# Supplementary material for: Catchments catch all in South African coastal lowlands: topography and palaeoclimate restricted gene flow in Nymania capensis (Meliaceae)—a multilocus phylogeographic and distribution modelling approach
Source: PeerJ. 2017 Jan 31;5:e2965. doi: 10.7717/peerj.2965 (PMC5289106; doi:10.7717/peerj.2965)
Supplement: Supplemental Information 2 — See the Readme for file descriptions. This zip file includes all DNA alignments. [file peerj-05-2965-s002.zip]

Archive with 142 entries (137 files):
- SupplementalInformationFiles/DNA.Data/
- SupplementalInformationFiles/DNA.Data/Nymania.capensis_cpDNA_v1.fasta
- SupplementalInformationFiles/DNA.Data/Nymania.capensis_cpDNA_v2.fasta
- SupplementalInformationFiles/DNA.Data/Nymania.capensis_ITS_Clones.fasta
- SupplementalInformationFiles/DNA.Data/Nymania.capensis_ITS_v1.fasta
- SupplementalInformationFiles/DNA.Data/Nymania.capensis_ITS_v2.fasta
- SupplementalInformationFiles/DNA.Data/Nymania.capensis_ITS_v3.phy
- SupplementalInformationFiles/DNA.Data/Nymania.capensis_ncpGS_CLONES.fasta
- SupplementalInformationFiles/DNA.Data/Nymania.capensis_ncpGS_v1.fasta
- SupplementalInformationFiles/DNA.Data/Nymania.capensis_ncpGS_v2.phy
- SupplementalInformationFiles/DNA.Data/Nymania.capensis_README.txt
- SupplementalInformationFiles/DNA.Data/Nymania.capensis_samples.csv
- SupplementalInformationFiles/DNA.Data/Nymania.capensis_samples.pdf
- SupplementalInformationFiles/DNA.Data/Nymania.capensis_samples.xls
- SupplementalInformationFiles/SDM.Data/
- SupplementalInformationFiles/SDM.Data/CCSM/
- SupplementalInformationFiles/SDM.Data/CCSM/bio01.annual.mean.t.asc
- SupplementalInformationFiles/SDM.Data/CCSM/bio01.annual.mean.t.asc:Zone.Identifier
- SupplementalInformationFiles/SDM.Data/CCSM/bio02.mean.diurnal.range.asc
- SupplementalInformationFiles/SDM.Data/CCSM/bio02.mean.diurnal.range.asc:Zone.Identifier
- SupplementalInformationFiles/SDM.Data/CCSM/bio03.isotherm.asc
- SupplementalInformationFiles/SDM.Data/CCSM/bio03.isotherm.asc:Zone.Identifier
- SupplementalInformationFiles/SDM.Data/CCSM/bio04.t.seasonality.asc
- SupplementalInformationFiles/SDM.Data/CCSM/bio04.t.seasonality.asc:Zone.Identifier
- SupplementalInformationFiles/SDM.Data/CCSM/bio05.max.t.warmest.month.asc
- SupplementalInformationFiles/SDM.Data/CCSM/bio05.max.t.warmest.month.asc:Zone.Identifier
- SupplementalInformationFiles/SDM.Data/CCSM/bio06.min.t.coldest.month.asc
- SupplementalInformationFiles/SDM.Data/CCSM/bio06.min.t.coldest.month.asc:Zone.Identifier
- SupplementalInformationFiles/SDM.Data/CCSM/bio07.t.ann.range.asc
- SupplementalInformationFiles/SDM.Data/CCSM/bio07.t.ann.range.asc:Zone.Identifier
- SupplementalInformationFiles/SDM.Data/CCSM/bio08.mean.t.wettest.quarter.asc
- SupplementalInformationFiles/SDM.Data/CCSM/bio08.mean.t.wettest.quarter.asc:Zone.Identifier
- SupplementalInformationFiles/SDM.Data/CCSM/bio09.mean.t.driest.quarter.asc
- SupplementalInformationFiles/SDM.Data/CCSM/bio09.mean.t.driest.quarter.asc:Zone.Identifier
- SupplementalInformationFiles/SDM.Data/CCSM/bio10.mean.t.warmest.quarter.asc
- SupplementalInformationFiles/SDM.Data/CCSM/bio10.mean.t.warmest.quarter.asc:Zone.Identifier
- SupplementalInformationFiles/SDM.Data/CCSM/bio11.mean.t.coldest.quarter.asc
- SupplementalInformationFiles/SDM.Data/CCSM/bio11.mean.t.coldest.quarter.asc:Zone.Identifier
- SupplementalInformationFiles/SDM.Data/CCSM/bio12.ann.ppt.asc
- SupplementalInformationFiles/SDM.Data/CCSM/bio12.ann.ppt.asc:Zone.Identifier
- SupplementalInformationFiles/SDM.Data/CCSM/bio13.ppt.wettest.month.asc
- SupplementalInformationFiles/SDM.Data/CCSM/bio13.ppt.wettest.month.asc:Zone.Identifier
- SupplementalInformationFiles/SDM.Data/CCSM/bio14.ppt.driest.month.asc
- SupplementalInformationFiles/SDM.Data/CCSM/bio14.ppt.driest.month.asc:Zone.Identifier
- SupplementalInformationFiles/SDM.Data/CCSM/bio15.ppt.seasonality.asc
- SupplementalInformationFiles/SDM.Data/CCSM/bio15.ppt.seasonality.asc:Zone.Identifier
- SupplementalInformationFiles/SDM.Data/CCSM/bio16.ppt.wettest.quarter.asc
- SupplementalInformationFiles/SDM.Data/CCSM/bio16.ppt.wettest.quarter.asc:Zone.Identifier
- SupplementalInformationFiles/SDM.Data/CCSM/bio17.ppt.driest.quarter.asc
- SupplementalInformationFiles/SDM.Data/CCSM/bio17.ppt.driest.quarter.asc:Zone.Identifier
- SupplementalInformationFiles/SDM.Data/CCSM/bio18.ppt.warmest.quarter.asc
- SupplementalInformationFiles/SDM.Data/CCSM/bio18.ppt.warmest.quarter.asc:Zone.Identifier
- SupplementalInformationFiles/SDM.Data/CCSM/bio19.ppt.coldest.quarter.asc
- SupplementalInformationFiles/SDM.Data/CCSM/bio19.ppt.coldest.quarter.asc:Zone.Identifier
- SupplementalInformationFiles/SDM.Data/Current/
- SupplementalInformationFiles/SDM.Data/Current/bio01.annual.mean.t.asc
- SupplementalInformationFiles/SDM.Data/Current/bio01.annual.mean.t.asc:Zone.Identifier
- SupplementalInformationFiles/SDM.Data/Current/bio02.mean.diurnal.range.asc
- SupplementalInformationFiles/SDM.Data/Current/bio02.mean.diurnal.range.asc:Zone.Identifier
- SupplementalInformationFiles/SDM.Data/Current/bio03.isotherm.asc
- SupplementalInformationFiles/SDM.Data/Current/bio03.isotherm.asc:Zone.Identifier
- SupplementalInformationFiles/SDM.Data/Current/bio04.t.seasonality.asc
- SupplementalInformationFiles/SDM.Data/Current/bio04.t.seasonality.asc:Zone.Identifier
- SupplementalInformationFiles/SDM.Data/Current/bio05.max.t.warmest.month.asc
- SupplementalInformationFiles/SDM.Data/Current/bio05.max.t.warmest.month.asc:Zone.Identifier
- SupplementalInformationFiles/SDM.Data/Current/bio06.min.t.coldest.month.asc
- SupplementalInformationFiles/SDM.Data/Current/bio06.min.t.coldest.month.asc:Zone.Identifier
- SupplementalInformationFiles/SDM.Data/Current/bio07.t.ann.range.asc
- SupplementalInformationFiles/SDM.Data/Current/bio07.t.ann.range.asc:Zone.Identifier
- SupplementalInformationFiles/SDM.Data/Current/bio08.mean.t.wettest.quarter.asc
- SupplementalInformationFiles/SDM.Data/Current/bio08.mean.t.wettest.quarter.asc:Zone.Identifier
- SupplementalInformationFiles/SDM.Data/Current/bio09.mean.t.driest.quarter.asc
- SupplementalInformationFiles/SDM.Data/Current/bio09.mean.t.driest.quarter.asc:Zone.Identifier
- SupplementalInformationFiles/SDM.Data/Current/bio10.mean.t.warmest.quarter.asc
- SupplementalInformationFiles/SDM.Data/Current/bio10.mean.t.warmest.quarter.asc:Zone.Identifier
- SupplementalInformationFiles/SDM.Data/Current/bio11.mean.t.coldest.quarter.asc
- SupplementalInformationFiles/SDM.Data/Current/bio11.mean.t.coldest.quarter.asc:Zone.Identifier
- SupplementalInformationFiles/SDM.Data/Current/bio12.ann.ppt.asc
- SupplementalInformationFiles/SDM.Data/Current/bio12.ann.ppt.asc:Zone.Identifier
- SupplementalInformationFiles/SDM.Data/Current/bio13.ppt.wettest.month.asc
- SupplementalInformationFiles/SDM.Data/Current/bio13.ppt.wettest.month.asc:Zone.Identifier
- SupplementalInformationFiles/SDM.Data/Current/bio14.ppt.driest.month.asc
- SupplementalInformationFiles/SDM.Data/Current/bio14.ppt.driest.month.asc:Zone.Identifier
- SupplementalInformationFiles/SDM.Data/Current/bio15.ppt.seasonality.asc
- SupplementalInformationFiles/SDM.Data/Current/bio15.ppt.seasonality.asc:Zone.Identifier
- SupplementalInformationFiles/SDM.Data/Current/bio16.ppt.wettest.quarter.asc
- SupplementalInformationFiles/SDM.Data/Current/bio16.ppt.wettest.quarter.asc:Zone.Identifier
- SupplementalInformationFiles/SDM.Data/Current/bio17.ppt.driest.quarter.asc
- SupplementalInformationFiles/SDM.Data/Current/bio17.ppt.driest.quarter.asc:Zone.Identifier
- SupplementalInformationFiles/SDM.Data/Current/bio18.ppt.warmest.quarter.asc
- SupplementalInformationFiles/SDM.Data/Current/bio18.ppt.warmest.quarter.asc:Zone.Identifier
- SupplementalInformationFiles/SDM.Data/Current/bio19.ppt.coldest.quarter.asc
- SupplementalInformationFiles/SDM.Data/Current/bio19.ppt.coldest.quarter.asc:Zone.Identifier
- SupplementalInformationFiles/SDM.Data/Locality.dataset.csv
- SupplementalInformationFiles/SDM.Data/Locality.dataset.csv:Zone.Identifier
- SupplementalInformationFiles/SDM.Data/Locality.dataset.SDM.input.csv
- SupplementalInformationFiles/SDM.Data/Locality.dataset.SDM.input.csv:Zone.Identifier
- SupplementalInformationFiles/SDM.Data/Locality.dataset.xlsx
- SupplementalInformationFiles/SDM.Data/Locality.dataset.xlsx:Zone.Identifier
- SupplementalInformationFiles/SDM.Data/MIROC/
- SupplementalInformationFiles/SDM.Data/MIROC/.Rhistory
- SupplementalInformationFiles/SDM.Data/MIROC/.Rhistory:Zone.Identifier
- SupplementalInformationFiles/SDM.Data/MIROC/bio01.annual.mean.t.asc
- SupplementalInformationFiles/SDM.Data/MIROC/bio01.annual.mean.t.asc:Zone.Identifier
- SupplementalInformationFiles/SDM.Data/MIROC/bio02.mean.diurnal.range.asc
- SupplementalInformationFiles/SDM.Data/MIROC/bio02.mean.diurnal.range.asc:Zone.Identifier
- SupplementalInformationFiles/SDM.Data/MIROC/bio03.isotherm.asc
- SupplementalInformationFiles/SDM.Data/MIROC/bio03.isotherm.asc:Zone.Identifier
- SupplementalInformationFiles/SDM.Data/MIROC/bio04.t.seasonality.asc
- SupplementalInformationFiles/SDM.Data/MIROC/bio04.t.seasonality.asc:Zone.Identifier
- SupplementalInformationFiles/SDM.Data/MIROC/bio05.max.t.warmest.month.asc
- SupplementalInformationFiles/SDM.Data/MIROC/bio05.max.t.warmest.month.asc:Zone.Identifier
- SupplementalInformationFiles/SDM.Data/MIROC/bio06.min.t.coldest.month.asc
- SupplementalInformationFiles/SDM.Data/MIROC/bio06.min.t.coldest.month.asc:Zone.Identifier
- SupplementalInformationFiles/SDM.Data/MIROC/bio07.t.ann.range.asc
- SupplementalInformationFiles/SDM.Data/MIROC/bio07.t.ann.range.asc:Zone.Identifier
- SupplementalInformationFiles/SDM.Data/MIROC/bio08.mean.t.wettest.quarter.asc
- SupplementalInformationFiles/SDM.Data/MIROC/bio08.mean.t.wettest.quarter.asc:Zone.Identifier
- SupplementalInformationFiles/SDM.Data/MIROC/bio09.mean.t.driest.quarter.asc
- SupplementalInformationFiles/SDM.Data/MIROC/bio09.mean.t.driest.quarter.asc:Zone.Identifier
- SupplementalInformationFiles/SDM.Data/MIROC/bio10.mean.t.warmest.quarter.asc
- SupplementalInformationFiles/SDM.Data/MIROC/bio10.mean.t.warmest.quarter.asc:Zone.Identifier
- SupplementalInformationFiles/SDM.Data/MIROC/bio11.mean.t.coldest.quarter.asc
- SupplementalInformationFiles/SDM.Data/MIROC/bio11.mean.t.coldest.quarter.asc:Zone.Identifier
- SupplementalInformationFiles/SDM.Data/MIROC/bio12.ann.ppt.asc
- SupplementalInformationFiles/SDM.Data/MIROC/bio12.ann.ppt.asc:Zone.Identifier
- SupplementalInformationFiles/SDM.Data/MIROC/bio13.ppt.wettest.month.asc
- SupplementalInformationFiles/SDM.Data/MIROC/bio13.ppt.wettest.month.asc:Zone.Identifier
- SupplementalInformationFiles/SDM.Data/MIROC/bio14.ppt.driest.month.asc
- SupplementalInformationFiles/SDM.Data/MIROC/bio14.ppt.driest.month.asc:Zone.Identifier
- SupplementalInformationFiles/SDM.Data/MIROC/bio15.ppt.seasonality.asc
- SupplementalInformationFiles/SDM.Data/MIROC/bio15.ppt.seasonality.asc:Zone.Identifier
- SupplementalInformationFiles/SDM.Data/MIROC/bio16.ppt.wettest.quarter.asc
- SupplementalInformationFiles/SDM.Data/MIROC/bio16.ppt.wettest.quarter.asc:Zone.Identifier
- SupplementalInformationFiles/SDM.Data/MIROC/bio17.ppt.driest.quarter.asc
- SupplementalInformationFiles/SDM.Data/MIROC/bio17.ppt.driest.quarter.asc:Zone.Identifier
- SupplementalInformationFiles/SDM.Data/MIROC/bio18.ppt.warmest.quarter.asc
- SupplementalInformationFiles/SDM.Data/MIROC/bio18.ppt.warmest.quarter.asc:Zone.Identifier
- SupplementalInformationFiles/SDM.Data/MIROC/bio19.ppt.coldest.quarter.asc
- SupplementalInformationFiles/SDM.Data/MIROC/bio19.ppt.coldest.quarter.asc:Zone.Identifier
- SupplementalInformationFiles/SDM.Data/Nymania.capensis_SDM.input.files_README.txt
- SupplementalInformationFiles/SDM.Data/Nymania.capensis_SDM.input.files_README.txt:Zone.Identifier
