# Supplementary material for: Catchments catch all in South African coastal lowlands: topography and palaeoclimate restricted gene flow in Nymania capensis (Meliaceae)—a multilocus phylogeographic and distribution modelling approach
Source: PeerJ. 2017 Jan 31;5:e2965. doi: 10.7717/peerj.2965 (PMC5289106; doi:10.7717/peerj.2965)
Supplement: Supplemental Information 2 — See the Readme for file descriptions. This zip file includes all DNA alignments. [file peerj-05-2965-s002.zip › SupplementalInformationFiles/DNA.Data/Nymania.capensis_cpDNA_v1.fasta]

>AJP_0021
tatgtaattgattcaattatggaatcatgaatagtcattgcttcggccgatacacag-ttttttgcttctatatctatatgaagtgaatagttaatttatgaagaagaagcctcagtaagaattcaaataacccctctattttattgtatgaatgcaatatttttggatttctaaataagacgactaaaacatcagttaagttctttttgaatcctcgttgcatcttcaaatgattcgatagaatcgattcaacaatcttacacttcttcgagtaccaaggaccaataaaaaagattataaagtatttaattgaa--------aaaaaaaaaaaatttcctgtctccacatcaccattctatttaacagtaaggtagagtaaggtaagggctcacaaatcttaaaaaaagatagcaaatatatcaa------atatatagaggctctcgtatttcgctttagaatggattctcgcaaattcaactagatatgggacgtaaaacttttctaagaaactaaggtaaatagaaaagtgaaagggaggagcataggctaaaacgcccatctaactttttagacttcaaactcttgtgatcgatatttccatcttccctgtatcacaaatgcattcagttacatttttgtattatttgacttcaatttaatttgtgaaaaagcatctgattcagagaataattttgaaaaattag------aaagaaaaagtacattttgtcaaaaattagactcttaagataagaaaattgatcaaaaaggtaagtttaattctgaaaaataaagaaatagttaatgatacaattgtccaatgaattatgaccgaattcttccattgctaagattcatccaaccgaagtaactaagaactgggaattgaatgaataataatattccatcaaaacgaaaactacttagttccgatccacaggatttttgtgaatccatccgccttttgttcttccatttgttttttccgaaccctttttttgaattcttcgttcgttcgttttctttatttcatctctttatttttattcattcaattcccaggcaaagacgcaatcgaagaatttctattggaatccctatcgaaattcacaatagtagggcggattagctatatctttagttcatctctaactagcaatatctaatatcacatatacatatcttttttccataacgtaaaccaactattcatatcttagattcaaagtattcgtatcttaaagtcaattgtattctagaatagtttttcgaaacatccacaagacttggcttatagccattagatttcatatacctaattctgtccccctcgtctactcaccccattttttatgaatctcgtttttttataaattcttctattccttttatgtatcattatccaacctggctacaatcgaaatagacgaattcattaggtcgaatcattgcatagaaataaatatcattatttgattgaggtaagcttgtgcaatttcttagttattatattaatatgttttttggccaatcgttgaattgaataaaatcaactcaaatgggaatcattctataaagcatctttctttttttttaatcacccgcctgtgagactataagaatttttattcaaatgatgactcttgatatttgatattggaattgaatgaacaaaacaatataaagagaatcttaattggcggagggtatgatataataaggccaaagaggaattttcggaaaaagatc-----ttttagatttctttccttttttccaattccgcaatattgtaatttttttctatgactcttgatcgtatatcctgtatttggagatttatgtgtggatatttatgtttcctaagtaaattagcttgagttacgcatacattgccctgttctaagctaaaaaaagactctttcaaaaactagtcaatgat
>AJP_0042
tatgtaattgattcaattatggaatcatgaatagtcattgcttcggccgatacacag-ttttttgcttctatatctatatgaagtgaatagttaatttatgaagaagaagcctcagtaagaattcaaataacccctctattttattgtatgaatgcaatatttttggatttctaaataagacgactaaaacatcagttaagttctttttgaatcctcgttgcatcttcaaatgattcgatagaatcgattcaacaatcttacacttcttcgagtaccaaggaccaataaaaaagattataaagtatttaattgaa--------aaaaaaaaaaaatttcctgtctccacatcaccattctatttaacagtaaggtagagtaaggtaagggctcacaaatcttaaaaaaagatagcaaatatatcaa------atatatagaggctctcgtatttcgctttagaatggattctcgcaaattcaactagatatgggacgtaaaacttttctaagaaactaaggtaaatagaaaagtgaaagggaggagcataggctaaaacgcccatctaactttttagacttcaaactcttgtgatcgatatttccatcttccctgtatcacaaatgcattcagttacatttttgtattatttgacttcaatttaatttgtgaaaaagcatctgattcagagaataattttgaaaaattag------aaagaagaagtacattttgtcaaaaattagactcttaagataagaaaattgatcaaaaaggtaagtttaattctgaaaaataaagaaatagttaatgatacaattgtccaatgaattatgaccgaattcttccattgctaagattcatccaaccgaagtaactaagaactgggaattgaatgaataataatattccatcaaaacgaaaactacttagttccgatccacaggatttttgtgaatccatccgacttttgttcttccatttgttttttccgaaccctttttttgaattcttcgttcgttcgttttctttatttcatctctttatttttattcattcaattcccaggcaaagacgcaatcgaagaatttctattggaatccctatcgaaattcacaatagtagggcggattagctatatctttagttcatctctaactagcaatatctaatatcacatatacatatcttttttccataacgtaaaccaactattcatatcttagattcaaagtattcgtatcttaaagtcaattgtagtctagaatagtttttcgaaacatccacaagaattggcttatagccattagatttcatatacctaattctgtccccctcgtctactcaccccattttttatgaatctcgtttttttataaattcttctattccttttatgtatcattatccaacttggctacaatcgaaatagacgaattcattaggtcgaatcattgcatagaaataaatatcattatttgattgaggtaagcttgtgcaatttcttagttattatattaatatgttttttggccaatcgttgaattgaataaaatcaactcaaatgggaatcattctataaagcatctttctttttttttaatcacccgcctgtgagactataagaatttttattcaaatgatgactcttgatatttgatattggaattgaatgaacaaaacaatataaagagaatattaattggcggagggtatgatataataaggccaaagaggaattttcggaaaaagatc-----ttttagatttctttccttttttccaattccgcaatattgtaatttttttctatgactcttgatcgtatatcctgtatttggagatttatgtgtggatatttatgtttcctaagtaaattagcttgagttacgcatacattgccctgttctaagctaaaaaaagactctttcaaaaactagtcaatgat
>AJP_0050
tatgtaattgattcaattatggaatcatgaatagtcattgcttcggccgatacacag-ttttttgcttctatatctatatgaagtgaatagttaatttatgaagaagaagcctcagtaagaattcaaataacccctctattttattgtatgaatgcaatatttttggatttctaaataagacgactaaaacatcagttaagttctttttgaatcctcgttgcatcttcaaatgattcgatagaatcgattcaacaatcttacacttcttcgagtaccaaggaccaataaaaaagattataaagtatttaattgaa--------aaaaaaaaaaaatttcctgtctccacatcaccattctatttaacagtaaggtagagtaaggtaagggctcacaaatcttaaaaaaagatagcaaatatatcaa------atatatagaggctctcgtatttcgctttagaatggattctcgcaaattcaactagatatgggacgtaaaacttttctaagaaactaaggtaaatagaaaagtgaaagggaggagcataggctaaaacgcccatctaactttttagacttcaaactcttgtgatcgatatttccatcttccctgtatcacaaatgcattcagttacatttttgtattatttgacttcaatttaatttgtgaaaaagcatctgattcagagaataattttgaaaaattag------aaagaaaaagtacattttgtcaaaaattagactcttaagataagaaaattgatcaaaaaggtaagtttaattctgaaaaataaagaaatagttaatgatacaattgtccaatgaattatgaccgaattcttccattgctaagattcatccaaccgaagtaactaagaactgggaattgaatgaataataatattccatcaaaacgaaaactacttagttccgatccacaggatttttgtgaatccatccgccttttgttcttccatttgttttttccgaaccctttttttgaattcttcgttcgttcgttttctttatttcatctctttatttttattcattcaattcccaggcaaagacgcaatcgaagaatttctattggaatccctatcgaaattcacaatagtagggcggattagctatatctttagttcatctctaactagcaatatctaatatcacatatacatatcttttttccataacgtaaaccaactattcatatcttagattcaaagtattcgtatcttaaagtcaattgtattctagaatagtttttcgaaacatccacaagacttggcttatagccattagatttcatatacctaattctgtccccctcgtctactcaccccattttttatgaatctcgtttttttataaattcttctattccttttatgtatcattatccaacctggctacaatcgaaatagacgaattcattaggtcgaatcattgcatagaaataaatatcattatttgattgaggtaagcttgtgcaatttcttagttattatattaatatgttttttggccaatcgttgaattgaataaaatcaactcaaatgggaatcattctataaagcatctttctttttttttaatcacccgcctgtgagactataagaatttttattcaaatgatgactcttgatatttgatattggaattgaatgaacaaaacaatataaagagaatattaattggcggagggtatgatataataaggccaaagaggaattttcggaaaaagatc-----ttttagatttctttccttttttccaattctgcaatattgtaatttttttctatgactcttgatcgtatatcctgtatttggagatttatgtgtggatatttatgtttcctaagtaaattagcttgagttacgcatacattgccctgttctaagctaaaaaaagactctttcaaaaactagtcaatgat
>AJP_0057
tatgtaattgattcaattatggaatcatgaatagtcattgcttcggccgatacacag-ttttttgcttctatatctatatgaagtgaatagttaatttatgaagaagaagcctcagtaagaattcaaataacccctctattttattgtatgaatgcaatatttttggatttctaaataagacgactaaaacatcagttaagttctttttgaatcctcgttgcatcttcaaatgattcgatagaatcgattcaacaatcttacacttcttcgagtaccaaggaccaataaaaaagattataaagtatttaattgaa--------aaaaaaaaaaaatttcctgtctccacatcaccattctatttaacagtaaggtagagtaaggtaagggctcacaaatcttaaaaaaagatagcaaatatatcaa------atatatagaggctctcgtatttcgctttagaatggattctcgcaaattcaactagatatgggacgtaaaacttttctaagaaactaaggtaaatagaaaagtgaaagggaggagcataggctaaaacgcccatctaactttttagacttcaaactcttgtgatcgatatttccatcttccctgtatcacaaatgcattcagttacatttttgtattatttgacttcaatttaatttgtgaaaaagcatctgattcagagaataattttgaaaaattag------aaagaaaaagtacattttgtcaaaaattagactcttaagataagaaaattgatcaaaaaggtaagtttaattctgaaaaataaagaaatagttaatgatacaattgtccaatgaattatgaccgaattcttccattgctaagattcatccaaccgaagtaactaagaactgggaattgaatgaataataatattccatcaaaacgaaaactacttagttccgatccacaggatttttgtgaatccatccgccttttgttcttccatttgttttttccgaaccctttttttgaattcttcgttcgttcgttttctttatttcatctctttatttttattcattcaattcccaggcaaagacgcaatcgaagaatttctattggaatccctatcgaaattcacaatagtagggcggattagctatatctttagttcatctctaactagcaatatctaatatcacatatacatatcttttttccataacgtaaaccaactattcatatcttagattcaaagtattcgtatcttaaagtcaattgtattctagaatagtttttcgaaacatccacaagacttggcttatagccattagatttcatatacctaattctgtccccctcgtctactcaccccattttttatgaatctcgtttttttataaattcttctattccttttatgtatcattatccaacctggctacaatcgaaatagacgaattcattaggtcgaatcattgcatagaaataaatatcattatttgattgaggtaagcttgtgcaatttcttagttattatattaatatgttttttggccaatcgttgaattgaataaaatcaactcaaatgggaatcattctataaagcatctttctttttttttaatcacccgcctgtgagactataagaatttttattcaaatgatgactcttgatatttgatattggaattgaatgaacaaaacaatataaagagaatattaattggcggagggtatgatataataaggccaaagaggaattttcggaaaaagatc-----ttttagatttctttccttttttccaattctgcaatattgtaatttttttctatgactcttgatcgtatatcctgtatttggagatttatgtgtggatatttatgtttcctaagtaaattagcttgagttacgcatacattgccctgttctaagctaaaaaaagactctttcaaaaactagtcaatgat
>AJP_0065
tatgtaattgattcaattatggaatcatgaatagtcattgcttcggccgatacacag-ttttttgcttctatatctatatgaagtgaatagttaatttatgaagaagaagcctcagtaagaattcaaataacccctctattttattgtatgaatgcaatatttttggatttctaaataagacgactaaaacatcagttaagttctttttgaatcctcgttgcatcttcaaatgattcgatagaatcgattcaacaatcttacacttcttcgagtaccaaggaccaataaaaaagattataaagtatttaattgaa--------aaaaaaaaaaaatttcctgtctccacatcaccattctatttaacagtaaggtagagtaaggtaagggctcacaaatcttaaaaaaagatagcaaatatatcaa------atatatagaggctctcgtatttcgctttagaatggattctcgcaaattcaactagatatgggacgtaaaacttttctaagaaactaaggtaaatagaaaagtgaaagggaggagcataggctaaaacgcccatctaactttttagacttcaaactcttgtgatcgatatttccatcttccctgtatcacaaatgcattcagttacatttttgtattatttgacttcaatttaatttgtgaaaaagcatctgattcagagaataattttgaaaaattag------aaagaaaaagtacattttgtcaaaaattagactcttaagataagaaaattgatcaaaaaggtaagtttaattctgaaaaataaagaaatagttaatgatacaattgtccaatgaattatgaccgaattcttccattgctaagattcatccaaccgaagtaactaagaactgggaattgaatgaataataatattccatcaaaacgaaaactacttagttccgatccacaggatttttgtgaatccatccgccttttgttcttccatttgttttttccgaaccctttttttgaattcttcgttcgttcgttttctttatttcatctctttatttttattcattcaattcccaggcaaagacgcaatcgaagaatttctattggaatccctatcgaaattcacaatagtagggcggattagctatatctttagttcatctctaactagcaatatctaatatcacatatacatatcttttttccataacgtaaaccaactattcatatcttagattcaaagtattcgtatcttaaagtcaattgtattctagaatagtttttcgaaacatccacaagacttggcttatagccattagatttcatatacctaattctgtccccctcgtctactcaccccattttttatgaatctcgtttttttataaattcttctattccttttatgtatcattatccaacctggctacaatcgaaatagacgaattcattaggtcgaatcattgcatagaaataaatatcattatttgattgaggtaagcttgtgcaatttcttagttattatattaatatgttttttggccaatcgttgaattgaataaaatcaactcaaatgggaatcattctataaagcatctttctttttttttaatcacccgcctgtgagactataagaatttttattcaaatgatgactcttgatatttgatattggaattgaatgaacaaaacaatataaagagaatcttaattggcggagggtatgatataataaggccaaagaggaattttcggaaaaagatc-----ttttagatttctttccttttttccaattccgcaatattgtaatttttttctatgactcttgatcgtatatcctgtatttggagatttatgtgtggatatttatgtttcctaagtaaattagcttgagttacgcatacattgccctgttctaagctaaaaaaagactctttcaaaaactagtcaatgat
>AJP_0071
tatgtaattgattcaattatggaatcatgaatagtcattgcttcggccgatacacag-ttttttgcttctatatctatatgaagtgaatagttaatttatgaagaagaagcctcagtaagaattcaaataacccctctattttattgtatgaatgcaatatttttggatttctaaataagacgactaaaacatcagttaagttctttttgaatcctcgttgcatcttcaaatgattcgatagaatcgattcaacaatcttacacttcttcgagtaccaaggaccaataaaaaagattataaagtatttaattgaa--------aaaaaaaaaaaatttcctgtctccacatcaccattctatttaacagtaaggtagagtaaggtaagggctcacaaatcttaaaaaaagatagcaaatatatcaa------atatatagaggctctcgtatttcgctttagaatggattctcgcaaattcaactagatatgggacgtaaaacttttctaagaaactaaggtaaatagaaaagtgaaagggaggagcataggctaaaacgcccatctaactttttagacttcaaactcttgtgatcgatatttccatcttccctgtatcacaaatgcattcagttacatttttgtattatttgacttcaatttaatttgtgaaaaagcatctgattcagagaataattttgaaaaattag------aaagaaaaagtacattttgtcaaaaattagactcttaagataagaaaattgatcaaaaaggtaagtttaattctgaaaaataaagaaatagttaatgatacaattgtccaatgaattatgaccgaattcttccattgctaagattcatccaaccgaagtaactaagaactgggaattgaatgaataataatattccatcaaaacgaaaactacttagttccgatccacaggatttttgtgaatccatccgccttttgttcttccatttgttttttccgaaccctttttttgaattcttcgttcgttcgttttctttatttcatctctttatttttattcattcaattcccaggcaaagacgcaatcgaagaatttctattggaatccctatcgaaattcacaatagtagggcggattagctatatctttagttcatctctaactagcaatatctaatatcacatatacatatcttttttccataacgtaaaccaactattcatatcttagattcaaagtattcgtatcttaaagtcaattgtattctagaatagtttttcgaaacatccacaagacttggcttatagccattagatttcatatacctaattctgtccccctcgtctactcaccccattttttatgaatctcgtttttttataaattcttctattccttttatgtatcattatccaacctggctacaatcgaaatagacgaattcattaggtcgaatcattgcatagaaataaatatcattatttgattgaggtaagcttgtgcaatttcttagttattatattaatatgttttttggccaatcgttgaattgaataaaatcaactcaaatgggaatcattctataaagcatctttctttttttttaatcacccgcctgtgagactataagaatttttattcaaatgatgactcttgatatttgatattggaattgaatgaacaaaacaatataaagagaatcttaattggcggagggtatgatataataaggccaaagaggaattttcggaaaaagatc-----ttttagatttctttccttttttccaattccgcaatattgtaatttttttctatgactcttgatcgtatatcctgtatttggagatttatgtgtggatatttatgtttcctaagtaaattagcttgagttacgcatacattgccctgttctaagctaaaaaaagactctttcaaaaactagtcaatgat
>AJP_0074
tatgtaattgattcaattatggaatcatgaatagtcattgcttcggccgatacacag-ttttttgcttctatatctatatgaagtgaatagttaatttatgaagaagaagcctcagtaagaattcaaataacccctctattttattgtatgaatgcaatatttttggatttctaaataagacgactaaaacatcagttaagttctttttgaatcctcgttgcatcttcaaatgattcgatagaatcgattcaacaatcttacacttcttcgagtaccaaggaccaataaaaaagattataaagtatttaattgaa--------aaaaaaaaaaaatttcctgtctccacatcaccattctatttaacagtaaggtagagtaaggtaagggctcacaaatcttaaaaaaagatagcaaatatatcaa------atatatagaggctctcgtatttcgctttagaatggattctcgcaaattcaactagatatgggacgtaaaacttttctaagaaactaaggtaaatagaaaagtgaaagggaggagcataggctaaaacgcccatctaactttttagacttcaaactcttgtgatcgatatttccatcttccctgtatcacaaatgcattcagttacatttttgtattatttgacttcaatttaatttgtgaaaaagcatctgattcagagaataattttgaaaaattag------aaagaagaagtacattttgtcaaaaattagactcttaagataagaaaattgatcaaaaaggtaagtttaattctgaaaaataaagaaatagttaatgatacaattgtccaatgaattatgaccgaattcttccattgctaagattcatccaaccgaagtaactaagaactgggaattgaatgaataataatattccatcaaaacgaaaactacttagttccgatccacaggatttttgtgaatccatccgacttttgttcttccatttgttttttccgaaccctttttttgaattcttcgttcgttcgttttctttatttcatctctttatttttattcattcaattcccaggcaaagacgcaatcgaagaatttctattggaatccctatcgaaattcac---agtagggcggattagctatatctttagttcatctctaactagcaatatctaatatcacatatacatatcttttttccataacgtaaaccaactattcatatcttagattcaaagtattcgtatcttaaagtcaattgtattctagaatagtttttcgaaacatccacaagaattggcttatagccattagatttcatatacctaattctgtccccctcgtctactcaccccattttttatgaatctcgtttttttataaattcttctattccttttatgtatcattatccaacctggctacaatcgaaatagacgaattcattaggtcgaatcattgcatagaaataaatatcattatttgattgaggtaagcttgtgcaatttcttagttattatattaatatgttttttggccaatcgttgaattgaataaaatcaactcaaatgggaatcattctataaagcatctttctttttttttaatcacccgcctgtgagactataagaatttttattcaaatgatgactcttgatatttgatattggaattgaatgaacaaaacaatataaagagaatattaattggcggagggtatgatataataaggccaaagaggaattttcggaaaacgatc-----ttttagatttctttccttttttccaattccgcaatattgtaatttttttctatgactcttgatcgtatatcctgtatttggagatttatgtgtggatatttatgtttcctaagtaaattagcttgagttacgcatacattgccctgttctaagctaaaaaaagactctttcaaaaactagtcaatgat
>AJP_0075
tatgtaattgattcaattatggaatcatgaatagtcattgcttcggccgatacacag-ttttttgcttctatatctatatgaagtgaatagttaatttatgaagaagaagcctcagtaagaattcaaataacccctctattttattgtatgaatgcaatatttttggatttctaaataagacgactaaaacatcagttaagttctttttgaatcctcgttgcatcttcaaatgattcgatagaatcgattcaacaatcttacacttcttcgagtaccaaggaccaataaaaaagattataaagtatttaattgaa--------aaaaaaaaaaaatttcctgtctccacatcaccattctatttaacagtaaggtagagtaaggtaagggctcacaaatcttaaaaaaagatagcaaatatatcaa------atatatagaggctctcgtatttcgctttagaatggattctcgcaaattcaactagatatgggacgtaaaacttttctaagaaactaaggtaaatagaaaagtgaaagggaggagcataggctaaaacgcccatctaactttttagacttcaaactcttgtgatcgatatttccatcttccctgtatcacaaatgcattcagttacatttttgtattatttgacttcaatttaatttgtgaaaaagcatctgattcagagaataattttgaaaaattag------aaagaagaagtacattttgtcaaaaattagactcttaagataagaaaattgatcaaaaaggtaagtttaattctgaaaaataaagaaatagttaatgatacaattgtccaatgaattatgaccgaattcttccattgctaagattcatccaaccgaagtaactaagaactgggaattgaatgaataataatattccatcaaaacgaaaactacttagttccgatccacaggatttttgtgaatccatccgacttttgttcttccatttgttttttccgaaccctttttttgaattcttcgttcgttcgttttctttatttcatctctttatttttattcattcaattcccaggcaaagacgcaatcgaagaatttctattggaatccctatcgaaattcac---agtagggcggattagctatatctttagttcatctctaactagcaatatctaatatcacatatacatatcttttttccataacgtaaaccaactattcatatcttagattcaaagtattcgtatcttaaagtcaattgtattctagaatagtttttcgaaacatccacaagaattggcttatagccattagatttcatatacctaattctgtccccctcgtctactcaccccattttttatgaatctcgtttttttataaattcttctattccttttatgtatcattatccaacctggctacaatcgaaatagacgaattcattaggtcgaatcattgcatagaaataaatatcattatttgattgaggtaagcttgtgcaatttcttagttattatattaatatgttttttggccaatcgttgaattgaataaaatcaactcaaatgggaatcattctataaagcatctttctttttttttaatcacccgcctgtgagactataagaatttttattcaaatgatgactcttgatatttgatattggaattgaatgaacaaaacaatataaagagaatattaattggcggagggtatgatataataaggccaaagaggaattttcggaaaacgatc-----ttttagatttctttccttttttccaattccgcaatattgtaatttttttctatgactcttgatcgtatatcctgtatttggagatttatgtgtggatatttatgtttcctaagtaaattagcttgagttacgcatacattgccctgttctaagctaaaaaaagactctttcaaaaactagtcaatgat
>AJP_0077
tatgtaattgattcaattatggaatcatgaatagtcattgcttcggccgatacacag-ttttttgcttctatatctatatgaagtgaatagttaatttatgaagaagaagcctcagtaagaattcaaataacccctctattttattgtatgaatgcaatatttttggatttctaaataagacgactaaaacatcagttaagttctttttgaatcctcgttgcatcttcaaatgattcgatagaatcgattcaacaatcttacacttcttcgagtaccaaggaccaataaaaaagattataaagtatttaattgaa--------aaaaaaaaaaaatttcctgtctccacatcaccattctatttaacagtaaggtagagtaaggtaagggctcacaaatcttaaaaaaagatagcaaatatatcaa------atatatagaggctctcgtatttcgctttagaatggattctcgcaaattcaactagatatgggacgtaaaacttttctaagaaactaaggtaaatagaaaagtgaaagggaggagcataggctaaaacgcccatctaactttttagacttcaaactcttgtgatcgatatttccatcttccctgtatcacaaatgcattcagttacatttttgtattatttgacttcaatttaatttgtgaaaaagcatctgattcagagaataattttgaaaaattag------aaagaagaagtacattttgtcaaaaattagactcttaagataagaaaattgatcaaaaaggtaagtttaattctgaaaaataaagaaatagttaatgatacaattgtccaatgaattatgaccgaattcttccattgctaagattcatccaaccgaagtaactaagaactgggaattgaatgaataataatattccatcaaaacgaaaactacttagttccgatccacaggatttttgtgaatccatccgacttttgttcttccatttgttttttccgaaccctttttttgaattcttcgttcgttcgttttctttatttcatctctttatttttattcattcaattcccaggcaaagacgcaatcgaagaatttctattggaatccctatcgaaattcac---agtagggcggattagctatatctttagttcatctctaactagcaatatctaatatcacatatacatatcttttttccataacgtaaaccaactattcatatcttagattcaaagtattcgtatcttaaagtcaattgtattctagaatagtttttcgaaacatccacaagaattggcttatagccattagatttcatatacctaattctgtccccctcgtctactcaccccattttttatgaatctcgtttttttataaattcttctattccttttatgtatcattatccaacctggctacaatcgaaatagacgaattcattaggtcgaatcattgcatagaaataaatatcattatttgattgaggtaagcttgtgcaatttcttagttattatattaatatgttttttggccaatcgttgaattgaataaaatcaactcaaatgggaatcattctataaagcatctttctttttttttaatcacccgcctgtgagactataagaatttttattcaaatgatgactcttgatatttgatattggaattgaatgaacaaaacaatataaagagaatattaattggcggagggtatgatataataaggccaaagaggaattttcggaaaacgatc-----ttttagatttctttccttttttccaattccgcaatattgtaatttttttctatgactcttgatcgtatatcctgtatttggagatttatgtgtggatatttatgtttcctaagtaaattagcttgagttacgcatacattgccctgttctaagctaaaaaaagactctttcaaaaactagtcaatgat
>AJP_0080
tatgtaattgattcaattatggaatcatgaatagtcattgcttcggccgatacacag-ttttttgcttctatatctatatgaagtgaatagttaatttatgaagaagaagcctcagtaagaattcaaataacccctctattttattgtatgaatgcaatatttttggatttctaaataagacgactaaaacatcagttaagttctttttgaatcctcgttgcatcttcaaatgattcgatagaatcgattcaacaatcttacacttcttcgagtaccaaggaccaataaaaaagattataaagtatttaattgaa--------aaaaaaaaaaaatttcctgtctccacatcaccattctatttaacagtaaggtagagtaaggtaagggctcacaaatcttaaaaaaagatagcaaatatatcaa------atatatagaggctctcgtatttcgctttagaatggattctcgcaaattcaactagatatgggacgtaaaacttttctaagaaactaaggtaaatagaaaagtgaaagggaggagcataggctaaaacgcccatctaactttttagacttcaaactcttgtgatcgatatttccatcttccctgtatcacaaatgcattcagttacatttttgtattatttgacttcaatttaatttgtgaaaaagcatctgattcagagaataattttgaaaaattag------aaagaaaaagtacattttgtcaaaaattagactcttaagataagaaaattgatcaaaaaggtaagtttaattctgaaaaataaagaaatagttaatgatacaattgtccaatgaattatgaccgaattcttccattgctaagattcatccaaccgaagtaactaagaactgggaattgaatgaataataatattccatcaaaacgaaaactacttagttccgatccacaggatttttgtgaatccatccgccttttgttcttccatttgttttttccgaaccctttttttgaattcttcgttcgttcgttttctttatttcatctctttatttttattcattcaattcccaggcaaagacgcaatcgaagaatttctattggaatccctatcgaaattcacaatagtagggcggattagctatatctttagttcatctctaactagcaatatctaatatcacatatacatatcttttttccataacgtaaaccaactattcatatcttagattcaaagtattcgtatcttaaagtcaattgtattctagaatagtttttcgaaacatccacaagacttggcttatagccattagatttcatatacctaattctgtccccctcgtctactcaccccattttttatgaatctcgtttttttataaattcttctattccttttatgtatcattatccaacctggctacaatcgaaatagacgaattcattaggtcgaatcattgcatagaaataaatatcattatttgattgaggtaagcttgtgcaatttcttagttattatattaatatgttttttggccaatcgttgaattgaataaaatcaactcaaatgggaatcattctataaagcatctttctttttttttaatcacccgcctgtgagactataagaatttttattcaaatgatgactcttgatatttgatattggaattgaatgaacaaaacaatataaagagaatcttaattggcggagggtatgatataataaggccaaagaggaattttcggaaaaagatc-----ttttagatttctttccttttttccaattccgcaatattgtaatttttttctatgactcttgatcgtatatcctgtatttggagatttatgtgtggatatttatgtttcctaagtaaattagcttgagttacgcatacattgccctgttctaagctaaaaaaagactctttcaaaaactagtcaatgat
>AJP_0081
tatgtaattgattcaattatggaatcatgaatagtcattgcttcggccgatacacag-ttttttgcttctatatctatatgaagtgaatagttaatttatgaagaagaagcctcagtaagaattcaaataacccctctattttattgtatgaatgcaatatttttggatttctaaataagacgactaaaacatcagttaagttctttttgaatcctcgttgcatcttcaaatgattcgatagaatcgattcaacaatcttacacttcttcgagtaccaaggaccaataaaaaagattataaagtatttaattgaa--------aaaaaaaaaaaatttcctgtctccacatcaccattctatttaacagtaaggtagagtaaggtaagggctcacaaatcttaaaaaaagatagcaaatatatcaa------atatatagaggctctcgtatttcgctttagaatggattctcgcaaattcaactagatatgggacgtaaaacttttctaagaaactaaggtaaatagaaaagtgaaagggaggagcataggctaaaacgcccatctaactttttagacttcaaactcttgtgatcgatatttccatcttccctgtatcacaaatgcattcagttacatttttgtattatttgacttcaatttaatttgtgaaaaagcatctgattcagagaataattttgaaaaattag------aaagaaaaagtacattttgtcaaaaattagactcttaagataagaaaattgatcaaaaaggtaagtttaattctgaaaaataaagaaatagttaatgatacaattgtccaatgaattatgaccgaattcttccattgctaagattcatccaaccgaagtaactaagaactgggaattgaatgaataataatattccatcaaaacgaaaactacttagttccgatccacaggatttttgtgaatccatccgccttttgttcttccatttgttttttccgaaccctttttttgaattcttcgttcgttcgttttctttatttcatctctttatttttattcattcaattcccaggcaaagacgcaatcgaagaatttctattggaatccctatcgaaattcacaatagtagggcggattagctatatctttagttcatctctaactagcaatatctaatatcacatatacatatcttttttccataacgtaaaccaactattcatatcttagattcaaagtattcgtatcttaaagtcaattgtattctagaatagtttttcgaaacatccacaagacttggcttatagccattagatttcatatacctaattctgtccccctcgtctactcaccccattttttatgaatctcgtttttttataaattcttctattccttttatgtatcattatccaacctggctacaatcgaaatagacgaattcattaggtcgaatcattgcatagaaataaatatcattatttgattgaggtaagcttgtgcaatttcttagttattatattaatatgttttttggccaatcgttgaattgaataaaatcaactcaaatgggaatcattctataaagcatctttctttttttttaatcacccgcctgtgagactataagaatttttattcaaatgatgactcttgatatttgatattggaattgaatgaacaaaacaatataaagagaatcttaattggcggagggtatgatataataaggccaaagaggaattttcggaaaaagatc-----ttttagatttctttccttttttccaattccgcaatattgtaatttttttctatgactcttgatcgtatatcctgtatttggagatttatgtgtggatatttatgtttcctaagtaaattagcttgagttacgcatacattgccctgttctaagctaaaaaaagactctttcaaaaactagtcaatgat
>AJP_0083
tatgtaattgattcaattatggaatcatgaatagtcattgcttcggccgatacacag-ttttttgcttctatatctatatgaagtgaatagttaatttatgaagaagaagcctcagtaagaattcaaataacccctctattttattgtatgaatgcaatatttttggatttctaaataagacgactaaaacatcagttaagttctttttgaatcctcgttgcatcttcaaatgattcgatagaatcgattcaacaatcttacacttcttcgagtaccaaggaccaataaaaaagattataaagtatttaattgaa--------aaaaaaaaaaaatttcctgtctccacatcaccattctatttaacagtaaggtagagtaaggtaagggctcacaaatcttaaaaaaagatagcaaatatatcaa------atatatagaggctctcgtatttcgctttagaatggattctcgcaaattcaactagatatgggacgtaaaacttttctaagaaactaaggtaaatagaaaagtgaaagggaggagcataggctaaaacgcccatctaactttttagacttcaaactcttgtgatcgatatttccatcttccctgtatcacaaatgcattcagttacatttttgtattatttgacttcaatttaatttgtgaaaaagcatctgattcagagaataattttgaaaaattag------aaagaaaaagtacattttgtcaaaaattagactcttaagataagaaaattgatcaaaaaggtaagtttaattctgaaaaataaagaaatagttaatgatacaattgtccaatgaattatgaccgaattcttccattgctaagattcatccaaccgaagtaactaagaactgggaattgaatgaataataatattccatcaaaacgaaaactacttagttccgatccacaggatttttgtgaatccatccgccttttgttcttccatttgttttttccgaaccctttttttgaattcttcgttcgttcgttttctttatttcatctctttatttttattcattcaattcccaggcaaagacgcaatcgaagaatttctattggaatccctatcgaaattcacaatagtagggcggattagctatatctttagttcatctctaactagcaatatctaatatcacatatacatatcttttttccataacgtaaaccaactattcatatcttagattcaaagtattcgtatcttaaagtcaattgtattctagaatagtttttcgaaacatccacaagacttggcttatagccattagatttcatatacctaattctgtccccctcgtctactcaccccattttttatgaatctcgtttttttataaattcttctattccttttatgtatcattatccaacctggctacaatcgaaatagacgaattcattaggtcgaatcattgcatagaaataaatatcattatttgattgaggtaagcttgtgcaatttcttagttattatattaatatgttttttggccaatcgttgaattgaataaaatcaactcaaatgggaatcattctataaagcatctttctttttttttaatcacccgcctgtgagactataagaatttttattcaaatgatgactcttgatatttgatattggaattgaatgaacaaaacaatataaagagaatattaattggcggagggtatgatataataaggccaaagaggaattttcggaaaaagatc-----ttttagatttctttccttttttccaattctgcaatattgtaatttttttctatgactcttgatcgtatatcctgtatttggagatttatgtgtggatatttatgtttcctaagtaaattagcttgagttacgcatacattgccctgttctaagctaaaaaaagactctttcaaaaactagtcaatgat
>AJP_0084
tatgtaattgattcaattatggaatcatgaatagtcattgcttcggccgatacacag-ttttttgcttctatatctatatgaagtgaatagttaatttatgaagaagaagcctcagtaagaattcaaataacccctctattttattgtatgaatgcaatatttttggatttctaaataagacgactaaaacatcagttaagttctttttgaatcctcgttgcatcttcaaatgattcgatagaatcgattcaacaatcttacacttcttcgagtaccaaggaccaataaaaaagattataaagtatttaattgaa--------aaaaaaaaaaaatttcctgtctccacatcaccattctatttaacagtaaggtagagtaaggtaagggctcacaaatcttaaaaaaagatagcaaatatatcaa------atatatagaggctctcgtatttcgctttagaatggattctcgcaaattcaactagatatgggacgtaaaacttttctaagaaactaaggtaaatagaaaagtgaaagggaggagcataggctaaaacgcccatctaactttttagacttcaaactcttgtgatcgatatttccatcttccctgtatcacaaatgcattcagttacatttttgtattatttgacttcaatttaatttgtgaaaaagcatctgattcagagaataattttgaaaaattag------aaagaaaaagtacattttgtcaaaaattagactcttaagataagaaaattgatcaaaaaggtaagtttaattctgaaaaataaagaaatagttaatgatacaattgtccaatgaattatgaccgaattcttccattgctaagattcatccaaccgaagtaactaagaactgggaattgaatgaataataatattccatcaaaacgaaaactacttagttccgatccacaggatttttgtgaatccatccgccttttgttcttccatttgttttttccgaaccctttttttgaattcttcgttcgttcgttttctttatttcatctctttatttttattcattcaattcccaggcaaagacgcaatcgaagaatttctattggaatccctatcgaaattcacaatagtagggcggattagctatatctttagttcatctctaactagcaatatctaatatcacatatacatatcttttttccataacgtaaaccaactattcatatcttagattcaaagtattcgtatcttaaagtcaattgtattctagaatagtttttcgaaacatccacaagacttggcttatagccattagatttcatatacctaattctgtccccctcgtctactcaccccattttttatgaatctcgtttttttataaattcttctattccttttatgtatcattatccaacctggctacaatcgaaatagacgaattcattaggtcgaatcattgcatagaaataaatatcattatttgattgaggtaagcttgtgcaatttcttagttattatattaatatgttttttggccaatcgttgaattgaataaaatcaactcaaatgggaatcattctataaagcatctttctttttttttaatcacccgcctgtgagactataagaatttttattcaaatgatgactcttgatatttgatattggaattgaatgaacaaaacaatataaagagaatattaattggcggagggtatgatataataaggccaaagaggaattttcggaaaaagatc-----ttttagatttctttccttttttccaattctgcaatattgtaatttttttctatgactcttgatcgtatatcctgtatttggagatttatgtgtggatatttatgtttcctaagtaaattagcttgagttacgcatacattgccctgttctaagctaaaaaaagactctttcaaaaactagtcaatgat
>AJP_0103
tatgtaattgattcaattatggaatcatgaatagtcattgcttcggccgatacacag-ttttttgcttctatatctatatgaagtgaatagttaatttatgaagaagaagcctcagtaagaattcaaataacccctctattttattgtatgaatgcaatatttttggatttctaaataagacgactaaaacatcagttaagttctttttgaatcctcgttgcatcttcaaatgattcgatagaatcgattcaacaatcttacacttcttcgagtaccaaggaccaataaaaaagattataaagtatttaattgaa--------aaaaaaaaaaaatttcctgtctccacatcaccattctatttaacagtaaggtagagtaaggtaagggctcacaaatcttaaaaaaagatagcaaatatatcaa------atatatagaggctctcgtatttcgctttagaatggattctcgcaaattcaactagatatgggacgtaaaacttttctaagaaactaaggtaaatagaaaagtgaaagggaggagcataggctaaaacgcccatctaactttttagacttcaaactcttgtgatcgatatttccatcttccctgtatcacaaatgcattcagttacatttttgtattatttgacttcaatttaatttgtgaaaaagcatctgattcagagaataattttgaaaaattag------aaagaaaaagtacattttgtcaaaaattagactcttaagataagaaaattgatcaaaaaggtaagtttaattctgaaaaataaagaaatagttaatgatacaattgtccaatgaattatgaccgaattcttccattgctaagattcatccaaccgaagtaactaagaactgggaattgaatgaataataatattccatcaaaacgaaaactacttagttccgatccacaggatttttgtgaatccatccgccttttgttcttccatttgttttttccgaaccctttttttgaattcttcgttcgttcgttttctttatttcatctctttatttttattcattcaattcccaggcaaagacgcaatcgaagaatttctattggaatccctatcgaaattcacaatagtagggcggattagctatatctttagttcatctctaactagcaatatctaatatcacatatacatatcttttttccataacgtaaaccaactattcatatcttagattcaaagtattcgtatcttaaagtcaattgtattctagaatagtttttcgaaacatccacaagacttggcttatagccattagatttcatatacctaattctgtccccctcgtctactcaccccattttttatgaatctcgtttttttataaattcttctattccttttatgtatcattatccaacctggctacaatcgaaatagacgaattcattaggtcgaatcattgcatagaaataaatatcattatttgattgaggtaagcttgtgcaatttcttagttattatattaatatgttttttggccaatcgttgaattgaataaaatcaactcaaatgggaatcattctataaagcatctttctttttttttaatcacccgcctgtgagactataagaatttttattcaaatgatgactcttgatatttgatattggaattgaatgaacaaaacaatataaagagaatattaattggcggagggtatgatataataaggccaaagaggaattttcggaaaaagatc-----ttttagatttctttccttttttccaattctgcaatattgtaatttttttctatgactcttgatcgtatatcctgtatttggagatttatgtgtggatatttatgtttcctaagtaaattagcttgagttacgcatacattgccctgttctaagctaaaaaaagactctttcaaaaactagtcaatgat
>AJP_0113
tatgtaattgattcaattatggaatcatgaatagtcattgcttcggccgatacacag-ttttttgcttctatatctatatgaagtgaatagttaatttatgaagaagaagcctcagtaagaattcaaataacccctctattttattgtatgaatgcaatatttttggatttctaaataagacgactaaaacatcagttaagttctttttgaatcctcgttgcatcttcaaatgattcgatagaatcgattcaacaatcttacacttcttcgagtaccaaggaccaataaaaaagattataaagtatttaattgaa--------aaaaaaaaaaaatttcctgtctccacatcaccattctatttaacagtaaggtagagtaaggtaagggctcacaaatcttaaaaaaagatagcaaatatatcaa------atatatagaggctctcgtatttcgctttagaatggattctcgcaaattcaactagatatgggacgtaaaacttttctaagaaactaaggtaaatagaaaagtgaaagggaggagcataggctaaaacgcccatctaactttttagacttcaaactcttgtgatcgatatttccatcttccctgtatcacaaatgcattcagttacatttttgtattatttgacttcaatttaatttgtgaaaaagcatctgattcagagaataattttgaaaaattag------aaagaaaaagtacattttgtcaaaaattagactcttaagataagaaaattgatcaaaaaggtaagtttaattctgaaaaataaagaaatagttaatgatacaattgtccaatgaattatgaccgaattcttccattgctaagattcatccaaccgaagtaactaagaactgggaattgaatgaataataatattccatcaaaacgaaaactacttagttccgatccacaggatttttgtgaatccatccgccttttgttcttccatttgttttttccgaaccctttttttgaattcttcgttcgttcgttttctttatttcatctctttatttttattcattcaattcccaggcaaagacgcaatcgaagaatttctattggaatccctatcgaaattcacaatagtagggcggattagctatatctttagttcatctctaactagcaatatctaatatcacatatacatatcttttttccataacgtaaaccaactattcatatcttagattcaaagtattcgtatcttaaagtcaattgtattctagaatagtttttcgaaacatccacaagacttggcttatagccattagatttcatatacctaattctgtccccctcgtctactcaccccattttttatgaatctcgtttttttataaattcttctattccttttatgtatcattatccaacctggctacaatcgaaatagacgaattcattaggtcgaatcattgcatagaaataaatatcattatttgattgaggtaagcttgtgcaatttcttagttattatattaatatgttttttggccaatcgttgaattgaataaaatcaactcaaatgggaatcattctataaagcatctttctttttttttaatcacccgcctgtgagactataagaatttttattcaaatgatgactcttgatatttgatattggaattgaatgaacaaaacaatataaagagaatattaattggcggagggtatgatataataaggccaaagaggaattttcggaaaaagatc-----ttttagatttctttccttttttccaattctgcaatattgtaatttttttctatgactcttgatcgtatatcctgtatttggagatttatgtgtggatatttatgtttcctaagtaaattagcttgagttacgcatacattgccctgttctaagctaaaaaaagactctttcaaaaactagtcaatgat
>AJP_0117
tatgtaattgattcaattatggaatcatgaatagtcattgcttcggccgatacacag-ttttttgcttctatatctatatgaagtgaatagttaatttatgaagaagaagcctcagtaagaattcaaataacccctctattttattgtatgaatgcaatatttttggatttctaaataagacgactaaaacatcagttaagttctttttgaatcctcgttgcatcttcaaatgattcgatagaatcgattcaacaatcttacacttcttcgagtaccaaggaccaataaaaaagattataaagtatttaattgaa--------aaaaaaaaaaaatttcctgtctccacatcaccattctatttaacagtaaggtagagtaaggtaagggctcacaaatcttaaaaaaagatagcaaatatatcaa------atatatagaggctctcgtatttcgctttagaatggattctcgcaaattcaactagatatgggacgtaaaacttttctaagaaactaaggtaaatagaaaagtgaaagggaggagcataggctaaaacgcccatctaactttttagacttcaaactcttgtgatcgatatttccatcttccctgtatcacaaatgcattcagttacatttttgtattatttgacttcaatttaatttgtgaaaaagcatctgattcagagaataattttgaaaaattag------aaagaagaagtacattttgtcaaaaattagactcttaagataagaaaattgatcaaaaaggtaagtttaattctgaaaaataaagaaatagttaatgatacaattgtccaatgaattatgaccgaattcttccattgctaagattcatccaaccgaagtaactaagaactgggaattgaatgaataataatattccatcaaaacgaaaactacttagttccgatccacaggatttttgtgaatccatccgacttttgttcttccatttgttttttccgaaccctttttttgaattcttcgttcgttcgttttctttatttcatctctttatttttattcattcaattcccaggcaaagacgcaatcgaagaatttctattggaatccctatcgaaattcac---agtagggcggattagctatatctttagttcatctctaactagcaatatctaatatcacatatacatatcttttttccataacgtaaaccaactattcatatcttagattcaaagtattcgtatcttaaagtcaattgtattctagaatagtttttcgaaacatccacaagaattggcttatagccattagatttcatatacctaattctgtccccctcgtctactcaccccattttttatgaatctcgtttttttataaattcttctattccttttatgtatcattatccaacctggctacaatcgaaatagacgaattcattaggtcgaatcattgcatagaaataaatatcattatttgattgaggtaagcttgtgcaatttcttagttattatattaatatgttttttggccaatcgttgaattgaataaaatcaactcaaatgggaatcattctataaagcatctttctttttttttaatcacccgcctgtgagactataagaatttttattcaaatgatgactcttgatatttgatattggaattgaatgaacaaaacaatataaagagaatattaattggcggagggtatgatataataaggccaaagaggaattttcggaaaacgatc-----ttttagatttctttccttttttccaattccgcaatattgtaatttttttctatgactcttgatcgtatatcctgtatttggagatttatgtgtggatatttatgtttcctaagtaaattagcttgagttacgcatacattgccctgttctaagctaaaaaaagactctttcaaaaactagtcaatgat
>AJP_0120
tatgtaattgattcaattatggaatcatgaatagtcattgcttcggccgatacacag-ttttttgcttctatatctatatgaagtgaatagttaatttatgaagaagaagcctcagtaagaattcaaataacccctctattttattgtatgaatgcaatatttttggatttctaaataagacgactaaaacatcagttaagttctttttgaatcctcgttgcatcttcaaatgattcgatagaatcgattcaacaatcttacacttcttcgagtaccaaggaccaataaaaaagattataaagtatttaattgaa--------aaaaaaaaaaaatttcctgtctccacatcaccattctatttaacagtaaggtagagtaaggtaagggctcacaaatcttaaaaaaagatagcaaatatatcaa------atatatagaggctctcgtatttcgctttagaatggattctcgcaaattcaactagatatgggacgtaaaacttttctaagaaactaaggtaaatagaaaagtgaaagggaggagcataggctaaaacgcccatctaactttttagacttcaaactcttgtgatcgatatttccatcttccctgtatcacaaatgcattcagttacatttttgtattatttgacttcaatttaatttgtgaaaaagcatctgattcagagaataattttgaaaaattag------aaagaagaagtacattttgtcaaaaattagactcttaagataagaaaattgatcaaaaaggtaagtttaattctgaaaaataaagaaatagttaatgatacaattgtccaatgaattatgaccgaattcttccattgctaagattcatccaaccgaagtaactaagaactgggaattgaatgaataataatattccatcaaaacgaaaactacttagttccgatccacaggatttttgtgaatccatccgacttttgttcttccatttgttttttccgaaccctttttttgaattcttcgttcgttcgttttctttatttcatctctttatttttattcattcaattcccaggcaaagacgcaatcgaagaatttctattggaatccctatcgaaattcac---agtagggcggattagctatatctttagttcatctctaactagcaatatctaatatcacatatacatatcttttttccataacgtaaaccaactattcatatcttagattcaaagtattcgtatcttaaagtcaattgtattctagaatagtttttcgaaacatccacaagaattggcttatagccattagatttcatatacctaattctgtccccctcgtctactcaccccattttttatgaatctcgtttttttataaattcttctattccttttatgtatcattatccaacctggctacaatcgaaatagacgaattcattaggtcgaatcattgcatagaaataaatatcattatttgattgaggtaagcttgtgcaatttcttagttattatattaatatgttttttggccaatcgttgaattgaataaaatcaactcaaatgggaatcattctataaagcatctttctttttttttaatcacccgcctgtgagactataagaatttttattcaaatgatgactcttgatatttgatattggaattgaatgaacaaaacaatataaagagaatattaattggcggagggtatgatataataaggccaaagaggaattttcggaaaacgatc-----ttttagatttctttccttttttccaattccgcaatattgtaatttttttctatgactcttgatcgtatatcctgtatttggagatttatgtgtggatatttatgtttcctaagtaaattagcttgagttacgcatacattgccctgttctaagctaaaaaaagactctttcaaaaactagtcaatgat
>AJP_0121
tatgtaattgattcaattatggaatcatgaatagtcattgcttcggccgatacacag-ttttttgcttctatatctatatgaagtgaatagttaatttatgaagaagaagcctcagtaagaattcaaataacccctctattttattgtatgaatgcaatatttttggatttctaaataagacgactaaaacatcagttaagttctttttgaatcctcgttgcatcttcaaatgattcgatagaatcgattcaacaatcttacacttcttcgagtaccaaggaccaataaaaaagattataaagtatttaattgaa--------aaaaaaaaaaaatttcctgtctccacatcaccattctatttaacagtaaggtagagtaaggtaagggctcacaaatcttaaaaaaagatagcaaatatatcaa------atatatagaggctctcgtatttcgctttagaatggattctcgcaaattcaactagatatgggacgtaaaacttttctaagaaactaaggtaaatagaaaagtgaaagggaggagcataggctaaaacgcccatctaactttttagacttcaaactcttgtgatcgatatttccatcttccctgtatcacaaatgcattcagttacatttttgtattatttgacttcaatttaatttgtgaaaaagcatctgattcagagaataattttgaaaaattag------aaagaagaagtacattttgtcaaaaattagactcttaagataagaaaattgatcaaaaaggtaagtttaattctgaaaaataaagaaatagttaatgatacaattgtccaatgaattatgaccgaattcttccattgctaagattcatccaaccgaagtaactaagaactgggaattgaatgaataataatattccatcaaaacgaaaactacttagttccgatccacaggatttttgtgaatccatccgacttttgttcttccatttgttttttccgaaccctttttttgaattcttcgttcgttcgttttctttatttcatctctttatttttattcattcaattcccaggcaaagacgcaatcgaagaatttctattggaatccctatcgaaattcacaatagtagggcggattagctatatctttagttcatctctaactagcaatatctaatatcacatatacatatcttttttccataacgtaaaccaactattcatatcttagattcaaagtattcgtatcttaaagtcaattgtagtctagaatagtttttcgaaacatccacaagaattggcttatagccattagatttcatatacctaattctgtccccctcgtctactcaccccattttttatgaatctcgtttttttataaattcttctattccttttatgtatcattatccaacttggctacaatcgaaatagacgaattcattaggtcgaatcattgcatagaaataaatatcattatttgattgaggtaagcttgtgcaatttcttagttattatattaatatgttttttggccaatcgttgaattgaataaaatcaactcaaatgggaatcattctataaagcatctttctttttttttaatcacccgcctgtgagactataagaatttttattcaaatgatgactcttgatatttgatattggaattgaatgaacaaaacaatataaagagaatattaattggcggagggtatgatataataaggccaaagaggaattttcggaaaaagatc-----ttttagatttctttccttttttccaattccgcaatattgtaatttttttctatgactcttgatcgtatatcctgtatttggagatttatgtgtggatatttatgtttcctaagtaaattagcttgagttacgcatacattgccctgttctaagctaaaaaaagactctttcaaaaactagtcaatgat
>AJP_0129
tatgtaattgattcaattatggaatcatgaatagtcattgcttcggccgatacacag-ttttttgcttctatatctatatgaagtgaatagttaatttatgaagaagaagcctcagtaagaattcaaataacccctctattttattgtatgaatgcaatatttttggatttctaaataagacgactaaaacatcagttaagttctttttgaatcctcgttgcatcttcaaatgattcgatagaatcgattcaacaatcttacacttcttcgagtaccaaggaccaataaaaaagattataaagtatttaattgaa--------aaaaaaaaaaaatttcctgtctccacatcaccattctatttaacagtaaggtagagtaaggtaagggctcacaaatcttaaaaaaagatagcaaatatatcaa------atatatagaggctctcgtatttcgctttagaatggattctcgcaaattcaactagatatgggacgtaaaacttttctaagaaactaaggtaaatagaaaagtgaaagggaggagcataggctaaaacgcccatctaactttttagacttcaaactcttgtgatcgatatttccatcttccctgtatcacaaatgcattcagttacatttttgtattatttgacttcaatttaatttgtgaaaaagcatctgattcagagaataattttgaaaaattag------aaagaagaagtacattttgtcaaaaattagactcttaagataagaaaattgatcaaaaaggtaagtttaattctgaaaaataaagaaatagttaatgatacaattgtccaatgaattatgaccgaattcttccattgctaagattcatccaaccgaagtaactaagaactgggaattgaatgaataataatattccatcaaaacgaaaactacttagttccgatccacaggatttttgtgaatccatccgacttttgttcttccatttgttttttccgaaccctttttttgaattcttcgttcgttcgttttctttatttcatctctttatttttattcattcaattcccaggcaaagacgcaatcgaagaatttctattggaatccctatcgaaattcac---agtagggcggattagctatatctttagttcatctctaactagcaatatctaatatcacatatacatatcttttttccataacgtaaaccaactattcatatcttagattcaaagtattcgtatcttaaagtcaattgtattctagaatagtttttcgaaacatccacaagaattggcttatagccattagatttcatatacctaattctgtccccctcgtctactcaccccattttttatgaatctcgtttttttataaattcttctattccttttatgtatcattatccaacctggctacaatcgaaatagacgaattcattaggtcgaatcattgcatagaaataaatatcattatttgattgaggtaagcttgtgcaatttcttagttattatattaatatgttttttggccaatcgttgaattgaataaaatcaactcaaatgggaatcattctataaagcatctttctttttttttaatcacccgcctgtgagactataagaatttttattcaaatgatgactcttgatatttgatattggaattgaatgaacaaaacaatataaagagaatattaattggcggagggtatgatataataaggccaaagaggaattttcggaaaacgatc-----ttttagatttctttccttttttccaattccgcaatattgtaatttttttctatgactcttgatcgtatatcctgtatttggagatttatgtgtggatatttatgtttcctaagtaaattagcttgagttacgcatacattgccctgttctaagctaaaaaaagactctttcaaaaactagtcaatgat
>AJP_0146
tatgtaattgattcaattatggaatcatgaatagtcattgcttcggccgatacacag-ttttttgcttctatatctatatgaagtgaatagttaatttatgaagaagaagcctcagtaagaattcaaataacccctctattttattgtatgaatgcaatatttttggatttctaaataagacgactaaaacatcagttaagttctttttgaatcctcgttgcatcttcaaatgattcgatagaatcgattcaacaatcttacacttcttcgagtaccaaggaccaataaaaaagattataaagtatttaattgaa--------aaaaaaaaaaaatttcctgtctccacatcaccattctatttaacagtaaggtagagtaaggtaagggctcacaaatcttaaaaaaagatagcaaatatatcaa------atatatagaggctctcgtatttcgctttagaatggattctcgcaaattcaactagatatgggacgtaaaacttttctaagaaactaaggtaaatagaaaagtgaaagggaggagcataggctaaaacgcccatctaactttttagacttcaaactcttgtgatcgatatttccatcttccctgtatcacaaatgcattcagttacatttttgtattatttgacttcaatttaatttgtgaaaaagcatctgattcagagaataattttgaaaaattag------aaagaaaaagtacattttgtcaaaaattagactcttaagataagaaaattgatcaaaaaggtaagtttaattctgaaaaataaagaaatagttaatgatacaattgtccaatgaattatgaccgaattcttccattgctaagattcatccaaccgaagtaactaagaactgggaattgaatgaataataatattccatcaaaacgaaaactacttagttccgatccacaggatttttgtgaatccatccgccttttgttcttccatttgttttttccgaaccctttttttgaattcttcgttcgttcgttttctttatttcatctctttatttttattcattcaattcccaggcaaagacgcaatcgaagaatttctattggaatccctatcgaaattcacaatagtagggcggattagctatatctttagttcatctctaactagcaatatctaatatcacatatacatatcttttttccataacgtaaaccaactattcatatcttagattcaaagtattcgtatcttaaagtcaattgtattctagaatagtttttcgaaacatccacaagacttggcttatagccattagatttcatatacctaattctgtccccctcgtctactcaccccattttttatgaatctcgtttttttataaattcttctattccttttatgtatcattatccaacctggctacaatcgaaatagacgaattcattaggtcgaatcattgcatagaaataaatatcattatttgattgaggtaagcttgtgcaatttcttagttattatattaatatgttttttggccaatcgttgaattgaataaaatcaactcaaatgggaatcattctataaagcatctttctttttttttaatcacccgcctgtgagactataagaatttttattcaaatgatgactcttgatatttgatattggaattgaatgaacaaaacaatataaagagaatattaattggcggagggtatgatataataaggccaaagaggaattttcggaaaaagatc-----ttttagatttctttccttttttccaattctgcaatattgtaatttttttctatgactcttgatcgtatatcctgtatttggagatttatgtgtggatatttatgtttcctaagtaaattagcttgagttacgcatacattgccctgttctaagctaaaaaaagactctttcaaaaactagtcaatgat
>AJP_0162
tatgtaattgattcaattatggaatcatgaatagtcattgcttcggccgatacacag-ttttttgcttctatatctatatgaagtgaatagttaatttatgaagaagaagcctcagtaagaattcaaataacccctctattttattgtatgaatgcaatatttttggatttctaaataagacgactaaaacatcagttaagttctttttgaatcctcgttgcatcttcaaatgattcgatagaatcgattcaacaatcttacacttcttcgagtaccaaggaccaataaaaaagattataaagtatttaattgaa--------aaaaaaaaaaaatttcctgtctccacatcaccattctatttaacagtaaggtagagtaaggtaagggctcacaaatcttaaaaaaagatagcaaatatatcaa------atatatagaggctctcgtatttcgctttagaatggattctcgcaaattcaactagatatgggacgtaaaacttttctaagaaactaaggtaaatagaaaagtgaaagggaggagcataggctaaaacgcccatctaactttttagacttcaaactcttgtgatcgatatttccatcttccctgtatcacaaatgcattcagttacatttttgtattatttgacttcaatttaatttgtgaaaaagcatctgattcagagaataattttgaaaaattag------aaagaaaaagtacattttgtcaaaaattagactcttaagataagaaaattgatcaaaaaggtaagtttaattctgaaaaataaagaaatagttaatgatacaattgtccaatgaattatgaccgaattcttccattgctaagattcatccaaccgaagtaactaagaactgggaattgaatgaataataatattccatcaaaacgaaaactacttagttccgatccacaggatttttgtgaatccatccgccttttgttcttccatttgttttttccgaaccctttttttgaattcttcgttcgttcgttttctttatttcatctctttatttttattcattcaattcccaggcaaagacgcaatcgaagaatttctattggaatccctatcgaaattcacaatagtagggcggattagctatatctttagttcatctctaactagcaatatctaatatcacatatacatatcttttttccataacgtaaaccaactattcatatcttagattcaaagtattcgtatcttaaagtcaattgtattctagaatagtttttcgaaacatccacaagacttggcttatagccattagatttcatatacctaattctgtccccctcgtctactcaccccattttttatgaatctcgtttttttataaattcttctattccttttatgtatcattatccaacctggctacaatcgaaatagacgaattcattaggtcgaatcattgcatagaaataaatatcattatttgattgaggtaagcttgtgcaatttcttagttattatattaatatgttttttggccaatcgttgaattgaataaaatcaactcaaatgggaatcattctataaagcatctttctttttttttaatcacccgcctgtgagactataagaatttttattcaaatgatgactcttgatatttgatattggaattgaatgaacaaaacaatataaagagaatattaattggcggagggtatgatataataaggccaaagaggaattttcggaaaaagatc-----ttttagatttctttccttttttccaattctgcaatattgtaatttttttctatgactcttgatcgtatatcctgtatttggagatttatgtgtggatatttatgtttcctaagtaaattagcttgagttacgcatacattgccctgttctaagctaaaaaaagactctttcaaaaactagtcaatgat
>AJP_0224
tatgtaattgattcaattatggaatcatgaatagtcattgcttcggccgatacacag-ttttttgcttctatatctatatgaagtgaatagttaatttatgaagaagaagcctcagtaagaattcaaataacccctctattttattgtatgaatgcaatatttttggatttctaaataagacgactaaaacatcagttaagttctttttgaatcctcgttgcatcttcaaatgattcgatagaatcgattcaacaatcttacacttcttcgagtaccaaggaccaataaaaaagattataaagtatttaattgaa--------aaaaaaaaaaaatttcctgtctccacatcaccattctatttaacagtaaggtagagtaaggtaagggctcacaaatcttaaaaaaagatagcaaatatatcaa------atatatagaggctctcgtatttcgctttagaatggattctcgcaaattcaactagatatgggacgtaaaacttttctaagaaactaaggtaaatagaaaagtgaaagggaggagcataggctaaaacgcccatctaactttttagacttcaaactcttgtgatcgatatttccatcttccctgtatcacaaatgcattcagttacatttttgtattatttgacttcaatttaatttgtgaaaaagcatctgattcagagaataattttgaaaaattag------aaagaagaagtacattttgtcaaaaattagactcttaagataagaaaattgatcaaaaaggtaagtttaattctgaaaaataaagaaatagttaatgatacaattgtccaatgaattatgaccgaattcttccattgctaagattcatccaaccgaagtaactaagaactgggaattgaatgaataataatattccatcaaaacgaaaactacttagttccgatccacaggatttttgtgaatccatccgacttttgttcttccatttgttttttccgaaccctttttttgaattcttcgttcgttcgttttctttatttcatctctttatttttattcattcaattcccaggcaaagacgcaatcgaagaatttctattggaatccctatcgaaattcac---agtagggcggattagctatatctttagttcatctctaactagcaatatctaatatcacatatacatatcttttttccataacgtaaaccaactattcatatcttagattcaaagtattcgtatcttaaagtcaattgtattctagaatagtttttcgaaacatccacaagaattggcttatagccattagatttcatatacctaattctgtccccctcgtctactcaccccattttttatgaatctcgtttttttataaattcttctattccttttatgtatcattatccaacctggctacaatcgaaatagacgaattcattaggtcgaatcattgcatagaaataaatatcattatttgattgaggtaagcttgtgcaatttcttagttattatattaatatgttttttggccaatcgttgaattgaataaaatcaactcaaatgggaatcattctataaagcatctttctttttttttaatcacccgcctgtgagactataagaatttttattcaaatgatgactcttgatatttgatattggaattgaatgaacaaaacaatataaagagaatattaattggcggagggtatgatataataaggccaaagaggaattttcggaaaacgatc-----ttttagatttctttccttttttccaattccgcaatattgtaatttttttctatgactcttgatcgtatatcctgtatttggagatttatgtgtggatatttatgtttcctaagtaaattagcttgagttacgcatacattgccctgttctaagctaaaaaaagactctttcaaaaactagtcaatgat
>AJP_0229
tatgtaattgattcaattatggaatcatgaatagtcattgcttcggccgatacacag-ttttttgcttctatatctatatgaagtgaatagttaatttatgaagaagaagcctcagtaagaattcaaataacccctctattttattgtatgaatgcaatatttttggatttctaaataagacgactaaaacatcagttaagttctttttgaatcctcgttgcatcttcaaatgattcgatagaatcgattcaacaatcttacacttcttcgagtaccaaggaccaataaaaaagattataaagtatttaattgaa--------aaaaaaaaaaaatttcctgtctccacatcaccattctatttaacagtaaggtagagtaaggtaagggctcacaaatcttaaaaaaagatagcaaatatatcaa------atatatagaggctctcgtatttcgctttagaatggattctcgcaaattcaactagatatgggacgtaaaacttttctaagaaactaaggtaaatagaaaagtgaaagggaggagcataggctaaaacgcccatctaactttttagacttcaaactcttgtgatcgatatttccatcttccctgtatcacaaatgcattcagttacatttttgtattatttgacttcaatttaatttgtgaaaaagcatctgattcagagaataattttgaaaaattag------aaagaaaaagtacattttgtcaaaaattagactcttaagataagaaaattgatcaaaaaggtaagtttaattctgaaaaataaagaaatagttaatgatacaattgtccaatgaattatgaccgaattcttccattgctaagattcatccaaccgaagtaactaagaactgggaattgaatgaataataatattccatcaaaacgaaaactacttagttccgatccacaggatttttgtgaatccatccgccttttgttcttccatttgttttttccgaaccctttttttgaattcttcgttcgttcgttttctttatttcatctctttatttttattcattcaattcccaggcaaagacgcaatcgaagaatttctattggaatccctatcgaaattcacaatagtagggcggattagctatatctttagttcatctctaactagcaatatctaatatcacatatacatatcttttttccataacgtaaaccaactattcatatcttagattcaaagtattcgtatcttaaagtcaattgtattctagaatagtttttcgaaacatccacaagacttggcttatagccattagatttcatatacctaattctgtccccctcgtctactcaccccattttttatgaatctcgtttttttataaattcttctattccttttatgtatcattatccaacctggctacaatcgaaatagacgaattcattaggtcgaatcattgcatagaaataaatatcattatttgattgaggtaagcttgtgcaatttcttagttattatattaatatgttttttggccaatcgttgaattgaataaaatcaactcaaatgggaatcattctataaagcatctttctttttttttaatcacccgcctgtgagactataagaatttttattcaaatgatgactcttgatatttgatattggaattgaatgaacaaaacaatataaagagaatcttaattggcggagggtatgatataataaggccaaagaggaattttcggaaaaagatc-----ttttagatttctttccttttttccaattccgcaatattgtaatttttttctatgactcttgatcgtatatcctgtatttggagatttatgtgtggatatttatgtttcctaagtaaattagcttgagttacgcatacattgccctgttctaagctaaaaaaagactctttcaaaaactagtcaatgat
>AJP_0232
tatgtaattgattcaattatggaatcatgaatagtcattgcttcggccgatacacag-ttttttgcttctatatctatatgaagtgaatagttaatttatgaagaagaagcctcagtaagaattcaaataacccctctattttattgtatgaatgcaatatttttggatttctaaataagacgactaaaacatcagttaagttctttttgaatcctcgttgcatcttcaaatgattcgatagaatcgattcaacaatcttacacttcttcgagtaccaaggaccaataaaaaagattataaagtatttaattgaa--------aaaaaaaaaaaatttcctgtctccacatcaccattctatttaacagtaaggtagagtaaggtaagggctcacaaatcttaaaaaaagatagcaaatatatcaa------atatatagaggctctcgtatttcgctttagaatggattctcgcaaattcaactagatatgggacgtaaaacttttctaagaaactaaggtaaatagaaaagtgaaagggaggagcataggctaaaacgcccatctaactttttagacttcaaactcttgtgatcgatatttccatcttccctgtatcacaaatgcattcagttacatttttgtattatttgacttcaatttaatttgtgaaaaagcatctgattcagagaataattttgaaaaattag------aaagaaaaagtacattttgtcaaaaattagactcttaagataagaaaattgatcaaaaaggtaagtttaattctgaaaaataaagaaatagttaatgatacaattgtccaatgaattatgaccgaattcttccattgctaagattcatccaaccgaagtaactaagaactgggaattgaatgaataataatattccatcaaaacgaaaactacttagttccgatccacaggatttttgtgaatccatccgccttttgttcttccatttgttttttccgaaccctttttttgaattcttcgttcgttcgttttctttatttcatctctttatttttattcattcaattcccaggcaaagacgcaatcgaagaatttctattggaatccctatcgaaattcacaatagtagggcggattagctatatctttagttcatctctaactagcaatatctaatatcacatatacatatcttttttccataacgtaaaccaactattcatatcttagattcaaagtattcgtatcttaaagtcaattgtattctagaatagtttttcgaaacatccacaagacttggcttatagccattagatttcatatacctaattctgtccccctcgtctactcaccccattttttatgaatctcgtttttttataaattcttctattccttttatgtatcattatccaacctggctacaatcgaaatagacgaattcattaggtcgaatcattgcatagaaataaatatcattatttgattgaggtaagcttgtgcaatttcttagttattatattaatatgttttttggccaatcgttgaattgaataaaatcaactcaaatgggaatcattctataaagcatctttctttttttttaatcacccgcctgtgagactataagaatttttattcaaatgatgactcttgatatttgatattggaattgaatgaacaaaacaatataaagagaatcttaattggcggagggtatgatataataaggccaaagaggaattttcggaaaaagatc-----ttttagatttctttccttttttccaattccgcaatattgtaatttttttctatgactcttgatcgtatatcctgtatttggagatttatgtgtggatatttatgtttcctaagtaaattagcttgagttacgcatacattgccctgttctaagctaaaaaaagactctttcaaaaactagtcaatgat
>AJP_0238
tatgtaattgattcaattatggaatcatgaatagtcattgcttcggccgatacacag-ttttttgcttctatatctatatgaagtgaatagttaatttatgaagaagaagcctcagtaagaattcaaataacccctctattttattgtatgaatgcaatatttttggatttctaaataagacgactaaaacatcagttaagttctttttgaatcctcgttgcatcttcaaatgattcgatagaatcgattcaacaatcttacacttcttcgagtaccaaggaccaataaaaaagattataaagtatttaattgaa--------aaaaaaaaaaaatttcctgtctccacatcaccattctatttaacagtaaggtagagtaaggtaagggctcacaaatcttaaaaaaagatagcaaatatatcaa------atatatagaggctctcgtatttcgctttagaatggattctcgcaaattcaactagatatgggacgtaaaacttttctaagaaactaaggtaaatagaaaagtgaaagggaggagcataggctaaaacgcccatctaactttttagacttcaaactcttgtgatcgatatttccatcttccctgtatcacaaatgcattcagttacatttttgtattatttgacttcaatttaatttgtgaaaaagcatctgattcagagaataattttgaaaaattag------aaagaaaaagtacattttgtcaaaaattagactcttaagataagaaaattgatcaaaaaggtaagtttaattctgaaaaataaagaaatagttaatgatacaattgtccaatgaattatgaccgaattcttccattgctaagattcatccaaccgaagtaactaagaactgggaattgaatgaataataatattccatcaaaacgaaaactacttagttccgatccacaggatttttgtgaatccatccgccttttgttcttccatttgttttttccgaaccctttttttgaattcttcgttcgttcgttttctttatttcatctctttatttttattcattcaattcccaggcaaagacgcaatcgaagaatttctattggaatccctatcgaaattcacaatagtagggcggattagctatatctttagttcatctctaactagcaatatctaatatcacatatacatatcttttttccataacgtaaaccaactattcatatcttagattcaaagtattcgtatcttaaagtcaattgtattctagaatagtttttcgaaacatccacaagacttggcttatagccattagatttcatatacctaattctgtccccctcgtctactcaccccattttttatgaatctcgtttttttataaattcttctattccttttatgtatcattatccaacctggctacaatcgaaatagacgaattcattaggtcgaatcattgcatagaaataaatatcattatttgattgaggtaagcttgtgcaatttcttagttattatattaatatgttttttggccaatcgttgaattgaataaaatcaactcaaatgggaatcattctataaagcatctttctttttttttaatcacccgcctgtgagactataagaatttttattcaaatgatgactcttgatatttgatattggaattgaatgaacaaaacaatataaagagaatcttaattggcggagggtatgatataataaggccaaagaggaattttcggaaaaagatc-----ttttagatttctttccttttttccaattccgcaatattgtaatttttttctatgactcttgatcgtatatcctgtatttggagatttatgtgtggatatttatgtttcctaagtaaattagcttgagttacgcatacattgccctgttctaagctaaaaaaagactctttcaaaaactagtcaatgat
>AJP_0243
tatgtaattgattcaattatggaatcatgaatagtcattgcttcggccgatacacag-ttttttgcttctatatctatatgaagtgaatagttaatttatgaagaagaagcctcagtaagaattcaaataacccctctattttattgtatgaatgcaatatttttggatttctaaataagacgactaaaacatcagttaagttctttttgaatcctcgttgcatcttcaaatgattcgatagaatcgattcaacaatcttacacttcttcgagtaccaaggaccaataaaaaagattataaagtatttaattgaa--------aaaaaaaaaaaatttcctgtctccacatcaccattctatttaacagtaaggtagagtaaggtaagggctcacaaatcttaaaaaaagatagcaaatatatcaa------atatatagaggctctcgtatttcgctttagaatggattctcgcaaattcaactagatatgggacgtaaaacttttctaagaaactaaggtaaatagaaaagtgaaagggaggagcataggctaaaacgcccatctaactttttagacttcaaactcttgtgatcgatatttccatcttccctgtatcacaaatgcattcagttacatttttgtattatttgacttcaatttaatttgtgaaaaagcatctgattcagagaataattttgaaaaattag------aaagaaaaagtacattttgtcaaaaattagactcttaagataagaaaattgatcaaaaaggtaagtttaattctgaaaaataaagaaatagttaatgatacaattgtccaatgaattatgaccgaattcttccattgctaagattcatccaaccgaagtaactaagaactgggaattgaatgaataataatattccatcaaaacgaaaactacttagttccgatccacaggatttttgtgaatccatccgccttttgttcttccatttgttttttccgaaccctttttttgaattcttcgttcgttcgttttctttatttcatctctttatttttattcattcaattcccaggcaaagacgcaatcgaagaatttctattggaatccctatcgaaattcacaatagtagggcggattagctatatctttagttcatctctaactagcaatatctaatatcacatatacatatcttttttccataacgtaaaccaactattcatatcttagattcaaagtattcgtatcttaaagtcaattgtattctagaatagtttttcgaaacatccacaagacttggcttatagccattagatttcatatacctaattctgtccccctcgtctactcaccccattttttatgaatctcgtttttttataaattcttctattccttttatgtatcattatccaacctggctacaatcgaaatagacgaattcattaggtcgaatcattgcatagaaataaatatcattatttgattgaggtaagcttgtgcaatttcttagttattatattaatatgttttttggccaatcgttgaattgaataaaatcaactcaaatgggaatcattctataaagcatctttctttttttttaatcacccgcctgtgagactataagaatttttattcaaatgatgactcttgatatttgatattggaattgaatgaacaaaacaatataaagagaatcttaattggcggagggtatgatataataaggccaaagaggaattttcggaaaaagatc-----ttttagatttctttccttttttccaattccgcaatattgtaatttttttctatgactcttgatcgtatatcctgtatttggagatttatgtgtggatatttatgtttcctaagtaaattagcttgagttacgcatacattgccctgttctaagctaaaaaaagactctttcaaaaactagtcaatgat
>AJP_0259
tatgtaattgattcaattatggaatcatgaatagtcattgcttcggccgatacacag-ttttttgcttctatatctatatgaagtgaatagttaatttatgaagaagaagcctcagtaagaattcaaataacccctctattttattgtatgaatgcaatatttttggatttctaaataagacgactaaaacatcagttaagttctttttgaatcctcgttgcatcttcaaatgattcgatagaatcgattcaacaatcttacacttcttcgagtaccaaggaccaataaaaaagattataaagtatttaattgaa--------aaaaaaaaaaaatttcctgtctccacatcaccattctatttaacagtaaggtagagtaaggtaagggctcacaaatcttaaaaaaagatagcaaatatatcaa------atatatagaggctctcgtatttcgctttagaatggattctcgcaaattcaactagatatgggacgtaaaacttttctaagaaactaaggtaaatagaaaagtgaaagggaggagcataggctaaaacgcccatctaactttttagacttcaaactcttgtgatcgatatttccatcttccctgtatcacaaatgcattcagttacatttttgtattatttgacttcaatttaatttgtgaaaaagcatctgattcagagaataattttgaaaaattag------aaagaagaagtacattttgtcaaaaattagactct-----taagaaaattgatcaaaaaggtaagtttaattctgaaaaataaagaaatagttaatgatacaattgtccaatgaattatgaccgaattcttccattgctaagattcatccaaccgaagtaactaagaactgggaattgaatgaataataatattccatcaaaacgaaaactacttagttccgatccacaggatttttgtgaatccatccgacttttgttcttccatttgttttttccgaaccctttttttgaattcttcgttcgttcgttttctttatttcatctctttatttttattcattcaattcccaggcaaagacgcaatcgaagaatttctattggaatccctatcgaaattcacaatagtagggcggattagctatatctttagttcatctctaactagcaatatctaatatcacatatacatatcttttttccataacgtaaaccaactattcatatcttagattcaaagtattcgtatcttaaagtcaattgtattctagaatagtttttcgaaacatccacaagaattggcttatagccattcgatttcatatacctaattctgtccccctcgtctactcaccccattttttatgaatctcgtttttttataaattcttctattccttttatgtatcattatccaacctggctacaatcgaaatagacgaattcattaggtcgaatcattgcatagaaataaatatcattatttgattgaggtaagcttgtgcaatttcttagttattatattaatatgttttttggccaatcgttgaattgaataaaatcaactcaaatgggaatcattctataaagcatctttctttttttttaatcacccgcctgtgagactataagaatttttattcaaatgatgactcttgatatttgatattggaattgaatgaacaaaacaatataaagagaatattaattggcggagggtatgatataataaggccaaagaggaattttcggaaaaagatc-----ttttagatttctttccttttttccaattccgcaatattgtaatttttttctatgactcttgatcgtatatcctgtatttggagatttatgtttggatatttatgtttcctaagtaaattagcttgagttacgcatacattgccctgttctaagctaaaaaaagactctttcaaaaactagtcaatgat
>AJP_0269
tatgtaattgattcaattatggaatcatgaatagtcattgcttcggccgatacacag-ttttttgcttctatatctatatgaagtgaatagttaatttatgaagaagaagcctcagtaagaattcaaataacccctctattttattgtatgaatgcaatatttttggatttctaaataagacgactaaaacatcagttaagttctttttgaatcctcgttgcatcttcaaatgattcgatagaatcgattcaacaatcttacacttcttcgagtaccaaggaccaataaaaaggattataaagtatttaattgaa--------aaaaaaaaaaaatttcctgtctccacatcaccattctatttaacagtaaggtagagtaaggtaagggctcacaaatcttaaaaaaagatagcaaatatatcaa------atatatagaggctctcgtatttcgctttagaatggattctcgcaaattcaactagatatgggacgtaaaacttttctaagaaactaaggtaaatagaaaagtgaaagggaggagcataggctaaaacgcccatctaactttttagacttcaaactcttgtgatcgatatttccatcttccctgtatcacaaatgcattcagttacatttttgtattatttgacttcaatttaatttgtgaaaaagcatctgattcagagaataattttgaaaaattag------aaagaagaagtacattttgtcaaaaattagactct-----taagaaaattgatcaaaaaggtaagtttaattctgaaaaataaagaaatagttaatgatacaattgtccaatgaattatgaccgaattcttccattgctaagattcatccaaccgaagtaactaagaactgggaattgaatgaataataatattccatcaaaacgaaaactacttagttccgatccacaggatttttgtgaatccatccgacttttgttcttccatttgttttttccgaaccctttttttgaattcttcgttcgttcgttttctttatttcatctctttatttttattcattcaattcccaggcaaagacgcaatcgaagaatttctattggaatccctatcgaaattcacaatagtagggcggattagctatatctttagttcatctctaactagcaatatctaatatcacatatacatatcttttttccataacgtaaaccaactattcatatcttagattcaaagtattcgtatcttaaagtcaattgtattctagaatagtttttcgaaacatccacaagaattggcttatagccattcgatttcatatacctaattctgtccccctcgtctactcaccccattttttatgaatctcgtttttttataaattcttctattccttttatgtatcattatccaacctggctacaatcgaaatagacgaattcattaggtcgaatcattgcatagaaataaatatcattatttgattgaggtaagcttgtgcaatttcttagttattatattaatatgttttttggccaatcgttgaattgaataaaatcaactcaaatgggaatcattctataaagcatctttctttttttttaatcacccgcctgtgagactataagaatttttattcaaatgatgactcttgatatttgatattggaattgaatgaacaaaacaatataaagagaatattaattggcggagggtatgatataataaggccaaagaggaattttcggaaaaagatc-----ttttagatttctttccttttttccaattccgcaatattgtaatttttttctatgactcttgatcgtatatcctgtatttggagatttatgtttggatatttatgtttcctaagtaaattagcttgagttacgcatacattgccctgttctaagctaaaaaaagactctttcaaaaactagtcaatgat
>AJP_0270
tatgtaattgattcaattatggaatcatgaatagtcattgcttcggccgatacacag-ttttttgcttctatatctatatgaagtgaatagttaatttatgaagaagaagcctcagtaagaattcaaataacccctctattttattgtatgaatgcaatatttttggatttctaaataagacgactaaaacatcagttaagttctttttgaatcctcgttgcatcttcaaatgattcgatagaatcgattcaacaatcttacacttcttcgagtaccaaggaccaataaaaaggattataaagtatttaattgaa--------aaaaaaaaaaaatttcctgtctccacatcaccattctatttaacagtaaggtagagtaaggtaagggctcacaaatcttaaaaaaagatagcaaatatatcaa------atatatagaggctctcgtatttcgctttagaatggattctcgcaaattcaactagatatgggacgtaaaacttttctaagaaactaaggtaaatagaaaagtgaaagggaggagcataggctaaaacgcccatctaactttttagacttcaaactcttgtgatcgatatttccatcttccctgtatcacaaatgcattcagttacatttttgtattatttgacttcaatttaatttgtgaaaaagcatctgattcagagaataattttgaaaaattag------aaagaagaagtacattttgtcaaaaattagactct-----taagaaaattgatcaaaaaggtaagtttaattctgaaaaataaagaaatagttaatgatacaattgtccaatgaattatgaccgaattcttccattgctaagattcatccaaccgaagtaactaagaactgggaattgaatgaataataatattccatcaaaacgaaaactacttagttccgatccacaggatttttgtgaatccatccgacttttgttcttccatttgttttttccgaaccctttttttgaattcttcgttcgttcgttttctttatttcatctctttatttttattcattcaattcccaggcaaagacgcaatcgaagaatttctattggaatccctatcgaaattcacaatagtagggcggattagctatatctttagttcatctctaactagcaatatctaatatcacatatacatatcttttttccataacgtaaaccaactattcatatcttagattcaaagtattcgtatcttaaagtcaattgtattctagaatagtttttcgaaacatccacaagaattggcttatagccattcgatttcatatacctaattctgtccccctcgtctactcaccccattttttatgaatctcgtttttttataaattcttctattccttttatgtatcattatccaacctggctacaatcgaaatagacgaattcattaggtcgaatcattgcatagaaataaatatcattatttgattgaggtaagcttgtgcaatttcttagttattatattaatatgttttttggccaatcgttgaattgaataaaatcaactcaaatgggaatcattctataaagcatctttctttttttttaatcacccgcctgtgagactataagaatttttattcaaatgatgactcttgatatttgatattggaattgaatgaacaaaacaatataaagagaatattaattggcggagggtatgatataataaggccaaagaggaattttcggaaaaagatc-----ttttagatttctttccttttttccaattccgcaatattgtaatttttttctatgactcttgatcgtatatcctgtatttggagatttatgtttggatatttatgtttcctaagtaaattagcttgagttacgcatacattgccctgttctaagctaaaaaaagactctttcaaaaactagtcaatgat
>AJP_0273
tatgtaattgattcaattatggaatcatgaatagtcattgcttcggccgatacacag-ttttttgcttctatatctatatgaagtgaatagttaatttatgaagaagaagcctcagtaagaattcaaataacccctctattttattgtatgaatgcaatatttttggatttctaaataagacgactaaaacatcagttaagttctttttgaatcctcgttgcatcttcaaatgattcgatagaatcgattcaacaatcttacacttcttcgagtaccaaggaccaataaaaaagattataaagtatttaattgaa--------aaaaaaaaaaaatttcctgtctccacatcaccattctatttaacagtaaggtagagtaaggtaagggctcacaaatcttaaaaaaagatagcaaatatatcaa------atatatagaggctctcgtatttcgctttagaatggattctcgcaaattcaactagatatgggacgtaaaacttttctaagaaactaaggtaaatagaaaagtgaaagggaggagcataggctaaaacgcccatctaactttttagacttcaaactcttgtgatcgatatttccatcttccctgtatcacaaatgcattcagttacatttttgtattatttgacttcaatttaatttgtgaaaaagcatctgattcagagaataattttgaaaaattag------aaagaagaagtacattttgtcaaaaattagactct-----taagaaaattgatcaaaaaggtaagtttaattctgaaaaataaagaaatagttaatgatacaattgtccaatgaattatgaccgaattcttccattgctaagattcatccaaccgaagtaactaagaactgggaattgaatgaataataatattccatcaaaacgaaaactacttagttccgatccacaggatttttgtgaatccatccgacttttgttcttccatttgttttttccgaaccctttttttgaattcttcgttcgttcgttttctttatttcatctctttatttttattcattcaattcccaggcaaagacgcaatcgaagaatttctattggaatccctatcgaaattcacaatagtagggcggattagctatatctttagttcatctctaactagcaatatctaatatcacatatacatatcttttttccataacgtaaaccaactattcatatcttagattcaaagtattcgtatcttaaagtcaattgtattctagaatagtttttcgaaacatccacaagaattggcttatagccattcgatttcatatacctaattctgtccccctcgtctactcaccccattttttatgaatctcgtttttttataaattcttctattccttttatgtatcattatccaacctggctacaatcgaaatagacgaattcattaggtcgaatcattgcatagaaataaatatcattatttgattgaggtaagcttgtgcaatttcttagttattatattaatatgttttttggccaatcgttgaattgaataaaatcaactcaaatgggaatcattctataaagcatctttctttttttttaatcacccgcctgtgagactataagaatttttattcaaatgatgactcttgatatttgatattggaattgaatgaacaaaacaatataaagagaatattaattggcggagggtatgatataataaggccaaagaggaattttcggaaaaagatc-----ttttagatttctttccttttttccaattccgcaatattgtaatttttttctatgactcttgatcgtatatcctgtatttggagatttatgtttggatatttatgtttcctaagtaaattagcttgagttacgcatacattgccctgttctaagctaaaaaaagactctttcaaaaactagtcaatgat
>AJP_0274
tatgtaattgattcaattatggaatcatgaatagtcattgcttcggccgatacacag-ttttttgcttctatatctatatgaagtgaatagttaatttatgaagaagaagcctcagtaagaattcaaataacccctctattttattgtatgaatgcaatatttttggatttctaaataagacgactaaaacatcagttaagttctttttgaatcctcgttgcatcttcaaatgattcgatagaatcgattcaacaatcttacacttcttcgagtaccaaggaccaataaaaaagattataaagtatttaattgaa--------aaaaaaaaaaaatttcctgtctccacatcaccattctatttaacagtaaggtagagtaaggtaagggctcacaaatcttaaaaaaagatagcaaatatatcaa------atatatagaggctctcgtatttcgctttagaatggattctcgcaaattcaactagatatgggacgtaaaacttttctaagaaactaaggtaaatagaaaagtgaaagggaggagcataggctaaaacgcccatctaactttttagacttcaaactcttgtgatcgatatttccatcttccctgtatcacaaatgcattcagttacatttttgtattatttgacttcaatttaatttgtgaaaaagcatctgattcagagaataattttgaaaaattag------aaagaaaaagtacattttgtcaaaaattagactcttaagataagaaaattgatcaaaaaggtaagtttaattctgaaaaataaagaaatagttaatgatacaattgtccaatgaattatgaccgaattcttccattgctaagattcatccaaccgaagtaactaagaactgggaattgaatgaataataatattccatcaaaacgaaaactacttagttccgatccacaggatttttgtgaatccatccgccttttgttcttccatttgttttttccgaaccctttttttgaattcttcgttcgttcgttttctttatttcatctctttatttttattcattcaattcccaggcaaagacgcaatcgaagaatttctattggaatccctatcgaaattcacaatagtagggcggattagctatatctttagttcatctctaactagcaatatctaatatcacatatacatatcttttttccataacgtaaaccaactattcatatcttagattcaaagtattcgtatcttaaagtcaattgtattctagaatagtttttcgaaacatccacaagacttggcttatagccattagatttcatatacctaattctgtccccctcgtctactcaccccattttttatgaatctcgtttttttataaattcttctattccttttatgtatcattatccaacctggctacaatcgaaatagacgaattcattaggtcgaatcattgcatagaaataaatatcattatttgattgaggtaagcttgtgcaatttcttagttattatattaatatgttttttggccaatcgttgaattgaataaaatcaactcaaatgggaatcattctataaagcatctttctttttttttaatcacccgcctgtgagactataagaatttttattcaaatgatgactcttgatatttgatattggaattgaatgaacaaaacaatataaagagaatcttaattggcggagggtatgatataataaggccaaagaggaattttcggaaaaagatc-----ttttagatttctttccttttttccaattccgcaatattgtaatttttttctatgactcttgatcgtatatcctgtatttggagatttatgtgtggatatttatgtttcctaagtaaattagcttgagttacgcatacattgccctgttctaagctaaaaaaagactctttcaaaaactagtcaatgat
>AJP_0275
tatgtaattgattcaattatggaatcatgaatagtcattgcttcggccgatacacag-ttttttgcttctatatctatatgaagtgaatagttaatttatgaagaagaagcctcagtaagaattcaaataacccctctattttattgtatgaatgcaatatttttggatttctaaataagacgactaaaacatcagttaagttctttttgaatcctcgttgcatcttcaaatgattcgatagaatcgattcaacaatcttacacttcttcgagtaccaaggaccaataaaaaagattataaagtatttaattgaa--------aaaaaaaaaaaatttcctgtctccacatcaccattctatttaacagtaaggtagagtaaggtaagggctcacaaatcttaaaaaaagatagcaaatatatcaa------atatatagaggctctcgtatttcgctttagaatggattctcgcaaattcaactagatatgggacgtaaaacttttctaagaaactaaggtaaatagaaaagtgaaagggaggagcataggctaaaacgcccatctaactttttagacttcaaactcttgtgatcgatatttccatcttccctgtatcacaaatgcattcagttacatttttgtattatttgacttcaatttaatttgtgaaaaagcatctgattcagagaataattttgaaaaattag------aaagaagaagtacattttgtcaaaaattagactcttaagataagaaaattgatcaaaaaggtaagtttaattctgaaaaataaagaaatagttaatgatacaattgtccaatgaattatgaccgaattcttccattgctaagattcatccaaccgaagtaactaagaactgggaattgaatgaataataatattccatcaaaacgaaaactacttagttccgatccacaggatttttgtgaatccatccgacttttgttcttccatttgttttttccgaaccctttttttgaattcttcgttcgttcgttttctttatttcatctctttatttttattcattcaattcccaggcaaagacgcaatcgaagaatttctattggaatccctatcgaaattcac---agtagggcggattagctatatctttagttcatctctaactagcaatatctaatatcacatatacatatcttttttccataacgtaaaccaactattcatatcttagattcaaagtattcgtatcttaaagtcaattgtattctagaatagtttttcgaaacatccacaagaattggcttatagccattagatttcatatacctaattctgtccccctcgtctactcaccccattttttatgaatctcgtttttttataaattcttctattccttttatgtatcattatccaacctggctacaatcgaaatagacgaattcattaggtcgaatcattgcatagaaataaatatcattatttgattgaggtaagcttgtgcaatttcttagttattatattaatatgttttttggccaatcgttgaattgaataaaatcaactcaaatgggaatcattctataaagcatctttctttttttttaatcacccgcctgtgagactataagaatttttattcaaatgatgactcttgatatttgatattggaattgaatgaacaaaacaatataaagagaatattaattggcggagggtatgatataataaggccaaagaggaattttcggaaaacgatc-----ttttagatttctttccttttttccaattccgcaatattgtaatttttttctatgactcttgatcgtatatcctgtatttggagatttatgtgtggatatttatgtttcctaagtaaattagcttgagttacgcatacattgccctgttctaagctaaaaaaagactctttcaaaaactagtcaatgat
>AJP_0278
tatgtaattgattcaattatggaatcatgaatagtcattgcttcggccgatacacag-ttttttgcttctatatctatatgaagtgaatagttaatttatgaagaagaagcctcagtaagaattccaataacccctctattttattgtatgaatgcaatatttttggatttctaaataagacgactaaaacatcagttaagttctttttgaatcctcgttgcatcttcaaatgattcgatagaatcgattcaacaatcttacacttcttcgagtaccaaggaccaataaaaaagattataaagtatttaattgaa--------aaaaaaaaaaaatttcctgtctccacatcaccattctatttaacagtaaggtagagtaaggtaagggctcacaaatcttaaaaaaagatagcaaatatatcaa------atatatagaggctctcgtatttcgctttagaatggattctcgcaaattcaactagatatgggacgtaaaacttttctaagaaactaaggtaaatagaaaagtgaaagggaggagcataggctaaaacgcccatctaactttttagacttcaaactcttgtgatcgatatttccatcttccctgtatcacaaatgcattcagttacatttttgtattatttgacttcaatttaatttgtgaaaaagcatctgattcagagaataattttgaaaaattag------aaagaaaaagtacattttgtcaaaaattagactcttaagataagaaaattgatcaaaaaggtaagtttaattctgaaaaataaagaaatagttaatgatacaattgtccaatgaattatgaccgaattcttccattgctaagattcatccaaccgaagtaactaagaactgggaattgaatgaataataatattccatcaaaacgaaaactacttagttccgatccacaggatttttgtgaatccatccgccttttgttcttccatttgttttttccgaaccctttttttgaattcttcgttcgttcgttttctttatttcatctctttatttttattcattcaattcccaggcaaagacgcaatcgaagaatttctattggaatccctatcgaaattcacaatagtagggcggattagctatatctttagttcatctctaactagcaatatctaatatcacatatacatatcttttttccataacgtaaaccaactattcatatcttagattcaaagtattcgtatcttaaagtcaattgtattctagaatagtttttcgaaacatccacaagacttggcttatagccattagatttcatatacctaattctgtccccctcgtctactcaccccattttttatgaatctcgtttttttataaattcttctattccttttatgtatcattatccaacctggctacaatcgaaatagacgaattcattaggtcgaatcattgcatagaaataaatatcattatttgattgaggtaagcttgtgcaatttcttagttattatattaatatgttttttggccaatcgttgaattgaataaaatcaactcaaatgggaatcattctataaagcatctttctttttttttaatcacccgcctgtgagactataagaatttttattcaaatgatgactcttgatatttgatattggaattgaatgaacaaaacaatataaagagaatattaattggcggagggtatgatataataaggccaaagaggaattttcggaaaaagatc-----ttttagatttctttccttttttccaattccgcaatattgtaatttttttctatgactcttgatcgtatatcctgtatttggagatttatgtgtggatatttatgtttcctaagtaaattagcttgagttacgcatacattgccctgttctaagctaaaaaaagactctttcaaaaactagtcaatgat
>AJP_0280
tatgtaattgattcaattatggaatcatgaatagtcattgcttcggccgatacacag-ttttttgcttctatatctatatgaagtgaatagttaatttatgaagaagaagcctcagtaagaattcaaataacccctctattttattgtatgaatgcaatatttttggatttctaaataagacgactaaaacatcagttaagttctttttgaatcctcgttgcatcttcaaatgattcgatagaatcgattcaacaatcttacacttcttcgagtaccaaggaccaataaaaaagattataaagtatttaattgaa--------aaaaaaaaaaaatttcctgtctccacatcaccattctatttaacagtaaggtagagtaaggtaagggctcacaaatcttaaaaaaagatagcaaatatatcaa------atatatagaggctctcgtatttcgctttagaatggattctcgcaaattcaactagatatgggacgtaaaacttttctaagaaactaaggtaaatagaaaagtgaaagggaggagcataggctaaaacgcccatctaactttttagacttcaaactcttgtgatcgatatttccatcttccctgtatcacaaatgcattcagttacatttttgtattatttgacttcaatttaatttgtgaaaaagcatctgattcagagaataattttgaaaaattag------aaagaaaaagtacattttgtcaaaaattagactcttaagataagaaaattgatcaaaaaggtaagtttaattctgaaaaataaagaaatagttaatgatacaattgtccaatgaattatgaccgaattcttccattgctaagattcatccaaccgaagtaactaagaactgggaattgaatgaataataatattccatcaaaacgaaaactacttagttccgatccacaggatttttgtgaatccatccgccttttgttcttccatttgttttttccgaaccctttttttgaattcttcgttcgttcgttttctttatttcatctctttatttttattcattcaattcccaggcaaagacgcaatcgaagaatttctattggaatccctatcgaaattcacaatagtagggcggattagctatatctttagttcatctctaactagcaatatctaatatcacatatacatatcttttttccataacgtaaaccaactattcatatcttagattcaaagtattcgtatcttaaagtcaattgtattctagaatagtttttcgaaacatccacaagacttggcttatagccattagatttcatatacctaattctgtccccctcgtctactcaccccattttttatgaatctcgtttttttataaattcttctattccttttatgtatcattatccaacctggctacaatcgaaatagacgaattcattaggtcgaatcattgcatagaaataaatatcattatttgattgaggtaagcttgtgcaatttcttagttattatattaatatgttttttggccaatcgttgaattgaataaaatcaactcaaatgggaatcattctataaagcatctttctttttttttaatcacccgcctgtgagactataagaatttttattcaaatgatgactcttgatatttgatattggaattgaatgaacaaaacaatataaagagaatattaattggcggagggtatgatataataaggccaaagaggaattttcggaaaaagatc-----ttttagatttctttccttttttccaattctgcaatattgtaatttttttctatgactcttgatcgtatatcctgtatttggagatttatgtgtggatatttatgtttcctaagtaaattagcttgagttacgcatacattgccctgttctaagctaaaaaaagactctttcaaaaactagtcaatgat
>AJP_0306
tatgtaattgattcaattatggaatcatgaatagtcattgcttcggccgatacacag-ttttttgcttctatatctatatgaagtgaatagttaatttatgaagaagaagcctcagtaagaattcaaataacccctctattttattgtatgaatgcaatatttttggatttctaaataagacgactaaaacatcagttaagttctttttgaatcctcgttgcatcttcaaatgattcgatagaatcgattcaacaatcttacacttcttcgagtaccaaggaccaataaaaaagattataaagtatttaattgaa--------aaaaaaaaaaaatttcctgtctccacatcaccattctatttaacagtaaggtagagtaaggtaagggctcacaaatcttaaaaaaagatagcaaatatatcaa------atatatagaggctctcgtatttcgctttagaatggattctcgcaaattcaactagatatgggacgtaaaacttttctaagaaactaaggtaaatagaaaagtgaaagggaggagcataggctaaaacgcccatctaactttttagacttcaaactcttgtgatcgatatttccatcttccctgtatcacaaatgcattcagttacatttttgtattatttgacttcaatttaatttgtgaaaaagcatctgattcagagaataattttgaaaaattag------aaagaaaaagtacattttgtcaaaaattagactcttaagataagaaaattgatcaaaaaggtaagtttaattctgaaaaataaagaaatagttaatgatacaattgtccaatgaattatgaccgaattcttccattgctaagattcatccaaccgaagtaactaagaactgggaattgaatgaataataatattccatcaaaacgaaaactacttagttccgatccacaggatttttgtgaatccatccgccttttgttcttccatttgttttttccgaaccctttttttgaattcttcgttcgttcgttttctttatttcatctctttatttttattcattcaattcccaggcaaagacgcaatcgaagaatttctattggaatccctatcgaaattcacaatagtagggcggattagctatatctttagttcatctctaactagcaatatctaatatcacatatacatatcttttttccataacgtaaaccaactattcatatcttagattcaaagtattcgtatcttaaagtcaattgtattctagaatagtttttcgaaacatccacaagacttggcttatagccattagatttcatatacctaattctgtccccctcgtctactcaccccattttttatgaatctcgtttttttataaattcttctattccttttatgtatcattatccaacctggctacaatcgaaatagacgaattcattaggtcgaatcattgcatagaaataaatatcattatttgattgaggtaagcttgtgcaatttcttagttattatattaatatgttttttggccaatcgttgaattgaataaaatcaactcaaatgggaatcattctataaagcatctttctttttttttaatcacccgcctgtgagactataagaatttttattcaaatgatgactcttgatatttgatattggaattgaatgaacaaaacaatataaagagaatcttaattggcggagggtatgatataataaggccaaagaggaattttcggaaaaagatc-----ttttagatttctttccttttttccaattccgcaatattgtaatttttttctatgactcttgatcgtatatcctgtatttggagatttatgtgtggatatttatgtttcctaagtaaattagcttgagttacgcatacattgccctgttctaagctaaaaaaagactctttcaaaaactagtcaatgat
>AJP_0307
tatgtaattgattcaattatggaatcatgaatagtcattgcttcggccgatacacag-ttttttgcttctatatctatatgaagtgaatagttaatttatgaagaagaagcctcagtaagaattcaaataacccctctattttattgtatgaatgcaatatttttggatttctaaataagacgactaaaacatcagttaagttctttttgaatcctcgttgcatcttcaaatgattcgatagaatcgattcaacaatcttacacttcttcgagtaccaaggaccaataaaaaagattataaagtatttaattgaa--------aaaaaaaaaaaatttcctgtctccacatcaccattctatttaacagtaaggtagagtaaggtaagggctcacaaatcttaaaaaaagatagcaaatatatcaa------atatatagaggctctcgtatttcgctttagaatggattctcgcaaattcaactagatatgggacgtaaaacttttctaagaaactaaggtaaatagaaaagtgaaagggaggagcataggctaaaacgcccatctaactttttagacttcaaactcttgtgatcgatatttccatcttccctgtatcacaaatgcattcagttacatttttgtattatttgacttcaatttaatttgtgaaaaagcatctgattcagagaataattttgaaaaattag------aaagaagaagtacattttgtcaaaaattagactcttaagataagaaaattgatcaaaaaggtaagtttaattctgaaaaataaagaaatagttaatgatacaattgtccaatgaattatgaccgaattcttccattgctaagattcatccaaccgaagtaactaagaactgggaattgaatgaataataatattccatcaaaacgaaaactacttagttccgatccacaggatttttgtgaatccatccgacttttgttcttccatttgttttttccgaaccctttttttgaattcttcgttcgttcgttttctttatttcatctctttatttttattcattcaattcccaggcaaagacgcaatcgaagaatttctattggaatccctatcgaaattcac---agtagggcggattagctatatctttagttcatctctaactagcaatatctaatatcacatatacatatcttttttccataacgtaaaccaactattcatatcttagattcaaagtattcgtatcttaaagtcaattgtattctagaatagtttttcgaaacatccacaagaattggcttatagccattagatttcatatacctaattctgtccccctcgtctactcaccccattttttatgaatctcgtttttttataaattcttctattccttttatgtatcattatccaacctggctacaatcgaaatagacgaattcattaggtcgaatcattgcatagaaataaatatcattatttgattgaggtaagcttgtgcaatttcttagttattatattaatatgttttttggccaatcgttgaattgaataaaatcaactcaaatgggaatcattctataaagcatctttctttttttttaatcacccgcctgtgagactataagaatttttattcaaatgatgactcttgatatttgatattggaattgaatgaacaaaacaatataaagagaatattaattggcggagggtatgatataataaggccaaagaggaattttcggaaaacgatc-----ttttagatttctttccttttttccaattccgcaatattgtaatttttttctatgactcttgatcgtatatcctgtatttggagatttatgtgtggatatttatgtttcctaagtaaattagcttgagttacgcatacattgccctgttctaagctaaaaaaagactctttcaaaaactagtcaatgat
>AJP_0312
tatgtaattgattcaattatggaatcatgaatagtcattgcttcggccgatacacag-ttttttgcttctatatctatatgaagtgaatagttaatttatgaagaagaagcctcagtaagaattcaaataacccctctattttattgtatgaatgcaatatttttggatttctaaataagacgactaaaacatcagttaagttctttttgaatcctcgttgcatcttcaaatgattcgatagaatcgattcaacaatcttacacttcttcgagtaccaaggaccaataaaaaagattataaagtatttaattgaa--------aaaaaaaaaaaatttcctgtctccacatcaccattctatttaacagtaaggtagagtaaggtaagggctcacaaatcttaaaaaaagatagcaaatatatcaa------atatatagaggctctcgtatttcgctttcgaatggattctcgcaaattcaactagatatgggacgtaaaacttttctaagaaactaaggtaaatagaaaagtgaaagggaggagcataggctaaaacgcccatctaactttttagacttcaaactcttgtgatcgatatttccatcttccctgtatcacaaatgcattcagttacatttttgtattatttgacttcaatttaatttgtgaaaaagcatctgattcagagaataattttgaaaaattag------aaagaagaagtacattttgtcaaaaattagactcttaagataagaaaattgatcaaaaaggtaagtttaattctgaaaaataaagaaatagttaatgatacaattgtccaatgaattatgaccgaattcttccattgctaagattcatccaaccgaagtaactaagaactgggaattgaatgaataataatattccatcaaaacgaaaactacttagttccgatccacaggatttttgtgaatccatccgacttttgttcttccatttgttttttccgaaccctttttttgaattcttcgttcgttcgttttctttatttcatctctttatttttattcattcaattcccaggcaaagacgcaatcgaagaatttctattggaatccctatcgaaattcacaatagtagggcggattagctatatctttagttcatctctaactagcaatatctaatatcacatatacatatcttttttccataacgtaaaccaactattcatatcttagattcaaagtattcgtatcttaaagtcaattgtattctagaatagtttttcgaaacatccacaagaattggcttatagccattagatttcatagacctaattctgtccccctcgtctactcaccccattttttatgaatctcgtttttttataaattcttctattccttttatgtatcattatccaacctggctacaatcgaaatagacgaattcattaggtcgaatcattgcatagaaataaatatcattatttgagtgaggtaagcttgtgcaatttcttagttattatattaatatgttttttggccaatcgttgaattgaataaaatcaactcaaatgggaatcattctataaagcatctttctttttttttaatcacccgcctgtgagactataagaatttttattcaaatgatgactcttgatatttgatattggaattgaatgaacaaaacaatataaagagaatattaattggcggagggtatgatataataaggccaaagaggaattttcggaaaaagatc-----ttttagatttctttccttttttccaattccgcaatattgtaatttttttctatgactcttgatcgtatatcctgtatttggagatttatgtgtggatatttatgtttcctaagtaaattagcttgagttacgcatacattgccctgttctaagctaaaaaaagactctttcaaaaactagtcaatgat
>AJP_0319
tatgtaattgattcaattatggaatcatgaatagtcattgcttcggccgatacacag-ttttttgcttctatatctatatgaagtgaatagttaatttatgaagaagaagcctcagtaagaattcaaataacccctctattttattgtatgaatgcaatatttttggatttctaaataagacgactaaaacatcagttaagttctttttgaatcctcgttgcatcttcaaatgattcgatagaatcgattcaacaatcttacacttcttcgagtaccaaggaccaataaaaaagattataaagtatttaattgaa--------aaaaaaaaaaaatttcctgtctccacatcaccattctatttaacagtaaggtagagtaaggtaagggctcacaaatcttaaaaaaagatagcaaatatatcaa------atatatagaggctctcgtatttcgctttcgaatggattctcgcaaattcaactagatatgggacgtaaaacttttctaagaaactaaggtaaatagaaaagtgaaagggaggagcataggctaaaacgcccatctaactttttagacttcaaactcttgtgatcgatatttccatcttccctgtatcacaaatgcattcagttacatttttgtattatttgacttcaatttaatttgtgaaaaagcatctgattcagagaataattttgaaaaattag------aaagaagaagtacattttgtcaaaaattagactcttaagataagaaaattgatcaaaaaggtaagtttaattctgaaaaataaagaaatagttaatgatacaattgtccaatgaattatgaccgaattcttccattgctaagattcatccaaccgaagtaactaagaactgggaattgaatgaataataatattccatcaaaacgaaaactacttagttccgatccacaggatttttgtgaatccatccgacttttgttcttccatttgttttttccgaaccctttttttgaattcttcgttcgttcgttttctttatttcatctctttatttttattcattcaattcccaggcaaagacgcaatcgaagaatttctattggaatccctatcgaaattcacaatagtagggcggattagctatatctttagttcatctctaactagcaatatctaatatcacatatacatatcttttttccataacgtaaaccaactattcatatcttagattcaaagtattcgtatcttaaagtcaattgtattctagaatagtttttcgaaacatccacaagaattggcttatagccattagatttcatagacctaattctgtccccctcgtctactcaccccattttttatgaatctcgtttttttataaattcttctattccttttatgtatcattatccaacctggctacaatcgaaatagacgaattcattaggtcgaatcattgcatagaaataaatatcattatttgattgaggtaagcttgtgcaatttcttagttattatattaatatgttttttggccaatcgttgaattgaataaaatcaactcaaatgggaatcattctataaagcatctttctttttttttaatcacccgcctgtgagactataagaatttttattcaaatgatgactcttgatatttgatattggaattgaatgaacaaaacaatataaagagaatattaattggcggagggtatgatataataaggccaaagaggaattttcggaaaaagatc-----ttttagatttctttccttttttccaattccgcaatattgtaatttttttctatgactcttgatcgtatatcctgtatttggagatttatgtgtggatatttatgtttcctaagtaaattagcttgagttacgcatacattgccctgttctaagctaaaaaaagactctttcaaaaactagtcaatgat
>AJP_0347
tatgtaattgattcaattatggaatcatgaatagtcattgcttcggccgatacacag-ttttttgcttctatatctatatgaagtgaatagttaatttatgaagaagaagcctcagtaagaattcaaataacccctctattttattgtatgaatgcaatatttttggatttctaaataagacgactaaaacatcagttaagttctttttgaatcctcgttgcatcttcaaatgattcgatagaatcgattcaacaatcttacacttcttcgagtaccaaggaccaataaaaaagattataaagtatttaattgaa--------aaaaaaaaaaaatttcctgtctccacatcaccattctatttaacagtaaggtagagtaaggtaagggctcacaaatcttaaaaaaagatagcaaatatatcaa------atatatagaggctctcgtatttcgctttagaatggattctcgcaaattcaactagatatgggacgtaaaacttttctaagaaactaaggtaaatagaaaagtgaaagggaggagcataggctaaaacgcccatctaactttttagacttcaaactcttgtgatcgatatttccatcttccctgtatcacaaatgcattcagttacatttttgtattatttgacttcaatttaatttgtgaaaaagcatctgattcagagaataattttgaaaaattag------aaagaagaagtacattttgtcaaaaattagactcttaagataagaaaattgatcaaaaaggtaagtttaattctgaaaaataaagaaatagttaatgatacaattgtccaatgaattatgaccgaattcttccattgctaagattcatccaaccgaagtaactaagaactgggaattgaatgaataataatattccatcaaaacgaaaactacttagttccgatccacaggatttttgtgaatccatccgacttttgttcttccatttgttttttccgaaccctttttttgaattcttcgttcgttcgttttctttatttcatctctttatttttattcattcaattcccaggcaaagacgcaatcgaagaatttctattggaatccctatcgaaattcacaatagtagggcggattagctatatctttagttcatctctaactagcaatatctaatatcacatatacatatcttttttccataacgtaaaccaactattcatatcttagattcaaagtattcgtatcttaaagtcaattgtattctagaatagtttttcgaaacatccacaagaattggcttatagccattagatttcatatacctaattctgtccccctcgtctactcaccccattttttatgaatctcgtttttttataaattcttctattccttttatgtatcattatccaacctggctacaatcgaaatagacgaattcattaggtcgaatcattgcatagaaataaatatcattatttgattgaggtaagcttgtgcaatttcttagttattatattaatatgttttttggccaatcgttgaattgaataaaatcaactcaaatgggaatcattctataaagcatctttctttttttttaatcacccgcctgtgagactataagaatttttattcaaatgatgactcttgatatttgatattggaattgaatgaacaaaacaatataaagagaatattaattggcggagggtatgatataataaggccaaagaggaattttcggaaaaagatc-----ttttagatttctttccttttttccaattccgcaatattgtaatttttttctatgactcttgatcgtatatcctgtatttggagatttatgtgtggatatttatgtttcctaagtaaattagcttgagttacgcatacattgccctgttctaagctaaaaaaagactctttcaaaaactagtcaatgat
>AJP_0358
tatgtaattgattcaattatggaatcatgaatagtcattgcttcggccgatacacag-ttttttgcttctatatctatatgaagtgaatagttaatttatgaagaagaagcctcagtaagaattcaaataacccctctattttattgtatgaatgcaatatttttggatttctaaataagacgactaaaacatcagttaagttctttttgaatcctcgttgcatcttcaaatgattcgatagaatcgattcaacaatcttacacttcttcgagtaccaaggaccaataaaaaagattataaagtatttaattgaa--------aaaaaaaaaaaatttcctgtctccacatcaccattctatttaacagtaaggtagagtaaggtaagggctcacaaatcttaaaaaaagatagcaaatatatcaa------atatatagaggctctcgtatttcgctttagaatggattctcgcaaattcaactagatatgggacgtaaaacttttctaagaaactaaggtaaatagaaaagtgaaagggaggagcataggctaaaacgcccatctaactttttagacttcaaactcttgtgatcgatatttccatcttccctgtatcacaaatgcattcagttacatttttgtattatttgacttcaatttaatttgtgaaaaagcatctgattcagagaataattttgaaaaattag------aaagaagaagtacattttgtcaaaaattagactcttaagataagaaaattgatcaaaaaggtaagtttaattctgaaaaataaagaaatagttaatgatacaattgtccaatgaattatgaccgaattcttccattgctaagattcatccaaccgaagtaactaagaactgggaattgaatgaataataatattccatcaaaacgaaaactacttagttccgatccacaggatttttgtgaatccatccgacttttgttcttccatttgttttttccgaaccctttttttgaattcttcgttcgttcgttttctttatttcatctctttatttttattcattcaattcccaggcaaagacgcaatcgaagaatttctattggaatccctatcgaaattcacaatagtagggcggattagctatatctttagttcatctctaactagcaatatctaatatcacatatacatatcttttttccataacgtaaaccaactattcatatcttagattcaaagtattcgtatcttaaagtcaattgtagtctagaatagtttttcgaaacatccacaagaattggcttatagccattagatttcatatacctaattctgtccccctcgtctactcaccccattttttatgaatctcgtttttttataaattcttctattccttttatgtatcattatccaacctggctacaatcgaaatagacgaattcattaggtcgaatcattgcatagaaataaatatcattatttgattgaggtaagcttgtgcaatttcttagttattatattaatatgttttttggccaatcgttgaattgaataaaatcaactcaaatgggaatcattctataaagcatctttctttttttttaatcacccgcctgtgagactataagaatttttattcaaatgatgactcttgatatttgatattggaattgaatgaacaaaacaatataaagagaatattaattggcggagggtatgatataataaggccaaagaggaattttcggaaaaagatc-----ttttagatttctttccttttttccaattccgcaatattgtaatttttttctatgactcttgatcgtatatcctgtatttggagatttatgtgtggatatttatgtttcctaagtaaattagcttgagttacgcatacattgccctgttctaagctaaaaaaagactctttcaaaaactagtcaatgat
>AJP_0359
tatgtaattgattcaattatggaatcatgaatagtcattgcttcggccgatacacag-ttttttgcttctatatctatatgaagtgaatagttaatttatgaagaagaagcctcagtaagaattcaaataacccctctattttattgtatgaatgcaatatttttggatttctaaataagacgactaaaacatcagttaagttctttttgaatcctcgttgcatcttcaaatgattcgatagaatcgattcaacaatcttacacttcttcgagtaccaaggaccaataaaaaagattataaagtatttaattgaa--------aaaaaaaaaaaatttcctgtctccacatcaccattctatttaacagtaaggtagagtaaggtaagggctcacaaatcttaaaaaaagatagcaaatatatcaa------atatatagaggctctcgtatttcgctttagaatggattctcgcaaattcaactagatatgggacgtaaaacttttctaagaaactaaggtaaatagaaaagtgaaagggaggagcataggctaaaacgcccatctaactttttagacttcaaactcttgtgatcgatatttccatcttccctgtatcacaaatgcattcagttacatttttgtattatttgacttcaatttaatttgtgaaaaagcatctgattcagagaataattttgaaaaattag------aaagaagaagtacattttgtcaaaaattagactcttaagataagaaaattgatcaaaaaggtaagtttaattctgaaaaataaagaaatagttaatgatacaattgtccaatgaattatgaccgaattcttccattgctaagattcatccaaccgaagtaactaagaactgggaattgaatgaataataatattccatcaaaacgaaaactacttagttccgatccacaggatttttgtgaatccatccgacttttgttcttccatttgttttttccgaaccctttttttgaattcttcgttcgttcgttttctttatttcatctctttatttttattcattcaattcccaggcaaagacgcaatcgaagaatttctattggaatccctatcgaaattcacaatagtagggcggattagctatatctttagttcatctctaactagcaatatctaatatcacatatacatatcttttttccataacgtaaaccaactattcatatcttagattcaaagtattcgtatcttaaagtcaattgtagtctagaatagtttttcgaaacatccacaagaattggcttatagccattagatttcatatacctaattctgtccccctcgtctactcaccccattttttatgaatctcgtttttttataaattcttctattccttttatgtatcattatccaacctggctacaatcgaaatagacgaattcattaggtcgaatcattgcatagaaataaatatcattatttgattgaggtaagcttgtgcaatttcttagttattatattaatatgttttttggccaatcgttgaattgaataaaatcaactcaaatgggaatcattctataaagcatctttctttttttttaatcacccgcctgtgagactataagaatttttattcaaatgatgactcttgatatttgatattggaattgaatgaacaaaacaatataaagagaatattaattggcggagggtatgatataataaggccaaagaggaattttcggaaaaagatc-----ttttagatttctttccttttttccaattccgcaatattgtaatttttttctatgactcttgatcgtatatcctgtatttggagatttatgtgtggatatttatgtttcctaagtaaattagcttgagttacgcatacattgccctgttctaagctaaaaaaagactctttcaaaaactagtcaatgat
>AJP_0375
tatgtaattgattcaattatggaatcatgaatagtcattgcttcggccgatacacag-ttttttgcttctatatctatatgaagtgaatagttaatttatgaagaagaagcctcagtaagaattcaaataacccctctattttattgtatgaatgcaatatttttggatttctaaataagacgactaaaacatcagttaagttctttttgaatcctcgttgcatcttcaaatgattcgatagaatcgattcaacaatcttacacttcttcgagtaccaaggaccaataaaaaagattataaagtatttaattgaa--------aaaaaaaaaaaatttcctgtctccacatcaccattctatttaacagtaaggtagagtaaggtaagggctcacaaatcttaaaaaaagatagcaaatatatcaa------atatatagaggctctcgtatttcgctttagaatggattctcgcaaattcaactagatatgggacgtaaaacttttctaagaaactaaggtaaatagaaaagtgaaagggaggagcataggctaaaacgcccatctaactttttagacttcaaactcttgtgatcgatatttccatcttccctgtatcacaaatgcattcagttacatttttgtattatttgacttcaatttaatttgtgaaaaagcatctgattcagagaataattttgaaaaattag------aaagaaaaagtacattttgtcaaaaattagactcttaagataagaaaattgatcaaaaaggtaagtttaattctgaaaaataaagaaatagttaatgatacaattgtccaatgaattatgaccgaattcttccattgctaagattcatccaaccgaagtaactaagaactgggaattgaatgaataataatattccatcaaaacgaaaactacttagttccgatccacaggatttttgtgaatccatccgccttttgttcttccatttgttttttccgaaccctttttttgaattcttcgttcgttcgttttctttatttcatctctttatttttattcattcaattcccaggcaaagacgcaatcgaagaatttctattggaatccctatcgaaattcacaatagtagggcggattagctatatctttagttcatctctaactagcaatatctaatatcacatatacatatcttttttccataacgtaaaccaactattcatatcttagattcaaagtattcgtatcttaaagtcaattgtattctagaatagtttttcgaaacatccacaagacttggcttatagccattagatttcatatacctaattctgtccccctcgtctactcaccccattttttatgaatctcgtttttttataaattcttctattccttttatgtatcattatccaacctggctacaatcgaaatagacgaattcattaggtcgaatcattgcatagaaataaatatcattatttgattgaggtaagcttgtgcaatttcttagttattatattaatatgttttttggccaatcgttgaattgaataaaatcaactcaaatgggaatcattctataaagcatctttctttttttttaatcacccgcctgtgagactataagaatttttattcaaatgatgactcttgatatttgatattggaattgaatgaacaaaacaatataaagagaatattaattggcggagggtatgatataataaggccaaagaggaattttcggaaaaagatc-----ttttagatttctttccttttttccaattccgcaatattgtaatttttttctatgactcttgatcgtatatcctgtatttggagatttatgtgtggatatttatgtttcctaagtaaattagcttgagttacgcatacattgccctgttctaagctaaaaaaagactctttcaaaaactagtcaatgat
>AJP_0444
tatgtaattgattcaattatggaatcatgaatagtcattgcttcggccgatacacag-ttttttgcttctatatctatatgaagtgaatagttaatttatgaagaagaagcctcagtaagaattcaaataacccctctattttattgtatgaatgcaatatttttggatttctaaataagacgactaaaacatcagttaagttctttttgaatcctcgttgcatcttcaaatgattcgatagaatcgattcaacaatcttacacttcttcgagtaccaaggaccaataaaaaagattataaagtatttaattgaa--------aaaaaaaaaaaatttcctgtctccacatcaccattctatttaacagtaaggtagagtaaggtaagggctcacaaatcttaaaaaaagatagcaaatatgtcaa------atatatagaggctctcgtatttcgctttagaatggattctcgcaaattcaactagatatgggacgtaaaacttttctaagaaactaaggtaaatagaaaagtgaaagggaggagcataggctaaaacgcccatctaactttttagacttcaaactcttgtgatcgatatttccatcttccctgtatcacaaatgcattcagttacatttttgtattatttgacttcaatttaatttgtgaaaaagcatctgattcagagactaattttgaaaaattag------aaagaagaagtacattttgtcaaaaattagactct-----taagaaaattgatcaaaaaggtaagtttaattctgaaaaataaagaaatagttaatgatacaattgtccaatgaattatgaccgaattcttccattgctaagattcatccaaccgaagtaactaagaactgggaattgaatgaataataatattccatcaaaacgaaaactacttagttccgatccacaggatttttgtgaatccatccgacttttgttcttccatttgttttttccgaaccctttttttgaattcttcgttcgttcgttttctttatttcatctctttatttttattcattcaattcccaggcaaagacgcaatcgaagaatttctattggaatccctatcgaaattcacaatagtagggcggattagctatatctttagttcatctctaactagcaatatctaatatcacatatacatatcttttttccataacgtaaaccaactattcatatcttagattcaaagtattcgtatcttaaagtcaattgtattctagaatagtttttcgaaacatccacaagaattggcttatagccattagatttcatatacctaattctgtccccctcgtctactcaccccattttttatgaatctcgtttttttataaattcttctattccttttatgtatcattatccaacctggctacaatcgaaatagccgaattcattaggtcgaatcattgcatagaaataaatatcattatttgattgaggtaagcttgtgcaatttcttagttattatattaatatgttttttggccaatcgttgaattgaataaaatcaactcaaatgggaatcattctataaagcatctttctttttttttaatcacccgcctgtgagactataagaatttttattcaaatgatgactcttgatatttgatattggaattgaatgaacaaaacaatataaagagaatattaattggcggagggtatgatataataaggccaaagaggaattttcggaaaaagatc-----ttttagatttctttccttttttccaattccgcaatattgtaatttttttctatgactcttgatcgtatatcctgtatttggagatttatgtgtggatatttatgtttcctaagtaaattagcttgagttacgcatacattgccctgttctaagctaaaaaaagactctttcaaaaactagtcaatgat
>AJP_0446
tatgtaattgattcaattatggaatcatgaatagtcattgcttcggccgatacacag-ttttttgcttctatatctatatgaagtgaatagttaatttatgaagaagaagcctcagtaagaattcaaataacccctctattttattgtatgaatgcaatatttttggatttctaaataagacgactaaaacatcagttaagttctttttgaatcctcgttgcatcttcaaatgattcgatagaattgattcaacaatcttacacttcttcgagtaccaaggaccaataaaaaagattataaagtatttaattgaa--------aaaaaaaaaaaatttcctgtctccacatcaccattctatttaacagtaaggtagagtaaggtaagggctcacaaatcttaaaaaaagatagcaaatatatcaa------atatatagaggctctcgtatttcgctttagaatggattctcgcaaattcaactagatatgggacgtaaaacttttctaagaaactaaggtaaatagaaaagtgaaagggaggagcataggctaaaacgcccatctaactttttagacttcaaactcttgtgatcgatatttccatcttccctgtatcacaaatgcattcagttacatttttgtattatttgacttcaatttaatttgtgaaaaagcatctgattcagagaataattttgaaaaattag------aaagaagaagtacattttgtcaaaaattagactct-----taagaaaattgatcaaaaaggtaagtttaattctgaaaaataaagaaatagttaatgatacaattgtccaatgaattatgaccgaattcttccattgctaagattcatccaaccgaagtaactaagaactgggaattgaatgaataataatattccatcaaaacgaaaactacttagttccgatccacaggatttttgtgaatccatccgacttttgttcttccatttgttttttccgaaccctttttttgaattcttcgttcgttcgttttctttatttcatctctttatttttattcattcaattcccaggcaaagacgcaatcgaagaatttctattggaatccctatcgaaattcacaatagtagggcggattagctatatctttagttcatctctaactagcaatatctaatatcacatatacatatcttttttccataacgtaaaccaactattcatatcttagattcaaagtattcgtatcttaaagtcaattgtattctagaatagtttttcgaaacatccacaagaattggcttatagccattagatttcatatacctaattctgtccccctcgtctactcaccccattttttatgaatctcgtttttttataaattcttctattccttttatgtatcattatccaacctggctacaatcgaaatagacgaattcattaggtcgaatcattgcatagaaataaatatcattatttgattgaggtaagcttgtgcaatttcttagttattatattaatatgttttttggccaatcgttgaattgaataaaatcaactcaaatgggaatcattctataaagcatctttctttttttttaatcacccgcctgtgagactataagaatttttattcaaatgatgactcttgatatttgatattggaattgaatgaacaaaacaatataaagagaatattaattggcggagggtatgatataataaggccaaagaggaattttcggaaaaagatc-----ttttagatttctttccttttttccaattccgcaatattgtaatttttttctatgactcttgatcgtatatcctgtatttggagatttatgtgtggatatttatgtttcctaagtaaattagcttgagttacgcatacattgccctgttctaagctaaaaaaagactctttcaaaaactagtcaatgat
>AJP_0465
tatgtaattgattcaattatggaatcatgaatagtcattgcttcggccgatacacag-ttttttgcttctatatctatatgaagtgaatagttaatttatgaagaagaagcctcagtaagaattcaaataacccctctattttattgtatgaatgcaatatttttggatttctaaataagacgactaaaacatcagttaagttctttttgaatcctcgttgcatcttcaaatgattcgatagaatcgattcaacaatcttacacttcttcgagtaccaaggaccaataaaaaagattataaagtatttaattgaa--------aaaaaaaaaaaatttcctgtctccacatcaccattctatttaacagtaaggtagagtaaggtaagggctcacaaatcttaaaaaaagatagcaaatatgtcaa------atatatagaggctctcgtatttcgctttagaatggattctcgcaaattcaactagatatgggacgtaaaacttttctaagaaactaaggtaaatagaaaagtgaaagggaggagcataggctaaaacgcccatctaactttttagacttcaaactcttgtgatcgatatttccatcttccctgtatcacaaatgcattcagttacatttttgtattatttgacttcaatttaatttgtgaaaaagcatctgattcagagaataattttgaaaaattag------aaagaagaagtacattttgtcaaaaattagactct-----taagaaaattgatcaaaaaggtaagtttaattctgaaaaataaagaaatagttaatgatacaattgtccaatgaattatgaccgaattcttccattgctaagattcatccaaccgaagtaactaagaactgggaattgaatgaataataatattccatcaaaacgaaaactacttagttccgatccacaggatttttgtgaatccatccgacttttgttcttccatttgttttttccgaaccctttttttgaattcttcgttcgttcgttttctttatttcatctctttatttttattcattcaattcccaggcaaagacgcaatcgaagaatttctattggaatccctatcgaaattcacaatagtagggcggattagctatatctttagttcatctctaactagcaatatctaatatcacatatacatatcttttttccataacgtaaaccaactattcatatcttagattcaaagtattcgtatcttaaagtcaattgtattctagaatagtttttcgaaacatccacaagaattggcttatagccattagatttcatatacctaattctgtccccctcgtctactcaccccattttttatgaatctcgtttttttataaattcttctattccttttatgtatcattatccaacctggctacaatcgaaatagccgaattcattaggtcgaatcattgcatagaaataaatatcattatttgattgaggtaagcttgtgcaatttcttagttattatattaatatgttttttggccaatcgttgaattgaataaaatcaactcaaatgggaatcattctataaagcatctttctttttttttaatcacccgcctgtgagactataagaatttttattcaaatgatgactcttgatatttgatattggaattgaatgaacaaaacaatataaagagaatattaattggcggagggtatgatataataaggccaaagaggaattttcggaaaaagatc-----ttttagatttctttccttttttccaattccgcaatattgtaatttttttctatgactcttgatcgtatatcctgtatttggagatttatgtgtggatatttatgtttcctaagtaaattagcttgagttacgcatacattgccctgttctaagctaaaaaaagactctttcaaaaactagtcaatgat
>AJP_0466
tatgtaattgattcaattatggaatcatgaatagtcattgcttcggccgatacacag-ttttttgcttctatatctatatgaagtgaatagttaatttatgaagaagaagcctcagtaagaattcaaataacccctctattttattgtatgaatgcaatatttttggatttctaaataagacgactaaaacatcagttaagttctttttgaatcctcgttgcatcttcaaatgattcgatagaattgattcaacaatcttacacttcttcgagtaccaaggaccaataaaaaagattataaagtatttaattgaa--------aaaaaaaaaaaatttcctgtctccacatcaccattctatttaacagtaaggtagagtaaggtaagggctcacaaatcttaaaaaaagatagcaaatatatcaa------atatatagaggctctcgtatttcgctttagaatggattctcgcaaattcaactagatatgggacgtaaaacttttctaagaaactaaggtaaatagaaaagtgaaagggaggagcataggctaaaacgcccatctaactttttagacttcaaactcttgtgatcgatatttccatcttccctgtatcacaaatgcattcagttacatttttgtattatttgacttcaatttaatttgtgaaaaagcatctgattcagagaataattttgaaaaattag------aaagaagaagtacattttgtcaaaaattagactct-----taagaaaattgatcaaaaaggtaagtttaattctgaaaaataaagaaatagttaatgatacaattgtccaatgaattatgaccgaattcttccattgctaagattcatccaaccgaagtaactaagaactgggaattgaatgaataataatattccatcaaaacgaaaactacttagttccgatccacaggatttttgtgaatccatccgacttttgttcttccatttgttttttccgaaccctttttttgaattcttcgttcgttcgttttctttatttcatctctttatttttattcattcaattcccaggcaaagacgcaatcgaagaatttctattggaatccctatcgaaattcacaatagtagggcggattagctatatctttagttcatctctaactagcaatatctaatatcacatatacatatcttttttccataacgtaaaccaactattcatatcttagattcaaagtattcgtatcttaaagtcaattgtattctagaatagtttttcgaaacatccacaagaattggcttatagccattagatttcatatacctaattctgtccccctcgtctactcaccccattttttatgaatctcgtttttttataaattcttctattccttttatgtatcattatccaacctggctacaatcgaaatagacgaattcattaggtcgaatcattgcatagaaataaatatcattatttgattgaggtaagcttgtgcaatttcttagttattatattaatatgttttttggccaatcgttgaattgaataaaatcaactcaaatgggaatcattctataaagcatctttctttttttttaatcacccgcctgtgagactataagaatttttattcaaatgatgactcttgatatttgatattggaattgaatgaacaaaacaatataaagagaatattaattggcggagggtatgatataataaggccaaagaggaattttcggaaaaagatc-----ttttagatttctttccttttttccaattccgcaatattgtaatttttttctatgactcttgatcgtatatcctgtatttggagatttatgtgtggatatttatgtttcctaagtaaattagcttgagttacgcatacattgccctgttctaagctaaaaaaagactctttcaaaaactagtcaatgat
>AJP_0481
tatgtaattgattcaattatggaatcatgaatagtcattgcttcggccgatacacagtttttttgcttttatatctatatgaagtgaatagttaatttatgaagaagaagtctcagtaagaattcaaataacccctctattttattgtatgaatgcaatatttttgtatttctaaatcagacgactaaaacatcagttaagttctttttgaatcctcgttgcatcttcaaatgattcgatagaatcgattcaacaatcttacacttcttcgagtaccaaggaccaataaaaaagatta-aaagtatttaattgaaaaaatttgaaaaaaaaaaaatttcctgtctcaacatcaccattctatttaacagtaaggtagagtaaggtaagggctcacaaatcttaaaaaaagatagaaaatatatcaaatatatatatatagaggctctcgtatttcgctttagaatggattctcgcaaattcaactagatatgggacgtaaaacttttctaagaaactaaggtaaatagaaaagtgaaagggaggagcataggctaaaacgcccatccaactttttagacttcaaactcttgtgatcgatatttccatcttccctctatcacaaatgcattcagttacatttttgtattatttgacttcaatttaatttgtgaaaaagcatctgattcagagaataattttgaaaaattagaaagaaaaagaagaagtagattttatcaaaaattagactct-----taagaagattgatcaaaaaggtaattttaattctgaaaaataaagaaatagttaatgatacaattgtccaatgaattatgaccgaattcttccattgctaagattcatccaaccgaagtaactaagaactgggaattgaatgaataataatattccatcaaaacgaaaactacttagttccgatccacaggatttttgtgaatccatacgacttttgttcttccatttgttttttccgaaccctttttttgaattcttcgtgcgttcgttttcgttatttcatctctttatttttattcattcaattcccaggcaaagacgcaatcgaagaatttctattggaatccctatcgaaattcacaatagtagggcggattagctatatctttagttcatctataactagcaatatctaatatcacatatacatgtcttttttccataacgtaaaccaacgattcatatcttagattcaaagtattcgtatcttaaagtcaattgtattctagaatagtttttcgaaacatccacaagaattggcttatagccattagatttcatatacctaattctgtccccctcgtctactcaccccattttttatgaatctcgtttttttataaattcttctattccttttatgtatcattatccaacctggctacaatcgaaatagacgaattcattaggtcgaatcattgcatagaaataaatatcattatttgattgaggtaagcttgtgcaatttcttagttattatattaatatgttttttggccaatcgttgaattgaataaaatcaactcaaatgggaatcattctataaagcatctttctttttttttaatcacccgcctgtgagactataagaatttttattcaaatgatgactcttgatatttgatattggaattgaatgaacaaaacaatataaagagaatattaattggcggagggtatgatataataaggccaaagaggaattttcggaaaaagatc-----ttttagatttctttccttttttccaattccgcaatattgtaatttttttctatgactcttgatcgtatatcctgtatttggagatttatgtgtggatatttatgtttcctaagtaaattagcttgagttacgcatacattgccctgttctaagctaaaaaaagactctttcaaaaactagtcaatgat
>AJP_0482
tatgtaattgattcaattatggaatcatgaatagtcattgcttcggccgatacacagtttttttgcttttatatctatatgaagtgaatagttaatttatgaagaagaagtctcagtaagaattcaaataacccctctattttattgtatgaatgcaatatttttgtatttctaaatcagacgactaaaacatcagttaagttctttttgaatcctcgttgcatcttcaaatgattcgatagaatcgattcaacaatcttacacttcttcgagtaccaaggaccaataaaaaagatta-aaagtatttaattgaaaaaatttgaaaaaaaaaaaatttcctgtctcaacatcaccattctatttaacagtaaggtagagtaaggtaagggctcacaaatcttaaaaaaagatagaaaatatatcaaatatatatatatagaggctctcgtatttcgctttagaatggattctcgcaaattcaactagatatgggacgtaaaacttttctaagaaactaaggtaaatagaaaagtgaaagggaggagcataggctaaaacgcccatccaactttttagacttcaaactcttgtgatcgatatttccatcttccctctatcacaaatgcattcagttacatttttgtattatttgacttcaatttaatttgtgaaaaagcatctgattcagagaataattttgaaaaattagaaagaaaaagaagaagtagattttatcaaaaattagactct-----taagaagattgatcaaaaaggtaattttaattctgaaaaataaagaaatagttaatgatacaattgtccaatgaattatgaccgaattcttccattgctaagattcatccaaccgaagtaactaagaactgggaattgaatgaataataatattccatcaaaacgaaaactacttagttccgatccacaggatttttgtgaatccatacgacttttgttcttccatttgttttttccgaaccctttttttgaattcttcgtgcgttcgttttcgttatttcatctctttatttttattcattcaattcccagtcaaagacgcaatcgaagaatttctattggaatccctatcgaaattcacaatagtagggcggattagctatatctttagttcatctataactagcaatatctaatatcacatatacatgtcttttttccataacgtaaaccaacgattcatatcttagattcaaagtattcgtatcttaaagtcaattgtattctagaatagtttttcgaaacatccacaagaattggcttatagccattagatttcatatacctaattctgtccccctcgtctactcaccccattttttatgaatatcgtttttttgtaaattcttctattccttttatgtatcattatccaacctggctacaatcgaaatagacgaattcattaggtcgaatcattgcatagaaataaatatcattatttgattgaggtaagcttgtgcaatttcttagttattatattaatattttttttggccaatcgttgaattgaataaaatcaactcaaatgggaatcattctataaagcatctttctttttttttaatcacccgcctgtgagactataagaatttttattcaaatgatgactcttgatatttgatattggaattgaatgaacaaaacaatataaagagaatattaattggcggagggtatgatataataaggccaaagaggaattttcggaaaaagatcttttattttagatctctttccttttttccaattccgcaatattgtaatttttttctatgactcttgatcgtatatcctgtatttggagatttatgtttggatatttatgtttcctaagtaaattagcttgagttacgcatacattgccctgttctaagctaaaaaaagactctttcaaaaactagtcaatgat
>AJP_0490
tatgtaattgattcaattatggaatcatgaatagtcattgcttcggccgatacacag-ttttttgcttctatatctatatgaagtgaatagttaatttatgaagaagaagcctcagtaagaattcaaataacccctctattttattgtatgaatgcaatatttttggatttctaaataagacgactaaaacatcagttaagttctttttgaatcctcgttgcatcttcaaatgattcgatagaatcgattcaacaatcttacacttcttcgagtaccaaggaccaataaaaaagattataaagtatttaattgaa--------aaaaaaaaaaaatttcctgtctccacatcaccattctatttaacagtaaggtagagtaaggtaagggctcacaaatcttaaaaaaagatagcaaatatgtcaa------atatatagaggctctcgtatttcgctttagaatggattctcgcaaattcaactagatatgggacgtaaaacttttctaagaaactaaggtaaatagaaaagtgaaagggaggagcataggctaaaacgcccatctaactttttagacttcaaactcttgtgatcgatatttccatcttccctgtatcacaaatgcattcagttacatttttgtattatttgacttcaatttaatttgtgaaaaagcatctgattcagagactaattttgaaaaattag------aaagaagaagtacattttgtcaaaaattagactct-----taagaaaattgatcaaaaaggtaagtttaattctgaaaaataaagaaatagttaatgatacaattgtccaatgaattatgaccgaattcttccattgctaagattcatccaaccgaagtaactaagaactgggaattgaatgaataataatattccatcaaaacgaaaactacttagttccgatccacaggatttttgtgaatccatccgacttttgttcttccatttgttttttccgaaccctttttttgaattcttcgttcgttcgttttctttatttcatctctttatttttattcattcaattcccaggcaaagacgcaatcgaagaatttctattggaatccctatcgaaattcacaatagtagggcggattagctatatctttagttcatctctaactagcaatatctaatatcacatatacatatcttttttccataacgtaaaccaactattcatatcttagattcaaagtattcgtatcttaaagtcaattgtattctagaatagtttttcgaaacatccacaagaattggcttatagccattagatttcatatacctaattctgtccccctcgtctactcaccccattttttatgaatctcgtttttttataaattcttctattccttttatgtatcattatccaacctggctacaatcgaaatagccgaattcattaggtcgaatcattgcatagaaataaatatcattatttgattgaggtaagcttgtgcaatttcttagttattatattaatatgttttttggccaatcgttgaattgaataaaatcaactcaaatgggaatcattctataaagcatctttctttttttttaatcacccgcctgtgagactataagaatttttattcaaatgatgactcttgatatttgatattggaattgaatgaacaaaacaatataaagagaatattaattggcggagggtatgatataataaggccaaagaggaattttcggaaaaagatc-----ttttagatttctttccttttttccaattccgcaatattgtaatttttttctatgactcttgatcgtatatcctgtatttggagatttatgtgtggatatttatgtttcctaagtaaattagcttgagttacgcatacattgccctgttctaagctaaaaaaagactctttcaaaaactagtcaatgat
>AJP_0492
tatgtaattgattcaattatggaatcatgaatagtcattgcttcggccgatacacag-ttttttgcttctatatctatatgaagtgaatagttaatttatgaagaagaagcctcagtaagaattcaaataacccctctattttattgtatgaatgcaatatttttggatttctaaataagacgactaaaacatcagttaagttctttttgaatcctcgttgcatcttcaaatgattcgatagaatcgattcaacaatcttacacttcttcgagtaccaaggaccaataaaaaagattataaagtatttaattgaa--------aaaaaaaaaaaatttcctgtctccacatcaccattctatttaacagtaaggtagagtaaggtaagggctcacaaatcttaaaaaaagatagcaaatatgtcaa------atatatagaggctctcgtatttcgctttagaatggattctcgcaaattcaactagatatgggacgtaaaacttttctaagaaactaaggtaaatagaaaagtgaaagggaggagcataggctaaaacgcccatctaactttttagacttcaaactcttgtgatcgatatttccatcttccctgtatcacaaatgcattcagttacatttttgtattatttgacttcaatttaatttgtgaaaaagcatctgattcagagactaattttgaaaaattag------aaagaagaagtacattttgtcaaaaattagactct-----taagaaaattgatcaaaaaggtaagtttaattctgaaaaataaagaaatagttaatgatacaattgtccaatgaattatgaccgaattcttccattgctaagattcatccaaccgaagtaactaagaactgggaattgaatgaataataatattccatcaaaacgaaaactacttagttccgatccacaggatttttgtgaatccatccgacttttgttcttccatttgttttttccgaaccctttttttgaattcttcgttcgttcgttttctttatttcatctctttatttttattcattcaattcccaggcaaagacgcaatcgaagaatttctattggaatccctatcgaaattcacaatagtagggcggattagctatatctttagttcatctctaactagcaatatctaatatcacatatacatatcttttttccataacgtaaaccaactattcatatcttagattcaaagtattcgtatcttaaagtcaattgtattctagaatagtttttcgaaacatccacaagaattggcttatagccattagatttcatatacctaattctgtccccctcgtctactcaccccattttttatgaatctcgtttttttataaattcttctattccttttatgtatcattatccaacctggctacaatcgaaatagccgaattcattaggtcgaatcattgcatagaaataaatatcattatttgattgaggtaagcttgtgcaatttcttagttattatattaatatgttttttggccaatcgttgaattgaataaaatcaactcaaatgggaatcattctataaagcatctttctttttttttaatcacccgcctgtgagactataagaatttttattcaaatgatgactcttgatatttgatattggaattgaatgaacaaaacaatataaagagaatattaattggcggagggtatgatataataaggccaaagaggaattttcggaaaaagatc-----ttttagatttctttccttttttccaattccgcaatattgtaatttttttctatgactcttgatcgtatatcctgtatttggagatttatgtgtggatatttatgtttcctaagtaaattagcttgagttacgcatacattgccctgttctaagctaaaaaaagactctttcaaaaactagtcaatgat
>AJP_0495
tatgtaattgattcaattatggaatcatgaatagtcattgcttcggccgatacacag-ttttttgcttctatatctatatgaagtgaatagttaatttatgaagaagaagcctcagtaagaattcaaataacccctctattttattgtatgaatgcaatatttttggatttctaaataagacgactaaaacatcagttaagttctttttgaatcctcgttgcatcttcaaatgattcgatagaatcgattcaacaatcttacacttcttcgagtaccaaggaccaataaaaaagattataaagtatttaattgaa--------aaaaaaaaaaaatttcctgtctccacatcaccattctatttaacagtaaggtagagtaaggtaagggctcacaaatcttaaaaaaagatagcaaatatgtcaa------atatatagaggctctcgtatttcgctttagaatggattctcgcaaattcaactagatatgggacgtaaaacttttctaagaaactaaggtaaatagaaaagtgaaagggaggagcataggctaaaacgcccatctaactttttagacttcaaactcttgtgatcgatatttccatcttccctgtatcacaaatgcattcagttacatttttgtattatttgacttcaatttaatttgtgaaaaagcatctgattcagagactaattttgaaaaattag------aaagaagaagtacattttgtcaaaaattagactct-----taagaaaattgatcaaaaaggtaagtttaattctgaaaaataaagaaatagttaatgatacaattgtccaatgaattatgaccgaattcttccattgctaagattcatccaaccgaagtaactaagaactgggaattgaatgaataataatattccatcaaaacgaaaactacttagttccgatccacaggatttttgtgaatccatccgacttttgttcttccatttgttttttccgaaccctttttttgaattcttcgttcgttcgttttctttatttcatctctttatttttattcattcaattcccaggcaaagacgcaatcgaagaatttctattggaatccctatcgaaattcacaatagtagggcggattagctatatctttagttcatctctaactagcaatatctaatatcacatatacatatcttttttccataacgtaaaccaactattcatatcttagattcaaagtattcgtatcttaaagtcaattgtattctagaatagtttttcgaaacatccacaagaattggcttatagccattagatttcatatacctaattctgtccccctcgtctactcaccccattttttatgaatctcgtttttttataaattcttctattccttttatgtatcattatccaacctggctacaatcgaaatagccgaattcattaggtcgaatcattgcatagaaataaatatcattatttgattgaggtaagcttgtgcaatttcttagttattatattaatatgttttttggccaatcgttgaattgaataaaatcaactcaaatgggaatcattctataaagcatctttctttttttttaatcacccgcctgtgagactataagaatttttattcaaatgatgactcttgatatttgatattggaattgaatgaacaaaacaatataaagagaatattaattggcggagggtatgatataataaggccaaagaggaattttcggaaaaagatc-----ttttagatttctttccttttttccaattccgcaatattgtaatttttttctatgactcttgatcgtatatcctgtatttggagatttatgtgtggatatttatgtttcctaagtaaattagcttgagttacgcatacattgccctgttctaagctaaaaaaagactctttcaaaaactagtcaatgat
>AJP_0498
tatgtaattgattcaattatggaatcatgaatagtcattgcttcggccgatacacag-ttttttgcttctatatctatatgaagtgaatagttaatttatgaagaagaagcctcagtaagaattcaaataacccctctattttattgtatgaatgcaatatttttggatttctaaataagacgactaaaacatcagttaagttctttttgaatcctcgttgcatcttcaaatgattcgatagaatcgattcaacaatcttacacttcttcgagtaccaaggaccaataaaaaagattataaagtatttaattgaa--------aaaaaaaaaaaatttcctgtctccacatcaccattctatttaacagtaaggtagagtaaggtaagggctcacaaatcttaaaaaaagatagcaaatatgtcaa------atatatagaggctctcgtatttcgctttagaatggattctcgcaaattcaactagatatgggacgtaaaacttttctaagaaactaaggtaaatagaaaagtgaaagggaggagcataggctaaaacgcccatctaactttttagacttcaaactcttgtgatcgatatttccatcttccctgtatcacaaatgcattcagttacatttttgtattatttgacttcaatttaatttgtgaaaaagcatctgattcagagactaattttgaaaaattag------aaagaagaagtacattttgtcaaaaattagactct-----taagaaaattgatcaaaaaggtaagtttaattctgaaaaataaagaaatagttaatgatacaattgtccaatgaattatgaccgaattcttccattgctaagattcatccaaccgaagtaactaagaactgggaattgaatgaataataatattccatcaaaacgaaaactacttagttccgatccacaggatttttgtgaatccatccgacttttgttcttccatttgttttttccgaaccctttttttgaattcttcgttcgttcgttttctttatttcatctctttatttttattcattcaattcccaggcaaagacgcaatcgaagaatttctattggaatccctatcgaaattcacaatagtagggcggattagctatatctttagttcatctctaactagcaatatctaatatcacatatacatatcttttttccataacgtaaaccaactattcatatcttagattcaaagtattcgtatcttaaagtcaattgtattctagaatagtttttcgaaacatccacaagaattggcttatagccattagatttcatatacctaattctgtccccctcgtctactcaccccattttttatgaatctcgtttttttataaattcttctattccttttatgtatcattatccaacctggctacaatcgaaatagccgaattcattaggtcgaatcattgcatagaaataaatatcattatttgattgaggtaagcttgtgcaatttcttagttattatattaatatgttttttggccaatcgttgaattgaataaaatcaactcaaatgggaatcattctataaagcatctttctttttttttaatcacccgcctgtgagactataagaatttttattcaaatgatgactcttgatatttgatattggaattgaatgaacaaaacaatataaagagaatattaattggcggagggtatgatataataaggccaaagaggaattttcggaaaaagatc-----ttttagatttctttccttttttccaattccgcaatattgtaatttttttctatgactcttgatcgtatatcctgtatttggagatttatgtgtggatatttatgtttcctaagtaaattagcttgagttacgcatacattgccctgttctaagctaaaaaaagactctttcaaaaactagtcaatgat
>AJP_0500
tatgtaattgattcaattatggaatcatgaatagtcattgcttcggccgatacacag-ttttttgcttctatatctatatgaagtgaatagttaatttatgaagaagaagcctcagtaagaattcaaataacccctctattttattgtatgaatgcaatatttttggatttctaaataagacgactaaaacatcagttaagttctttttgaatcctcgttgcatcttcaaatgattcgatagaattgattcaacaatcttacacttcttcgagtaccaaggaccaataaaaaagattataaagtatttaattgaa--------aaaaaaaaaaaatttcctgtctccacatcaccattctatttaacagtaaggtagagtaaggtaagggctcacaaatcttaaaaaaagatagcaaatatatcaa------atatatagaggctctcgtatttcgctttagaatggattctcgcaaattcaactagatatgggacgtaaaacttttctaagaaactaaggtaaatagaaaagtgaaagggaggagcataggctaaaacgcccatctaactttttagacttcaaactcttgtgatcgatatttccatcttccctgtatcacaaatgcattcagttacatttttgtattatttgacttcaatttaatttgtgaaaaagcatctgattcagagaataattttgaaaaattag------aaagaagaagtacattttgtcaaaaattagactct-----taagaaaattgatcaaaaaggtaagtttaattctgaaaaataaagaaatagttaatgatacaattgtccaatgaattatgaccgaattcttccattgctaagattcatccaaccgaagtaactaagaactgggaattgaatgaataataatattccatcaaaacgaaaactacttagttccgatccacaggatttttgtgaatccatccgacttttgttcttccatttgttttttccgaaccctttttttgaattcttcgttcgttcgttttctttatttcatctctttatttttattcattcaattcccaggcaaagacgcaatcgaagaatttctattggaatccctatcgaaattcacaatagtagggcggattagctatatctttagttcatctctaactagcaatatctaatatcacatatacatatcttttttccataacgtaaaccaactattcatatcttagattcaaagtattcgtatcttaaagtcaattgtattctagaatagtttttcgaaacatccacaagaattggcttatagccattagatttcatatacctaattctgtccccctcgtctactcaccccattttttatgaatctcgtttttttataaattcttctattccttttatgtatcattatccaacctggctacaatcgaaatagacgaattcattaggtcgaatcattgcatagaaataaatatcattatttgattgaggtaagcttgtgcaatttcttagttattatattaatatgttttttggccaatcgttgaattgaataaaatcaactcaaatgggaatcattctataaagcatctttctttttttttaatcacccgcctgtgagactataagaatttttattcaaatgatgactcttgatatttgatattggaattgaatgaacaaaacaatataaagagaatattaattggcggagggtatgatataataaggccaaagaggaattttcggaaaaagatc-----ttttagatttctttccttttttccaattccgcaatattgtaatttttttctatgactcttgatcgtatatcctgtatttggagatttatgtgtggatatttatgtttcctaagtaaattagcttgagttacgcatacattgccctgttctaagctaaaaaaagactctttcaaaaactagtcaatgat
>AJP_0517
tatgtaattgattcaattatggaatcatgaatagtcattgcttcggccgatacacag-ttttttgcttctatatctatatgaagtgaatagttaatttatgaagaagaagcctcagtaagaattcaaataacccctctattttattgtatgaatgcaatatttttggatttctaaataagacgactaaaacatcagttaagttctttttgaatcctcgttgcatcttcaaatgattcgatagaatcgattcaacaatcttacacttcttcgagtaccaaggaccaataaaaaagattataaagtatttaattgaa--------aaaaaaaaaaaatttcctgtctccacatcaccattctatttaacagtaaggtagagtaaggtaagggctcacaaatcttaaaaaaagatagcaaatatatcaa------atatatagaggctctcgtatttcgctttagaatggattctcgcaaattcaactagatatgggacgtaaaacttttctaagaaactaaggtaaatagaaaagtgaaagggaggagcataggctaaaacgcccatctaactttttagacttcaaactcttgtgatcgatatttccatcttccctgtatcacaaatgcattcagttacatttttgtattatttgacttcaatttaatttgtgaaaaagcatctgattcagagaataattttgaaaaattag------aaagaagaagtacattttgtcaaaaattagactct-----taagaaaattgatcaaaaaggtaagtttaattctgaaaaataaagaaatagttaatgatacaattgtccaatgaattatgaccgaattcttccattgctaagattcatccaaccgaagtaactaagaactgggaattgaatgaataataatattccatcaaaacgaaaactacttagttccgatccacaggatttttgtgaatccatccgacttttgttcttccatttgttttttccgaaccctttttttgaattcttcgttcgttcgttttctttatttcatctctttatttttattcattcaattcccaggcaaagacgcaatcgaagaatttctattggaatccctatcgaaattcacaatagtagggcggattagctatatctttagttcatctctaactagcaatatctaatatcacatatacatatcttttttccataacgtaaaccaactattcatatcttagattcaaagtattcgtatcttaaagtcaattgtattctagaatagtttttcgaaacatccacaagaattggcttatagccattcgatttcatatacctaattctgtccccctcgtctactcaccccattttttatgaatctcgtttttttataaattcttctattccttttatgtatcattatccaacctggctacaatcgaaatagacgaattcattaggtcgaatcattgcatagaaataaatatcattatttgattgaggtaagcttgtgcaatttcttagttattatattaatatgttttttggccaatcgttgaattgaataaaatcaactcaaatgggaatcattctataaagcatctttctttttttttaatcacccgcctgtgagactataagaatttttattcaaatgatgactcttgatatttgatattggaattgaatgaacaaaacaatataaagagaatattaattggcggagggtatgatataataaggccaaagaggaattttcggaaaaagatc-----ttttagatttctttccttttttccaattccgcaatattgtaatttttttctatgactcttgatcgtatatcctgtatttggagatttatgtttggatatttatgtttcctaagtaaattagcttgagttacgcatacattgccctgttctaagctaaaaaaagactctttcaaaaactagtcaatgat
>AJP_0518
tatgtaattgattcaattatggaatcatgaatagtcattgcttcggccgatacacag-ttttttgcttctatatctatatgaagtgaatagttaatttatgaagaagaagcctcagtaagaattcaaataacccctctattttattgtatgaatgcaatatttttggatttctaaataagacgactaaaacatcagttaagttctttttgaatcctcgttgcatcttcaaatgattcgatagaatcgattcaacaatcttacacttcttcgagtaccaaggaccaataaaaaagattataaagtatttaattgaa--------aaaaaaaaaaaatttcctgtctccacatcaccattctatttaacagtaaggtagagtaaggtaagggctcacaaatcttaaaaaaagatagcaaatatatcaa------atatatagaggctctcgtatttcgctttagaatggattctcgcaaattcaactagatatgggacgtaaaacttttctaagaaactaaggtaaatagaaaagtgaaagggaggagcataggctaaaacgcccatctaactttttagacttcaaactcttgtgatcgatatttccatcttccctgtatcacaaatgcattcagttacatttttgtattatttgacttcaatttaatttgtgaaaaagcatctgattcagagaataattttgaaaaattag------aaagaagaagtacattttgtcaaaaattagactct-----taagaaaattgatcaaaaaggtaagtttaattctgaaaaataaagaaatagttaatgatacaattgtccaatgaattatgaccgaattcttccattgctaagattcatccaaccgaagtaactaagaactgggaattgaatgaataataatattccatcaaaacgaaaactacttagttccgatccacaggatttttgtgaatccatccgacttttgttcttccatttgttttttccgaaccctttttttgaattcttcgttcgttcgttttctttatttcatctctttatttttattcattcaattcccaggcaaagacgcaatcgaagaatttctattggaatccctatcgaaattcacaatagtagggcggattagctatatctttagttcatctctaactagcaatatctaatatcacatatacatatcttttttccataacgtaaaccaactattcatatcttagattcaaagtattcgtatcttaaagtcaattgtattctagaatagtttttcgaaacatccacaagaattggcttatagccattcgatttcatatacctaattctgtccccctcgtctactcaccccattttttatgaatctcgtttttttataaattcttctattccttttatgtatcattatccaacctggctacaatcgaaatagacgaattcattaggtcgaatcattgcatagaaataaatatcattatttgattgaggtaagcttgtgcaatttcttagttattatattaatatgttttttggccaatcgttgaattgaataaaatcaactcaaatgggaatcattctataaagcatctttctttttttttaatcacccgcctgtgagactataagaatttttattcaaatgatgactcttgatatttgatattggaattgaatgaacaaaacaatataaagagaatattaattggcggagggtatgatataataaggccaaagaggaattttcggaaaaagatc-----ttttagatttctttccttttttccaattccgcaatattgtaatttttttctatgactcttgatcgtatatcctgtatttggagatttatgtttggatatttatgtttcctaagtaaattagcttgagttacgcatacattgccctgttctaagctaaaaaaagactctttcaaaaactagtcaatgat
>AJP_0532
tatgtaattgattcaattatggaatcatgaatagtcattgcttcggccgatacacag-ttttttgcttctatatctatatgaagtgaatagttaatttatgaagaagaagcctcagtaagaattcaaataacccctctattttattgtatgaatgcaatatttttggatttctaaataagacgactaaaacatcagttaagttctttttgaatcctcgttgcatcttcaaatgattcgatagaatcgattcaacaatcttacacttcttcgagtaccaaggaccaataaaaaagattataaagtatttaattgaa--------aaaaaaaaaaaatttcctgtctccacatcaccattctatttaacagtaaggtagagtaaggtaagggctcacaaatcttaaaaaaagatagcaaatatatcaa------atatatagaggctctcgtatttcgctttagaatggattctcgcaaattcaactagatatgggacgtaaaacttttctaagaaactaaggtaaatagaaaagtgaaagggaggagcataggctaaaacgcccatctaactttttagacttcaaactcttgtgatcgatatttccatcttccctgtatcacaaatgcattcagttacatttttgtattatttgacttcaatttaatttgtgaaaaagcatctgattcagagaataattttgaaaaattag------aaagaagaagtacattttgtcaaaaattagactct-----taagaaaattgatcaaaaaggtaagtttaattctgaaaaataaagaaatagttaatgatacaattgtccaatgaattatgaccgaattcttccattgctaagattcatccaaccgaagtaactaagaactgggaattgaatgaataataatattccatcaaaacgaaaactacttagttccgatccacaggatttttgtgaatccatccgacttttgttcttccatttgttttttccgaaccctttttttgaattcttcgttcgttcgttttctttatttcatctctttatttttattcattcaattcccaggcaaagacgcaatcgaagaatttctattggaatccctatcgaaattcacaatagtagggcggattagctatatctttagttcatctctaactagcaatatctaatatcacatatacatatcttttttccataacgtaaaccaactattcatatcttagattcaaagtattcgtatcttaaagtcaattgtattctagaatagtttttcgaaacatccacaagaattggcttatagccattagatttcatatacctaattctgtccccctcgtctactcaccccattttttatgaatctcgtttttttataaattcttctattccttttatgtatcattatccaacctggctacaatcgaaatagacgaattcattaggtcgaatcattgcatagaaataaatatcattatttgattgaggtaagcttgtgcaatttcttagttattatattaatatgttttttggccaatcgttgaattgaataaaatcaactcaaatgggaatcattctataaagcatctttctttttttttaatcacccgcctgtgagactataagaatttttattcaaatgatgactcttgatatttgatattggaattgaatgaacaaaacaatataaagagaatattaattggcggagggtatgatataataaggccaaagaggaattttcggaaaaagatc-----ttttagatttctttccttttttccaattccgcaatattgtaatttttttctatgactcttgatcgtatatcctgtatttggagatttatgtgtggatatttatgtttcctaagtaaattagcttgagttacgcatacattgccctgttctaagctaaaaaaagactctttcaaaaactagtcaatgat
>AJP_0533
tatgtaattgattcaattatggaatcatgaatagtcattgcttcggccgatacacag-ttttttgcttctatatctatatgaagtgaatagttaatttatgaagaagaagcctcagtaagaattcaaataacccctctattttattgtatgaatgcaatatttttggatttctaaataagacgactaaaacatcagttaagttctttttgaatcctcgttgcatcttcaaatgattcgatagaatcgattcaacaatcttacacttcttcgagtaccaaggaccaataaaaaagattataaagtatttaattgaa--------aaaaaaaaaaaatttcctgtctccacatcaccattctatttaacagtaaggtagagtaaggtaagggctcacaaatcttaaaaaaagatagcaaatatgtcaa------atatatagaggctctcgtatttcgctttagaatggattctcgcaaattcaactagatatgggacgtaaaacttttctaagaaactaaggtaaatagaaaagtgaaagggaggagcataggctaaaacgcccatctaactttttagacttcaaactcttgtgatcgatatttccatcttccctgtatcacaaatgcattcagttacatttttgtattatttgacttcaatttaatttgtgaaaaagcatctgattcagagactaattttgaaaaattag------aaagaagaagtacattttgtcaaaaattagactct-----taagaaaattgatcaaaaaggtaagtttaattctgaaaaataaagaaatagttaatgatacaattgtccaatgaattatgaccgaattcttccattgctaagattcatccaaccgaagtaactaagaactgggaattgaatgaataataatattccatcaaaacgaaaactacttagttccgatccacaggatttttgtgaatccatccgacttttgttcttccatttgttttttccgaaccctttttttgaattcttcgttcgttcgttttctttatttcatctctttatttttattcattcaattcccaggcaaagacgcaatcgaagaatttctattggaatccctatcgaaattcacaatagtagggcggattagctatatctttagttcatctctaactagcaatatctaatatcacatatacatatcttttttccataacgtaaaccaactattcatatcttagattcaaagtattcgtatcttaaagtcaattgtattctagaatagtttttcgaaacatccacaagaattggcttatagccattagatttcatatacctaattctgtccccctcgtctactcaccccattttttatgaatctcgtttttttataaattcttctattccttttatgtatcattatccaacctggctacaatcgaaatagccgaattcattaggtcgaatcattgcatagaaataaatatcattatttgattgaggtaagcttgtgcaatttcttagttattatattaatatgttttttggccaatcgttgaattgaataaaatcaactcaaatgggaatcattctataaagcatctttctttttttttaatcacccgcctgtgagactataagaatttttattcaaatgatgactcttgatatttgatattggaattgaatgaacaaaacaatataaagagaatattaattggcggagggtatgatataataaggccaaagaggaattttcggaaaaagatc-----ttttagatttctttccttttttccaattccgcaatattgtaatttttttctatgactcttgatcgtatatcctgtatttggagatttatgtgtggatatttatgtttcctaagtaaattagcttgagttacgcatacattgccctgttctaagctaaaaaaagactctttcaaaaactagtcaatgat
>AJP_0537
tatgtaattgattcaattatggaatcatgaatagtcattgcttcggccgatacacag-ttttttgcttctatatctatatgaagtgaatagttaatttatgaagaagaagcctcagtaagaattcaaataacccctctattttattgtatgaatgcaatatttttggatttctaaataagacgactaaaacatcagttaagttctttttgaatcctcgttgcatcttcaaatgattcgatagaatcgattcaacaatcttacacttcttcgagtaccaaggaccaataaaaaagattataaagtatttaattgaa--------aaaaaaaaaaaatttcctgtctccacatcaccattctatttaacagtaaggtagagtaaggtaagggctcacaaatcttaaaaaaagatagcaaatatatcaa------atatatagaggctctcgtatttcgctttagaatggattctcgcaaattcaactagatatgggacgtaaaacttttctaagaaactaaggtaaatagaaaagtgaaagggaggagcataggctaaaacgcccatctaactttttagacttcaaactcttgtgatcgatatttccatcttccctgtatcacaaatgcattcagttacatttttgtattatttgacttcaatttaatttgtgaaaaagcatctgattcagagaataattttgaaaaattag------aaagaagaagtacattttgtcaaaaattagactct-----taagaaaattgatcaaaaaggtaagtttaattctgaaaaataaagaaatagttaatgatacaattgtccaatgaattatgaccgaattcttccattgctaagattcatccaaccgaagtaactaagaactgggaattgaatgaataataatattccatcaaaacgaaaactacttagttccgatccacaggatttttgtgaatccatccgacttttgttcttccatttgttttttccgaaccctttttttgaattcttcgttcgttcgttttctttatttcatctctttatttttattcattcaattcccaggcaaagacgcaatcgaagaatttctattggaatccctatcgaaattcacaatagtagggcggattagctatatctttagttcatctctaactagcaatatctaatatcacatatacatatcttttttccataacgtaaaccaactattcatatcttagattcaaagtattcgtatcttaaagtcaattgtattctagaatagtttttcgaaacatccacaagaattggcttatagccattcgatttcatatacctaattctgtccccctcgtctactcaccccattttttatgaatctcgtttttttataaattcttctattccttttatgtatcattatccaacctggctacaatcgaaatagacgaattcattaggtcgaatcattgcatagaaataaatatcattatttgattgaggtaagcttgtgcaatttcttagttattatattaatatgttttttggccaatcgttgaattgaataaaatcaactcaaatgggaatcattctataaagcatctttctttttttttaatcacccgcctgtgagactataagaatttttattcaaatgatgactcttgatatttgatattggaattgaatgaacaaaacaatataaagagaatattaattggcggagggtatgatataataaggccaaagaggaattttcggaaaaagatc-----ttttagatttctttccttttttccaattccgcaatattgtaatttttttctatgactcttgatcgtatatcctgtatttggagatttatgtttggatatttatgtttcctaagtaaattagcttgagttacgcatacattgccctgttctaagctaaaaaaagactctttcaaaaactagtcaatgat
>AJP_0540
tatgtaattgattcaattatggaatcatgaatagtcattgcttcggccgatacacag-ttttttgcttctatatctatatgaagtgaatagttaatttatgaagaagaagcctcagtaagaattcaaataacccctctattttattgtatgaatgcaatatttttggatttctaaataagacgactaaaacatcagttaagttctttttgaatcctcgttgcatcttcaaatgattcgatagaatcgattcaacaatcttacacttcttcgagtaccaaggaccaataaaaaagattataaagtatttaattgaa--------aaaaaaaaaaaatttcctgtctccacatcaccattctatttaacagtaaggtagagtaaggtaagggctcacaaatcttaaaaaaagatagcaaatatatcaa------atatatagaggctctcgtatttcgctttagaatggattctcgcaaattcaactagatatgggacgtaaaacttttctaagaaactaaggtaaatagaaaagtgaaagggaggagcataggctaaaacgcccatctaactttttagacttcaaactcttgtgatcgatatttccatcttccctgtatcacaaatgcattcagttacatttttgtattatttgacttcaatttaatttgtgaaaaagcatctgattcagagaataattttgaaaaattag------aaagaagaagtacattttgtcaaaaattagactct-----taagaaaattgatcaaaaaggtaagtttaattctgaaaaataaagaaatagttaatgatacaattgtccaatgaattatgaccgaattcttccattgctaagattcatccaaccgaagtaactaagaactgggaattgaatgaataataatattccatcaaaacgaaaactacttagttccgatccacaggatttttgtgaatccatccgacttttgttcttccatttgttttttccgaaccctttttttgaattcttcgttcgttcgttttctttatttcatctctttatttttattcattcaattcccaggcaaagacgcaatcgaagaatttctattggaatccctatcgaaattcacaatagtagggcggattagctatatctttagttcatctctaactagcaatatctaatatcacatatacatatcttttttccataacgtaaaccaactattcatatcttagattcaaagtattcgtatcttaaagtcaattgtattctagaatagtttttcgaaacatccacaagaattggcttatagccattcgatttcatatacctaattctgtccccctcgtctactcaccccattttttatgaatctcgtttttttataaattcttctattccttttatgtatcattatccaacctggctacaatcgaaatagacgaattcattaggtcgaatcattgcatagaaataaatatcattatttgattgaggtaagcttgtgcaatttcttagttattatattaatatgttttttggccaatcgttgaattgaataaaatcaactcaaatgggaatcattctataaagcatctttctttttttttaatcacccgcctgtgagactataagaatttttattcaaatgatgactcttgatatttgatattggaattgaatgaacaaaacaatataaagagaatattaattggcggagggtatgatataataaggccaaagaggaattttcggaaaaagatc-----ttttagatttctttccttttttccaattccgcaatattgtaatttttttctatgactcttgatcgtatatcctgtatttggagatttatgtttggatatttatgtttcctaagtaaattagcttgagttacgcatacattgccctgttctaagctaaaaaaagactctttcaaaaactagtcaatgat
>AJP_0545
tatgtaattgattcaattatggaatcatgaatagtcattgcttcggccgatacacag-ttttttgcttctatatctatatgaagtgaatagttaatttatgaagaagaagcctcagtaagaattcaaataacccctctattttattgtatgaatgcaatatttttggatttctaaataagacgactaaaacatcagttaagttctttttgaatcctcgttgcatcttcaaatgattcgatagaatcgattcaacaatcttacacttcttcgagtaccaaggaccaataaaaaagattataaagtatttaattgaa--------aaaaaaaaaaaatttcctgtctccacatcaccattctatttaacagtaaggtagagtaaggtaagggctcacaaatcttaaaaaaagatagcaaatatatcaa------atatatagaggctctcgtatttcgctttagaatggattctcgcaaattcaactagatatgggacgtaaaacttttctaagaaacgaaggtaaatagaaaagtgaaaggggggagcataggctaaaacgcccatctaactttttagacttcaaactcttgtgatcgatatttccatcttccctgtatcacaaatgcattcagttacatttttgtattatttgacttcaatttaatttgtgaaaaagcatctgattcagagaataattttgaaaaattag------aaagaagaagtacattttgtcaaaaattagactct-----taagaaaattgatcaaaaaggtaagtttaattctgaaaaataaagaaatagttaatgatacaattgtccaatgaattatgaccgaattcttccattgctaagattcatccaaccgaagtaactaagaactgggaattgaatgaataataatattccatcaaaacgaaaactacttagttccgatccacaggatttttgtgaatccatccgacttttgttcttccatttgttttttccgaaccctttttttgaattcttcgttcgttcgttttctttatttcatctctttatttttattcattcaattcccaggcaaagacgcaatcgaagaatttctattggaatccctatcgaaattcacaatagtagggcggattagctatatctttagttcatgtctaactagcaatatctaatatcacatatacatatcttttttccataacgtaaaccaactattcatatcttagattcaaagtattcgtatcttaaagtcaattgtattctagaatagtttttcgaaacatccacaagaattggcttatagccattagatttcatatacctaattctgtccccctcgtctactcaccccattttttatgaatctcgtttttttataaattcttctattccttttatgtatcattctccaacccggctacaatcgaaatagacgaattcattaggtcgaatcattgcatagaaataaatatcattatttgattgaggtaagcttgtgcaatttcttagttattatattaatatgttttttggccaatcgttgaattgaataaaatcaactcaaatgggaatcattctataaagcatctttctttttttttaatcacccgcctgtgagactataagaatttttattcaaatgatgactcttgatatttgatattggaattgaatgaacaaaacaatataaagagaatattaattggcggagggtatgatataataaggccaaagaggaattttcggaaaaagatc-----ttttagatttctttccttttttccaattccgcaatattgtaatttttttctatgactcttgatcgtatatcctgtatttggagatttatgtttggatatttatgtttcctaagtaaattagcttgagttacgcatacattgccctgttctaagctaaaaaaagactctttcaaaaactagtcaatgat
>AJP_0551
tatgtaattgattcaattatggaatcatgaatagtcattgcttcggccgatacacag-ttttttgcttctatatctatatgaagtgaatagttaatttatgaagaagaagcctcagtaagaattcaaataacccctctattttattgtatgaatgcaatatttttggatttctaaataagacgactaaaacatcagttaagttctttttgaatcctcgttgcatcttcaaatgattcgatagaatcgattcaacaatcttacacttcttcgagtaccaaggaccaataaaaaagattataaagtatttaattgaa--------aaaaaaaaaaaatttcctgtctccacatcaccattctatttaacagtaaggtagagtaaggtaagggctcacaaatcttaaaaaaagatagcaaatatatcaa------atatatagaggctctcgtatttcgctttagaatggattctcgcaaattcaactagatatgggacgtaaaacttttctaagaaactaaggtaaatagaaaagtgaaagggaggagcataggctaaaacgcccatctaactttttagacttcaaactcttgtgatcgatatttccatcttccctgtatcacaaatgcattcagttacatttttgtattatttgacttcaatttaatttgtgaaaaagcatctgattcagagaataattttgaaaaattag------aaagaagaagtacattttgtcaaaaattagactct-----taagaaaattgatcaaaaaggtaagtttaattctgaaaaataaagaaatagttaatgatacaattgtccaatgaattatgaccgaattcttccattgctaagattcatccaaccgaagtaactaagaactgggaattgaatgaataataatattccatcaaaacgaaaactacttagttccgatccacaggatttttgtgaatccatccgacttttgttcttccatttgttttttccgaaccctttttttgaattcttcgttcgttcgttttctttatttcatctctttatttttattcattcaattcccaggcaaagacgcaatcgaagaatttctattggaatccctatcgaaattcacaatagtagggcggattagctatatctttagttcatctctaactagcaatatctaatatcacatatacatatcttttttccataacgtaaaccaactattcatatcttagattcaaagtattcgtatcttaaagtcaattgtattctagaatagtttttcgaaacatccacaagaattggcttatagccattcgatttcatatacctaattctgtccccctcgtctactcaccccattttttatgaatctcgtttttttataaattcttctattccttttatgtatcattatccaacctggctacaatcgaaatagacgaattcattaggtcgaatcattgcatagaaataaatatcattatttgattgaggtaagcttgtgcaatttcttagttattatattaatatgttttttggccaatcgttgaattgaataaaatcaactcaaatgggaatcattctataaagcatctttctttttttttaatcacccgcctgtgagactataagaatttttattcaaatgatgactcttgatatttgatattggaattgaatgaacaaaacaatataaagagaatattaattggcggagggtatgatataataaggccaaagaggaattttcggaaaaagatc-----ttttagatttctttccttttttccaattccgcaatattgtaatttttttctatgactcttgatcgtatatcctgtatttggagatttatgtttggatatttatgtttcctaagtaaattagcttgagttacgcatacattgccctgttctaagctaaaaaaagactctttcaaaaactagtcaatgat
>AJP_0553
tatgtaattgattcaattatggaatcatgaatagtcattgcttcggccgatacacag-ttttttgcttctatatctatatgaagtgaatagttaatttatgaagaagaagcctcagtaagaattcaaataacccctctattttattgtatgaatgcaatatttttggatttctaaataagacgactaaaacatcagttaagttctttttgaatcctcgttgcatcttcaaatgattcgatagaatcgattcaacaatcttacacttcttcgagtaccaaggaccaataaaaaagattataaagtatttaattgaa--------aaaaaaaaaaaatttcctgtctccacatcaccattctatttaacagtaaggtagagtaaggtaagggctcacaaatcttaaaaaaagatagcaaatatatcaa------atatatagaggctctcgtatttcgctttagaatggattctcgcaaattcaactagatatgggacgtaaaacttttctaagaaactaaggtaaatagaaaagtgaaagggaggagcataggctaaaacgcccatctaactttttagacttcaaactcttgtgatcgatatttccatcttccctgtatcacaaatgcattcagttacatttttgtattatttgacttcaatttaatttgtgaaaaagcatctgattcagagaataattttgaaaaattag------aaagaagaagtacattttgtcaaaaattagactct-----taagaaaattgatcaaaaaggtaagtttaattctgaaaaataaagaaatagttaatgatacaattgtccaatgaattatgaccgaattcttccattgctaagattcatccaaccgaagtaactaagaactgggaattgaatgaataataatattccatcaaaacgaaaactacttagttccgatccacaggatttttgtgaatccatccgacttttgttcttccatttgttttttccgaaccctttttttgaattcttcgttcgttcgttttctttatttcatctctttatttttattcattcaattcccaggcaaagacgcaatcgaagaatttctattggaatccctatcgaaattcacaatagtagggcggattagctatatctttagttcatctctaactagcaatatctaatatcacatatacatatcttttttccataacgtaaaccaactattcatatcttagattcaaagtattcgtatcttaaagtcaattgtattctagaatagtttttcgaaacatccacaagaattggcttatagccattcgatttcatatacctaattctgtccccctcgtctactcaccccattttttatgaatctcgtttttttataaattcttctattccttttatgtatcattatccaacctggctacaatcgaaatagacgaattcattaggtcgaatcattgcatagaaataaatatcattatttgattgaggtaagcttgtgcaatttcttagttattatattaatatgttttttggccaatcgttgaattgaataaaatcaactcaaatgggaatcattctataaagcatctttctttttttttaatcacccgcctgtgagactataagaatttttattcaaatgatgactcttgatatttgatattggaattgaatgaacaaaacaatataaagagaatattaattggcggagggtatgatataataaggccaaagaggaattttcggaaaaagatc-----ttttagatttctttccttttttccaattccgcaatattgtaatttttttctatgactcttgatcgtatatcctgtatttggagatttatgtttggatatttatgtttcctaagtaaattagcttgagttacgcatacattgccctgttctaagctaaaaaaagactctttcaaaaactagtcaatgat
>AJP_0555
tatgtaattgattcaattatggaatcatgaatagtcattgcttcggccgatacacag-ttttttgcttctatatctatatgaagtgaatagttaatttatgaagaagaagcctcagtaagaattcaaataacccctctattttattgtatgaatgcaatatttttggatttctaaataagacgactaaaacatcagttaagttctttttgaatcctcgttgcatcttcaaatgattcgatagaatcgattcaacaatcttacacttcttcgagtaccaaggaccaataaaaaagattataaagtatttaattgaa--------aaaaaaaaaaaatttcctgtctccacatcaccattctatttaacagtaaggtagagtaaggtaagggctcacaaatcttaaaaaaagatagcaaatatatcaa------atatatagaggctctcgtatttcgctttagaatggattctcgcaaattcaactagatatgggacgtaaaacttttctaagaaactaaggtaaatagaaaagtgaaagggaggagcataggctaaaacgcccatctaactttttagacttcaaactcttgtgatcgatatttccatcttccctgtatcacaaatgcattcagttacatttttgtattatttgacttcaatttaatttgtgaaaaagcatctgattcagagaataattttgaaaaattag------aaagaagaagtacattttgtcaaaaattagactct-----taagaaaattgatcaaaaaggtaagtttaattctgaaaaataaagaaatagttaatgatacaattgtccaatgaattatgaccgaattcttccattgctaagattcatccaaccgaagtaactaagaactgggaattgaatgaataataatattccatcaaaacgaaaactacttagttccgatccacaggatttttgtgaatccatccgacttttgttcttccatttgttttttccgaaccctttttttgaattcttcgttcgttcgttttctttatttcatctctttatttttattcattcaattcccaggcaaagacgcaatcgaagaatttctattggaatccctatcgaaattcacaatagtagggcggattagctatatctttagttcatctctaactagcaatatctaatatcacatatacatatcttttttccataacgtaaaccaactattcatatcttagattcaaagtattcgtatcttaaagtcaattgtattctagaatagtttttcgaaacatccacaagaattggcttatagccattcgatttcatatacctaattctgtccccctcgtctactcaccccattttttatgaatctcgtttttttataaattcttctattccttttatgtatcattatccaacctggctacaatcgaaatagacgaattcattaggtcgaatcattgcatagaaataaatatcattatttgattgaggtaagcttgtgcaatttcttagttattatattaatatgttttttggccaatcgttgaattgaataaaatcaactcaaatgggaatcattctataaagcatctttctttttttttaatcacccgcctgtgagactataagaatttttattcaaatgatgactcttgatatttgatattggaattgaatgaacaaaacaatataaagagaatattaattggcggagggtatgatataataaggccaaagaggaattttcggaaaaagatc-----ttttagatttctttccttttttccaattccgcaatattgtaatttttttctatgactcttgatcgtatatcctgtatttggagatttatgtttggatatttatgtttcctaagtaaattagcttgagttacgcatacattgccctgttctaagctaaaaaaagactctttcaaaaactagtcaatgat
>AJP_0557
tatgtaattgattcaattatggaatcatgaatagtcattgcttcggccgatacacag-ttttttgcttctatatctatatgaagtgaatagttaatttatgaagaagaagcctcagtaagaattcaaataacccctctattttattgtatgaatgcaatatttttggatttctaaataagacgactaaaacatcagttaagttctttttgaatcctcgttgcatcttcaaatgattcgatagaatcgattcaacaatcttacacttcttcgagtaccaaggaccaataaaaaagattataaagtatttaattgaa--------aaaaaaaaaaaatttcctgtctccacatcaccattctatttaacagtaaggtagagtaaggtaagggctcacaaatcttaaaaaaagatagcaaatatatcaa------atatatagaggctctcgtatttcgctttagaatggattctcgcaaattcaactagatatgggacgtaaaacttttctaagaaactaaggtaaatagaaaagtgaaagggaggagcataggctaaaacgcccatctaactttttagacttcaaactcttgtgatcgatatttccatcttccctgtatcacaaatgcattcagttacatttttgtattatttgacttcaatttaatttgtgaaaaagcatctgattcagagaataattttgaaaaattag------aaagaagaagtacattttgtcaaaaattagactct-----taagaaaattgatcaaaaaggtaagtttaattctgaaaaataaagaaatagttaatgatacaattgtccaatgaattatgaccgaattcttccattgctaagattcatccaaccgaagtaactaagaactgggaattgaatgaataataatattccatcaaaacgaaaactacttagttccgatccacaggatttttgtgaatccatccgacttttgttcttccatttgttttttccgaaccctttttttgaattcttcgttcgttcgttttctttatttcatctctttatttttattcattcaattcccaggcaaagacgcaatcgaagaatttctattggaatccctatcgaaattcacaatagtagggcggattagctatatctttagttcatctctaactagcaatatctaatatcacatatacatatcttttttccataacgtaaaccaactattcatatcttagattcaaagtattcgtatcttaaagtcaattgtattctagaatagtttttcgaaacatccacaagaattggcttatagccattcgatttcatatacctaattctgtccccctcgtctactcaccccattttttatgaatctcgtttttttataaattcttctattccttttatgtatcattatccaacctggctacaatcgaaatagacgaattcattaggtcgaatcattgcatagaaataaatatcattatttgattgaggtaagcttgtgcaatttcttagttattatattaatatgttttttggccaatcgttgaattgaataaaatcaactcaaatgggaatcattctataaagcatctttctttttttttaatcacccgcctgtgagactataagaatttttattcaaatgatgactcttgatatttgatattggaattgaatgaacaaaacaatataaagagaatattaattggcggagggtatgatataataaggccaaagaggaattttcggaaaaagatc-----ttttagatttctttccttttttccaattccgcaatattgtaatttttttctatgactcttgatcgtatatcctgtatttggagatttatgtttggatatttatgtttcctaagtaaattagcttgagttacgcatacattgccctgttctaagctaaaaaaagactctttcaaaaactagtcaatgat
>AJP_0580
tatgtaattgattcaattatggaatcatgaatagtcattgcttcggccgatacacag-ttttttgcttctatatctatatgaagtgaatagttaatttatgaagaagaagcctcagtaagaattcaaataacccctctattttattgtatgaatgcaatatttttggatttctaaataagacgactaaaacatcagttaagttctttttgaatcctcgttgcatcttcaaatgattcgatagaatcgattcaacaatcttacacttcttcgagtaccaaggaccaataaaaaagattataaagtatttaattgaa--------aaaaaaaaaaaatttcctgtctccacatcaccattctatttaacagtaaggtagagtaaggtaagggctcacaaatcttaaaaaaagatagcaaatatatcaa------atatatagaggctctcgtatttcgctttagaatggattctcgcaaattcaactagatatgggacgtaaaacttttctaagaaactaaggtaaatagaaaagtgaaagggaggagcataggctaaaacgcccatctaactttttagacttcaaactcttgtgatcgatatttccatcttccctgtatcacaaatgcattcagttacatttttgtattatttgacttcaatttaatttgtgaaaaagcatctgattcagagaataattttgaaaaattag------aaagaagaagtacattttgtcaaaaattagactct-----taagaaaattgatcaaaaaggtaagtttaattctgaaaaataaagaaatagttaatgatacaattgtccaatgaattatgaccgaattcttccattgctaagattcatccaaccgaagtaactaagaactgggaattgaatgaataataatattccatcaaaacgaaaactacttagttccgatccacaggatttttgtgaatccatccgacttttgttcttccatttgttttttccgaaccctttttttgaattcttcgttcgttcgttttctttatttcatctctttatttttattcattcaattcccaggcaaagacgcaatcgaagaatttctattggaatccctatcgaaattcacaatagtagggcggattagctatatctttagttcatctctaactagcaatatctaatatcacatatacatatcttttttccataacgtaaaccaactattcatatcttagattcaaagtattcgtatcttaaagtcaattgtattctagaatagtttttcgaaacatccacaagaattggcttatagccattcgatttcatatacctaattctgtccccctcgtctactcaccccattttttatgaatctcgtttttttataaattcttctattccttttatgtatcattatccaacctggctacaatcgaaatagacgaattcattaggtcgaatcattgcatagaaataaatatcattatttgattgaggtaagcttgtgcaatttcttagttattatattaatatgttttttggccaatcgttgaattgaataaaatcaactcaaatgggaatcattctataaagcatctttctttttttttaatcacccgcctgtgagactataagaatttttattcaaatgatgactcttgatatttgatattggaattgaatgaacaaaacaatataaagagaatattaattggcggagggtatgatataataaggccaaagaggaattttcggaaaaagatc-----ttttagatttctttccttttttccaattccgcaatattgtaatttttttctatgactcttgatcgtatatcctgtatttggagatttatgtttggatatttatgtttcctaagtaaattagcttgagttacgcatacattgccctgttctaagctaaaaaaagactctttcaaaaactagtcaatgat
>AJP_0586
tatgtaattgattcaattatggaatcatgaatagtcattgcttcggccgatacacag-ttttttgcttctatatctatatgaagtgaatagttaatttatgaagaagaagcctcagtaagaattcaaataacccctctattttattgtatgaatgcaatatttttggatttctaaataagacgactaaaacatcagttaagttctttttgaatcctcgttgcatcttcaaatgattcgatagaatcgattcaacaatcttacacttcttcgagtaccaaggaccaataaaaaagattataaagtatttaattgaa--------aaaaaaaaaaaatttcctgtctccacatcaccattctatttaacagtaaggtagagtaaggtaagggctcacaaatcttaaaaaaagatagcaaatatatcaa------atatatagaggctctcgtatttcgctttagaatggattctcgcaaattcaactagatatgggacgtaaaacttttctaagaaactaaggtaaatagaaaagtgaaagggaggagcataggctaaaacgcccatctaactttttagacttcaaactcttgtgatcgatatttccatcttccctgtatcacaaatgcattcagttacatttttgtattatttgacttcaatttaatttgtgaaaaagcatctgattcagagaataattttgaaaaattag------aaagaagaagtacattttgtcaaaaattagactct-----taagaaaattgatcaaaaaggtaagtttaattctgaaaaataaagaaatagttaatgatacaattgtccaatgaattatgaccgaattcttccattgctaagattcatccaaccgaagtaactaagaactgggaattgaatgaataataatattccatcaaaacgaaaactacttagttccgatccacaggatttttgtgaatccatccgacttttgttcttccatttgttttttccgaaccctttttttgaattcttcgttcgttcgttttctttatttcatctctttatttttattcattcaattcccaggcaaagacgcaatcgaagaatttctattggaatccctatcgaaattcacaatagtagggcggattagctatatctttagttcatctctaactagcaatatctaatatcacatatacatatcttttttccataacgtaaaccaactattcatatcttagattcaaagtattcgtatcttaaagtcaattgtattctagaatagtttttcgaaacatccacaagaattggcttatagccattcgatttcatatacctaattctgtccccctcgtctactcaccccattttttatgaatctcgtttttttataaattcttctattccttttatgtatcattatccaacctggctacaatcgaaatagacgaattcattaggtcgaatcattgcatagaaataaatatcattatttgattgaggtaagcttgtgcaatttcttagttattatattaatatgttttttggccaatcgttgaattgaataaaatcaactcaaatgggaatcattctataaagcatctttctttttttttaatcacccgcctgtgagactataagaatttttattcaaatgatgactcttgatatttgatattggaattgaatgaacaaaacaatataaagagaatattaattggcggagggtatgatataataaggccaaagaggaattttcggaaaaagatc-----ttttagatttctttccttttttccaattccgcaatattgtaatttttttctatgactcttgatcgtatatcctgtatttggagatttatgtttggatatttatgtttcctaagtaaattagcttgagttacgcatacattgccctgttctaagctaaaaaaagactctttcaaaaactagtcaatgat
>AJP_0628
tatgtaattgattcaattatggaatcatgaatagtcattgcttcggccgatacacag-ttttttgcttctatatctatatgaagtgaatagttaatttatgaagaagaagcctcagtaagaattcaaataacccctctattttattgtatgaatgcaatatttttggatttctaaataagacgactaaaacatcagttaagttctttttgaatcctcgttgcatcttcaaatgattcgatagaatcgattcaacaatcttacacttcttcgagtaccaaggaccaataaaaaagattataaagtatttaattgaa--------aaaaaaaaaaaatttcctgtctccacatcaccattctatttaacagtaaggtagagtaaggtaagggctcacaaatcttaaaaaaagatagcaaatatgtcaa------atatatagaggctctcgtatttcgctttagaatggattctcgcaaattcaactagatatgggacgtaaaacttttctaagaaactaaggtaaatagaaaagtgaaagggaggagcataggctaaaacgcccatctaactttttagacttcaaactcttgtgatcgatatttccatcttccctgtatcacaaatgcattcagttacatttttgtattatttgacttcaatttaatttgtgaaaaagcatctgattcagagactaattttgaaaaattag------aaagaagaagtacattttgtcaaaaattagactct-----taagaaaattgatcaaaaaggtaagtttaattctgaaaaataaagaaatagttaatgatacaattgtccaatgaattatgaccgaattcttccattgctaagattcatccaaccgaagtaactaagaactgggaattgaatgaataataatattccatcaaaacgaaaactacttagttccgatccacaggatttttgtgaatccatccgacttttgttcttccatttgttttttccgaaccctttttttgaattcttcgttcgttcgttttctttatttcatctctttatttttattcattcaattcccaggcaaagacgcaatcgaagaatttctattggaatccctatcgaaattcacaatagtagggcggattagctatatctttagttcatctctaactagcaatatctaatatcacatatacatatcttttttccataacgtaaaccaactattcatatcttagattcaaagtattcgtatcttaaagtcaattgtattctagaatagtttttcgaaacatccacaagaattggcttatagccattagatttcatatacctaattctgtccccctcgtctactcaccccattttttatgaatctcgtttttttataaattcttctattccttttatgtatcattatccaacctggctacaatcgaaatagccgaattcattaggtcgaatcattgcatagaaataaatatcattatttgattgaggtaagcttgtgcaatttcttagttattatattaatatgttttttggccaatcgttgaattgaataaaatcaactcaaatgggaatcattctataaagcatctttctttttttttaatcacccgcctgtgagactataagaatttttattcaaatgatgactcttgatatttgatattggaattgaatgaacaaaacaatataaagagaatattaattggcggagggtatgatataataaggccaaagaggaattttcggaaaaagatc-----ttttagatttctttccttttttccaattccgcaatattgtaatttttttctatgactcttgatcgtatatcctgtatttggagatttatgtgtggatatttatgtttcctaagtaaattagcttgagttacgcatacattgccctgttctaagctaaaaaaagactctttcaaaaactagtcaatgat
>AJP_0632
tatgtaattgattcaattatggaatcatgaatagtcattgcttcggccgatacacag-ttttttgcttctatatctatatgaagtgaatagttaatttatgaagaagaagcctcagtaagaattcaaataacccctctattttattgtatgaatgcaatatttttggatttctaaataagacgactaaaacatcagttaagttctttttgaatcctcgttgcatcttcaaatgattcgatagaatcgattcaacaatcttacacttcttcgagtaccaaggaccaataaaaaagattataaagtatttaattgaa--------aaaaaaaaaaaatttcctgtctccacatcaccattctatttaacagtaaggtagagtaaggtaagggctcacaaatcttaaaaaaagatagcaaatatgtcaa------atatatagaggctctcgtatttcgctttagaatggattctcgcaaattcaactagatatgggacgtaaaacttttctaagaaactaaggtaaatagaaaagtgaaagggaggagcataggctaaaacgcccatctaactttttagacttcaaactcttgtgatcgatatttccatcttccctgtatcacaaatgcattcagttacatttttgtattatttgacttcaatttaatttgtgaaaaagcatctgattcagagactaattttgaaaaattag------aaagaagaagtacattttgtcaaaaattagactct-----taagaaaattgatcaaaaaggtaagtttaattctgaaaaataaagaaatagttaatgatacaattgtccaatgaattatgaccgaattcttccattgctaagattcatccaaccgaagtaactaagaactgggaattgaatgaataataatattccatcaaaacgaaaactacttagttccgatccacaggatttttgtgaatccatccgacttttgttcttccatttgttttttccgaaccctttttttgaattcttcgttcgttcgttttctttatttcatctctttatttttattcattcaattcccaggcaaagacgcaatcgaagaatttctattggaatccctatcgaaattcacaatagtagggcggattagctatatctttagttcatctctaactagcaatatctaatatcacatatacatatcttttttccataacgtaaaccaactattcatatcttagattcaaagtattcgtatcttaaagtcaattgtattctagaatagtttttcgaaacatccacaagaattggcttatagccattagatttcatatacctaattctgtccccctcgtctactcaccccattttttatgaatctcgtttttttataaattcttctattccttttatgtatcattatccaacctggctacaatcgaaatagccgaattcattaggtcgaatcattgcatagaaataaatatcattatttgattgaggtaagcttgtgcaatttcttagttattatattaatatgttttttggccaatcgttgaattgaataaaatcaactcaaatgggaatcattctataaagcatctttctttttttttaatcacccgcctgtgagactataagaatttttattcaaatgatgactcttgatatttgatattggaattgaatgaacaaaacaatataaagagaatattaattggcggagggtatgatataataaggccaaagaggaattttcggaaaaagatc-----ttttagatttctttccttttttccaattccgcaatattgtaatttttttctatgactcttgatcgtatatcctgtatttggagatttatgtgtggatatttatgtttcctaagtaaattagcttgagttacgcatacattgccctgttctaagctaaaaaaagactctttcaaaaactagtcaatgat
>AJP_0633
tatgtaattgattcaattatggaatcatgaatagtcattgcttcggccgatacacag-ttttttgcttctatatctatatgaagtgaatagttaatttatgaagaagaagcctcagtaagaattcaaataacccctctattttattgtatgaatgcaatatttttggatttctaaataagacgactaaaacatcagttaagttctttttgaatcctcgttgcatcttcaaatgattcgatagaatcgattcaacaatcttacacttcttcgagtaccaaggaccaataaaaaagattataaagtatttaattgaa--------aaaaaaaaaaaatttcctgtctccacatcaccattctatttaacagtaaggtagagtaaggtaagggctcacaaatcttaaaaaaagatagcaaatatgtcaa------atatatagaggctctcgtatttcgctttagaatggattctcgcaaattcaactagatatgggacgtaaaacttttctaagaaactaaggtaaatagaaaagtgaaagggaggagcataggctaaaacgcccatctaactttttagacttcaaactcttgtgatcgatatttccatcttccctgtatcacaaatgcattcagttacatttttgtattatttgacttcaatttaatttgtgaaaaagcatctgattcagagactaattttgaaaaattag------aaagaagaagtacattttgtcaaaaattagactct-----taagaaaattgatcaaaaaggtaagtttaattctgaaaaataaagaaatagttaatgatacaattgtccaatgaattatgaccgaattcttccattgctaagattcatccaaccgaagtaactaagaactgggaattgaatgaataataatattccatcaaaacgaaaactacttagttccgatccacaggatttttgtgaatccatctgacttttgttcttccatttgttttttccgaaccctttttttgaattcttcgttcgttcgttttctttatttcatctctttatttttattcattcaattcccaggcaaagacgcaatcgaagaatttctattggaatccctatcgaaattcacaatagtagggcggattagctatatctttagttcatctctaactagcaatatctaatatcacatatacatatcttttttccataacgtaaaccaactattcatatcttagattcaaagtattcgtatcttaaagtcaattgtattctagaatagtttttcgaaacatccacaagaattggcttatagccattagatttcatatacctaattctgtccccctcgtctactcaccccattttttatgaatctcgtttttttataaattcttctattccttttatgtatcattatccaacctggctacaatcgaaatagccgaattcattaggtcgaatcattgcatagaaataaatatcattatttgattgaggtaagcttgtgcaatttcttagttattatattaatatgttttttggccaatcgttgaattgaataaaatcaactcaaatgggaatcattctataaagcatctttctttttttttaatcacccgcctgtgagactataagaatttttattcaaatgatgactcttgatatttgatattggaattgaatgaacaaaacaatataaagagaatattaattggcggagggtatgatataataaggccaaagaggaattttcggaaaaagatc-----ttttagatttctttccttttttccaattccgcaatattgtaatttttttctatgactcttgatcgtatatcctgtatttggagatttatgtgtggatatttatgtttcctaagtaaattagcttgagttacgcatacattgccctgttctaagctaaaaaaagactctttcaaaaactagtcaatgat
>AJP_0637
tatgtaattgattcaattatggaatcatgaatagtcattgcttcggccgatacacag-ttttttgcttctatatctatatgaagtgaatagttaatttatgaagaagaagcctcagtaagaattcaaataacccctctattttattgtatgaatgcaatatttttggatttctaaataagacgactaaaacatcagttaagttctttttgaatcctcgttgcatcttcaaatgattcgatagaatcgattcaacaatcttacacttcttcgagtaccaaggaccaataaaaaagattataaagtatttaattgaa--------aaaaaaaaaaaatttcctgtctccacatcaccattctatttaacagtaaggtagagtaaggtaagggctcacaaatcttaaaaaaagatagcaaatatgtcaa------atatatagaggctctcgtatttcgctttagaatggattctcgcaaattcaactagatatgggacgtaaaacttttctaagaaactaaggtaaatagaaaagtgaaagggaggagcataggctaaaacgcccatctaactttttagacttcaaactcttgtgatcgatatttccatcttccctgtatcacaaatgcattcagttacatttttgtattatttgacttcaatttaatttgtgaaaaagcatctgattcagagactaattttgaaaaattag------aaagaagaagtacattttgtcaaaaattagactct-----taagaaaattgatcaaaaaggtaagtttaattctgaaaaataaagaaatagttaatgatacaattgtccaatgaattatgaccgaattcttccattgctaagattcatccaaccgaagtaactaagaactgggaattgaatgaataataatattccatcaaaacgaaaactacttagttccgatccacaggatttttgtgaatccatctgacttttgttcttccatttgttttttccgaaccctttttttgaattcttcgttcgttcgttttctttatttcatctctttatttttattcattcaattcccaggcaaagacgcaatcgaagaatttctattggaatccctatcgaaattcacaatagtagggcggattagctatatctttagttcatctctaactagcaatatctaatatcacatatacatatcttttttccataacgtaaaccaactattcatatcttagattcaaagtattcgtatcttaaagtcaattgtattctagaatagtttttcgaaacatccacaagaattggcttatagccattagatttcatatacctaattctgtccccctcgtctactcaccccattttttatgaatctcgtttttttataaattcttctattccttttatgtatcattatccaacctggctacaatcgaaatagccgaattcattaggtcgaatcattgcatagaaataaatatcattatttgattgaggtaagcttgtgcaatttcttagttattatattaatatgttttttggccaatcgttgaattgaataaaatcaactcaaatgggaatcattctataaagcatctttctttttttttaatcacccgcctgtgagactataagaatttttattcaaatgatgactcttgatatttgatattggaattgaatgaacaaaacaatataaagagaatattaattggcggagggtatgatataataaggccaaagaggaattttcggaaaaagatc-----ttttagatttctttccttttttccaattccgcaatattgtaatttttttctatgactcttgatcgtatatcctgtatttggagatttatgtgtggatatttatgtttcctaagtaaattagcttgagttacgcatacattgccctgttctaagctaaaaaaagactctttcaaaaactagtcaatgat
>AJP_0718
tatgtaattgattcaattatggaatcatgaatagtcattgcttcggccgatacacag-ttttttgcttctatatctatatgaagtgaatagttaatttatgaagaagaagcctcagtaagaattcaaataacccctctattttattgtatgaatgcaatatttttggatttctaaataagacgactaaaacatcagttaagttctttttgaatcctcgttgcatcttcaaatgattcgatagaatcgattcaacaatcttacacttcttcgagtaccaaggaccaataaaaaagattataaagtatttaattgaa--------aaaaaaaaaaaatttcctgtctccacatcaccattctatttaacagtaaggtagagtaaggtaagggctcacaaatcttaaaaaaagatagcaaatatatcaa------atatatagaggctctcgtatttcgctttagaatggattctcgcaaattcaactagatatgggacgtaaaacttttctaagaaactaaggtaaatagaaaagtgaaagggaggagcataggctaaaacgcccatctaactttttagacttcaaactcttgtgatcgatatttccatcttccctgtatcacaaatgcattcagttacatttttgtattatttgacttcaatttaatttgtgaaaaagcatctgattcagagaataattttgaaaaattag------aaagaagaagtacattttgtcaaaaattagactct-----taagaaaattgatcaaaaaggtaagtttaattctgaaaaataaagaaatagttaatgatacaattgtccaatgaattatgaccgaattcttccattgctaagattcatccaaccgaagtaactaagaactgggaattgaatgaataataatattccatcaaaacgaaaactacttagttccgatccacaggatttttgtgaatccatccgacttttgttcttccatttgttttttccgaaccctttttttgaattcttcgttcgttcgttttctttatttcatctctttatttttattcattcaattcccaggcaaagacgcaatcgaagaatttctattggaatccctatcgaaattcacaatagtagggcggattagctatatctttagttcatctctaactagcaatatctaatatcacatatacatatcttttttccataacgtaaaccaactattcatatcttagattcaaagtattcgtatcttaaagtcaattgtattctagaatagtttttcgaaacatccacaagaattggcttatagccattagatttcatatacctaattctgtccccctcgtctactcaccccattttttatgaatctcgtttttttataaattcttctattccttttatgtatcattatccaacctggctacaatcgaaatagacgaattcattaggtcgaatcattgcatagaaataaatatcattatttgattgaggtaagcttgtgcaatttcttagttattatattaatatgttttttggccaatcgttgaattgaataaaatcaactcaaatgggaatcattctataaagcatctttctttttttttaatcacccgcctgtgagactataagaatttttattcaaatgatgactcttgatatttgatattggaattgaatgaacaaaacaatataaagagaatattaattggcggagggtatgatataataaggccaaagaggaattttcggaaaaagatc-----ttttagatttctttccttttttccaattccgcaatattgtaatttttttctatgactcttgatcgtatatcctgtatttggagatttatgtgtggatatttatgtttcctaagtaaattagcttgagttacgcatacattgccctgttctaagctaaaaaaagactctttcaaaaactagtcaatgat
>AJP_0722
tatgtaattgattcaattatggaatcatgaatagtcattgcttcggccgatacacag-ttttttgcttctctatctatatgaagtgaatagttaatttatgaagaagaagcctcagtaagaattcaaataacccctctattttattgtatgaatgcaatatttttggatttctaaataagacgactaaaacatcagttaagttctttttgaatcctcgttgcatcttcaaatgattcgatagaatcgattcaacaatcttacacttcttcgagtaccaaggaccaataaaaaagattataaagtatttaattgaa--------aaaaaaaaaaaatttcctgtctccacatcaccattctatttaacagtaaggtagagtaaggtaagggctcacaaatcttaaaaaaagatagcaaatatgtcaa------atatatagaggctctcgtatttcgctttagaatggattctcgcaaattcaactagatatgggacgtaaaacttttctaagaaactaaggtaaatagaaaagtgaaagggaggagcataggctaaaacgcccatctaactttttagacttcaaactcttgtgatcgatatttccatcttccctgtatcacaaatgcattcagttacatttttgtattatttgacttcaatttaatttgtgaaaaagcatctgattcagagaataattttgaaaaattag------aaagaagaagtacattttgtcaaaaattagactct-----taagaaaattgatcaaaaaggtaagtttaattctgaaaaataaagaaatagttaatgatacaattgtccaatgaattatgaccgaattcttccattgctaagattcatccaaccgaagtaactaagaactgggaattgaatgaataataatattccatcaaaacgaaaactacttagttccgatccacaggatttttgtgaatccatccgacttttgttcttccatttgttttttccgaaccctttttttgaattcttcgttcgttcgttttctttatttcatctctttatttttattcattcaattcccaggcaaagacgcaatcgaagaatttctattggaatccctatcgaaattcacaatagtagggcggattagctatatctttagttcatctctaactagcaatatctaatatcacatatacatatcttttttccataacgtaaaccaactattcatatcttagattcaaagtattcgtatcttaaagtcaattgtattctagaatagtttttcgaaacatccacaagaattggcttatagccattagatttcatatacctaattctgtccccctcgtctactcaccccattttttatgaatctcgtttttttataaattcttctattccttttatgtatcattatccaacctggctacaatcgaaatagccgaattcattaggtcgaatcattgcatagaaataaatatcattatttgattgaggtaagcttgtgcaatttcttagttattatattaatatgttttttggccaatcgttgaattgaataaaatcaactcaaatgggaatcattctataaagcatctttctttttttttaatcacccgcctgtgagactataagaatttttattcaaatgatgactcttgatatttgatattggaattgaatgaacaaaacaatataaagagaatattaattggcggagggtatgatataataaggccaaagaggaattttcggaaaaagatc-----ttttagatttctttccttttttccaattccgcaatattgtaatttttttctatgactcttgatcgtatatcctgtatttggagatttatgtgtggatatttatgtttcctaagtaaattagcttgagttacacatacattgccctgttctaagctaaaaaaagactctttcaaaaactagtcaatgat
>AJP_0726
tatgtaattgattcaattatggaatcatgaatagtcattgcttcggccgatacacag-ttttttgcttctatatctatatgaagtgaatagttaatttatgaagaagaagcctcagtaagaattcaaataacccctctattttattgtatgaatgcaatatttttggatttctaaataagacgactaaaacatcagttaagttctttttgaatcctcgttgcatcttcaaatgattcgatagaatcgattcaacaatcttacacttcttcgagtaccaaggaccaataaaaaagattataaagtatttaattgaa--------aaaaaaaaaaaatttcctgtctccacatcaccattctatttaacagtaaggtagagtaaggtaagggctcacaaatcttaaaaaaagatagcaaatatatcaa------atatatagaggctctcgtatttcgctttagaatggattctcgcaaattcaactagatatgggacgtaaaacttttctaagaaactaaggtaaatagaaaagtgaaagggaggagcataggctaaaacgcccatctaactttttagacttcaaactcttgtgatcgatatttccatcttccctgtatcacaaatgcattcagttacatttttgtattatttgacttcaatttaatttgtgaaaaagcatctgattcagagaataattttgaaaaattag------aaagaagaagtacattttgtcaaaaattagactct-----taagaaaattgatcaaaaaggtaagtttaattctgaaaaataaagaaatagttaatgatacaattgtccaatgaattatgaccgaattcttccattgctaagattcatccaaccgaagtaactaagaactgggaattgaatgaataataatattccatcaaaacgaaaactacttagttccgatccacaggatttttgtgaatccatccgacttttgttcttccatttgttttttccgaaccctttttttgaattcttcgttcgttcgttttctttatttcatctctttatttttattcattcaattcccaggcaaagacgcaatcgaagaatttctattggaatccctatcgaaattcacaatagtagggcggattagctatatctttagttcatctctaactagcaatatctaatatcacatatacatatcttttttccataacgtaaaccaactattcatatcttagattcaaagtattcgtatcttaaagtcaattgtattctagaatagtttttcgaaacatccacaagaattggcttatagccattagatttcatatacctaattctgtccccctcgtctactcaccccattttttatgaatctcgtttttttataaattcttctattccttttatgtatcattatccaacctggctacaatcgaaatagacgaattcattaggtcgaatcattgcatagaaataaatatcattatttgattgaggtaagcttgtgcaatttcttagttattatattaatatgttttttggccaatcgttgaattgaataaaatcaactcaaatgggaatcattctataaagcatctttctttttttttaatcacccgcctgtgagactataagaatttttattcaaatgatgactcttgatatttgatattggaattgaatgaacaaaacaatataaagagaatattaattggcggagggtatgatataataaggccaaagaggaattttcggaaaaagatc-----ttttagatttctttccttttttccaattccgcaatattgtaatttttttctatgactcttgatcgtatatcctgtatttggagatttatgtgtggatatttatgtttcctaagtaaattagcttgagttacgcatacattgccctgttctaagctaaaaaaagactctttcaaaaactagtcaatgat
>AJP_0729
tatgtaattgattcaattatggaatcatgaatagtcattgcttcggccgatacacag-ttttttgcttctctatctatatgaagtgaatagttaatttatgaagaagaagcctcagtaagaattcaaataacccctctattttattgtatgaatgcaatatttttggatttctaaataagacgactaaaacatcagttaagttctttttgaatcctcgttgcatcttcaaatgattcgatagaatcgattcaacaatcttacacttcttcgagtaccaaggaccaataaaaaagattataaagtatttaattgaa--------aaaaaaaaaaaatttcctgtctccacatcaccattctatttaacagtaaggtagagtaaggtaagggctcacaaatcttaaaaaaagatagcaaatatgtcaa------atatatagaggctctcgtatttcgctttagaatggattctcgcaaattcaactagatatgggacgtaaaacttttctaagaaactaaggtaaatagaaaagtgaaagggaggagcataggctaaaacgcccatctaactttttagacttcaaactcttgtgatcgatatttccatcttccctgtatcacaaatgcattcagttacatttttgtattatttgacttcaatttaatttgtgaaaaagcatctgattcagagaataattttgaaaaattag------aaagaagaagtacattttgtcaaaaattagactct-----taagaaaattgatcaaaaaggtaagtttaattctgaaaaataaagaaatagttaatgatacaattgtccaatgaattatgaccgaattcttccattgctaagattcatccaaccgaagtaactaagaactgggaattgaatgaataataatattccatcaaaacgaaaactacttagttccgatccacaggatttttgtgaatccatccgacttttgttcttccatttgttttttccgaaccctttttttgaattcttcgttcgttcgttttctttatttcatctctttatttttattcattcaattcccaggcaaagacgcaatcgaagaatttctattggaatccctatcgaaattcacaatagtagggcggattagctatatctttagttcatctctaactagcaatatctaatatcacatatacatatcttttttccataacgtaaaccaactattcatatcttagattcaaagtattcgtatcttaaagtcaattgtattctagaatagtttttcgaaacatccacaagaattggcttatagccattagatttcatatacctaattctgtccccctcgtctactcaccccattttttatgaatctcgtttttttataaattcttctattccttttatgtatcattatccaacctggctacaatcgaaatagccgaattcattaggtcgaatcattgcatagaaataaatatcattatttgattgaggtaagcttgtgcaatttcttagttattatattaatatgttttttggccaatcgttgaattgaataaaatcaactcaaatgggaatcattctataaagcatctttctttttttttaatcacccgcctgtgagactataagaatttttattcaaatgatgactcttgatatttgatattggaattgaatgaacaaaacaatataaagagaatattaattggcggagggtatgatataataaggccaaagaggaattttcggaaaaagatc-----ttttagatttctttccttttttccaattccgcaatattgtaatttttttctatgactcttgatcgtatatcctgtatttggagatttatgtgtggatatttatgtttcctaagtaaattagcttgagttacacatacattgccctgttctaagctaaaaaaagactctttcaaaaactagtcaatgat
>AJP_0744
tatgtaattgattcaattatggaatcatgaatagtcattgcttcggccgatacacag-ttttttgcttctatatctatatgaagtgaatagttaatttatgaagaagaagcctcagtaagaattcaaataacccctctattttattgtatgaatgcaatatttttggatttctaaataagacgactaaaacatcagttaagttctttttgaatcctcgttgcatcttcaaatgattcgatagaatcgattcaacaatcttacacttcttcgagtaccaaggaccaataaaaaagattataaagtatttaattgaa--------aaaaaaaaaaaatttcctgtctccacatcaccattctatttaacagtaaggtagagtaaggtaagggctcacaaatcttaaaaaaagatagcaaatatatcaa------atatatagaggctctcgtatttcgctttagaatggattctcgcaaattcaactagatatgggacgtaaaacttttctaagaaactaaggtaaatagaaaagtgaaagggaggagcataggctaaaacgcccatctaactttttagacttcaaactcttgtgatcgatatttccatcttccctgtatcacaaatgcattcagttacatttttgtattatttgacttcaatttaatttgtgaaaaagcatctgattcagagaataattttgaaaaattag------aaagaagaagtacattttgtcaaaaattagactct-----taagaaaattgatcaaaaaggtaagtttaattctgaaaaataaagaaatagttaatgatacaattgtccaatgaattatgaccgaattcttccattgctaagattcatccaaccgaagtaactaagaactgggaattgaatgaataataatattccatcaaaacgaaaactacttagttccgatccacaggatttttgtgaatccatccgacttttgttcttccatttgttttttccgaaccctttttttgaattcttcgttcgttcgttttctttatttcatctctttatttttattcattcaattcccaggcaaagacgcaatcgaagaatttctattggaatccctatcgaaattcacaatagtagggcggattagctatatctttagttcatctctaactagcaatatctaatatcacatatacatatcttttttccataacgtaaaccaactattcatatcttagattcaaagtattcgtatcttaaagtcaattgtattctagaatagtttttcgaaacatccacaagaattggcttatagccattagatttcatatacctaattctgtccccctcgtctactcaccccattttttatgaatctcgtttttttataaattcttctattccttttatgtatcattatccaacctggctacaatcgaaatagacgaattcattaggtcgaatcattgcatagaaataaatatcattatttgattgaggtaagcttgtgcaatttcttagttattatattaatatgttttttggccaatcgttgaattgaataaaatcaactcaaatgggaatcattctataaagcatctttctttttttttaatcacccgcctgtgagactataagaatttttattcaaatgatgactcttgatatttgatattggaattgaatgaacaaaacaatataaagagaatattaattggcggagggtatgatataataaggccaaagaggaattttcggaaaaagatc-----ttttagatttctttccttttttccaattccgcaatattgtaatttttttctatgactcttgatcgtatatcctgtatttggagatttatgtgtggatatttatgtttcctaagtaaattagcttgagttacgcatacattgccctgttctaagctaaaaaaagactctttcaaaaactagtcaatgat
>AJP_0774
tatgtaattgattcaattatggaatcatgaatagtcattgcttcggccgatacacag-ttttttgcttctatatctatatgaagtgaatagttaatttatgaagaagaagcctcagtaagaattcaaataacccctctattttattgtatgaatgcaatatttttggatttctaaataagacgactaaaacatcagttaagttctttttgaatcctcgttgcatcttcaaatgattcgatagaatcgattcaacaatcttacacttcttcgagtaccaaggaccaataaaaaagattataaagtatttaattgaa--------aaaaaaaaaaaatttcctgtctccacatcaccattctatttaacagtaaggtagagtaaggtaagggctcacaaatcttaaaaaaagatagcaaatatatcaa------atatatagaggctctcgtatttcgctttagaatggattctcgcaaattcaactagatatgggacgtaaaacttttctaagaaactaaggtaaatagaaaagtgaaagggaggagcataggctaaaacgcccatctaactttttagacttcaaactcttgtgatcgatatttccatcttccctgtatcacaaatgcattcagttacatttttgtattatttgacttcaatttaatttgtgaaaaagcatctgattcagagaataattttgaaaaattag------aaagaagaagtacattttgtcaaaaattagactcttaagataagaaaattgatcaaaaaggtaagtttaattctgaaaaataaagaaatagttaatgatacaattgtccaatgaattatgaccgaattcttccattgctaagattcatccaaccgaagtaactaagaactgggaattgaatgaataataatattccatcaaaacgaaaactacttagttccgatccacaggatttttgtgaatccatccgacttttgttcttccatttgttttttccgaaccctttttttgaattcttcgttcgttcgttttctttatttcatctctttatttttattcattcaattcccaggcaaagacgcaatcgaagaatttctattggaatccctatcgaaattcac---agtagggcggattagctatatctttagttcatctctaactagcaatatctaatatcacatatacatatcttttttccataacgtaaaccaactattcatatcttagattcaaagtattcgtatcttaaagtcaattgtattctagaatagtttttcgaaacatccacaagaattggcttatagccattagatttcatatacctaattctgtccccctcgtctactcaccccattttttatgaatctcgtttttttataaattcttctattccttttatgtatcattatccaacctggctacaatcgaaatagacgaattcattaggtcgaatcattgcatagaaataaatatcattatttgattgaggtaagcttgtgcaatttcttagttattatattaatatgttttttggccaatcgttgaattgaataaaatcaactcaaatgggaatcattctataaagcatctttctttttttttaatcacccgcctgtgagactataagaatttttattcaaatgatgactcttgatatttgatattggaattgaatgaacaaaacaatataaagagaatattaattggcggagggtatgatataataaggccaaagaggaattttcggaaaacgatc-----ttttagatttctttccttttttccaattccgcaatattgtaatttttttctatgactcttgatcgtatatcctgtatttggagatttatgtgtggatatttatgtttcctaagtaaattagcttgagttacgcatacattgccctgttctaagctaaaaaaagactctttcaaaaactagtcaatgat
>AJP_0780
tatgtaattgattcaattatggaatcatgaatagtcattgcttcggccgatacacag-ttttttgcttctatatctatatgaagtgaatagttaatttatgaagaagaagcctcagtaagaattcaaataacccctctattttattgtatgaatgcaatatttttggatttctaaataagacgactaaaacatcagttaagttctttttgaatcctcgttgcatcttcaaatgattcgatagaatcgattcaacaatcttacacttcttcgagtaccaaggaccaataaaaaagattataaagtatttaattgaa--------aaaaaaaaaaaatttcctgtctccacatcaccattctatttaacagtaaggtagagtaaggtaagggctcacaaatcttaaaaaaagatagcaaatatatcaa------atatatagaggctctcgtatttcgctttagaatggattctcgcaaattcaactagatatgggacgtaaaacttttctaagaaactaaggtaaatagaaaagtgaaagggaggagcataggctaaaacgcccatctaactttttagacttcaaactcttgtgatcgatatttccatcttccctgtatcacaaatgcattcagttacatttttgtattatttgacttcaatttaatttgtgaaaaagcatctgattcagagaataattttgaaaaattag------aaagaagaagtacattttgtcaaaaattagactct-----taagaaaattgatcaaaaaggtaagtttaattctgaaaaataaagaaatagttaatgatacaattgtccaatgaattatgaccgaattcttccattgctaagattcatccaaccgaagtaactaagaactgggaattgaatgaataataatattccatcaaaacgaaaactacttagttccgatccacaggatttttgtgaatccatccgacttttgttcttccatttgttttttccgaaccctttttttgaattcttcgttcgttcgttttctttatttcatctctttatttttattcattcaattcccaggcaaagacgcaatcgaagaatttctattggaatccctatcgaaattcacaatagtagggcggattagctatatctttagttcatctctaactagcaatatctaatatcacatatacatatcttttttccataacgtaaaccaactattcatatcttagattcaaagtattcgtatcttaaagtcaattgtattctagaatagtttttcgaaacatccacaagaattggcttatagccattcgatttcatatacctaattctgtccccctcgtctactcaccccattttttatgaatctcgtttttttataaattcttctattccttttatgtatcattatccaacctggctacaatcgaaatagacgaattcattaggtcgaatcattgcatagaaataaatatcattatttgattgaggtaagcttgtgcaatttcttagttattatattaatatgttttttggccaatcgttgaattgaataaaatcaactcaaatgggaatcattctataaagcatctttctttttttttaatcacccgcctgtgagactataagaatttttattcaaatgatgactcttgatatttgatattggaattgaatgaacaaaacaatataaagagaatattaattggcggagggtatgatataataaggccaaagaggaattttcggaaaaagatc-----ttttagatttctttccttttttccaattccgcaatattgtaatttttttctatgactcttgatcgtatatcctgtatttggagatttatgtttggatatttatgtttcctaagtaaattagcttgagttacgcatacattgccctgttctaagctaaaaaaagactctttcaaaaactagtcaatgat
>AJP_0789
tatgtaattgattcaattatggaatcatgaatagtcattgcttcggccgatacacag-ttttttgcttctatatctatatgaagtgaatagttaatttatgaagaagaagcctcagtaagaattcaaataacccctctattttattgtatgaatgcaatatttttggatttctaaataagacgactaaaacatcagttaagttctttttgaatcctcgttgcatcttcaaatgattcgatagaatcgattcaacaatcttacacttcttcgagtaccaaggaccaataaaaaagattataaagtatttaattgaa--------aaaaaaaaaaaatttcctgtctccacatcaccattctatttaacagtaaggtagagtaaggtaagggctcacaaatcttaaaaaaagatagcaaatatatcaa------atatatagaggctctcgtatttcgctttagaatggattctcgcaaattcaactagatatgggacgtaaaacttttctaagaaactaaggtaaatagaaaagtgaaagggaggagcataggctaaaacgcccatctaactttttagacttcaaactcttgtgatcgatatttccatcttccctgtatcacaaatgcattcagttacatttttgtattatttgacttcaatttaatttgtgaaaaagcatctgattcagagaataattttgaaaaattag------aaagaaaaagtacattttgtcaaaaattagactcttaagataagaaaattgatcaaaaaggtaagtttaattctgaaaaataaagaaatagttaatgatacaattgtccaatgaattatgaccgaattcttccattgctaagattcatccaaccgaagtaactaagaactgggaattgaatgaataataatattccatcaaaacgaaaactacttagttccgatccacaggatttttgtgaatccatccgccttttgttcttccatttgttttttccgaaccctttttttgaattcttcgttcgttcgttttctttatttcatctctttatttttattcattcaattcccaggcaaagacgcaatcgaagaatttctattggaatccctatcgaaattcacaatagtagggcggattagctatatctttagttcatctctaactagcaatatctaatatcacatatacatatcttttttccataacgtaaaccaactattcatatcttagattcaaagtattcgtatcttaaagtcaattgtattctagaatagtttttcgaaacatccacaagacttggcttatagccattagatttcatatacctaattctgtccccctcgtctactcaccccattttttatgaatctcgtttttttataaattcttctattccttttatgtatcattatccaacctggctacaatcgaaatagacgaattcattaggtcgaatcattgcatagaaataaatatcattatttgattgaggtaagcttgtgcaatttcttagttattatattaatatgttttttggccaatcgttgaattgaataaaatcaactcaaatgggaatcattctataaagcatctttctttttttttaatcacccgcctgtgagactataagaatttttattcaaatgatgactcttgatatttgatattggaattgaatgaacaaaacaatataaagagaatcttaattggcggagggtatgatataataaggccaaagaggaattttcggaaaaagatc-----ttttagatttctttccttttttccaattccgcaatattgtaatttttttctatgactcttgatcgtatatcctgtatttggagatttatgtgtggatatttatgtttcctaagtaaattagcttgagttacgcatacattgccctgttctaagctaaaaaaagactctttcaaaaactagtcaatgat
>AJP_0810
tatgtaattgattcaattatggaatcatgaatagtcattgcttcggccgatacacag-ttttttgcttctatatctatatgaagtgaatagttaatttatgaagaagaagcctcagtaagaattcaaataacccctctattttattgtatgaatgcaatatttttggatttctaaataagacgactaaaacatcagttaagttctttttgaatcctcgttgcatcttcaaatgattcgatagaatcgattcaacaatcttacacttcttcgagtaccaaggaccaataaaaaagattataaagtatttaattgaa--------aaaaaaaaaaaatttcctgtctccacatcaccattctatttaacagtaaggtagagtaaggtaagggctcacaaatcttaaaaaaagatagcaaatatatcaa------atatatagaggctctcgtatttcgctttagaatggattctcgcaaattcaactagatatgggacgtaaaacttttctaagaaactaaggtaaatagaaaagtgaaagggaggagcataggctaaaacgcccatctaactttttagacttcaaactcttgtgatcgatatttccatcttccctgtatcacaaatgcattcagttacatttttgtattatttgacttcaatttaatttgtgaaaaagcatctgattcagagaataattttgaaaaattag------aaagaagaagtacattttgtcaaaaattagactct-----taagaaaattgatcaaaaaggtaagtttaattctgaaaaataaagaaatagttaatgatacaattgtccaatgaattatgaccgaattcttccattgctaagattcatccaaccgaagtaactaagaactgggaattgaatgaataataatattccatcaaaacgaaaactacttagttccgatccacaggatttttgtgaatccatccgacttttgttcttccatttgttttttccgaaccctttttttgaattcttcgttcgttcgttttctttatttcatctctttatttttattcattcaattcccaggcaaagacgcaatcgaagaatttctattggaatccctatcgaaattcacaatagtagggcggattagctatatctttagttcatctctaactagcaatatctaatatcacatatacatatcttttttccataacgtaaaccaactattcatatcttagattcaaagtattcgtatcttaaagtcaattgtattctagaatagtttttcgaaacatccacaagaattggcttatagccattcgatttcatatacctaattctgtccccctcgtctactcaccccattttttatgaatctcgtttttttataaattcttctattccttttatgtatcattatccaacctggctacaatcgaaatagacgaattcattaggtcgaatcattgcatagaaataaatatcattatttgattgaggtaagcttgtgcaatttcttagttattatattaatatgttttttggccaatcgttgaattgaataaaatcaactcaaatgggaatcattctataaagcatctttctttttttttaatcacccgcctgtgagactataagaatttttattcaaatgatgactcttgatatttgatattggaattgaatgaacaaaacaatataaagagaatattaattggcggagggtatgatataataaggccaaagaggaattttcggaaaaagatc-----ttttagatttctttccttttttccaattccgcaatattgtaatttttttctatgactcttgatcgtatatcctgtatttggagatttatgtttggatatttatgtttcctaagtaaattagcttgagttacgcatacattgccctgttctaagctaaaaaaagactctttcaaaaactagtcaatgat
>AJP_0814
tatgtaattgattcaattatggaatcatgaatagtcattgcttcggccgatacacag-ttttttgcttctatatctatatgaagtgaatagttaatttatgaagaagaagcctcagtaagaattcaaataacccctctattttattgtatgaatgcaatatttttggatttctaaataagacgactaaaacatcagttaagttctttttgaatcctcgttgcatcttcaaatgattcgatagaatcgattcaacaatcttacacttcttcgagtaccaaggaccaataaaaaagattataaagtatttaattgaa--------aaaaaaaaaaaatttcctgtctccacatcaccattctatttaacagtaaggtagagtaaggtaagggctcacaaatcttaaaaaaagatagcaaatatgtcaa------atatatagaggctctcgtatttcgctttagaatggattctcgcaaattcaactagatatgggacgtaaaacttttctaagaaactaaggtaaatagaaaagtgaaagggaggagcataggctaaaacgcccatctaactttttagacttcaaactcttgtgatcgatatttccatcttccctgtatcacaaatgcattcagttacatttttgtattatttgacttcaatttaatttgtgaaaaagcatctgattcagagactaattttgaaaaattag------aaagaagaagtacattttgtcaaaaattagactct-----taagaaaattgatcaaaaaggtaagtttaattctgaaaaataaagaaatagttaatgatacaattgtccaatgaattatgaccgaattcttccattgctaagattcatccaaccgaagtaactaagaactgggaattgaatgaataataatattccatcaaaacgaaaactacttagttccgatccacaggatttttgtgaatccatccgacttttgttcttccatttgttttttccgaaccctttttttgaattcttcgttcgttcgttttctttatttcatctctttatttttattcattcaattcccaggcaaagacgcaatcgaagaatttctattggaatccctatcgaaattcacaatagtagggcggattagctatatctttagttcatctctaactagcaatatctaatatcacatatacatatcttttttccataacgtaaaccaactattcatatcttagattcaaagtattcgtatcttaaagtcaattgtattctagaatagtttttcgaaacatccacaagaattggcttatagccattagatttcatatacctaattctgtccccctcgtctactcaccccattttttatgaatctcgtttttttataaattcttctattccttttatgtatcattatccaacctggctacaatcgaaatagccgaattcattaggtcgaatcattgcatagaaataaatatcattatttgattgaggtaagcttgtgcaatttcttagttattatattaatatgttttttggccaatcgttgaattgaataaaatcaactcaaatgggaatcattctataaagcatctttctttttttttaatcacccgcctgtgagactataagaatttttattcaaatgatgactcttgatatttgatattggaattgaatgaacaaaacaatataaagagaatattaattggcggagggtatgatataataaggccaaagaggaattttcggaaaaagatc-----ttttcgatttctttccttttttccaattccgcaatattgtaatttttttctatgactcttgatcgtatatcctgtatttggagatttatgtgtggatatttatgtttcctaagtaaattagcttgagttacgcatacattgccctgttctaagctaaaaaaagactctttcaaaaactagtcaatgat
>AJP_0822
tatgtaattgattcaattatggaatcatgaatagtcattgcttcggccgatacacag-ttttttgcttctatatctatatgaagtgaatagttaatttatgaagaagaagcctcagtaagaattcaaataacccctctattttattgtatgaatgcaatatttttggatttctaaataagacgactaaaacatcagttaagttctttttgaatcctcgttgcatcttcaaatgattcgatagaattgattcaacaatcttacacttcttcgagtaccaaggaccaataaaaaagattataaagtatttaattgaa--------aaaaaaaaaaaatttcctgtctccacatcaccattctatttaacagtaaggtagagtaaggtaagggctcacaaatcttaaaaaaagatagcaaatatatcaa------atatatagaggctctcgtatttcgctttagaatggattctcgcaaattcaactagatatgggacgtaaaacttttctaagaaactaaggtaaatagaaaagtgaaagggaggagcataggctaaaacgcccatctaactttttagacttcaaactcttgtgatcgatatttccatcttccctgtatcacaaatgcattcagttacatttttgtattatttgacttcaatttaatttgtgaaaaagcatctgattcagagaataattttgaaaaattag------aaagaagaagtacattttgtcaaaaattagactct-----taagaaaattgatcaaaaaggtaagtttaattctgaaaaataaagaaatagttaatgatacaattgtccaatgaattatgaccgaattcttccattgctaagattcatccaaccgaagtaactaagaactgggaattgaatgaataataatattccatcaaaacgaaaactacttagttccgatccacaggatttttgtgaatccatccgacttttgttcttccatttgttttttccgaaccctttttttgaattcttcgttcgttcgttttctttatttcatctctttatttttattcattcaattcccaggcaaagacgcaatcgaagaatttctattggaatccctatcgaaattcacaatagtagggcggattagctatatctttagttcatctctaactagcaatatctaatatcacatatacatatcttttttccataacgtaaaccaactattcatatcttagattcaaagtattcgtatcttaaagtcaattgtattctagaatagtttttcgaaacatccacaagaattggcttatagccattagatttcatatacctaattctgtccccctcgtctactcaccccattttttatgaatctcgtttttttataaattcttctattccttttatgtatcattatccaacctggctacaatcgaaatagacgaattcattaggtcgaatcattgcatagaaataaatatcattatttgattgaggtaagcttgtgcaatttcttagttattatattaatatgttttttggccaatcgttgaattgaataaaatcaactcaaatgggaatcattctataaagcatctttctttttttttaatcacccgcctgtgagactataagaatttttattcaaatgatgactcttgatatttgatattggaattgaatgaacaaaacaatataaagagaatattaattggcggagggtatgatataataaggccaaagaggaattttcggaaaaagatc-----ttttagatttctttccttttttccaattccgcaatattgtaatttttttctatgactcttgatcgtatatcctgtatttggagatttatgtgtggatatttatgtttcctaagtaaattagcttgagttacgcatacattgccctgttctaagctaaaaaaagactctttcaaaaactagtcaatgat
