# Supplementary material for: Catchments catch all in South African coastal lowlands: topography and palaeoclimate restricted gene flow in Nymania capensis (Meliaceae)—a multilocus phylogeographic and distribution modelling approach
Source: PeerJ. 2017 Jan 31;5:e2965. doi: 10.7717/peerj.2965 (PMC5289106; doi:10.7717/peerj.2965)
Supplement: Supplemental Information 2 — See the Readme for file descriptions. This zip file includes all DNA alignments. [file peerj-05-2965-s002.zip › SupplementalInformationFiles/DNA.Data/Nymania.capensis_cpDNA_v2.fasta]

>AJP_0021
tatgtaattgattcaattatggaatcatgaatagtcattgcttcggccgatacacagttttttgcttctatatctatatgaagtgaatagttaatttatgaagaagaagcctcagtaagaattcaaataacccctctattttattgtatgaatgcaatatttttggatttctaaataagacgactaaaacatcagttaagttctttttgaatcctcgttgcatcttcaaatgattcgatagaatcgattcaacaatcttacacttcttcgagtaccaaggaccaataaaaaagattaaaagtatttaattgaaaaaaaaaaaaaatttcctgtctccacatcaccattctatttaacagtaaggtagagtaaggtaagggctcacaaatcttaaaaaaagatagcaaatatatcaaatatatagaggctctcgtatttcgctttagaatggattctcgcaaattcaactagatatgggacgtaaaacttttctaagaaactaaggtaaatagaaaagtgaaagggaggagcataggctaaaacgcccatctaactttttagacttcaaactcttgtgatcgatatttccatcttccctgtatcacaaatgcattcagttacatttttgtattatttgacttcaatttaatttgtgaaaaagcatctgattcagagaataattttgaaaaattagaaagaaaaagtacattttgtcaaaaattagactcttaagaaaattgatcaaaaaggtaagtttaattctgaaaaataaagaaatagttaatgatacaattgtccaatgaattatgaccgaattcttccattgctaagattcatccaaccgaagtaactaagaactgggaattgaatgaataataatattccatcaaaacgaaaactacttagttccgatccacaggatttttgtgaatccatccgccttttgttcttccatttgttttttccgaaccctttttttgaattcttcgttcgttcgttttctttatttcatctctttatttttattcattcaattcccaggcaaagacgcaatcgaagaatttctattggaatccctatcgaaattcacagtagggcggattagctatatctttagttcatctctaactagcaatatctaatatcacatatacatatcttttttccataacgtaaaccaactattcatatcttagattcaaagtattcgtatcttaaagtcaattgtattctagaatagtttttcgaaacatccacaagacttggcttatagccattagatttcatatacctaattctgtccccctcgtctactcaccccattttttatgaatctcgtttttttataaattcttctattccttttatgtatcattatccaacctggctacaatcgaaatagacgaattcattaggtcgaatcattgcatagaaataaatatcattatttgattgaggtaagcttgtgcaatttcttagttattatattaatatgttttttggccaatcgttgaattgaataaaatcaactcaaatgggaatcattctataaagcatctttctttttttttaatcacccgcctgtgagactataagaatttttattcaaatgatgactcttgatatttgatattggaattgaatgaacaaaacaatataaagagaatcttaattggcggagggtatgatataataaggccaaagaggaattttcggaaaaagatcttttagatttctttccttttttccaattccgcaatattgtaatttttttctatgactcttgatcgtatatcctgtatttggagatttatgtgtggatatttatgtttcctaagtaaattagcttgagttacgcatacattgccctgttctaagctaaaaaaagactctttcaaaaactagtcaatgataattt
>AJP_0042
tatgtaattgattcaattatggaatcatgaatagtcattgcttcggccgatacacagttttttgcttctatatctatatgaagtgaatagttaatttatgaagaagaagcctcagtaagaattcaaataacccctctattttattgtatgaatgcaatatttttggatttctaaataagacgactaaaacatcagttaagttctttttgaatcctcgttgcatcttcaaatgattcgatagaatcgattcaacaatcttacacttcttcgagtaccaaggaccaataaaaaagattaaaagtatttaattgaaaaaaaaaaaaaatttcctgtctccacatcaccattctatttaacagtaaggtagagtaaggtaagggctcacaaatcttaaaaaaagatagcaaatatatcaaatatatagaggctctcgtatttcgctttagaatggattctcgcaaattcaactagatatgggacgtaaaacttttctaagaaactaaggtaaatagaaaagtgaaagggaggagcataggctaaaacgcccatctaactttttagacttcaaactcttgtgatcgatatttccatcttccctgtatcacaaatgcattcagttacatttttgtattatttgacttcaatttaatttgtgaaaaagcatctgattcagagaataattttgaaaaattagaaagaagaagtacattttgtcaaaaattagactcttaagaaaattgatcaaaaaggtaagtttaattctgaaaaataaagaaatagttaatgatacaattgtccaatgaattatgaccgaattcttccattgctaagattcatccaaccgaagtaactaagaactgggaattgaatgaataataatattccatcaaaacgaaaactacttagttccgatccacaggatttttgtgaatccatccgacttttgttcttccatttgttttttccgaaccctttttttgaattcttcgttcgttcgttttctttatttcatctctttatttttattcattcaattcccaggcaaagacgcaatcgaagaatttctattggaatccctatcgaaattcacagtagggcggattagctatatctttagttcatctctaactagcaatatctaatatcacatatacatatcttttttccataacgtaaaccaactattcatatcttagattcaaagtattcgtatcttaaagtcaattgtagtctagaatagtttttcgaaacatccacaagaattggcttatagccattagatttcatatacctaattctgtccccctcgtctactcaccccattttttatgaatctcgtttttttataaattcttctattccttttatgtatcattatccaacttggctacaatcgaaatagacgaattcattaggtcgaatcattgcatagaaataaatatcattatttgattgaggtaagcttgtgcaatttcttagttattatattaatatgttttttggccaatcgttgaattgaataaaatcaactcaaatgggaatcattctataaagcatctttctttttttttaatcacccgcctgtgagactataagaatttttattcaaatgatgactcttgatatttgatattggaattgaatgaacaaaacaatataaagagaatattaattggcggagggtatgatataataaggccaaagaggaattttcggaaaaagatcttttagatttctttccttttttccaattccgcaatattgtaatttttttctatgactcttgatcgtatatcctgtatttggagatttatgtgtggatatttatgtttcctaagtaaattagcttgagttacgcatacattgccctgttctaagctaaaaaaagactctttcaaaaactagtcaatgataattt
>AJP_0050
tatgtaattgattcaattatggaatcatgaatagtcattgcttcggccgatacacagttttttgcttctatatctatatgaagtgaatagttaatttatgaagaagaagcctcagtaagaattcaaataacccctctattttattgtatgaatgcaatatttttggatttctaaataagacgactaaaacatcagttaagttctttttgaatcctcgttgcatcttcaaatgattcgatagaatcgattcaacaatcttacacttcttcgagtaccaaggaccaataaaaaagattaaaagtatttaattgaaaaaaaaaaaaaatttcctgtctccacatcaccattctatttaacagtaaggtagagtaaggtaagggctcacaaatcttaaaaaaagatagcaaatatatcaaatatatagaggctctcgtatttcgctttagaatggattctcgcaaattcaactagatatgggacgtaaaacttttctaagaaactaaggtaaatagaaaagtgaaagggaggagcataggctaaaacgcccatctaactttttagacttcaaactcttgtgatcgatatttccatcttccctgtatcacaaatgcattcagttacatttttgtattatttgacttcaatttaatttgtgaaaaagcatctgattcagagaataattttgaaaaattagaaagaaaaagtacattttgtcaaaaattagactcttaagaaaattgatcaaaaaggtaagtttaattctgaaaaataaagaaatagttaatgatacaattgtccaatgaattatgaccgaattcttccattgctaagattcatccaaccgaagtaactaagaactgggaattgaatgaataataatattccatcaaaacgaaaactacttagttccgatccacaggatttttgtgaatccatccgccttttgttcttccatttgttttttccgaaccctttttttgaattcttcgttcgttcgttttctttatttcatctctttatttttattcattcaattcccaggcaaagacgcaatcgaagaatttctattggaatccctatcgaaattcacagtagggcggattagctatatctttagttcatctctaactagcaatatctaatatcacatatacatatcttttttccataacgtaaaccaactattcatatcttagattcaaagtattcgtatcttaaagtcaattgtattctagaatagtttttcgaaacatccacaagacttggcttatagccattagatttcatatacctaattctgtccccctcgtctactcaccccattttttatgaatctcgtttttttataaattcttctattccttttatgtatcattatccaacctggctacaatcgaaatagacgaattcattaggtcgaatcattgcatagaaataaatatcattatttgattgaggtaagcttgtgcaatttcttagttattatattaatatgttttttggccaatcgttgaattgaataaaatcaactcaaatgggaatcattctataaagcatctttctttttttttaatcacccgcctgtgagactataagaatttttattcaaatgatgactcttgatatttgatattggaattgaatgaacaaaacaatataaagagaatattaattggcggagggtatgatataataaggccaaagaggaattttcggaaaaagatcttttagatttctttccttttttccaattctgcaatattgtaatttttttctatgactcttgatcgtatatcctgtatttggagatttatgtgtggatatttatgtttcctaagtaaattagcttgagttacgcatacattgccctgttctaagctaaaaaaagactctttcaaaaactagtcaatgataattt
>AJP_0057
tatgtaattgattcaattatggaatcatgaatagtcattgcttcggccgatacacagttttttgcttctatatctatatgaagtgaatagttaatttatgaagaagaagcctcagtaagaattcaaataacccctctattttattgtatgaatgcaatatttttggatttctaaataagacgactaaaacatcagttaagttctttttgaatcctcgttgcatcttcaaatgattcgatagaatcgattcaacaatcttacacttcttcgagtaccaaggaccaataaaaaagattaaaagtatttaattgaaaaaaaaaaaaaatttcctgtctccacatcaccattctatttaacagtaaggtagagtaaggtaagggctcacaaatcttaaaaaaagatagcaaatatatcaaatatatagaggctctcgtatttcgctttagaatggattctcgcaaattcaactagatatgggacgtaaaacttttctaagaaactaaggtaaatagaaaagtgaaagggaggagcataggctaaaacgcccatctaactttttagacttcaaactcttgtgatcgatatttccatcttccctgtatcacaaatgcattcagttacatttttgtattatttgacttcaatttaatttgtgaaaaagcatctgattcagagaataattttgaaaaattagaaagaaaaagtacattttgtcaaaaattagactcttaagaaaattgatcaaaaaggtaagtttaattctgaaaaataaagaaatagttaatgatacaattgtccaatgaattatgaccgaattcttccattgctaagattcatccaaccgaagtaactaagaactgggaattgaatgaataataatattccatcaaaacgaaaactacttagttccgatccacaggatttttgtgaatccatccgccttttgttcttccatttgttttttccgaaccctttttttgaattcttcgttcgttcgttttctttatttcatctctttatttttattcattcaattcccaggcaaagacgcaatcgaagaatttctattggaatccctatcgaaattcacagtagggcggattagctatatctttagttcatctctaactagcaatatctaatatcacatatacatatcttttttccataacgtaaaccaactattcatatcttagattcaaagtattcgtatcttaaagtcaattgtattctagaatagtttttcgaaacatccacaagacttggcttatagccattagatttcatatacctaattctgtccccctcgtctactcaccccattttttatgaatctcgtttttttataaattcttctattccttttatgtatcattatccaacctggctacaatcgaaatagacgaattcattaggtcgaatcattgcatagaaataaatatcattatttgattgaggtaagcttgtgcaatttcttagttattatattaatatgttttttggccaatcgttgaattgaataaaatcaactcaaatgggaatcattctataaagcatctttctttttttttaatcacccgcctgtgagactataagaatttttattcaaatgatgactcttgatatttgatattggaattgaatgaacaaaacaatataaagagaatattaattggcggagggtatgatataataaggccaaagaggaattttcggaaaaagatcttttagatttctttccttttttccaattctgcaatattgtaatttttttctatgactcttgatcgtatatcctgtatttggagatttatgtgtggatatttatgtttcctaagtaaattagcttgagttacgcatacattgccctgttctaagctaaaaaaagactctttcaaaaactagtcaatgataattt
>AJP_0065
tatgtaattgattcaattatggaatcatgaatagtcattgcttcggccgatacacagttttttgcttctatatctatatgaagtgaatagttaatttatgaagaagaagcctcagtaagaattcaaataacccctctattttattgtatgaatgcaatatttttggatttctaaataagacgactaaaacatcagttaagttctttttgaatcctcgttgcatcttcaaatgattcgatagaatcgattcaacaatcttacacttcttcgagtaccaaggaccaataaaaaagattaaaagtatttaattgaaaaaaaaaaaaaatttcctgtctccacatcaccattctatttaacagtaaggtagagtaaggtaagggctcacaaatcttaaaaaaagatagcaaatatatcaaatatatagaggctctcgtatttcgctttagaatggattctcgcaaattcaactagatatgggacgtaaaacttttctaagaaactaaggtaaatagaaaagtgaaagggaggagcataggctaaaacgcccatctaactttttagacttcaaactcttgtgatcgatatttccatcttccctgtatcacaaatgcattcagttacatttttgtattatttgacttcaatttaatttgtgaaaaagcatctgattcagagaataattttgaaaaattagaaagaaaaagtacattttgtcaaaaattagactcttaagaaaattgatcaaaaaggtaagtttaattctgaaaaataaagaaatagttaatgatacaattgtccaatgaattatgaccgaattcttccattgctaagattcatccaaccgaagtaactaagaactgggaattgaatgaataataatattccatcaaaacgaaaactacttagttccgatccacaggatttttgtgaatccatccgccttttgttcttccatttgttttttccgaaccctttttttgaattcttcgttcgttcgttttctttatttcatctctttatttttattcattcaattcccaggcaaagacgcaatcgaagaatttctattggaatccctatcgaaattcacagtagggcggattagctatatctttagttcatctctaactagcaatatctaatatcacatatacatatcttttttccataacgtaaaccaactattcatatcttagattcaaagtattcgtatcttaaagtcaattgtattctagaatagtttttcgaaacatccacaagacttggcttatagccattagatttcatatacctaattctgtccccctcgtctactcaccccattttttatgaatctcgtttttttataaattcttctattccttttatgtatcattatccaacctggctacaatcgaaatagacgaattcattaggtcgaatcattgcatagaaataaatatcattatttgattgaggtaagcttgtgcaatttcttagttattatattaatatgttttttggccaatcgttgaattgaataaaatcaactcaaatgggaatcattctataaagcatctttctttttttttaatcacccgcctgtgagactataagaatttttattcaaatgatgactcttgatatttgatattggaattgaatgaacaaaacaatataaagagaatcttaattggcggagggtatgatataataaggccaaagaggaattttcggaaaaagatcttttagatttctttccttttttccaattccgcaatattgtaatttttttctatgactcttgatcgtatatcctgtatttggagatttatgtgtggatatttatgtttcctaagtaaattagcttgagttacgcatacattgccctgttctaagctaaaaaaagactctttcaaaaactagtcaatgataattt
>AJP_0071
tatgtaattgattcaattatggaatcatgaatagtcattgcttcggccgatacacagttttttgcttctatatctatatgaagtgaatagttaatttatgaagaagaagcctcagtaagaattcaaataacccctctattttattgtatgaatgcaatatttttggatttctaaataagacgactaaaacatcagttaagttctttttgaatcctcgttgcatcttcaaatgattcgatagaatcgattcaacaatcttacacttcttcgagtaccaaggaccaataaaaaagattaaaagtatttaattgaaaaaaaaaaaaaatttcctgtctccacatcaccattctatttaacagtaaggtagagtaaggtaagggctcacaaatcttaaaaaaagatagcaaatatatcaaatatatagaggctctcgtatttcgctttagaatggattctcgcaaattcaactagatatgggacgtaaaacttttctaagaaactaaggtaaatagaaaagtgaaagggaggagcataggctaaaacgcccatctaactttttagacttcaaactcttgtgatcgatatttccatcttccctgtatcacaaatgcattcagttacatttttgtattatttgacttcaatttaatttgtgaaaaagcatctgattcagagaataattttgaaaaattagaaagaaaaagtacattttgtcaaaaattagactcttaagaaaattgatcaaaaaggtaagtttaattctgaaaaataaagaaatagttaatgatacaattgtccaatgaattatgaccgaattcttccattgctaagattcatccaaccgaagtaactaagaactgggaattgaatgaataataatattccatcaaaacgaaaactacttagttccgatccacaggatttttgtgaatccatccgccttttgttcttccatttgttttttccgaaccctttttttgaattcttcgttcgttcgttttctttatttcatctctttatttttattcattcaattcccaggcaaagacgcaatcgaagaatttctattggaatccctatcgaaattcacagtagggcggattagctatatctttagttcatctctaactagcaatatctaatatcacatatacatatcttttttccataacgtaaaccaactattcatatcttagattcaaagtattcgtatcttaaagtcaattgtattctagaatagtttttcgaaacatccacaagacttggcttatagccattagatttcatatacctaattctgtccccctcgtctactcaccccattttttatgaatctcgtttttttataaattcttctattccttttatgtatcattatccaacctggctacaatcgaaatagacgaattcattaggtcgaatcattgcatagaaataaatatcattatttgattgaggtaagcttgtgcaatttcttagttattatattaatatgttttttggccaatcgttgaattgaataaaatcaactcaaatgggaatcattctataaagcatctttctttttttttaatcacccgcctgtgagactataagaatttttattcaaatgatgactcttgatatttgatattggaattgaatgaacaaaacaatataaagagaatcttaattggcggagggtatgatataataaggccaaagaggaattttcggaaaaagatcttttagatttctttccttttttccaattccgcaatattgtaatttttttctatgactcttgatcgtatatcctgtatttggagatttatgtgtggatatttatgtttcctaagtaaattagcttgagttacgcatacattgccctgttctaagctaaaaaaagactctttcaaaaactagtcaatgataattt
>AJP_0074
tatgtaattgattcaattatggaatcatgaatagtcattgcttcggccgatacacagttttttgcttctatatctatatgaagtgaatagttaatttatgaagaagaagcctcagtaagaattcaaataacccctctattttattgtatgaatgcaatatttttggatttctaaataagacgactaaaacatcagttaagttctttttgaatcctcgttgcatcttcaaatgattcgatagaatcgattcaacaatcttacacttcttcgagtaccaaggaccaataaaaaagattaaaagtatttaattgaaaaaaaaaaaaaatttcctgtctccacatcaccattctatttaacagtaaggtagagtaaggtaagggctcacaaatcttaaaaaaagatagcaaatatatcaaatatatagaggctctcgtatttcgctttagaatggattctcgcaaattcaactagatatgggacgtaaaacttttctaagaaactaaggtaaatagaaaagtgaaagggaggagcataggctaaaacgcccatctaactttttagacttcaaactcttgtgatcgatatttccatcttccctgtatcacaaatgcattcagttacatttttgtattatttgacttcaatttaatttgtgaaaaagcatctgattcagagaataattttgaaaaattagaaagaagaagtacattttgtcaaaaattagactcttaagaaaattgatcaaaaaggtaagtttaattctgaaaaataaagaaatagttaatgatacaattgtccaatgaattatgaccgaattcttccattgctaagattcatccaaccgaagtaactaagaactgggaattgaatgaataataatattccatcaaaacgaaaactacttagttccgatccacaggatttttgtgaatccatccgacttttgttcttccatttgttttttccgaaccctttttttgaattcttcgttcgttcgttttctttatttcatctctttatttttattcattcaattcccaggcaaagacgcaatcgaagaatttctattggaatccctatcgaaattcacagtagggcggattagctatatctttagttcatctctaactagcaatatctaatatcacatatacatatcttttttccataacgtaaaccaactattcatatcttagattcaaagtattcgtatcttaaagtcaattgtattctagaatagtttttcgaaacatccacaagaattggcttatagccattagatttcatatacctaattctgtccccctcgtctactcaccccattttttatgaatctcgtttttttataaattcttctattccttttatgtatcattatccaacctggctacaatcgaaatagacgaattcattaggtcgaatcattgcatagaaataaatatcattatttgattgaggtaagcttgtgcaatttcttagttattatattaatatgttttttggccaatcgttgaattgaataaaatcaactcaaatgggaatcattctataaagcatctttctttttttttaatcacccgcctgtgagactataagaatttttattcaaatgatgactcttgatatttgatattggaattgaatgaacaaaacaatataaagagaatattaattggcggagggtatgatataataaggccaaagaggaattttcggaaaacgatcttttagatttctttccttttttccaattccgcaatattgtaatttttttctatgactcttgatcgtatatcctgtatttggagatttatgtgtggatatttatgtttcctaagtaaattagcttgagttacgcatacattgccctgttctaagctaaaaaaagactctttcaaaaactagtcaatgatatttt
>AJP_0075
tatgtaattgattcaattatggaatcatgaatagtcattgcttcggccgatacacagttttttgcttctatatctatatgaagtgaatagttaatttatgaagaagaagcctcagtaagaattcaaataacccctctattttattgtatgaatgcaatatttttggatttctaaataagacgactaaaacatcagttaagttctttttgaatcctcgttgcatcttcaaatgattcgatagaatcgattcaacaatcttacacttcttcgagtaccaaggaccaataaaaaagattaaaagtatttaattgaaaaaaaaaaaaaatttcctgtctccacatcaccattctatttaacagtaaggtagagtaaggtaagggctcacaaatcttaaaaaaagatagcaaatatatcaaatatatagaggctctcgtatttcgctttagaatggattctcgcaaattcaactagatatgggacgtaaaacttttctaagaaactaaggtaaatagaaaagtgaaagggaggagcataggctaaaacgcccatctaactttttagacttcaaactcttgtgatcgatatttccatcttccctgtatcacaaatgcattcagttacatttttgtattatttgacttcaatttaatttgtgaaaaagcatctgattcagagaataattttgaaaaattagaaagaagaagtacattttgtcaaaaattagactcttaagaaaattgatcaaaaaggtaagtttaattctgaaaaataaagaaatagttaatgatacaattgtccaatgaattatgaccgaattcttccattgctaagattcatccaaccgaagtaactaagaactgggaattgaatgaataataatattccatcaaaacgaaaactacttagttccgatccacaggatttttgtgaatccatccgacttttgttcttccatttgttttttccgaaccctttttttgaattcttcgttcgttcgttttctttatttcatctctttatttttattcattcaattcccaggcaaagacgcaatcgaagaatttctattggaatccctatcgaaattcacagtagggcggattagctatatctttagttcatctctaactagcaatatctaatatcacatatacatatcttttttccataacgtaaaccaactattcatatcttagattcaaagtattcgtatcttaaagtcaattgtattctagaatagtttttcgaaacatccacaagaattggcttatagccattagatttcatatacctaattctgtccccctcgtctactcaccccattttttatgaatctcgtttttttataaattcttctattccttttatgtatcattatccaacctggctacaatcgaaatagacgaattcattaggtcgaatcattgcatagaaataaatatcattatttgattgaggtaagcttgtgcaatttcttagttattatattaatatgttttttggccaatcgttgaattgaataaaatcaactcaaatgggaatcattctataaagcatctttctttttttttaatcacccgcctgtgagactataagaatttttattcaaatgatgactcttgatatttgatattggaattgaatgaacaaaacaatataaagagaatattaattggcggagggtatgatataataaggccaaagaggaattttcggaaaacgatcttttagatttctttccttttttccaattccgcaatattgtaatttttttctatgactcttgatcgtatatcctgtatttggagatttatgtgtggatatttatgtttcctaagtaaattagcttgagttacgcatacattgccctgttctaagctaaaaaaagactctttcaaaaactagtcaatgatatttt
>AJP_0077
tatgtaattgattcaattatggaatcatgaatagtcattgcttcggccgatacacagttttttgcttctatatctatatgaagtgaatagttaatttatgaagaagaagcctcagtaagaattcaaataacccctctattttattgtatgaatgcaatatttttggatttctaaataagacgactaaaacatcagttaagttctttttgaatcctcgttgcatcttcaaatgattcgatagaatcgattcaacaatcttacacttcttcgagtaccaaggaccaataaaaaagattaaaagtatttaattgaaaaaaaaaaaaaatttcctgtctccacatcaccattctatttaacagtaaggtagagtaaggtaagggctcacaaatcttaaaaaaagatagcaaatatatcaaatatatagaggctctcgtatttcgctttagaatggattctcgcaaattcaactagatatgggacgtaaaacttttctaagaaactaaggtaaatagaaaagtgaaagggaggagcataggctaaaacgcccatctaactttttagacttcaaactcttgtgatcgatatttccatcttccctgtatcacaaatgcattcagttacatttttgtattatttgacttcaatttaatttgtgaaaaagcatctgattcagagaataattttgaaaaattagaaagaagaagtacattttgtcaaaaattagactcttaagaaaattgatcaaaaaggtaagtttaattctgaaaaataaagaaatagttaatgatacaattgtccaatgaattatgaccgaattcttccattgctaagattcatccaaccgaagtaactaagaactgggaattgaatgaataataatattccatcaaaacgaaaactacttagttccgatccacaggatttttgtgaatccatccgacttttgttcttccatttgttttttccgaaccctttttttgaattcttcgttcgttcgttttctttatttcatctctttatttttattcattcaattcccaggcaaagacgcaatcgaagaatttctattggaatccctatcgaaattcacagtagggcggattagctatatctttagttcatctctaactagcaatatctaatatcacatatacatatcttttttccataacgtaaaccaactattcatatcttagattcaaagtattcgtatcttaaagtcaattgtattctagaatagtttttcgaaacatccacaagaattggcttatagccattagatttcatatacctaattctgtccccctcgtctactcaccccattttttatgaatctcgtttttttataaattcttctattccttttatgtatcattatccaacctggctacaatcgaaatagacgaattcattaggtcgaatcattgcatagaaataaatatcattatttgattgaggtaagcttgtgcaatttcttagttattatattaatatgttttttggccaatcgttgaattgaataaaatcaactcaaatgggaatcattctataaagcatctttctttttttttaatcacccgcctgtgagactataagaatttttattcaaatgatgactcttgatatttgatattggaattgaatgaacaaaacaatataaagagaatattaattggcggagggtatgatataataaggccaaagaggaattttcggaaaacgatcttttagatttctttccttttttccaattccgcaatattgtaatttttttctatgactcttgatcgtatatcctgtatttggagatttatgtgtggatatttatgtttcctaagtaaattagcttgagttacgcatacattgccctgttctaagctaaaaaaagactctttcaaaaactagtcaatgatatttt
>AJP_0080
tatgtaattgattcaattatggaatcatgaatagtcattgcttcggccgatacacagttttttgcttctatatctatatgaagtgaatagttaatttatgaagaagaagcctcagtaagaattcaaataacccctctattttattgtatgaatgcaatatttttggatttctaaataagacgactaaaacatcagttaagttctttttgaatcctcgttgcatcttcaaatgattcgatagaatcgattcaacaatcttacacttcttcgagtaccaaggaccaataaaaaagattaaaagtatttaattgaaaaaaaaaaaaaatttcctgtctccacatcaccattctatttaacagtaaggtagagtaaggtaagggctcacaaatcttaaaaaaagatagcaaatatatcaaatatatagaggctctcgtatttcgctttagaatggattctcgcaaattcaactagatatgggacgtaaaacttttctaagaaactaaggtaaatagaaaagtgaaagggaggagcataggctaaaacgcccatctaactttttagacttcaaactcttgtgatcgatatttccatcttccctgtatcacaaatgcattcagttacatttttgtattatttgacttcaatttaatttgtgaaaaagcatctgattcagagaataattttgaaaaattagaaagaaaaagtacattttgtcaaaaattagactcttaagaaaattgatcaaaaaggtaagtttaattctgaaaaataaagaaatagttaatgatacaattgtccaatgaattatgaccgaattcttccattgctaagattcatccaaccgaagtaactaagaactgggaattgaatgaataataatattccatcaaaacgaaaactacttagttccgatccacaggatttttgtgaatccatccgccttttgttcttccatttgttttttccgaaccctttttttgaattcttcgttcgttcgttttctttatttcatctctttatttttattcattcaattcccaggcaaagacgcaatcgaagaatttctattggaatccctatcgaaattcacagtagggcggattagctatatctttagttcatctctaactagcaatatctaatatcacatatacatatcttttttccataacgtaaaccaactattcatatcttagattcaaagtattcgtatcttaaagtcaattgtattctagaatagtttttcgaaacatccacaagacttggcttatagccattagatttcatatacctaattctgtccccctcgtctactcaccccattttttatgaatctcgtttttttataaattcttctattccttttatgtatcattatccaacctggctacaatcgaaatagacgaattcattaggtcgaatcattgcatagaaataaatatcattatttgattgaggtaagcttgtgcaatttcttagttattatattaatatgttttttggccaatcgttgaattgaataaaatcaactcaaatgggaatcattctataaagcatctttctttttttttaatcacccgcctgtgagactataagaatttttattcaaatgatgactcttgatatttgatattggaattgaatgaacaaaacaatataaagagaatcttaattggcggagggtatgatataataaggccaaagaggaattttcggaaaaagatcttttagatttctttccttttttccaattccgcaatattgtaatttttttctatgactcttgatcgtatatcctgtatttggagatttatgtgtggatatttatgtttcctaagtaaattagcttgagttacgcatacattgccctgttctaagctaaaaaaagactctttcaaaaactagtcaatgataattt
>AJP_0081
tatgtaattgattcaattatggaatcatgaatagtcattgcttcggccgatacacagttttttgcttctatatctatatgaagtgaatagttaatttatgaagaagaagcctcagtaagaattcaaataacccctctattttattgtatgaatgcaatatttttggatttctaaataagacgactaaaacatcagttaagttctttttgaatcctcgttgcatcttcaaatgattcgatagaatcgattcaacaatcttacacttcttcgagtaccaaggaccaataaaaaagattaaaagtatttaattgaaaaaaaaaaaaaatttcctgtctccacatcaccattctatttaacagtaaggtagagtaaggtaagggctcacaaatcttaaaaaaagatagcaaatatatcaaatatatagaggctctcgtatttcgctttagaatggattctcgcaaattcaactagatatgggacgtaaaacttttctaagaaactaaggtaaatagaaaagtgaaagggaggagcataggctaaaacgcccatctaactttttagacttcaaactcttgtgatcgatatttccatcttccctgtatcacaaatgcattcagttacatttttgtattatttgacttcaatttaatttgtgaaaaagcatctgattcagagaataattttgaaaaattagaaagaaaaagtacattttgtcaaaaattagactcttaagaaaattgatcaaaaaggtaagtttaattctgaaaaataaagaaatagttaatgatacaattgtccaatgaattatgaccgaattcttccattgctaagattcatccaaccgaagtaactaagaactgggaattgaatgaataataatattccatcaaaacgaaaactacttagttccgatccacaggatttttgtgaatccatccgccttttgttcttccatttgttttttccgaaccctttttttgaattcttcgttcgttcgttttctttatttcatctctttatttttattcattcaattcccaggcaaagacgcaatcgaagaatttctattggaatccctatcgaaattcacagtagggcggattagctatatctttagttcatctctaactagcaatatctaatatcacatatacatatcttttttccataacgtaaaccaactattcatatcttagattcaaagtattcgtatcttaaagtcaattgtattctagaatagtttttcgaaacatccacaagacttggcttatagccattagatttcatatacctaattctgtccccctcgtctactcaccccattttttatgaatctcgtttttttataaattcttctattccttttatgtatcattatccaacctggctacaatcgaaatagacgaattcattaggtcgaatcattgcatagaaataaatatcattatttgattgaggtaagcttgtgcaatttcttagttattatattaatatgttttttggccaatcgttgaattgaataaaatcaactcaaatgggaatcattctataaagcatctttctttttttttaatcacccgcctgtgagactataagaatttttattcaaatgatgactcttgatatttgatattggaattgaatgaacaaaacaatataaagagaatcttaattggcggagggtatgatataataaggccaaagaggaattttcggaaaaagatcttttagatttctttccttttttccaattccgcaatattgtaatttttttctatgactcttgatcgtatatcctgtatttggagatttatgtgtggatatttatgtttcctaagtaaattagcttgagttacgcatacattgccctgttctaagctaaaaaaagactctttcaaaaactagtcaatgataattt
>AJP_0083
tatgtaattgattcaattatggaatcatgaatagtcattgcttcggccgatacacagttttttgcttctatatctatatgaagtgaatagttaatttatgaagaagaagcctcagtaagaattcaaataacccctctattttattgtatgaatgcaatatttttggatttctaaataagacgactaaaacatcagttaagttctttttgaatcctcgttgcatcttcaaatgattcgatagaatcgattcaacaatcttacacttcttcgagtaccaaggaccaataaaaaagattaaaagtatttaattgaaaaaaaaaaaaaatttcctgtctccacatcaccattctatttaacagtaaggtagagtaaggtaagggctcacaaatcttaaaaaaagatagcaaatatatcaaatatatagaggctctcgtatttcgctttagaatggattctcgcaaattcaactagatatgggacgtaaaacttttctaagaaactaaggtaaatagaaaagtgaaagggaggagcataggctaaaacgcccatctaactttttagacttcaaactcttgtgatcgatatttccatcttccctgtatcacaaatgcattcagttacatttttgtattatttgacttcaatttaatttgtgaaaaagcatctgattcagagaataattttgaaaaattagaaagaaaaagtacattttgtcaaaaattagactcttaagaaaattgatcaaaaaggtaagtttaattctgaaaaataaagaaatagttaatgatacaattgtccaatgaattatgaccgaattcttccattgctaagattcatccaaccgaagtaactaagaactgggaattgaatgaataataatattccatcaaaacgaaaactacttagttccgatccacaggatttttgtgaatccatccgccttttgttcttccatttgttttttccgaaccctttttttgaattcttcgttcgttcgttttctttatttcatctctttatttttattcattcaattcccaggcaaagacgcaatcgaagaatttctattggaatccctatcgaaattcacagtagggcggattagctatatctttagttcatctctaactagcaatatctaatatcacatatacatatcttttttccataacgtaaaccaactattcatatcttagattcaaagtattcgtatcttaaagtcaattgtattctagaatagtttttcgaaacatccacaagacttggcttatagccattagatttcatatacctaattctgtccccctcgtctactcaccccattttttatgaatctcgtttttttataaattcttctattccttttatgtatcattatccaacctggctacaatcgaaatagacgaattcattaggtcgaatcattgcatagaaataaatatcattatttgattgaggtaagcttgtgcaatttcttagttattatattaatatgttttttggccaatcgttgaattgaataaaatcaactcaaatgggaatcattctataaagcatctttctttttttttaatcacccgcctgtgagactataagaatttttattcaaatgatgactcttgatatttgatattggaattgaatgaacaaaacaatataaagagaatattaattggcggagggtatgatataataaggccaaagaggaattttcggaaaaagatcttttagatttctttccttttttccaattctgcaatattgtaatttttttctatgactcttgatcgtatatcctgtatttggagatttatgtgtggatatttatgtttcctaagtaaattagcttgagttacgcatacattgccctgttctaagctaaaaaaagactctttcaaaaactagtcaatgataattt
>AJP_0084
tatgtaattgattcaattatggaatcatgaatagtcattgcttcggccgatacacagttttttgcttctatatctatatgaagtgaatagttaatttatgaagaagaagcctcagtaagaattcaaataacccctctattttattgtatgaatgcaatatttttggatttctaaataagacgactaaaacatcagttaagttctttttgaatcctcgttgcatcttcaaatgattcgatagaatcgattcaacaatcttacacttcttcgagtaccaaggaccaataaaaaagattaaaagtatttaattgaaaaaaaaaaaaaatttcctgtctccacatcaccattctatttaacagtaaggtagagtaaggtaagggctcacaaatcttaaaaaaagatagcaaatatatcaaatatatagaggctctcgtatttcgctttagaatggattctcgcaaattcaactagatatgggacgtaaaacttttctaagaaactaaggtaaatagaaaagtgaaagggaggagcataggctaaaacgcccatctaactttttagacttcaaactcttgtgatcgatatttccatcttccctgtatcacaaatgcattcagttacatttttgtattatttgacttcaatttaatttgtgaaaaagcatctgattcagagaataattttgaaaaattagaaagaaaaagtacattttgtcaaaaattagactcttaagaaaattgatcaaaaaggtaagtttaattctgaaaaataaagaaatagttaatgatacaattgtccaatgaattatgaccgaattcttccattgctaagattcatccaaccgaagtaactaagaactgggaattgaatgaataataatattccatcaaaacgaaaactacttagttccgatccacaggatttttgtgaatccatccgccttttgttcttccatttgttttttccgaaccctttttttgaattcttcgttcgttcgttttctttatttcatctctttatttttattcattcaattcccaggcaaagacgcaatcgaagaatttctattggaatccctatcgaaattcacagtagggcggattagctatatctttagttcatctctaactagcaatatctaatatcacatatacatatcttttttccataacgtaaaccaactattcatatcttagattcaaagtattcgtatcttaaagtcaattgtattctagaatagtttttcgaaacatccacaagacttggcttatagccattagatttcatatacctaattctgtccccctcgtctactcaccccattttttatgaatctcgtttttttataaattcttctattccttttatgtatcattatccaacctggctacaatcgaaatagacgaattcattaggtcgaatcattgcatagaaataaatatcattatttgattgaggtaagcttgtgcaatttcttagttattatattaatatgttttttggccaatcgttgaattgaataaaatcaactcaaatgggaatcattctataaagcatctttctttttttttaatcacccgcctgtgagactataagaatttttattcaaatgatgactcttgatatttgatattggaattgaatgaacaaaacaatataaagagaatattaattggcggagggtatgatataataaggccaaagaggaattttcggaaaaagatcttttagatttctttccttttttccaattctgcaatattgtaatttttttctatgactcttgatcgtatatcctgtatttggagatttatgtgtggatatttatgtttcctaagtaaattagcttgagttacgcatacattgccctgttctaagctaaaaaaagactctttcaaaaactagtcaatgataattt
>AJP_0103
tatgtaattgattcaattatggaatcatgaatagtcattgcttcggccgatacacagttttttgcttctatatctatatgaagtgaatagttaatttatgaagaagaagcctcagtaagaattcaaataacccctctattttattgtatgaatgcaatatttttggatttctaaataagacgactaaaacatcagttaagttctttttgaatcctcgttgcatcttcaaatgattcgatagaatcgattcaacaatcttacacttcttcgagtaccaaggaccaataaaaaagattaaaagtatttaattgaaaaaaaaaaaaaatttcctgtctccacatcaccattctatttaacagtaaggtagagtaaggtaagggctcacaaatcttaaaaaaagatagcaaatatatcaaatatatagaggctctcgtatttcgctttagaatggattctcgcaaattcaactagatatgggacgtaaaacttttctaagaaactaaggtaaatagaaaagtgaaagggaggagcataggctaaaacgcccatctaactttttagacttcaaactcttgtgatcgatatttccatcttccctgtatcacaaatgcattcagttacatttttgtattatttgacttcaatttaatttgtgaaaaagcatctgattcagagaataattttgaaaaattagaaagaaaaagtacattttgtcaaaaattagactcttaagaaaattgatcaaaaaggtaagtttaattctgaaaaataaagaaatagttaatgatacaattgtccaatgaattatgaccgaattcttccattgctaagattcatccaaccgaagtaactaagaactgggaattgaatgaataataatattccatcaaaacgaaaactacttagttccgatccacaggatttttgtgaatccatccgccttttgttcttccatttgttttttccgaaccctttttttgaattcttcgttcgttcgttttctttatttcatctctttatttttattcattcaattcccaggcaaagacgcaatcgaagaatttctattggaatccctatcgaaattcacagtagggcggattagctatatctttagttcatctctaactagcaatatctaatatcacatatacatatcttttttccataacgtaaaccaactattcatatcttagattcaaagtattcgtatcttaaagtcaattgtattctagaatagtttttcgaaacatccacaagacttggcttatagccattagatttcatatacctaattctgtccccctcgtctactcaccccattttttatgaatctcgtttttttataaattcttctattccttttatgtatcattatccaacctggctacaatcgaaatagacgaattcattaggtcgaatcattgcatagaaataaatatcattatttgattgaggtaagcttgtgcaatttcttagttattatattaatatgttttttggccaatcgttgaattgaataaaatcaactcaaatgggaatcattctataaagcatctttctttttttttaatcacccgcctgtgagactataagaatttttattcaaatgatgactcttgatatttgatattggaattgaatgaacaaaacaatataaagagaatattaattggcggagggtatgatataataaggccaaagaggaattttcggaaaaagatcttttagatttctttccttttttccaattctgcaatattgtaatttttttctatgactcttgatcgtatatcctgtatttggagatttatgtgtggatatttatgtttcctaagtaaattagcttgagttacgcatacattgccctgttctaagctaaaaaaagactctttcaaaaactagtcaatgataattt
>AJP_0113
tatgtaattgattcaattatggaatcatgaatagtcattgcttcggccgatacacagttttttgcttctatatctatatgaagtgaatagttaatttatgaagaagaagcctcagtaagaattcaaataacccctctattttattgtatgaatgcaatatttttggatttctaaataagacgactaaaacatcagttaagttctttttgaatcctcgttgcatcttcaaatgattcgatagaatcgattcaacaatcttacacttcttcgagtaccaaggaccaataaaaaagattaaaagtatttaattgaaaaaaaaaaaaaatttcctgtctccacatcaccattctatttaacagtaaggtagagtaaggtaagggctcacaaatcttaaaaaaagatagcaaatatatcaaatatatagaggctctcgtatttcgctttagaatggattctcgcaaattcaactagatatgggacgtaaaacttttctaagaaactaaggtaaatagaaaagtgaaagggaggagcataggctaaaacgcccatctaactttttagacttcaaactcttgtgatcgatatttccatcttccctgtatcacaaatgcattcagttacatttttgtattatttgacttcaatttaatttgtgaaaaagcatctgattcagagaataattttgaaaaattagaaagaaaaagtacattttgtcaaaaattagactcttaagaaaattgatcaaaaaggtaagtttaattctgaaaaataaagaaatagttaatgatacaattgtccaatgaattatgaccgaattcttccattgctaagattcatccaaccgaagtaactaagaactgggaattgaatgaataataatattccatcaaaacgaaaactacttagttccgatccacaggatttttgtgaatccatccgccttttgttcttccatttgttttttccgaaccctttttttgaattcttcgttcgttcgttttctttatttcatctctttatttttattcattcaattcccaggcaaagacgcaatcgaagaatttctattggaatccctatcgaaattcacagtagggcggattagctatatctttagttcatctctaactagcaatatctaatatcacatatacatatcttttttccataacgtaaaccaactattcatatcttagattcaaagtattcgtatcttaaagtcaattgtattctagaatagtttttcgaaacatccacaagacttggcttatagccattagatttcatatacctaattctgtccccctcgtctactcaccccattttttatgaatctcgtttttttataaattcttctattccttttatgtatcattatccaacctggctacaatcgaaatagacgaattcattaggtcgaatcattgcatagaaataaatatcattatttgattgaggtaagcttgtgcaatttcttagttattatattaatatgttttttggccaatcgttgaattgaataaaatcaactcaaatgggaatcattctataaagcatctttctttttttttaatcacccgcctgtgagactataagaatttttattcaaatgatgactcttgatatttgatattggaattgaatgaacaaaacaatataaagagaatattaattggcggagggtatgatataataaggccaaagaggaattttcggaaaaagatcttttagatttctttccttttttccaattctgcaatattgtaatttttttctatgactcttgatcgtatatcctgtatttggagatttatgtgtggatatttatgtttcctaagtaaattagcttgagttacgcatacattgccctgttctaagctaaaaaaagactctttcaaaaactagtcaatgataattt
>AJP_0117
tatgtaattgattcaattatggaatcatgaatagtcattgcttcggccgatacacagttttttgcttctatatctatatgaagtgaatagttaatttatgaagaagaagcctcagtaagaattcaaataacccctctattttattgtatgaatgcaatatttttggatttctaaataagacgactaaaacatcagttaagttctttttgaatcctcgttgcatcttcaaatgattcgatagaatcgattcaacaatcttacacttcttcgagtaccaaggaccaataaaaaagattaaaagtatttaattgaaaaaaaaaaaaaatttcctgtctccacatcaccattctatttaacagtaaggtagagtaaggtaagggctcacaaatcttaaaaaaagatagcaaatatatcaaatatatagaggctctcgtatttcgctttagaatggattctcgcaaattcaactagatatgggacgtaaaacttttctaagaaactaaggtaaatagaaaagtgaaagggaggagcataggctaaaacgcccatctaactttttagacttcaaactcttgtgatcgatatttccatcttccctgtatcacaaatgcattcagttacatttttgtattatttgacttcaatttaatttgtgaaaaagcatctgattcagagaataattttgaaaaattagaaagaagaagtacattttgtcaaaaattagactcttaagaaaattgatcaaaaaggtaagtttaattctgaaaaataaagaaatagttaatgatacaattgtccaatgaattatgaccgaattcttccattgctaagattcatccaaccgaagtaactaagaactgggaattgaatgaataataatattccatcaaaacgaaaactacttagttccgatccacaggatttttgtgaatccatccgacttttgttcttccatttgttttttccgaaccctttttttgaattcttcgttcgttcgttttctttatttcatctctttatttttattcattcaattcccaggcaaagacgcaatcgaagaatttctattggaatccctatcgaaattcacagtagggcggattagctatatctttagttcatctctaactagcaatatctaatatcacatatacatatcttttttccataacgtaaaccaactattcatatcttagattcaaagtattcgtatcttaaagtcaattgtattctagaatagtttttcgaaacatccacaagaattggcttatagccattagatttcatatacctaattctgtccccctcgtctactcaccccattttttatgaatctcgtttttttataaattcttctattccttttatgtatcattatccaacctggctacaatcgaaatagacgaattcattaggtcgaatcattgcatagaaataaatatcattatttgattgaggtaagcttgtgcaatttcttagttattatattaatatgttttttggccaatcgttgaattgaataaaatcaactcaaatgggaatcattctataaagcatctttctttttttttaatcacccgcctgtgagactataagaatttttattcaaatgatgactcttgatatttgatattggaattgaatgaacaaaacaatataaagagaatattaattggcggagggtatgatataataaggccaaagaggaattttcggaaaacgatcttttagatttctttccttttttccaattccgcaatattgtaatttttttctatgactcttgatcgtatatcctgtatttggagatttatgtgtggatatttatgtttcctaagtaaattagcttgagttacgcatacattgccctgttctaagctaaaaaaagactctttcaaaaactagtcaatgatatttt
>AJP_0120
tatgtaattgattcaattatggaatcatgaatagtcattgcttcggccgatacacagttttttgcttctatatctatatgaagtgaatagttaatttatgaagaagaagcctcagtaagaattcaaataacccctctattttattgtatgaatgcaatatttttggatttctaaataagacgactaaaacatcagttaagttctttttgaatcctcgttgcatcttcaaatgattcgatagaatcgattcaacaatcttacacttcttcgagtaccaaggaccaataaaaaagattaaaagtatttaattgaaaaaaaaaaaaaatttcctgtctccacatcaccattctatttaacagtaaggtagagtaaggtaagggctcacaaatcttaaaaaaagatagcaaatatatcaaatatatagaggctctcgtatttcgctttagaatggattctcgcaaattcaactagatatgggacgtaaaacttttctaagaaactaaggtaaatagaaaagtgaaagggaggagcataggctaaaacgcccatctaactttttagacttcaaactcttgtgatcgatatttccatcttccctgtatcacaaatgcattcagttacatttttgtattatttgacttcaatttaatttgtgaaaaagcatctgattcagagaataattttgaaaaattagaaagaagaagtacattttgtcaaaaattagactcttaagaaaattgatcaaaaaggtaagtttaattctgaaaaataaagaaatagttaatgatacaattgtccaatgaattatgaccgaattcttccattgctaagattcatccaaccgaagtaactaagaactgggaattgaatgaataataatattccatcaaaacgaaaactacttagttccgatccacaggatttttgtgaatccatccgacttttgttcttccatttgttttttccgaaccctttttttgaattcttcgttcgttcgttttctttatttcatctctttatttttattcattcaattcccaggcaaagacgcaatcgaagaatttctattggaatccctatcgaaattcacagtagggcggattagctatatctttagttcatctctaactagcaatatctaatatcacatatacatatcttttttccataacgtaaaccaactattcatatcttagattcaaagtattcgtatcttaaagtcaattgtattctagaatagtttttcgaaacatccacaagaattggcttatagccattagatttcatatacctaattctgtccccctcgtctactcaccccattttttatgaatctcgtttttttataaattcttctattccttttatgtatcattatccaacctggctacaatcgaaatagacgaattcattaggtcgaatcattgcatagaaataaatatcattatttgattgaggtaagcttgtgcaatttcttagttattatattaatatgttttttggccaatcgttgaattgaataaaatcaactcaaatgggaatcattctataaagcatctttctttttttttaatcacccgcctgtgagactataagaatttttattcaaatgatgactcttgatatttgatattggaattgaatgaacaaaacaatataaagagaatattaattggcggagggtatgatataataaggccaaagaggaattttcggaaaacgatcttttagatttctttccttttttccaattccgcaatattgtaatttttttctatgactcttgatcgtatatcctgtatttggagatttatgtgtggatatttatgtttcctaagtaaattagcttgagttacgcatacattgccctgttctaagctaaaaaaagactctttcaaaaactagtcaatgatatttt
>AJP_0121
tatgtaattgattcaattatggaatcatgaatagtcattgcttcggccgatacacagttttttgcttctatatctatatgaagtgaatagttaatttatgaagaagaagcctcagtaagaattcaaataacccctctattttattgtatgaatgcaatatttttggatttctaaataagacgactaaaacatcagttaagttctttttgaatcctcgttgcatcttcaaatgattcgatagaatcgattcaacaatcttacacttcttcgagtaccaaggaccaataaaaaagattaaaagtatttaattgaaaaaaaaaaaaaatttcctgtctccacatcaccattctatttaacagtaaggtagagtaaggtaagggctcacaaatcttaaaaaaagatagcaaatatatcaaatatatagaggctctcgtatttcgctttagaatggattctcgcaaattcaactagatatgggacgtaaaacttttctaagaaactaaggtaaatagaaaagtgaaagggaggagcataggctaaaacgcccatctaactttttagacttcaaactcttgtgatcgatatttccatcttccctgtatcacaaatgcattcagttacatttttgtattatttgacttcaatttaatttgtgaaaaagcatctgattcagagaataattttgaaaaattagaaagaagaagtacattttgtcaaaaattagactcttaagaaaattgatcaaaaaggtaagtttaattctgaaaaataaagaaatagttaatgatacaattgtccaatgaattatgaccgaattcttccattgctaagattcatccaaccgaagtaactaagaactgggaattgaatgaataataatattccatcaaaacgaaaactacttagttccgatccacaggatttttgtgaatccatccgacttttgttcttccatttgttttttccgaaccctttttttgaattcttcgttcgttcgttttctttatttcatctctttatttttattcattcaattcccaggcaaagacgcaatcgaagaatttctattggaatccctatcgaaattcacagtagggcggattagctatatctttagttcatctctaactagcaatatctaatatcacatatacatatcttttttccataacgtaaaccaactattcatatcttagattcaaagtattcgtatcttaaagtcaattgtagtctagaatagtttttcgaaacatccacaagaattggcttatagccattagatttcatatacctaattctgtccccctcgtctactcaccccattttttatgaatctcgtttttttataaattcttctattccttttatgtatcattatccaacttggctacaatcgaaatagacgaattcattaggtcgaatcattgcatagaaataaatatcattatttgattgaggtaagcttgtgcaatttcttagttattatattaatatgttttttggccaatcgttgaattgaataaaatcaactcaaatgggaatcattctataaagcatctttctttttttttaatcacccgcctgtgagactataagaatttttattcaaatgatgactcttgatatttgatattggaattgaatgaacaaaacaatataaagagaatattaattggcggagggtatgatataataaggccaaagaggaattttcggaaaaagatcttttagatttctttccttttttccaattccgcaatattgtaatttttttctatgactcttgatcgtatatcctgtatttggagatttatgtgtggatatttatgtttcctaagtaaattagcttgagttacgcatacattgccctgttctaagctaaaaaaagactctttcaaaaactagtcaatgataattt
>AJP_0129
tatgtaattgattcaattatggaatcatgaatagtcattgcttcggccgatacacagttttttgcttctatatctatatgaagtgaatagttaatttatgaagaagaagcctcagtaagaattcaaataacccctctattttattgtatgaatgcaatatttttggatttctaaataagacgactaaaacatcagttaagttctttttgaatcctcgttgcatcttcaaatgattcgatagaatcgattcaacaatcttacacttcttcgagtaccaaggaccaataaaaaagattaaaagtatttaattgaaaaaaaaaaaaaatttcctgtctccacatcaccattctatttaacagtaaggtagagtaaggtaagggctcacaaatcttaaaaaaagatagcaaatatatcaaatatatagaggctctcgtatttcgctttagaatggattctcgcaaattcaactagatatgggacgtaaaacttttctaagaaactaaggtaaatagaaaagtgaaagggaggagcataggctaaaacgcccatctaactttttagacttcaaactcttgtgatcgatatttccatcttccctgtatcacaaatgcattcagttacatttttgtattatttgacttcaatttaatttgtgaaaaagcatctgattcagagaataattttgaaaaattagaaagaagaagtacattttgtcaaaaattagactcttaagaaaattgatcaaaaaggtaagtttaattctgaaaaataaagaaatagttaatgatacaattgtccaatgaattatgaccgaattcttccattgctaagattcatccaaccgaagtaactaagaactgggaattgaatgaataataatattccatcaaaacgaaaactacttagttccgatccacaggatttttgtgaatccatccgacttttgttcttccatttgttttttccgaaccctttttttgaattcttcgttcgttcgttttctttatttcatctctttatttttattcattcaattcccaggcaaagacgcaatcgaagaatttctattggaatccctatcgaaattcacagtagggcggattagctatatctttagttcatctctaactagcaatatctaatatcacatatacatatcttttttccataacgtaaaccaactattcatatcttagattcaaagtattcgtatcttaaagtcaattgtattctagaatagtttttcgaaacatccacaagaattggcttatagccattagatttcatatacctaattctgtccccctcgtctactcaccccattttttatgaatctcgtttttttataaattcttctattccttttatgtatcattatccaacctggctacaatcgaaatagacgaattcattaggtcgaatcattgcatagaaataaatatcattatttgattgaggtaagcttgtgcaatttcttagttattatattaatatgttttttggccaatcgttgaattgaataaaatcaactcaaatgggaatcattctataaagcatctttctttttttttaatcacccgcctgtgagactataagaatttttattcaaatgatgactcttgatatttgatattggaattgaatgaacaaaacaatataaagagaatattaattggcggagggtatgatataataaggccaaagaggaattttcggaaaacgatcttttagatttctttccttttttccaattccgcaatattgtaatttttttctatgactcttgatcgtatatcctgtatttggagatttatgtgtggatatttatgtttcctaagtaaattagcttgagttacgcatacattgccctgttctaagctaaaaaaagactctttcaaaaactagtcaatgatatttt
>AJP_0146
tatgtaattgattcaattatggaatcatgaatagtcattgcttcggccgatacacagttttttgcttctatatctatatgaagtgaatagttaatttatgaagaagaagcctcagtaagaattcaaataacccctctattttattgtatgaatgcaatatttttggatttctaaataagacgactaaaacatcagttaagttctttttgaatcctcgttgcatcttcaaatgattcgatagaatcgattcaacaatcttacacttcttcgagtaccaaggaccaataaaaaagattaaaagtatttaattgaaaaaaaaaaaaaatttcctgtctccacatcaccattctatttaacagtaaggtagagtaaggtaagggctcacaaatcttaaaaaaagatagcaaatatatcaaatatatagaggctctcgtatttcgctttagaatggattctcgcaaattcaactagatatgggacgtaaaacttttctaagaaactaaggtaaatagaaaagtgaaagggaggagcataggctaaaacgcccatctaactttttagacttcaaactcttgtgatcgatatttccatcttccctgtatcacaaatgcattcagttacatttttgtattatttgacttcaatttaatttgtgaaaaagcatctgattcagagaataattttgaaaaattagaaagaaaaagtacattttgtcaaaaattagactcttaagaaaattgatcaaaaaggtaagtttaattctgaaaaataaagaaatagttaatgatacaattgtccaatgaattatgaccgaattcttccattgctaagattcatccaaccgaagtaactaagaactgggaattgaatgaataataatattccatcaaaacgaaaactacttagttccgatccacaggatttttgtgaatccatccgccttttgttcttccatttgttttttccgaaccctttttttgaattcttcgttcgttcgttttctttatttcatctctttatttttattcattcaattcccaggcaaagacgcaatcgaagaatttctattggaatccctatcgaaattcacagtagggcggattagctatatctttagttcatctctaactagcaatatctaatatcacatatacatatcttttttccataacgtaaaccaactattcatatcttagattcaaagtattcgtatcttaaagtcaattgtattctagaatagtttttcgaaacatccacaagacttggcttatagccattagatttcatatacctaattctgtccccctcgtctactcaccccattttttatgaatctcgtttttttataaattcttctattccttttatgtatcattatccaacctggctacaatcgaaatagacgaattcattaggtcgaatcattgcatagaaataaatatcattatttgattgaggtaagcttgtgcaatttcttagttattatattaatatgttttttggccaatcgttgaattgaataaaatcaactcaaatgggaatcattctataaagcatctttctttttttttaatcacccgcctgtgagactataagaatttttattcaaatgatgactcttgatatttgatattggaattgaatgaacaaaacaatataaagagaatattaattggcggagggtatgatataataaggccaaagaggaattttcggaaaaagatcttttagatttctttccttttttccaattctgcaatattgtaatttttttctatgactcttgatcgtatatcctgtatttggagatttatgtgtggatatttatgtttcctaagtaaattagcttgagttacgcatacattgccctgttctaagctaaaaaaagactctttcaaaaactagtcaatgataattt
>AJP_0162
tatgtaattgattcaattatggaatcatgaatagtcattgcttcggccgatacacagttttttgcttctatatctatatgaagtgaatagttaatttatgaagaagaagcctcagtaagaattcaaataacccctctattttattgtatgaatgcaatatttttggatttctaaataagacgactaaaacatcagttaagttctttttgaatcctcgttgcatcttcaaatgattcgatagaatcgattcaacaatcttacacttcttcgagtaccaaggaccaataaaaaagattaaaagtatttaattgaaaaaaaaaaaaaatttcctgtctccacatcaccattctatttaacagtaaggtagagtaaggtaagggctcacaaatcttaaaaaaagatagcaaatatatcaaatatatagaggctctcgtatttcgctttagaatggattctcgcaaattcaactagatatgggacgtaaaacttttctaagaaactaaggtaaatagaaaagtgaaagggaggagcataggctaaaacgcccatctaactttttagacttcaaactcttgtgatcgatatttccatcttccctgtatcacaaatgcattcagttacatttttgtattatttgacttcaatttaatttgtgaaaaagcatctgattcagagaataattttgaaaaattagaaagaaaaagtacattttgtcaaaaattagactcttaagaaaattgatcaaaaaggtaagtttaattctgaaaaataaagaaatagttaatgatacaattgtccaatgaattatgaccgaattcttccattgctaagattcatccaaccgaagtaactaagaactgggaattgaatgaataataatattccatcaaaacgaaaactacttagttccgatccacaggatttttgtgaatccatccgccttttgttcttccatttgttttttccgaaccctttttttgaattcttcgttcgttcgttttctttatttcatctctttatttttattcattcaattcccaggcaaagacgcaatcgaagaatttctattggaatccctatcgaaattcacagtagggcggattagctatatctttagttcatctctaactagcaatatctaatatcacatatacatatcttttttccataacgtaaaccaactattcatatcttagattcaaagtattcgtatcttaaagtcaattgtattctagaatagtttttcgaaacatccacaagacttggcttatagccattagatttcatatacctaattctgtccccctcgtctactcaccccattttttatgaatctcgtttttttataaattcttctattccttttatgtatcattatccaacctggctacaatcgaaatagacgaattcattaggtcgaatcattgcatagaaataaatatcattatttgattgaggtaagcttgtgcaatttcttagttattatattaatatgttttttggccaatcgttgaattgaataaaatcaactcaaatgggaatcattctataaagcatctttctttttttttaatcacccgcctgtgagactataagaatttttattcaaatgatgactcttgatatttgatattggaattgaatgaacaaaacaatataaagagaatattaattggcggagggtatgatataataaggccaaagaggaattttcggaaaaagatcttttagatttctttccttttttccaattctgcaatattgtaatttttttctatgactcttgatcgtatatcctgtatttggagatttatgtgtggatatttatgtttcctaagtaaattagcttgagttacgcatacattgccctgttctaagctaaaaaaagactctttcaaaaactagtcaatgataattt
>AJP_0224
tatgtaattgattcaattatggaatcatgaatagtcattgcttcggccgatacacagttttttgcttctatatctatatgaagtgaatagttaatttatgaagaagaagcctcagtaagaattcaaataacccctctattttattgtatgaatgcaatatttttggatttctaaataagacgactaaaacatcagttaagttctttttgaatcctcgttgcatcttcaaatgattcgatagaatcgattcaacaatcttacacttcttcgagtaccaaggaccaataaaaaagattaaaagtatttaattgaaaaaaaaaaaaaatttcctgtctccacatcaccattctatttaacagtaaggtagagtaaggtaagggctcacaaatcttaaaaaaagatagcaaatatatcaaatatatagaggctctcgtatttcgctttagaatggattctcgcaaattcaactagatatgggacgtaaaacttttctaagaaactaaggtaaatagaaaagtgaaagggaggagcataggctaaaacgcccatctaactttttagacttcaaactcttgtgatcgatatttccatcttccctgtatcacaaatgcattcagttacatttttgtattatttgacttcaatttaatttgtgaaaaagcatctgattcagagaataattttgaaaaattagaaagaagaagtacattttgtcaaaaattagactcttaagaaaattgatcaaaaaggtaagtttaattctgaaaaataaagaaatagttaatgatacaattgtccaatgaattatgaccgaattcttccattgctaagattcatccaaccgaagtaactaagaactgggaattgaatgaataataatattccatcaaaacgaaaactacttagttccgatccacaggatttttgtgaatccatccgacttttgttcttccatttgttttttccgaaccctttttttgaattcttcgttcgttcgttttctttatttcatctctttatttttattcattcaattcccaggcaaagacgcaatcgaagaatttctattggaatccctatcgaaattcacagtagggcggattagctatatctttagttcatctctaactagcaatatctaatatcacatatacatatcttttttccataacgtaaaccaactattcatatcttagattcaaagtattcgtatcttaaagtcaattgtattctagaatagtttttcgaaacatccacaagaattggcttatagccattagatttcatatacctaattctgtccccctcgtctactcaccccattttttatgaatctcgtttttttataaattcttctattccttttatgtatcattatccaacctggctacaatcgaaatagacgaattcattaggtcgaatcattgcatagaaataaatatcattatttgattgaggtaagcttgtgcaatttcttagttattatattaatatgttttttggccaatcgttgaattgaataaaatcaactcaaatgggaatcattctataaagcatctttctttttttttaatcacccgcctgtgagactataagaatttttattcaaatgatgactcttgatatttgatattggaattgaatgaacaaaacaatataaagagaatattaattggcggagggtatgatataataaggccaaagaggaattttcggaaaacgatcttttagatttctttccttttttccaattccgcaatattgtaatttttttctatgactcttgatcgtatatcctgtatttggagatttatgtgtggatatttatgtttcctaagtaaattagcttgagttacgcatacattgccctgttctaagctaaaaaaagactctttcaaaaactagtcaatgatatttt
>AJP_0229
tatgtaattgattcaattatggaatcatgaatagtcattgcttcggccgatacacagttttttgcttctatatctatatgaagtgaatagttaatttatgaagaagaagcctcagtaagaattcaaataacccctctattttattgtatgaatgcaatatttttggatttctaaataagacgactaaaacatcagttaagttctttttgaatcctcgttgcatcttcaaatgattcgatagaatcgattcaacaatcttacacttcttcgagtaccaaggaccaataaaaaagattaaaagtatttaattgaaaaaaaaaaaaaatttcctgtctccacatcaccattctatttaacagtaaggtagagtaaggtaagggctcacaaatcttaaaaaaagatagcaaatatatcaaatatatagaggctctcgtatttcgctttagaatggattctcgcaaattcaactagatatgggacgtaaaacttttctaagaaactaaggtaaatagaaaagtgaaagggaggagcataggctaaaacgcccatctaactttttagacttcaaactcttgtgatcgatatttccatcttccctgtatcacaaatgcattcagttacatttttgtattatttgacttcaatttaatttgtgaaaaagcatctgattcagagaataattttgaaaaattagaaagaaaaagtacattttgtcaaaaattagactcttaagaaaattgatcaaaaaggtaagtttaattctgaaaaataaagaaatagttaatgatacaattgtccaatgaattatgaccgaattcttccattgctaagattcatccaaccgaagtaactaagaactgggaattgaatgaataataatattccatcaaaacgaaaactacttagttccgatccacaggatttttgtgaatccatccgccttttgttcttccatttgttttttccgaaccctttttttgaattcttcgttcgttcgttttctttatttcatctctttatttttattcattcaattcccaggcaaagacgcaatcgaagaatttctattggaatccctatcgaaattcacagtagggcggattagctatatctttagttcatctctaactagcaatatctaatatcacatatacatatcttttttccataacgtaaaccaactattcatatcttagattcaaagtattcgtatcttaaagtcaattgtattctagaatagtttttcgaaacatccacaagacttggcttatagccattagatttcatatacctaattctgtccccctcgtctactcaccccattttttatgaatctcgtttttttataaattcttctattccttttatgtatcattatccaacctggctacaatcgaaatagacgaattcattaggtcgaatcattgcatagaaataaatatcattatttgattgaggtaagcttgtgcaatttcttagttattatattaatatgttttttggccaatcgttgaattgaataaaatcaactcaaatgggaatcattctataaagcatctttctttttttttaatcacccgcctgtgagactataagaatttttattcaaatgatgactcttgatatttgatattggaattgaatgaacaaaacaatataaagagaatcttaattggcggagggtatgatataataaggccaaagaggaattttcggaaaaagatcttttagatttctttccttttttccaattccgcaatattgtaatttttttctatgactcttgatcgtatatcctgtatttggagatttatgtgtggatatttatgtttcctaagtaaattagcttgagttacgcatacattgccctgttctaagctaaaaaaagactctttcaaaaactagtcaatgataattt
>AJP_0232
tatgtaattgattcaattatggaatcatgaatagtcattgcttcggccgatacacagttttttgcttctatatctatatgaagtgaatagttaatttatgaagaagaagcctcagtaagaattcaaataacccctctattttattgtatgaatgcaatatttttggatttctaaataagacgactaaaacatcagttaagttctttttgaatcctcgttgcatcttcaaatgattcgatagaatcgattcaacaatcttacacttcttcgagtaccaaggaccaataaaaaagattaaaagtatttaattgaaaaaaaaaaaaaatttcctgtctccacatcaccattctatttaacagtaaggtagagtaaggtaagggctcacaaatcttaaaaaaagatagcaaatatatcaaatatatagaggctctcgtatttcgctttagaatggattctcgcaaattcaactagatatgggacgtaaaacttttctaagaaactaaggtaaatagaaaagtgaaagggaggagcataggctaaaacgcccatctaactttttagacttcaaactcttgtgatcgatatttccatcttccctgtatcacaaatgcattcagttacatttttgtattatttgacttcaatttaatttgtgaaaaagcatctgattcagagaataattttgaaaaattagaaagaaaaagtacattttgtcaaaaattagactcttaagaaaattgatcaaaaaggtaagtttaattctgaaaaataaagaaatagttaatgatacaattgtccaatgaattatgaccgaattcttccattgctaagattcatccaaccgaagtaactaagaactgggaattgaatgaataataatattccatcaaaacgaaaactacttagttccgatccacaggatttttgtgaatccatccgccttttgttcttccatttgttttttccgaaccctttttttgaattcttcgttcgttcgttttctttatttcatctctttatttttattcattcaattcccaggcaaagacgcaatcgaagaatttctattggaatccctatcgaaattcacagtagggcggattagctatatctttagttcatctctaactagcaatatctaatatcacatatacatatcttttttccataacgtaaaccaactattcatatcttagattcaaagtattcgtatcttaaagtcaattgtattctagaatagtttttcgaaacatccacaagacttggcttatagccattagatttcatatacctaattctgtccccctcgtctactcaccccattttttatgaatctcgtttttttataaattcttctattccttttatgtatcattatccaacctggctacaatcgaaatagacgaattcattaggtcgaatcattgcatagaaataaatatcattatttgattgaggtaagcttgtgcaatttcttagttattatattaatatgttttttggccaatcgttgaattgaataaaatcaactcaaatgggaatcattctataaagcatctttctttttttttaatcacccgcctgtgagactataagaatttttattcaaatgatgactcttgatatttgatattggaattgaatgaacaaaacaatataaagagaatcttaattggcggagggtatgatataataaggccaaagaggaattttcggaaaaagatcttttagatttctttccttttttccaattccgcaatattgtaatttttttctatgactcttgatcgtatatcctgtatttggagatttatgtgtggatatttatgtttcctaagtaaattagcttgagttacgcatacattgccctgttctaagctaaaaaaagactctttcaaaaactagtcaatgataattt
>AJP_0238
tatgtaattgattcaattatggaatcatgaatagtcattgcttcggccgatacacagttttttgcttctatatctatatgaagtgaatagttaatttatgaagaagaagcctcagtaagaattcaaataacccctctattttattgtatgaatgcaatatttttggatttctaaataagacgactaaaacatcagttaagttctttttgaatcctcgttgcatcttcaaatgattcgatagaatcgattcaacaatcttacacttcttcgagtaccaaggaccaataaaaaagattaaaagtatttaattgaaaaaaaaaaaaaatttcctgtctccacatcaccattctatttaacagtaaggtagagtaaggtaagggctcacaaatcttaaaaaaagatagcaaatatatcaaatatatagaggctctcgtatttcgctttagaatggattctcgcaaattcaactagatatgggacgtaaaacttttctaagaaactaaggtaaatagaaaagtgaaagggaggagcataggctaaaacgcccatctaactttttagacttcaaactcttgtgatcgatatttccatcttccctgtatcacaaatgcattcagttacatttttgtattatttgacttcaatttaatttgtgaaaaagcatctgattcagagaataattttgaaaaattagaaagaaaaagtacattttgtcaaaaattagactcttaagaaaattgatcaaaaaggtaagtttaattctgaaaaataaagaaatagttaatgatacaattgtccaatgaattatgaccgaattcttccattgctaagattcatccaaccgaagtaactaagaactgggaattgaatgaataataatattccatcaaaacgaaaactacttagttccgatccacaggatttttgtgaatccatccgccttttgttcttccatttgttttttccgaaccctttttttgaattcttcgttcgttcgttttctttatttcatctctttatttttattcattcaattcccaggcaaagacgcaatcgaagaatttctattggaatccctatcgaaattcacagtagggcggattagctatatctttagttcatctctaactagcaatatctaatatcacatatacatatcttttttccataacgtaaaccaactattcatatcttagattcaaagtattcgtatcttaaagtcaattgtattctagaatagtttttcgaaacatccacaagacttggcttatagccattagatttcatatacctaattctgtccccctcgtctactcaccccattttttatgaatctcgtttttttataaattcttctattccttttatgtatcattatccaacctggctacaatcgaaatagacgaattcattaggtcgaatcattgcatagaaataaatatcattatttgattgaggtaagcttgtgcaatttcttagttattatattaatatgttttttggccaatcgttgaattgaataaaatcaactcaaatgggaatcattctataaagcatctttctttttttttaatcacccgcctgtgagactataagaatttttattcaaatgatgactcttgatatttgatattggaattgaatgaacaaaacaatataaagagaatcttaattggcggagggtatgatataataaggccaaagaggaattttcggaaaaagatcttttagatttctttccttttttccaattccgcaatattgtaatttttttctatgactcttgatcgtatatcctgtatttggagatttatgtgtggatatttatgtttcctaagtaaattagcttgagttacgcatacattgccctgttctaagctaaaaaaagactctttcaaaaactagtcaatgataattt
>AJP_0243
tatgtaattgattcaattatggaatcatgaatagtcattgcttcggccgatacacagttttttgcttctatatctatatgaagtgaatagttaatttatgaagaagaagcctcagtaagaattcaaataacccctctattttattgtatgaatgcaatatttttggatttctaaataagacgactaaaacatcagttaagttctttttgaatcctcgttgcatcttcaaatgattcgatagaatcgattcaacaatcttacacttcttcgagtaccaaggaccaataaaaaagattaaaagtatttaattgaaaaaaaaaaaaaatttcctgtctccacatcaccattctatttaacagtaaggtagagtaaggtaagggctcacaaatcttaaaaaaagatagcaaatatatcaaatatatagaggctctcgtatttcgctttagaatggattctcgcaaattcaactagatatgggacgtaaaacttttctaagaaactaaggtaaatagaaaagtgaaagggaggagcataggctaaaacgcccatctaactttttagacttcaaactcttgtgatcgatatttccatcttccctgtatcacaaatgcattcagttacatttttgtattatttgacttcaatttaatttgtgaaaaagcatctgattcagagaataattttgaaaaattagaaagaaaaagtacattttgtcaaaaattagactcttaagaaaattgatcaaaaaggtaagtttaattctgaaaaataaagaaatagttaatgatacaattgtccaatgaattatgaccgaattcttccattgctaagattcatccaaccgaagtaactaagaactgggaattgaatgaataataatattccatcaaaacgaaaactacttagttccgatccacaggatttttgtgaatccatccgccttttgttcttccatttgttttttccgaaccctttttttgaattcttcgttcgttcgttttctttatttcatctctttatttttattcattcaattcccaggcaaagacgcaatcgaagaatttctattggaatccctatcgaaattcacagtagggcggattagctatatctttagttcatctctaactagcaatatctaatatcacatatacatatcttttttccataacgtaaaccaactattcatatcttagattcaaagtattcgtatcttaaagtcaattgtattctagaatagtttttcgaaacatccacaagacttggcttatagccattagatttcatatacctaattctgtccccctcgtctactcaccccattttttatgaatctcgtttttttataaattcttctattccttttatgtatcattatccaacctggctacaatcgaaatagacgaattcattaggtcgaatcattgcatagaaataaatatcattatttgattgaggtaagcttgtgcaatttcttagttattatattaatatgttttttggccaatcgttgaattgaataaaatcaactcaaatgggaatcattctataaagcatctttctttttttttaatcacccgcctgtgagactataagaatttttattcaaatgatgactcttgatatttgatattggaattgaatgaacaaaacaatataaagagaatcttaattggcggagggtatgatataataaggccaaagaggaattttcggaaaaagatcttttagatttctttccttttttccaattccgcaatattgtaatttttttctatgactcttgatcgtatatcctgtatttggagatttatgtgtggatatttatgtttcctaagtaaattagcttgagttacgcatacattgccctgttctaagctaaaaaaagactctttcaaaaactagtcaatgataattt
>AJP_0259
tatgtaattgattcaattatggaatcatgaatagtcattgcttcggccgatacacagttttttgcttctatatctatatgaagtgaatagttaatttatgaagaagaagcctcagtaagaattcaaataacccctctattttattgtatgaatgcaatatttttggatttctaaataagacgactaaaacatcagttaagttctttttgaatcctcgttgcatcttcaaatgattcgatagaatcgattcaacaatcttacacttcttcgagtaccaaggaccaataaaaaagattaaaagtatttaattgaaaaaaaaaaaaaatttcctgtctccacatcaccattctatttaacagtaaggtagagtaaggtaagggctcacaaatcttaaaaaaagatagcaaatatatcaaatatatagaggctctcgtatttcgctttagaatggattctcgcaaattcaactagatatgggacgtaaaacttttctaagaaactaaggtaaatagaaaagtgaaagggaggagcataggctaaaacgcccatctaactttttagacttcaaactcttgtgatcgatatttccatcttccctgtatcacaaatgcattcagttacatttttgtattatttgacttcaatttaatttgtgaaaaagcatctgattcagagaataattttgaaaaattagaaagaagaagtacattttgtcaaaaattagactcttaagaaaattgatcaaaaaggtaagtttaattctgaaaaataaagaaatagttaatgatacaattgtccaatgaattatgaccgaattcttccattgctaagattcatccaaccgaagtaactaagaactgggaattgaatgaataataatattccatcaaaacgaaaactacttagttccgatccacaggatttttgtgaatccatccgacttttgttcttccatttgttttttccgaaccctttttttgaattcttcgttcgttcgttttctttatttcatctctttatttttattcattcaattcccaggcaaagacgcaatcgaagaatttctattggaatccctatcgaaattcacagtagggcggattagctatatctttagttcatctctaactagcaatatctaatatcacatatacatatcttttttccataacgtaaaccaactattcatatcttagattcaaagtattcgtatcttaaagtcaattgtattctagaatagtttttcgaaacatccacaagaattggcttatagccattcgatttcatatacctaattctgtccccctcgtctactcaccccattttttatgaatctcgtttttttataaattcttctattccttttatgtatcattatccaacctggctacaatcgaaatagacgaattcattaggtcgaatcattgcatagaaataaatatcattatttgattgaggtaagcttgtgcaatttcttagttattatattaatatgttttttggccaatcgttgaattgaataaaatcaactcaaatgggaatcattctataaagcatctttctttttttttaatcacccgcctgtgagactataagaatttttattcaaatgatgactcttgatatttgatattggaattgaatgaacaaaacaatataaagagaatattaattggcggagggtatgatataataaggccaaagaggaattttcggaaaaagatcttttagatttctttccttttttccaattccgcaatattgtaatttttttctatgactcttgatcgtatatcctgtatttggagatttatgtttggatatttatgtttcctaagtaaattagcttgagttacgcatacattgccctgttctaagctaaaaaaagactctttcaaaaactagtcaatgattattt
>AJP_0269
tatgtaattgattcaattatggaatcatgaatagtcattgcttcggccgatacacagttttttgcttctatatctatatgaagtgaatagttaatttatgaagaagaagcctcagtaagaattcaaataacccctctattttattgtatgaatgcaatatttttggatttctaaataagacgactaaaacatcagttaagttctttttgaatcctcgttgcatcttcaaatgattcgatagaatcgattcaacaatcttacacttcttcgagtaccaaggaccaataaaaaggattaaaagtatttaattgaaaaaaaaaaaaaatttcctgtctccacatcaccattctatttaacagtaaggtagagtaaggtaagggctcacaaatcttaaaaaaagatagcaaatatatcaaatatatagaggctctcgtatttcgctttagaatggattctcgcaaattcaactagatatgggacgtaaaacttttctaagaaactaaggtaaatagaaaagtgaaagggaggagcataggctaaaacgcccatctaactttttagacttcaaactcttgtgatcgatatttccatcttccctgtatcacaaatgcattcagttacatttttgtattatttgacttcaatttaatttgtgaaaaagcatctgattcagagaataattttgaaaaattagaaagaagaagtacattttgtcaaaaattagactcttaagaaaattgatcaaaaaggtaagtttaattctgaaaaataaagaaatagttaatgatacaattgtccaatgaattatgaccgaattcttccattgctaagattcatccaaccgaagtaactaagaactgggaattgaatgaataataatattccatcaaaacgaaaactacttagttccgatccacaggatttttgtgaatccatccgacttttgttcttccatttgttttttccgaaccctttttttgaattcttcgttcgttcgttttctttatttcatctctttatttttattcattcaattcccaggcaaagacgcaatcgaagaatttctattggaatccctatcgaaattcacagtagggcggattagctatatctttagttcatctctaactagcaatatctaatatcacatatacatatcttttttccataacgtaaaccaactattcatatcttagattcaaagtattcgtatcttaaagtcaattgtattctagaatagtttttcgaaacatccacaagaattggcttatagccattcgatttcatatacctaattctgtccccctcgtctactcaccccattttttatgaatctcgtttttttataaattcttctattccttttatgtatcattatccaacctggctacaatcgaaatagacgaattcattaggtcgaatcattgcatagaaataaatatcattatttgattgaggtaagcttgtgcaatttcttagttattatattaatatgttttttggccaatcgttgaattgaataaaatcaactcaaatgggaatcattctataaagcatctttctttttttttaatcacccgcctgtgagactataagaatttttattcaaatgatgactcttgatatttgatattggaattgaatgaacaaaacaatataaagagaatattaattggcggagggtatgatataataaggccaaagaggaattttcggaaaaagatcttttagatttctttccttttttccaattccgcaatattgtaatttttttctatgactcttgatcgtatatcctgtatttggagatttatgtttggatatttatgtttcctaagtaaattagcttgagttacgcatacattgccctgttctaagctaaaaaaagactctttcaaaaactagtcaatgattattt
>AJP_0270
tatgtaattgattcaattatggaatcatgaatagtcattgcttcggccgatacacagttttttgcttctatatctatatgaagtgaatagttaatttatgaagaagaagcctcagtaagaattcaaataacccctctattttattgtatgaatgcaatatttttggatttctaaataagacgactaaaacatcagttaagttctttttgaatcctcgttgcatcttcaaatgattcgatagaatcgattcaacaatcttacacttcttcgagtaccaaggaccaataaaaaggattaaaagtatttaattgaaaaaaaaaaaaaatttcctgtctccacatcaccattctatttaacagtaaggtagagtaaggtaagggctcacaaatcttaaaaaaagatagcaaatatatcaaatatatagaggctctcgtatttcgctttagaatggattctcgcaaattcaactagatatgggacgtaaaacttttctaagaaactaaggtaaatagaaaagtgaaagggaggagcataggctaaaacgcccatctaactttttagacttcaaactcttgtgatcgatatttccatcttccctgtatcacaaatgcattcagttacatttttgtattatttgacttcaatttaatttgtgaaaaagcatctgattcagagaataattttgaaaaattagaaagaagaagtacattttgtcaaaaattagactcttaagaaaattgatcaaaaaggtaagtttaattctgaaaaataaagaaatagttaatgatacaattgtccaatgaattatgaccgaattcttccattgctaagattcatccaaccgaagtaactaagaactgggaattgaatgaataataatattccatcaaaacgaaaactacttagttccgatccacaggatttttgtgaatccatccgacttttgttcttccatttgttttttccgaaccctttttttgaattcttcgttcgttcgttttctttatttcatctctttatttttattcattcaattcccaggcaaagacgcaatcgaagaatttctattggaatccctatcgaaattcacagtagggcggattagctatatctttagttcatctctaactagcaatatctaatatcacatatacatatcttttttccataacgtaaaccaactattcatatcttagattcaaagtattcgtatcttaaagtcaattgtattctagaatagtttttcgaaacatccacaagaattggcttatagccattcgatttcatatacctaattctgtccccctcgtctactcaccccattttttatgaatctcgtttttttataaattcttctattccttttatgtatcattatccaacctggctacaatcgaaatagacgaattcattaggtcgaatcattgcatagaaataaatatcattatttgattgaggtaagcttgtgcaatttcttagttattatattaatatgttttttggccaatcgttgaattgaataaaatcaactcaaatgggaatcattctataaagcatctttctttttttttaatcacccgcctgtgagactataagaatttttattcaaatgatgactcttgatatttgatattggaattgaatgaacaaaacaatataaagagaatattaattggcggagggtatgatataataaggccaaagaggaattttcggaaaaagatcttttagatttctttccttttttccaattccgcaatattgtaatttttttctatgactcttgatcgtatatcctgtatttggagatttatgtttggatatttatgtttcctaagtaaattagcttgagttacgcatacattgccctgttctaagctaaaaaaagactctttcaaaaactagtcaatgattattt
>AJP_0273
tatgtaattgattcaattatggaatcatgaatagtcattgcttcggccgatacacagttttttgcttctatatctatatgaagtgaatagttaatttatgaagaagaagcctcagtaagaattcaaataacccctctattttattgtatgaatgcaatatttttggatttctaaataagacgactaaaacatcagttaagttctttttgaatcctcgttgcatcttcaaatgattcgatagaatcgattcaacaatcttacacttcttcgagtaccaaggaccaataaaaaagattaaaagtatttaattgaaaaaaaaaaaaaatttcctgtctccacatcaccattctatttaacagtaaggtagagtaaggtaagggctcacaaatcttaaaaaaagatagcaaatatatcaaatatatagaggctctcgtatttcgctttagaatggattctcgcaaattcaactagatatgggacgtaaaacttttctaagaaactaaggtaaatagaaaagtgaaagggaggagcataggctaaaacgcccatctaactttttagacttcaaactcttgtgatcgatatttccatcttccctgtatcacaaatgcattcagttacatttttgtattatttgacttcaatttaatttgtgaaaaagcatctgattcagagaataattttgaaaaattagaaagaagaagtacattttgtcaaaaattagactcttaagaaaattgatcaaaaaggtaagtttaattctgaaaaataaagaaatagttaatgatacaattgtccaatgaattatgaccgaattcttccattgctaagattcatccaaccgaagtaactaagaactgggaattgaatgaataataatattccatcaaaacgaaaactacttagttccgatccacaggatttttgtgaatccatccgacttttgttcttccatttgttttttccgaaccctttttttgaattcttcgttcgttcgttttctttatttcatctctttatttttattcattcaattcccaggcaaagacgcaatcgaagaatttctattggaatccctatcgaaattcacagtagggcggattagctatatctttagttcatctctaactagcaatatctaatatcacatatacatatcttttttccataacgtaaaccaactattcatatcttagattcaaagtattcgtatcttaaagtcaattgtattctagaatagtttttcgaaacatccacaagaattggcttatagccattcgatttcatatacctaattctgtccccctcgtctactcaccccattttttatgaatctcgtttttttataaattcttctattccttttatgtatcattatccaacctggctacaatcgaaatagacgaattcattaggtcgaatcattgcatagaaataaatatcattatttgattgaggtaagcttgtgcaatttcttagttattatattaatatgttttttggccaatcgttgaattgaataaaatcaactcaaatgggaatcattctataaagcatctttctttttttttaatcacccgcctgtgagactataagaatttttattcaaatgatgactcttgatatttgatattggaattgaatgaacaaaacaatataaagagaatattaattggcggagggtatgatataataaggccaaagaggaattttcggaaaaagatcttttagatttctttccttttttccaattccgcaatattgtaatttttttctatgactcttgatcgtatatcctgtatttggagatttatgtttggatatttatgtttcctaagtaaattagcttgagttacgcatacattgccctgttctaagctaaaaaaagactctttcaaaaactagtcaatgattattt
>AJP_0274
tatgtaattgattcaattatggaatcatgaatagtcattgcttcggccgatacacagttttttgcttctatatctatatgaagtgaatagttaatttatgaagaagaagcctcagtaagaattcaaataacccctctattttattgtatgaatgcaatatttttggatttctaaataagacgactaaaacatcagttaagttctttttgaatcctcgttgcatcttcaaatgattcgatagaatcgattcaacaatcttacacttcttcgagtaccaaggaccaataaaaaagattaaaagtatttaattgaaaaaaaaaaaaaatttcctgtctccacatcaccattctatttaacagtaaggtagagtaaggtaagggctcacaaatcttaaaaaaagatagcaaatatatcaaatatatagaggctctcgtatttcgctttagaatggattctcgcaaattcaactagatatgggacgtaaaacttttctaagaaactaaggtaaatagaaaagtgaaagggaggagcataggctaaaacgcccatctaactttttagacttcaaactcttgtgatcgatatttccatcttccctgtatcacaaatgcattcagttacatttttgtattatttgacttcaatttaatttgtgaaaaagcatctgattcagagaataattttgaaaaattagaaagaaaaagtacattttgtcaaaaattagactcttaagaaaattgatcaaaaaggtaagtttaattctgaaaaataaagaaatagttaatgatacaattgtccaatgaattatgaccgaattcttccattgctaagattcatccaaccgaagtaactaagaactgggaattgaatgaataataatattccatcaaaacgaaaactacttagttccgatccacaggatttttgtgaatccatccgccttttgttcttccatttgttttttccgaaccctttttttgaattcttcgttcgttcgttttctttatttcatctctttatttttattcattcaattcccaggcaaagacgcaatcgaagaatttctattggaatccctatcgaaattcacagtagggcggattagctatatctttagttcatctctaactagcaatatctaatatcacatatacatatcttttttccataacgtaaaccaactattcatatcttagattcaaagtattcgtatcttaaagtcaattgtattctagaatagtttttcgaaacatccacaagacttggcttatagccattagatttcatatacctaattctgtccccctcgtctactcaccccattttttatgaatctcgtttttttataaattcttctattccttttatgtatcattatccaacctggctacaatcgaaatagacgaattcattaggtcgaatcattgcatagaaataaatatcattatttgattgaggtaagcttgtgcaatttcttagttattatattaatatgttttttggccaatcgttgaattgaataaaatcaactcaaatgggaatcattctataaagcatctttctttttttttaatcacccgcctgtgagactataagaatttttattcaaatgatgactcttgatatttgatattggaattgaatgaacaaaacaatataaagagaatcttaattggcggagggtatgatataataaggccaaagaggaattttcggaaaaagatcttttagatttctttccttttttccaattccgcaatattgtaatttttttctatgactcttgatcgtatatcctgtatttggagatttatgtgtggatatttatgtttcctaagtaaattagcttgagttacgcatacattgccctgttctaagctaaaaaaagactctttcaaaaactagtcaatgataattt
>AJP_0275
tatgtaattgattcaattatggaatcatgaatagtcattgcttcggccgatacacagttttttgcttctatatctatatgaagtgaatagttaatttatgaagaagaagcctcagtaagaattcaaataacccctctattttattgtatgaatgcaatatttttggatttctaaataagacgactaaaacatcagttaagttctttttgaatcctcgttgcatcttcaaatgattcgatagaatcgattcaacaatcttacacttcttcgagtaccaaggaccaataaaaaagattaaaagtatttaattgaaaaaaaaaaaaaatttcctgtctccacatcaccattctatttaacagtaaggtagagtaaggtaagggctcacaaatcttaaaaaaagatagcaaatatatcaaatatatagaggctctcgtatttcgctttagaatggattctcgcaaattcaactagatatgggacgtaaaacttttctaagaaactaaggtaaatagaaaagtgaaagggaggagcataggctaaaacgcccatctaactttttagacttcaaactcttgtgatcgatatttccatcttccctgtatcacaaatgcattcagttacatttttgtattatttgacttcaatttaatttgtgaaaaagcatctgattcagagaataattttgaaaaattagaaagaagaagtacattttgtcaaaaattagactcttaagaaaattgatcaaaaaggtaagtttaattctgaaaaataaagaaatagttaatgatacaattgtccaatgaattatgaccgaattcttccattgctaagattcatccaaccgaagtaactaagaactgggaattgaatgaataataatattccatcaaaacgaaaactacttagttccgatccacaggatttttgtgaatccatccgacttttgttcttccatttgttttttccgaaccctttttttgaattcttcgttcgttcgttttctttatttcatctctttatttttattcattcaattcccaggcaaagacgcaatcgaagaatttctattggaatccctatcgaaattcacagtagggcggattagctatatctttagttcatctctaactagcaatatctaatatcacatatacatatcttttttccataacgtaaaccaactattcatatcttagattcaaagtattcgtatcttaaagtcaattgtattctagaatagtttttcgaaacatccacaagaattggcttatagccattagatttcatatacctaattctgtccccctcgtctactcaccccattttttatgaatctcgtttttttataaattcttctattccttttatgtatcattatccaacctggctacaatcgaaatagacgaattcattaggtcgaatcattgcatagaaataaatatcattatttgattgaggtaagcttgtgcaatttcttagttattatattaatatgttttttggccaatcgttgaattgaataaaatcaactcaaatgggaatcattctataaagcatctttctttttttttaatcacccgcctgtgagactataagaatttttattcaaatgatgactcttgatatttgatattggaattgaatgaacaaaacaatataaagagaatattaattggcggagggtatgatataataaggccaaagaggaattttcggaaaacgatcttttagatttctttccttttttccaattccgcaatattgtaatttttttctatgactcttgatcgtatatcctgtatttggagatttatgtgtggatatttatgtttcctaagtaaattagcttgagttacgcatacattgccctgttctaagctaaaaaaagactctttcaaaaactagtcaatgatatttt
>AJP_0278
tatgtaattgattcaattatggaatcatgaatagtcattgcttcggccgatacacagttttttgcttctatatctatatgaagtgaatagttaatttatgaagaagaagcctcagtaagaattccaataacccctctattttattgtatgaatgcaatatttttggatttctaaataagacgactaaaacatcagttaagttctttttgaatcctcgttgcatcttcaaatgattcgatagaatcgattcaacaatcttacacttcttcgagtaccaaggaccaataaaaaagattaaaagtatttaattgaaaaaaaaaaaaaatttcctgtctccacatcaccattctatttaacagtaaggtagagtaaggtaagggctcacaaatcttaaaaaaagatagcaaatatatcaaatatatagaggctctcgtatttcgctttagaatggattctcgcaaattcaactagatatgggacgtaaaacttttctaagaaactaaggtaaatagaaaagtgaaagggaggagcataggctaaaacgcccatctaactttttagacttcaaactcttgtgatcgatatttccatcttccctgtatcacaaatgcattcagttacatttttgtattatttgacttcaatttaatttgtgaaaaagcatctgattcagagaataattttgaaaaattagaaagaaaaagtacattttgtcaaaaattagactcttaagaaaattgatcaaaaaggtaagtttaattctgaaaaataaagaaatagttaatgatacaattgtccaatgaattatgaccgaattcttccattgctaagattcatccaaccgaagtaactaagaactgggaattgaatgaataataatattccatcaaaacgaaaactacttagttccgatccacaggatttttgtgaatccatccgccttttgttcttccatttgttttttccgaaccctttttttgaattcttcgttcgttcgttttctttatttcatctctttatttttattcattcaattcccaggcaaagacgcaatcgaagaatttctattggaatccctatcgaaattcacagtagggcggattagctatatctttagttcatctctaactagcaatatctaatatcacatatacatatcttttttccataacgtaaaccaactattcatatcttagattcaaagtattcgtatcttaaagtcaattgtattctagaatagtttttcgaaacatccacaagacttggcttatagccattagatttcatatacctaattctgtccccctcgtctactcaccccattttttatgaatctcgtttttttataaattcttctattccttttatgtatcattatccaacctggctacaatcgaaatagacgaattcattaggtcgaatcattgcatagaaataaatatcattatttgattgaggtaagcttgtgcaatttcttagttattatattaatatgttttttggccaatcgttgaattgaataaaatcaactcaaatgggaatcattctataaagcatctttctttttttttaatcacccgcctgtgagactataagaatttttattcaaatgatgactcttgatatttgatattggaattgaatgaacaaaacaatataaagagaatattaattggcggagggtatgatataataaggccaaagaggaattttcggaaaaagatcttttagatttctttccttttttccaattccgcaatattgtaatttttttctatgactcttgatcgtatatcctgtatttggagatttatgtgtggatatttatgtttcctaagtaaattagcttgagttacgcatacattgccctgttctaagctaaaaaaagactctttcaaaaactagtcaatgataattt
>AJP_0280
tatgtaattgattcaattatggaatcatgaatagtcattgcttcggccgatacacagttttttgcttctatatctatatgaagtgaatagttaatttatgaagaagaagcctcagtaagaattcaaataacccctctattttattgtatgaatgcaatatttttggatttctaaataagacgactaaaacatcagttaagttctttttgaatcctcgttgcatcttcaaatgattcgatagaatcgattcaacaatcttacacttcttcgagtaccaaggaccaataaaaaagattaaaagtatttaattgaaaaaaaaaaaaaatttcctgtctccacatcaccattctatttaacagtaaggtagagtaaggtaagggctcacaaatcttaaaaaaagatagcaaatatatcaaatatatagaggctctcgtatttcgctttagaatggattctcgcaaattcaactagatatgggacgtaaaacttttctaagaaactaaggtaaatagaaaagtgaaagggaggagcataggctaaaacgcccatctaactttttagacttcaaactcttgtgatcgatatttccatcttccctgtatcacaaatgcattcagttacatttttgtattatttgacttcaatttaatttgtgaaaaagcatctgattcagagaataattttgaaaaattagaaagaaaaagtacattttgtcaaaaattagactcttaagaaaattgatcaaaaaggtaagtttaattctgaaaaataaagaaatagttaatgatacaattgtccaatgaattatgaccgaattcttccattgctaagattcatccaaccgaagtaactaagaactgggaattgaatgaataataatattccatcaaaacgaaaactacttagttccgatccacaggatttttgtgaatccatccgccttttgttcttccatttgttttttccgaaccctttttttgaattcttcgttcgttcgttttctttatttcatctctttatttttattcattcaattcccaggcaaagacgcaatcgaagaatttctattggaatccctatcgaaattcacagtagggcggattagctatatctttagttcatctctaactagcaatatctaatatcacatatacatatcttttttccataacgtaaaccaactattcatatcttagattcaaagtattcgtatcttaaagtcaattgtattctagaatagtttttcgaaacatccacaagacttggcttatagccattagatttcatatacctaattctgtccccctcgtctactcaccccattttttatgaatctcgtttttttataaattcttctattccttttatgtatcattatccaacctggctacaatcgaaatagacgaattcattaggtcgaatcattgcatagaaataaatatcattatttgattgaggtaagcttgtgcaatttcttagttattatattaatatgttttttggccaatcgttgaattgaataaaatcaactcaaatgggaatcattctataaagcatctttctttttttttaatcacccgcctgtgagactataagaatttttattcaaatgatgactcttgatatttgatattggaattgaatgaacaaaacaatataaagagaatattaattggcggagggtatgatataataaggccaaagaggaattttcggaaaaagatcttttagatttctttccttttttccaattctgcaatattgtaatttttttctatgactcttgatcgtatatcctgtatttggagatttatgtgtggatatttatgtttcctaagtaaattagcttgagttacgcatacattgccctgttctaagctaaaaaaagactctttcaaaaactagtcaatgataattt
>AJP_0306
tatgtaattgattcaattatggaatcatgaatagtcattgcttcggccgatacacagttttttgcttctatatctatatgaagtgaatagttaatttatgaagaagaagcctcagtaagaattcaaataacccctctattttattgtatgaatgcaatatttttggatttctaaataagacgactaaaacatcagttaagttctttttgaatcctcgttgcatcttcaaatgattcgatagaatcgattcaacaatcttacacttcttcgagtaccaaggaccaataaaaaagattaaaagtatttaattgaaaaaaaaaaaaaatttcctgtctccacatcaccattctatttaacagtaaggtagagtaaggtaagggctcacaaatcttaaaaaaagatagcaaatatatcaaatatatagaggctctcgtatttcgctttagaatggattctcgcaaattcaactagatatgggacgtaaaacttttctaagaaactaaggtaaatagaaaagtgaaagggaggagcataggctaaaacgcccatctaactttttagacttcaaactcttgtgatcgatatttccatcttccctgtatcacaaatgcattcagttacatttttgtattatttgacttcaatttaatttgtgaaaaagcatctgattcagagaataattttgaaaaattagaaagaaaaagtacattttgtcaaaaattagactcttaagaaaattgatcaaaaaggtaagtttaattctgaaaaataaagaaatagttaatgatacaattgtccaatgaattatgaccgaattcttccattgctaagattcatccaaccgaagtaactaagaactgggaattgaatgaataataatattccatcaaaacgaaaactacttagttccgatccacaggatttttgtgaatccatccgccttttgttcttccatttgttttttccgaaccctttttttgaattcttcgttcgttcgttttctttatttcatctctttatttttattcattcaattcccaggcaaagacgcaatcgaagaatttctattggaatccctatcgaaattcacagtagggcggattagctatatctttagttcatctctaactagcaatatctaatatcacatatacatatcttttttccataacgtaaaccaactattcatatcttagattcaaagtattcgtatcttaaagtcaattgtattctagaatagtttttcgaaacatccacaagacttggcttatagccattagatttcatatacctaattctgtccccctcgtctactcaccccattttttatgaatctcgtttttttataaattcttctattccttttatgtatcattatccaacctggctacaatcgaaatagacgaattcattaggtcgaatcattgcatagaaataaatatcattatttgattgaggtaagcttgtgcaatttcttagttattatattaatatgttttttggccaatcgttgaattgaataaaatcaactcaaatgggaatcattctataaagcatctttctttttttttaatcacccgcctgtgagactataagaatttttattcaaatgatgactcttgatatttgatattggaattgaatgaacaaaacaatataaagagaatcttaattggcggagggtatgatataataaggccaaagaggaattttcggaaaaagatcttttagatttctttccttttttccaattccgcaatattgtaatttttttctatgactcttgatcgtatatcctgtatttggagatttatgtgtggatatttatgtttcctaagtaaattagcttgagttacgcatacattgccctgttctaagctaaaaaaagactctttcaaaaactagtcaatgataattt
>AJP_0307
tatgtaattgattcaattatggaatcatgaatagtcattgcttcggccgatacacagttttttgcttctatatctatatgaagtgaatagttaatttatgaagaagaagcctcagtaagaattcaaataacccctctattttattgtatgaatgcaatatttttggatttctaaataagacgactaaaacatcagttaagttctttttgaatcctcgttgcatcttcaaatgattcgatagaatcgattcaacaatcttacacttcttcgagtaccaaggaccaataaaaaagattaaaagtatttaattgaaaaaaaaaaaaaatttcctgtctccacatcaccattctatttaacagtaaggtagagtaaggtaagggctcacaaatcttaaaaaaagatagcaaatatatcaaatatatagaggctctcgtatttcgctttagaatggattctcgcaaattcaactagatatgggacgtaaaacttttctaagaaactaaggtaaatagaaaagtgaaagggaggagcataggctaaaacgcccatctaactttttagacttcaaactcttgtgatcgatatttccatcttccctgtatcacaaatgcattcagttacatttttgtattatttgacttcaatttaatttgtgaaaaagcatctgattcagagaataattttgaaaaattagaaagaagaagtacattttgtcaaaaattagactcttaagaaaattgatcaaaaaggtaagtttaattctgaaaaataaagaaatagttaatgatacaattgtccaatgaattatgaccgaattcttccattgctaagattcatccaaccgaagtaactaagaactgggaattgaatgaataataatattccatcaaaacgaaaactacttagttccgatccacaggatttttgtgaatccatccgacttttgttcttccatttgttttttccgaaccctttttttgaattcttcgttcgttcgttttctttatttcatctctttatttttattcattcaattcccaggcaaagacgcaatcgaagaatttctattggaatccctatcgaaattcacagtagggcggattagctatatctttagttcatctctaactagcaatatctaatatcacatatacatatcttttttccataacgtaaaccaactattcatatcttagattcaaagtattcgtatcttaaagtcaattgtattctagaatagtttttcgaaacatccacaagaattggcttatagccattagatttcatatacctaattctgtccccctcgtctactcaccccattttttatgaatctcgtttttttataaattcttctattccttttatgtatcattatccaacctggctacaatcgaaatagacgaattcattaggtcgaatcattgcatagaaataaatatcattatttgattgaggtaagcttgtgcaatttcttagttattatattaatatgttttttggccaatcgttgaattgaataaaatcaactcaaatgggaatcattctataaagcatctttctttttttttaatcacccgcctgtgagactataagaatttttattcaaatgatgactcttgatatttgatattggaattgaatgaacaaaacaatataaagagaatattaattggcggagggtatgatataataaggccaaagaggaattttcggaaaacgatcttttagatttctttccttttttccaattccgcaatattgtaatttttttctatgactcttgatcgtatatcctgtatttggagatttatgtgtggatatttatgtttcctaagtaaattagcttgagttacgcatacattgccctgttctaagctaaaaaaagactctttcaaaaactagtcaatgatatttt
>AJP_0312
tatgtaattgattcaattatggaatcatgaatagtcattgcttcggccgatacacagttttttgcttctatatctatatgaagtgaatagttaatttatgaagaagaagcctcagtaagaattcaaataacccctctattttattgtatgaatgcaatatttttggatttctaaataagacgactaaaacatcagttaagttctttttgaatcctcgttgcatcttcaaatgattcgatagaatcgattcaacaatcttacacttcttcgagtaccaaggaccaataaaaaagattaaaagtatttaattgaaaaaaaaaaaaaatttcctgtctccacatcaccattctatttaacagtaaggtagagtaaggtaagggctcacaaatcttaaaaaaagatagcaaatatatcaaatatatagaggctctcgtatttcgctttcgaatggattctcgcaaattcaactagatatgggacgtaaaacttttctaagaaactaaggtaaatagaaaagtgaaagggaggagcataggctaaaacgcccatctaactttttagacttcaaactcttgtgatcgatatttccatcttccctgtatcacaaatgcattcagttacatttttgtattatttgacttcaatttaatttgtgaaaaagcatctgattcagagaataattttgaaaaattagaaagaagaagtacattttgtcaaaaattagactcttaagaaaattgatcaaaaaggtaagtttaattctgaaaaataaagaaatagttaatgatacaattgtccaatgaattatgaccgaattcttccattgctaagattcatccaaccgaagtaactaagaactgggaattgaatgaataataatattccatcaaaacgaaaactacttagttccgatccacaggatttttgtgaatccatccgacttttgttcttccatttgttttttccgaaccctttttttgaattcttcgttcgttcgttttctttatttcatctctttatttttattcattcaattcccaggcaaagacgcaatcgaagaatttctattggaatccctatcgaaattcacagtagggcggattagctatatctttagttcatctctaactagcaatatctaatatcacatatacatatcttttttccataacgtaaaccaactattcatatcttagattcaaagtattcgtatcttaaagtcaattgtattctagaatagtttttcgaaacatccacaagaattggcttatagccattagatttcatagacctaattctgtccccctcgtctactcaccccattttttatgaatctcgtttttttataaattcttctattccttttatgtatcattatccaacctggctacaatcgaaatagacgaattcattaggtcgaatcattgcatagaaataaatatcattatttgagtgaggtaagcttgtgcaatttcttagttattatattaatatgttttttggccaatcgttgaattgaataaaatcaactcaaatgggaatcattctataaagcatctttctttttttttaatcacccgcctgtgagactataagaatttttattcaaatgatgactcttgatatttgatattggaattgaatgaacaaaacaatataaagagaatattaattggcggagggtatgatataataaggccaaagaggaattttcggaaaaagatcttttagatttctttccttttttccaattccgcaatattgtaatttttttctatgactcttgatcgtatatcctgtatttggagatttatgtgtggatatttatgtttcctaagtaaattagcttgagttacgcatacattgccctgttctaagctaaaaaaagactctttcaaaaactagtcaatgataattt
>AJP_0319
tatgtaattgattcaattatggaatcatgaatagtcattgcttcggccgatacacagttttttgcttctatatctatatgaagtgaatagttaatttatgaagaagaagcctcagtaagaattcaaataacccctctattttattgtatgaatgcaatatttttggatttctaaataagacgactaaaacatcagttaagttctttttgaatcctcgttgcatcttcaaatgattcgatagaatcgattcaacaatcttacacttcttcgagtaccaaggaccaataaaaaagattaaaagtatttaattgaaaaaaaaaaaaaatttcctgtctccacatcaccattctatttaacagtaaggtagagtaaggtaagggctcacaaatcttaaaaaaagatagcaaatatatcaaatatatagaggctctcgtatttcgctttcgaatggattctcgcaaattcaactagatatgggacgtaaaacttttctaagaaactaaggtaaatagaaaagtgaaagggaggagcataggctaaaacgcccatctaactttttagacttcaaactcttgtgatcgatatttccatcttccctgtatcacaaatgcattcagttacatttttgtattatttgacttcaatttaatttgtgaaaaagcatctgattcagagaataattttgaaaaattagaaagaagaagtacattttgtcaaaaattagactcttaagaaaattgatcaaaaaggtaagtttaattctgaaaaataaagaaatagttaatgatacaattgtccaatgaattatgaccgaattcttccattgctaagattcatccaaccgaagtaactaagaactgggaattgaatgaataataatattccatcaaaacgaaaactacttagttccgatccacaggatttttgtgaatccatccgacttttgttcttccatttgttttttccgaaccctttttttgaattcttcgttcgttcgttttctttatttcatctctttatttttattcattcaattcccaggcaaagacgcaatcgaagaatttctattggaatccctatcgaaattcacagtagggcggattagctatatctttagttcatctctaactagcaatatctaatatcacatatacatatcttttttccataacgtaaaccaactattcatatcttagattcaaagtattcgtatcttaaagtcaattgtattctagaatagtttttcgaaacatccacaagaattggcttatagccattagatttcatagacctaattctgtccccctcgtctactcaccccattttttatgaatctcgtttttttataaattcttctattccttttatgtatcattatccaacctggctacaatcgaaatagacgaattcattaggtcgaatcattgcatagaaataaatatcattatttgattgaggtaagcttgtgcaatttcttagttattatattaatatgttttttggccaatcgttgaattgaataaaatcaactcaaatgggaatcattctataaagcatctttctttttttttaatcacccgcctgtgagactataagaatttttattcaaatgatgactcttgatatttgatattggaattgaatgaacaaaacaatataaagagaatattaattggcggagggtatgatataataaggccaaagaggaattttcggaaaaagatcttttagatttctttccttttttccaattccgcaatattgtaatttttttctatgactcttgatcgtatatcctgtatttggagatttatgtgtggatatttatgtttcctaagtaaattagcttgagttacgcatacattgccctgttctaagctaaaaaaagactctttcaaaaactagtcaatgataattt
>AJP_0347
tatgtaattgattcaattatggaatcatgaatagtcattgcttcggccgatacacagttttttgcttctatatctatatgaagtgaatagttaatttatgaagaagaagcctcagtaagaattcaaataacccctctattttattgtatgaatgcaatatttttggatttctaaataagacgactaaaacatcagttaagttctttttgaatcctcgttgcatcttcaaatgattcgatagaatcgattcaacaatcttacacttcttcgagtaccaaggaccaataaaaaagattaaaagtatttaattgaaaaaaaaaaaaaatttcctgtctccacatcaccattctatttaacagtaaggtagagtaaggtaagggctcacaaatcttaaaaaaagatagcaaatatatcaaatatatagaggctctcgtatttcgctttagaatggattctcgcaaattcaactagatatgggacgtaaaacttttctaagaaactaaggtaaatagaaaagtgaaagggaggagcataggctaaaacgcccatctaactttttagacttcaaactcttgtgatcgatatttccatcttccctgtatcacaaatgcattcagttacatttttgtattatttgacttcaatttaatttgtgaaaaagcatctgattcagagaataattttgaaaaattagaaagaagaagtacattttgtcaaaaattagactcttaagaaaattgatcaaaaaggtaagtttaattctgaaaaataaagaaatagttaatgatacaattgtccaatgaattatgaccgaattcttccattgctaagattcatccaaccgaagtaactaagaactgggaattgaatgaataataatattccatcaaaacgaaaactacttagttccgatccacaggatttttgtgaatccatccgacttttgttcttccatttgttttttccgaaccctttttttgaattcttcgttcgttcgttttctttatttcatctctttatttttattcattcaattcccaggcaaagacgcaatcgaagaatttctattggaatccctatcgaaattcacagtagggcggattagctatatctttagttcatctctaactagcaatatctaatatcacatatacatatcttttttccataacgtaaaccaactattcatatcttagattcaaagtattcgtatcttaaagtcaattgtattctagaatagtttttcgaaacatccacaagaattggcttatagccattagatttcatatacctaattctgtccccctcgtctactcaccccattttttatgaatctcgtttttttataaattcttctattccttttatgtatcattatccaacctggctacaatcgaaatagacgaattcattaggtcgaatcattgcatagaaataaatatcattatttgattgaggtaagcttgtgcaatttcttagttattatattaatatgttttttggccaatcgttgaattgaataaaatcaactcaaatgggaatcattctataaagcatctttctttttttttaatcacccgcctgtgagactataagaatttttattcaaatgatgactcttgatatttgatattggaattgaatgaacaaaacaatataaagagaatattaattggcggagggtatgatataataaggccaaagaggaattttcggaaaaagatcttttagatttctttccttttttccaattccgcaatattgtaatttttttctatgactcttgatcgtatatcctgtatttggagatttatgtgtggatatttatgtttcctaagtaaattagcttgagttacgcatacattgccctgttctaagctaaaaaaagactctttcaaaaactagtcaatgataattt
>AJP_0358
tatgtaattgattcaattatggaatcatgaatagtcattgcttcggccgatacacagttttttgcttctatatctatatgaagtgaatagttaatttatgaagaagaagcctcagtaagaattcaaataacccctctattttattgtatgaatgcaatatttttggatttctaaataagacgactaaaacatcagttaagttctttttgaatcctcgttgcatcttcaaatgattcgatagaatcgattcaacaatcttacacttcttcgagtaccaaggaccaataaaaaagattaaaagtatttaattgaaaaaaaaaaaaaatttcctgtctccacatcaccattctatttaacagtaaggtagagtaaggtaagggctcacaaatcttaaaaaaagatagcaaatatatcaaatatatagaggctctcgtatttcgctttagaatggattctcgcaaattcaactagatatgggacgtaaaacttttctaagaaactaaggtaaatagaaaagtgaaagggaggagcataggctaaaacgcccatctaactttttagacttcaaactcttgtgatcgatatttccatcttccctgtatcacaaatgcattcagttacatttttgtattatttgacttcaatttaatttgtgaaaaagcatctgattcagagaataattttgaaaaattagaaagaagaagtacattttgtcaaaaattagactcttaagaaaattgatcaaaaaggtaagtttaattctgaaaaataaagaaatagttaatgatacaattgtccaatgaattatgaccgaattcttccattgctaagattcatccaaccgaagtaactaagaactgggaattgaatgaataataatattccatcaaaacgaaaactacttagttccgatccacaggatttttgtgaatccatccgacttttgttcttccatttgttttttccgaaccctttttttgaattcttcgttcgttcgttttctttatttcatctctttatttttattcattcaattcccaggcaaagacgcaatcgaagaatttctattggaatccctatcgaaattcacagtagggcggattagctatatctttagttcatctctaactagcaatatctaatatcacatatacatatcttttttccataacgtaaaccaactattcatatcttagattcaaagtattcgtatcttaaagtcaattgtagtctagaatagtttttcgaaacatccacaagaattggcttatagccattagatttcatatacctaattctgtccccctcgtctactcaccccattttttatgaatctcgtttttttataaattcttctattccttttatgtatcattatccaacctggctacaatcgaaatagacgaattcattaggtcgaatcattgcatagaaataaatatcattatttgattgaggtaagcttgtgcaatttcttagttattatattaatatgttttttggccaatcgttgaattgaataaaatcaactcaaatgggaatcattctataaagcatctttctttttttttaatcacccgcctgtgagactataagaatttttattcaaatgatgactcttgatatttgatattggaattgaatgaacaaaacaatataaagagaatattaattggcggagggtatgatataataaggccaaagaggaattttcggaaaaagatcttttagatttctttccttttttccaattccgcaatattgtaatttttttctatgactcttgatcgtatatcctgtatttggagatttatgtgtggatatttatgtttcctaagtaaattagcttgagttacgcatacattgccctgttctaagctaaaaaaagactctttcaaaaactagtcaatgataattt
>AJP_0359
tatgtaattgattcaattatggaatcatgaatagtcattgcttcggccgatacacagttttttgcttctatatctatatgaagtgaatagttaatttatgaagaagaagcctcagtaagaattcaaataacccctctattttattgtatgaatgcaatatttttggatttctaaataagacgactaaaacatcagttaagttctttttgaatcctcgttgcatcttcaaatgattcgatagaatcgattcaacaatcttacacttcttcgagtaccaaggaccaataaaaaagattaaaagtatttaattgaaaaaaaaaaaaaatttcctgtctccacatcaccattctatttaacagtaaggtagagtaaggtaagggctcacaaatcttaaaaaaagatagcaaatatatcaaatatatagaggctctcgtatttcgctttagaatggattctcgcaaattcaactagatatgggacgtaaaacttttctaagaaactaaggtaaatagaaaagtgaaagggaggagcataggctaaaacgcccatctaactttttagacttcaaactcttgtgatcgatatttccatcttccctgtatcacaaatgcattcagttacatttttgtattatttgacttcaatttaatttgtgaaaaagcatctgattcagagaataattttgaaaaattagaaagaagaagtacattttgtcaaaaattagactcttaagaaaattgatcaaaaaggtaagtttaattctgaaaaataaagaaatagttaatgatacaattgtccaatgaattatgaccgaattcttccattgctaagattcatccaaccgaagtaactaagaactgggaattgaatgaataataatattccatcaaaacgaaaactacttagttccgatccacaggatttttgtgaatccatccgacttttgttcttccatttgttttttccgaaccctttttttgaattcttcgttcgttcgttttctttatttcatctctttatttttattcattcaattcccaggcaaagacgcaatcgaagaatttctattggaatccctatcgaaattcacagtagggcggattagctatatctttagttcatctctaactagcaatatctaatatcacatatacatatcttttttccataacgtaaaccaactattcatatcttagattcaaagtattcgtatcttaaagtcaattgtagtctagaatagtttttcgaaacatccacaagaattggcttatagccattagatttcatatacctaattctgtccccctcgtctactcaccccattttttatgaatctcgtttttttataaattcttctattccttttatgtatcattatccaacctggctacaatcgaaatagacgaattcattaggtcgaatcattgcatagaaataaatatcattatttgattgaggtaagcttgtgcaatttcttagttattatattaatatgttttttggccaatcgttgaattgaataaaatcaactcaaatgggaatcattctataaagcatctttctttttttttaatcacccgcctgtgagactataagaatttttattcaaatgatgactcttgatatttgatattggaattgaatgaacaaaacaatataaagagaatattaattggcggagggtatgatataataaggccaaagaggaattttcggaaaaagatcttttagatttctttccttttttccaattccgcaatattgtaatttttttctatgactcttgatcgtatatcctgtatttggagatttatgtgtggatatttatgtttcctaagtaaattagcttgagttacgcatacattgccctgttctaagctaaaaaaagactctttcaaaaactagtcaatgataattt
>AJP_0375
tatgtaattgattcaattatggaatcatgaatagtcattgcttcggccgatacacagttttttgcttctatatctatatgaagtgaatagttaatttatgaagaagaagcctcagtaagaattcaaataacccctctattttattgtatgaatgcaatatttttggatttctaaataagacgactaaaacatcagttaagttctttttgaatcctcgttgcatcttcaaatgattcgatagaatcgattcaacaatcttacacttcttcgagtaccaaggaccaataaaaaagattaaaagtatttaattgaaaaaaaaaaaaaatttcctgtctccacatcaccattctatttaacagtaaggtagagtaaggtaagggctcacaaatcttaaaaaaagatagcaaatatatcaaatatatagaggctctcgtatttcgctttagaatggattctcgcaaattcaactagatatgggacgtaaaacttttctaagaaactaaggtaaatagaaaagtgaaagggaggagcataggctaaaacgcccatctaactttttagacttcaaactcttgtgatcgatatttccatcttccctgtatcacaaatgcattcagttacatttttgtattatttgacttcaatttaatttgtgaaaaagcatctgattcagagaataattttgaaaaattagaaagaaaaagtacattttgtcaaaaattagactcttaagaaaattgatcaaaaaggtaagtttaattctgaaaaataaagaaatagttaatgatacaattgtccaatgaattatgaccgaattcttccattgctaagattcatccaaccgaagtaactaagaactgggaattgaatgaataataatattccatcaaaacgaaaactacttagttccgatccacaggatttttgtgaatccatccgccttttgttcttccatttgttttttccgaaccctttttttgaattcttcgttcgttcgttttctttatttcatctctttatttttattcattcaattcccaggcaaagacgcaatcgaagaatttctattggaatccctatcgaaattcacagtagggcggattagctatatctttagttcatctctaactagcaatatctaatatcacatatacatatcttttttccataacgtaaaccaactattcatatcttagattcaaagtattcgtatcttaaagtcaattgtattctagaatagtttttcgaaacatccacaagacttggcttatagccattagatttcatatacctaattctgtccccctcgtctactcaccccattttttatgaatctcgtttttttataaattcttctattccttttatgtatcattatccaacctggctacaatcgaaatagacgaattcattaggtcgaatcattgcatagaaataaatatcattatttgattgaggtaagcttgtgcaatttcttagttattatattaatatgttttttggccaatcgttgaattgaataaaatcaactcaaatgggaatcattctataaagcatctttctttttttttaatcacccgcctgtgagactataagaatttttattcaaatgatgactcttgatatttgatattggaattgaatgaacaaaacaatataaagagaatattaattggcggagggtatgatataataaggccaaagaggaattttcggaaaaagatcttttagatttctttccttttttccaattccgcaatattgtaatttttttctatgactcttgatcgtatatcctgtatttggagatttatgtgtggatatttatgtttcctaagtaaattagcttgagttacgcatacattgccctgttctaagctaaaaaaagactctttcaaaaactagtcaatgataattt
>AJP_0444
tatgtaattgattcaattatggaatcatgaatagtcattgcttcggccgatacacagttttttgcttctatatctatatgaagtgaatagttaatttatgaagaagaagcctcagtaagaattcaaataacccctctattttattgtatgaatgcaatatttttggatttctaaataagacgactaaaacatcagttaagttctttttgaatcctcgttgcatcttcaaatgattcgatagaatcgattcaacaatcttacacttcttcgagtaccaaggaccaataaaaaagattaaaagtatttaattgaaaaaaaaaaaaaatttcctgtctccacatcaccattctatttaacagtaaggtagagtaaggtaagggctcacaaatcttaaaaaaagatagcaaatatgtcaaatatatagaggctctcgtatttcgctttagaatggattctcgcaaattcaactagatatgggacgtaaaacttttctaagaaactaaggtaaatagaaaagtgaaagggaggagcataggctaaaacgcccatctaactttttagacttcaaactcttgtgatcgatatttccatcttccctgtatcacaaatgcattcagttacatttttgtattatttgacttcaatttaatttgtgaaaaagcatctgattcagagactaattttgaaaaattagaaagaagaagtacattttgtcaaaaattagactcttaagaaaattgatcaaaaaggtaagtttaattctgaaaaataaagaaatagttaatgatacaattgtccaatgaattatgaccgaattcttccattgctaagattcatccaaccgaagtaactaagaactgggaattgaatgaataataatattccatcaaaacgaaaactacttagttccgatccacaggatttttgtgaatccatccgacttttgttcttccatttgttttttccgaaccctttttttgaattcttcgttcgttcgttttctttatttcatctctttatttttattcattcaattcccaggcaaagacgcaatcgaagaatttctattggaatccctatcgaaattcacagtagggcggattagctatatctttagttcatctctaactagcaatatctaatatcacatatacatatcttttttccataacgtaaaccaactattcatatcttagattcaaagtattcgtatcttaaagtcaattgtattctagaatagtttttcgaaacatccacaagaattggcttatagccattagatttcatatacctaattctgtccccctcgtctactcaccccattttttatgaatctcgtttttttataaattcttctattccttttatgtatcattatccaacctggctacaatcgaaatagccgaattcattaggtcgaatcattgcatagaaataaatatcattatttgattgaggtaagcttgtgcaatttcttagttattatattaatatgttttttggccaatcgttgaattgaataaaatcaactcaaatgggaatcattctataaagcatctttctttttttttaatcacccgcctgtgagactataagaatttttattcaaatgatgactcttgatatttgatattggaattgaatgaacaaaacaatataaagagaatattaattggcggagggtatgatataataaggccaaagaggaattttcggaaaaagatcttttagatttctttccttttttccaattccgcaatattgtaatttttttctatgactcttgatcgtatatcctgtatttggagatttatgtgtggatatttatgtttcctaagtaaattagcttgagttacgcatacattgccctgttctaagctaaaaaaagactctttcaaaaactagtcaatgattattt
>AJP_0446
tatgtaattgattcaattatggaatcatgaatagtcattgcttcggccgatacacagttttttgcttctatatctatatgaagtgaatagttaatttatgaagaagaagcctcagtaagaattcaaataacccctctattttattgtatgaatgcaatatttttggatttctaaataagacgactaaaacatcagttaagttctttttgaatcctcgttgcatcttcaaatgattcgatagaattgattcaacaatcttacacttcttcgagtaccaaggaccaataaaaaagattaaaagtatttaattgaaaaaaaaaaaaaatttcctgtctccacatcaccattctatttaacagtaaggtagagtaaggtaagggctcacaaatcttaaaaaaagatagcaaatatatcaaatatatagaggctctcgtatttcgctttagaatggattctcgcaaattcaactagatatgggacgtaaaacttttctaagaaactaaggtaaatagaaaagtgaaagggaggagcataggctaaaacgcccatctaactttttagacttcaaactcttgtgatcgatatttccatcttccctgtatcacaaatgcattcagttacatttttgtattatttgacttcaatttaatttgtgaaaaagcatctgattcagagaataattttgaaaaattagaaagaagaagtacattttgtcaaaaattagactcttaagaaaattgatcaaaaaggtaagtttaattctgaaaaataaagaaatagttaatgatacaattgtccaatgaattatgaccgaattcttccattgctaagattcatccaaccgaagtaactaagaactgggaattgaatgaataataatattccatcaaaacgaaaactacttagttccgatccacaggatttttgtgaatccatccgacttttgttcttccatttgttttttccgaaccctttttttgaattcttcgttcgttcgttttctttatttcatctctttatttttattcattcaattcccaggcaaagacgcaatcgaagaatttctattggaatccctatcgaaattcacagtagggcggattagctatatctttagttcatctctaactagcaatatctaatatcacatatacatatcttttttccataacgtaaaccaactattcatatcttagattcaaagtattcgtatcttaaagtcaattgtattctagaatagtttttcgaaacatccacaagaattggcttatagccattagatttcatatacctaattctgtccccctcgtctactcaccccattttttatgaatctcgtttttttataaattcttctattccttttatgtatcattatccaacctggctacaatcgaaatagacgaattcattaggtcgaatcattgcatagaaataaatatcattatttgattgaggtaagcttgtgcaatttcttagttattatattaatatgttttttggccaatcgttgaattgaataaaatcaactcaaatgggaatcattctataaagcatctttctttttttttaatcacccgcctgtgagactataagaatttttattcaaatgatgactcttgatatttgatattggaattgaatgaacaaaacaatataaagagaatattaattggcggagggtatgatataataaggccaaagaggaattttcggaaaaagatcttttagatttctttccttttttccaattccgcaatattgtaatttttttctatgactcttgatcgtatatcctgtatttggagatttatgtgtggatatttatgtttcctaagtaaattagcttgagttacgcatacattgccctgttctaagctaaaaaaagactctttcaaaaactagtcaatgattattt
>AJP_0465
tatgtaattgattcaattatggaatcatgaatagtcattgcttcggccgatacacagttttttgcttctatatctatatgaagtgaatagttaatttatgaagaagaagcctcagtaagaattcaaataacccctctattttattgtatgaatgcaatatttttggatttctaaataagacgactaaaacatcagttaagttctttttgaatcctcgttgcatcttcaaatgattcgatagaatcgattcaacaatcttacacttcttcgagtaccaaggaccaataaaaaagattaaaagtatttaattgaaaaaaaaaaaaaatttcctgtctccacatcaccattctatttaacagtaaggtagagtaaggtaagggctcacaaatcttaaaaaaagatagcaaatatgtcaaatatatagaggctctcgtatttcgctttagaatggattctcgcaaattcaactagatatgggacgtaaaacttttctaagaaactaaggtaaatagaaaagtgaaagggaggagcataggctaaaacgcccatctaactttttagacttcaaactcttgtgatcgatatttccatcttccctgtatcacaaatgcattcagttacatttttgtattatttgacttcaatttaatttgtgaaaaagcatctgattcagagaataattttgaaaaattagaaagaagaagtacattttgtcaaaaattagactcttaagaaaattgatcaaaaaggtaagtttaattctgaaaaataaagaaatagttaatgatacaattgtccaatgaattatgaccgaattcttccattgctaagattcatccaaccgaagtaactaagaactgggaattgaatgaataataatattccatcaaaacgaaaactacttagttccgatccacaggatttttgtgaatccatccgacttttgttcttccatttgttttttccgaaccctttttttgaattcttcgttcgttcgttttctttatttcatctctttatttttattcattcaattcccaggcaaagacgcaatcgaagaatttctattggaatccctatcgaaattcacagtagggcggattagctatatctttagttcatctctaactagcaatatctaatatcacatatacatatcttttttccataacgtaaaccaactattcatatcttagattcaaagtattcgtatcttaaagtcaattgtattctagaatagtttttcgaaacatccacaagaattggcttatagccattagatttcatatacctaattctgtccccctcgtctactcaccccattttttatgaatctcgtttttttataaattcttctattccttttatgtatcattatccaacctggctacaatcgaaatagccgaattcattaggtcgaatcattgcatagaaataaatatcattatttgattgaggtaagcttgtgcaatttcttagttattatattaatatgttttttggccaatcgttgaattgaataaaatcaactcaaatgggaatcattctataaagcatctttctttttttttaatcacccgcctgtgagactataagaatttttattcaaatgatgactcttgatatttgatattggaattgaatgaacaaaacaatataaagagaatattaattggcggagggtatgatataataaggccaaagaggaattttcggaaaaagatcttttagatttctttccttttttccaattccgcaatattgtaatttttttctatgactcttgatcgtatatcctgtatttggagatttatgtgtggatatttatgtttcctaagtaaattagcttgagttacgcatacattgccctgttctaagctaaaaaaagactctttcaaaaactagtcaatgattattt
>AJP_0466
tatgtaattgattcaattatggaatcatgaatagtcattgcttcggccgatacacagttttttgcttctatatctatatgaagtgaatagttaatttatgaagaagaagcctcagtaagaattcaaataacccctctattttattgtatgaatgcaatatttttggatttctaaataagacgactaaaacatcagttaagttctttttgaatcctcgttgcatcttcaaatgattcgatagaattgattcaacaatcttacacttcttcgagtaccaaggaccaataaaaaagattaaaagtatttaattgaaaaaaaaaaaaaatttcctgtctccacatcaccattctatttaacagtaaggtagagtaaggtaagggctcacaaatcttaaaaaaagatagcaaatatatcaaatatatagaggctctcgtatttcgctttagaatggattctcgcaaattcaactagatatgggacgtaaaacttttctaagaaactaaggtaaatagaaaagtgaaagggaggagcataggctaaaacgcccatctaactttttagacttcaaactcttgtgatcgatatttccatcttccctgtatcacaaatgcattcagttacatttttgtattatttgacttcaatttaatttgtgaaaaagcatctgattcagagaataattttgaaaaattagaaagaagaagtacattttgtcaaaaattagactcttaagaaaattgatcaaaaaggtaagtttaattctgaaaaataaagaaatagttaatgatacaattgtccaatgaattatgaccgaattcttccattgctaagattcatccaaccgaagtaactaagaactgggaattgaatgaataataatattccatcaaaacgaaaactacttagttccgatccacaggatttttgtgaatccatccgacttttgttcttccatttgttttttccgaaccctttttttgaattcttcgttcgttcgttttctttatttcatctctttatttttattcattcaattcccaggcaaagacgcaatcgaagaatttctattggaatccctatcgaaattcacagtagggcggattagctatatctttagttcatctctaactagcaatatctaatatcacatatacatatcttttttccataacgtaaaccaactattcatatcttagattcaaagtattcgtatcttaaagtcaattgtattctagaatagtttttcgaaacatccacaagaattggcttatagccattagatttcatatacctaattctgtccccctcgtctactcaccccattttttatgaatctcgtttttttataaattcttctattccttttatgtatcattatccaacctggctacaatcgaaatagacgaattcattaggtcgaatcattgcatagaaataaatatcattatttgattgaggtaagcttgtgcaatttcttagttattatattaatatgttttttggccaatcgttgaattgaataaaatcaactcaaatgggaatcattctataaagcatctttctttttttttaatcacccgcctgtgagactataagaatttttattcaaatgatgactcttgatatttgatattggaattgaatgaacaaaacaatataaagagaatattaattggcggagggtatgatataataaggccaaagaggaattttcggaaaaagatcttttagatttctttccttttttccaattccgcaatattgtaatttttttctatgactcttgatcgtatatcctgtatttggagatttatgtgtggatatttatgtttcctaagtaaattagcttgagttacgcatacattgccctgttctaagctaaaaaaagactctttcaaaaactagtcaatgattattt
>AJP_0481
tatgtaattgattcaattatggaatcatgaatagtcattgcttcggccgatacacagttttttgcttttatatctatatgaagtgaatagttaatttatgaagaagaagtctcagtaagaattcaaataacccctctattttattgtatgaatgcaatatttttgtatttctaaatcagacgactaaaacatcagttaagttctttttgaatcctcgttgcatcttcaaatgattcgatagaatcgattcaacaatcttacacttcttcgagtaccaaggaccaataaaaaagattaaaagtatttaattgaaaaaaaaaaaaaatttcctgtctcaacatcaccattctatttaacagtaaggtagagtaaggtaagggctcacaaatcttaaaaaaagatagaaaatatatcaaatatatagaggctctcgtatttcgctttagaatggattctcgcaaattcaactagatatgggacgtaaaacttttctaagaaactaaggtaaatagaaaagtgaaagggaggagcataggctaaaacgcccatccaactttttagacttcaaactcttgtgatcgatatttccatcttccctctatcacaaatgcattcagttacatttttgtattatttgacttcaatttaatttgtgaaaaagcatctgattcagagaataattttgaaaaattagaaagaagaagtagattttatcaaaaattagactcttaagaagattgatcaaaaaggtaattttaattctgaaaaataaagaaatagttaatgatacaattgtccaatgaattatgaccgaattcttccattgctaagattcatccaaccgaagtaactaagaactgggaattgaatgaataataatattccatcaaaacgaaaactacttagttccgatccacaggatttttgtgaatccatacgacttttgttcttccatttgttttttccgaaccctttttttgaattcttcgtgcgttcgttttcgttatttcatctctttatttttattcattcaattcccaggcaaagacgcaatcgaagaatttctattggaatccctatcgaaattcacagtagggcggattagctatatctttagttcatctataactagcaatatctaatatcacatatacatgtcttttttccataacgtaaaccaacgattcatatcttagattcaaagtattcgtatcttaaagtcaattgtattctagaatagtttttcgaaacatccacaagaattggcttatagccattagatttcatatacctaattctgtccccctcgtctactcaccccattttttatgaatctcgtttttttataaattcttctattccttttatgtatcattatccaacctggctacaatcgaaatagacgaattcattaggtcgaatcattgcatagaaataaatatcattatttgattgaggtaagcttgtgcaatttcttagttattatattaatatgttttttggccaatcgttgaattgaataaaatcaactcaaatgggaatcattctataaagcatctttctttttttttaatcacccgcctgtgagactataagaatttttattcaaatgatgactcttgatatttgatattggaattgaatgaacaaaacaatataaagagaatattaattggcggagggtatgatataataaggccaaagaggaattttcggaaaaagatcttttagatttctttccttttttccaattccgcaatattgtaatttttttctatgactcttgatcgtatatcctgtatttggagatttatgtgtggatatttatgtttcctaagtaaattagcttgagttacgcatacattgccctgttctaagctaaaaaaagactctttcaaaaactagtcaatgattaaaa
>AJP_0482
tatgtaattgattcaattatggaatcatgaatagtcattgcttcggccgatacacagttttttgcttttatatctatatgaagtgaatagttaatttatgaagaagaagtctcagtaagaattcaaataacccctctattttattgtatgaatgcaatatttttgtatttctaaatcagacgactaaaacatcagttaagttctttttgaatcctcgttgcatcttcaaatgattcgatagaatcgattcaacaatcttacacttcttcgagtaccaaggaccaataaaaaagattaaaagtatttaattgaaaaaaaaaaaaaatttcctgtctcaacatcaccattctatttaacagtaaggtagagtaaggtaagggctcacaaatcttaaaaaaagatagaaaatatatcaaatatatagaggctctcgtatttcgctttagaatggattctcgcaaattcaactagatatgggacgtaaaacttttctaagaaactaaggtaaatagaaaagtgaaagggaggagcataggctaaaacgcccatccaactttttagacttcaaactcttgtgatcgatatttccatcttccctctatcacaaatgcattcagttacatttttgtattatttgacttcaatttaatttgtgaaaaagcatctgattcagagaataattttgaaaaattagaaagaagaagtagattttatcaaaaattagactcttaagaagattgatcaaaaaggtaattttaattctgaaaaataaagaaatagttaatgatacaattgtccaatgaattatgaccgaattcttccattgctaagattcatccaaccgaagtaactaagaactgggaattgaatgaataataatattccatcaaaacgaaaactacttagttccgatccacaggatttttgtgaatccatacgacttttgttcttccatttgttttttccgaaccctttttttgaattcttcgtgcgttcgttttcgttatttcatctctttatttttattcattcaattcccagtcaaagacgcaatcgaagaatttctattggaatccctatcgaaattcacagtagggcggattagctatatctttagttcatctataactagcaatatctaatatcacatatacatgtcttttttccataacgtaaaccaacgattcatatcttagattcaaagtattcgtatcttaaagtcaattgtattctagaatagtttttcgaaacatccacaagaattggcttatagccattagatttcatatacctaattctgtccccctcgtctactcaccccattttttatgaatatcgtttttttgtaaattcttctattccttttatgtatcattatccaacctggctacaatcgaaatagacgaattcattaggtcgaatcattgcatagaaataaatatcattatttgattgaggtaagcttgtgcaatttcttagttattatattaatattttttttggccaatcgttgaattgaataaaatcaactcaaatgggaatcattctataaagcatctttctttttttttaatcacccgcctgtgagactataagaatttttattcaaatgatgactcttgatatttgatattggaattgaatgaacaaaacaatataaagagaatattaattggcggagggtatgatataataaggccaaagaggaattttcggaaaaagatcttttagatctctttccttttttccaattccgcaatattgtaatttttttctatgactcttgatcgtatatcctgtatttggagatttatgtttggatatttatgtttcctaagtaaattagcttgagttacgcatacattgccctgttctaagctaaaaaaagactctttcaaaaactagtcaatgattaaaa
>AJP_0490
tatgtaattgattcaattatggaatcatgaatagtcattgcttcggccgatacacagttttttgcttctatatctatatgaagtgaatagttaatttatgaagaagaagcctcagtaagaattcaaataacccctctattttattgtatgaatgcaatatttttggatttctaaataagacgactaaaacatcagttaagttctttttgaatcctcgttgcatcttcaaatgattcgatagaatcgattcaacaatcttacacttcttcgagtaccaaggaccaataaaaaagattaaaagtatttaattgaaaaaaaaaaaaaatttcctgtctccacatcaccattctatttaacagtaaggtagagtaaggtaagggctcacaaatcttaaaaaaagatagcaaatatgtcaaatatatagaggctctcgtatttcgctttagaatggattctcgcaaattcaactagatatgggacgtaaaacttttctaagaaactaaggtaaatagaaaagtgaaagggaggagcataggctaaaacgcccatctaactttttagacttcaaactcttgtgatcgatatttccatcttccctgtatcacaaatgcattcagttacatttttgtattatttgacttcaatttaatttgtgaaaaagcatctgattcagagactaattttgaaaaattagaaagaagaagtacattttgtcaaaaattagactcttaagaaaattgatcaaaaaggtaagtttaattctgaaaaataaagaaatagttaatgatacaattgtccaatgaattatgaccgaattcttccattgctaagattcatccaaccgaagtaactaagaactgggaattgaatgaataataatattccatcaaaacgaaaactacttagttccgatccacaggatttttgtgaatccatccgacttttgttcttccatttgttttttccgaaccctttttttgaattcttcgttcgttcgttttctttatttcatctctttatttttattcattcaattcccaggcaaagacgcaatcgaagaatttctattggaatccctatcgaaattcacagtagggcggattagctatatctttagttcatctctaactagcaatatctaatatcacatatacatatcttttttccataacgtaaaccaactattcatatcttagattcaaagtattcgtatcttaaagtcaattgtattctagaatagtttttcgaaacatccacaagaattggcttatagccattagatttcatatacctaattctgtccccctcgtctactcaccccattttttatgaatctcgtttttttataaattcttctattccttttatgtatcattatccaacctggctacaatcgaaatagccgaattcattaggtcgaatcattgcatagaaataaatatcattatttgattgaggtaagcttgtgcaatttcttagttattatattaatatgttttttggccaatcgttgaattgaataaaatcaactcaaatgggaatcattctataaagcatctttctttttttttaatcacccgcctgtgagactataagaatttttattcaaatgatgactcttgatatttgatattggaattgaatgaacaaaacaatataaagagaatattaattggcggagggtatgatataataaggccaaagaggaattttcggaaaaagatcttttagatttctttccttttttccaattccgcaatattgtaatttttttctatgactcttgatcgtatatcctgtatttggagatttatgtgtggatatttatgtttcctaagtaaattagcttgagttacgcatacattgccctgttctaagctaaaaaaagactctttcaaaaactagtcaatgattattt
>AJP_0492
tatgtaattgattcaattatggaatcatgaatagtcattgcttcggccgatacacagttttttgcttctatatctatatgaagtgaatagttaatttatgaagaagaagcctcagtaagaattcaaataacccctctattttattgtatgaatgcaatatttttggatttctaaataagacgactaaaacatcagttaagttctttttgaatcctcgttgcatcttcaaatgattcgatagaatcgattcaacaatcttacacttcttcgagtaccaaggaccaataaaaaagattaaaagtatttaattgaaaaaaaaaaaaaatttcctgtctccacatcaccattctatttaacagtaaggtagagtaaggtaagggctcacaaatcttaaaaaaagatagcaaatatgtcaaatatatagaggctctcgtatttcgctttagaatggattctcgcaaattcaactagatatgggacgtaaaacttttctaagaaactaaggtaaatagaaaagtgaaagggaggagcataggctaaaacgcccatctaactttttagacttcaaactcttgtgatcgatatttccatcttccctgtatcacaaatgcattcagttacatttttgtattatttgacttcaatttaatttgtgaaaaagcatctgattcagagactaattttgaaaaattagaaagaagaagtacattttgtcaaaaattagactcttaagaaaattgatcaaaaaggtaagtttaattctgaaaaataaagaaatagttaatgatacaattgtccaatgaattatgaccgaattcttccattgctaagattcatccaaccgaagtaactaagaactgggaattgaatgaataataatattccatcaaaacgaaaactacttagttccgatccacaggatttttgtgaatccatccgacttttgttcttccatttgttttttccgaaccctttttttgaattcttcgttcgttcgttttctttatttcatctctttatttttattcattcaattcccaggcaaagacgcaatcgaagaatttctattggaatccctatcgaaattcacagtagggcggattagctatatctttagttcatctctaactagcaatatctaatatcacatatacatatcttttttccataacgtaaaccaactattcatatcttagattcaaagtattcgtatcttaaagtcaattgtattctagaatagtttttcgaaacatccacaagaattggcttatagccattagatttcatatacctaattctgtccccctcgtctactcaccccattttttatgaatctcgtttttttataaattcttctattccttttatgtatcattatccaacctggctacaatcgaaatagccgaattcattaggtcgaatcattgcatagaaataaatatcattatttgattgaggtaagcttgtgcaatttcttagttattatattaatatgttttttggccaatcgttgaattgaataaaatcaactcaaatgggaatcattctataaagcatctttctttttttttaatcacccgcctgtgagactataagaatttttattcaaatgatgactcttgatatttgatattggaattgaatgaacaaaacaatataaagagaatattaattggcggagggtatgatataataaggccaaagaggaattttcggaaaaagatcttttagatttctttccttttttccaattccgcaatattgtaatttttttctatgactcttgatcgtatatcctgtatttggagatttatgtgtggatatttatgtttcctaagtaaattagcttgagttacgcatacattgccctgttctaagctaaaaaaagactctttcaaaaactagtcaatgattattt
>AJP_0495
tatgtaattgattcaattatggaatcatgaatagtcattgcttcggccgatacacagttttttgcttctatatctatatgaagtgaatagttaatttatgaagaagaagcctcagtaagaattcaaataacccctctattttattgtatgaatgcaatatttttggatttctaaataagacgactaaaacatcagttaagttctttttgaatcctcgttgcatcttcaaatgattcgatagaatcgattcaacaatcttacacttcttcgagtaccaaggaccaataaaaaagattaaaagtatttaattgaaaaaaaaaaaaaatttcctgtctccacatcaccattctatttaacagtaaggtagagtaaggtaagggctcacaaatcttaaaaaaagatagcaaatatgtcaaatatatagaggctctcgtatttcgctttagaatggattctcgcaaattcaactagatatgggacgtaaaacttttctaagaaactaaggtaaatagaaaagtgaaagggaggagcataggctaaaacgcccatctaactttttagacttcaaactcttgtgatcgatatttccatcttccctgtatcacaaatgcattcagttacatttttgtattatttgacttcaatttaatttgtgaaaaagcatctgattcagagactaattttgaaaaattagaaagaagaagtacattttgtcaaaaattagactcttaagaaaattgatcaaaaaggtaagtttaattctgaaaaataaagaaatagttaatgatacaattgtccaatgaattatgaccgaattcttccattgctaagattcatccaaccgaagtaactaagaactgggaattgaatgaataataatattccatcaaaacgaaaactacttagttccgatccacaggatttttgtgaatccatccgacttttgttcttccatttgttttttccgaaccctttttttgaattcttcgttcgttcgttttctttatttcatctctttatttttattcattcaattcccaggcaaagacgcaatcgaagaatttctattggaatccctatcgaaattcacagtagggcggattagctatatctttagttcatctctaactagcaatatctaatatcacatatacatatcttttttccataacgtaaaccaactattcatatcttagattcaaagtattcgtatcttaaagtcaattgtattctagaatagtttttcgaaacatccacaagaattggcttatagccattagatttcatatacctaattctgtccccctcgtctactcaccccattttttatgaatctcgtttttttataaattcttctattccttttatgtatcattatccaacctggctacaatcgaaatagccgaattcattaggtcgaatcattgcatagaaataaatatcattatttgattgaggtaagcttgtgcaatttcttagttattatattaatatgttttttggccaatcgttgaattgaataaaatcaactcaaatgggaatcattctataaagcatctttctttttttttaatcacccgcctgtgagactataagaatttttattcaaatgatgactcttgatatttgatattggaattgaatgaacaaaacaatataaagagaatattaattggcggagggtatgatataataaggccaaagaggaattttcggaaaaagatcttttagatttctttccttttttccaattccgcaatattgtaatttttttctatgactcttgatcgtatatcctgtatttggagatttatgtgtggatatttatgtttcctaagtaaattagcttgagttacgcatacattgccctgttctaagctaaaaaaagactctttcaaaaactagtcaatgattattt
>AJP_0498
tatgtaattgattcaattatggaatcatgaatagtcattgcttcggccgatacacagttttttgcttctatatctatatgaagtgaatagttaatttatgaagaagaagcctcagtaagaattcaaataacccctctattttattgtatgaatgcaatatttttggatttctaaataagacgactaaaacatcagttaagttctttttgaatcctcgttgcatcttcaaatgattcgatagaatcgattcaacaatcttacacttcttcgagtaccaaggaccaataaaaaagattaaaagtatttaattgaaaaaaaaaaaaaatttcctgtctccacatcaccattctatttaacagtaaggtagagtaaggtaagggctcacaaatcttaaaaaaagatagcaaatatgtcaaatatatagaggctctcgtatttcgctttagaatggattctcgcaaattcaactagatatgggacgtaaaacttttctaagaaactaaggtaaatagaaaagtgaaagggaggagcataggctaaaacgcccatctaactttttagacttcaaactcttgtgatcgatatttccatcttccctgtatcacaaatgcattcagttacatttttgtattatttgacttcaatttaatttgtgaaaaagcatctgattcagagactaattttgaaaaattagaaagaagaagtacattttgtcaaaaattagactcttaagaaaattgatcaaaaaggtaagtttaattctgaaaaataaagaaatagttaatgatacaattgtccaatgaattatgaccgaattcttccattgctaagattcatccaaccgaagtaactaagaactgggaattgaatgaataataatattccatcaaaacgaaaactacttagttccgatccacaggatttttgtgaatccatccgacttttgttcttccatttgttttttccgaaccctttttttgaattcttcgttcgttcgttttctttatttcatctctttatttttattcattcaattcccaggcaaagacgcaatcgaagaatttctattggaatccctatcgaaattcacagtagggcggattagctatatctttagttcatctctaactagcaatatctaatatcacatatacatatcttttttccataacgtaaaccaactattcatatcttagattcaaagtattcgtatcttaaagtcaattgtattctagaatagtttttcgaaacatccacaagaattggcttatagccattagatttcatatacctaattctgtccccctcgtctactcaccccattttttatgaatctcgtttttttataaattcttctattccttttatgtatcattatccaacctggctacaatcgaaatagccgaattcattaggtcgaatcattgcatagaaataaatatcattatttgattgaggtaagcttgtgcaatttcttagttattatattaatatgttttttggccaatcgttgaattgaataaaatcaactcaaatgggaatcattctataaagcatctttctttttttttaatcacccgcctgtgagactataagaatttttattcaaatgatgactcttgatatttgatattggaattgaatgaacaaaacaatataaagagaatattaattggcggagggtatgatataataaggccaaagaggaattttcggaaaaagatcttttagatttctttccttttttccaattccgcaatattgtaatttttttctatgactcttgatcgtatatcctgtatttggagatttatgtgtggatatttatgtttcctaagtaaattagcttgagttacgcatacattgccctgttctaagctaaaaaaagactctttcaaaaactagtcaatgattattt
>AJP_0500
tatgtaattgattcaattatggaatcatgaatagtcattgcttcggccgatacacagttttttgcttctatatctatatgaagtgaatagttaatttatgaagaagaagcctcagtaagaattcaaataacccctctattttattgtatgaatgcaatatttttggatttctaaataagacgactaaaacatcagttaagttctttttgaatcctcgttgcatcttcaaatgattcgatagaattgattcaacaatcttacacttcttcgagtaccaaggaccaataaaaaagattaaaagtatttaattgaaaaaaaaaaaaaatttcctgtctccacatcaccattctatttaacagtaaggtagagtaaggtaagggctcacaaatcttaaaaaaagatagcaaatatatcaaatatatagaggctctcgtatttcgctttagaatggattctcgcaaattcaactagatatgggacgtaaaacttttctaagaaactaaggtaaatagaaaagtgaaagggaggagcataggctaaaacgcccatctaactttttagacttcaaactcttgtgatcgatatttccatcttccctgtatcacaaatgcattcagttacatttttgtattatttgacttcaatttaatttgtgaaaaagcatctgattcagagaataattttgaaaaattagaaagaagaagtacattttgtcaaaaattagactcttaagaaaattgatcaaaaaggtaagtttaattctgaaaaataaagaaatagttaatgatacaattgtccaatgaattatgaccgaattcttccattgctaagattcatccaaccgaagtaactaagaactgggaattgaatgaataataatattccatcaaaacgaaaactacttagttccgatccacaggatttttgtgaatccatccgacttttgttcttccatttgttttttccgaaccctttttttgaattcttcgttcgttcgttttctttatttcatctctttatttttattcattcaattcccaggcaaagacgcaatcgaagaatttctattggaatccctatcgaaattcacagtagggcggattagctatatctttagttcatctctaactagcaatatctaatatcacatatacatatcttttttccataacgtaaaccaactattcatatcttagattcaaagtattcgtatcttaaagtcaattgtattctagaatagtttttcgaaacatccacaagaattggcttatagccattagatttcatatacctaattctgtccccctcgtctactcaccccattttttatgaatctcgtttttttataaattcttctattccttttatgtatcattatccaacctggctacaatcgaaatagacgaattcattaggtcgaatcattgcatagaaataaatatcattatttgattgaggtaagcttgtgcaatttcttagttattatattaatatgttttttggccaatcgttgaattgaataaaatcaactcaaatgggaatcattctataaagcatctttctttttttttaatcacccgcctgtgagactataagaatttttattcaaatgatgactcttgatatttgatattggaattgaatgaacaaaacaatataaagagaatattaattggcggagggtatgatataataaggccaaagaggaattttcggaaaaagatcttttagatttctttccttttttccaattccgcaatattgtaatttttttctatgactcttgatcgtatatcctgtatttggagatttatgtgtggatatttatgtttcctaagtaaattagcttgagttacgcatacattgccctgttctaagctaaaaaaagactctttcaaaaactagtcaatgattattt
>AJP_0517
tatgtaattgattcaattatggaatcatgaatagtcattgcttcggccgatacacagttttttgcttctatatctatatgaagtgaatagttaatttatgaagaagaagcctcagtaagaattcaaataacccctctattttattgtatgaatgcaatatttttggatttctaaataagacgactaaaacatcagttaagttctttttgaatcctcgttgcatcttcaaatgattcgatagaatcgattcaacaatcttacacttcttcgagtaccaaggaccaataaaaaagattaaaagtatttaattgaaaaaaaaaaaaaatttcctgtctccacatcaccattctatttaacagtaaggtagagtaaggtaagggctcacaaatcttaaaaaaagatagcaaatatatcaaatatatagaggctctcgtatttcgctttagaatggattctcgcaaattcaactagatatgggacgtaaaacttttctaagaaactaaggtaaatagaaaagtgaaagggaggagcataggctaaaacgcccatctaactttttagacttcaaactcttgtgatcgatatttccatcttccctgtatcacaaatgcattcagttacatttttgtattatttgacttcaatttaatttgtgaaaaagcatctgattcagagaataattttgaaaaattagaaagaagaagtacattttgtcaaaaattagactcttaagaaaattgatcaaaaaggtaagtttaattctgaaaaataaagaaatagttaatgatacaattgtccaatgaattatgaccgaattcttccattgctaagattcatccaaccgaagtaactaagaactgggaattgaatgaataataatattccatcaaaacgaaaactacttagttccgatccacaggatttttgtgaatccatccgacttttgttcttccatttgttttttccgaaccctttttttgaattcttcgttcgttcgttttctttatttcatctctttatttttattcattcaattcccaggcaaagacgcaatcgaagaatttctattggaatccctatcgaaattcacagtagggcggattagctatatctttagttcatctctaactagcaatatctaatatcacatatacatatcttttttccataacgtaaaccaactattcatatcttagattcaaagtattcgtatcttaaagtcaattgtattctagaatagtttttcgaaacatccacaagaattggcttatagccattcgatttcatatacctaattctgtccccctcgtctactcaccccattttttatgaatctcgtttttttataaattcttctattccttttatgtatcattatccaacctggctacaatcgaaatagacgaattcattaggtcgaatcattgcatagaaataaatatcattatttgattgaggtaagcttgtgcaatttcttagttattatattaatatgttttttggccaatcgttgaattgaataaaatcaactcaaatgggaatcattctataaagcatctttctttttttttaatcacccgcctgtgagactataagaatttttattcaaatgatgactcttgatatttgatattggaattgaatgaacaaaacaatataaagagaatattaattggcggagggtatgatataataaggccaaagaggaattttcggaaaaagatcttttagatttctttccttttttccaattccgcaatattgtaatttttttctatgactcttgatcgtatatcctgtatttggagatttatgtttggatatttatgtttcctaagtaaattagcttgagttacgcatacattgccctgttctaagctaaaaaaagactctttcaaaaactagtcaatgattattt
>AJP_0518
tatgtaattgattcaattatggaatcatgaatagtcattgcttcggccgatacacagttttttgcttctatatctatatgaagtgaatagttaatttatgaagaagaagcctcagtaagaattcaaataacccctctattttattgtatgaatgcaatatttttggatttctaaataagacgactaaaacatcagttaagttctttttgaatcctcgttgcatcttcaaatgattcgatagaatcgattcaacaatcttacacttcttcgagtaccaaggaccaataaaaaagattaaaagtatttaattgaaaaaaaaaaaaaatttcctgtctccacatcaccattctatttaacagtaaggtagagtaaggtaagggctcacaaatcttaaaaaaagatagcaaatatatcaaatatatagaggctctcgtatttcgctttagaatggattctcgcaaattcaactagatatgggacgtaaaacttttctaagaaactaaggtaaatagaaaagtgaaagggaggagcataggctaaaacgcccatctaactttttagacttcaaactcttgtgatcgatatttccatcttccctgtatcacaaatgcattcagttacatttttgtattatttgacttcaatttaatttgtgaaaaagcatctgattcagagaataattttgaaaaattagaaagaagaagtacattttgtcaaaaattagactcttaagaaaattgatcaaaaaggtaagtttaattctgaaaaataaagaaatagttaatgatacaattgtccaatgaattatgaccgaattcttccattgctaagattcatccaaccgaagtaactaagaactgggaattgaatgaataataatattccatcaaaacgaaaactacttagttccgatccacaggatttttgtgaatccatccgacttttgttcttccatttgttttttccgaaccctttttttgaattcttcgttcgttcgttttctttatttcatctctttatttttattcattcaattcccaggcaaagacgcaatcgaagaatttctattggaatccctatcgaaattcacagtagggcggattagctatatctttagttcatctctaactagcaatatctaatatcacatatacatatcttttttccataacgtaaaccaactattcatatcttagattcaaagtattcgtatcttaaagtcaattgtattctagaatagtttttcgaaacatccacaagaattggcttatagccattcgatttcatatacctaattctgtccccctcgtctactcaccccattttttatgaatctcgtttttttataaattcttctattccttttatgtatcattatccaacctggctacaatcgaaatagacgaattcattaggtcgaatcattgcatagaaataaatatcattatttgattgaggtaagcttgtgcaatttcttagttattatattaatatgttttttggccaatcgttgaattgaataaaatcaactcaaatgggaatcattctataaagcatctttctttttttttaatcacccgcctgtgagactataagaatttttattcaaatgatgactcttgatatttgatattggaattgaatgaacaaaacaatataaagagaatattaattggcggagggtatgatataataaggccaaagaggaattttcggaaaaagatcttttagatttctttccttttttccaattccgcaatattgtaatttttttctatgactcttgatcgtatatcctgtatttggagatttatgtttggatatttatgtttcctaagtaaattagcttgagttacgcatacattgccctgttctaagctaaaaaaagactctttcaaaaactagtcaatgattattt
>AJP_0532
tatgtaattgattcaattatggaatcatgaatagtcattgcttcggccgatacacagttttttgcttctatatctatatgaagtgaatagttaatttatgaagaagaagcctcagtaagaattcaaataacccctctattttattgtatgaatgcaatatttttggatttctaaataagacgactaaaacatcagttaagttctttttgaatcctcgttgcatcttcaaatgattcgatagaatcgattcaacaatcttacacttcttcgagtaccaaggaccaataaaaaagattaaaagtatttaattgaaaaaaaaaaaaaatttcctgtctccacatcaccattctatttaacagtaaggtagagtaaggtaagggctcacaaatcttaaaaaaagatagcaaatatatcaaatatatagaggctctcgtatttcgctttagaatggattctcgcaaattcaactagatatgggacgtaaaacttttctaagaaactaaggtaaatagaaaagtgaaagggaggagcataggctaaaacgcccatctaactttttagacttcaaactcttgtgatcgatatttccatcttccctgtatcacaaatgcattcagttacatttttgtattatttgacttcaatttaatttgtgaaaaagcatctgattcagagaataattttgaaaaattagaaagaagaagtacattttgtcaaaaattagactcttaagaaaattgatcaaaaaggtaagtttaattctgaaaaataaagaaatagttaatgatacaattgtccaatgaattatgaccgaattcttccattgctaagattcatccaaccgaagtaactaagaactgggaattgaatgaataataatattccatcaaaacgaaaactacttagttccgatccacaggatttttgtgaatccatccgacttttgttcttccatttgttttttccgaaccctttttttgaattcttcgttcgttcgttttctttatttcatctctttatttttattcattcaattcccaggcaaagacgcaatcgaagaatttctattggaatccctatcgaaattcacagtagggcggattagctatatctttagttcatctctaactagcaatatctaatatcacatatacatatcttttttccataacgtaaaccaactattcatatcttagattcaaagtattcgtatcttaaagtcaattgtattctagaatagtttttcgaaacatccacaagaattggcttatagccattagatttcatatacctaattctgtccccctcgtctactcaccccattttttatgaatctcgtttttttataaattcttctattccttttatgtatcattatccaacctggctacaatcgaaatagacgaattcattaggtcgaatcattgcatagaaataaatatcattatttgattgaggtaagcttgtgcaatttcttagttattatattaatatgttttttggccaatcgttgaattgaataaaatcaactcaaatgggaatcattctataaagcatctttctttttttttaatcacccgcctgtgagactataagaatttttattcaaatgatgactcttgatatttgatattggaattgaatgaacaaaacaatataaagagaatattaattggcggagggtatgatataataaggccaaagaggaattttcggaaaaagatcttttagatttctttccttttttccaattccgcaatattgtaatttttttctatgactcttgatcgtatatcctgtatttggagatttatgtgtggatatttatgtttcctaagtaaattagcttgagttacgcatacattgccctgttctaagctaaaaaaagactctttcaaaaactagtcaatgattattt
>AJP_0533
tatgtaattgattcaattatggaatcatgaatagtcattgcttcggccgatacacagttttttgcttctatatctatatgaagtgaatagttaatttatgaagaagaagcctcagtaagaattcaaataacccctctattttattgtatgaatgcaatatttttggatttctaaataagacgactaaaacatcagttaagttctttttgaatcctcgttgcatcttcaaatgattcgatagaatcgattcaacaatcttacacttcttcgagtaccaaggaccaataaaaaagattaaaagtatttaattgaaaaaaaaaaaaaatttcctgtctccacatcaccattctatttaacagtaaggtagagtaaggtaagggctcacaaatcttaaaaaaagatagcaaatatgtcaaatatatagaggctctcgtatttcgctttagaatggattctcgcaaattcaactagatatgggacgtaaaacttttctaagaaactaaggtaaatagaaaagtgaaagggaggagcataggctaaaacgcccatctaactttttagacttcaaactcttgtgatcgatatttccatcttccctgtatcacaaatgcattcagttacatttttgtattatttgacttcaatttaatttgtgaaaaagcatctgattcagagactaattttgaaaaattagaaagaagaagtacattttgtcaaaaattagactcttaagaaaattgatcaaaaaggtaagtttaattctgaaaaataaagaaatagttaatgatacaattgtccaatgaattatgaccgaattcttccattgctaagattcatccaaccgaagtaactaagaactgggaattgaatgaataataatattccatcaaaacgaaaactacttagttccgatccacaggatttttgtgaatccatccgacttttgttcttccatttgttttttccgaaccctttttttgaattcttcgttcgttcgttttctttatttcatctctttatttttattcattcaattcccaggcaaagacgcaatcgaagaatttctattggaatccctatcgaaattcacagtagggcggattagctatatctttagttcatctctaactagcaatatctaatatcacatatacatatcttttttccataacgtaaaccaactattcatatcttagattcaaagtattcgtatcttaaagtcaattgtattctagaatagtttttcgaaacatccacaagaattggcttatagccattagatttcatatacctaattctgtccccctcgtctactcaccccattttttatgaatctcgtttttttataaattcttctattccttttatgtatcattatccaacctggctacaatcgaaatagccgaattcattaggtcgaatcattgcatagaaataaatatcattatttgattgaggtaagcttgtgcaatttcttagttattatattaatatgttttttggccaatcgttgaattgaataaaatcaactcaaatgggaatcattctataaagcatctttctttttttttaatcacccgcctgtgagactataagaatttttattcaaatgatgactcttgatatttgatattggaattgaatgaacaaaacaatataaagagaatattaattggcggagggtatgatataataaggccaaagaggaattttcggaaaaagatcttttagatttctttccttttttccaattccgcaatattgtaatttttttctatgactcttgatcgtatatcctgtatttggagatttatgtgtggatatttatgtttcctaagtaaattagcttgagttacgcatacattgccctgttctaagctaaaaaaagactctttcaaaaactagtcaatgattattt
>AJP_0537
tatgtaattgattcaattatggaatcatgaatagtcattgcttcggccgatacacagttttttgcttctatatctatatgaagtgaatagttaatttatgaagaagaagcctcagtaagaattcaaataacccctctattttattgtatgaatgcaatatttttggatttctaaataagacgactaaaacatcagttaagttctttttgaatcctcgttgcatcttcaaatgattcgatagaatcgattcaacaatcttacacttcttcgagtaccaaggaccaataaaaaagattaaaagtatttaattgaaaaaaaaaaaaaatttcctgtctccacatcaccattctatttaacagtaaggtagagtaaggtaagggctcacaaatcttaaaaaaagatagcaaatatatcaaatatatagaggctctcgtatttcgctttagaatggattctcgcaaattcaactagatatgggacgtaaaacttttctaagaaactaaggtaaatagaaaagtgaaagggaggagcataggctaaaacgcccatctaactttttagacttcaaactcttgtgatcgatatttccatcttccctgtatcacaaatgcattcagttacatttttgtattatttgacttcaatttaatttgtgaaaaagcatctgattcagagaataattttgaaaaattagaaagaagaagtacattttgtcaaaaattagactcttaagaaaattgatcaaaaaggtaagtttaattctgaaaaataaagaaatagttaatgatacaattgtccaatgaattatgaccgaattcttccattgctaagattcatccaaccgaagtaactaagaactgggaattgaatgaataataatattccatcaaaacgaaaactacttagttccgatccacaggatttttgtgaatccatccgacttttgttcttccatttgttttttccgaaccctttttttgaattcttcgttcgttcgttttctttatttcatctctttatttttattcattcaattcccaggcaaagacgcaatcgaagaatttctattggaatccctatcgaaattcacagtagggcggattagctatatctttagttcatctctaactagcaatatctaatatcacatatacatatcttttttccataacgtaaaccaactattcatatcttagattcaaagtattcgtatcttaaagtcaattgtattctagaatagtttttcgaaacatccacaagaattggcttatagccattcgatttcatatacctaattctgtccccctcgtctactcaccccattttttatgaatctcgtttttttataaattcttctattccttttatgtatcattatccaacctggctacaatcgaaatagacgaattcattaggtcgaatcattgcatagaaataaatatcattatttgattgaggtaagcttgtgcaatttcttagttattatattaatatgttttttggccaatcgttgaattgaataaaatcaactcaaatgggaatcattctataaagcatctttctttttttttaatcacccgcctgtgagactataagaatttttattcaaatgatgactcttgatatttgatattggaattgaatgaacaaaacaatataaagagaatattaattggcggagggtatgatataataaggccaaagaggaattttcggaaaaagatcttttagatttctttccttttttccaattccgcaatattgtaatttttttctatgactcttgatcgtatatcctgtatttggagatttatgtttggatatttatgtttcctaagtaaattagcttgagttacgcatacattgccctgttctaagctaaaaaaagactctttcaaaaactagtcaatgattattt
>AJP_0540
tatgtaattgattcaattatggaatcatgaatagtcattgcttcggccgatacacagttttttgcttctatatctatatgaagtgaatagttaatttatgaagaagaagcctcagtaagaattcaaataacccctctattttattgtatgaatgcaatatttttggatttctaaataagacgactaaaacatcagttaagttctttttgaatcctcgttgcatcttcaaatgattcgatagaatcgattcaacaatcttacacttcttcgagtaccaaggaccaataaaaaagattaaaagtatttaattgaaaaaaaaaaaaaatttcctgtctccacatcaccattctatttaacagtaaggtagagtaaggtaagggctcacaaatcttaaaaaaagatagcaaatatatcaaatatatagaggctctcgtatttcgctttagaatggattctcgcaaattcaactagatatgggacgtaaaacttttctaagaaactaaggtaaatagaaaagtgaaagggaggagcataggctaaaacgcccatctaactttttagacttcaaactcttgtgatcgatatttccatcttccctgtatcacaaatgcattcagttacatttttgtattatttgacttcaatttaatttgtgaaaaagcatctgattcagagaataattttgaaaaattagaaagaagaagtacattttgtcaaaaattagactcttaagaaaattgatcaaaaaggtaagtttaattctgaaaaataaagaaatagttaatgatacaattgtccaatgaattatgaccgaattcttccattgctaagattcatccaaccgaagtaactaagaactgggaattgaatgaataataatattccatcaaaacgaaaactacttagttccgatccacaggatttttgtgaatccatccgacttttgttcttccatttgttttttccgaaccctttttttgaattcttcgttcgttcgttttctttatttcatctctttatttttattcattcaattcccaggcaaagacgcaatcgaagaatttctattggaatccctatcgaaattcacagtagggcggattagctatatctttagttcatctctaactagcaatatctaatatcacatatacatatcttttttccataacgtaaaccaactattcatatcttagattcaaagtattcgtatcttaaagtcaattgtattctagaatagtttttcgaaacatccacaagaattggcttatagccattcgatttcatatacctaattctgtccccctcgtctactcaccccattttttatgaatctcgtttttttataaattcttctattccttttatgtatcattatccaacctggctacaatcgaaatagacgaattcattaggtcgaatcattgcatagaaataaatatcattatttgattgaggtaagcttgtgcaatttcttagttattatattaatatgttttttggccaatcgttgaattgaataaaatcaactcaaatgggaatcattctataaagcatctttctttttttttaatcacccgcctgtgagactataagaatttttattcaaatgatgactcttgatatttgatattggaattgaatgaacaaaacaatataaagagaatattaattggcggagggtatgatataataaggccaaagaggaattttcggaaaaagatcttttagatttctttccttttttccaattccgcaatattgtaatttttttctatgactcttgatcgtatatcctgtatttggagatttatgtttggatatttatgtttcctaagtaaattagcttgagttacgcatacattgccctgttctaagctaaaaaaagactctttcaaaaactagtcaatgattattt
>AJP_0545
tatgtaattgattcaattatggaatcatgaatagtcattgcttcggccgatacacagttttttgcttctatatctatatgaagtgaatagttaatttatgaagaagaagcctcagtaagaattcaaataacccctctattttattgtatgaatgcaatatttttggatttctaaataagacgactaaaacatcagttaagttctttttgaatcctcgttgcatcttcaaatgattcgatagaatcgattcaacaatcttacacttcttcgagtaccaaggaccaataaaaaagattaaaagtatttaattgaaaaaaaaaaaaaatttcctgtctccacatcaccattctatttaacagtaaggtagagtaaggtaagggctcacaaatcttaaaaaaagatagcaaatatatcaaatatatagaggctctcgtatttcgctttagaatggattctcgcaaattcaactagatatgggacgtaaaacttttctaagaaacgaaggtaaatagaaaagtgaaaggggggagcataggctaaaacgcccatctaactttttagacttcaaactcttgtgatcgatatttccatcttccctgtatcacaaatgcattcagttacatttttgtattatttgacttcaatttaatttgtgaaaaagcatctgattcagagaataattttgaaaaattagaaagaagaagtacattttgtcaaaaattagactcttaagaaaattgatcaaaaaggtaagtttaattctgaaaaataaagaaatagttaatgatacaattgtccaatgaattatgaccgaattcttccattgctaagattcatccaaccgaagtaactaagaactgggaattgaatgaataataatattccatcaaaacgaaaactacttagttccgatccacaggatttttgtgaatccatccgacttttgttcttccatttgttttttccgaaccctttttttgaattcttcgttcgttcgttttctttatttcatctctttatttttattcattcaattcccaggcaaagacgcaatcgaagaatttctattggaatccctatcgaaattcacagtagggcggattagctatatctttagttcatgtctaactagcaatatctaatatcacatatacatatcttttttccataacgtaaaccaactattcatatcttagattcaaagtattcgtatcttaaagtcaattgtattctagaatagtttttcgaaacatccacaagaattggcttatagccattagatttcatatacctaattctgtccccctcgtctactcaccccattttttatgaatctcgtttttttataaattcttctattccttttatgtatcattctccaacccggctacaatcgaaatagacgaattcattaggtcgaatcattgcatagaaataaatatcattatttgattgaggtaagcttgtgcaatttcttagttattatattaatatgttttttggccaatcgttgaattgaataaaatcaactcaaatgggaatcattctataaagcatctttctttttttttaatcacccgcctgtgagactataagaatttttattcaaatgatgactcttgatatttgatattggaattgaatgaacaaaacaatataaagagaatattaattggcggagggtatgatataataaggccaaagaggaattttcggaaaaagatcttttagatttctttccttttttccaattccgcaatattgtaatttttttctatgactcttgatcgtatatcctgtatttggagatttatgtttggatatttatgtttcctaagtaaattagcttgagttacgcatacattgccctgttctaagctaaaaaaagactctttcaaaaactagtcaatgattattt
>AJP_0551
tatgtaattgattcaattatggaatcatgaatagtcattgcttcggccgatacacagttttttgcttctatatctatatgaagtgaatagttaatttatgaagaagaagcctcagtaagaattcaaataacccctctattttattgtatgaatgcaatatttttggatttctaaataagacgactaaaacatcagttaagttctttttgaatcctcgttgcatcttcaaatgattcgatagaatcgattcaacaatcttacacttcttcgagtaccaaggaccaataaaaaagattaaaagtatttaattgaaaaaaaaaaaaaatttcctgtctccacatcaccattctatttaacagtaaggtagagtaaggtaagggctcacaaatcttaaaaaaagatagcaaatatatcaaatatatagaggctctcgtatttcgctttagaatggattctcgcaaattcaactagatatgggacgtaaaacttttctaagaaactaaggtaaatagaaaagtgaaagggaggagcataggctaaaacgcccatctaactttttagacttcaaactcttgtgatcgatatttccatcttccctgtatcacaaatgcattcagttacatttttgtattatttgacttcaatttaatttgtgaaaaagcatctgattcagagaataattttgaaaaattagaaagaagaagtacattttgtcaaaaattagactcttaagaaaattgatcaaaaaggtaagtttaattctgaaaaataaagaaatagttaatgatacaattgtccaatgaattatgaccgaattcttccattgctaagattcatccaaccgaagtaactaagaactgggaattgaatgaataataatattccatcaaaacgaaaactacttagttccgatccacaggatttttgtgaatccatccgacttttgttcttccatttgttttttccgaaccctttttttgaattcttcgttcgttcgttttctttatttcatctctttatttttattcattcaattcccaggcaaagacgcaatcgaagaatttctattggaatccctatcgaaattcacagtagggcggattagctatatctttagttcatctctaactagcaatatctaatatcacatatacatatcttttttccataacgtaaaccaactattcatatcttagattcaaagtattcgtatcttaaagtcaattgtattctagaatagtttttcgaaacatccacaagaattggcttatagccattcgatttcatatacctaattctgtccccctcgtctactcaccccattttttatgaatctcgtttttttataaattcttctattccttttatgtatcattatccaacctggctacaatcgaaatagacgaattcattaggtcgaatcattgcatagaaataaatatcattatttgattgaggtaagcttgtgcaatttcttagttattatattaatatgttttttggccaatcgttgaattgaataaaatcaactcaaatgggaatcattctataaagcatctttctttttttttaatcacccgcctgtgagactataagaatttttattcaaatgatgactcttgatatttgatattggaattgaatgaacaaaacaatataaagagaatattaattggcggagggtatgatataataaggccaaagaggaattttcggaaaaagatcttttagatttctttccttttttccaattccgcaatattgtaatttttttctatgactcttgatcgtatatcctgtatttggagatttatgtttggatatttatgtttcctaagtaaattagcttgagttacgcatacattgccctgttctaagctaaaaaaagactctttcaaaaactagtcaatgattattt
>AJP_0553
tatgtaattgattcaattatggaatcatgaatagtcattgcttcggccgatacacagttttttgcttctatatctatatgaagtgaatagttaatttatgaagaagaagcctcagtaagaattcaaataacccctctattttattgtatgaatgcaatatttttggatttctaaataagacgactaaaacatcagttaagttctttttgaatcctcgttgcatcttcaaatgattcgatagaatcgattcaacaatcttacacttcttcgagtaccaaggaccaataaaaaagattaaaagtatttaattgaaaaaaaaaaaaaatttcctgtctccacatcaccattctatttaacagtaaggtagagtaaggtaagggctcacaaatcttaaaaaaagatagcaaatatatcaaatatatagaggctctcgtatttcgctttagaatggattctcgcaaattcaactagatatgggacgtaaaacttttctaagaaactaaggtaaatagaaaagtgaaagggaggagcataggctaaaacgcccatctaactttttagacttcaaactcttgtgatcgatatttccatcttccctgtatcacaaatgcattcagttacatttttgtattatttgacttcaatttaatttgtgaaaaagcatctgattcagagaataattttgaaaaattagaaagaagaagtacattttgtcaaaaattagactcttaagaaaattgatcaaaaaggtaagtttaattctgaaaaataaagaaatagttaatgatacaattgtccaatgaattatgaccgaattcttccattgctaagattcatccaaccgaagtaactaagaactgggaattgaatgaataataatattccatcaaaacgaaaactacttagttccgatccacaggatttttgtgaatccatccgacttttgttcttccatttgttttttccgaaccctttttttgaattcttcgttcgttcgttttctttatttcatctctttatttttattcattcaattcccaggcaaagacgcaatcgaagaatttctattggaatccctatcgaaattcacagtagggcggattagctatatctttagttcatctctaactagcaatatctaatatcacatatacatatcttttttccataacgtaaaccaactattcatatcttagattcaaagtattcgtatcttaaagtcaattgtattctagaatagtttttcgaaacatccacaagaattggcttatagccattcgatttcatatacctaattctgtccccctcgtctactcaccccattttttatgaatctcgtttttttataaattcttctattccttttatgtatcattatccaacctggctacaatcgaaatagacgaattcattaggtcgaatcattgcatagaaataaatatcattatttgattgaggtaagcttgtgcaatttcttagttattatattaatatgttttttggccaatcgttgaattgaataaaatcaactcaaatgggaatcattctataaagcatctttctttttttttaatcacccgcctgtgagactataagaatttttattcaaatgatgactcttgatatttgatattggaattgaatgaacaaaacaatataaagagaatattaattggcggagggtatgatataataaggccaaagaggaattttcggaaaaagatcttttagatttctttccttttttccaattccgcaatattgtaatttttttctatgactcttgatcgtatatcctgtatttggagatttatgtttggatatttatgtttcctaagtaaattagcttgagttacgcatacattgccctgttctaagctaaaaaaagactctttcaaaaactagtcaatgattattt
>AJP_0555
tatgtaattgattcaattatggaatcatgaatagtcattgcttcggccgatacacagttttttgcttctatatctatatgaagtgaatagttaatttatgaagaagaagcctcagtaagaattcaaataacccctctattttattgtatgaatgcaatatttttggatttctaaataagacgactaaaacatcagttaagttctttttgaatcctcgttgcatcttcaaatgattcgatagaatcgattcaacaatcttacacttcttcgagtaccaaggaccaataaaaaagattaaaagtatttaattgaaaaaaaaaaaaaatttcctgtctccacatcaccattctatttaacagtaaggtagagtaaggtaagggctcacaaatcttaaaaaaagatagcaaatatatcaaatatatagaggctctcgtatttcgctttagaatggattctcgcaaattcaactagatatgggacgtaaaacttttctaagaaactaaggtaaatagaaaagtgaaagggaggagcataggctaaaacgcccatctaactttttagacttcaaactcttgtgatcgatatttccatcttccctgtatcacaaatgcattcagttacatttttgtattatttgacttcaatttaatttgtgaaaaagcatctgattcagagaataattttgaaaaattagaaagaagaagtacattttgtcaaaaattagactcttaagaaaattgatcaaaaaggtaagtttaattctgaaaaataaagaaatagttaatgatacaattgtccaatgaattatgaccgaattcttccattgctaagattcatccaaccgaagtaactaagaactgggaattgaatgaataataatattccatcaaaacgaaaactacttagttccgatccacaggatttttgtgaatccatccgacttttgttcttccatttgttttttccgaaccctttttttgaattcttcgttcgttcgttttctttatttcatctctttatttttattcattcaattcccaggcaaagacgcaatcgaagaatttctattggaatccctatcgaaattcacagtagggcggattagctatatctttagttcatctctaactagcaatatctaatatcacatatacatatcttttttccataacgtaaaccaactattcatatcttagattcaaagtattcgtatcttaaagtcaattgtattctagaatagtttttcgaaacatccacaagaattggcttatagccattcgatttcatatacctaattctgtccccctcgtctactcaccccattttttatgaatctcgtttttttataaattcttctattccttttatgtatcattatccaacctggctacaatcgaaatagacgaattcattaggtcgaatcattgcatagaaataaatatcattatttgattgaggtaagcttgtgcaatttcttagttattatattaatatgttttttggccaatcgttgaattgaataaaatcaactcaaatgggaatcattctataaagcatctttctttttttttaatcacccgcctgtgagactataagaatttttattcaaatgatgactcttgatatttgatattggaattgaatgaacaaaacaatataaagagaatattaattggcggagggtatgatataataaggccaaagaggaattttcggaaaaagatcttttagatttctttccttttttccaattccgcaatattgtaatttttttctatgactcttgatcgtatatcctgtatttggagatttatgtttggatatttatgtttcctaagtaaattagcttgagttacgcatacattgccctgttctaagctaaaaaaagactctttcaaaaactagtcaatgattattt
>AJP_0557
tatgtaattgattcaattatggaatcatgaatagtcattgcttcggccgatacacagttttttgcttctatatctatatgaagtgaatagttaatttatgaagaagaagcctcagtaagaattcaaataacccctctattttattgtatgaatgcaatatttttggatttctaaataagacgactaaaacatcagttaagttctttttgaatcctcgttgcatcttcaaatgattcgatagaatcgattcaacaatcttacacttcttcgagtaccaaggaccaataaaaaagattaaaagtatttaattgaaaaaaaaaaaaaatttcctgtctccacatcaccattctatttaacagtaaggtagagtaaggtaagggctcacaaatcttaaaaaaagatagcaaatatatcaaatatatagaggctctcgtatttcgctttagaatggattctcgcaaattcaactagatatgggacgtaaaacttttctaagaaactaaggtaaatagaaaagtgaaagggaggagcataggctaaaacgcccatctaactttttagacttcaaactcttgtgatcgatatttccatcttccctgtatcacaaatgcattcagttacatttttgtattatttgacttcaatttaatttgtgaaaaagcatctgattcagagaataattttgaaaaattagaaagaagaagtacattttgtcaaaaattagactcttaagaaaattgatcaaaaaggtaagtttaattctgaaaaataaagaaatagttaatgatacaattgtccaatgaattatgaccgaattcttccattgctaagattcatccaaccgaagtaactaagaactgggaattgaatgaataataatattccatcaaaacgaaaactacttagttccgatccacaggatttttgtgaatccatccgacttttgttcttccatttgttttttccgaaccctttttttgaattcttcgttcgttcgttttctttatttcatctctttatttttattcattcaattcccaggcaaagacgcaatcgaagaatttctattggaatccctatcgaaattcacagtagggcggattagctatatctttagttcatctctaactagcaatatctaatatcacatatacatatcttttttccataacgtaaaccaactattcatatcttagattcaaagtattcgtatcttaaagtcaattgtattctagaatagtttttcgaaacatccacaagaattggcttatagccattcgatttcatatacctaattctgtccccctcgtctactcaccccattttttatgaatctcgtttttttataaattcttctattccttttatgtatcattatccaacctggctacaatcgaaatagacgaattcattaggtcgaatcattgcatagaaataaatatcattatttgattgaggtaagcttgtgcaatttcttagttattatattaatatgttttttggccaatcgttgaattgaataaaatcaactcaaatgggaatcattctataaagcatctttctttttttttaatcacccgcctgtgagactataagaatttttattcaaatgatgactcttgatatttgatattggaattgaatgaacaaaacaatataaagagaatattaattggcggagggtatgatataataaggccaaagaggaattttcggaaaaagatcttttagatttctttccttttttccaattccgcaatattgtaatttttttctatgactcttgatcgtatatcctgtatttggagatttatgtttggatatttatgtttcctaagtaaattagcttgagttacgcatacattgccctgttctaagctaaaaaaagactctttcaaaaactagtcaatgattattt
>AJP_0580
tatgtaattgattcaattatggaatcatgaatagtcattgcttcggccgatacacagttttttgcttctatatctatatgaagtgaatagttaatttatgaagaagaagcctcagtaagaattcaaataacccctctattttattgtatgaatgcaatatttttggatttctaaataagacgactaaaacatcagttaagttctttttgaatcctcgttgcatcttcaaatgattcgatagaatcgattcaacaatcttacacttcttcgagtaccaaggaccaataaaaaagattaaaagtatttaattgaaaaaaaaaaaaaatttcctgtctccacatcaccattctatttaacagtaaggtagagtaaggtaagggctcacaaatcttaaaaaaagatagcaaatatatcaaatatatagaggctctcgtatttcgctttagaatggattctcgcaaattcaactagatatgggacgtaaaacttttctaagaaactaaggtaaatagaaaagtgaaagggaggagcataggctaaaacgcccatctaactttttagacttcaaactcttgtgatcgatatttccatcttccctgtatcacaaatgcattcagttacatttttgtattatttgacttcaatttaatttgtgaaaaagcatctgattcagagaataattttgaaaaattagaaagaagaagtacattttgtcaaaaattagactcttaagaaaattgatcaaaaaggtaagtttaattctgaaaaataaagaaatagttaatgatacaattgtccaatgaattatgaccgaattcttccattgctaagattcatccaaccgaagtaactaagaactgggaattgaatgaataataatattccatcaaaacgaaaactacttagttccgatccacaggatttttgtgaatccatccgacttttgttcttccatttgttttttccgaaccctttttttgaattcttcgttcgttcgttttctttatttcatctctttatttttattcattcaattcccaggcaaagacgcaatcgaagaatttctattggaatccctatcgaaattcacagtagggcggattagctatatctttagttcatctctaactagcaatatctaatatcacatatacatatcttttttccataacgtaaaccaactattcatatcttagattcaaagtattcgtatcttaaagtcaattgtattctagaatagtttttcgaaacatccacaagaattggcttatagccattcgatttcatatacctaattctgtccccctcgtctactcaccccattttttatgaatctcgtttttttataaattcttctattccttttatgtatcattatccaacctggctacaatcgaaatagacgaattcattaggtcgaatcattgcatagaaataaatatcattatttgattgaggtaagcttgtgcaatttcttagttattatattaatatgttttttggccaatcgttgaattgaataaaatcaactcaaatgggaatcattctataaagcatctttctttttttttaatcacccgcctgtgagactataagaatttttattcaaatgatgactcttgatatttgatattggaattgaatgaacaaaacaatataaagagaatattaattggcggagggtatgatataataaggccaaagaggaattttcggaaaaagatcttttagatttctttccttttttccaattccgcaatattgtaatttttttctatgactcttgatcgtatatcctgtatttggagatttatgtttggatatttatgtttcctaagtaaattagcttgagttacgcatacattgccctgttctaagctaaaaaaagactctttcaaaaactagtcaatgattattt
>AJP_0586
tatgtaattgattcaattatggaatcatgaatagtcattgcttcggccgatacacagttttttgcttctatatctatatgaagtgaatagttaatttatgaagaagaagcctcagtaagaattcaaataacccctctattttattgtatgaatgcaatatttttggatttctaaataagacgactaaaacatcagttaagttctttttgaatcctcgttgcatcttcaaatgattcgatagaatcgattcaacaatcttacacttcttcgagtaccaaggaccaataaaaaagattaaaagtatttaattgaaaaaaaaaaaaaatttcctgtctccacatcaccattctatttaacagtaaggtagagtaaggtaagggctcacaaatcttaaaaaaagatagcaaatatatcaaatatatagaggctctcgtatttcgctttagaatggattctcgcaaattcaactagatatgggacgtaaaacttttctaagaaactaaggtaaatagaaaagtgaaagggaggagcataggctaaaacgcccatctaactttttagacttcaaactcttgtgatcgatatttccatcttccctgtatcacaaatgcattcagttacatttttgtattatttgacttcaatttaatttgtgaaaaagcatctgattcagagaataattttgaaaaattagaaagaagaagtacattttgtcaaaaattagactcttaagaaaattgatcaaaaaggtaagtttaattctgaaaaataaagaaatagttaatgatacaattgtccaatgaattatgaccgaattcttccattgctaagattcatccaaccgaagtaactaagaactgggaattgaatgaataataatattccatcaaaacgaaaactacttagttccgatccacaggatttttgtgaatccatccgacttttgttcttccatttgttttttccgaaccctttttttgaattcttcgttcgttcgttttctttatttcatctctttatttttattcattcaattcccaggcaaagacgcaatcgaagaatttctattggaatccctatcgaaattcacagtagggcggattagctatatctttagttcatctctaactagcaatatctaatatcacatatacatatcttttttccataacgtaaaccaactattcatatcttagattcaaagtattcgtatcttaaagtcaattgtattctagaatagtttttcgaaacatccacaagaattggcttatagccattcgatttcatatacctaattctgtccccctcgtctactcaccccattttttatgaatctcgtttttttataaattcttctattccttttatgtatcattatccaacctggctacaatcgaaatagacgaattcattaggtcgaatcattgcatagaaataaatatcattatttgattgaggtaagcttgtgcaatttcttagttattatattaatatgttttttggccaatcgttgaattgaataaaatcaactcaaatgggaatcattctataaagcatctttctttttttttaatcacccgcctgtgagactataagaatttttattcaaatgatgactcttgatatttgatattggaattgaatgaacaaaacaatataaagagaatattaattggcggagggtatgatataataaggccaaagaggaattttcggaaaaagatcttttagatttctttccttttttccaattccgcaatattgtaatttttttctatgactcttgatcgtatatcctgtatttggagatttatgtttggatatttatgtttcctaagtaaattagcttgagttacgcatacattgccctgttctaagctaaaaaaagactctttcaaaaactagtcaatgattattt
>AJP_0628
tatgtaattgattcaattatggaatcatgaatagtcattgcttcggccgatacacagttttttgcttctatatctatatgaagtgaatagttaatttatgaagaagaagcctcagtaagaattcaaataacccctctattttattgtatgaatgcaatatttttggatttctaaataagacgactaaaacatcagttaagttctttttgaatcctcgttgcatcttcaaatgattcgatagaatcgattcaacaatcttacacttcttcgagtaccaaggaccaataaaaaagattaaaagtatttaattgaaaaaaaaaaaaaatttcctgtctccacatcaccattctatttaacagtaaggtagagtaaggtaagggctcacaaatcttaaaaaaagatagcaaatatgtcaaatatatagaggctctcgtatttcgctttagaatggattctcgcaaattcaactagatatgggacgtaaaacttttctaagaaactaaggtaaatagaaaagtgaaagggaggagcataggctaaaacgcccatctaactttttagacttcaaactcttgtgatcgatatttccatcttccctgtatcacaaatgcattcagttacatttttgtattatttgacttcaatttaatttgtgaaaaagcatctgattcagagactaattttgaaaaattagaaagaagaagtacattttgtcaaaaattagactcttaagaaaattgatcaaaaaggtaagtttaattctgaaaaataaagaaatagttaatgatacaattgtccaatgaattatgaccgaattcttccattgctaagattcatccaaccgaagtaactaagaactgggaattgaatgaataataatattccatcaaaacgaaaactacttagttccgatccacaggatttttgtgaatccatccgacttttgttcttccatttgttttttccgaaccctttttttgaattcttcgttcgttcgttttctttatttcatctctttatttttattcattcaattcccaggcaaagacgcaatcgaagaatttctattggaatccctatcgaaattcacagtagggcggattagctatatctttagttcatctctaactagcaatatctaatatcacatatacatatcttttttccataacgtaaaccaactattcatatcttagattcaaagtattcgtatcttaaagtcaattgtattctagaatagtttttcgaaacatccacaagaattggcttatagccattagatttcatatacctaattctgtccccctcgtctactcaccccattttttatgaatctcgtttttttataaattcttctattccttttatgtatcattatccaacctggctacaatcgaaatagccgaattcattaggtcgaatcattgcatagaaataaatatcattatttgattgaggtaagcttgtgcaatttcttagttattatattaatatgttttttggccaatcgttgaattgaataaaatcaactcaaatgggaatcattctataaagcatctttctttttttttaatcacccgcctgtgagactataagaatttttattcaaatgatgactcttgatatttgatattggaattgaatgaacaaaacaatataaagagaatattaattggcggagggtatgatataataaggccaaagaggaattttcggaaaaagatcttttagatttctttccttttttccaattccgcaatattgtaatttttttctatgactcttgatcgtatatcctgtatttggagatttatgtgtggatatttatgtttcctaagtaaattagcttgagttacgcatacattgccctgttctaagctaaaaaaagactctttcaaaaactagtcaatgattattt
>AJP_0632
tatgtaattgattcaattatggaatcatgaatagtcattgcttcggccgatacacagttttttgcttctatatctatatgaagtgaatagttaatttatgaagaagaagcctcagtaagaattcaaataacccctctattttattgtatgaatgcaatatttttggatttctaaataagacgactaaaacatcagttaagttctttttgaatcctcgttgcatcttcaaatgattcgatagaatcgattcaacaatcttacacttcttcgagtaccaaggaccaataaaaaagattaaaagtatttaattgaaaaaaaaaaaaaatttcctgtctccacatcaccattctatttaacagtaaggtagagtaaggtaagggctcacaaatcttaaaaaaagatagcaaatatgtcaaatatatagaggctctcgtatttcgctttagaatggattctcgcaaattcaactagatatgggacgtaaaacttttctaagaaactaaggtaaatagaaaagtgaaagggaggagcataggctaaaacgcccatctaactttttagacttcaaactcttgtgatcgatatttccatcttccctgtatcacaaatgcattcagttacatttttgtattatttgacttcaatttaatttgtgaaaaagcatctgattcagagactaattttgaaaaattagaaagaagaagtacattttgtcaaaaattagactcttaagaaaattgatcaaaaaggtaagtttaattctgaaaaataaagaaatagttaatgatacaattgtccaatgaattatgaccgaattcttccattgctaagattcatccaaccgaagtaactaagaactgggaattgaatgaataataatattccatcaaaacgaaaactacttagttccgatccacaggatttttgtgaatccatccgacttttgttcttccatttgttttttccgaaccctttttttgaattcttcgttcgttcgttttctttatttcatctctttatttttattcattcaattcccaggcaaagacgcaatcgaagaatttctattggaatccctatcgaaattcacagtagggcggattagctatatctttagttcatctctaactagcaatatctaatatcacatatacatatcttttttccataacgtaaaccaactattcatatcttagattcaaagtattcgtatcttaaagtcaattgtattctagaatagtttttcgaaacatccacaagaattggcttatagccattagatttcatatacctaattctgtccccctcgtctactcaccccattttttatgaatctcgtttttttataaattcttctattccttttatgtatcattatccaacctggctacaatcgaaatagccgaattcattaggtcgaatcattgcatagaaataaatatcattatttgattgaggtaagcttgtgcaatttcttagttattatattaatatgttttttggccaatcgttgaattgaataaaatcaactcaaatgggaatcattctataaagcatctttctttttttttaatcacccgcctgtgagactataagaatttttattcaaatgatgactcttgatatttgatattggaattgaatgaacaaaacaatataaagagaatattaattggcggagggtatgatataataaggccaaagaggaattttcggaaaaagatcttttagatttctttccttttttccaattccgcaatattgtaatttttttctatgactcttgatcgtatatcctgtatttggagatttatgtgtggatatttatgtttcctaagtaaattagcttgagttacgcatacattgccctgttctaagctaaaaaaagactctttcaaaaactagtcaatgattattt
>AJP_0633
tatgtaattgattcaattatggaatcatgaatagtcattgcttcggccgatacacagttttttgcttctatatctatatgaagtgaatagttaatttatgaagaagaagcctcagtaagaattcaaataacccctctattttattgtatgaatgcaatatttttggatttctaaataagacgactaaaacatcagttaagttctttttgaatcctcgttgcatcttcaaatgattcgatagaatcgattcaacaatcttacacttcttcgagtaccaaggaccaataaaaaagattaaaagtatttaattgaaaaaaaaaaaaaatttcctgtctccacatcaccattctatttaacagtaaggtagagtaaggtaagggctcacaaatcttaaaaaaagatagcaaatatgtcaaatatatagaggctctcgtatttcgctttagaatggattctcgcaaattcaactagatatgggacgtaaaacttttctaagaaactaaggtaaatagaaaagtgaaagggaggagcataggctaaaacgcccatctaactttttagacttcaaactcttgtgatcgatatttccatcttccctgtatcacaaatgcattcagttacatttttgtattatttgacttcaatttaatttgtgaaaaagcatctgattcagagactaattttgaaaaattagaaagaagaagtacattttgtcaaaaattagactcttaagaaaattgatcaaaaaggtaagtttaattctgaaaaataaagaaatagttaatgatacaattgtccaatgaattatgaccgaattcttccattgctaagattcatccaaccgaagtaactaagaactgggaattgaatgaataataatattccatcaaaacgaaaactacttagttccgatccacaggatttttgtgaatccatctgacttttgttcttccatttgttttttccgaaccctttttttgaattcttcgttcgttcgttttctttatttcatctctttatttttattcattcaattcccaggcaaagacgcaatcgaagaatttctattggaatccctatcgaaattcacagtagggcggattagctatatctttagttcatctctaactagcaatatctaatatcacatatacatatcttttttccataacgtaaaccaactattcatatcttagattcaaagtattcgtatcttaaagtcaattgtattctagaatagtttttcgaaacatccacaagaattggcttatagccattagatttcatatacctaattctgtccccctcgtctactcaccccattttttatgaatctcgtttttttataaattcttctattccttttatgtatcattatccaacctggctacaatcgaaatagccgaattcattaggtcgaatcattgcatagaaataaatatcattatttgattgaggtaagcttgtgcaatttcttagttattatattaatatgttttttggccaatcgttgaattgaataaaatcaactcaaatgggaatcattctataaagcatctttctttttttttaatcacccgcctgtgagactataagaatttttattcaaatgatgactcttgatatttgatattggaattgaatgaacaaaacaatataaagagaatattaattggcggagggtatgatataataaggccaaagaggaattttcggaaaaagatcttttagatttctttccttttttccaattccgcaatattgtaatttttttctatgactcttgatcgtatatcctgtatttggagatttatgtgtggatatttatgtttcctaagtaaattagcttgagttacgcatacattgccctgttctaagctaaaaaaagactctttcaaaaactagtcaatgattattt
>AJP_0637
tatgtaattgattcaattatggaatcatgaatagtcattgcttcggccgatacacagttttttgcttctatatctatatgaagtgaatagttaatttatgaagaagaagcctcagtaagaattcaaataacccctctattttattgtatgaatgcaatatttttggatttctaaataagacgactaaaacatcagttaagttctttttgaatcctcgttgcatcttcaaatgattcgatagaatcgattcaacaatcttacacttcttcgagtaccaaggaccaataaaaaagattaaaagtatttaattgaaaaaaaaaaaaaatttcctgtctccacatcaccattctatttaacagtaaggtagagtaaggtaagggctcacaaatcttaaaaaaagatagcaaatatgtcaaatatatagaggctctcgtatttcgctttagaatggattctcgcaaattcaactagatatgggacgtaaaacttttctaagaaactaaggtaaatagaaaagtgaaagggaggagcataggctaaaacgcccatctaactttttagacttcaaactcttgtgatcgatatttccatcttccctgtatcacaaatgcattcagttacatttttgtattatttgacttcaatttaatttgtgaaaaagcatctgattcagagactaattttgaaaaattagaaagaagaagtacattttgtcaaaaattagactcttaagaaaattgatcaaaaaggtaagtttaattctgaaaaataaagaaatagttaatgatacaattgtccaatgaattatgaccgaattcttccattgctaagattcatccaaccgaagtaactaagaactgggaattgaatgaataataatattccatcaaaacgaaaactacttagttccgatccacaggatttttgtgaatccatctgacttttgttcttccatttgttttttccgaaccctttttttgaattcttcgttcgttcgttttctttatttcatctctttatttttattcattcaattcccaggcaaagacgcaatcgaagaatttctattggaatccctatcgaaattcacagtagggcggattagctatatctttagttcatctctaactagcaatatctaatatcacatatacatatcttttttccataacgtaaaccaactattcatatcttagattcaaagtattcgtatcttaaagtcaattgtattctagaatagtttttcgaaacatccacaagaattggcttatagccattagatttcatatacctaattctgtccccctcgtctactcaccccattttttatgaatctcgtttttttataaattcttctattccttttatgtatcattatccaacctggctacaatcgaaatagccgaattcattaggtcgaatcattgcatagaaataaatatcattatttgattgaggtaagcttgtgcaatttcttagttattatattaatatgttttttggccaatcgttgaattgaataaaatcaactcaaatgggaatcattctataaagcatctttctttttttttaatcacccgcctgtgagactataagaatttttattcaaatgatgactcttgatatttgatattggaattgaatgaacaaaacaatataaagagaatattaattggcggagggtatgatataataaggccaaagaggaattttcggaaaaagatcttttagatttctttccttttttccaattccgcaatattgtaatttttttctatgactcttgatcgtatatcctgtatttggagatttatgtgtggatatttatgtttcctaagtaaattagcttgagttacgcatacattgccctgttctaagctaaaaaaagactctttcaaaaactagtcaatgattattt
>AJP_0718
tatgtaattgattcaattatggaatcatgaatagtcattgcttcggccgatacacagttttttgcttctatatctatatgaagtgaatagttaatttatgaagaagaagcctcagtaagaattcaaataacccctctattttattgtatgaatgcaatatttttggatttctaaataagacgactaaaacatcagttaagttctttttgaatcctcgttgcatcttcaaatgattcgatagaatcgattcaacaatcttacacttcttcgagtaccaaggaccaataaaaaagattaaaagtatttaattgaaaaaaaaaaaaaatttcctgtctccacatcaccattctatttaacagtaaggtagagtaaggtaagggctcacaaatcttaaaaaaagatagcaaatatatcaaatatatagaggctctcgtatttcgctttagaatggattctcgcaaattcaactagatatgggacgtaaaacttttctaagaaactaaggtaaatagaaaagtgaaagggaggagcataggctaaaacgcccatctaactttttagacttcaaactcttgtgatcgatatttccatcttccctgtatcacaaatgcattcagttacatttttgtattatttgacttcaatttaatttgtgaaaaagcatctgattcagagaataattttgaaaaattagaaagaagaagtacattttgtcaaaaattagactcttaagaaaattgatcaaaaaggtaagtttaattctgaaaaataaagaaatagttaatgatacaattgtccaatgaattatgaccgaattcttccattgctaagattcatccaaccgaagtaactaagaactgggaattgaatgaataataatattccatcaaaacgaaaactacttagttccgatccacaggatttttgtgaatccatccgacttttgttcttccatttgttttttccgaaccctttttttgaattcttcgttcgttcgttttctttatttcatctctttatttttattcattcaattcccaggcaaagacgcaatcgaagaatttctattggaatccctatcgaaattcacagtagggcggattagctatatctttagttcatctctaactagcaatatctaatatcacatatacatatcttttttccataacgtaaaccaactattcatatcttagattcaaagtattcgtatcttaaagtcaattgtattctagaatagtttttcgaaacatccacaagaattggcttatagccattagatttcatatacctaattctgtccccctcgtctactcaccccattttttatgaatctcgtttttttataaattcttctattccttttatgtatcattatccaacctggctacaatcgaaatagacgaattcattaggtcgaatcattgcatagaaataaatatcattatttgattgaggtaagcttgtgcaatttcttagttattatattaatatgttttttggccaatcgttgaattgaataaaatcaactcaaatgggaatcattctataaagcatctttctttttttttaatcacccgcctgtgagactataagaatttttattcaaatgatgactcttgatatttgatattggaattgaatgaacaaaacaatataaagagaatattaattggcggagggtatgatataataaggccaaagaggaattttcggaaaaagatcttttagatttctttccttttttccaattccgcaatattgtaatttttttctatgactcttgatcgtatatcctgtatttggagatttatgtgtggatatttatgtttcctaagtaaattagcttgagttacgcatacattgccctgttctaagctaaaaaaagactctttcaaaaactagtcaatgattattt
>AJP_0722
tatgtaattgattcaattatggaatcatgaatagtcattgcttcggccgatacacagttttttgcttctctatctatatgaagtgaatagttaatttatgaagaagaagcctcagtaagaattcaaataacccctctattttattgtatgaatgcaatatttttggatttctaaataagacgactaaaacatcagttaagttctttttgaatcctcgttgcatcttcaaatgattcgatagaatcgattcaacaatcttacacttcttcgagtaccaaggaccaataaaaaagattaaaagtatttaattgaaaaaaaaaaaaaatttcctgtctccacatcaccattctatttaacagtaaggtagagtaaggtaagggctcacaaatcttaaaaaaagatagcaaatatgtcaaatatatagaggctctcgtatttcgctttagaatggattctcgcaaattcaactagatatgggacgtaaaacttttctaagaaactaaggtaaatagaaaagtgaaagggaggagcataggctaaaacgcccatctaactttttagacttcaaactcttgtgatcgatatttccatcttccctgtatcacaaatgcattcagttacatttttgtattatttgacttcaatttaatttgtgaaaaagcatctgattcagagaataattttgaaaaattagaaagaagaagtacattttgtcaaaaattagactcttaagaaaattgatcaaaaaggtaagtttaattctgaaaaataaagaaatagttaatgatacaattgtccaatgaattatgaccgaattcttccattgctaagattcatccaaccgaagtaactaagaactgggaattgaatgaataataatattccatcaaaacgaaaactacttagttccgatccacaggatttttgtgaatccatccgacttttgttcttccatttgttttttccgaaccctttttttgaattcttcgttcgttcgttttctttatttcatctctttatttttattcattcaattcccaggcaaagacgcaatcgaagaatttctattggaatccctatcgaaattcacagtagggcggattagctatatctttagttcatctctaactagcaatatctaatatcacatatacatatcttttttccataacgtaaaccaactattcatatcttagattcaaagtattcgtatcttaaagtcaattgtattctagaatagtttttcgaaacatccacaagaattggcttatagccattagatttcatatacctaattctgtccccctcgtctactcaccccattttttatgaatctcgtttttttataaattcttctattccttttatgtatcattatccaacctggctacaatcgaaatagccgaattcattaggtcgaatcattgcatagaaataaatatcattatttgattgaggtaagcttgtgcaatttcttagttattatattaatatgttttttggccaatcgttgaattgaataaaatcaactcaaatgggaatcattctataaagcatctttctttttttttaatcacccgcctgtgagactataagaatttttattcaaatgatgactcttgatatttgatattggaattgaatgaacaaaacaatataaagagaatattaattggcggagggtatgatataataaggccaaagaggaattttcggaaaaagatcttttagatttctttccttttttccaattccgcaatattgtaatttttttctatgactcttgatcgtatatcctgtatttggagatttatgtgtggatatttatgtttcctaagtaaattagcttgagttacacatacattgccctgttctaagctaaaaaaagactctttcaaaaactagtcaatgattattt
>AJP_0726
tatgtaattgattcaattatggaatcatgaatagtcattgcttcggccgatacacagttttttgcttctatatctatatgaagtgaatagttaatttatgaagaagaagcctcagtaagaattcaaataacccctctattttattgtatgaatgcaatatttttggatttctaaataagacgactaaaacatcagttaagttctttttgaatcctcgttgcatcttcaaatgattcgatagaatcgattcaacaatcttacacttcttcgagtaccaaggaccaataaaaaagattaaaagtatttaattgaaaaaaaaaaaaaatttcctgtctccacatcaccattctatttaacagtaaggtagagtaaggtaagggctcacaaatcttaaaaaaagatagcaaatatatcaaatatatagaggctctcgtatttcgctttagaatggattctcgcaaattcaactagatatgggacgtaaaacttttctaagaaactaaggtaaatagaaaagtgaaagggaggagcataggctaaaacgcccatctaactttttagacttcaaactcttgtgatcgatatttccatcttccctgtatcacaaatgcattcagttacatttttgtattatttgacttcaatttaatttgtgaaaaagcatctgattcagagaataattttgaaaaattagaaagaagaagtacattttgtcaaaaattagactcttaagaaaattgatcaaaaaggtaagtttaattctgaaaaataaagaaatagttaatgatacaattgtccaatgaattatgaccgaattcttccattgctaagattcatccaaccgaagtaactaagaactgggaattgaatgaataataatattccatcaaaacgaaaactacttagttccgatccacaggatttttgtgaatccatccgacttttgttcttccatttgttttttccgaaccctttttttgaattcttcgttcgttcgttttctttatttcatctctttatttttattcattcaattcccaggcaaagacgcaatcgaagaatttctattggaatccctatcgaaattcacagtagggcggattagctatatctttagttcatctctaactagcaatatctaatatcacatatacatatcttttttccataacgtaaaccaactattcatatcttagattcaaagtattcgtatcttaaagtcaattgtattctagaatagtttttcgaaacatccacaagaattggcttatagccattagatttcatatacctaattctgtccccctcgtctactcaccccattttttatgaatctcgtttttttataaattcttctattccttttatgtatcattatccaacctggctacaatcgaaatagacgaattcattaggtcgaatcattgcatagaaataaatatcattatttgattgaggtaagcttgtgcaatttcttagttattatattaatatgttttttggccaatcgttgaattgaataaaatcaactcaaatgggaatcattctataaagcatctttctttttttttaatcacccgcctgtgagactataagaatttttattcaaatgatgactcttgatatttgatattggaattgaatgaacaaaacaatataaagagaatattaattggcggagggtatgatataataaggccaaagaggaattttcggaaaaagatcttttagatttctttccttttttccaattccgcaatattgtaatttttttctatgactcttgatcgtatatcctgtatttggagatttatgtgtggatatttatgtttcctaagtaaattagcttgagttacgcatacattgccctgttctaagctaaaaaaagactctttcaaaaactagtcaatgattattt
>AJP_0729
tatgtaattgattcaattatggaatcatgaatagtcattgcttcggccgatacacagttttttgcttctctatctatatgaagtgaatagttaatttatgaagaagaagcctcagtaagaattcaaataacccctctattttattgtatgaatgcaatatttttggatttctaaataagacgactaaaacatcagttaagttctttttgaatcctcgttgcatcttcaaatgattcgatagaatcgattcaacaatcttacacttcttcgagtaccaaggaccaataaaaaagattaaaagtatttaattgaaaaaaaaaaaaaatttcctgtctccacatcaccattctatttaacagtaaggtagagtaaggtaagggctcacaaatcttaaaaaaagatagcaaatatgtcaaatatatagaggctctcgtatttcgctttagaatggattctcgcaaattcaactagatatgggacgtaaaacttttctaagaaactaaggtaaatagaaaagtgaaagggaggagcataggctaaaacgcccatctaactttttagacttcaaactcttgtgatcgatatttccatcttccctgtatcacaaatgcattcagttacatttttgtattatttgacttcaatttaatttgtgaaaaagcatctgattcagagaataattttgaaaaattagaaagaagaagtacattttgtcaaaaattagactcttaagaaaattgatcaaaaaggtaagtttaattctgaaaaataaagaaatagttaatgatacaattgtccaatgaattatgaccgaattcttccattgctaagattcatccaaccgaagtaactaagaactgggaattgaatgaataataatattccatcaaaacgaaaactacttagttccgatccacaggatttttgtgaatccatccgacttttgttcttccatttgttttttccgaaccctttttttgaattcttcgttcgttcgttttctttatttcatctctttatttttattcattcaattcccaggcaaagacgcaatcgaagaatttctattggaatccctatcgaaattcacagtagggcggattagctatatctttagttcatctctaactagcaatatctaatatcacatatacatatcttttttccataacgtaaaccaactattcatatcttagattcaaagtattcgtatcttaaagtcaattgtattctagaatagtttttcgaaacatccacaagaattggcttatagccattagatttcatatacctaattctgtccccctcgtctactcaccccattttttatgaatctcgtttttttataaattcttctattccttttatgtatcattatccaacctggctacaatcgaaatagccgaattcattaggtcgaatcattgcatagaaataaatatcattatttgattgaggtaagcttgtgcaatttcttagttattatattaatatgttttttggccaatcgttgaattgaataaaatcaactcaaatgggaatcattctataaagcatctttctttttttttaatcacccgcctgtgagactataagaatttttattcaaatgatgactcttgatatttgatattggaattgaatgaacaaaacaatataaagagaatattaattggcggagggtatgatataataaggccaaagaggaattttcggaaaaagatcttttagatttctttccttttttccaattccgcaatattgtaatttttttctatgactcttgatcgtatatcctgtatttggagatttatgtgtggatatttatgtttcctaagtaaattagcttgagttacacatacattgccctgttctaagctaaaaaaagactctttcaaaaactagtcaatgattattt
>AJP_0744
tatgtaattgattcaattatggaatcatgaatagtcattgcttcggccgatacacagttttttgcttctatatctatatgaagtgaatagttaatttatgaagaagaagcctcagtaagaattcaaataacccctctattttattgtatgaatgcaatatttttggatttctaaataagacgactaaaacatcagttaagttctttttgaatcctcgttgcatcttcaaatgattcgatagaatcgattcaacaatcttacacttcttcgagtaccaaggaccaataaaaaagattaaaagtatttaattgaaaaaaaaaaaaaatttcctgtctccacatcaccattctatttaacagtaaggtagagtaaggtaagggctcacaaatcttaaaaaaagatagcaaatatatcaaatatatagaggctctcgtatttcgctttagaatggattctcgcaaattcaactagatatgggacgtaaaacttttctaagaaactaaggtaaatagaaaagtgaaagggaggagcataggctaaaacgcccatctaactttttagacttcaaactcttgtgatcgatatttccatcttccctgtatcacaaatgcattcagttacatttttgtattatttgacttcaatttaatttgtgaaaaagcatctgattcagagaataattttgaaaaattagaaagaagaagtacattttgtcaaaaattagactcttaagaaaattgatcaaaaaggtaagtttaattctgaaaaataaagaaatagttaatgatacaattgtccaatgaattatgaccgaattcttccattgctaagattcatccaaccgaagtaactaagaactgggaattgaatgaataataatattccatcaaaacgaaaactacttagttccgatccacaggatttttgtgaatccatccgacttttgttcttccatttgttttttccgaaccctttttttgaattcttcgttcgttcgttttctttatttcatctctttatttttattcattcaattcccaggcaaagacgcaatcgaagaatttctattggaatccctatcgaaattcacagtagggcggattagctatatctttagttcatctctaactagcaatatctaatatcacatatacatatcttttttccataacgtaaaccaactattcatatcttagattcaaagtattcgtatcttaaagtcaattgtattctagaatagtttttcgaaacatccacaagaattggcttatagccattagatttcatatacctaattctgtccccctcgtctactcaccccattttttatgaatctcgtttttttataaattcttctattccttttatgtatcattatccaacctggctacaatcgaaatagacgaattcattaggtcgaatcattgcatagaaataaatatcattatttgattgaggtaagcttgtgcaatttcttagttattatattaatatgttttttggccaatcgttgaattgaataaaatcaactcaaatgggaatcattctataaagcatctttctttttttttaatcacccgcctgtgagactataagaatttttattcaaatgatgactcttgatatttgatattggaattgaatgaacaaaacaatataaagagaatattaattggcggagggtatgatataataaggccaaagaggaattttcggaaaaagatcttttagatttctttccttttttccaattccgcaatattgtaatttttttctatgactcttgatcgtatatcctgtatttggagatttatgtgtggatatttatgtttcctaagtaaattagcttgagttacgcatacattgccctgttctaagctaaaaaaagactctttcaaaaactagtcaatgattattt
>AJP_0774
tatgtaattgattcaattatggaatcatgaatagtcattgcttcggccgatacacagttttttgcttctatatctatatgaagtgaatagttaatttatgaagaagaagcctcagtaagaattcaaataacccctctattttattgtatgaatgcaatatttttggatttctaaataagacgactaaaacatcagttaagttctttttgaatcctcgttgcatcttcaaatgattcgatagaatcgattcaacaatcttacacttcttcgagtaccaaggaccaataaaaaagattaaaagtatttaattgaaaaaaaaaaaaaatttcctgtctccacatcaccattctatttaacagtaaggtagagtaaggtaagggctcacaaatcttaaaaaaagatagcaaatatatcaaatatatagaggctctcgtatttcgctttagaatggattctcgcaaattcaactagatatgggacgtaaaacttttctaagaaactaaggtaaatagaaaagtgaaagggaggagcataggctaaaacgcccatctaactttttagacttcaaactcttgtgatcgatatttccatcttccctgtatcacaaatgcattcagttacatttttgtattatttgacttcaatttaatttgtgaaaaagcatctgattcagagaataattttgaaaaattagaaagaagaagtacattttgtcaaaaattagactcttaagaaaattgatcaaaaaggtaagtttaattctgaaaaataaagaaatagttaatgatacaattgtccaatgaattatgaccgaattcttccattgctaagattcatccaaccgaagtaactaagaactgggaattgaatgaataataatattccatcaaaacgaaaactacttagttccgatccacaggatttttgtgaatccatccgacttttgttcttccatttgttttttccgaaccctttttttgaattcttcgttcgttcgttttctttatttcatctctttatttttattcattcaattcccaggcaaagacgcaatcgaagaatttctattggaatccctatcgaaattcacagtagggcggattagctatatctttagttcatctctaactagcaatatctaatatcacatatacatatcttttttccataacgtaaaccaactattcatatcttagattcaaagtattcgtatcttaaagtcaattgtattctagaatagtttttcgaaacatccacaagaattggcttatagccattagatttcatatacctaattctgtccccctcgtctactcaccccattttttatgaatctcgtttttttataaattcttctattccttttatgtatcattatccaacctggctacaatcgaaatagacgaattcattaggtcgaatcattgcatagaaataaatatcattatttgattgaggtaagcttgtgcaatttcttagttattatattaatatgttttttggccaatcgttgaattgaataaaatcaactcaaatgggaatcattctataaagcatctttctttttttttaatcacccgcctgtgagactataagaatttttattcaaatgatgactcttgatatttgatattggaattgaatgaacaaaacaatataaagagaatattaattggcggagggtatgatataataaggccaaagaggaattttcggaaaacgatcttttagatttctttccttttttccaattccgcaatattgtaatttttttctatgactcttgatcgtatatcctgtatttggagatttatgtgtggatatttatgtttcctaagtaaattagcttgagttacgcatacattgccctgttctaagctaaaaaaagactctttcaaaaactagtcaatgatatttt
>AJP_0780
tatgtaattgattcaattatggaatcatgaatagtcattgcttcggccgatacacagttttttgcttctatatctatatgaagtgaatagttaatttatgaagaagaagcctcagtaagaattcaaataacccctctattttattgtatgaatgcaatatttttggatttctaaataagacgactaaaacatcagttaagttctttttgaatcctcgttgcatcttcaaatgattcgatagaatcgattcaacaatcttacacttcttcgagtaccaaggaccaataaaaaagattaaaagtatttaattgaaaaaaaaaaaaaatttcctgtctccacatcaccattctatttaacagtaaggtagagtaaggtaagggctcacaaatcttaaaaaaagatagcaaatatatcaaatatatagaggctctcgtatttcgctttagaatggattctcgcaaattcaactagatatgggacgtaaaacttttctaagaaactaaggtaaatagaaaagtgaaagggaggagcataggctaaaacgcccatctaactttttagacttcaaactcttgtgatcgatatttccatcttccctgtatcacaaatgcattcagttacatttttgtattatttgacttcaatttaatttgtgaaaaagcatctgattcagagaataattttgaaaaattagaaagaagaagtacattttgtcaaaaattagactcttaagaaaattgatcaaaaaggtaagtttaattctgaaaaataaagaaatagttaatgatacaattgtccaatgaattatgaccgaattcttccattgctaagattcatccaaccgaagtaactaagaactgggaattgaatgaataataatattccatcaaaacgaaaactacttagttccgatccacaggatttttgtgaatccatccgacttttgttcttccatttgttttttccgaaccctttttttgaattcttcgttcgttcgttttctttatttcatctctttatttttattcattcaattcccaggcaaagacgcaatcgaagaatttctattggaatccctatcgaaattcacagtagggcggattagctatatctttagttcatctctaactagcaatatctaatatcacatatacatatcttttttccataacgtaaaccaactattcatatcttagattcaaagtattcgtatcttaaagtcaattgtattctagaatagtttttcgaaacatccacaagaattggcttatagccattcgatttcatatacctaattctgtccccctcgtctactcaccccattttttatgaatctcgtttttttataaattcttctattccttttatgtatcattatccaacctggctacaatcgaaatagacgaattcattaggtcgaatcattgcatagaaataaatatcattatttgattgaggtaagcttgtgcaatttcttagttattatattaatatgttttttggccaatcgttgaattgaataaaatcaactcaaatgggaatcattctataaagcatctttctttttttttaatcacccgcctgtgagactataagaatttttattcaaatgatgactcttgatatttgatattggaattgaatgaacaaaacaatataaagagaatattaattggcggagggtatgatataataaggccaaagaggaattttcggaaaaagatcttttagatttctttccttttttccaattccgcaatattgtaatttttttctatgactcttgatcgtatatcctgtatttggagatttatgtttggatatttatgtttcctaagtaaattagcttgagttacgcatacattgccctgttctaagctaaaaaaagactctttcaaaaactagtcaatgattattt
>AJP_0789
tatgtaattgattcaattatggaatcatgaatagtcattgcttcggccgatacacagttttttgcttctatatctatatgaagtgaatagttaatttatgaagaagaagcctcagtaagaattcaaataacccctctattttattgtatgaatgcaatatttttggatttctaaataagacgactaaaacatcagttaagttctttttgaatcctcgttgcatcttcaaatgattcgatagaatcgattcaacaatcttacacttcttcgagtaccaaggaccaataaaaaagattaaaagtatttaattgaaaaaaaaaaaaaatttcctgtctccacatcaccattctatttaacagtaaggtagagtaaggtaagggctcacaaatcttaaaaaaagatagcaaatatatcaaatatatagaggctctcgtatttcgctttagaatggattctcgcaaattcaactagatatgggacgtaaaacttttctaagaaactaaggtaaatagaaaagtgaaagggaggagcataggctaaaacgcccatctaactttttagacttcaaactcttgtgatcgatatttccatcttccctgtatcacaaatgcattcagttacatttttgtattatttgacttcaatttaatttgtgaaaaagcatctgattcagagaataattttgaaaaattagaaagaaaaagtacattttgtcaaaaattagactcttaagaaaattgatcaaaaaggtaagtttaattctgaaaaataaagaaatagttaatgatacaattgtccaatgaattatgaccgaattcttccattgctaagattcatccaaccgaagtaactaagaactgggaattgaatgaataataatattccatcaaaacgaaaactacttagttccgatccacaggatttttgtgaatccatccgccttttgttcttccatttgttttttccgaaccctttttttgaattcttcgttcgttcgttttctttatttcatctctttatttttattcattcaattcccaggcaaagacgcaatcgaagaatttctattggaatccctatcgaaattcacagtagggcggattagctatatctttagttcatctctaactagcaatatctaatatcacatatacatatcttttttccataacgtaaaccaactattcatatcttagattcaaagtattcgtatcttaaagtcaattgtattctagaatagtttttcgaaacatccacaagacttggcttatagccattagatttcatatacctaattctgtccccctcgtctactcaccccattttttatgaatctcgtttttttataaattcttctattccttttatgtatcattatccaacctggctacaatcgaaatagacgaattcattaggtcgaatcattgcatagaaataaatatcattatttgattgaggtaagcttgtgcaatttcttagttattatattaatatgttttttggccaatcgttgaattgaataaaatcaactcaaatgggaatcattctataaagcatctttctttttttttaatcacccgcctgtgagactataagaatttttattcaaatgatgactcttgatatttgatattggaattgaatgaacaaaacaatataaagagaatcttaattggcggagggtatgatataataaggccaaagaggaattttcggaaaaagatcttttagatttctttccttttttccaattccgcaatattgtaatttttttctatgactcttgatcgtatatcctgtatttggagatttatgtgtggatatttatgtttcctaagtaaattagcttgagttacgcatacattgccctgttctaagctaaaaaaagactctttcaaaaactagtcaatgataattt
>AJP_0810
tatgtaattgattcaattatggaatcatgaatagtcattgcttcggccgatacacagttttttgcttctatatctatatgaagtgaatagttaatttatgaagaagaagcctcagtaagaattcaaataacccctctattttattgtatgaatgcaatatttttggatttctaaataagacgactaaaacatcagttaagttctttttgaatcctcgttgcatcttcaaatgattcgatagaatcgattcaacaatcttacacttcttcgagtaccaaggaccaataaaaaagattaaaagtatttaattgaaaaaaaaaaaaaatttcctgtctccacatcaccattctatttaacagtaaggtagagtaaggtaagggctcacaaatcttaaaaaaagatagcaaatatatcaaatatatagaggctctcgtatttcgctttagaatggattctcgcaaattcaactagatatgggacgtaaaacttttctaagaaactaaggtaaatagaaaagtgaaagggaggagcataggctaaaacgcccatctaactttttagacttcaaactcttgtgatcgatatttccatcttccctgtatcacaaatgcattcagttacatttttgtattatttgacttcaatttaatttgtgaaaaagcatctgattcagagaataattttgaaaaattagaaagaagaagtacattttgtcaaaaattagactcttaagaaaattgatcaaaaaggtaagtttaattctgaaaaataaagaaatagttaatgatacaattgtccaatgaattatgaccgaattcttccattgctaagattcatccaaccgaagtaactaagaactgggaattgaatgaataataatattccatcaaaacgaaaactacttagttccgatccacaggatttttgtgaatccatccgacttttgttcttccatttgttttttccgaaccctttttttgaattcttcgttcgttcgttttctttatttcatctctttatttttattcattcaattcccaggcaaagacgcaatcgaagaatttctattggaatccctatcgaaattcacagtagggcggattagctatatctttagttcatctctaactagcaatatctaatatcacatatacatatcttttttccataacgtaaaccaactattcatatcttagattcaaagtattcgtatcttaaagtcaattgtattctagaatagtttttcgaaacatccacaagaattggcttatagccattcgatttcatatacctaattctgtccccctcgtctactcaccccattttttatgaatctcgtttttttataaattcttctattccttttatgtatcattatccaacctggctacaatcgaaatagacgaattcattaggtcgaatcattgcatagaaataaatatcattatttgattgaggtaagcttgtgcaatttcttagttattatattaatatgttttttggccaatcgttgaattgaataaaatcaactcaaatgggaatcattctataaagcatctttctttttttttaatcacccgcctgtgagactataagaatttttattcaaatgatgactcttgatatttgatattggaattgaatgaacaaaacaatataaagagaatattaattggcggagggtatgatataataaggccaaagaggaattttcggaaaaagatcttttagatttctttccttttttccaattccgcaatattgtaatttttttctatgactcttgatcgtatatcctgtatttggagatttatgtttggatatttatgtttcctaagtaaattagcttgagttacgcatacattgccctgttctaagctaaaaaaagactctttcaaaaactagtcaatgattattt
>AJP_0814
tatgtaattgattcaattatggaatcatgaatagtcattgcttcggccgatacacagttttttgcttctatatctatatgaagtgaatagttaatttatgaagaagaagcctcagtaagaattcaaataacccctctattttattgtatgaatgcaatatttttggatttctaaataagacgactaaaacatcagttaagttctttttgaatcctcgttgcatcttcaaatgattcgatagaatcgattcaacaatcttacacttcttcgagtaccaaggaccaataaaaaagattaaaagtatttaattgaaaaaaaaaaaaaatttcctgtctccacatcaccattctatttaacagtaaggtagagtaaggtaagggctcacaaatcttaaaaaaagatagcaaatatgtcaaatatatagaggctctcgtatttcgctttagaatggattctcgcaaattcaactagatatgggacgtaaaacttttctaagaaactaaggtaaatagaaaagtgaaagggaggagcataggctaaaacgcccatctaactttttagacttcaaactcttgtgatcgatatttccatcttccctgtatcacaaatgcattcagttacatttttgtattatttgacttcaatttaatttgtgaaaaagcatctgattcagagactaattttgaaaaattagaaagaagaagtacattttgtcaaaaattagactcttaagaaaattgatcaaaaaggtaagtttaattctgaaaaataaagaaatagttaatgatacaattgtccaatgaattatgaccgaattcttccattgctaagattcatccaaccgaagtaactaagaactgggaattgaatgaataataatattccatcaaaacgaaaactacttagttccgatccacaggatttttgtgaatccatccgacttttgttcttccatttgttttttccgaaccctttttttgaattcttcgttcgttcgttttctttatttcatctctttatttttattcattcaattcccaggcaaagacgcaatcgaagaatttctattggaatccctatcgaaattcacagtagggcggattagctatatctttagttcatctctaactagcaatatctaatatcacatatacatatcttttttccataacgtaaaccaactattcatatcttagattcaaagtattcgtatcttaaagtcaattgtattctagaatagtttttcgaaacatccacaagaattggcttatagccattagatttcatatacctaattctgtccccctcgtctactcaccccattttttatgaatctcgtttttttataaattcttctattccttttatgtatcattatccaacctggctacaatcgaaatagccgaattcattaggtcgaatcattgcatagaaataaatatcattatttgattgaggtaagcttgtgcaatttcttagttattatattaatatgttttttggccaatcgttgaattgaataaaatcaactcaaatgggaatcattctataaagcatctttctttttttttaatcacccgcctgtgagactataagaatttttattcaaatgatgactcttgatatttgatattggaattgaatgaacaaaacaatataaagagaatattaattggcggagggtatgatataataaggccaaagaggaattttcggaaaaagatcttttcgatttctttccttttttccaattccgcaatattgtaatttttttctatgactcttgatcgtatatcctgtatttggagatttatgtgtggatatttatgtttcctaagtaaattagcttgagttacgcatacattgccctgttctaagctaaaaaaagactctttcaaaaactagtcaatgattattt
>AJP_0822
tatgtaattgattcaattatggaatcatgaatagtcattgcttcggccgatacacagttttttgcttctatatctatatgaagtgaatagttaatttatgaagaagaagcctcagtaagaattcaaataacccctctattttattgtatgaatgcaatatttttggatttctaaataagacgactaaaacatcagttaagttctttttgaatcctcgttgcatcttcaaatgattcgatagaattgattcaacaatcttacacttcttcgagtaccaaggaccaataaaaaagattaaaagtatttaattgaaaaaaaaaaaaaatttcctgtctccacatcaccattctatttaacagtaaggtagagtaaggtaagggctcacaaatcttaaaaaaagatagcaaatatatcaaatatatagaggctctcgtatttcgctttagaatggattctcgcaaattcaactagatatgggacgtaaaacttttctaagaaactaaggtaaatagaaaagtgaaagggaggagcataggctaaaacgcccatctaactttttagacttcaaactcttgtgatcgatatttccatcttccctgtatcacaaatgcattcagttacatttttgtattatttgacttcaatttaatttgtgaaaaagcatctgattcagagaataattttgaaaaattagaaagaagaagtacattttgtcaaaaattagactcttaagaaaattgatcaaaaaggtaagtttaattctgaaaaataaagaaatagttaatgatacaattgtccaatgaattatgaccgaattcttccattgctaagattcatccaaccgaagtaactaagaactgggaattgaatgaataataatattccatcaaaacgaaaactacttagttccgatccacaggatttttgtgaatccatccgacttttgttcttccatttgttttttccgaaccctttttttgaattcttcgttcgttcgttttctttatttcatctctttatttttattcattcaattcccaggcaaagacgcaatcgaagaatttctattggaatccctatcgaaattcacagtagggcggattagctatatctttagttcatctctaactagcaatatctaatatcacatatacatatcttttttccataacgtaaaccaactattcatatcttagattcaaagtattcgtatcttaaagtcaattgtattctagaatagtttttcgaaacatccacaagaattggcttatagccattagatttcatatacctaattctgtccccctcgtctactcaccccattttttatgaatctcgtttttttataaattcttctattccttttatgtatcattatccaacctggctacaatcgaaatagacgaattcattaggtcgaatcattgcatagaaataaatatcattatttgattgaggtaagcttgtgcaatttcttagttattatattaatatgttttttggccaatcgttgaattgaataaaatcaactcaaatgggaatcattctataaagcatctttctttttttttaatcacccgcctgtgagactataagaatttttattcaaatgatgactcttgatatttgatattggaattgaatgaacaaaacaatataaagagaatattaattggcggagggtatgatataataaggccaaagaggaattttcggaaaaagatcttttagatttctttccttttttccaattccgcaatattgtaatttttttctatgactcttgatcgtatatcctgtatttggagatttatgtgtggatatttatgtttcctaagtaaattagcttgagttacgcatacattgccctgttctaagctaaaaaaagactctttcaaaaactagtcaatgattattt
