# Supplementary material for: Catchments catch all in South African coastal lowlands: topography and palaeoclimate restricted gene flow in Nymania capensis (Meliaceae)—a multilocus phylogeographic and distribution modelling approach
Source: PeerJ. 2017 Jan 31;5:e2965. doi: 10.7717/peerj.2965 (PMC5289106; doi:10.7717/peerj.2965)
Supplement: Supplemental Information 2 — See the Readme for file descriptions. This zip file includes all DNA alignments. [file peerj-05-2965-s002.zip › SupplementalInformationFiles/DNA.Data/Nymania.capensis_ITS_Clones.fasta]

>AJP0121_CLN-B
AGAGTCGCCTCCTCGCTCTTCTGAGAGAAGAGGACGCTCGAAGGGTCCGCGAGCCTGAGA
CACGGAGACGCGAGCGCGCGACGGGAGCACCAAAAA-GGGGTTTTTGTATACCACCGATC
GTCGCGGCTCAATCACCGAAGGACTCGAATTTTTGGCCAACCGCGAGCACTTGGCGCACG
GGAGGCCATTCTCCGCCCCTCCCGACACTCCCGAAGAGGGGGTT------GGGGGGGCAA
CGATGCGTGACACCCAGGCAGACGTGCCCTCGGCCTGACGGCTTGGGGCGCAACTTGCGT
TCAAAGACTCGATGGTTCACGGGATTCTGCAATTCACACCAAGTATCGCATTTCGCTACG
TTCTTCATCGATGCGAGAGCCGAGATATCCGTTGCCGAGAGTCGTTTTAGTTTTTTTGTG
AA-AGAAGGCGCCGCGTCCCGCTCGCCGACCGTGTCCGGGGCGGCGGGAGCGGTCTCTCT
CGTT----ACATTTTCCTTGGCGCAGCTCGCGCCGGGGGTTCGTTGTTATGCGGCAGGGA
GCGAGCTCGCGCTCGCCCCATGCAGCAGTAGGAGGGGGCCGAGGA-GGGGGGCTTAGAGT
CCCCCTCGTCGGACTCCCACGAGTGCGATGACATGTTCGCGGGTCGCTCTGCTAGGCAGG
TTTCGA
>AJP0121_CLN-C
AGAGTCGCCTCCTCGCTCTTCTGAGAGAAGAGGACGCTCGAAGGGTCCGCGAGCCTGAGA
CACGGAGACGCGAGCGCGCGACGGGAGCACCAAAAA-GGGGTTTTTGTATACCACCGATC
GTCGCGGCTCAATCACCGAAGGACTCGAATTTTGGGCCAACCGCGAGCACTTGGCGCACG
GGAGGCCATTCTCCGCCCCTCCCGACACTCCCGAAGAGGGGGTT------GGGGGGGCAA
CGATGCGTGACACCCAGGCAGACGTGCCCTCGGCCTGACGGCTTGGGGCGCAACTTGCGT
TCAAAGACTCGATGGTTCACGGGATTCTGCAATTCACACCAAGTATCGCATTTCGCTACG
TTCTTCATCGATGCGAGAGCCGAGATATCCGTTGCCGAGAGTCGTTTTAGTTTTTTTGTG
AA-AGAAGGCGCCGCGTCCCGCTCGCCGACCGTGTCCGGGGCGGCGGGAGCGGTCTCTCT
CGTT----ACATTTTCCTTGGCGCAGCTCGCGCCGGGGGTTCGTTGTTCTGCGGCAGGGA
GCGAGCTCGCGCTCGCCCCATGCAGCAGTAGGAGGGGGCCGAGGA-GGGGGGCTTAGAGT
CCCCCTCGTCGGACTCCCACGAGTGCGATGACATGTTCGCGGGTCGCTCTGCTAGGCAGG
TTTCGA
>AJP0121_CLN-D
AGAGTCGCCTCCTCGCTCTTCTGAGAGAAGAGGACGCTCGAAGGGTCCGCGAGCCTGAGA
CACGGAGACGCGAGCGCGCGACGGGAGCACCAAAAA-GGGGTTTTTGTATACCACCGATC
GTCGCGGCTCAATCACCGAAGGACTCGAATTTTGGGCCAACCGCGAGCACTTGGCGCACG
GGAGGCCATTCTCCGCCCCTCCCGACACTCCCGAAGAGGGGGTT------GGGGGGGCAA
CGATGCGTGACACCCAGGCAGACGTGCCCTCGGCCTGACGGCTTGGGGCGCAACTTGCGT
TCAAAGACTCGATGGTTCACGGGATTCTGCAATTCACACCAAGTATCGCATTTCGCTACG
TTCTTCATCGATGCGAGAGCCGAGATATCCGTTGCCGAGAGTCGTTTTAGTTTTTTTGTG
AA-AGAAGGCGCCGCGTCCCGCTCGCCGACCGTGTCCGGGGCGGCGGGAGCGGTCTCTCT
CGTT----ACATTTTCCTTGGCGCAGCTCGCGCCGGGGGTTCGTTGTTCTGCGGCAGGGA
GCGAGCTCGCGCTCGCCCCATGCAGCAGTAGGAGGGGGCCGAGGA-GGGGGGCTTAGAGT
CCCCCTCGTCGGACTCCCACGAGTGCGATGACATGTTCGCGGGTCGCTCTGCTAGGCAGG
TTTCGA
>AJP0121_CLN-E
AGAGTCGCCTCCTCGCTCTTCTGAGAGAAGAGGACGCTCGAAGGGTCCGCGAGCCTGAGA
CACGGAGACGCGAGCGCGCGACGGGAGCACCAAAAA-GGGGTTTTTGTATACCACCGATC
GTCGCGGCTCAATCACCGAAGGACTCGAATTTTGGGCCAACCGCGAGCACTTGGCGCACG
GGAGGCCATTCTCCGCCCCTCCCGACACTCCCGAAGAGGGGGTT------GGGGGGGCAA
CGATGCGTGACACCCAGGCAGACGTGCCCTCGGCCTGACGGCTTGGGGCGCAACTTGCGT
TCAAAGACTCGATGGTTCACGGGATTCTGCAATTCACACCAAGTATCGCATTTCGCTACG
TTCTTCATCGATGCGAGAGCCGAGATATCCGTTGCCGAGAGTCGTTTTAGTTTTTTTGTG
AA-AGAAGGCGCCGCGTCCCGCTCGCCGACCGTGTCCGGGGCGGCGGGAGCGGTCTCTCT
CGTT----ACATTTTCCTTGGCGCAGCTCGCGCCGGGGGTTCGTTGTTATGCGGCAGGGA
GCGAGCTCGCGCTCGCCCCATGCAGCAGTAGGAGGGGGCCGAGGA-GGGGGGCTTAGAGT
CCCCCTCGTCGGACTCCCACGAGTGCGATGACATGTTCGCGGGTCGCTCTGCTAGGCAGG
TTTCGA
>AJP0121_CLN-F
AGAGTCGCCTCCTCGCTCTTCTGAGAGAAGAGGACGCTCGAAGGGTCCGCGAGCCTGAGA
CACGGAGACGCGAGCGCGCGACGGGAGCACCAAAAA-GGGGTTTTTGTATACCACCGATC
GTCGCGGCTCAATCACCGAAGGACTCGAATTTTGGGCCAACCGCGAGCACTTGGCGCACG
GGAGGCCATTCTCCGCCCCTCCCGACACTCCCGAAGAGGGGGTT------GGGGGGGCAA
CGATGCGTGACACCCAGGCAGACGTGCCCTCGGCCTGACGGCTTGGGGCGCAACTTGCGT
TCAAAGACTCGATGGTTCACGGGATTCTGCAATTCACACCAAGTATCGCATTTCGCTACG
TTCTTCATCGATGCGAGAGCCGAGATATCCGTTGCCGAGAGTCGTTTTAGTTTTTTTGTG
AA-AGAAGGCGCCGCGTCCCGCTCGCCGACCGTGTCCGGGGCGGCGGGAGCGGTCTCTCT
CGTT----ACATTTTCCTTGGCGCAGCTCGCGCCGGGGGTTCGTTGTTCTGCGGCAGGGA
GCGAGCTCGCGCTCGCCCCATGCAGCAGTAGGAGGGGGCCGAGGA-GGGGGGCTTAGAGT
CCCCCTCGTCGGACTCCCACGAGTGCGATGACATGTTCGCGGGTCGCTCTGCTAGGCAGG
TTTCGA
>AJP0121_CLN-G
AGAGTCGCCTCCTCGCTCTTCTGAGAGAAGAGGACGCTCGAAGGGTCCGCGAGCCTGAGA
CACGGAGACGCGAGCGCGCGACGGGAGCACCAAAAA-GGGGTTTTTGTATACCACCGATC
GTCGCGGCTCAATCACCGAAGGACTCGAATTTTTGGCCAACCGCGAGCACTTGGCGCACG
GGAGGCCATTCTCCGCCCCTCCCGACACTCCCGAAGAGGGGGTT------GGGGGGGCAA
CGATGCGTGACACCCAGGCAGACGTGCCCTCGGCCTGACGGCTTGGGGCGCAACTTGCGT
TCAAAGACTCGATGGTTCACGGGATTCTGCAATTCACACCAAGTATCGCATTTCGCTACG
TTCTTCATCGATGCGAGAGCCGAGATATCCGTTGCCGAGAGTCGTTTTAGTTTTTTTGTG
AA-AGAAGGCGCCGCGTCCCGCTCGCCGACCGTGTCCGGGGCGGCGGGAGCGGTCTCTCT
CGTT----ACATTTTCCTTGGCGCAGCTCGCGCCGGGGGTTCGTTGTTATGCGGCAGGGA
GCGAGCTCGCGCTCGCCCCATGCAGCAGTAGGAGGGGGCCGAGGA-GGGGGGCTTAGAGT
CCCCCTCGTCGGACTCCCACGAGTGCGATGACATGTTCGCGGGTCGCTCTGCTAGGCAGG
TTTCGA
>AJP0121_CLN-H
AGAGTTGCCTCCTCGCTCTTCCGAGAGAAGAGGACGCTCGAAGGGTCCGCGAGCCTGAGA
CACGGAGACGCGAGCGCGCGACGGGAGCACCAAAAATGGGGTTTTTGTATACCACCGATC
ATCGCGGCTCAATCACCGAAAGACTCGAATTTTGGGCCAACCGCGAGCACTTGGCGCACG
GGAGGCCATTTTCCACCCCTCCCGACACCCCCGAAGAGGGGGTT--GGGGGGGGGGGCAA
CGATGCGTGACACCCAGGCAGACGTGCCCTCGGCCTGATGGCTTGGGGCGCAACTTGCGT
TCAAAGACTCGATGGTTCACGGGATTCTGCAATTCACACCAAGTATCGCATTTCGCTACG
TTCTTCATCGATGCGAGAGCCGAGATATCCGTTGCCGAGAGTCGTTTTAGTTTTTTTGTG
AA-AGAAGGCGCCGCGTCCCGCTCGCCGACTTTTTCCGGGGCGGCGGGAGCGGTCTCTCT
CGTT----ACATTTTCCTTGGCGCAGCTCGCGTCGGGGGTTCGTGGTTCTGCGGCAGGGA
GCGGGGTCGCGCTCGCCCCCTGTAGCAGTAGGAGGTGGCCGAGGC-GGGGGGCTCAGAGG
CCCCCTCGACGGACTCCCTCGAGTGCAATGACATGTTCGCGGGTCGCTCTGCTAGGCAGG
TTTCGA
>AJP0121_CLN-L
AGAGTCGCCTCCTCGCTCTTCTGAGAGAAGAGGACGCTCGAAGGGTCCGCGAGCCTGAGA
CACGGAGACGCGAGCGCGCGACGGGAGCACCAAAAA-GGGGTTTTTGTATACCACCGATC
GTCGCGGCTCAGTCACCGAAGGACTCGGTCTTTGGGCCAACCGCGAGCACTTGGCGCACG
GGAGGCCATTCTCCGCCCCTCCCGACACTCCCGAAGAGGGGGTT------GGGGGGGCAA
CGATGCGTGACACCCAGGCAGACGTGCCCTCGGCCTGACGGCTTGGGGCGCAACTTGCGT
TCAAAGACTCGATGGTTCACGGGATTCTGCAATTCACACCAAGTATCGCATTTCGCTACG
TTCTTCATCGATGCGAGAGCCGAGATATCCGTTGCCGAGAGTCGTTTTAGTTTTTTTGTG
AA-AGAAGGCGCCGCATCCCGCTCGCCGACCGTGTCCGGGGCGGCGGGAGCGGTCTCTCT
CGTT----ACATTTTCCTTGGCGCAGCTCGCGCCGGGGGTTCGTTGTTCTGCGGCAGGGA
GCGGGCTCGCGCTCGCCCCCTGCAGCAGTAGGAGGTGGCCGAGGC-GGGGGGCTCAGAGC
CCCCCACGACGGACTCCCTCGAGTGCGATGACATGTTCGCGTGTCGCTCTGCTAGGCAGG
TTTCGA
>AJP0121_CLN-M
AGAGTCGCCTCCTCGCTCTTCTGAGAGAAGAGGACGCTCGAAGGGTCCGCGAGCCTGAGA
CACGGAGACGCGAGCGCGCGACGGGAGCACCAAAAA-GGGGTTTTTGTATACCACCGATC
GTCGCGGCTCAGTCACCGAAGGACTCGGTCTTTGGGCCAACCGCGAGCACTTGGCGCACG
GGAGGCCATTCTCCGCCCCTCCCGACACTCCCGAAGAGGGGGTT------GGGGGGGCAA
CGATGCGTGACACCCAGGCAGACGTGCCCTCGGCCTGACGGCTTGGGGCGCAACTTGCGT
TCAAAGACTCGATGGTTCACGGGATTCTGCAATTCACACCAAGTATCGCATTTCGCTACG
TTCTTCATCGATGCGAGAGCCGAGATATCCGTTGCCGAGAGTCGTTTTAGTTTTTTTGTG
AA-AGAAGGCGCCGCATCCCGCTCGCCGACCGTGTCCGGGGCGGCGGGAGCGGTCTCTCT
CGTT----ACATTTTCCTTGGCGCAGCTCGCGCCGGGGGTTCGTTGTTCTGCGGCAGGGA
GCGGGCTCGCGCTCGCCCCCTGCAGCAGTAGGAGGTGGCCGAGGC-GGGGGGCTCAGAGC
CCCCCACGACGGACTCCCTCGAGTGCGATGACATGTTCGCGTGTCGCTCTGCTAGGCAGG
TTTCGA
>AJP0121_PCR
AGAGTCGCCTCCTCGCTCTTCTGAGAGAAGAGGACGCTCGAAGGGTCCGCGAGCCTGAGA
CACGGAGACGCGAGCGCGCGACGGGAGCACCAAAAA-GGGGTTTTTGTATACCACCGATC
GTCGCGGCTCARTCACCGAAGGACTCGRAYTTTKGGCCAACCGCGAGCACTTGGCGCACG
GGAGGCCATTCTCCGCCCCTCCCGACACTCCCGAAGAGGGGGTT------GGGGGGGCAA
CGATGCGTGACACCCAGGCAGACGTGCCCTCGGCCTGACGGCTTGGGGCGCAACTTGCGT
TCAAAGACTCGATGGTTCACGGGATTCTGCAATTCACACCAAGTATCGCATTTCGCTACG
TTCTTCATCGATGCGAGAGCCGAGATATCCGTTGCCGAGAGTCGTTTTAGTTTTTTTGTG
AA-AGAAGGCGCCGCGTCCCGCTCGCCGACCGTGTCCKGGGCGGCGGGAGCGGTCTCTCT
CGTT----ACATTTTCCTTGGCGCAGCTCGCGCCGGGGGTTCGTTGTTMTGCGGCAGGGA
GCGRGCTCGCGCTCGCCCCATGCAGCAGTAGGAGGKGGCCGAGGM-GGGGGGCTYAGAGY
CCCCCTCGWCGGACTCCCWCGAGTGCGATGACATGTTCGCGGGTCGCTCTGCTAGGCAGG
TTTCGA
>AJP0238_CLN-A
AGAGTCGCCTCCTCGCTCTTCTGAGAGAAGAGGACGCTCGAAGGGTCCGCGAGCCTGAGA
CACGGAGACGCGAGCGCGCGACGGGAGCACCAAAAA-GGGGTTTTTGTATACCACCGATC
GTCGCGGCTCAGTCACCGACGGACTCGGTCTTTGGGCCAACCGCGAGCACTTGGCGCACG
GGAGGCCATTCTCCGCCCCTCCCGACACTCCCGAAGAGGGGGTT------GGGGGGGCAA
CGATGCGTGACACCCAGGCAGACGTGCCCTCGGCCTGACGGCTTGGGGCGCAACTTGCGT
TCAAAGACTCGATGGTTCACGGGATTCTGCAATTCACACCAAGTATCGCATTTCGCTACG
TTCTTCATCGATGCGAGAGCCGAGATATCCGTTGCCGAGAGTCGTTTTAGTTTTTTTGTG
AA-AGAAGGCGCCGCGTCCCGCTCGCCGACCGTGTCCGGGGCGGCGGGAGCGGTCTCTCT
CGTT----ACATTTTCCTTGGCGCAGCTCGCGCCGGGGGTTCGTTGTTCTGCGGCAGGGA
GCGGGCTCGCGCTCGCCCCCTGCAGCAGTAGGAGGTGGCCGAGGC-GGGGGGCTCAGAGC
CCCCCGCGACGGACTCCCTCGAGTGCGATGACATGTTCGCGTGTCGCTCTGCTAGGCAGG
TTTCGA
>AJP0238_CLN-B
AGAGTCGCCTCCTCGCTCTTCTGAGAGAAGAGGACGCTCGAAGGGTCCGCGAGCCTGAGA
CACGGAGACGCGAGCGCGCGACGGGAGCACCAAAAA-GGGGTTTTTGTATACCACCGATC
GTCGCGGCTCAGTCACCGACGGACTCGGTCTTTGGGCCAACCGCGAGCACTTGGCGCACG
GGAGGCCATTCTCCGCCCCTCCCGACACTCCCGAAGAGGGGGTT------GGGGGGGCAA
CGATGCGTGACACCCAGGCAGACGTGCCCTCGGCCTGACGGCTTGGGGCGCAACTTGCGT
TCAAAGACTCGATGGTTCACGGGATTCTGCAATTCACACCAAGTATCGCATTTCGCTACG
TTCTTCATCGATGCGAGAGCCGAGATATCCGTTGCCGAGAGTCGTTTTAGTTTTTTTGTG
AA-AGAAGGCGCCGCGTCCCGCTCGCCGACCGTGTCCGGGGCGGCGGGAGCGGTCTCTCT
CGTT----ACATTTTCCTTGGCGCAGCTCGCGCCGGGGGTTCGTTGTTCTGCGGCAGGGA
GCGGGCTCGCGCTCGCCCCCTGCAGCAGTAGGAGGTGGCCGAGGC-GGGGGGCTCAGAGC
CCCCCGCGACGGACTCCCACGAGTGCGATGACATGTTCGCGGGTCGCTCTGCTAGGCAGG
TTTCGA
>AJP0238_CLN-C
AGAGTCGCCTCCTCGCTCTTCTGAGAGAAGAGGACGCTCGAAGGGTCCGCGAGCCTGAGA
CACGGAGACGCGAGCGCGCGACGGGAGCACCAAAAA-GGGGTTTTTGTATACCACCGATC
GTCGCGGCTCAATCACCGAAGGACTCGAATTTTGGGCCAACCGCGAGCACTTGGCGCACG
GGAGGCCATTCTCCGCCCCTCCCGACACTCCCGAAGAGGGGGTT------GGGGGGGCAA
CGATGCGTGACACCCAGGCAGACGTGCCCTCGGCCTGACGGCTTGGGGCGCAACTTGCGT
TCAAAGACTCGATGGTTCACGGGATTCTGCAATTCACACCAAGTATCGCATTTCGCTACG
TTCTTCATCGATGCGAGAGCCGAGATATCCGTTGCCGAGAGTCGTTTTAGTTTTTTTGTG
AA-AGAAGGCGCCGCGTCCCGCTC---------------GGCGGCGGGAGCGGTCTCTCT
CGTT----ACATTTTCCTTGGCGCAGCTCGCGCCGGGGGTTCGTTGTTCTGCGGCAGGGA
GCGAGCTCGCGCTCGCCCCATGCAGCAGTAGGAGGGGGCCGAGGA-GGGGGGCTTAGAGT
CCCCCTCGTCGGACTCCCACGAGTGCGATGACATGTTCGCGGGTCGCTCTGCTAGGCAGG
TTTCGA
>AJP0238_CLN-D
AGAGTCGCCTCCTCGCTCTTCTGAGAGAAGAGGACGCTCAAAGGGTCCGCGAGCCTGAGA
CACGGAGACGCGAGCGCGCGACGGGAGCACCAAAAA-GGGGTTTTTGTATACCACCGATC
GTCGCGGCTCAGTCACCGACGGACTCGGTCTTTGGGCCAACCGCGAGCACTTGGCGCACG
GGAGGCCATTCTCCGCCCCTCCCGACACTCCCGAAGAGGGGGTT------GGGGGGGCAA
CGATGCGTGACACCCAGGCAGACGTGCCCTCGGCCTGACGGCTTGGGGCGCAACTTGCGT
TCAAAGACTCGATGGTTCACGGGATTCTGCAATTCACACCAAGTATCGCATTTCGCTACG
TTCTTCATCGATGCGAGAGCCGAGATATCCGTTGCCGAGAGTCGTTTTAGTTTTTTTGTG
AA-AGAAGGCGCCGCGTCCCGCTCGCCGACCGTTTCCGGGGCGGCGGGAGCGGTCTCTCT
CGTT----ACATTTTCCTTGGCGCAGCTCGCGCCGGGGGTTCGTTGTTCTGCGGCAGGGA
GCGGGCTCGCGCTCGCCCCCTGCAGCAGTAGGAGGTGGCCGAGGC-GGGGGGCTCAGAGC
CCCCCGCGACGGACTCCCTCGAGTGCGATGACATGTTCGCGTGTCGCTCTGCTAGGCAGG
TTTCGA
>AJP0238_CLN-F
AGAGTCGCCTCCTCGCTCTTCTGAGAGAAGAGGACGCTCGAAGGGTCCGCGAGCCTGAGA
CACGGAGACGCGAGCGCGCGACGGGAGCACCAAAAA-GGGGTTTTTGTATACCACCGATC
GTCGCGGCTCAGTCACCGACGGACTCGGTCTTTGGGCCAACCGCGAGCACTTGGCGCACG
GGAGGCCATTCTCCGCCCCTCCCGACACTCCCGAAGAGGGGGTT------GGGGGGGCAA
CGATGCGTGACACCCAGGCAGACGTGCCCTCGGCCTGACGGCTTGGGGCGCAACTTGCGT
TCAAAGACTCGATGGTTCACGGGATTCTGCAATTCACACCAAGTATCGCATTTCGCTACG
TTCTTCATCGATGCGAGAGCCGAGATATCCGTTGCCGAGAGTCGTTTTAGTTTTTTTGTG
AA-AGAAGGCGCCGCGTCCCGCTCGCCGACCGTGTCCGGGGCGGCGGGAGCGGTCTCTCT
CGTT----ACATTTTCCTTGGCGCAGCTCGCGCCGGGGGTTCGTTGTTCTGCGGCAGGGA
GCGGGCTCGCGCTCGCCCCCTGCAGCAGTAGGAGGTGGCCGAGGC-GGGGGGCTCAGAGC
CCCCCGCGACGGACTCCCTCGAGTGCGATGACATGTTCGCGTGTCGCTCTGCTAGGCAGG
TTTCGA
>AJP0238_CLN-G
AGAGTCGCCTCCTCGCTCTTCTGAGAGAAGAGGACGCTCGAAGGGTCTGCGAGCCTGAGA
CACGGAGACGCGAGCGCGCGACGGGAGCACCAAAAA-GGGGTTTTTGTATACCACCGATC
GTCGCGGCTCAATCACCGAAGGACTCGAATTTTGGGCCAACCGCGAGCACTTGGCGCACG
GGAGGCCATTCTCCGCCCCTCCCGACACTCCCGAAGAGGGGGTT------GGGGGGGCAA
CGATGCGTGACACCCAGGCAGACGTGCCCTCGGCCTGACGGCTTGGGGCGCAACTTGCGT
TCAAAGACTCGATGGTTCACGGGATTCTGCAATTCACACCAAGTATCGCATTTCGCTACG
TTCTTCATCGATGCGAGAGCCGAGATATCCGTTGCCGAGAGTCGTTTTAGTTTTTTTGTG
AA-AGAAGGCGCCGCGTCCCGCTC---------------GGCGGCGGGAGCGGTCTCTCT
CGTT----ACATTTTCCTTGGCGCAGCTCGCGCCGGGGGTTCGTTGTTATGCGGCAGGGA
GCGAGCTCGCGCTCGCCCCATGCAGCAGTAGGAGGGGGCCGAGGA-GGGGGGCTTAGAGT
CCCCCTCGTCGGACTCCCACGAGTGCGATGACATGTTCGCGGGTCGCTCTGCTAGGCAGG
TTTCGA
>AJP0238_CLN-H
AGAGTCGCCTCCTCGCTCTTCTGAGAGAAGAGGACGCTCGAAGGGTCCGCGAGCCTGAGA
CACGGAGACGCGAGCGCGCGACGGGAGCACCAAAAA-GGGGTTTTTGTATACCACCGATC
GTCGCGGCTCAATCACCGAAGGACTCGAATTTTGGGCCAACCGCGAGCACTTGGCGCACG
GGAGGCCATTCTCCGCCCCTCCCGACACTCCCGAAGAGGGGGTT------GGGGGGGCAA
CGATGCGTGACACCCAGGCAGACGTGCCCTCGGCCTGACGGCTTGGGGCGCAACTTGCGT
TCAAAGACTCGATGGTTCACGGGATTCTGCAATTCACACCAAGTATCGCATTTCGCTACG
TTCTTCATCGATGCGAGAGCCGAGATATCCGTTGCCGAGAGTCGTTTTAGTTTTTTTGTG
AA-AGAAGGCGCCGCGTCCCGCTCGCCGACCGTGTCCGGGGCGGCGGGAGCGGTCTCTCT
CGTT----ACATTTTCCTTGGCGCAGCTCGCGCCGGGGGTTCGTTGTTCTGCGGCAGGGA
GCGGGCTCGCGCTCGCCCCCTGCAGCAGTAGGAGGTGGCCGAGGC-GGGGGGCTCAGAGC
CCCCCGCGACGGACTCCCTCGAGTGCGATGACATGTTCGCGTGTCGCTCTGCTAGGCAGG
TTTCGA
>AJP0238_CLN-L
AGAGTCGCCTCCTCGCTCTTCTGAGAGAAGAGGACGCTCGAAGGGTCCGCGAGCCTGAGA
CACGGAGACGCGAGCGCGCGACGGGAGCACCAAAAA-GGGGTTTTTGTATACCACCGATC
GTCGCGGCTCAGTCACCGACGGACTCGGTCTTTGGGCCAACCGCGAGCACTTGGCGCACG
GGAGGCCATTCTCCGCCCCTCCCGACACTCCCGAAGAGGGGGTT------GGGGGGGCAA
CGATGCGTGACACCCAGGCAGACGTGCCCTCGGCCTGACGGCTTGGGGCGCAACTTGCGT
TCAAAGACTCGATGGTTCACGGGATTCTGCAATTCACACCAAGTATCGCATTTCGCTACG
TTCTTCATCGATGCGAGAGCCGAGATATCCGTTGCCGAGAGTCGTTTTAGTTTTTTTGTG
AA-AGAAGGCGCCGCGTCCCGCTCGCCGACCGTGTCCGGGGCGGCGGGAGCGGTCTCTCT
CGTT----ACATTTTCCTTGGCGCAGCTCGCGCCGGGGGTTCGTTGTTCTGCGGCAGGGA
GCGGGCTCGCGCTCGCCCCCTGCAGCAGTAGGAGGTGGCCGAGGC-GGGGGGCTCAGAGC
CCCCCGCGACGGACTCCCTCGAGTGCGATGACATGTTCGCGTGTCGCTCTGCTAGGCAGG
TTTCGA
>AJP0238_PCR
AGAGTCGCCTCCTCGCTCTTCTGAGAGAAGAGGACGCTCGAAGGGTCCGCGAGCCTGAGA
CACGGAGACGCGAGCGCGCGACGGGAGCACCAAAAA-GGGGTTTTTGTATACCACCGATC
GTCGCGGCTCAATCACCGAAGGACTCGRAYTTTKGGCCAACCGCGAGCACTTGGCGCACG
GGAGGCCATTCTCCGCCCCTCCCGACACTCCCGAAGAGGGGGTT------GGGGGGGCAA
CGATGCGTGACACCCAGGCAGACGTGCCCTCGGCCTGACGGCTTGGGGCGCAACTTGCGT
TCAAAGACTCGATGGTTCACGGGATTCTGCAATTCACACCAAGTATCGCATTTCGCTACG
TTCTTCATCGATGCGAGAGCCGAGATATCCGTTGCCGAGAGTCGTTTTAGTTTTTTTGTG
AA-AGAAGGCGCCGCGTCCCGCTCG--------------GGCGGCGGGAGCGGTCTCTCT
CGTT----ACATTTTCCTTGGCGCAGCTCGCGCCGGGGGTTCGTTGTTMTGCGGCAGGGA
GCGAGCTCGCGCTCGCCCCATGCAGCAGTAGGAGGGGGCCGAGGA-GGGGGGCTTAGAGT
CCCCCTCGTCGGACTCCCWCGAGTGCGATGACATGTTCGCGGGTCGCTCTGCTAGGCAGG
TTTCGA
>AJP0495_CLN-B
AGAGTCGCCTCCTCGCTCTTCTGAGAGAAGAGGACGCTCGAAGGGTCCGCGAGCCTGAGA
CACGGAGACGCGAGCGCGCGACGGGAGCACCAAAAA-GGGGTTTTTGTATACCACCGATC
GTCGCGGCTCAATCACCGAAGGACTCGAATTTTGGGCCAACCGCGAGCACTTGGCGCACG
GGAGGCCATTCTCCGCCCCTCCCGACACTCCCGAAGAGGGGGTT------GGGGGGGCAA
CGATGCGTGACACCCAGGCAGACGTGCCCTCGGCCTGACGGCTTGGGGCGCAACTTGCGT
TCAAAGACTCGATGGTTCACGGGATTCTGCAATTCACACCAAGTATCGCATTTCGCTACG
TTCTTCATCGATGCGAGAGCCGAGATATCCGTTGCCGAGAGTCGTTTTAGTTTTTTTTTG
AA-AGAAGGCGCCGCGTCCCGCTCGCCGACCGTGTCCGGGGCGGCGGGAGCGGTCTCTCT
CGTT----ACATTTTCCTTGGCGCAGCTCGCGCCGGGGGTTCGTTGTTCTGCGGCAGGGA
GCGGGCTCGCGCTCGCCCCCTGCAGCAGTAGGAGGTGGCCGAGGC-GGGGGGCTCAGAGC
CCCCCTCGACGGACTCCCTCGAGTGCGATGACATGTTCGCGGGTCGCTCTGCTAGGCAGG
TTTCGA
>AJP0495_CLN-C
AGAGTCGCCTCCTCGCTCTTCTGAGAGAAGAGGACGCTCGAAGGGTCCGCGAGCCTGAGA
CACGGAGACGCGAGCGCGCGACGGGAGCACCAAAAA-GGGCTTTTTGTATACCACCGATC
GTCGCGGCTCAATCACCGAAGGACTCGAATTTTGGGCCAACCGCGAGCACTTGGCGCACG
GGAGGCCATTCTCCGCCCCTCCCGACACTCCCGAAGAGGGGGTT------GGGGGGGCAA
CGATGCGTGACACCCAGGCAGACGTGCCCTCGGCCTGACGGCTTGGGGCGCAACTTGCGT
TCAAAGACTCGATGGTTCACGGGATTCTGCAATTCACACCAAGTATCACATTTCGCTACG
TTCTTCATCGATGCGAGAGCCGAGATATCCGTTGCCGAGAGTCGTTTTAGTTTTTTTGTG
AA-AGAAGGCGCCGCGTCCCGCTCGCCGACCGTGTCCGGGGCGGCGGGAGCGGTCTCTCT
CGTT----ACATTTTCCTTGGCGCAGCTCGCGCCGGGGGTTCGTTGTTCTGCGGCAGGGA
GCAGGCTCGCGCTCGCCCCATGCAGCAGTAGGAGGGGGCCGAGGA-GGGGGGCTCAGAGC
CCCCCGCGACGGACTCCCTCGAGTGCGATGACATGTTCGCGTGTCGCTCTGCTAGGCAGG
TTTCGA
>AJP0495_CLN-D
AGAGTCGCCTCCTCGCTCTTCTGAGAGAAGAGGACGCTCGAAGGGTCCGCGAGCCTGAGA
CACGGAGACGCGAGCGCGCGACGGGAGCACCAAAAA-GGGGTTTTTGTATACCACCGATC
GTCGCGGCTCAATCACCGAAGGACTCGAATTTTGGGCCAACCGCGAGCACTTGGCGCACG
GGAGGCCATTTTCCGCCCCTCCCGACACTCCCGAAGAGGGGGTT---GGGGGGGGGGCAA
CGATGCGTGACACCCAGGCAGACGTGCCCTCGGCCTGACGGCTTGGGGCGCAACTTGCGT
TCAAAGACTCGATGGTTCACGGGATTCTGCAATTCACACCAAGTATCGCATTTCGCTACG
TTCTTCATCGATGCGAGAGCCGAGATATCCGTTGCCGAGAGTCGTTTTAGTTTTTTTTTG
AA-AGAAGGCGCCGCGTCCCGCTCGCCGACCGTGTCCGGGGCGGCGGGAGCGGTCTCTCT
CGTT----ACATTTTCCTTGGCGCAGCTCGCGCCGGGGGTTCGTTGTTCTGCGGCAGGGA
GCGGGCTCGCGCTCGCCCCCTGCAGCAGTAGGAGGTGGCCGAGGC-GGGGGGCTCAGAGC
CCCCCTCGACGGACTCCCTCGAGTGCGATGACATGTTCGCGGGTCGCTCTGCTAGGCAGG
TTTCGA
>AJP0495_CLN-M
AGAGTCGCCTCCTCGCTCTTCTGAGAGAAGAGGACGCTCGAAGGGTCCGCGAGCCTGAGA
CACGGAGACGCGAGCGCGCGACGGGAGCACCAAAAA-GGGGTTTTTGTATACCACCGATC
GTCGCGGCTCAATCACCGAAGGACTCGAATTTTGGGCCAACCGCGAGCACTTGGCGCACG
GGAGGCCATTCTCCGCCCCTCCCGACACTCCCGAAGAGGGGGTT------GGGGGGGCAA
CGATGCGTGACACCCAGGCAGACGTGCCCTCGGCCTGACGGCTTGGGGCGCAACTTGCGT
TCAAAGACTCGATGGTTCACGGGATTCTGCAATTCACACCAAGTATCGCATTTCGCTACG
TTCTTCATCGATGCGAGAGCCGAGATATCCGTTGCCGAGAGTCGTTTTAGTTTTTTTTTG
AA-AGAAGGCGCCGCGTCCCGCTCGCCGACCGTGTCCGGGGCGGCGGGAGCGGTCTCTCT
CGTT----ACATTTTCCTTGGCGCAGCTCGCGCCGGGGGTTCGTTGTTCTGCGGCAGGGA
GCGGGCTCGCGCTCGCCCCCTGCAGCAGTAGGAGGTGGCCGAGGC-GGGGGGCTCAGAGC
CCCCCGCGACGGACTCCCTCGAGTGCGATGACATGTTCGCGTGTCGCTCTGCTAGGCAGG
TTTCGA
>AJP0495_CLN-N
AGAGTCGCCTCCTCGCTCTTCTGAGAGAAGAGGACGCTCGAAGGGTCCGCGAGCCTGAGA
CACGGAGACGCGAGCGCGCGACGGGAGCACCAAAAA-GGGGTTTTTGTATACCACCGATC
GTCGCGGCTCAATCACCGAAGGACTCGAATTTTGGGCCAACCGCGAGCACTTGGCGCACG
GGAGGCCATTTTTCGCCCCTCCCGACACTCCCGAAGAGGGGGTT-GGGGGGGGGGGGCAA
CGATGCGTGACACCCAGGCAGACGTGCCCTCGGCCTGACGGCTTGGGGCGCAACTTGCGT
TCAAAGACTCGATGGTTCACGGGATTCTGCAATTCACACCAAGTATCGCATTTCGCTACG
TTCTTCATCGATGCGAGAGCCGAGATATCCGTTGCCGAGAGTCGTTTTAGTTTTTTTTTG
AA-AGAAGGCGCCGCGTCCCGCTCGCCGACCGTGTCCGGGGCGGCGGGAGCGGTCTCTCT
CGTT----ACATTTTCCTTGGCGCAGCTCGCGCCGGGGGTTCGTTGTTCTGCGGCAGGGA
GCGGGCTCGCGCTCGCCCCCTGCAGCAGTAGGAGGTGGCCGAGGC-GGGGGGCTCAGAGC
CCCCCTCGACGGACTCCCTCGAGTGCGATGACATGTTCGCGGGTCGCTCTGCTAGGCAGG
TTTCGA
>AJP0495_CLN-O
AGAGTCGCCTCCTCGCTCTTCTGAGAGAAGAGGACGCTCGAAGGGTCCGCGAGCCTGAGA
CACGGAGACGCGAGCGCGCGACGGGAGCACCAAAAA-GGGGTTTTTGTATACCACCGATC
GTCGCGGCTCAATCACCGAAGGACTCGAATTTTGGGCCAACCGCGAGCACTTGGCGCACG
GGAGGCCATTTTCCGCCCCTCCCGACACTCCCGAAGAGGGGGTT---GGGGGGGGGGCAA
CGATGCGTGACACCCAGGCAGACGTGCCCTCGGCCTGACGGCTTGGGGCGCAACTTGCGT
TCAAAGACTCGATGGTTCACGGGATTCTGCAATTCACACCAAGTATCGCATTTCGCTACG
TTCTTCATCGATGCGAGAGCCGAGATATCCGTTGCCGAGAGTCGTTTTAGTTTTTTTTTG
AA-AGAAGGCGCCGCGTCCCGCTCGCCGACCGTGTCCGGGGCGGCGGGAGCGGTCTCTCT
CGTT----ACATTTTCCTTGGCGCAGCTCGCGCCGGGGGTTCGTTGTTCTGCGGCAGGGA
GCGGGCTCGCGCTCGCCCCCTGCAGCAGTAGGAGGTGGCCGAGGC-GGGGGGCTCAGAGC
CCCCCTCGACGGACTCCCTCGAGTGCGATGACATGTTCGCGGGTCGCTCTGCTAGGCAGG
TTTCGA
>AJP0495_CLN-P
AGAGTCGCCTCCTCGCTCTTCTGAGAGAAGAGGACGCTCGAAGGGTCCGCGAGCCTGAGA
CACGGAGACGCGAGCGCGCGACGGGAGCACCAAAAA-GGGCTTTTTGTATACCACCGATC
GTCGCGGCTCAATCACCGAAGGACTCGAATTTTGGGCCAACCGCGAGCACTTGGCGCACG
GGAGGCCATTCTCCGCCCCTCCCGACACTCCCGAAGAGGGGGTT------GGGGGGGCAA
CGATGCGTGACACCCAGGCAGACGTGCCCTCGGCCTGACGGCTTGGGGCGCAACTTGCGT
TCAAAGACTCGATGGTTCACGGGATTCTGCAATTCACACCAAGTATCACATTTCGCTACG
TTCTTCATCGATGCGAGAGCCGAGATATCCGTTGCCGAGAGTCGTTTTAGTTTTTTTGTG
AA-AGAAGGCGCCGCGTCCCGCTCGCCGACCGTGTCCGGGGCGGCGGGAGCGGTCTCTCT
CGTT----ACATTTTCCTTGGCGCAGCTCGCGCCGGGGGTTCGTTGTTCTGCGGCAGGGA
GCGGGCTCGCGCTCGCCCCATGCAGCAGTAGGAGGGGGCCGAGGA-GGGGGGCTCAGAGC
CCCCCGCGACGGACTCCCTCGAGTGCGATGACATGTTCGCGTGTCGCTCTGCTAGGCAGG
TTTCGA
>AJP0495_CLN-Q
AGAGTCGCCTCCTCGCTCTTCTGAGAGAAGAGGACGCTCGAAGGGTCCGCGAGCCTGAGA
CACGGAGACGCGAGCGCGCGACGGGAGCACCAAAAA-GGGGTTTTTGTATACCACCGATC
GTCGCGGCTCAATCACCGAAAGACTCGAATTTTGGGCCAACCGCGAGCACTTGGCGCACG
GGAGGCCATTCTCCGCCCCTCCCGACACTCCCGAAGAGGGGGTT---GGGGGGGGGGCAA
CGATGCGTGACACCCAGGCAGACGTGCCCTCGGCCTGACGGCTTGGGGCGCAACTTGCGT
TCAAAGACTCGATGGTTCACGGGATTCTGCAATTCACACCAAGTATCGCATTTCGCTACG
TTCTTCATCGATGCGAGAGCCGAGATATCCGTTGCCGAGAGTCGTTTTAGTTTTTTTTTG
AA-AGAAGGCGCCGCGTCCCGCTCGCCGACCGTGTCCGGGGCGGCGGGAGCGGTCTCTCT
CGTT----ACATTTTCCTTGGCGCAGCTCGCGCCGGGGGTTCGTTGTTCTGCGGCAGGGA
GCGGGCTCGCGCTCGCCCCCTGCAGCAGTGGGAGGTGGCCGAGGC-GGGGGGCTCAGAGC
CCCCCTCGACGGACTCCCTCGAGTGCGATGACATGTTCGCGGGTCGCTCTGCTAGGCAGG
TTTCGA
>AJP0495_CLN-R
AGAGTCGCCTCCTCGCTCTTCTGAGAGAAGAGGACGCTCGAAGGGTCCGCGAGCCTGAGA
CACGGAGACGCGAGCGCGCGACGGGAGCACCAAAAA-GGGGTTTTTGTATACCACCGATC
GTCGCGGCTCAATCACCGAAGGACTCGAATTTTGGGCCAACCGCGAGCACTTGGCGCACG
GGAGGCCATTCTCCGCCCCTCCCGACACTCCCGAAGAGGGGGTT------GGGGGGGCAA
CGATGCGTGACACCCAGGCAGACGTGCCCTCGGCCTGACGGCTTGGGGCGCAACTTGCGT
TCAAAGACTCGATGGTTCACGGGATTCTGCAATTCACACCAAGTATCGCATTTCGCTACG
TTCTTCATCGATGCGAGAGCCGAGATATCCGTTGCCGAGAGTCGTTTTAGTTTTTTTTTG
AA-AGAAGGCGCCGCGTCCCGCTCGCCGACCGTGTCCGGGGCGGCGGGAGCGGTCTCTCT
CGTT----ACATTTTCCTTGGCGCAGCTCGCGCCGGGGGTTCGTTGTTCTGCGGCAGGGA
GCGGGCTCGCGCTCGCCCCCTGCAGCAGTAGGAGGTGGCCGAGGC-GGGGGGCTCAGAGC
CCCCCTCGACGGACTCCCTCGAGTGCGATGACATGTTCGCGGGTCGCTCTGCTAGGCAGG
TTTCGA
>AJP0495_PCR
AGAGTCGCCTCCTCGCTCTTCTGAGAGAAGAGGACGCTCGAAGGGTCCGCGAGCCTGAGA
CACGGAGACGCGAGCGCGCGACGGGAGCACCAAAAA-GGGgTTTTTGTATACCACCGATC
GTCGCGGCTCAATCACCGAARGACTCGAATTTTGGGCCAACCGCGAGCACTTGGCGCACG
GGAGGCCATTYTYCGCCCCTCCCGACACTCCCGAAGAGGGGGTT------GGGXGGGCAA
CGATGCGTGACACCCAGGCAGACGTGCCCTCGGCCTGACGGCTTGGGGCGCAACTTGCGT
TCAAAGACTCGATGGTTCACGGGATTCTGCAATTCACACCAAGTATCGCATTTCGCTACG
TTYTTCATCGATGCGAGAGCCGAGATATCCGTTGCCGAGAGTCGTTTTAGTTTTTTTKTG
AA-AGAAGGCGCCGCGTCCCGCTCGCCGACCGTGTCCGGGGCGGCGGGAGCGGTCTCTCT
CGTT----ACATTTTCCTTGGCGCAGCTCGCGCCGGGGGTTCGTTGTTCTGCGGCAGGGA
GCGGGCTCGCGCTCGCCCCMTGCAGCAGTAGGAGGKGGCCGRGGM-GGGGGGCTCAGAGC
CCCCCTCGACGGACTCCCTCGAGTGCGATGACATGTTCGCGGGTCGCTCTGCTAGGCAGG
TTTCGA
>AJP0517_CLN-A
AGAGTCGCCTCCTCGCTCTTCTGAGAGAAGAGGACGCTCGAAGGGTCCGCGAGCCTGAGA
CACGGAGACGCGAGCGCGCGACGGGAGCACCAAGAA-GGGGTTTTTGTATACCACCGATC
GTCGCGGCTCAGTCACCGAAGGACTCGAATTTTGGGCCAACCGCGAGCACTTGGCGCACG
GGAGGCCATTCTCCGCCCCTCCCGACACTCCCGAAGAGGGGGTT------GGGGGGGCAA
CGATGCGTGACACCCAGGCAGACGTGCCCTCGGCCTGACGGCTTGGGGCGCAACTTGCGT
TCAAAGACTCGATGGTTCACGGGATTCTGCAATTCACACCAAGTATCGCATTTCGCTACG
TTCTTCATCGATGCGAGAGCCGAGATATCCGTTGCCGAGAGTCGTTTTAGTTTTTTTGTG
AA-AGAAGATGCCGCGTCCCGCTCGCCGACCGTGTCCGGGGCGGCGGGAGCGGTCTCTCT
CGTT----ACATTTTCCTTGGCGCAGCTCGCGCCGGGGGTTCGTTGTTCTGCGGCAGGGA
GCGGGCTCGCGCTCGCCCCCTGCAGCAATAGGAGGTGGCCGAGGC-GGGGGGCTCAGAGC
CCCCCGCGACGGACTCCCTCGAGTGCGATGACATGTTCGCGTGTCGCTCTGCTAGGCAGG
TTTCGA
>AJP0517_CLN-B
AGAGTCGCCTCCTCGCTCTTCTGAGAGAAGAGGACGCTCGAAGGGTCCGCGAGCCTGAGA
CACGGAGACGCGAGCGCGCGACGGGAGCACCAAAAA-GGGGTTTTTGTATACCACCGATC
GTCGCGGCTCAGTCACCGAAGGACTCGAATTTTGGGCCAACCGCGAGCACTTGGCGCACG
GGAGGCCATTCTCCGCCCCTCCCGACACTCCCGAAGAGGGGGTT-G----GGGGGGGCAA
CGATGCGTGACACCCAGGCAGACGTGCCCTCGGCCTGACGGCTTGGGGCGCAACTTGCGT
TCAAAGACTCGATGGTTCACGGGATTCTGCAATTCACACCAAGTATCGCATTTCGCTACG
TTCTTCATCGATGCGAGAGCCGAGATATCCGTTGCCGAGAGTCGTTTTAGTTTTTTTGTG
AA-AGAAGGCGCCGCGTCCCGCTCGCCGACCGTGTCCGGGGCGGCGGGAGCGGTCTCTCT
CGTT----ACATTTTCCTTGGCGCAGCTCGCGCCGGGGGTTCGTTGTTCTGCGGCAGGGA
GCGGGCTCGCGCTCGCCCCCTGCAGCAGTAGGAGGTGGCCGAGGC-GGGGGGCTCAGAGC
CCCCCGCGACGGACTCCCTCGAGTGCGATGACATGTTCGCGTGTCGCTCTGCTAGGCAGG
TTTCGA
>AJP0517_CLN-C
AGAGTCGCCTCCTCGCTCTTCTGAGAGAAGAGGACGCTCGAAGGGTCCGCGAGCCTGAGA
CACGGAGACGCGAGCGCGCGACGGGAGCACCAAAAA-GGGGTTTTTGTATACCACCGATC
GTCGCGGCTCAGTCACCGAAGGACTCGAATTTTGGGCCAACCGCGAGCACTTGGCGCACG
GGAGGCCATTCTCCGCCCCTCCCGACACTCCCGAAGAGGGGGTT-G----GGGGGGGCAA
CGATGCGTGACACCCAGGCAGACGTGCCCTCGGCCTGACGGCTTGGGGCGCAACTTGCGT
TCAAAGACTCGATGGTTCACGGGATTCTGCAATTCACACCAAGTATCGCATTTCGCTACG
TTCTTCATCGATGCGAGAGCCGAGATATCCGTTGCCGAGAGTCGTTTTAGTTTTTTTGTG
AA-AGAAGGCGCCGCGTCCCGCTCGCCGACCGTGTCCGGGGCGGCGGGAGCGGTCTCTCT
CGTT----ACATTTTCCTTGGCGCAGCTCGCGCCGGGGGTTCGTTGTTCTGCGGCAGGGA
GCGGGCTCGCGCTCGCCCCCTGCAGCAGTAGGAGGTGGCCGAGGC-GGGGGGCTCAGAGC
CCCCCGCGACGGACTCCCTCGAGTGCGATGACATGTTCGCGTGTCGCTCTGCTAGGCAGG
TTTCGA
>AJP0517_CLN-D
AGAGTCGCCTCCTCGCTCTTCTGAGAGAAGAGGACGCTCGAAGGGTCCGCGAGCCTGAGA
CACGGAGACGCGAGCGCGCGACGGGAGCACCAAAAA-GGGGTTTTTGTATACCACCGATC
GTCGCGGCTCAATCACCGAAGGACTCTAATTTTGGGCCAACCGCGAGCACTTGGCGCACG
GGAGGCCATTTTCCGCCCCTCCCGACACTCCCGAAGAGGGGGTT-GGGGGGGGGGGGCAA
CGATGCGTGACACCCAGGCAGACGTGCCCTCGGCCTGACGGCTTGGGGCGCAACTTGCGT
TCAAAGACTCGATGGTTCACGGGATTCTGCAATTCACACCAAGTATCGCATTTCGCTACG
TTCTTCATCGATGCGAGAGCCGAGATATCCGTTGCCGAGAGTCGTTTTAGTTTTTTTTTG
AA-AGAAGGCGCCGCGTCCCGCTCGCCGACCGTGTCCGGGGCGGCGGGAGCGGTCTCTCT
CGTT----ACATTTTCCTTGGCGCAGCTCGCGCCGGGGGTTCGTTGTTCTGCGGCAGGGA
GCGGGCTCGCGCTCGCCCCCTGCAGCAGTAGGAGGTGGCCGAGGC-GGGGGGCTCAGAGC
CCCCCTCGACGGACTCCCTCGAGTGCGATGACATGTTCGCGGGTCGCTCTGCTAGGCAGG
TTTCGA
>AJP0517_CLN-E
AGAGTCGCCTCCTCGCTCTTCTGAGAGAAGAGGACGCTCGAAGGGTCCGCGAGCCTGAGA
CACGGAGACGCGAGCGCGCGACGGGAGCACCAAAAA-GGGGTTTTTGTATACCACCGATC
GTCGCGGCTCAGTCACCGAAGGACTCGGTCTTTGGGCCAACCGCGAGCACTTGGCGCACG
GGAGGCCATTCTCCGCCCCTCCCGACACTCCCGAAGAGGGGGTT------GGGGGGGCAA
CGATGCGTGACACCCAGGCAGACGTGCCCTCGGCCTGACGGCTTGGGGCGCAACTTGCGT
TCAAAGACTCGATGGTTCACGGGATTCTGCAATTCACACCAAGTATCGCATTTCGCTACG
TTCTTCATCGATGCGAGAGCCGAGATATCCGTTGCCGAGAGTCGTTTTAGTTTTTTTGTG
AA-AGAAGGCGCCGCGTCCCGCTCGCCGACCGTGTCCGGGGCGGCGGGAGCGGTCTCTCT
CGTT----ACATTTTCCTTGGCGCAGCTCGCGCCGGGGGTTCGTTGTTCTGCGGCAGGGA
GCGGGCTCGCGCTCGCCCCCTGCAGCAGTAGGAGGTGGCCGAGGC-GGGGGGCTCAGAGC
CCCCCGCGACGGACTCCCTCGAGTGCGATGACATGTTCGCGTGTCGCTCTGCTAGGCAGG
TTTCGA
>AJP0517_CLN-F
AGAGTCGCCTCCTCGCTCTTCTGAGAGAAGAGGACGCTCGAAGGGTCCGCGAGCCTGAGA
CACGGAGACGCGAGCGCGCGACGGGAGCACCAAAAA-GGGGTTTTTGTATACCACCGATC
GTCGCGGCTCAGTCACCGAAGGACTCGGTCTTTGGGCCAACCGCGAGCACTTGGCGCACG
GGAGGCCATTCTCCGCCCCTCCCGACACTCCCGAAGAGGGGGTT------GGGGGGGCAA
CGATGCGTGACACCCAGGCAGACGTGCCCTCGGCCTGACGGCTTGGGGCGCAACTTGCGT
TCAAAGACTCGATGGTTCACGGGATTCTGCAATTCACACCAAGTATCGCATTTCGCTACG
TTCTTCATCGATGCGAGAGCCGAGATATCCGTTGCCGAGAGTCGTTTTAGTTTTTTTGTG
AA-AGAAGGCGCCGCGTCCCGCTCGCCGACCGTGTCCGGGGCGGCGGGAGCGGTCTCTCT
CGTT----ACATTTTCCTTGGCGCAGCTCGCGCCGGGGGTTCGTTGTTCTGCGGCAGGGA
GCGGGCTCGCGCTCGCCCCCTGCAGCAGTAGGAGGTGGCCGAGGC-GGGGGGCTCAGAGC
CCCCCGCGACGGACTCCCTCGAGTGCGATGACATGTTCGCGTGTCGCTCTGCTAGGCAGG
TTTCGA
>AJP0517_CLN-G
AGAGTCGCCTCCTCGCTCTTCTGAGAGAAGAGGACGCTCGAAGGGTCCGCGAGCCTGAGA
CACGGAGACGCGAGCGCGCGACGGGAGCACCAAAAA-GGGGTTTTTGTATACCACCGATC
GTCGCGGCTCAGTCACCGAAGGACTCGGTCTTTGGGCCAACCGCGAGCACTTGGCGCACG
GGAGGCCATTCTCCGCCCCTCCCGACACTCCCGAAGAGGGGGTT------GGGGGGGCAA
CGATGCGTGACACCCAGGCAGACGTGCCCTCGGCCTGACGGCTTGGGGCGCAACTTGCGT
TCAAAGACTCGATGGTTCACGGGATTCTGCAATTCACACCAAGTATCGCATTTCGCTACG
TTCTTCATCGATGCGAGAGCCGAGATATCCGTTGCCGAGAGTCGTTTTAGTTTTTTTGTG
AA-AGAAGGCGCCGCGTCCCGCTCGCCGACCGTGTCCGGGGCGGCGGGAGCGGTCTCTCT
CGTT----ACATTTTCCTTGGCGCAGCTCGCGCCGGGGGTTCGTTGTTCTGCGGCAGGGA
GCGGGCTCGCGCTCGCCCCCTGCAGCAGTAGGAGGTGGCCGAGGC-GGGGGGCTCAGAGC
CCCCCGCGACGGACTCCCTCGAGTGCGATGACATGTTCGCGTGTCGCTCTGCTAGGCAGG
TTTCGA
>AJP0517_CLN-H
AGAGTCGCCTCCTCGCTCTTCTGAGAGAAGAGGACGCTCGAAGGGTCCGCGAGCCTGAGA
CACGGAGACGCGAGCGCGCGACGGGAGCACCAAAAA-GGGGTTTTTGTATACCACCGATC
GTCGCGGCTCAGTCACCGAAGGACTCGGTCTTTGGGCCAACCGCGAGCACTTGGCGCACG
GGAGGCCATTCTCCGCCCCTCCCGACACTCCCGAAGAGGGGGTT------GGGGGGGCAA
CGATGCGTGACACCCAGGCAGACGTGCCCTCGGCCTGACGGCTTGGGGCGCAACTTGCGT
TCAAAGACTCGATGGTTCACGGGATTCTGCAATTCACACCAAGTATCGCATTTCGCTACG
TTCTTCATCGATGCGAGAGCCGAGATATCCGTTGCCGAGAGTCGTTTTAGTTTTTTTGTG
AA-AGAAGGCGCCGCGTCCCGCTCGCCGACCGTGTCCAGGGCGGCGGGAGCGGTCTCTCT
CGTT----ACATTTTCCTTGGCGCAGCTCGCGCCGGGGGTTCGTTGTTCTGCGGCAGGGA
GCGGGCTCGCGCTCGCCCCCTGCAGCAGTAGGAGGTGGCCGAGGC-GGGGGGCTCAGAGC
CCCCCGCGACGGACTCCCTCGAGTGCGATGACATGTTCGCGTGTCGCTCTGCTAGGCAGG
TTTCGA
>AJP0517_PCR
AGAGTCGCCTCCTCGCTCTTCTGAGAGAAGAGGACGCTCGAAGGGTCCGCGAGCCTGAGA
CACGGAGACGCGAGCGCGCGACGGGAGCACCAARAA-GGGGTTTTTGTATACCACCGATC
GTCGCGGCTCAGTCACCGAAGGACTCGRWYTTTGGGCCAACCGCGAGCACTTGGCGCACG
GGAGGCCATTCTCCGCCCCTCCCGACACTCCCGAAGAGGGGGTT------GGGGGGGCAA
CGATGCGTGACACCCAGGCAGACGTGCCCTCGGCCTGACGGCTTGGGGCGCAACTTGCGT
TCAAAGACTCGATGGTTCACGGGATTCTGCAATTCACACCAAGTATCGCATTTCGCTACG
TTCTTCATCGATGCGAGAGCCGAGATATCCGTTGCCGAGAGTCGTTTTAGTTTTTTTGTG
AA-AGAAGGCGCCGCGTCCCGCTCGCCGACCGTGTCCGGGGCGGCGGGAGCGGTCTCTCT
CGTT----ACATTTTCCTTGGCGCAGCTCGCGCCGGGGGTTCGTTGTTCTGCGGCAGGGA
GCGGGCTCGCGCTCGCCCCCTGCAGCARTAGGAGGTGGCCGAGGC-GGGGGGCTCAGAGC
CCCCCGCGACGGACTCCCTCGAGTGCGATGACATGTTCGCGTGTCGCTCTGCTAGGCAGG
TTTCGA
>AJP0532_CLN-B
AGAGTCGCCTCCTCGCTCTTCTGAGAGAAGAGGACGCTCGAAGGGTCCGCGAGCCTGAGA
CACGGAGACGCGAGCGCGCGACGGGAGCACCAAAAA-GGGGTTTTTGTATACCACCGATC
GTCGCGGCTCAATCACCGAAAGACTCGAATTTTGGGCCAACCGCGAGCACTTGGCGCACG
GGAGGCCATTCTCCGCCCCTCCCGACACTCCCGAAGAGGGGGTT---GGGGGGGGGGCAA
CGATGCGTGACACCCAGGCAGACGTGCCCTCGGCCTGACGGCTTGGGGCGCAACTTGCGT
TCAAAGACTCGATGGTTCACGGGATTCTGCAATTCACACCAAGTATCGCATTTCGCTACG
TTCTTCATCGATGCGAGAGCCGAGATATCCGTTGCCGAGAGTCGTTTTAGTTTTTTTTTG
AA-AGAAGGCGCCGCGTCCCGCTCGCCGACCGTGTCCGGGGCGGCGGGAGCGGTCTCTCT
CGTT----ACATTTTCCTTGGCGCAGCTCGCGCCGGGTGTTCGTTGTTCTGCGGCAGGGA
GCGGGCTCGCGCTCGCCCCCTGCAGCAGTAGGAGGTGGCCGAGGC-GGGGGGCTCAGAGC
CCCCCTCGACGGACTCCCTCGAGTGCGATGACATGTTCGCGGGTCGCTCTGCTAGGCAGG
TTTCGA
>AJP0532_CLN-C
AGAGTCGCCTCCTCGCTCTTCTGAGAGAAGAGGACGCTCGAAGGGTCCGCGAGCCTGAGA
CACGGAGACGCGAGCGCGCGACGGGAGCACCAAAAA-GGGGTTTTTGTATACCACCGATC
GTCGCGGCTCAATCACCGAAGGACTCGAATTTTGGGCCAACCGCGAGCACTTGGCGCACG
GGAGGCCATTTTCCGCCCCTCCCGACACTCCCGAAGAGGGGGTT---GGGGGGGGGGCAA
CGATGCGTGACACCCAGGCAGACGTGCCCTCGGCCTGACGGCTTGGGGCGCAACTTGCGT
TCAAAGACTCGATGGTTCACGGGATTCTGCAATTCACACCAAGTATCGCATTTCGCTACG
TTCTTCATCGATGCGAGAGCCGAGATATCCGTTGCCGAGAGTCGTTTTAGTTTTTTTTTG
AA-AGAAGGCGCCGCGTCCCGCTCGCCGACCGTGTCCGGGGCGGCGGGAGCGGTCTCTCT
CGTT----ACATTTTCCTTGGCGCAGCTCGCGCCGGGGGTTCGTTGTTCTGCGGCAGGGA
GCGGGCTCGCGCTCGCCCCCTGCAGCAGTAGGAGGTGGCCGAGGC-GGGGGGCTCAGAGC
CCCCCTCGACGGACTCCCTCGAGTGCGATGACATGTTCGCGGGTCGCTCTGCTAGGCAGG
TTTCGA
>AJP0532_CLN-D
AGAGTCGCCTCCTCGCTCTTCTGAGAGAAGAGGACGCTCGAAGGGTCCGCGAGCCTGAGA
CACGGAGACGCGAGCGCGCGACGGGAGCACCAAAAA-GGGGTTTTTGTATACCACCGATC
GTCGCGGCTCAATCACCGAAGGACTCTAATTTTGGGCCAACCGCGAGCACTTGGCGCACG
GGAGGCCATTTTCCGCCCCTCCCGACACTCCCGAAGAGGGGGTT-GGGGGGGGGGGGCAA
CGATGCGTGACACCCAGGCAGACGTGCCCTCGGCCTGACGGCTTGGGGCGCAACTTGCGT
TCAAAGACTCGATGGTTCACGGGATTCTGCAATTCACACCAAGTATCGCATTTCGCTACG
TTCTTCATCGATGCGAGAGCCGAGATATCCGTTGCCGAGAGTCGTTTTAGTTTTTTTTTG
AA-AGAAGGCGCCGCGTCCCGCTCGCCGACCGTGTCCGGGGCGGCGGGAGCGGTCTCTCT
CGTT----ACATTTTCCTTGGCGCAGCTCGCGCCGGGGGTTCGTTGTTCTGCGGCAGGGA
GCGGGCTCGCGCTCGCCCCCTGCAGCAGTAGGAGGTGGCCGAGGC-GGGGGGCTCAGAGC
CCCCCTCGACGGACTCCCTCGAGTGCGATGACATGTTCGCGGGTCGCTCTGCTAGGCAGG
TTTCGA
>AJP0532_CLN-L
AGAGTCGCCTCCTCGCTCTTCTGAGAGAAGAGGACGCTCGAAGGGTCCGCGAGCCTGAGA
CACGGAGACGCGAGCGCGCGACGGGAGCACCAAAAA-GGGGTTTTTGTATACCACCGATC
GTCGCGGCTCAATCACCGAAAGACTCGAATTTTGGGCCAACCGCGAGCACTTGGCGCACG
GGAGGCCATTCTCCGCCCCTCCCGACACTCCCGAAGAGGGGGTT----GGGGGGGGGCAA
CGATGCGTGACACCCAGGCAGACGTGCCCTCGGCCTGACGGCTTGGGGCGCAACTTGCGT
TCAAAGACTCGATGGTTCACGGGATTCTGCAATTCACACCAAGTATCGCATTTCGCTACG
TTCTTCATCGATGCGAGAGCCGAGATATCCGTTGCCGAGAGTCGTTTTAGTTTTTTTTTG
AA-AGAAGGCGCCGCGTCCCGCTCGCCGACCGTGTCCGGGGCGGCGGGAGCGGTCTCTCT
CGTT----ACATTTTCCTTGGCGCAGCTCGCGCCGGGGGTTCGTTGTTCTGCGGCAGGGA
GCGGGCTCGCGCTCGCCCCCTGCAGCAGTAGGAGGTGGCCGAGGC-GGGGGGCTCAGAGC
CCCCCTCGACGGACTCCCTCGAGTGCGATGACATGTTCGCGGGTCGCTCTGCTAGGCAGG
TTTCGA
>AJP0532_CLN-M
AGAGTCGCCTCCTCGCTCTTCTGAGAGAAGAGGACGCTCGAAGGGTCCGCGAGCCTGAGA
CACGGAGACACGAGCGCGCGACGGGAGCACCAAAAA-GGGGTTTTTGTATACCACCGATC
GTCGCGGCTCAATCACCGAAGGACTCGAATTTTGGGCCAACCGCGAGCACTTGGCGCACG
GGAGGCCATTCTCCGCCCCTCCCGACACTCCCGAAGAGGGGGTT------GGGGGGGCAA
CGATGCGTGACACCCAGGCAGACGTGCCCTCGGCCTGACGGCTTGGGGCGCAACTTGCGT
TCAAAGACTCGATGGTTCACGGGATTCTGCAATTCACACCAAGTATCACATTTCGCTACG
TTCTTCATCGATGCGAGAGCCGAGATATCCGTTGCCGAGAGTCGTTTTAGTTTTTTTGTG
AA-AGAAGGCGCCGCGTCCCGCTCGCCGACCGTGTCCGGGGCGGCGGGAGCGGTCTCTCT
CGTT----ACATTTTCCTTGGCGCAGCTCGCGCCGGGGGTTCGTTGTTCTGCGGCAGGGA
GCGGGCTCGCGCTCGCCCCATGCAGCAGTAGGAGGGGGCCGAGGA-GGGGGGCTCAGAGC
CCCCCGCGACGGACTCCCTCGAGTGCGATGACATGTTCGCGTGTCGCTCTGCTAGGCAGG
TTTCGA
>AJP0532_CLN-N
AGAGTCGCCTCCTCGCTCTTCTGAGAGAAGAGGACGCTCGAAGGGTCCGCGAGCCTGAGA
CACGGAGACGCGAGCGCGCGACGGGAGCACCAAAAA-GGGCTTTTTGTATACCACCGATC
GTCGCGGCTCAATCACCGAAGGACTCGAATTTTGGGCCAACCGCGAGCACTTGGCGCACG
GGAGGCCATTCTCCGCCCCTCCCGACACTCCCGAAGAGGGGGTT------GGGGGGGCAA
CGATGCGTGACACCCAGGCAGACGTGCCCTCGGCCTGACGGCTTGGGGCGCAACTTGCGT
TCAAAGACTCGATGGTTCACGGGATTCTGCAATTCACACCAAGTATCGCATTTCGCTACG
TTCTTCATCGATGCGAGAGCCGAGATATCCGTTGCCGAGAGTCGTTTTAGTTTTTTTGTG
AA-AGAAGGCGCCGCGTCCCGCTCGCCGACCGTGTCCGGGGCGGCGGGAGCGGTCTCTCT
CGTT----ACATTTTCCTTGGCGCAGCTCGCGCCGGGGGTTCGTTGTTCTGCGGCAGGGA
GCGGGCTCGCGCTCGCCCCATGCAGCAGTAGGAGGGGGCCGAGGA-GGGGGGCTCAGAGC
CCCCCGCGACGGACTCCCTCGAGTGCGATGACATGTTCGCGTGTCGCTCTGCTAGGCAGG
TTTCGA
>AJP0532_CLN-O
AGAGTCGCCTCCTCGCTCTTCTGAGAGAAGAGGACGCTCGAAGGGTCCGCGAGCCTGAGA
CACGGAGACGCGAGCGCGCGACGGGAGCACCAAAAA-GGGGTTTTTGTATACCACCGATC
GTCGCGGCTCAATCACCGAAAGACTCGAATTTTGGGCCAACCACGAGCACTTGGCGCACG
GGAGGCCATTCTCCGCCCCTCCCGACACTCCCGAAGAGGGGGTTGGGGGGGGGGGGGCAA
CGATGCGTGACACCCAGGCAGACGTGCCCTCGGCCTGACGGCTTGGGGCGCAACTTGCGT
TCAAAGACTCGATGGTTCACGGGATTCTGCAATTCACACCAAGTATCGCATTTCGCTACG
TTCTTCATCGATGCGAGAGCCGAGATATCCGTTGCCGAGAGTCGTTTTAGTTTTTTTTTG
AA-AGAAGGCGCCGCGTCCCGCTCGCCGACCGTGTCCGGGGCGGCGGGAGCGGTCTCTCT
CGTT----ACATTTTCCTTGGCGCAGCTCGCGCCGGGGGTTCGTTGTTCTGCGGCAGGGA
GCGGGCTCGCGCTCGCCCCCTGCAGCAGTAGGAGGTGGCCGAGGC-GGGGGGCTCAGAGC
CCCCCTCGACGGACTCCCTCGAGTGCGATGACATGTTCGCGGGTCGCTCTGCTAGGCAGG
TTTCGA
>AJP0532_CLN-P
AGAGTCGCCTCCTCGCTCTTCTGAGAGAAGAGGACGCTCGAAGGGTCCGCGAGCCTGAGA
CACGGAGACGCGAGCGCGCGACGGGAGCACCAAAAA-GGGGTTTTTGTATACCACCGATC
GTCGCGGCTCAATCACCGAAGGACTCGAATTTTGGGCCAACCGCGAGCACTTGGCGCACG
GGAGGCCATTTTCCGCCCCTCCCGACACTCCCGAAGAGGGGGTT---GGGGGGGGGGCAA
CGATGCGTGACACCCAGGCAGACGTGCCCTCGGCCTGACGGCTTGGGGCGCAACTTGCGT
TCAAAGACTCGATGGTTCACGGGATTCTGCAATTCACACCAAGTATCGCATTTCGCTACG
TTCTTCATCGATGCGAGAGCCGAGATATCCGTTGCCGAGAGTCGTTTTAGTTTTTTTTTG
AA-AGAAGGCGCCGCGTCCCGCTCGCCGACCGTGTCCGGGGCGGCGGGAGCGGTCTCTCT
CGTT----ACATTTTCCTTGGCGCAGCTCGCGCCGGGGGTTCGTTGTTCTGCGGCAGGGA
GCGGGCTCGCGCTCGCCCCCTGCAGCAGTAGGAGGTGGCCGAGGC-GGGGGGCTCAGAGC
CCCCCTCGACGGACTCCCTCGAGTGCGATGACATGTTCGCGGGTCGCTCTGCTAGGCAGG
TTTCGA
>AJP0532_PCR
AGAGTCGCCTCCTCGCTCTTCTGAGAGAAGAGGACGCTCGAAGGGTCCGCGAGCCTGAGA
CACGGAGACRCGAGCGCGCGACGGGAGCACCAAAAA-GGGGTTTTTGTATACCACCGATC
GTCGCGGCTCAATCACCGAARGACTCKAATTTTGGGCCAACCGCGAGCACTTGGCGCACG
GGAGGCCATTYTCCGCCCCTCCCGACACTCCCGAAGAGGGGGTT------GGGXGGGCAA
CGATGCGTGACACCCAGGCAGACGTGCCCTCGGCCTGACGGCTTGGGGCGCAACTTGCGT
TCAAAGACTCGATGGTTCACGGGATTCTGCAATTCACACCAAGTATCGCATTTCGCTACG
TTYTTCATCGATGCGAGAGCCGAGATATCCGTTGCCGAGAGTCGTTTTAGTTTTTTTKTG
AA-AGAAGGCGCCGCGTCCCGCTCGCCGACCGTGTCCGGGGCGGCGGGAGCGGTCTCTCT
CGTT----ACATTTTCCTTGGCGCAGCTCGCGCCGGGGGTTCGTTGTTCTGCGGCAGGGA
GCGGGCTCGCGCTCGCCCCMTGCAGCAGTAGGAGGKGGCCGAGGM-GGGGGGCTCAGAGC
CCCCCKCGACGGACTCCCTCGAGTGCGATGACATGTTCGCGGGTCGCTCTGCTAGGCAGG
TTTCGA
>AJP0553_CLN-A
AGAGTCGCCTCCTCGCTCTTCTGAGAGAAGAGGACGCTCGAAGGGTCCGCGAGCCTGAGA
CACGGAGACGCGAGCGCGCGACGGGAGCACCAAAAA-GGGGTTTTTGTATACCACCGATC
GTCGCGGCTCAGTCACCGAAGGACTCGAATTTTGGGCCAACCGCGAGCACTTGGCGCACG
GGAGGCCATTCTCCGCCCCTCCCGACACTCCCGAAGAGGGGGTT------GGGGGGGCAA
CGATGCGTGACACCCAGGCAGACGTGCCCTCGGCCTGACGGCTTGGGGCGCAACTTGCGT
TCAAAGACTCGATGGTTCACGGGATTCTGCAATTCACACCAAGTATCGCATTTCGCTACG
TTCTTCATCGATGCGAGAGCCGAGATATCCGTTGCCGAGAGTCGTTTTAGTTTTTTTGTG
AA-AGAAGGCGCCGCGTCCCGCTCGCCGACCGTGTCCGGGGCGGCGGGAGCGGTCTCTCT
CGTT----ACATTTTCCTTGGCGCAGCTCGCGCCGGGGGTTCGTTGTTCTGCGGCAGGGA
GCGGGCTCGCGCTCGCCCCCTGCAGCAGTAGGAGGTGGCCGAGGC-GGGGGGCTCAGAGC
CCCCCGCGACGGACTCCCTCGAGTGCGATGACATGTTCGCGTGTCGCTCTGCTAGGCAGG
TTTCGA
>AJP0553_CLN-C
AGAGTCGCCTCCTCGCTCTTCTGAGAGAAGAGGACGCTCGAAGGGTCCGCGAGCCTGAGA
CACGGAGACGCGAGCGCGCGACGGGAGCACCAAAAA-GGGGTTTTTGTATACCACCGATC
GTCGCGGCTCAGTCATCGAAGGACTCGGTCTTTGGGCCAACCGCGAGCACTTGGCGCACG
GGAGGCCATTCTCCGCCCCTCCCGACACTCCCGAAGAGGGGGTT------GGGGGGGCAA
CGATGCGTGACACCCAGGCAGACGTGCCCTCGGCCTGACGGCTTGGGGCGCAACTTGCGT
TCAAAGACTCGATGGTTCACGGGATTCTGCAATTCACACCAAGTATCGCATTTCGCTACG
TTCTTCATCGATGTGAGAGCCGAGATATCCGTTGCCGAGAGTCGTTTTAGTTTTTTTGTG
AA-AGAAGGCGCCGCGTCCCGCTCGCCGACCGTGTCCGGGGCGGCGGGAGCGGTCTCTCT
CGTT----ACATTTTCCTTGGCGCAGCTCGCGCCGGGGGTTCGTTGTTCTGCGGCAGGGA
GCGGGCTCGCGCTCGCCCCCTGCAGCAGTAGGAGGTGGCCGAGGC-GGGGGGCTCAGAGC
CCCCCGCGACGGACTCCCTCGAGTGCGATGACATGTTCGCGTGTCGCTCTGCTAGGCAGG
TTTCGA
>AJP0553_CLN-D
AGAGTCGCCTCCTCGCTCTTCTGAGAGAAGAGGACGCTCGAAGGGTCCGCGAGCCTGAGA
CACGGAGACGCGAGCGCGCGACGGGAGCACCAAAAA-GGGGTTTTTGTATACCACCGATC
GTCGCGGCTCAGTCATCGAAGGACTCGGTCTTTGGGCCAACCGCGAGCACTTGGCGCACG
GGAGGCCATTCTCCGCCCCTCCCGACACTCCCGAAGAGGGGGTT------GGGGGGGCAA
CGATGCGTGACACCCAGGCAGACGTGCCCTCGGCCTGACGGCTTGGGGCGCAACTTGCGT
TCAAAGACTCGATGGTTCACGGGATTCTGCAATTCACACCAAGTATCGCATTTCGCTACG
TTCTTCATCGATGCGAGAGCCGAGATATCCGTTGCCGAGAGTCGTTTTAGTTTTTTTGTG
AA-AGAAGGCGCCGCATCCCGCTCGTCGACCGTGTCCGGGGCGACGGGAGCGGTCTCTCT
CGTT----ACATTTTCCTTGGCGCAGCTCGCGCCGGGGGTTCGTTGTTCTGCGGCAGGGA
GCGGGCTCGCGCTCGCCCCCTGCAGCAGTAGGAGGGGGCCGAGGCGGGGGGGCTCAGAGC
CCCCCTCGACGGACTCCCTCGAGTGCGATGACATGTTCGCGGGTCGCTCTGCTAGGCAGG
TTTCGA
>AJP0553_CLN-L
AGAGTCGCCTCCTCGCTCTTCTGAGAGAAGAGGACGCTCGAAGGGTCCGCGAGCCTGAGA
CACGGAGACGCGAGCGCGCGACGGGAGCACCAAAAA-GGGGTTTTTGTATACCACCGATC
GTCGCGGCTCAGTCACCGAAGGACTCGGTCTTTGGGCCAACCGCGAGCACTTGGCGCACG
GGAGGCCATTCTCCGCCCCTCCCGACACTCCCGAAGAGGGGGTT------GGGGGGGCAA
CGATGCGTGACACCCAGGCAGACGTGCCCTCGGCCTGACGGCTTGGGGCGCAACTTGCGT
TCAAAGACTCGATGGTTCACGGGATTCTGCAATTCACACCAAGTATCGCATTTCGCTACG
TTCTTCATCGATGCGAGAGCCGAGATATCCGTTGCCGAGAGTCGTTTTAGTTTTTTTGTG
AA-AGAAGGCGCCGCGTCCCGCTCGCCGACCGTGTCCGGGGCGGCGGGAGCGGTCTCTCT
CGTT----ACATTTTCCTTGGCGCAGCTCGCGCCGGGGGTTCGTTGTTCTGCGGCAGGGA
GCGGGCTCGCGCTCGCCCCCTGCAGCAGTAGGAGGTGGCCGAGGC-GGGGGGCTCAGAGC
CCCCCGCGACGGACTCCCTCGAGTGCGATGACATGTTCGCGTGTCGCTCTGCTAGGCAGG
TTTCGA
>AJP0553_CLN-M
AGAGTCGCCTCCTCGCTCTTCTGAGAGAAGAGGACGCTCGAAGGGTCCGCGAGCCTGAGA
CACGGAGACGCGAGCGCGCGACGGGAGCACCAAAAA-GGGGTTTTTGTATACCACCGATC
GTCGCGGCTCAGTCACCGAAGGACTCGAATTTTGGGCCAACCGCGAGCACTTGGCGCACG
GGAGGCCATTCTCCGCCCCTCCCGACACTCCCGAAGAGGGGGTT------GGGGGGGCAA
CGATGCGTGACACCCAGGCAGACGTGCCCTCGGCCTGACGGCTTGGGGCGCAACTTGCGT
TCAAAGACTCGATGGTTCACGGGATTCTGCAATTCACACCAAGTATCGCATTTCGCTACG
TTCTTCATCGATGCGAGAGCCGAGATATCCGTTGCCGAGAGTCGTTTTAGTTTTTTTGTG
AA-AGAAGGCGCCGCATCCCGCTCGTCGACCGTGTCCGGGGCGACGGGAGCGGTCTCTCT
CGTT----ACATTTTCCTTGGCGCAGCTCGCGCCGGGGGTTCGTTGTTCTGCGGCAGGGA
GCGGGCTCGCGCTCGCCCCCTGCAGCAGTAGGAGGGGGCCGAGGCGGGGGGGCTCAGAGC
CCCCCTCGACGGACTCCCTCGAGTGCGATGACATGTTCGCGGGTCGCTCTGCTAGGCAGG
TTTCGA
>AJP0553_CLN-N
AGAGTCGCCTCCTCGCTCTTCTGAGAGAAGAGGACGCTCGAAGGGTCCGCGAGCCTGAGA
CACGGAGACGCGAGCGCGCGACGGGAGCACCAAAAA-GGGGTTTTTGTATACCACCGATC
GTCGCGGCTCAGTCATCGAAGGACTCGGTCTTTGGGCCAACCGCGAGCACTTGGCGCACG
GGAGGCCATTCTCCGCCCCTCCCGACACTCCCGAAGAGGGGGTT------GGGGGGGCAA
CGATGCGTGACACCCAGGCAGACGTGCCCTCGGCCTGACGGCTTGGGGCGCAACTTGCGT
TCAAAGACTCGATGGTTCACGGGATTCTGCAATTCACACCAAGTATCGCATTTCGCTACG
TTCTTCATCGATGCGAGAGCCGAGATATCCGTTGCCGAGAGTCGTTTTAGTTTTTTTGTG
AA-AGAAGGCGCCGCGTCCCGCTCGCCGACCGTGTCCGGGGCGGCGGGAGCGGTCTCTCT
CGTT----ACATTTTCCTTGGCGCAGCTCGCGCCGGGGGTTCGTTGTTCTGCGGCAGGGA
GCGGGCTCGCGCTCGCCCCCTGCAGCAGTAGGAGGTGGCCGAGGC-GGGGGGCTCAGAGC
CCCCCGCGACGGACTCCCTCGAGTGCGATGACATGTTCGCGTGTCGCTCTGCTAGGCAGG
TTTCGA
>AJP0553_CLN-O
AGAGTCGCCTCCTCGCTCTTCTGAGAGAAGAGGACGCTCGAAGGGTCCGCGAGCCTGAGA
CACGGAGACGCGAGCGCGCGACGGGAGCACCAAAAA-GGGGTTTTTGTATACCACCGATC
GTCGCGGCTCAGTCACCGAAGGACTCGGTCTTTGGGCCAACCGCGAGCACTTGGCGCACG
GGAGGCCATTCTCCGCCCCTCCCGACACTCCCGAAGAGGGGGTT------GGGGGGGCAA
CGATGCGTGACACCCAGGCAGACGTGCCCTCGGCCTGACGGCTTGGGGCGCAACTTGCGT
TCAAAGACTCGATGGTTCACGGGATTCTGCAATTCACACCAAGTATCGCATTTCGCTACG
TTCTTCATCGATGCGAGAGCCGAGATATCCGTTGCCGAGAGTCGTTTTAGTTTTTTTGTG
AA-AGAAGGCGCCGCGTCCCGCTCGCCGACCGTGTCCGGGGCGGCGGGAGCGGTCTCTCT
CGTT----ACATTTTCCTTGGCGCAGCTCGCGCCGGGGGTTCGTTGTTCTGCGGCAGGGA
GCGGGCTCGCGCTCGCCCCCTGCAGCAGTAGGAGGTGGCCGAGGCGGGGGGGCTCAGAGC
CCCCCTCGACGGACTCCCTCGAGTGCGATGACATGTTCGCGGGTCGTTCTGCTAGGCAGG
TTTCGA
>AJP0553_CLN-Q
AGAGTCGCCTCCTCGCTCTTCTGAGAGAAGAGGACGCTCGAAGGGTCCGCGAGCCTGAGA
CACGGAGACGCGAGCGCGCGACGGGAGTACCAAAAA-GGGGTTTTTGTATACCACCGATC
GTCGCGGCTCAGTCACCGAAGGACTCGAATTTTGGGCCAACCGCGAGCACTTGGCGCACG
GGAGGCCATTCTCCGCCCCTCCCGACACTCCCGAAGAGGGGGTT------GGGGGGGCAA
CGATGCGTGACACCCAGGCAGACGTGCCCTCGGCCTGACGGCTTGGGGCGCAACTTGCGT
TCAAAGACTCGATGGTTCACGGGATTCTGCAATTCACACCAAGTATCGCATTTCGCTACG
TTCTTCATCGATGCGAGAGCCGAGATATCCGTTGCCGAGAGTCGTTTTAGTTTTTTTGTG
AA-AGAAGGCGCCGCGTCCCGCTCGCCGACCGTGTCCGGGGCGGCGGGAGCGGTCTCTCT
CGTT----ACATTTTCCTTGGCGCAGCTCGCGCCGGGGGTTCGTTGTTCTGCGGCAGGGA
GCGGGCTCGCGCTCGCCCCCTGCAGCAGTAGGAGGTGGCCGAGGC-GGGGGGCTCAGAGC
CCCCCGCGACGGACTCCCTCGAGTGCGATGACATGTTCGCGTGTCGCTCTGCTAGGCAGG
TTTCGA
>AJP0553_PCR
AGAGTCGCCTCCTCGCTCTTCTGAGAGAAGAGGACGCTCGAAGGGTCCGCGAGCCTGAGA
CACGGAGACGCGAGCGCGCGACGGGAGCACCAAAAA-GGGGTTTTTGTATACCACCGATC
GTCGCGGCTCAGTCAcCGAAGGACTCGRWYTTTGGGCCAACCGCGAGCACTTGGCGCACG
GGAGGCCATTCTCCGCCCCTCCCGACACTCCCGAAGAGGGGGTT------GGGGGGGCAA
CGATGCGTGACACCCAGGCAGACGTGCCCTCGGCCTGACGGCTTGGGGCGCAACTTGCGT
TCAAAGACTCGATGGTTCACGGGATTCTGCAATTCACACCAAGTATCGCATTTCGCTACG
TTCTTCATCGATGCGAGAGCCGAGATATCCGTTGCCGAGAGTCGTTTTAGTTTTTTTGTG
AA-AGAAGGCGCCGCRTCCCGCTCGYCGACCGTGTCCGGGGCGRCGGGAGCGGTCTCTCT
CGTT----ACATTTTCCTTGGCGCAGCTCGCGCCGGGGGTTCGTTGTTCTGCGGCAGGGA
GCGGGCTCGCGCTCGCCCCCTGCAGCAGTAGGAGGKGGCCGAGGC-GGXGGGCTCAGAGC
CCCCCKCGACGGACTCCCTCGAGTGCGATGACATGTTCGCGKGTCGCTCTGCTAGGCAGG
TTTCGA
>AJP0637_CLN-C
AGAGTCGCCTCCTCGCTCTTCTGAGAGAAGAGGACGCTCGAAGGGTCCGCGAGCCTGAGA
CACGGAGACGCGAGCGCGCGACGGGAGCACCAAAAA-GGGGTTTTTGTATACCACCGATC
GTCGCGGCTCAATCACCGAAGGACTCGAATTTTGGGCCAACCGCGAGCACTTGGCGCACG
GGAGGCCATTCTCCGCCCCTCCCGACACTCCCGAAGAGGGGGTT---GGGGGGGGGGCAA
CGATGCGTGACACCCAGGCAGACGTGCCCTCGGCCTGACGGCTTGGGGCGCAACTTGCGT
TCAAAGACTCGATGGTTCACGGGATTCTGCAATTCACACCAAGTATCGCATTTCGCTACG
TTCTTCATCGATGCGAGAGCCGAGATATCCGTTGCCGAGAGTCGTTTTAGTTTTTTTTTG
AA-AGAAGGCGCCGCGTCCCGCTCGCCGACCGTGTCCGGGGCGGCGGGAGCGGTCTCTCT
CGTT----ACATTTTCCTTGGCGCAGCTCGCGCCGGGGGTTCGTTGTTCTGCGGCAGGGA
GCGGGCTCGCGCTCGCCCCCTGCAGCAGTAGGAGGTGGCCGAGGC-GGGGGGCTCAGAGC
CCCCCTCGACGGACTCCCTCGAGTGCGATGACATGTTCGCGGGTCGCTCTGCTAGGCAGG
TTTCGA
>AJP0637_CLN-D
AGAGTCGCCTCCTCGCTCTTCTGAGAGAAGAGGACGCTCGAAGGGTCCGCGAGCCTGAGA
CACGGAGACGCGAGCGCGCGACGGGAGCACCAAAAA-GGGGTTTTTGTATACCACCGATC
GTCGCGGCTCAATCACCGAAGGACTCGAATTTTGGGCCAACCGCGAGCACTTGGCGCACG
GGAGGCCATTTTCCGCCCCTCCCGACACTCCCGAAGAGGGGGTT---GGGGGGGGGGCAA
CGATGCGTGACACCCAGGCAGACGTGCCCTCGGCCTGACGGCTTGGGGCGCAACTTGCGT
TCAAAGACTCGATGGTTCACGGGATTCTGCAATTCACACCAAGTATCGCATTTCGCTACG
TTCTTCATCGATGCGAGAGCCGAGATATCCGTTGCCGAGAGTCGTTTTAGTTTTTTTTTG
AA-AGAAGGCGCCGCGTCCCGCTCGCCGACCGTGTCCGGGGCGGCGGGAGCGGTCTCTCT
CGTT----ACATTTTCCTTGGCGCAGCTCGCGCCGGGGGTTCGTTGTTCTGCGGCAGGGA
GCGGGCTCGCGCTCGCCCCCTGCAGCAGTAGGAGGTGGCCGAGGC-GGGGGGCTCAGAGC
CCCCCTCGACGGACTCCCTCGAGTGCGATGACATGTTCGCGGGTCGCTCTGCTAGGCAGG
TTTCGA
>AJP0637_CLN-E
AGAGTCGCCTCCTCGCTCTTCTGAGAGAAGAGGACGCTCGAAGGGTCCGCGAGCCTGAGA
CACGGAGACGCGAGCGCGCGACGGGAGCACCAAAAA-GGGGTTTTTGTATACCACCGATC
GTCGCGGCTCAATCACCGAAGGACTCGAATTTTGGGCCAACCGCGAGCACTTGGCGCACG
GGAGGCCATTTTCCGCCCCTCCCGACACTCCCGAAGAGGGGGTT--GGGGGGGGGGGCAA
CGATGCGTGACACCCAGGCAGACGTGCCCTCGGCCTGACGGCTTGGGGCGCAACTTGCGT
TCAAAGACTCGATGGTTCACGGGATTCTGCAATTCACACCAAGTATCGCATTTCGCTACG
TTCTTCATCGATGCGAGAGCCGAGATATCCGTTGCCGAGAGTCGTTTTAGTTTTTTTTTG
AA-AGAAGGCGCCGCGTCCCGCTCGCCGACCGTGTCCGGGGCGGCGGGAGCGGTCTCTCT
CGTT----ACATTTTCCTTGGCGCAGCTCGCGCCGGGTGTTCGTTGTTCTGCGGCAGGGA
GCGGGCTCGCGCTCGCCCCCTGCAGCAGTAGGAGGTGGCCGGGGC-GGGGGGCTCAGAGC
CCCCCTCGACGGACTCCCTCGAGTGCGATGACATGTTCGCGGGTCGCTCTGCTAGGCAGG
TTTCGA
>AJP0637_CLN-F
AGAGTCGCCTCCTCGCTCTTCTGAGAGAAGAGGACGCTCGAAGGGTCCGCGAGCCTGAGA
CACGGAGACGCGAGCGCGCGACGGGAGCACCAAAAA-GGGGTTTTTGTATACCACCGATC
GTCGCGGCTCAATCACCGAAAGACTCGAATTTTGGGCCAACCGCGAGCACTTGGCGCACG
GGAGGCCATTCTCCGCCCCTCCCGACACTCCCGAAGAGGGGGTT--GGGGGGGGGGGCAA
CGATGCGTGACACCCAGGCAGACGTGCCCTCGGCCTGACGGCTTGGGGCGCAACTTGCGT
TCAAAGACTCGATGGTTCACGGGATTCTGCAATTCACACCAAGTATCGCATTTCGCTACG
TTCTTCATCGATGCGAGAGCCGAGATATCCGTTGCCGAGAGTCGTTTTAGTTTTTTTTTG
AA-AGAAGGCGCCGCGTCCCGCTCGCCGACCGTGTCCGGGGCGGCGGGAGCGGTCTCTCT
CGTT----ACATTTTCCTTGGCGCAGCTCGCGCCGGGGGTTCGTTTTTCTGCGGCAGGGA
GCGGGCTCGTGCTCGCCCCCTGCAGCAGTAGGAGGTGGCCGGGGC-GGGGGGCTCAGAGC
CCCCCTCGACGGACTCCCTCGAGTGCGATGACATGTTCGCGGGTCGCTCTGCTAGGCAGG
TTTCGA
>AJP0637_CLN-G
AGAGTCGCCTCCTCGCTCTTCTGAGAGAAGAGGACGCTCGAAGGGTCCGCGAGCCTGAGA
CACGGAGACGCGAGCGCGCGACGGGAGCACCAAAAA-GGGGTTTTTGTATACCACCGATC
GTCGCGGCTCAATCACCGAAGGACTCGAATTTTGGGCCAACCGCGAGCACTTGGCGCACG
GGAGGCCATTTTCCGCCCCTCCCGACACTCCCGAAGAGGGGGTT---GGGGGGGGGGCAA
CGATGCGTGACACCCAGGCAGACGTGCCCTCGGCCTGACGGCTTGGGGCGCAACTTGCGT
TCAAAGACTCGATGGTTCACGGGATTCTGCAATTCACACCAAGTATCGCATTTCGCTACG
TTCTTCATCGATGCGAGAGCCGAGATATCCGTTGCCGAGAGTCGTTTTAGTTTTTTTTTG
AA-AGAAGGCGCCGCGTCCCGCTCGCCGACCGTGTCCGGGGCGGCGGGAGCGGTCTCTCT
CGTT----ACATTTTCCTTGGCGCAGCTCGCGCCGGGGGTTCGTTGTTCTGCGGCAGGGA
GCGGGCTCGCGCTCGCCCCCTGCAGCAGTAGGAGGTGGCCGAGGC-GGGGGGCTCAGAGC
CCCCCTCGACGGACTCCCTCGAGTGCGATGACATGTTCGCGGGTCGCTCTGCTAGGCAGG
TTTCGA
>AJP0637_CLN-H
AGAGTCGCCTCCTCGCTCTTCTGAGAGAAGAGGACGCTCGAAGGGTCCGCGAGCCTGAGA
CACGGAGACGCGAGCGCGCGACGGGAGCACCAAAAA-GGGGTTTTTGTATACCACCGATC
GTCGCGGCTCAGTCACCGAAGGACTCGGTCTTTGGGCCAACCGCGAGCACTTGGCGCACG
GGAGGCCATTCTCCGCCCCTCCCGACACTCCCGAAGAGGGGGTT------GGGGGGGCAA
CGATGCGTGACACCCAGGCAGACGTGCCCTCGGCCTGACGGCTTGGGGCGCAACTTGCGT
TCAAAGACTCGATGGTTCACGGGATTCTGCAATTCACACCAAGTATCGCATTTCGCTACG
TTCTTCATCGATGCGAGAGCCGAGATATCCGTTGCCGAGAGTCGTTTTAGTTTTTTTGTG
AA-AGAAGGCGCCGCGTCCCGCTCGCCGACCGTGTCCGGGGCGGCGGGAGCGGTCTCTCT
CGTT----ACATTTTCCTTGGCGCAGCTCGCGCCGGGGGTTCGTTGTTCTGCGGCAGGGA
GCGGGCTCGCGCTCGCCCCCTGCAGCAGTAGGAGGTGGCCGAGGC-GGGGGGCTCAGAGC
CCCCCGCGACGGACTCCCTCGAGTGCGATGACATGTTCGCGTGTCGCTCTGCTAGGCAGG
TTTCGA
>AJP0637_CLN-I
AGAGTCGCCTCCTCGCTCTTCTGAGAGAAGAGGACGCTCGAAGGGTCCGCGAGCCTGAGA
CACGGAGACGCGAGCGCGCGACGGGAGCACCAAAAA-GGGGTTTTTGTATACCACCGATC
GTCGCGGCTCAATCACCGAAGGACTCGAATTTTGGGCCAACCGCGAGCACTTGGCGCACG
GGAGGCCATTCTCCGCCCCTCCCGACACTCCCGAAGAGGGGGTT------GGGGGGGCAA
CGATGCGTGACACCCAGGCAGACGTGCCCTCGGCCTGACGGCTTGGGGCGCAACTTGCGT
TCAAAGACTCGATGGTTCACGGGATTCTGCAATTCACACCAAGTATCGCATTTCGCTACG
TTCTTCATCGATGCGAGAGCCGAGATATCCGTTGCCGAGAGTCGTTTTAGTTTTTTTTTG
AA-AGAAGGCGCCGCGTCCCGCTCGCCGACCGTGTCCGGGGCGGCGGGAGCGGTCTCTCT
CGTT----ACATTTTCCTTGGCGCAGCTCGCGTCGGGGGTTCGTTGTTCTGCGGCAGGGA
GCGGGCTCGCGCTCGCCCCCTGCAGCAGTAGGAGGTGGCCGAGGC-GGGGGGCTCAGAGC
CCCCCTCGACGGACTCCCTCGAGTGCGATGACATGTTCGCGGGTCGCTCTGCTAGGCAGG
TTTCGA
>AJP0637_CLN-N
AGAGTCGCCTCCTCGCTCTTCTGAGAGAAGAGGACGCTCGAAGGGTCCGCGAGCCTGAGA
CACGGAGACGCGAGCGCGCGACGGGAGCACCAAAAA-GGGGTTTTTGTATACCACCGATC
GTCGCGGCTCAATCACCGAAGGACTCGAATTTTGGGCCAACCGCGAGCACTTGGCGCACG
GGAGGCCATTTTCCGCCCCTCCCGACACTCCCGAAGAGGGGGTT---GGGGGGGGGGCAA
CGATGCGTGACACCCAGGCAGACGTGCCCTCGGCCTGACGGCTTGGGGCGCAACTTGCGT
TCAAAGACTCGATGGTTCACGGGATTCTGCAATTCACACCAAGTATCGCATTTCGCTACG
TTCTTCATCGATGCGAGAGCCGAGATATCCGTTGCCGAGAGTCGTTTTAGTTTTTTTTTG
AA-AGAAGGCGCCGCGTCCCGCTCGCCGACCGTGTCCGGGGCGGCGGGAGCGGTCTCTCT
CGTT----ACATTTTCCTTGGCGCAGCTCGCGCCGGGGGTTCGTTGTTCTGCGGCAGGGA
GCGGGCTCGCGCTCGCCCCCTGCAGCAGTAGGAGGTGGCCGGGGC-GGGGGGCTCAGAGC
CCCCCTCGACGGACTCCCTCGAGTGCGATGACATGTTCGCGGGTCGCTCTGCTAGGCAGG
TTTCGA
>AJP0637_PCR
AGAGTCGCCTCCTCGCTCTTCTGAGAGAAGAGGACGCTCGAAGGGTCCGCGAGCCTGAGA
CACGGAGACGCGAGCGCGCGACGGGAGCACCAAAAA-GGGGTTTTTGTATACCACCGATC
GTCGCGGCTCAATCACCGAARGACTCGAATTTTGGCCCAACCGCGAGCACTTGGCGCACG
GGAGGCCATTYTCCGCCCCTCCCGACACTCCCGAAGAGGGGGTT------GGGGGGGCAA
CGATGCGTGACACCCAGGCAGACGTGCCCTCGGCCTGACGGCTTGGGGCGCAACTTGCGT
TCAAAGACTCGATGGTTCACGGGATTCTGCAATTCACACCAAGTATCGCATTTCGCTACG
TTYTTCATCGATGCGAGAGCCGAGATATCCGTTGCCGAGAGTCGTTTTAGTTTTTTTTTG
AA-AGAAGGCGCCGCGTCCCGCTCGCCGACCGTGTCCGGGGCGGCGGGAGCGGTCTCTCT
CGTT----ACATTTTCCTTGGCGCAGCTCGCGCCGGGGGTTCGTTGTTCTGCGGCAGGGA
GCGGGCTCGCGCTCGCCCCCTGCAGCAGTAGGAGGTGGCCGRGGC-GGGGGGCTCAGAGC
CCCCCTCGACGGACTCCCTCGAGTGCGATGACATGTTCGCGGGTCGCTCTGCTAGGCAGG
TTTCGA
>AJP0780_CLN-A
AGAGTCGCCTCCTCGCTCTTCTGAGAGAAGAGGACGCTCGAAGGGTCCGCGAGCCTGAGA
CACGGAGACGCGAGCGCGCGACGGGAGCACCAAAAA-GGGGTTTTTGTATACCACCGATC
GTCGCGGCTCAGTCATCGAAGGACTCGGTCTTTGGGCCAACCGCGAGCACTTGGCGCACG
GGAGGCCATTCTCCGCCCCTCCCGACACTCCCGAAGAGGGGGTT------GGGGGGGCAA
CGATGCGTGACACCCAGGCAGACGTGCCCTCGGCCTGACGGCTTGGGGCGCAACTTGCGT
TCAAAGACTCGATGGTTCACGGGATTCTGCAATTCACACCAAGTATCGCATTTCGCTACG
TTCTTCATCGATGCGAGAGCCGAGATATCCGTTGCCGAGAGTCGTTTTAGTTTTTTTGTG
AA-AGAAGGCGCCGCGTCCCGCTCGCCGACCGTGTCCGGGGCGGCGGGAGCGGTCTCTCT
CGTT----ACATTTTCCTTGGCGCAGCTCGCGCCGGGGGTTCGTTGTTCTGCGGCAGGGA
GCGGGCTCGCGCTCGCCCCCTGCAGCAGTAGGAGGTGGCCGAGGC-GGGGGGCTCAGAGC
CCCCCGCGACGGACTCCCTCGAGTGCGATGACATGTTCGCGTGTCGCTCTGCTAGGCAGG
TTTCGA
>AJP0780_CLN-B
AGAGTCGCCTCCTCGCTCTTCTGAGAGAAGAGGACGCTCGAAGGGTCCGCGAGCCTGAGA
CACGGAGACGCGAGCGCGCGACGGGAGCACCAAAAA-GGGGTTTTTGTATACCACCGATC
GTCGCGGCTCAGTCACCGAAGGACTCGAATTTTGGGCCAACCGCGAGCACTTGGCGCACG
GGAGGCCATTCTCCGCCCCTCCCGACACTCCCGAAGAGGGGGTT------GGGGGGGCAA
CGATGCGTGACACCCAGGCAGACGTGCCCTCGGCCTGACGGCTTGGGGCGCAACTTGCGT
TCAAAGACTCGATGGTTCACGGGATTCTGCAATTCACACCAAGTATCGCATTTCGCTACG
TTCTTCATCGATGCGAGAGCCGAGATATCCGTTGCCGAGAGTCGTTTTAGTTTTTTTGTG
AA-AGAAGGCGCCGCGTCCCGCTCGCCGACCGTGTCCGGGGCGGCGGGAGCGGTCTCTCT
CGTT----ACATTTTCCTTGGCGCAGCTCGCGCCGGGGGTTCGTTGTTCTGCGGCAGGGA
GCGGGCTCGCGCTCGCCCCCTGCAGCAGTAGGAGGTGGCCGAGGC-GGGGGGCTCAGAGC
CCCCCGCGACGGACTCCCTCGAGTGCGATGACATGTTCGCGTGTCGCTCTGCTAGGCAGG
TTTCGA
>AJP0780_CLN-C
AGAGTCGCCTCCTCGCTCTTCTGAGAGAAGAGGACGCTCGAAGGGTCCGCGAGCCTGAGA
CACGGAGACGCGAGCGCGCGACGGGAGCACCAAAAA-GGGGTTTTTGTATACCACCGATC
GTCGCGGCTCAGTCACCGAAGGACTCGAATTTTGGGCCAACCGCGAGCACTTGGCGCACG
GGAGGCCATTCTCCGCCCCTCCCGACACTCCCGAAGAGGGGGTT------GGGGGGGCAA
CGATGCGTGACACCCAGGCAGACGTGCCCTCGGCCTGACGGCTTGGGGCGCAACTTGCGT
TCAAAGACTCGATGGTTCACGGGATTCTGCAATTCACACCAAGTATCGCATTTCGCTACG
TTCTTCATCGATGCGAGAGCCGAGATATCCGTTGCCGAGAGTCGTTTTAGTTTTTTTGTG
AA-AGAAGGCGCCGCATCCCGCTCGTCGACCGTGTCCGGGGCGACGGGAGCGGTCTCTCT
CGTT----ACATTTTCCTTGGCGCAGCTCGCGCCGGGGGTTCGTTGTTCTGCGGCAGGGA
GCGGGCTCGCGCTCGCCCCCTGCAGCAGTAGGAGGGGGCCGAGGCGGGGGGGCTCAGAGC
CCCCCTCGACGGACTCCCTCGAGTGCGATGACATGTTCGCGGGTCGCTCTGCTAGGCAGG
TTTCGA
>AJP0780_CLN-D
AGAGTCGCCTCCTCGCTCTTCTGAGAGAAGAGGACGCTCGAAGGGTCCGCGAGCCTGAGA
CACGGAGACGCGAGCGCGCGACGGGAGCACCAAAAA-GGGGTTTTTGTATACCACCGATC
GTCGCGGCTCAGTCATCGAAGGACTCGGTCTTTGGGCCAACCGCGAGCACTTGGCGCACG
GGAGGCCATTCTCCGCCCCTCCCGACACTCCCGAAGAGGGGGTT------GGGGGGGCAA
CGATGCGTGACACCCAGGCAGACGTGCCCTCGGCCTGACGGCTTGGGGCGCAACTTGCGT
TCAAAGACTCGATGGTTCACGGGATTCTGCAATTCACACCAAGTATCGCATTTCGCTACG
TTCTTCATCGATGCGAGAGCCGAGATATCCGTTGCCGAGAGTCGTTTTAGTTTTTTTGTG
AA-AGAAGGCGCCGCGTCCCGCTCGCCGACCGTGTCCGGGGCGGCGGGAGCGGTCTCTCT
CGTT----ACATTTTCCTTGGCGCAGCTCGCGCCGGGGGTTCGTTGTTCTGCGGCAGGGA
GCGGGCTCGCGCTCGCCCCCTGCAGCAGTAGGAGGTGGCCGAGGC-GGGGGGCTCAGAGC
CCCCCGCGACGGACTCCCTCGAGTGCGATGACATGTTCGCGTGTCGCTCTGCTAGGCAGG
TTTCGA
>AJP0780_CLN-L
AGAGTCGCCTCCTCGCTCTTCTGAGAGAAGAGGACGCTCGAAGGGTCCGCGAGCCTGAGA
CACGGAGACGCGAGCGCGCGACGGGAGCACCAAAAA-GGGGTTTTTGTATACCACCGATC
GTCGCGGCTCAGTCACCGAAGGACTCGAATTTTGGGCCAACCGCGAGCACTTGGCGCACG
GGAGGCCATTCTCCGCCCCTCCCGACACTCCCGAAGAGGGGGTT------GGGGGGGCAA
CGATGCGTGACACCCAGGCAGACGTGCCCTCGGCCTGACGGCTTGGGGCGCAACTTGCGT
TCAAAGACTCGATGGTTCACGGGATTCTGCAATTCACACCAAGTATCGCATTTCGCTACG
TTCTTCATCGATGCGAGAGCCGAGATATCCGTTGCCGAGAGTCGTTTTAGTTTTTTTGTG
AA-AGAAGGCGCCGCATCCCGCTCGTCGACCGTGTCCGGGGCGACGGGAGCGGTCTCTCT
CGTT----ACATTTTCCTTGGCGCAGCTCGCGCCGGGGGTTCGTTGTTCTGCGGCAGGGA
GCGGGCTCGCGCTCGCCCCCTGCAGCAGTAGGAGGGGGCCGAGGCGGGGGGGCTCAGAGC
CCCCCTCGACGGACTCCCTCGAGTGCGATGACATGTTCGCGGGTCGCTCTGCTAGGCAGG
TTTCGA
>AJP0780_CLN-M
AGAGTCGCCTCCTCGCTCTTCTGAGAGAAGAGGACGCTCGAAGGGTCCGCGAGCCTGAGA
CACGGAGACGCGAGCGCGCGACGGGAGCACCAAAAA-GGGGTTTTTGTATACCACCGATC
GTCGCGGCTCAGTCATCGAAGGACTCGGTCTTTGGGCCAACCGCGAGCACTTGGCGCACG
GGAGGCCATTCTCCGCCCCTCCCGACACTCCCGAAGAGGGGGTT------GGGGGGGCAA
CGATGCGTGACACCCAGGCAGACGTGCCCTCGGCCTGACGGCTTGGGGCGCAACTTGCGT
TCAAAGACTCGATGGTTCACGGGATTCTGCAATTCACACCAAGTATCGCATTTCGCTACG
TTCTTCATCGATGCGAGAGCCGAGATATCCGTTGCCGAGAGTCGTTTTAGTTTTTTTGTG
AA-AGAAGGCGCCGCGTCCCGCTCGCCGACCGTGTCCGGGGCGGCGGGAGCGGTCTCTCT
CGTT----ACATTTTCCTTGGCGCAGCTCGCGCCGGGGGTTCGTTGTTCTGCGGCAGGGA
GCGGGCTCGCGCTCGCCCCCTGCAGCAGTAGGAGGTGGCCGAGGC-GGGGGGCTCAGAGC
CCCCCGCGACGGACTCCCTCGAGTGCGATGACATGTTCGCGTGTCGCTCTGCTAGGCAGG
TTTCGA
>AJP0780_CLN-N
AGAGTCGCCTCCTCGCTCTTCTGAGAGAAGAGGACGCTCGAAGGGTCCGCGAGCCTGAGA
CACGGAGACGCGAGCGCGCGACGGGAGCACCAAAAA-GGGGTTTTTGTATACCACCGATC
GTCGCGGCTCAGTCACCGAAGGACTCGGTCTTTGGGCCAACCGCGAGCACTTGGCGCACG
GGAGGCCATTCTCCGCCCCTCCCGACACTCCCGAAGAGGGGGTT------GGGGGGGCAA
CGATGCGTGACACCCAGGCAGACGTGCCCTCGGCCTGACGGCTTGGGGCGCAACTTGCGT
TCAAAGACTCGATGGTTCACGGGATTCTGCAATTCACACCAAGTATCGCATTTCGCTACG
TTCTTCATCGATGCGAGAGCCGAGATATCCGTTGCCGAGAGTCGTTTTAGTTTTTTTGTG
AA-AGAAGGCGCCGCGTCCCGCTCGCCGACCGTGTCCGGGGCGGCGGGAGCGGTCTCTCT
CGTT----ACATTTTCCTTGGCGCAGCTCGCGCCGGGGGTTCGTTGTTCTGCGGCAGGGA
GCGGGCTCGCGCTCGCCCCCTGCAGCAGTAGGAGGTGGCCGAGGC-GGGGGGCTCAGAGC
CCCCCGCGACGGACTCCCTCGAGTGCGATGACATGTTCGCGTGTCGCTCTGCTAGGCAGG
TTTCGA
>AJP0780_CLN-O
AGAGTCGCCTCCTCGCTCTTCTGAGAGAAGAGGACGCTCGAAGGGTCCGCGAGCCTGAGA
CACGGAGACGCGAGCGCGCGACGGGAGCACCAAAAA-GGGGTTTTTGTATACCACCGATC
GTCGCGGCTCAGTCACCGAAGGACTCGAATTTTGGGCCAACCGCGAGCACTTGGCGCACG
GGAGGCCATTCTCCGCCCCTCCCGACACTCCCGAAGAGGGGGTT------GGGGGGGCAA
CGATGCGTGACACCCAGGCAGACGTGCCCTCGGCCTGACGGCTTGGGGCGCAACTTGCGT
TCAAAGACTCGATGGTTCACGGGATTCTGCAATTCACACCAAGTATCGCATTTCGCTACG
TTCTTCATCGATGCGAGAGCCGAGATATCCGTTGCCGAGAGTCGTTTTATTTTTTTTGTG
AA-AGAAGGGGCCGCGTCCCGCTCGCCGACCGTGTCCGGGGCGGCGGGAGCGGTCTCTCT
CGTT----ACATTTTCCTTGGCGCAGCTCGCGCCGGGGGTTCGTTGTTCTGCGGCAGGGA
GCGGGCTCGCGCTCGCCCCCTGCAGCAGTAGGAGGTGGCCGAGGC-GGAGGGCTCAGAGC
CCCCCGCGACGGACTCCCTCGAGTGCGATGACATGTTCGCGTGTCGCTCTGCTAGGCAGG
TTTCGA
>AJP0780_CLN-P
AGAGTCGCCTCCTCGCTCTTCTGAGAGAAGAGGACGCTCGAAGGGTCCGCGAGCCTGAGA
CACGGAGACGCGAGCGCGCGACGGGAGCACCAAAAA-GGGGTTTTTGTATACCACCGATC
GTCGCGGCTCAGTCACCGAAGGACTCGAATTTTGGGCCAACCGCGAGCACTTGGCGCACG
GGAGGCCATTCTCCGCCCCTCCCGACACTCCCGAAGAGGGGGTT------GGGGGGGCAA
CGATGCGTGACACCCAGGCAGACGTGCCCTCGGCCTGACGGCTTGGGGCGCAACTTGCGT
TCAAAGACTCGATGGTTCACGGGATTCTGCAATTCACACCAAGTATCGCATTTCGCTACG
TTCTTCATCGATGCGAGAGCCGAGATATCCGTTGCCGAGAGTCGTTTTATTTTTTTTGTG
AA-AGAAGGCGCCGCGTCCCGCTCGCCGACCGTGTCCGGGGCGGCGGGAGCGGTCTCTCT
CGTT----ACATTTTCCTTGGCGCAGCTCGCGCCGGGGGTTCGTTGTTCTGCGGCAGGGA
GCGGGCTCGCGCTCGCCCCCTGCAGCAGTAGGAGGTGGCCGAGGC-GGGGGGCTCAGAGC
CCCCCGCGACGGACTCCCTCGAGTGCGATGACATGTTCGCGTGTCGCTCTGCTAGGCAGG
TTTCGA
>AJP0780_CLN-Q
AGAGTCGCCTCCTCGCTCTTCTGAGAGAAGAGGACGCTCGAAGGGTCCGCGAGCCTGAGA
CACGGAGACGCGAGCGCGCGACGGGAGCACCAAAAA-GGGGTTTTTGTATACCACCGATC
GTCGCGGCTCAGTCACCGAAGGACTCGAATTTTGGGCCAACCGCGAGCACTTGGCGCACG
GGAGGCCATTCTCCGCCCCTCCCGACACTCCCGAAGAGGGGGTT------GGGGGGGCAA
CGATGCGTGACACCCAGGCAGACGTGCCCTCGGCCTGACGGCTTGGGGCGCAACTTGCGT
TCAAAGACTCGATGGTTCACGGGATTCTGCAATTCACACCAAGTATCGCATTTCGCTACG
TTCTTCATCGATGCGAGAGCCGAGATATCCGTTGCCGAGAGTCGTTTTAGTTTTTTTGTG
AA-AGAAGGCGCCGCATCCCGCTCGTCGACCGTGTCCGGGGCGACGGGAGCGGTCTCTCT
CGTT----ACATTTTCCTTGGCGCAGCTCGCGCCGGGGGTTCGTTGTTCTGCGGCAGGGA
GCGGGCTCGCGCTCGCCCCCTGCAGCAGTAGGAGGGGGCCGAGGCGGGGGGGCTCAGAGC
CCCCCTCGACGGACTCCCTCGAGTGCGATGACATGTTCGCGGGTCGCTCTGCTAGGCAGG
TTTCGA
>AJP0780_PCR
AGAGTCGCCTCCTCGCTCTTCTGAGAGAAGAGGACGCTCGAAGGGTCCGCGAGCCTGAGA
CACGGAGACGCGAGCGCGCGACGGGAGCACCAAAAA-GGGGTTTTTGTATACCACCGATC
GTCGCGGCTCAGTCAYCGAAGGACTCGRWYTTTGGGCCAACCGCGAGCACTTGGCGCACG
GGAGGCCATTCTCCGCCCCTCCCGACACTCCCGAAGAGGGGGTT------GGGGGGGCAA
CGATGCGTGACACCCAGGCAGACGTGCCCTCGGCCTGACGGCTTGGGGCGCAACTTGCGT
TCAAAGACTCGATGGTTCACGGGATTCTGCAATTCACACCAAGTATCGCATTTCGCTACG
TTCTTCATCGATGCGAGAGCCGAGATATCCGTTGCCGAGAGTCGTTTTAKTTTTTTTGTG
AA-AGAAGGCGCCGCRTCCCGCTCGYCGACCGTGTCCGGGGCGRCGGGAGCGGTCTCTCT
CGTT----ACATTTTCCTTGGCGCAGCTCGCGCCGGGGGTTCGTTGTTCTGCGGCAGGGA
GCGGGCTCGCGCTCGCCCCCTGCAGCAGTAGGAGGKGGCCGAGGC-GGXGGGCTCAGAGC
CCCCCKCGACGGACTCCCTCGAGTGCGATGACATGTTCGCGKGTCGCTCTGCTAGGCAGG
TTTCGA
>AJP0822_CLN-A
AGAGTCGCCTCCTCGCTCTTCTGAGAGAAGAGGACGCTCGAAGGGTCCGCGAGCCTGAGA
CACGGAGACACGAGCGCGCGACGGGAGCACCAAAAA-GGGGTTTTTGTATACCACCGATC
GTCGCGGCTCAATCACCGAAGGACTCAAATTTTGGGCCAACCGCGAGCACTTGGCGCACG
GGAGGCCATTCTCCGCCCCTCCCGACACTCCCGAAGAGGGGGTT------GGGGGGGCAA
CGATGCGTGACACCCAGGCAGACGTGCCCTCGGCCTGACGGCTTGGGGCGCAACTTGCGT
TCAAAGACTCGATGGTTCACGGGATTCTGCAATTCACACCAAGTATCACATTTCGCTACG
TTCTTCATCGATGCGAGAGCCGAGATATCCGTTGCCGAGAGTCGTTTTAGTTTTTTTGTG
AA-AGAAGGCGCCGCGTCCCGCTCGCCGACCGTGTCCGGGGCGGCGGGAGCGGTCTCTCT
CGTT----ACATTTTCCTTGGCGCAGCTCGCGCCGGGGGTTCGTTGTTCTGCGGCAGGGA
GCGGGCTCGCGCTCGCCCCATGCAGCAGTAGGAGGGGGCCGAGGA-GGGGGGCTCAGAGC
CCCCCGCGACGGACTCCCTCGAGTGCGATGACATGTTCGCGTGTCGCTCTGCTAGGCAGG
TTTCGA
>AJP0822_CLN-B
AGAGTCGCCTCCTCGCTCTTCTGAGAGAAGAGGACGCTCGAAGGGTCCGCGAGCCTGAGA
CACGGAGACGCGAGCGCGCGACGGGAGCACCAAAAA-GGGGTTTTTGTATACCACCGATC
GTCGCGGCTCAATCACCGAAAGACTCGAATTTTGGGCCAACCGCGAGCACTTGGCGCACG
GGAGGCCATTCTCCGCCCCTCCCGACACTCCCGAAGAGGGGGTT---GGGGGGGGGGCAA
CGATGCGTGACACCCAGGCAGACGTGCCCTCGGCCTGACGGCTTGGGGCGCAACTTGCGT
TCAAAGACTCGATGGTTCACGGGATTCTGCAATTCACACCAAGTATCGCATTTCGCTACG
TTCTTCATCGATGCGAGAGCCGAGATATCCGTTGCCGAGAGTCGTTTTAGTTTTTTTTTG
AA-AGAAGGCGCCGCGTCCCGCTCGCCGACCGTGTCCGGGGCGGCGGGAGCGGTCTCTCT
CGTT----ACATTTTCCTTGGCGCAGCTCGCGCCGGGGGTTCGTTGTTCTGCGGCAGGGA
GCGGGCTCGCGCTCGCCCCCTGCAGCAGTAGGAGGTGGCCGAGGC-GGGGGGCTCAGAGC
CCCCCTCGACGGACTCCCTCGAGTGCGATGACATGTTCGCGGGTCGCTCTGCTAGGCAGG
TTTCGA
>AJP0822_CLN-C
AGAGTCGCCTCCTCGCTCTTCTGAGAGAAGAGGACGCTCGAAGGGTCCGCGAGCCTGAGA
CACGGAGACGCGAGCGCGCGACGGGAGCACCAAAAA-GGGGTTTTTGTATACCACCGATC
GTCGCGGCTCAGTCACCGAAGGACTCGGTCTTTGGGCCAACCGCGAGCACTTGGCGCACG
GGAGGCCATTCTCCGCCCCTCCCGACACTCCCGAAGAGGGGGTT------GGGGGGGCAA
CGATGCGTGACACCCAGGCAGACGTGCCCTCGGCCTGACGGCTTGGGGCGCAACTTGCGT
TCAAAGACTCGATGGTTCACGGGATTCTGCAATTCACACCAAGTATCGCATTTCGCTACG
TTCTTCATCGATGCGAGAGCCGAGATATCCGTTGCCGAGAGTCGTTTTAGTTTTTTTGTG
AA-AGAAGGCGCCGCGTCCCGCTCGCCGACCGTGTCCGGGGCGGCGGGAGCGGTCTCTCT
CGTT----ACATTTTCCTTGGCGCAGCTCGCGCCGGGGGTTCGTTGTTCTGCGGCAGGGA
GCGGGCTCGCGCTCGCCCCCTGCAGCAGTAGGAGGTGGCCGAGGC-GGGGGGCTCAGAGC
CCCCCGCGACGGACTCCCTCGAGTGCGATGACATGTTCGCGTGTCGCTCTGCTAGGCAGG
TTTCGA
>AJP0822_CLN-D
AGAGTCGCCTCCTCGCTCTTCTGAGAGAAGAGGACGCTCGAAGGGTCCGCGAGCCTGAGA
CACGAAGACGCGAGCGCGCGACGGGAGCACCAAAAA-GGGGTTTTTGTATACCACCGATC
GTCGCGGCTCAATCACCGAAGGACTCGAATTTTGGGCCAACCGCGAGCACTTGGCGCACG
GGAGGCCATTTTTCGCCCCTCCCGACACTCCCGAAGAGGGGGTT---GGGGGGGGGCCAA
CGATGCGTGACACCCAGGCAGACGTGCCCTCGGCCTGACGGCTTGGGGCGCAACTTGCGT
TCAAAGACTCGATGGTTCACGGGATTCTGCAATTCACACCAAGTATCGCATTTCGCTACG
TTCTTCATCGATGCGAGAGCCGAGATATCCGTTGCCGAGAGTCGTTTTAGTTTTTTTTTG
AA-AGAAGGCGCCGCGTCCCGCTCGCCGACCGTGTCCGGGGCGGCGGGAGCGGTCTCTCC
AGTTACACACATTTTCCTTGGCGCAGCTCGCGCCGGGGGTTCGTTGTTCTGCGGCAGGGA
GCGGGCTCGCGCTCGCCCCCTGCAGCAGTAGGAGGTGGCCGAGGC-GGGGGGCTCAGAGC
CCCCCTCGACGGACTCCCTCGAGTGCGATGACATGTTCGCGGGTCGCTCTGCTAGGCAGG
TTTCGA
>AJP0822_CLN-E
AGAGTCGCCTCCTCGCTCTTCTGAGAGAAGAGGACGCTCGAAGGGTCCGCGAGCCTGAGA
CACGGAGACACGAGCGCGCGACGGGAGCACCAAAAA-GGGGTTTTTGTATACCACCGATC
GTCGCGGCTCAATCACCGAAGGACTCAAATTTTGGGCCAACCGCGAGCACTTGGCGCACG
GGAGGCCATTCTCCGCCCCTCCCGACACTCCCGAAGAGGGGGTT------GGGGGGGCAA
CGATGCGTGACACCCAGGCAGACGTGCCCTCGGCCTGACGGCTTGGGGCGCAACTTGCGT
TCAAAGACTCGATGGTTCACGGGATTCTGCAATTCACACCAAGTATCACATTTCGCTACG
TTCTTCATCGATGCGAGAGCCGAGATATCCGTTGCCGAGAGTCGTTTTAGTTTTTTTGTG
AA-AGAAGGCGCCGCGTCCCGCTCGCCGACCGTGTCCGGGGCGGCGGGAGCGGTCTCTCT
CGTT----ACATTTTCCTTGGCGCAGCTCGCGCCGGGGGTTCGTTGTTCTGCGGCAGGGA
GCGGGCTCGCGCTCGCCCCATGCAGCAGTAGGAGGGGGCCGAGGA-GGGGGGCTCAGAGC
CCCCCGCGACGGACTCCCTCGAGTGCGATGACATGTTCGCGTGTCGCTCTGCTAGGCAGG
TTTCGA
>AJP0822_CLN-F
AGAGTCGCCTCCTCGCTCTTCTGAGAGAAGAGGACGCTCGAAGGGTCCGCGAGCCTGAGA
CACGGAGACGCGAGCGCGCGACGGGAGCACCAAAAA-GGGGTTTTTGTATACCACCGATC
GTCGCGGCTCAATCACCGAAGGACTCGAATTTTGGGCCAACCGCGAGCACTTGGCGCACG
GGAGGCCATTCTCCGCCCCTCCCGACACTCCCGAAGAGGGGGTT------GGGGGGGCAA
CGATGCGTGACACCCAGGCAGACGTGCCCTCGGCCTGACGGCTTGGGGCGCAACTTGCGT
TCAAAGACTCGATGGTTCACGGGATTCTGCAATTCACACCAAGTATCGCATTTCGCTACG
TTCTTCATCGATGCGAGAGCCGAGATATCCGTTGCCGAGAGTCGTTTTAGTTTTTTTTTG
AA-AGAAGGCGCCGCGTCCCGCTCGCCGACCGTGTCCGGGGCGGCGGGAGCGGTCTCTCT
CGTT----ACATTTTCCTTGGCGCAGCTCGCGCCGGGGGTTCGTTGTTCTGCGGCAGGGA
GCGGGCTCGCGCTCGCCCCATGCAGCAGTAGGAGGGGGCCGAGGA-GGGGGGCTCAGAGC
CCCCCGCGACGGACTCCCTCGAGTGCGATGACATGTTCGCGGGTCGCTCTGCTAGGCAGG
TTTCGA
>AJP0822_CLN-G
AGAGTCGCCTCCTCGCTCTTCTGAGAGAAGAGGACGCTCGAAGGGTCCGCGAGCCTGAGA
CACGGAGACGCGAGCGCGCGACGGGAGCACCAAAAA-GGGGTTTTTGTATACCACCGATC
GTCGCGGCTCAATCACCGAAGGACTCGAATTTTGGGCCAACCGCGAGCACTTGGCGCACG
GGAGGCCATTCTCCGCCCCTCCCGACACTCCCGAAGAGGGGGTT-------GGGGGGCAA
CGATGCGTGACACCCAGGCAGACGTGCCCTCGGCCTGACGGCTTGGGGCGCAACTTGCGT
TCAAAGACTCGATGGTTCACGGGATTCTGCAATTCACACCAAGTATCGCATTTCGCTACG
TTCTTCATCGATGCGAGAGCCGAGATATCCGTTGCCGAGAGTCGTTTTAGTTTTTTTTTG
AA-AGAAGGCGCCGCGTCCCGCTCGCCGACCGTGTCCGGGGCGGCGGGAGCGGTCTCTCT
CGTT----ACATTTTCCTTGGCGCAGCTCGCGCCGGGGGTTCGTTGTTCTGCGGCAGGGA
GCGGGCTCGCGCTCGCCCCCTGCAGCAGTAGGAGGTGGCCGAGGC-GGGGGGCTCAGAGC
CCCCCTCGACGGACTCCCTCGAGTGCGATGACATGTTCGCGGGTCGCTCTGCTAGGCAGG
TTTCGA
>AJP0822_CLN-H
AGAGTCGCCTCCTCGCTCTTCTGAGAGAAGAGGACGCTCGAAGGGTCCGCGAGCCTGAGA
CACGGAGACGCGAGCGCGCGACGGGAGCACCAAAAA-GGGGTTTTTGTATACCACCGATC
GTCGCGGCTCAGTCACCGAAGGACTCGAATTTTGGGCCAACCGCGAGCACTTGGCGCACG
GGAGGCCATTCTCCGCCCCTCCCGACACTCCCGAAGAGGGGGTT------GGGGGGGCAA
CGATGCGTGACACCCAGGCAGACGTGCCCTCGGCCTGACGGCTTGGGGCGCAACTTGCGT
TCAAAGACTCGATGGTTCACGGGATTCTGCAATTCACACCAAGTATCGCATTTCGCTACG
TTCTTCATCGATGCGAGAGCCGAGATATCCGTTGCCGAGAGTCGTTTTAGTTTTTTTGTG
AA-AGAAGGCGCCGCGTCCCGCTCGCCGACCGTGTCCGGGGCGGCGGGAGCGGTCTCTCT
CGTT----ACATTTTCCTTGGCGCAGCTCGCGCCGGGGGTTCGTTGTTCTGCGGCAGGGA
GCGGGCTCGCGCTCGCCCCCTGCAGCAGTAGGAGGTGGCCGAGGC-GGGGGGCTCAGAGC
CCCCCGCGACGGACTCCCTCGAGTGCGATGACATGTTCGCGTGTCGCTCTGCTAGGCAGG
TTTCGA
>AJP0822_PCR
AGAGTCGCCTCCTCGCTCTTCTGAGAGAAGAGGACGCTCGAAGGGTCCGCGAGCCTGAGA
CACGGAGACGCGAGCGCGCGACGGGAGCACCAAAAA-GGGGTTTTTGTATACCACCGATC
GTCGCGGCTCARTCACCGAARGACTCGAATTTTGGGCCAACCGCGAGCACTTGGCGCACG
GGAGGCCATTYTCCGCCCCTCCCGACACTCCCGAAGAGGGGGTT------GGGXGGGCAA
CGATGCGTGACACCCAGGCAGACGTGCCCTCGGCCTGACGGCTTGGGGCGCAACTTGCGT
TCAAAGACTCGATGGTTCACGGGATTCTGCAATTCACACCAAGTATCGCATTTCGCTACG
TTCTTCATCGATGCGAGAGCCGAGATATCCGTTGCCGAGAGTCGTTTTAGTTTTTTTKTG
AA-AGAAGGCGCCGCGTCCCGCTCGCCGACCGTGTCCGGGGCGGCGGGAGCGGTCTCTCT
CGTT----ACATTTTCCTTGGCGCAGCTCGCGCCGGGGGTTCGTTGTTCTGCGGCAGGGA
GCGGGCTCGCGCTCGCCCCMTGCAGCAGTAGGAGGKGGCCGAGGM-GGGGGGCTCAGAGC
CCCCCKCGACGGACTCCCTCGAGTGCGATGACATGTTCGCGKGTCGCTCTGCTAGGCAGG
TTTCGA
