# Supplementary material for: Catchments catch all in South African coastal lowlands: topography and palaeoclimate restricted gene flow in Nymania capensis (Meliaceae)—a multilocus phylogeographic and distribution modelling approach
Source: PeerJ. 2017 Jan 31;5:e2965. doi: 10.7717/peerj.2965 (PMC5289106; doi:10.7717/peerj.2965)
Supplement: Supplemental Information 2 — See the Readme for file descriptions. This zip file includes all DNA alignments. [file peerj-05-2965-s002.zip › SupplementalInformationFiles/DNA.Data/Nymania.capensis_ITS_v1.fasta]

>AJP0021
TCGAAACCTGCCTAGCAGAGCGACmCGCGAACATGTCATC---GCACTCG
wGGGAGTCCGACGAGGGGG--rCyCT--r-AGCCCCCCkCCTCGGCCmCC
TCCTACTGCTGCAkGGGGCGAGCGCGAGCyCGCTCCCTGCCGCAkAACAA
CGAACCCCC-GGCGCGAGCTGCGCCAAGGAAAATGTAACGAGAGAGACCG
CTCCCGCCGCCNXNGACACGGTCGGCGAGCGGGACGCGGCGCCTTCTTTC
ACAAAAAAACTAAAACGACTCTCGGCAACGGATATCTCGGCTCTCGCATC
GATGAAGAACGTAGCGAAATGCGATACTTGGTGTGAATTGCAGAATCCCG
TGAACCATCGAGTCTTTGAACGCAAGTTGCGCCCCAAGCCGTCAGGCCGA
GGGCACGTCTGCCTGGGTGTCACGCATCGTTGCCCCCCC-AACCCCCTCT
TCGGGAGTGTCGGGAGGGGCGGAGAATGGCCTCCCGTGCGC--CAAG--T
GCTCGCGGTTGGCCMAAArTycGAGTCCTTCGGTGATTGAGCCGCGACGA
TCGGTGGTATACAAAAACCCCTTTTTGGTGCTCCCGTCGCGCGCTCGCGT
CTCCGTGTCTCAGGCTCGCGGACCCTTCGAGCGTCCTCTTCTCTCAGAAG
AGCGAGGAGGCGACTC
>AJP0042
TCGAAACCTGCCTAGCAGAGCGACCCGCGAACATGTCATC---GCACTCG
wGGGAGTCCGACGAGGGGG--ACTCT--A-AGCCCCCCTCCTCGGCCCCC
TCCTACTGCTGCATGGGGCGAGCGCGAGCTCGCTCCCTGCCGCAKAACAA
CGAACCCCC-GGCGCGAGCTGCGCCAAGGAAAATGTAACGAGAGAGACCG
CTCCCGCCGCCCCGGACACGGTCGGCGAGCGGGAyGCGGCGCCTTCTTTC
ACAAAAAAACTAAAACGACTCTCGGCAACGGATATCTCGGCTCTCGCATC
GATGAAGAACGTAGCGAAATGCGATACTTGGTGTGAATTGCAGAATCCCG
TGAACCATCGAGTCTTTGAACGCAAGTTGCGCCCCAAGCCGTCAGGCCGA
GGGCACGTCTGCCTGGGTGTCACGCATCGTTGCCCCCCC-AACCCCCTCT
TCGGGAGTGTCGGGAGGGGCGGAGAATGGCCTCCCGTGCGC--CAAG--T
GCTCGCGGTTGGCCCAAAATTCGAGTCCTTCGGTGATTGAGCCGCGACGA
TCGGTGGTATACAAAAACCCCTTTTTGGTGCTCCCGTCGCGCGCTCGCGT
CTCCGTGTCTCAGGCTCGCGGACCCTTCGAGCGTCCTCTTCTCTCAGAAG
AGCGAGGAGGCGACTC
>AJP0050
TCGAAACCTGCCTAGCAGAGCGACmCGCGAACATGTCATC---GCACTCG
WGGGAGTCCGwCGmGGGGG--rCTCT--R-AGCCCCCCkCCTCGGCCmCC
TCCTACTGCTGCAkGGGGCGAGCGCGAGCyCGCTCCCTGCCGCAkAACAA
CGAACCCCC-GGCGCGAGCTGCGCCAAGGAAAATGTAACGAGAGAGACCG
CTCCCGCCGCCCCGGACACGGTCGGCGAGCGGGACGCGGCGCCTTCTTTC
ACAAAAAAACTAAAACGACTCTCGGCAACGGATATCTCGGCTCTCGCATC
GATGAAGAACGTAGCGAAATGCGATACTTGGTGTGAATTGCAGAATCCCG
TGAACCATCGAGTCTTTGAACGCAAGTTGCGCCCCAAGCCGTCAGGCCGA
GGGCACGTCTGCCTGGGTGTCACGCATCGTTGCCCCCCC-AACCCCCTCT
TCGGGAGTGTCGGGAGGGGCGGAGAATGGCCTCCCGTGCGC--CAAG--T
GCTCGCGGTTGGCCCAAArTyCGAGTCCkTCGGTGAyTGAGCCGCGACGA
TCGGTGGTATACAAAAACCCCTTTTTGGTGCTCCCGTCGCGCGCTCGCGT
CTCCGTGTCTCAGGCTCGCGGACCCTTCGAGCGTCCTCTTCTCTCAGAAG
AGCGAGGAGGCGACTC
>AJP0057
TCGAAACCTGCCTAGCAGAGCGACmCGCGAACATGTCATC---GCACTCG
wGGGAGTCCGwCGmGGGGG--ACyCT--r-AGCCCCCCkCCTCGGCCmCC
TCCTACTGCTGCAkGGGGCGAGCGCGAGCyCGCTCCCTGCCGCAGAACAA
CGAACCCCC-GGCGCGAGCTGCGCCAAGGAAAATGTAACGAGAGAGACCG
CTCCCGCCGCCCCGGACACGGTCGGCGAGCGGGACGCGGCGCCTTCTTTC
ACAAAAAAACTAAAACGACTCTCGGCAACGGATATCTCGGCTCTCGCATC
GATGAAGAACGTAGCGAAATGCGATACTTGGTGTGAATTGCAGAATCCCG
TGAACCATCGAGTCTTTGAACGCAAGTTGCGCCCCAAGCCGTCAGGCCGA
GGGCACGTCTGCCTGGGTGTCACGCATCGTTGCCCCCCC-AACCCCCTCT
TCGGGAGTGTCGGGAGGGGCGGAGAATGGCCTCCCGTGCGC--CAAG--T
GCTCGCGGTTGGCCmAAArTyCGAGTCCTTCGGTGAyTGAGCCGCGACGA
TCGGTGGTATACAAAAACCCCTTTTTGGTGCTCCCGTCGCGCGCTCGCGT
CTCCGTGTCTCAGGCTCGCGGACCCTTCGAGCGTCCTCTTCTCTCAGAAG
AGCGAGGAGGCGACTC
>AJP0065
TCGAAACCTGCCTAGCAGAGCGACmCGCGAACATGTCATC---GCACTCG
wGGGAGTCCGACkAGGGGG--ACTCT--r-AGCCCCCCTCCTCGGCCmCC
TCCTACTGCTGCAkGGGGCGAGCGCGAGCyCGCTCCCTGCCGCAkAACAA
CGAACCCCC-GGCGCGAGCTGCGCCAAGGAAAATGTAACGAGAGAGACCG
CTCCCGCCGCCNXNNNNNNNNNNNgCGAGCGGGACGCGGCGCCTTCTTTC
ACAAAAAAACTAAAACGACTCTCGGCAACGGATATCTCGGCTCTCGCATC
GATGAAGAACGTAGCGAAATGCGATACTTGGTGTGAATTGCAGAATCyCG
TGAACCATCGAGTCTTTGAACGCAAGTTGCGCCCCAAGCCGTCAGGCCGA
GGGCACGTCTGCCTGGGTGTCACGCATCGTTGCCCCCCC-AACCCCCTCT
TCGGGAGTGTCGGGAGGGGCGGAGAATGGCCTCCCGTGCGC--CAAG--T
GCTCGCGGTTGGCCMAAArTyCGAGTCCTTCGGTGATTGAGCCGCGACGA
TCGGTGGTATACAAAAACCCCTTTTTGGTGCTCCCGTCGCGCGCTCGCGT
CTCCGTGTCTCAGGCTCGCGGACCCTTCGAGCGTCCTCTTCTCTCAGAAG
AGCGAGGAGGCGACTC
>AJP0071
TCGAAACCTGCCTAGCAGAGCGACmCGCGAACATGTCATC---GCACTCG
wGGGAGTCCGACkAGGGGG--ACTCT--A-AGCCCCCCTCCTCGGCCmCC
TCCTACTGCTGCAtGGGGCGAGcGCGAGCyCGCTCCCTGCCGCAKAACAA
CGAACCCCC-GGCGCGAGCTGCGCCAAGGAAAATGTAACGAGAGAGACCG
CTCCCGCCGCCNXNNNNNNNNNNNgCGAGCGGGACGCGGCGCCTTCTTTC
ACAAAAAAACTAAAACGACTCTCGGCAACGGATATCTCGGCTCTCGCATC
GATGAAGAACGTAGCGAAATGCGATACTTGGTGTGAATTGCAGAATCCCG
TGAACCATCGAGTCTTTGAACGCAAGTTGCGCCCCAAGCCGTCAGGCCGA
GGGCACGTCTGCCTGGGTGTCACGCATCGTTGCCCCCCC-AACCCCCTCT
TCGGGAGTGTCGGGAGGGGCGGAGAATGGCCTCCCGTGCGC--CAAG--T
GCTCGCGGTTGGCCMAAArTyCGAGTCCTTCGGTGAyTGAGCCGCGACGA
TCGGTGGTATACAAAAACCCCTTTTTGGTGCTCCCGTCGCGCGCTCGCGT
CTCCGTGTCTCAGGCTCGCGGACCCTTCGAGCGTCCTCTTCTCTCAGAAG
AGCGAGGAGGCGACTC
>AJP0074
TCGAAACCTGCCTAGCAGAGCGACmCGCGAACATGTCATC---GCACTCG
WGGGAGTCCGWCGMGGGGG--RCTCT--R-AGCCCCCCKCCTCGGCCMCC
TCCTACTGCTGCAKGGGGCGAGCGCGAGCYCGCTCCCTGCCGCAKAACAA
CGAACCCCC-GGCGCGAGCTGCGCCAAGGAAAATGTAACGAGAGAGACCG
CTCCCGCCGCCNXNNNNNNNNNNNgCGAGCGGGACGCGGCGCCTTCTTTC
ACAAAAAAACTAAAACGACTCTCGGCAACGGATATCTCGGCTCTCGCATC
GATGAAGAACGTAGCGAAATGCGATACTTGGTGTGAATTGCAGAATCCCG
TGAACCATCGAGTCTTTGAACGCAAGTTGCGCCCCAAGCCGTCAGGCCGA
GGGCACGTCTGCCTGGGTGTCACGCATCGTTGCCCCCCC-AACCCCCTCT
TCGGGAGTGTCGGGAGGGGCGGAGAATGGCCTCCCGTGCGC--CAAG--T
GCTCGCGGTTGGCCCAAARTYCGAGTCCTTCGGTGAyTGAGCCGCGACGA
TCGGTGGTATACAAAAACCCCTTTTTGGTGCTCCCGTCGCGCGCTCGCGT
CTCCGTGTCTCAGGCTCGCGGACCCTTCGAGCGTCCTCTTCTCTCAGAAG
AGCGAGGAGGCGACTC
>AJP0075
TCGAAACCTGCCTAGCAGAGCGACmCGCGAACATGTCATC---GCACTCG
wGGGAGTCCGACkAGGGGG--ACTCT--r-AGCCCCCCkCCTCGGCCmCC
TCCTACTGCTGCAkGGGGCGAGCGCGAGCyCGyTCCCTGCCGCAkAACAA
CGAACCCCC-GGCGCGAGCTGCGCCAAGGAAAATGTAACgAGAGAGACCG
CTCCCGCCGCCNXNNNNNNNNNNNgCGAGCGGGACGCGGCGCCTTCTTTC
ACAAAAAAACTAAAACGACTCTCGGCAACGGATATCTCGGCTCTCGCATC
GATGAAGAACGTAGCGAAATGCGATACTTGGTGTGAATTGCAGAATCCCG
TGAACCATCGAGTCTTTGAACGCAAGTTGCGCCCCAAGCCGTCAGGCCGA
GGGCACGTCTGCCTGGGTGTCACGCATCGTTGCCCCCCC-AACCCCCTCT
TCGGGAGTGTCGGGAGGGGCGGAGAATGGCCTCCCGTGCGC--CAAG--T
GCTCGCGGTTGGCCmAAArTyCGAGTmCTTCGGTGATTGAGCCGCGACGA
TCGGTGGTATACAAAAACCCCTTTTTGGTGCTCCCGTCGCGCGCTCGCGT
CTCCGTGTCTCAGGCTCGCGGACCCTTCGAGCGTCCTCTTCTCTCAGAAG
AGCGAGGAGGCGACTC
>AJP0077
TCGAAACCTGCCTAGCAGAGCGACCCGCGAACATGTCATC---GCACTCG
TGGGAGTCCGACGAGGGGG--ACTCT--A-AGCCCCCCTCCTCGGCCCCC
TCCTACTGCTGCATGGGGCGAGCGCGAGCTCGCTCCCTGCCGCAkAACAA
CGAACCCCC-GGCGCGAGCTGCGCCAAGGAAAATGTAACGAGAGAGACCG
CTCCCGCCGCCNXNNNNNNNNNNNgCGAGCGGGACGCGGCGCCTTCTTTC
ACAAAAAAACTAAAACGACTCTCGGCAACGGATATCTCGGCTCTCGCATC
GATGAAGAACGTAGCGAAATGCGATACTTGGTGTGAATTGCAGAATCCCG
TGAACCATCGAGTCTTTGAACGCAAGTTGCGCCCCAAGCCGTCAGGCCGA
GGGCACGTCTGCCTGGGTGTCACGCATCGTTGCCCCCCC-AACCCCCTCT
TCGGGAGTGTCGGGAGGGGCGGAGAATGGCCTCCCGTGCGC--CAAG--T
GCTCGCGGTTGGCCCAAAATTCGAGTCCTTCGGTGATTGAGCCGCGACGA
TCGGTGGTATACAAAAACCCCTTTTTGGTGCTCCCGTCGCGCGCTCGCGT
CTCCGTGTCTCAGGCTCGCGGACCCTTCGAGCGTCCTCTTCTCTCAGAAG
AGCGAGGAGGCGACTC
>AJP0080
TCGAAACCTGCCTAGCAGAGCGACCCGCGAACATGTCATC---GCACTCG
TGGGAGTCCGACkAGGGGG--ACTCT--A-AGCCCCCCTCCTCGGCCCCC
TCCTACTGCTGCATGGGGCGAGCGCGAGCTCGCTCCCTGCCGCAKAACAA
CGAACCCCC-GGCGCGAGCTGCGCCAAGGAAAATGTAACGAGAGAGACCG
CTCCCGCCGCCNXNNNNNNNNNNNgCGAGCGGGACGCGGCGCCTTCTTTC
ACAAAAAAACTAAAACGACTCTCGGCAACGGATATCTCGGCTCTCGCATC
GATGAAGAACGTAGCGAAATGCGATACTTGGTGTGAATTGCAGAATCCCG
TGAACCATCGAGTCTTTGAACGCAAGTTGCGCCCCAAGCCGTCAGGCCGA
GGGCACGTCTGCCTGGGTGTCACGCATCGTTGCCCCCCC-AACCCCCTCT
TCGGGAGTGTCGGGAGGGGCGGAGAATGGCCTCCCGTGCGC--CAAG--T
GCTCGCGGTTGGCCMAAAATTCGAGTCCTTCGGTGATTGAGCCGCGACGA
TCGGTGGTATACAAAAACCCCTTTTTGGTGCTCCCGTCGCGCGCTCGCGT
CTCCGTGTCTCAGGCTCGCGGACCCTTCGAGCGTCCTCTTCTCTCAGAAG
AGCGAGGAGGCGACTC
>AJP0081
TCGAAACCTGCCTAGCAGAGCGACmCGCGAACATGTCATC---GCACTCG
wGGGAGTCCGACGAGGGGG--ACTCT--r-AGCCCCCCTCCTCGGCCCCC
TCCTACTGCTGCATGGGGCGAGCGCGAGCyCGCTCCCTGCCGCAKAACAA
CGAACCCCC-GGCGCGAGCTGCGCCAAGGAAAATGTAACGAGAGAGACCG
CTCCCGCCGCCNXNNNNNNNNNNNgCGAGCGGGACGCGGCGCCTTCTTTC
ACAAAAAAACTAAAACGACTCTCGGCAACGGATATCTCGGCTCTCGCATC
GATGAAGAACGTAGCGAAATGCGATACTTGGTGTGAATTGCAGAATCCCG
TGAACCATCGAGTCTTTGAACGCAAGTTGCGCCCCAAGCCGTCAGGCCGA
GGGCACGTCTGCCTGGGTGTCACGCATCGTTGCCCCCCC-AACCCCCTCT
TCGGGAGTGTCGGGAGGGGCGGAGAATGGCCTCCCGTGCGC--CAAG--T
GCTCGCGGTTGGCCmAAArTyCGAGTCCTTCGGTGATTGAGCCGCGACGA
TCGGTGGTATACAAAAACCCCTTTTTGGTGCTCCCGTCGCGCGCTCGCGT
CTCCGTGTCTCAGGCTCGCGGACCCTTCGAGCGTCCTCTTCTCTCAGAAG
AGCGAGGAGGCGACTC
>AJP0083
TCGAAACCTGCCTAGCAGAGCGACCCGCGAACATGTCATC---GCACTCG
TGGGAGTCCGACGAGGGGG--ACyCT--A-AGCCCCCCTCCTCGGCCCCC
TCCTACTGCTGCATGGGGCGAGCGCGAGCTCGCTCCCTGCCGCAGAACAA
CGAACCCCC-GGCGCGAGCTGCGCCAAGGAAAATGTAACGAGAGAGACCG
CTCCCGCCGCCCCGGACACGGTCGGCGAGCGGGACGCGGCGCCTTCTTTC
ACAAAAAAACTAAAACGACTCTCGGCAACGGATATCTCGGCTCTCGCATC
GATGAAGAACGTAGCGAAATGCGATACTTGGTGTGAATTGCAGAATCCCG
TGAACCATCGAGTCTTTGAACGCAAGTTGCGCCCCAAGCCGTCAGGCCGA
GGGCACGTCTGCCTGGGTGTCACGCATCGTTGCCCCCCC-AACCCCCTCT
TCGGGAGTGTCGGGAGGGGCGGAGAATGGCCTCCCGTGCGC--CAAG--T
GCTCGCGGTTGGCCMAAAATTCGAGTCCTTCGGTGATTGAGCCGCGACGA
TCGGTGGTATACAAAAACCCCTTTTTGGTGCTCCCGTCGCGCGCTCGCGT
CTCCGTGTCTCAGGCTCGCGGACCCTTCGAGCGTCCTCTTCTCTCAGAAG
AGCGAGGAGGCGACTC
>AJP0084
TCGAAACCTGCCTAGCAGAGCGACCCGCGAACATGTCATC---GCACTCG
wGGGAGTCCGACGAGGGGG--ACTCT--A-AGCCCCCCTCCTCGGCCCCC
TCCTACTGCTGCATGGGGCGAGCGCGAGCTCGCTCCCTGCCGCAKAACAA
CGAACCCCC-GGCGCGAGCTGCGCCAAGGAAAATGTAACGAGAGAGACCG
CTCCCGCCGCCCCGGACACGGTCGGCGAGCGGGACGCGGCGCCTTCTTTC
ACAAAAAAACTAAAACGACTCTCGGCAACGGATATCTCGGCTCTCGCATC
GATGAAGAACGTAGCGAAATGCGATACTTGGTGTGAATTGCAGAATCCCG
TGAACCATCGAGTCTTTGAACGCAAGTTGCGCCCCAAGCCGTCAGGCCGA
GGGCACGTCTGCCTGGGTGTCACGCATCGTTGCCCCCCC-AACCCCCTCT
TCGGGAGTGTCGGGAGGGGCGGAGAATGGCCTCCCGTGCGC--CAAG--T
GCTCGCGGTTGGCCmAAArTyCGAGTCCTTCGGTGATTGAGCCGCGACGA
TCGGTGGTATACAAAAACCCCTTTTTGGTGCTCCCGTCGCGCGCTCGCGT
CTCCGTGTCTCAGGCTCGCGGACCCTTCGAGCGTCCTCTTCTCTCAGAAG
AGCGAGGAGGCGACTC
>AJP0103
TCGAAACCTGCCTAGCAGAGCGACCCGCGAACATGTCATC---GCACTCG
wGGGAGTCCGACGAGGGGG--ACTCT--A-AGCCCCCCTCCTCGGCCCCC
TCCTACTGCTGCATGGGGCGAGCGCGAGCTCGCTCCCTGCCGCAkAACAA
CGAACCCCC-GGCGCGAGCTGCGCCAAGGAAAATGTAACGAGAGAGACCG
CTCCCGCCGCCNXNNNNNNNNNNNgCGAGCGGGACGCGGCGCCTTCTTTC
ACAAAAAAACTAAAACGACTCTCGGCAACGGATATCTCGGCTCTCGCATC
GATGAAGAACGTAGCGAAATGCGATACTTGGTGTGAATTGCAGAATCCCG
TGAACCATCGAGTCTTTGAACGCAAGTTGCGCCCCAAGCCGTCAGGCCGA
GGGCACGTCTGCCTGGGTGTCACGCATCGTTGCCCCCCC-AACCCCCTCT
TCGGGAGTGTCGGGAGGGGCGGAGAATGGCCTCCCGTGCGC--CAAG--T
GCTCGCGGTTGGCCmAAArTyCGAGTCCTTCGGTGATTGAGCCGCGACGA
TCGGTGGTATACAAAAACCCCTTTTTGGTGCTCCCGTCGCGCGCTCGCGT
CTCCGTGTCTCAGGCTCGCGGACCCTTCGAGCGTCCTCTTCTCTCAGAAG
AGCGAGGAGGCGACTC
>AJP0113
TCGAAACCTGCCTAGCAGAGCGACCCGCGAACATGTCATC---GCACTCG
TGGGAGTCCGACGAGGGGG--ACTCT--A-AGCCCCCCTCCTCGGCCCCC
TCCTACTGCTGCATGGGGCGAGCGCGAGCTCGCTCCCTGCCGCATAACAA
CGAACCCCC-GGCGCGAGCTGCGCCAAGGAAAATGTAACGAGAGAGACCG
CTCCCGCCGCCCmGGACACGGTCGGCGAGCGGGACGCGGCGCCTTCTTTC
ACAAAAAAACTAAAACGACTCTCGGCAACGGATATCTCGGCTCTCGCATC
GATGAAGAACGTAGCGAAATGCGATACTTGGTGTGAATTGCAGAATCCCG
TGAACCATCGAGTCTTTGAACGCAAGTTGCGCCCCAAGCCGTCAGGCCGA
GGGCACGTCTGCCTGGGTGTCACGCATCGTTGCCCCCCC-AACCCCCTCT
TCGGGAGTGTCGGGAGGGGCGGAGAATGGCCTCCCGTGCGC--CAAG--T
GCTCGCGGTTGGCCmAAAATTCGAGTCCTTCGGTGATTGAGCCGCGACGA
TCGGTGGTATACAAAAACCCCTTTTTGGTGCTCCmGTCGCGCGCTCGCGT
CTCCGTGTCTCAGGCTCGCGGACCCTTCGAGCGTCCTCTTCTCTCAGAAG
AGCGAGGAGGCGACTC
>AJP0117
TCGAAACCTGCCTAGCAGAGCGACCCGCGAACATGTCATC---GCACTCG
TGGGAGTCCGACGAGGGGG--ACTCT--A-AGCCCCCCTCCTCGGCCCCC
TCCTACTGCTGCATGGGGCGAGCGCGAGCTCGCTCCCTGCCGCAkAACAA
CGAACCCCC-GGCGCGAGCTGCGCCAAGGAAAATGTAACGAGAGAGACCG
CTCCCGCCGCCNXNNNNNNNNNNNgCGAGCGGGACGCGGCGCCTTCTTTC
ACAAAAAAACTAAAACGACTCTCGGCAACGGATATCTCGGCTCTCGCATC
GATGAAGAACGTAGCGAAATGCGATACTTGGTGTGAATTGCAGAATCCCG
TGAACCATCGAGTCTTTGAACGCAAGTTGCGCCCCAAGCCGTCAGGCCGA
GGGCACGTCTGCCTGGGTGTCACGCATCGTTGCCCCCCC-AACCCCCTCT
TCGGGAGTGTCGGGAGGGGCGGAGAATGGCCTCCCGTGCGC--CAAG--T
GCTCGCGGTTGGCCmAAAATTCGAGTCCTTCGGTGATTGAGCCGCGACGA
TCGGTGGTATACAAAAACCCCTTTTTGGTGCTCCCGTCGCGCGCTCGCGT
CTCCGTGTCTCAGGCTCGCGGACCCTTCGAGCGTCCTCTTCTCTCAGAAG
AGCGAGGAGGCGACTC
>AJP0120
TCGAAACCTGCCTAGCAGAGCGACCCGCGAACATGTCATC---GCACTCG
TGGGAGTCCGACGAGGGGG--ACTCT--A-AGCCCCCCTCCTCGGCCCCC
TCCTACTGCTGCATGGGGCGAGCGCGAGCTCGCTCCCTGCCGCATAACAA
CGAACCCCC-GGCGCGAGCTGCGCCAAGGAAAATGTAACGAGAGAGACCG
CTCCCGCCGCCNXNNNNNNNNNNNgCGAGCGGGACGCGGCGCCTTCTTTC
ACAAAAAAACTAAAACGACTCTCGGCAACGGATATCTCGGCTCTCGCATC
GATGAAGAACGTAGCGAAATGCGATACTTGGTGTGAATTGCAGAATCCCG
TGAACCATCGAGTCTTTGAACGCAAGTTGCGCCCCAAGCCGTCAGGCCGA
GGGCACGTCTGCCTGGGTGTCACGCATCGTTGCCCCCCC-AACCCCCTCT
TCGGGAGTGTCGGGAGGGGCGGAGAATGGCCTCCCGTGCGC--CAAG--T
GCTCGCGGTTGGCCCAAAATTCGAGTCCTTCGGTGATTGAGCCGCGACGA
TCGGTGGTATACAAAAACCCCTTTTTGGTGCTCCCGTCGCGCGCTCGCGT
CTCCGTGTCTCAGGCTCGCGGACCCTTCGAGCGTCCTCTTCTCTCAGAAG
AGCGAGGAGGCGACTC
>AJP0121
TCGAAACCTGCCTAGCAGAGCGACcCGCGAACATGTCATC---GCACTCG
WGGGAGTCCGWCGAGGGGG--RCTCT--R-AGCCCCCCKCCTCGGCCMCC
TCCTACTGCTGCATGGGGCGAGCGCGAGCYCGCTCCCTGCCGCAKAACAA
CGAACCCCC-GGCGCGAGCTGCGCCAAGGAAAATGTAACGAGAGAGACCG
CTCCCGCCGCCCMGGACACGGTCGGCGAGCGGGACGCGGCGCCTTCTTTC
ACAAAAAAACTAAAACGACTCTCGGCAACGGATATCTCGGCTCTCGCATC
GATGAAGAACGTAGCGAAATGCGATACTTGGTGTGAATTGCAGAATCCCG
TGAACCATCGAGTCTTTGAACGCAAGTTGCGCCCCAAGCCGTCAGGCCGA
GGGCACGTCTGCCTGGGTGTCACGCATCGTTGCCCCCCC-AACCCCCTCT
TCGGGAGTGTCGGGAGGGGCGGAGAATGGCCTCCCGTGCGC--CAAG--T
GCTCGCGGTTGGCCMAAARTYCGAGTCCTTCGGTGAYTGAGCCGCGACGA
TCGGTGGTATACAAAAACCCCTTTTTGGTGCTCCCGTCGCGCGCTCGCGT
CTCCGTGTCTCAGGCTCGCGGACCCTTCGAGCGTCCTCTTCTCTCAGAAG
AGCGAGGAGGCGACTC
>AJP0129
TCGAAACCTGCCTAGCAGAGCGACCCGCGAACATGTCATC---GCACTCG
wGGGAGTCCGACGAGGGGG--ACTCT--r-AGCCCCCCkCCTCGGCCmCC
TCCTACTGCTGCATGGGGCGAGCGCGAGCtCGCTCCCTGCCGCAkAACAA
CGAACCCCC-GGCGCGAGCTGCGCCAAGGAAAATGTAACGAGAGAGACCG
CTCCCGCCGCCCmGGACACGGTCGGCGAGCGGGAyGCGGCGCCTTCTTTC
ACAAAAAAACTAAAACGACTCTCGGCAACGGATATCTCGGCTCTCGCATC
GATGAAGAACGTAGCGAAATGCGATACTTGGTGTGAATTGCAGAATCCCG
TGAACCATCGAGTCTTTGAACGCAAGTTGCGCCCCAAGCCGTCAGGCCGA
GGGCACGTCTGCCTGGGTGTCACGCATCGTTGCCCCCCC-AACCCCCTCT
TCGGGAGTGTCGGGAGGGGCGGAGAATGGCCTCCCGTGCGC--CAAG--T
GCTCGCGGTTGGCCMAAArTyCGAGTCCTTCGGTGAyTGAGCCGCGACGA
TCGGTGGTATACAAAAACCCCTTTTTGGTGCTCCCGTCGCGCGCTCGCGT
CTCCGTGTCTCAGGCTCGCGGACCCTTCGAGCGTCCTCTTCTCTCAGAAG
AGCGAGGAGGCGACTC
>AJP0146
TCGAAACCTGCCTAGCAGAGCGACCCGCGAACATGTCATC---GCACTCG
wGGGAGTCCGACGAGGGGG--ACTCT--r-AGCCCCCCkCCTCGGCCmCC
TCCTACTGCTGCATGGGGCGAGCGCGAGCyCGCTCCCTGCCGCAKAACAA
CGAACCCCC-GGCGCGAGCTGCGCCAAGGAAAATGTAACGAGAGAGACCG
CTCCCGCCGCCCCGGACACGGTCGGCGAGCGGGACGCGGCGCCTTCTTTC
ACAAAAAAACTAAAACGACTCTCGGCAACGGATATCTCGGCTCTCGCATC
GATGAAGAACGTAGCGAAATGCGATACTTGGTGTGAATTGCAGAATCCCG
TGAACCATCGAGTCTTTGAACGCAAGTTGCGCCCCAAGCCGTCAGGCCGA
GGGCACGTCTGCCTGGGTGTCACGCATCGTTGCCCCCCC-AACCCCCTCT
TCGGGAGTGTCGGGAGGGGCGGAGAATGGCCTCCCGTGCGC--CAAG--T
GCTCGCGGTTGGCCmAAArTyCGAGTCCTTCGGTGATTGAGCCGCGACGA
TCGGTGGTATACAAAAACCCCTTTTTGGTGCTCCmGTCGCGCGCTCGCGT
CTCCGTGTCTCAGGCTCGCGGACCCTTCGAGCGTCCTCTTCTCTCAGAAG
AGCGAGGAGGCGACTC
>AJP0162
TCGAAACCTGCCTAGCAGAGCGACcCGCGAACATGTCATC---GCACTCG
wGGGAGTCCGACGAGGGGG--rCTCT--r-AGCCCCCCkCCTCGGCCmCC
TCCTACTGCTGCAkGGGGCGAGCGCGAGCyCGCTCCCTGCCGCAKAACAA
CGAACCCCC-GGCGCGAGCTGCGCCAAGGAAAATGTAACGAGAGAGACCG
CTCCCGCCGCCCCGGACACGGTCGGCGAGCGGGACGCGGCGCCTTCTTTC
ACAAAAAAACTAAAACGACTCTCGGCAACGGATATCTCGGCTCTCGCATC
GATGAAGAACGTAGCGAAATGCGATACTTGGTGTGAATTGCAGAATCCCG
TGAACCATCGAGTCTTTGAACGCAAGTTGCGCCCCAAGCCGTCAGGCCGA
GGGCACGTCTGCCTGGGTGTCACGCATCGTTGCCCCCCC-AACCCCCTCT
TCGGGAGTGTCGGGAGGGGCGGAGAATGGCCTCCCGTGCGC--CAAG--T
GCTCGCGGTTGGCCmAAArTyCGAGTCCTTCGGTGATTGAGCCGCGACGA
TCGGTGGTATACAAAAACCCCTTTTTGGTGCTCCmGTCGCGCGCTCGCGT
CTCCGTGTCTCAGGCTCGCGGACCCTTCGAGCGTCCTCTTCTCTCAGAAG
AGCGAGGAGGCGACTC
>AJP0224
TCGAAACCTGCCTAGCAGAGCGACCCGCGAACATGTCATC---GCACTCG
TGGGAGTCCGACGAGGGGG--ACTCT--A-AGCCCCCCTCCTCGGCCcCC
TCCTACTGCTGCATGGGGCGAGCGCGAGCTCGCTCCCTGCCGCATAACAA
CGAACCCCC-GGCGCGAGCTGCGCCAAGGAAAATGTAACGAGAGAGACCG
CTCCCGCCGCCNXNNNNNNNNNNNgCGAGCGGGACGCGGCGCCTTCTTTC
ACAAAAAAACTAAAACGACTCTCGGCAACGGATATCTCGGCTCTCGCATC
GATGAAGAACGTAGCGAAATGCGATACTTGGTGTGAATTGCAGAATCCCG
TGAACCATCGAGTCTTTGAACGCAAGTTGCGCCCCAAGCCGTCAGGCCGA
GGGCACGTCTGCCTGGGTGTCACGCATCGTTGCCCCCCC-AACCCCCTCT
TCGGGAGTGTCGGGAGGGGCGGAGAATGGCCTCCCGTGCGC--CAAG--T
GCTCGCGGTTGGCCMAAArTyCGAGTCCTTCGGTGATTGAGCCGCGACGA
TCGGTGGTATACAAAAACCCCTTTTTGGTGCTCCCGTCGCGCGCTCGCGT
CTCCGTGTCTCAGGCTCGCGGACCCTTCGAGCGTCCTCTTCTCTCAGAAG
AGCGAGGAGGCGACTC
>AJP0229
TCGAAACCTGCCTAGCAGAGCGACCCGCGAACATGTCATC---GCACTCG
TGGGAGTCCGACGAGGGGG--ACTCT--A-AGCCCCCCTCCTCGGCCCCC
TCCTACTGCTGCATGGGGCGAGCGCGAGCTCGCTCCCTGCCGCAKAACAA
CGAACCCCC-GGCGCGAGCTGCGCCAAGGAAAATGTAACGAGAGAGACCG
CTCCCGCCGCCCCGGACACGGTCGGCGAGCGGGACGCGGCGCCTTCTTTC
ACAAAAAAACTAAAACGACTCTCGGCAACGGATATCTCGGCTCTCGCATC
GATGAAGAACGTAGCGAAATGCGATACTTGGTGTGAATTGCAGAATCCCG
TGAACCATCGAGTCTTTGAACGCAAGTTGCGCCCCAAGCCGTCAGGCCGA
GGGCACGTCTGCCTGGGTGTCACGCATCGTTGCCCCCCC-AACCCCCTCT
TCGGGAGTGTCGGGAGGGGCGGAGAATGGCCTCCCGTGCGC--CAAG--T
GCTCGCGGTTGGCCmAAAATTCGAGTCCTTCGGTGATTGAGCCGCGaCGA
TCGGTGGTATACAAAAACCCCTTTTTGGTGCTCCCGTCGCGCGCTCGCGT
CTCCGTGTCTCAGGCTCGCGGACCCTTCGAGCGTCCTCTTCTCTCAGAAG
AGCGAGGAGGCGACTC
>AJP0232
TCGAAACCTGCCTAGCAGAGCGACcCGCGAACATGTCATC---GCACTCG
wGGkAGTCCGACGAGGGGG--ACTCT--A-AGCCCCCCTCCTCGGCCCCC
TCCTACTGCTGCAkGGGGCGAGCGCGAGCTCGCTCCCTGCCGCAKAACAA
CGAACCCCC-GGCGCGAGCTGCGCCAAGGAAAATGTAACGAGAGAGACCG
CTCCCGCCGCCNXNNNNNNNNNNNgCGAGCGGGACGCGGCGCCTTCTTTC
ACAAAAAAACTAAAACGACTCTCGGCAACGGATATCTCGGCTCTCGCATC
GATGAAGAACGTAGCGAAATGCGATACTTGGTGTGAATTGCAGAATCCCG
TGAACCATCGAGTCTTTGAACGCAAGTTGCGCCCCAAGCCGTCAGGCCGA
GGGCACGTCTGCCTGGGTGTCACGCATCGTTGCCCCCCC-AACCCCCTCT
TCGGGAGTGTCGGGAGGGGCGGAGAATGGCCTCCCGTGCGC--CAAG--T
GCTCGCGGTTGGCCmAAArTyCGAGTCCTTCGGTGATTGAGCCGCGACGA
TCGGTGGTATACAAAAACCCCTTTTTGGTGCTCCCGTCGCGCGCTCGCGT
CTCCGTGTCTCAGGCTCGCGGACCCTTCGAGCGTCCTCTTCTCTCAGAAG
AGCGAGGAGGCGACTC
>AJP0238
TCGAAACCTGCCTAGCAGAGCGACcCGCGAACATGTCATC---GCACTCG
WGGGAGTCCGACGAGGGGG--ACTCT--A-AGCCCCCCTCCTCGGCCCCC
TCCTACTGCTGCATGGGGCGAGCGCGAGCTCGCTCCCTGCCGCAKAACAA
CGAACCCCC-GGCGCGAGCTGCGCCAAGGAAAATGTAACGAGAGAGACCG
CTCCCGCCGCCNXNNNNNNNNNNNgCGAGCGGGACGCGGCGCCTTCTTTC
ACAAAAAAACTAAAACGACTCTCGGCAACGGATATCTCGGCTCTCGCATC
GATGAAGAACGTAGCGAAATGCGATACTTGGTGTGAATTGCAGAATCCCG
TGAACCATCGAGTCTTTGAACGCAAGTTGCGCCCCAAGCCGTCAGGCCGA
GGGCACGTCTGCCTGGGTGTCACGCATCGTTGCCCCCCC-AACCCCCTCT
TCGGGAGTGTCGGGAGGGGCGGAGAATGGCCTCCCGTGCGC--CAAG--T
GCTCGCGGTTGGCCMAAARTYCGAGTCCTTCGGTGATTGAGCCGCGACGA
TCGGTGGTATACAAAAACCCCTTTTTGGTGCTCCCGTCGCGCGCTCGCGT
CTCCGTGTCTCAGGCTCGCGGACCCTTCGAGCGTCCTCTTCTCTCAGAAG
AGCGAGGAGGCGACTC
>AJP0243
TCGAAACCTGCCTAGCAGAGCGACmCGCGAACATGTCATC---GCACTCG
WGGGAGTCCGwCGmGGGGG--rCTCT--r-AGCCCCCCkCCTCGGCCmCC
TCCTACTGCTGCAkGGGGCGAGCGCGAGCyCGCTCCCTGCCGCAGAACAA
CGAACCCCC-sGCGCGAGCTGCGCCAAGGAAAATGTAACGAGAGAGACCG
CTCCCGCCGCCCCGGACACGGTCGGCGAGCGGGACGCGGCGCCTTCTTTC
ACAAAAAAACTAAAACGACTCTCGGCAACGGATATCTCGGCTCTCGCATC
GATGAAGAACGTAGCGAAATGCGATACTTGGTGTGAATTGCAGAATCCCG
TGAACCATCGAGTCTTTGAACGCAAGTTGCGCCCCAAGCCGTCAGGCCGA
GGGCACGTCTGCCTGGGTGTCACGCATCGTTGCCCCCCC-AACCCCCTCT
TCGGGAGTGTCGGGAGGGGCGGAGAATGGCCTCCCGTGCGC--CAAG--T
GCTCGCGGTTGGCCCAAArTyCGAGTCCTTCGGTGAyTGAGCCGCGACGA
TCGGTGGTATACAAAAACCCCTTTTTGGTGCTCCCGTCGCGCGCTCGCGT
CTCCGTGTCTCAGGCTCGCGGACCCTTCGAGCGTCCTCTTCTCTCAGAAG
AGCGAGGAGGCGACTC
>AJP0269
TCGAAACCTGCCTAGCAGAGCGACHCGCGAACATGTCATC---GCACTCG
AGGGAGTCCGTCGmGGGGG--GCTCT--G-AGCCCXCCGCCTCGGCCACC
TCCTACTGCTGCAGGGGGCGAGCGCGAGCCCGCTCCCTGCCGCAGAACAA
CGAACCCCC-GGCGCGAGCTGCGCCAAGGAAAATGTAACGAGAGAGACCG
CTCCCGYCGCCCCGGACACGGTCGGCGAGCGGGAyGCGGCGCCTTCTTTC
ACAAAAAAACTAAAACGACTCTCGGCAACGGATATCTCGGCTCTCGCATC
GATGAAGAACGTAGCGAAATGCGATACTTGGTGTGAATTGCAGAATCCCG
TGAACCATCGAGTCTTTGAACGCAAGTTGCGCCCCAAGCCGTCAGGCCGA
GGGCACGTCTGCCTGGGTGTCACGCATCGTTGCCCCCCC-AACCCCCTCT
TCGGGAGTGTCGGGAGGGGCGGAGAATGGCCTCCCGTGCGC--CAAG--T
GCTCGCGGTTGGCCCAAARWYCGAGTCCTTCGGTGACTGAGCCGCGACGA
TCGGTGGTATACAAAAACCCCTTTTTGGTGCTCCCGTCGCGCGCTCGCGT
CTCCGTGTCTCAGGCTCGCGGACCCTTCGAGCGTCCTCTTCTCTCAGAAG
AGCGAGGAGGCGACTC
>AJP0270
TCGAAACCTGCCTAGCAGAGCGACACGCGAACATGTCATC---GCACTCG
AGGGAGTCCGTCGCGGGGG--GCTCT--G-AGCCCCCCGCCTCGGCCACC
TCCTACTGCTGCAGGGGGCGAGCGCGAGCCCGCTCCCTGCCGCAGAACAA
CGAACCCCC-GGCGCGAGCTGCGCCAAGGAAAATGTAACGAGAGAGACCG
CTCCCGCCGCCCCGGACACGGTCGGCGAGCGGGACGCGGCGCCTTCTTTC
ACAAAAAAAmTAAAACGACTCTCGGCAACGGATATCTCGGCTCTCGCATC
GATGAAGAACGTAGCGAAATGCGATACTTGGTGTGAATTGCAGAATCCCG
TGAACCATCGAGTCTTTGAACGCAAGTTGCGCCCCAAGCCGTCAGGCCGA
GGGCACGTCTGCCTGGGTGTCACGCATCGTTGCCCCCCC-AACCCCCTCT
TCGGGAGTGTCGGGAGGGGCGGAGAATGGCCTCCCGTGCGC--CAAG--T
GCTCGCGGTTGGCCCAAArwtCGAGTCCTTCGGTGACTGAGCCGCGACGA
TCGGTGGTATACAAAAACCCCTTTTTGGTGCTCCCGTCGCGCGCTCGCGT
CTCCGTGTCTCAGGCTCGCGGACCCTTCGAGCGTCCTCTTCTCTCAGAAG
AGCGAGGAGGCGACTC
>AJP0273
TCGAAACCTGCCTAGCAGAGCGACHCGCGAACATGTCATC---GCACTCG
AGGGAGTCCGTCGmGGGGG--GCTCT--G-AGCCCXCCGCCTCGGCCmCC
TCCTAyTGCTGCAGGGGGCGAGCGCGAGCCCGCTCCCTGCCGCAGAACAA
CGAACCCCC-GGCGCGAGCTGCGCCAAGGAAAATGTAACGAGAGAGACCG
CTCCCGyCGCCCCGGACACGGTCGrCGAGCGGGAyGCGGCGCCTTCTTTC
ACAAAAAAAmTAAAACGACTCTCGGCAACGGATATCTCGGCTCTCGCATC
GATGAAGAACGTAGCGAAATGCGATACTTGGTGTGAATTGCAGAATCCCG
TGAACCATCGAGTCTTTGAACGCAAGTTGCGCCCCAAGCCGTCAGGCCGA
GGGCACGTCTGCCTGGGTGTCACGCATCGTTGCCCCCCC-AACCCCCTCT
TCGGGAGTGTCGGGAGGGGCGGAGAATGGCCTCCCGTGCGC--CAAG--T
GCTCGCGGTTGGCCCAAARWYCGAGTCCTTCGGTGACTGAGCCGCGACGA
TCGGTGGTATACAAAAACCCCTTyTTGGTGCTCCCGTCGCGCGCTCGCGT
CTCCGTGTCTCAGGCTCGCGGACCCTTCGAGCGTCCTCTTCTCTCAGAAG
AGCGAGGAGGCGACTC
>AJP0274
TCGAAACCTGCCTAGCAGAGCGACCCGCGAACATGTCATC---GCACTCG
TGGGAGTCCGACGAGGGGG--ACTCT--A-AGCCCCCCTCCTCGGCCCCC
TCCTACTGCTGCATGGGGCGAGCGCGAGCTCGCTCCCTGCCGCAkAACAA
CGAACCCCC-GGCGCGAGCTGCGCCAAGGAAAATGTAACGAGAGAGACCG
CTCCCGCCGCCNXNNNNNNNNNNNgCGAGCGGGACGCGGCGCCTTCTTTC
ACAAAAAAACTAAAACGACTCTCGGCAACGGATATCTCGGCTCTCGCATC
GATGAAGAACGTAGCGAAATGCGATACTTGGTGTGAATTGCAGAATCCCG
TGAACCATCGAGTCTTTGAACGCAAGTTGCGCCCCAAGCCGTCAGGCCGA
GGGCACGTCTGCCTGGGTGTCACGCATCGTTGCCCCCCC-AACCCCCTCT
TCGGGAGTGTCGGGAGGGGCGGAGAATGGCCTCCCGTGCGC--CAAG--T
GCTCGCGGTTGGCCmAAAATTCGAGTCCTTCGGTGATTGAGCCGCGACGA
TCGGTGGTATACAAAAACCCCTTTTTGGTGCTCCCGTCGCGCGCTCGCGT
CTCCGTGTCTCAGGCTCGCGGACCCTTCGAGCGTCCTCTTCTCTCAGAAG
AGCGAGGAGGCGACTC
>AJP0275
TCGAAACCTGCCTAGCAGAGCGACmCGCGAACATGTCATC---GCACTCG
wGGGAGTCCGwCkAGGGGG--rCTCT--r-AGCCCCCCkCCTCGGCCmCC
TCCTACTGCTGCAkGGGGCGAGCGCGAGCyCGCTCCCTGCCGCAkAACAA
CGAACCCCC-GGCGCGAGCTGCGCCAAGGAAAATGTAACGAGAGAGACCG
CTCCCGCCGCCCCGGACACGGTCGGCGAGCGGGACGCGGCGCCTTCTTTC
ACAAAAAAACTAAAACGACTCTCGGCAACGGATATCTCGGCTCTCGCATC
GATGAAGAACGTAGCGAAATGCGATACTTGGTGTGAATTGCAGAATCCCG
TGAACCATCGAGTCTTTGAACGCAAGTTGCGCCCCAAGCCGTCAGGCCGA
GGGCACGTCTGCCTGGGTGTCACGCATCGTTGCCCCCCC-AACCCCCTCT
TCGGGAGTGTCGGGAGGGGCGGAGAATGGCCTCCCGTGCGC--CAAG--T
GCTCGCGGTTGGCCMAAArTyCGAGTmCTTCGGTGAyTGAGCCGCGmCGA
TCGGTGGTATACAAAAACCCCTTTTTGGTGCTCCCGTCGCGCGCTCGCGT
CTCCGTGTCTCAGGCTCGCGGACCCTTCGAGCGTCCTCTTCTCTCAGAAG
AGCGAGGAGGCGACTC
>AJP0278
TCGAAACCTGCCTAGCAGAGCGACCCGCGAACATGTCATC---GCACTCG
TGGGAGTCCGACGAGGGGG--ACTCT--A-AGCCCCCCTCCTCGGCCCCC
TCCTACTGCTGCATGGGGCGAGCGCGAGCTCGCTCCCTGCCGCAkAACAA
CGAACCCCC-GGCGCGAGCTGCGCCAAGGAAAATGTAACGAGAGAGACCG
CTCCCGCCGCCNXNNNNNNNNNNNgCGAGCGGGACGCGGCGCCTTCTTTC
ACAAAAAAACTAAAACGACTCTCGGCAACGGATATCTCGGCTCTCGCATC
GATGAAGAACGTAGCGAAATGCGATACTTGGTGTGAATTGCAGAATCCCG
TGAACCATCGAGTCTTTGAACGCAAGTTGCGCCCCAAGCCGTCAGGCCGA
GGGCACGTCTGCCTGGGTGTCACGCATCGTTGCCCCCCC-AACCCCCTCT
TCGGGAGTGTCGGGAGGGGCGGAGAATGGCCTCCCGTGCGC--CAAG--T
GCTCGCGGTTGGCCmAAArTyCGAGTCCTTCGGTGATTGAGCCGCGACGA
TCGGTGGTATACAAAAACCCCTTTTTGGTGCTCCCGTCGCGCGCTCGCGT
CTCCGTGTCTCAGGCTCGCGGACCCTTCGAGCGTCCTCTTCTCTCAGAAG
AGCGAGGAGGCGACTC
>AJP0280
TCGAAACCTGCCTAGCAGAGCGACCCGCGAACATGTCATC---GCACTCG
TGGGAGTCCGACGAGGGGG--ACTCT--A-AGCCCCCCTCCTCGGCCCCC
TCCTACTGCTGCATGGGGCGAGCGCGAGCTCGCTCCCTGCCGCATAACAA
CGAACCCCC-GGCGCGAGCTGCGCCAAGGAAAATGTAACGAGAGAGACCG
CTCCCGCCGCCNXNNNNNNNNNNNgCGAGCGGGACGCGGCGCCTTCTTTC
ACAAAAAAACTAAAACGACTCTCGGCAACGGATATCTCGGCTCTCGCATC
GATGAAGAACGTAGCGAAATGCGATACTTGGTGTGAATTGCAGAATCCCG
TGAACCATCGAGTCTTTGAACGCAAGTTGCGCCCCAAGCCGTCAGGCCGA
GGGCACGTCTGCCTGGGTGTCACGCATCGTTGCCCCCCC-AACCCCCTCT
TCGGGAGTGTCGGGAGGGGCGGAGAATGGCCTCCCGTGCGC--CAAG--T
GCTCGCGGTTGGCCmAAAATTCGAGTCCTTCGGTGATTGAGCCGCGACGA
TCGGTGGTATACAAAAACCCCTTTTTGGTGCTCCMGTCGCGCGCTCGCGT
CTCCGTGTCTCAGGCTCGCGGACCCTTCGAGCGTCCTCTTCTCTCAGAAG
AGCGAGGAGGCGACTC
>AJP0307
TCGAAACCTGCCTAGCAGAGCGACmCGCGAACATGTCATC---GCACTCG
wGGGAGTCCGwCGAGGGGG--rCyCT--r-AGCCCCCCTCCTCGGCCmCC
TCCTACTGCTGCAkGGGGCGAGCGCGAGCyCGCTCCCTGCCGCAkAACAA
CGAACCCCC-GGCGCGAGCTGCGCCAAGGAAAATGTAACGAGAGAGACCG
CTCCCGCCGCCCCGGACACGGTCGGCGAGCGGGACGCGGCGCCTTCTTTC
ACAAAAAAACTAAAACGACTCTCGGCAACGGATATCTCGGCTCTCGCATC
GATGAAGAACGTAGCGAAATGCGATACTTGGTGTGAATTGCAGAATCCCG
TGAACCATCGAGTCTTTGAACGCAAGTTGCGCCCCAAGCCGTCAGGCCGA
GGGCACGTCTGCCTGGGTGTCACGCATCGTTGCCCCCCC-AACCCCCTCT
TCGGGAGTGTCGGGAGGGGCGGAGAATGGCCTCCCGTGCGC--CAAG--T
GCTCGCGGTTGGCCMAAArTyCGAGTCCkTCGGTGAyTGAGCCGCGACGA
TCGGTGGTATACAAAAACCCCTTTTTGGTGCTCCCGTCGCGCGCTCGCGT
CTCCGTGTCTCAGGCTCGCGGACCCTTCGAGCGTCCTCTTCTCTCAGAAG
AGCGAGGAGGCGACTC
>AJP0312
TCGAAACCTGCCTAGCAGAGCGACCCGCGAACATGTCATC---GCACTCG
TGGGAGTCCGACGAGGGGG--ACTCT--A-AGCCCCCCTCCTCGGCCCCC
TCCTACTGCTGCATGGGGCGAGCGCGAGCTCGCTCCCTGCCGCAkAACAA
CGAACCCCC-GGCGCGAGCTGCGCCAAGGAAAATGTAACGAGAGAGACCG
CTCCCGCCGCCNXNNNNNNNNNNNgCGAGCGGGACGCGGCGCCTTCTTTC
ACAAAAAAACTAAAACGACTCTCGGCAACGGATATCTCGGCTCTCGCATC
GATGAAGAACGTAGCGAAATGCGATACTTGGTGTGAATTGCAGAATCCCG
TGAACCATCGAGTCTTTGAACGCAAGTTGCGCCCCAAGCCGTCAGGCCGA
GGGCACGTCTGCCTGGGTGTCACGCATCGTTGCCCCCCC-AACCCCCTCT
TCGGGAGTGTCGGGAGGGGCGGAGAATGGCCTCCCGTGCGC--CAAG--T
GCTCGCGGTTGGCCMAAAATTCGAGTCCTTCGGTGATTGAGCCGCGACGA
TCGGTGGTATACAAAAACCCCTTTTTGGTGCTCCCGTCGCGCGCTCGCGT
CTCCGTGTCTCAGGCTCGCGGACCCTTCGAGCGTCCTCTTCTCTCAGAAG
AGCGAGGAGGCGACTC
>AJP0319
TCGAAACCTGCCTAGCAGAGCGACmCGCGAACATGTCATC---GCACTCG
WGGGAGTCCGwCGmGGGGG--rCTCT--r-AGCCCCCCkCCTCGGCCmCC
TCCTACTGCTGCAkGGGGCGAGCGCGAGCyCGCTCCCTGCCGCAKAACAA
CGAACCCCC-GGCGCGAGCTGCGCCAAGGAAAATGTAACGAGAGAGACCG
CTCCCGCCgCCNXNNNNNNNNNNNgCGAGCGGGAyGCGGCGCCTTCTTTC
ACAAAAAAACTAAAACGACTCTCGGCAACGGATATCTCGGCTCTCGCATC
GATGAAGAACGTAGCGAAATGCGATACTTGGTGTGAATTGCAGAATCCCG
TGAACCATCGAGTCTTTGAACGCAAGTTGCGCCCCAAGCCGTCAGGCCGA
GGGCACGTCTGCCTGGGTGTCACGCATCGTTGCCCCCCC-AACCCCCTCT
TCGGGAGTGTCGGGAGGGGCGGAGAATGGCCTCCCGTGCGC--CAAG--T
GCTCGCGGTTGGCCmAAARTYCGAGTCCTTCGGTGAyTGAGCCGCGmCGA
TCGGTGGTATACAAAAACCCCTTTTTGGTGCTCCCGTCGCGCGCTCGCGT
CTCCGTGTCTCAGGCTCGCGGACCCTTCGAGCGTCCTCTTCTCTCAGAAG
AGCGAGGAGGCGACTC
>AJP0347
TCGAAACCTGCCTAGCAGAGCGACCCGCGAACATGTCATC---GCACTCG
wGGGAGTCCGACGAGGGGG--ACTCT--A-AGCCCCCCTCCTCGGCCCCC
TCCTACTGCTGCATGGGGCGAGCGCGAGCyCGCTCCCTGCCGCATAACAA
CGAACCCCC-GGCGCGAGCTGCGCCAAGGAAAATGTAACGAGAGAGACCG
CTCCCGCCGCCNXNNNNNNNNNNNgCGAGCGGGACGCGGCGCCTTCTTTC
ACAAAAAAACTAAAACGACTCTCGGCAACGGATATCTCGGCTCTCGCATC
GATGAAGAACGTAGCGAAATGCGATACTTGGTGTGAATTGCAGAATCCCG
TGAACCATCGAGTCTTTGAACGCAAGTTGCGCCCCAAGCCGTCAGGCCGA
GGGCACGTCTGCCTGGGTGTCACGCATCGTTGCCCCCCC-AACCCCCTCT
TCGGGAGTGTCGGGAGGGGCGGAGAATGGCCTCCCGTGCGC--CAAG--T
GCTCGCGGTTGGCCmAAArTyCGAGTCCTTCGGTGATTGAGCCGCGACGA
TCGGTGGTATACAAAAACCCCTTTTTGGTGCTCCCGTCGCGCGCTCGCGT
CTCCGTGTCTCAGGCTCGCGGACCCTTCGAGCGTCCTCTTCTCTCAGAAG
AGCGAGGAGGCGACTC
>AJP0358
TCGAAACCTGCCTAGCAGAGCGACCCGCGAACATGTCATC---GCACTCG
TGGGAGTCCGACGAGGGGG--ACTCT--A-AGCCCCCCTCCTCGGCCCCC
TCCTACTGCTGCATGGGGCGAGmGCGAGCTCGCTCCCTGCCGCATAACAA
CGAACCCCC-GGCGCGAGCTGCGCCAAGGAAAATGTAACGAGAGAGACCG
CTCCCGCCGCCNXNNNNNNNNNNNgCGAGCGGGACGCGGCGCCTTCTTTC
ACAAAAAAACTAAAACGACTCTCGGCAACGGATATCTCGGCTCTCGCATC
GATGAAGAACGTAGCGAAATGCGATACTTGGTGTGAATTGCAGAATCCCG
TGAACCATCGAGTCTTTGAACGCAAGTTGCGCCCCAAGCCGTCAGGCCGA
GGGCACGTCTGCCTGGGTGTCACGCATCGTTGCCCCCCC-AACCCCCTCT
TCGGGAGTGTCGGGAGGGGCGGAGAATGGCCTCCCGTGCGC--CAAG--T
GCTCGCGGTTGGCCmAAAATTCGAGTCCTTCGGTGATTGAGCCGCGACGA
TCGGTGGTATACAAAAACCCCTTTTTGGTGCTCCCGTCGCGCGCTCGCGT
CTCCGTGTCTCAGGCTCGCGGACCCTTCGAGCGTCCTCTTCTCTCAGAAG
AGCGAGGAGGCGACTC
>AJP0359
TCGAAACCTGCCTAGCAGAGCGACCCGCGAACATGTCATC---GCACTCG
TGGGAGTCCGACGAGGGGG--ACTCT--A-AGCCCCCCTCCTCGGCCCCC
TCCTACTGCTGCATGGGGCGAGCGCGAGCTCGCTCCCTGCCGCAkAACAA
CGAACCCCC-GGCGCGAGCTGCGCCAAGGAAAATGTAACGAGAGAGACCG
CTCCCGCCGCCNXNNNNNNNNNCGGCGAGCGGGACGCGGCGCCTTCTTTC
ACAAAAAAACTAAAACGACTCTCGGCAACGGATATCTCGGCTCTCGCATC
GATGAAGAACGTAGCGAAATGCGATACTTGGTGTGAATTGCAGAATCCCG
TGAACCATCGAGTCTTTGAACGCAAGTTGCGCCCCAAGCCGTCAGGCCGA
GGGCACGTCTGCCTGGGTGTCACGCATCGTTGCCCCCCC-AACCCCCTCT
TCGGGAGTGTCGGGAGGGGCGGAGAATGGCCTCCCGTGCGC--CAAG--T
GCTCGCGGTTGGCCMAAAATTCGAGTCCTTCGGTGATTGAGCCGCGACGA
TCGGTGGTATACAAAAACCCCTTTTTGGTGCTCCCGTCGCGCGCTCGCGT
CTCCGTGTCTCAGGCTCGCGGACCCTTCGAGCGTCCTCTTCTCTCAGAAG
AGCGAGGAGGCGACTC
>AJP0444
TCGAAACCTGCCTAGCAGAGCGACmCGCGAACATGTCATC---GCACTCG
AGGGAGTCCGTCGmGGGGG--GCTCT--G-AGCCCCCCKCCTCGGCCMCC
TCCTACTGCTGCAKGGGGCGAGCGCGAGCCCGCTCCCTGCCGCAGAACAA
CGAACCCCC-GGCGCGAGCTGCGCCAAGGAAAATGTAACGAGAGAGACCG
CTCCCGCCGCCCCGGACACGGTCGGCGAGCGGGACGCGGCGCCTTCTTTC
AMAAAAAAACTAAAACGACTCTCGGCAACGGATATCTCGGCTCTCGCATC
GATGAAGAACGTAGCGAAATGCGATACTTGGTGTGAATTGCAGAATCCCG
TGAACCATCGAGTCTTTGAACGCAAGTTGCGCCCCAAGCCGTCAGGCCGA
GGGCACGTCTGCCTGGGTGTCACGCATCGTTGCCCXCCC-AACCCCCTCT
TCGGGAGTGTCGGGAGGGGCGGARAATGGCCTCCCGTGCGC--CAAG--T
GCTCGCGGTTGGCCCAAAATTCGAGTCCTTCGGTGATTGAGCCGCGACGA
TCGGTGGTATACAAAAACCCCTTTTTGGTGCTCCCGTCGCGCGCTCGCGT
CTCCGTGTCTCAGGCTCGCGGACCCTTCGAGCGTCCTCTTCTCTCAGAAG
AGCGAGGAGGCGACTC
>AJP0446
TCGAAACCTGCCTAGCAGAGCGACmCGCGAACATGTCATC---GCACTCG
AGGGAGTCCGTCGmGGGGG--GCTCT--G-AGCCCCCCkCCTCGGCCmCC
TCCTACTGCTGCAkGGGGCGAGCGCGAGCCCGCTCCCTGCCGCAGAACAA
CGAACCCCC-GGCGCGAGCTGCGCCAAGGAAAATGTAACGAGAGAGACCG
CTCCCGCCGCCCCGGACACGGTCGGCGAGCGGGACGCGGCGCCTTCTTTC
AmAAAAAAACTAAAACGACTCTCGGCAACGGATATCTCGGCTCTCGCATC
GATGAAGAACGTAGCGAAATGCGATACTTGGTGTGAATTGCAGAATCCCG
TGAACCATCGAGTCTTTGAACGCAAGTTGCGCCCCAAGCCGTCAGGCCGA
GGGCACGTCTGCCTGGGTGTCACGCATCGTTGCCCXCCC-AACCCCCTCT
TCGGGAGTGTCGGGAGGGGCGGARAATGGCCTCCCGTGCGC--CAAG--T
GCTCGCGGTTGGCCCAAAATTCGAGTCCTTCGGTGATTGAGCCGCGmCGA
TCGGTGGTATACAAAAACCCCTTTyTGGTGCTCCCGTCGCGCGCTCGCGT
CTCCGTGTCTCAGGCTCGCGGACCCTTCGAGCGTCCTCTTCTCTCAGAAG
AGCGAGGAGGCGACTC
>AJP0465
TCGAAACCTGCCTAGCAGAGCGACmCGCGAACATGTCATC---GCACTCG
AGGGAGTCCGTCGAGGGGG--GCTCT--G-AGCCCCCCkCCTCGGCCACC
TCCTACTGCTGCAkGGGGCGAGCGCGAGCCCGCTCCCTGCCGCAGAACAA
CGAACCCCC-GGCGCGAGCTGCGCCAAGGAAAATGTAACGAGAGAGACCG
CTCCCGCCGCCCCGGACACGGTCGGCGAGCGGGACGCGGCGCCTTCTTTC
AmAAAAAAACTAAAACGACTCTCGGCAACGGATATCTCGGCTCTCGCATC
GATGAAGAACGTAGCGAAATGCGATACTTGGTGTGAATTGCAGAATCCCG
TGAACCATCGAGTCTTTGAACGCAAGTTGCGCCCCAAGCCGTCAGGCCGA
GGGCACGTCTGCCTGGGTGTCACGCATCGTTGCCCXCCC-AACCCCCTCT
TCGGGAGTGTCGGGAGGGGCGGARAATGGCCTCCCGTGCGC--CAAG--T
GCTCGCGGTTGGCCCAAAATTCGAGTCyTTCGGTGATTGAGCCGCGmCGA
TCGGTGGTATACAAAAACCCCTTTTTGGTGCTCCCGTCGCGCGCTCGCGT
CTCCGTGTCTCAGGCTCGCGGACCCTTCGAGCGTCCTCTTCTCTCAGAAG
AGCGAGGAGGCGACTC
>AJP0466
TCGAAACCTGCCTAGCAGAGCGACCCGCGAACATGTCATC---GCACTCG
AGGGAGTCCGTCGAGGGGG--GCTCT--G-AGCCCCCCkCCTCGGCCmCC
TCCTACTGCTGCAkGGGGCGAGCGCGAGCCCGCTCCCTGCCGCAGAACAA
CGAACCCCC-GGCGCGAGCTGCGCCAAGGAAAATGTAACGAGAGAGACCG
CTCCCGCCGCCCCGGACACGGTCGGCGAGCGGGACGCGGCGCCTTCTTTC
AmAAAAAAACTAAAACGACTCTCGGCAACGGATATCTCGGCTCTCGCATC
GATGAAGAACGTAGCGAAATGCGATACTTGGTGTGAATTGCAgAATCCCG
TGAACCATCGAGTCTTTGAACGCAAGTTGCGCCCCAAGCCGTCAGGCCGA
GGGCACGTCTGCCTGGGTGTCACGCATCGTTGCCCXCCC-AACCCCCTCT
TCGGGAGTGTCGGGAGGGGCGrArAATGGCCTCCCGTGCGC--CAAG--T
GCTCGCGGTTGGCCCAAAATTCGAGTCyTTCGGTGATTGAGCCGCGACGA
TCGGTGGTATACAAAAACCCCTTTTTGGTGCTCCCGTCGCGCGCTCGCGT
CTCCGTGTCTCAGGCTCGCGGACCCTTCGAGCGTCCTCTTCTCTCAGAAG
AGCGAGGAGGCGACTC
>AJP0490
TCGAAACCTGCCTAGCAGAGCGACCCGCGAACATGTCATC---GCACTCG
AGGGAGTCCGTCGAGGGGG--GCTCT--G-AGCCCCCCGCCyCGGCCACC
TCCTACTGCTGCAGGGGGCGAGCGCGAGCCCGCTCCCTGCCGCAGAACAA
CGAACCCCC-GGCGCGAGCTGCGCCAAGGAAAATGTAACGAGAGAGACCG
CTCCCGCCGCCCCGGACACGGTCGGCGAGCGGGACGCGGCGCCTTCTTTC
AAAAAAAAACTAAAACGACTCTCGGCAACGGATATCTCGGCTCTCGCATC
GATGAAGAACGTAGCGAAATGCGATACTTGGTGTGAATTGCAGAATCCCG
TGAACCATCGAGTCTTTGAACGCAAGTTGCGCCCCAAGCCGTCAGGCCGA
GGGCACGTCTGCCTGGGTGTCACGCATCGTTGCCCXCCC-AACCCCCTCT
TCGGGAGTGTCGGGAGGGGCGGArAATGGCCTCCCGTGCGC--CAAG--T
GCTCGCGGTTGGCCCAAAATTCGAGTCyTTCGGTGATTGAGCCGCGACGA
TCGGTGGTATACAAAAACCCCTTTTTGGTGCTCCCGTCGCGCGCTCGCGT
CTCCGTGTCTCAGGCTCGCGGACCCTTCGAGCGTCCTCTTCTCTCAGAAG
AGCGAGGAGGCGACTC
>AJP0492
TCGAAACCTGCCTAGCAGAGCGACmCGCGAACATGTCATC---GCACTCG
AGGGAGTCCGTCGmGGGGG--GCTCT--G-AGCCCCCCkCCyCGGCCmCC
TCCTACTGCTGCAkGGGGCGAGCGCGAGCCCGCTCCCTGCCGCAGAACAA
CgAACCCCC-GGCGCGAGCTGCGCCAAGGAAAATGTAACGAGAGAGACCG
CTCCCGCCGCCCCGGACACGGTCGGCGAGCGGGACGCGGCGCCTTCTTTC
AmAAAAAAACTAAAACGACTCTCGGCAACGGATATCTCGGCTCTCGCATC
GATGAAGAACGTAGCGAAATGCGATACTTGGTGTGAATTGCAGAATCCCG
TGAACCATCGAGTCTTTGAACGCAAGTTGCGCCCCAAGCCGTCAGGCCGA
GGGCACGTCTGCCTGGGTGTCACGCATCGTTGCCCXCCC-AACCCCCTCT
TCGGGAGTGTCGGGAGGGGCGGARAATGGCCTCCCGTGCGC--CAAG--T
GCTCGCGGTTGGCCCAAAATTCGAGTCyTTCGGTGATTGAGCCGCGACGA
TCGGTGGTATACAAAAAsCCCTTTTTGGTGCTCCCGTCGCGCGCTCGCGT
CTCCGTGTCTCAGGCTCGCGGACCCTTCGAGCGTCCTCTTCTCTCAGAAG
AGCGAGGAGGCGACTC
>AJP0495
TCGAAACCTGCCTAGCAGAGCGACmCGCGAACATGTCATC---GCACTCG
AGGGAGTCCGTCGAGGGGG--GCTCT--G-AGCCCCCCKCCYCGGCCMCC
TCCTACTGCTGCAKGGGGCGAGCGCGAGCCCGCTCCCTGCCGCAGAACAA
CGAACCCCC-GGCGCGAGCTGCGCCAAGGAAAATGTAACGAGAGAGACCG
CTCCCGCCGCCCCGGACACGGTCGGCGAGCGGGACGCGGCGCCTTCTTTC
AMAAAAAAACTAAAACGACTCTCGGCAACGGATATCTCGGCTCTCGCATC
GATGAAgAACGTAGCGAAATGCGATACTTGGTGTGAATTGCAGAATCCCG
TGAACCATCGAGTCTTTGAACGCAAGTTGCGCCCCAAGCCGTCAGGCCGA
GGGCACGTCTGCCTGGGTGTCACGCATCGTTGCCCXCCC-AACCCCCTCT
TCGGGAGTGTCGGGAGGGGCGRARAATGGCCTCCCGTGCGC--CAAG--T
GCTCGCGGTTGGCCCAAAATTCGAGTCYTTCGGTGATTGAGCCGCGACGA
TCGGTGGTATACAAAAACCCCTTTTTGGTGCTCCCGTCGCGCGCTCGCGT
CTCCGTGTCTCAGGCTCGCGGACCCTTCGAGCGTCCTCTTCTCTCAGAAG
AGCGAGGAGGCGACTC
>AJP0498
TCGAAACCTGCCTAGCAGAGCGACmCGCGAACATGTCATC---GCACTCG
AGGGAGTCCGTCGAGGGGG--GCTCT--G-AGCCCCCCkCCTCGGCCmCC
TCCTACTGCTGCAkGGGGCGAGCGCGAGCCCGCTCCCTGCCGCAGAACAA
CGAACCCCC-GGCGCGAGCTGCGCCAAGGAAAATGTAACGAGAGAGACCG
CTCCCGCCGCCCCGGACACGGTCGGCGAGCGGGACGCGGCGCCTTCTTTC
AmAAAAAAACTAAAACGACTCTCGGCAACGGATATCTCGGCTCTCGCATC
GATGAAGAACGTAGCGAAATGCGATACTTGGTGTGAATTGCAGAATCCCG
TGAACCATCGAGTCTTTGAACGCAAGTTGCGCCCCAAGCCGTCAGGCCGA
GGGCACGTCTGCCTGGGTGTCACGCATCGTTGCCCXCCC-AACCCCCTCT
TCGGGAGTGTCGGGAGGGGCGGARAATGGCCTCCCGTGCGC--CAAG--T
GCTCGCGGTTGGCCCAAAATTCGAGTCCTTCGGTGATTGAGCCGCGACGA
TCGGTGGTATACAAAAACCCCTTTTTGGTGCTCCCGTCGCGCGCTCGCGT
CTCCGTGTCTCAGGCTCGCGGACCCTTCGAGCGTCCTCTTCTCTCAGAAG
AGCGAGGAGGCGACTC
>AJP0500
TCGAAACCTGCCTAGCAGAGCGACmCGCGAACATGTCATC---GCACTCG
AGGGAGTCCGTCGmGGGGG--GCTCT--G-AGCCCCCCkCCTCGGCCmCC
TCCTACTGCTGCAkGGGGCGAGCGCGAGCCCGCTCCCTGCCGCAGAACAA
CGAACCCCC-GGCGCGAGCTGCGCCAAGGAAAATGTAACGAGAGAGACCG
CTCCCGCCGCCCCGGACACGGTCGGCGAGCGGGACGCGGCGCCTTCTTTC
AmAAAAAAACTAAAACGACTCTCGGCAACGGATATCTCGGCTCTCGCATC
GATGAAGAACGTAGCGAAATGCGATACTTGGTGTGAATTGCAGAATCCCG
TGAACCATCGAGTCTTTGAACGCAAGTTGCGCCCCAAGCCGTCAGGCCGA
GGGCACGTCTGCCTGGGTGTCACGCATCGTTGCCCXCCC-AACCCCCTCT
TCGGGAGTGTCGGGAGGGGCGGARAATGGCCTCCCGTGCGC--CAAG--T
GCTCGCGGTTGGCCCAAAATTmGAGTCCTTCGGTGATTGAGCCGCGACGA
TCGGTGGTATACAAAAACCCCTTTTTGGTGCTCCCGTCGCGCGCTCGCGT
CTCCGTGTCTCAGGCTCGCGGACCCTTCGAGCGTCCTCTTCTCTCAGAAG
AGCGAGGAGGCGACTC
>AJP0517
TCGAAACCTGCCTAGCAGAGCGACACGCGAACATGTCATC---GCACTCG
AGGGAGTCCGTCGCGGGGG--GCTCT--G-AGCCCCCCGCCTCGGCCACC
TCCTAYTGCTGCAGGGGGCGAGCGCGAGCCCGCTCCCTGCCGCAGAACAA
CGAACCCCC-GGCGCGAGCTGCGCCAAGGAAAATGTAACGAGAGAGACCG
CTCCCGCCGCCCCGGACACGGTCGGCGAGCGGGACGCGGCGCCTTCTTTC
ACAAAAAAACTAAAACGACTCTCGGCAACGGATATCTCGGCTCTCGCATC
GATGAAGAACGTAGCGAAATGCGATACTTGGTGTGAATTGCAGAATCCCG
TGAACCATCGAGTCTTTGAACGCAAGTTGCGCCCCAAGCCGTCAGGCCGA
GGGCACGTCTGCCTGGGTGTCACGCATCGTTGCCCCCCC-AACCCCCTCT
TCGGGAGTGTCGGGAGGGGCGGAGAATGGCCTCCCGTGCGC--CAAG--T
GCTCGCGGTTGGCCCAAARWYCGAGTCCTTCGGTGACTGAGCCGCGACGA
TCGGTGGTATACAAAAACCCCTTYTTGGTGCTCCCGTCGCGCGCTCGCGT
CTCCGTGTCTCAGGCTCGCGGACCCTTCGAGCGTCCTCTTCTCTCAGAAG
AGCGAGGAGGCGACTC
>AJP0518
TCGAAACCTGCCTAGCAGAGCGACACGCGAACATGTCATC---GCACTCG
AGGGAGTCCGTCGCGGGGG--GCTCT--G-AGCCCCCCGCCTCGGCCACC
TCCTAyTGCTGCAGGGGGCGAGCGCGAGCCCGCTCCCTGCCGCAGAACAA
CGAACCCCC-GGCGCGAGCTGCGCCAAGGAAAATGTAACGAGAGAGACCG
CTCCCGCCGCCCCGGACACGGTCGGCGAGCGGGACGCGGCGCCTTCTTTC
ACAAAAAAACTAAAACGACTCTCGGCAACGGATATCTCGGCTCTCGCATC
GATGAAGAACGTAGCGAAATGCGATACTTGGTGTGAATTGCAGAATCCCG
TGAACCATCGAGTCTTTGAACGCAAGTTGCGCCCCAAGCCGTCAGGCCGA
GGGCACGTCTGCCTGGGTGTCACGCATCGTTGCCCCCCC-AACCCCCTCT
TCGGGAGTGTCGGGAGGGGCGGAGAATGGCCTCCCGTGCGC--CAAG--T
GCTCGCGGTTGGCCCAAArwyCGAGTCCTTCGGTGACTGAGCCGCGACGA
TCGGTGGTATACAAAAACCCCTTyTTGGTGCTCCCGTCGCGCGCTCGCGT
CTCCGTGTCTCAGGCTCGCGGACCCTTCGAGCGTCCTCTTCTCTCAGAAG
AGCGAGGAGGCGACTC
>AJP0532
TCGAAACCTGCCTAGCAGAGCGACCCGCGAACATGTCATC---GCACTCG
AGGGAGTCCGTCGMGGGGG--GCTCT--G-AGCCCCCCKCCTCGGCCMCC
TCCTACTGCTGCAKGGGGCGAGCGCGAGCCCGCTCCCTGCCGCAGAACAA
CGAACCCCC-GGCGCGAGCTGCGCCAAGGAAAATGTAACGAGAGAGACCG
CTCCCGCCGCCCCGGACACGGTCGGCGAGCGGGACGCGGCGCCTTCTTTC
AMAAAAAAACTAAAACGACTCTCGGCAACGGATATCTCGGCTCTCGCATC
GATGAAgAACGTAGCGAAATGCGATACTTGGTGTGAATTGCAGAATCCCG
TGAACCATCGAGTCTTTGAACGCAAGTTGCGCCCCAAGCCGTCAGGCCGA
GGGCACGTCTGCCTGGGTGTCACGCATCGTTGCCCXCCC-AACCCCCTCT
TCGGGAGTGTCGGGAGGGGCGGARAATGGCCTCCCGTGCGC--CAAG--T
GCTCGCGGTTGGCCCAAAATTMGAGTCYTTCGGTGATTGAGCCGCGACGA
TCGGTGGTATACAAAAACCCCTTTTTGGTGCTCCCGTCGCGCGCTCGYGT
CTCCGTGTCTCAGGCTCGCGGACCCTTCGAGCGTCCTCTTCTCTCAGAAG
AGCGAGGAGGCGACTC
>AJP0533
TCGAAACCTGCCTAGCAGAGCGACmCGCGAACATGTCATC---GCACTCG
AGGGAGTCCGTCGmGGGGG--GCTCT--G-AGCCCCCCkCCTCGGCCmCC
TCCTACTGCTGCAkGGGGCGAGCGCGAGCCCGCTCCCTGCCGCAGAACAA
CGAACCCCC-GGCGCGAGCTGCGCCAAGGAAAATGTAACGAGAGAGACCG
CTCCCGCCGCCCCGGACACGGTCGGCGAGCGGGACGCGGCGCCTTCTTTC
AmAAAAAAACTAAAACGACTCTCGGCAACGGATATCTCGGCTCTCGCATC
GATGAAGAACGTAGCGAAATGCGATACTTGGTGTGAATTGCAGAATCCCG
TGAACCATCGAGTCTTTGAACGCAAGTTGCGCCCCAAGCCGTCAGGCCGA
GGGCACGTCTGCCTGGGTGTCACGCATCGTTgCCCXCCC-AACCCCCTCT
TCGGGAGTGTCGGGAGGGGCGrARAATGGCCTCCCGTGCGC--CAAG--T
GCTCGCGGTTGGCCCAAAATTmGAGTCYTTCGGTGATTGAGCCGCGACGA
TCGGTGGTATACAAAAACCCCTTTTTGGTGCTCCCGTCGCGCGCTCGCGT
CTCCGTGTCTCAGGCTCGCGGACCCTTCGAGCGTCCTCTTCTCTCAGAAG
AGCGAGGAGGCGACTC
>AJP0537
TCGAAACCTGCCTAGCAGAGCGACmCGCGAACATGTCATC---GCACTCG
AGGGAGTCCGTCGAGGGGG--GCTCT--G-AGCCCCCCGCCyCGGCCACC
TCCTACTGCTGCAGGGGGCGAGCGCGAGCCCGCTCCCTGCCGCAGAACAA
CGAACCCCC-GGCGCGAGCTGCGCCAAGGAAAATGTAACGAGAGAGACCG
CTCCCGCCGCCCCGGACACGGTCGGCGAGCGGGACGCGGCGCCTTCTTTC
AmAAAAAAACTAAAACGACTCTCGGCAACGGATATCTCGGCTCTCGCATC
GATGAAGAACGTAGCGAAATGCGATACTTGGTGTGAATTGCAGAATCCCG
TGAACCATCGAGTCTTTGAACGCAAGTTGCGCCCCAAGCCGTCAGGCCGA
GGGCACGTCTGCCTGGGTGTCACgcATCGTTGCCCXCCC-AACCCCCTCT
TcGGGAGTGTCGGGAGGGGCGGARAATGGCCTCCCGTGCGC--CAAG--T
GCTCGCGGTTGGCCCAAAATTCGAGTCyTTCGGTGATTGAGCCGCGACGA
TCGGTGGTATACAAAAACCCCTTTTTGGTGCTCCCGTCGCGCGCTCGCGT
CTCCGTGTCTCAGGCTCGCGGACCCTTCGAGCGTCCTCTTCTCTCAGAAG
AGCGAGGAGGCGACTC
>AJP0540
TCGAAACCTGCCTAGCAGAGCGACACGCGAACATGTCATC---GCACTCG
AGGGAGTCCGTCGMGGGGG--GCTCT--G-AGCCCXCCGCCTCGGCCMCC
TCCTACTGCTGCAGGGGGCGAGCGCGAGCCCGCTCCCTGCCGCAGAACAA
CGAACCCCC-GGCGCGAGCTGCGCCAAGGAAAATGTAACGAGAGAGACCG
CTCCCGYCGCCCCGGACACGGTCGRCGAGCGGGAYGCGGCGCCTTCTTTC
ACAAAAAAAmTAAAACGACTCTCGGCAACGGATATCTCGGCTCTCGCATC
GATGAAGAACGTAGCGAAATGCGATACTTGGTGTGAATTGCAGAATCCCG
TGAACCATCGAGTCTTTGAACGCAAGTTGCGCCCCAAGCCGTCAGGCCGA
GGGCACGTCTGCCTGGGTGTCACGCATCGTTGCCCCCCC-AACCCCCTCT
TCGGGAGTGTCGGGAGGGGCGGAGAATGGCCTCCCGTGCGC--CAAG--T
GCTCGCGGTTGGCCCAAArwyCGAGTCCTTCGrTGACTGAGCCGCGACGA
TCGGTGGTATACAAAAACCCCTTTTTGGTGCTCCCGTCGCGCGCTCGCGT
CTCCGTGTCTCAGGCTCGCGGACCCTTCGAGCGTCCTCTTCTCTCAGAAG
AGCGAGGAGGCGACTC
>AJP0545
TCGAAACCTGCCTAGCAGAGCGACmCGCGAACATGTCATC---GCACTCG
AGGGAGTCCGTCGmGGGGG--GCTCT--G-AGCCCXCCkCCTCGGCCmCC
TCCTACTGCTGCAGGGGGCGAGCGCGAGCCCGCTCCCTGCCGCAGAACAA
CGAACCCCC-GGCGCGAGCTGCGCCAAgGAAAATGTAACGAGAGAGACCG
CTCCCGYCGCCCCGGACACGGTCGRCGAGCGGGAYGCGGCGCCTTCTTTC
ACAAAAAAAmTAAAACGACTCTCGGCAACGGATATCTCGGCTCTCGCATC
GATGAAGAACGTAGcGAAATGCGATACTTGGTGTGAATtGCAGAATCCCG
TGAACCATCGAGTCTTTGAACGCAAGTTGCGCCCCAAGCCGTCAGGCCGA
GGGCaCGTCTGCcTGGGTGTCACGCATCGTtGCCCCCCC-AACCCCCTCT
TCGGGAGTGTCGGGAGGGGCGGAGAATGGCCTCCCGTGCGC--CAAG--T
GCTCGCGGTTGGCCCAAArwyCGAGTCCTTCGGTGAyTGAGCCGCGACGA
TCGGTGGTATACAAAAACCCCTTTTTGGTGCTCCCGTCGCGCGCTCGCGT
CTCCGTGTCTCAGGCTCGCGGACCCTTCGAGCGTCCTCTTCTCTCAGAAG
AGCGAGGAGGCGACTC
>AJP0551
TCGAAACCTGCCTAGCAGAGCGACmCGCGAACATGTCATC---GCACTCG
AGGGAGTCCGTCGmGGGGG--GCTCT--G-AGCCCXCCGCCTCGGCCmCC
TCCTACTGCTGCAGGGGGCGAGCGCGAGCCCGCTCCCTGCCGCAGAACAA
CGAACCCCC-GGCGCGAGCTGCGCCAAGGAAAATGTAACGAGAGAGACCG
CTCCCGyCGCCCCGGACACGGTCGRCGAGCGGGAYGCGGCGCCTTCTTTC
ACAAAAAAACTAAAACGACTCTCGGCAACGGATATCTCGGCTCTCGCATC
GATGAAGAACGTAGCGAAATGCGATACTTGGTGTGAATTGCAGAATCCCG
TGAACCATCGAGTCTTTGAACGCAAGTTGCGCCCCAAGCCGTCAGGCCGA
GGGCACGTCTGCCTGGGTGTCACGCATCGTTGCCCCCCC-AACCCCCTCT
TCGGGAGTGTCGGGAGGGGCGGAGAATGGCCTCCCGTGCGC--CAAG--T
GCTCGCGGTTGGCCCAAARWYCGAGTCCTTCGGTGAcTGAGCCGCGACGA
TCGGTGGTATACAAAAACCCCTTTTTGGTGCTCCCGTCGCGCGCTCGCGT
CTCCGTGTCTCAGGCTCGCGGACCCTTCGAGCGTCCTCTTCTCTCAGAAG
AGCGAGGAGGCGACTC
>AJP0553
tcgaaacCTGCCTAGCAGAGCGACmCGCGAACATGTCATC---GCACTCG
AGGGAGTCCGTCGMGGGGG--GCTCT--G-AGCCCXCCGCCTCGGCCMCC
TCCTACTGCTGCAGGGGGCGAGCGCGAGCCCGCTCCCTGCCGCAGAACAA
CGAACCCCC-GGCGCGAGCTGCGCCAAGGAAAATGTAACGAGAGAGACCG
CTCCCGYCGCCCCGGACACGGTCGRCGAGCGGGAYGCGGCGCCTTCTTTC
ACAAAAAAACTAAAACGACTCTCGGCAACGGATATCTCGGCTCTCGCATC
GATGAAGAACGTAGCGAAATGCGATACTTGGTGTGAATTGCAGAATCCCG
TGAACCATCGAGTCTTTGAACGCAAGTTGCGCCCCAAGCCGTCAGGCCGA
GGGCACGTCTGCCTGGGTGTCACGCATCGTTGCCCCCCC-AACCCCCTCT
TCGGGAGTGTCGGGAGGGGCGGAGAATGGCCTCCCGTGCGC--CAAG--T
GCTCGCGGTTGGCCCAAARWYCGAGTCCTTCGGTGACTGAGCCGCGACGA
TCGGTGGTATACAAAAACCCCTTTTTGGTGCTCCCGTCGCGCGCTCGCGT
CTCCGTGTCTCAGGCTCGCGGACCCTTCGAGCGTCCTCTTCTCTCAGAAG
AGCGAGGAGGCGACTC
>AJP0555
tcgaaacCTGCCTAGCAGAGCGACaCGCGAACATGTCATC---GCACTCG
AGGGAGTCCGTCGmGGGGG--GCTCT--G-AGCCCXCCGCCTCGGCCACC
TCCTACTGCTGCAGGGGGCGAGCGCGAGCCCGCTCCCTGCCGCAGAACAA
CGAACCCCC-GGCGCGAGcTGCGCCAAGGAAAATGTAACGAGAGAGACCG
CTCCCGCCGCCCCGGACACGGTCGGCGAGCGGGACGCGGCGCCTTCTTTC
ACAAAAAAAMTAAAACGACTCTCGGCAACGGATATCTCGGCTCTCGCATC
GATGAAGAACGTAGCGAAATGCGATACTTGGTGTGAATTGCAGAATCCCG
TGAACCATCGAGTCTTTGAACGCAAGTTGCGCCCCAAGCCGTCAGGCCGA
GGGCACGTCTGCCTGGGTGTCACGCATCGTTGCCCCCCC-AACCCCCTCT
TCGGGAGTGTCGGGAGGGGCGGAGAATGGCCTCCCGTGCGC--CAAG--T
GCTCGCGGTTGGCCCAAArwyCGAGTCCTTCGGTGACTGAGCCGCGACGA
TCGGTGGTATACAAAAACCCCTTTTTGGTGCTCCCGTCGCGCGCTCGCGT
CTCCGTGTCTCAGGCTCGCGGACCCTTCGAGCGTCCTCTTCTCTCAGAAG
AGCGAGGAGGCGACTC
>AJP0557
TCGAAACCTGCCTAGCAGAGCGACACGCGAACATGTCATC---GCACTCG
AGGGAGTCCGTCGmGGGGG--GCTCT--G-AGCCCXCCGCCTCGGCCACC
TCCTACTGCTGCAGGGGGCGAGCGCGAGCCCGCTCCCTGCCGCAGAACAA
CGAACCCCC-GGCGCGAGCTGCGCCAAGGAAAATGTAACGAGAGAGACCG
CTCCCGyCGCCCCGGACACGGTCGGCGAGCGGGACGCGGCGCCTTCTTTC
ACAAAAAAAmTAAAACGACTCTCGGCAACGGATATCTCGGCTCTCGCATC
GATGAAGAACGTAGCGAAATGCGATACTTGGTGTGAATTGCAGAATCCCG
TGAACCATCGAGTCTTTGAACGCAAGTTGCGCCCCAAGCCGTCAGGCCGA
GGGCACGTCTGCCTGGGTGTCACGCATCGTTGCCCCCCC-AACCCCCTCT
TCGGGAGTGTCGGGAGGGGCGGAGAATGGCCTCCCGTGCGC--CAAG--T
GCTCGCGGTTGGCCCAAARWYCGAGTCCTTCGGTGACTGAGCCGCGACGA
TCGGTGGTATACAAAAACCCCTTTTTGGTGCTCCCGTCGCGCGCTCGCGT
CTCCGTGTCTCAGGCTCGCGGACCCTTCGAGCGTCCTCTTCTCTCAGAAG
AGCGAGGAGGCGACTC
>AJP0586
TCGAAACCTGCCTAGCAGAGCGACACGCGAACATGTCATC---GCACTCG
AGGGAGTCCGTCGCGGGGG--GCTyT--G-AGCCCCCCGCCTCGGCCACC
TCCTACTGCTGCAGGGGGCGAGCGCGAGCCCGCTCCCTGCCGCAgAACAA
CGAACCCCC-GGCGCGAGCTGCGCCAAGGAAAATGTAACGAGAGAGACCG
CTCCCGCCGCCCCGGACACGGTCGGCGAGCGGGAXGCGGCGCCTTCTTTC
ACAAAAAAACTAAAACGACTCTCGGCAACGGATATCTCGGCTCTCGCATC
GATGAAGAACGTAGCGAAATGCGATACTTGGTGTGAATTGCAGAATCCCG
TGAACCATCGAGTCTTTGAACGCAAGTTGCGCCCCAAGCCGTCAGGCCGA
GGGCACGTCTGCCTGGGTGTCACGCATCGTTGCCCCCCC-AACCCCCTCT
TCGGGAGTGTCGGGAGGGGCGGAGAATGGCCTCCCGTGCGC--CAAG--T
GCTCGCGGTTGGCCCAAAGACCGAGTCCTTCGGTGACTGAGCCGCGACGA
TCGGTGGTATACAAAAACCCCTTTTTGGTGCTCCCGTCGCGCGCTCGCGT
CTCCGTGTCTCAGGCTCGCGGACCCTTCGAGCGTCCTCTTCTCTCAGAAG
AGCGAGGAGGCGACTC
>AJP0628
TCGAAACCTGCCTAGCAGAGCGACmCGCGAACATGTCATC---GCACTCG
AGGGAGTCCGTCGmGGGGG--GCTCT--G-AGCCCCCCkCCTCGGCCmCC
TCCTACTGCTGCAkGGGGCGAGCGCGAGCCCGCTCCCTGCCGCAGAACAA
CGAACCCCC-GGCGCGAGCTGCGCCAAGGAAAATGTaACGAGAGAGACCG
CTCCCGCCGCCCCGGACACgGTCGGCGAGCGgGAcGCGGCGCCTTCTTTC
AmAAAAAAACTAAAACgACTCTCGGCAACGGATATCTCGGCTCTCGCATC
GATGAAgAACGTAgCGAAATGCGATACTTGGTGtGAATTGCAgAATCCCG
TGAACCATCgAGTCTTTGAACGCAAGTTGCGCCCCAAGCCGTCAGGCCGA
GGGCACGTCTGCCTGGGTGTCACGCATCGTTGCCCXCCC-AACCCyCTyT
TCGGGAGTGTCGGGAGGGGCGGARAATGGCCTCCCGTGCGC--CAAG--T
GCTCGCGGTTGGCCCAAAATTCGAGTCyTTCGGTGATTGAGCCGCGACGA
TCGGTGGTATACAAAAACCCCTTTTTGGTGCTCCCGTCGCGCGCTCGCGT
CTCCGTGTCTCAGGCTCGCGGACCCTTCGAGCGTCCTCTTCTCTCAGAAG
AGCGAGGAGGCGACTC
>AJP0632
TCGAAACCTGCCTAGCAGAGCGACmCGCGAACATGTCATC---GCACTCG
AGGGAGTCCGTCGmGGGGG--GCTCT--G-AGCCCCCCkCCTCGGCCmCC
TCCTACTGCTGCAkGGGGCGAGCGCGAGCCCGCTCCCTGCCGCAGAACAA
CGAACCCCC-GGCGCGAGCTGCGCCAAGGAAAATGTAACGAGAGAGACCG
CTCCCGCCGCCCCGGACACGGTCGGCGAGCGGGACGCGGCGCCTTCTTTC
AmAAAAAAACTAAAACGACTCTCGGCAACGGATATCTCGGCTCTCGCATC
GATGAAGAACGTAGCGAAATGCGATACTTGGTGTGAATTGCAGAATCCCG
TGAACCATCGAGTCTTTGAACGCAAGTTGCGCCCCAAGCCGTCAGGCCGA
GGGCACGTCTGCCTGGGTGTCACGCATCGTTGCCCCCCC-AACCCyCTcT
TCGGGAGTGTCGGGAGGGGCGGARAATGGCCTCCCGTGCGC--CAAG--T
GCTCGCGGTTGGCCCAAAATTCGAGTCyTTCGGTGATTGAGCCGCGACGA
TCGGTGGTATACAAAAAsCCCTTTTTGGTGCTCCCGTCGCGCGCTCGCGT
CTCCGTGTCTCAGGCTCGCGGACCCTTCGAGCGTCCTCTTCTCTCAGAAG
AGCGAGGAGGCGACTC
>AJP0633
tcgaaaCCTGCCTAGCAGAGCGACCCGCGAACATGTCATC---GCACTCG
AGGGAGTCCGTCGAGGGGG--GCTCT--G-AGCCCCCCGCCTCGGCCACC
TCCTACTGCTGCAGGGGGCGAGCGCGAGCCCGCTCCCTGCCGCAGAACAA
CGAACCCCC-GGCGCGAGCTGCGCCAAGGAAAATGTAACGAGAGAGACCG
CTCCCGCCGCCCCGGACACGGTCGGCGAGCGGGACGCGGCGCCTTCTTTC
AAAAAAAAACTAAAACGACTCTCGGCAACGGATATCTCGGCTCTCGCATC
GATGAAgAACGTAGCGAAATGCGATACTTGGTGTGAATTGCAgAATCCCG
TGAACCATCGAGTCTTTGAACGCAAGTTGCGCCCCAAGCCGTCAGGCCGA
GGGCACGTCTGCCTGGGTGTCACGCATCGTTGCCCXCCC-AACCCCCTCT
TCGGGAGTGTCGGGAGGGGCGGArAATGGCCTCCCGTGCGC--CAAG--T
GCTCGCGGTTGGCCCAAAATTCGAGTCyTTCGGTGATTGAGCCGCGACGA
TCGGTGGTATACAAAAACCCCTTTTTGGTGCTCCCGTCGCGCGCTCGCGT
CTCCGTGTCTCAGGCTCGCGGACCCTTCGAGCGTCCTCTTCTCTCAGAAG
AGCGAGGAGGCGACTC
>AJP0637
TCGAAACCTGCCTAGCAGAGCGACCCGCGAACATGTCATC---GCACTCG
AGGGAGTCCGTCGAGGGGG--GCTCT--G-AGCCCCCCGCCYCGGCCACC
TCCTACTGCTGCAGGGGGCGAGCGCGAGCCCGCTCCCTGCCGCAgAACAA
CGAACCCCC-GGCGCGAGCTGCGCCAAGGAAAATGTAACGAGAGAGACCG
CTCCCGCCGCCCCGGACACGGTCGGCGAGCGGGACGCGGCGCCTTCTTTC
AAAAAAAAACTAAAACGACTCTCGGCAACGGATATCTCGGCTCTCGCATC
GATGAAgAACGTAGCGAAATGCGATACTTGGTGTGAATTGCAGAATCCCG
TGAACCATCGAGTCTTTGAACGCAAGTTGCGCCCCAAGCCGTCAGGCCGA
GGGCACGTCTGCCTGGGTGTCACGCATCGTTGCCCXCCC-AACCCCCTCT
TCGGGAGTGTCGGGAGGGGCGGARAATGGCCTCCCGTGCGC--CAAG--T
GCTCGCGGTTGGcCCAAAATTCGAGTCYTTCGGTGATTGAGCCGCGACGA
TCGGTGGTATACAAAAACCCCTTTTTGGTGCTCCCGTCGCGCGCTCGCGT
CTCCGTGTCTCAGGCTCGCGGACCCTTCGAGCGTCCTCTTCTCTCAGAAG
AGCGAGGAGGCGACTC
>AJP0718
TCGAAACCTGCCTAGCAGAGCGACmCGCGAACATGTCATC---GCACTCG
AGGGAGTCCGTCGAGGGGG--GCTCT--G-AGCCCCCCkCCyCGGCCACC
TCCTACTGCTGCAGGGGGCGAGCGCGAGCCCGCTCCCTGCCGCAGAACAA
CGAACCCCC-GGCGCGAGCTGCGCCAAGGAAAATGTAaCgAGAGAGACCG
CTCCCGCCgCCCCGGACACgGTCGGCGAGCGGGACGCGGCgCCTTCTTTC
AAAAAAAAACTAAAACgACTCTCGGCAACGGATATCTCGGCTCTCGCATC
GATGAAGAACGTAGCGAAATGCGATACTTGGTGTGAATTGCAGAATCCCG
TGAACCATCGAGTCTTTGAACGCAAGTTGCGCCCCAAGCCGTCAGGCCGA
GGGCACGTCTGCCTGGGTGTCACGCATCGTTGCCCXCCC-AACCCCCTCT
TCGGGAGTGTCGGGAGGGGCGGARAATGGCCTCCCGTGCGC--CAAG--T
GCTCGCGGTTGGCCCAAAATTCGAGTCYTTCGGTGATTGAGCCGCGmCGA
TCGGTGGTATACAAAAACCCCTTTTTGGTGCTCCCGTCGCGCGCTCGCGT
CTCCGTGTCTCAGGCTCGCGGACCCTTCGAGCGTCCTCTTCTCTCAGAAG
AGCGAGGAGGCGACTC
>AJP0722
TCGAAACCTGCCTAGCAGAGCGACmCGCGAACATGTCATC---GCACTCG
AGGGAGTCCGTCGAGGGGG--GCTCT--G-AGCCCCCCGCCyCGGCCACC
TCCTACTGCTGCAGGGGGCGAGCGCGAGCCCGCTCCCTGCCGCAGAACAA
CGAACmCCC-GGCGCGAGCTGCGCCAAGGAAAATGTAACGAGAGAGACCG
CTCCCGCCGCCCCGGACACGGTCGGCGAGCGGGACGCGGCGCCTTCTTTC
AAAAAAAAACTAAAACGACTCTCGGCAACGGATATCTCGGCTCTCGCATC
GATGAAGAACGTAGCGAAATGCGATACTTGGTGTGAATTGCAgAATCCCG
TGAACCATCGAGTCTTTGAACGCAAGTTGCGCCCCAAGCCGTCAGGCCGA
GGGCACGTCTGCCTGGGTGTCACGCATCGTTGCCCXCCC-AACCCCCTCT
TCGGGAGTGTCGGGAGGGGCGGArAATGGCCTCCCGTGCGC--CAAG--T
GCTCGCGGTTGGCCCAAAATTCGAGTCyTTCGGTGATTGAGCCGCGACGA
TCGGTGGTATACAAAAACCCCTTTTTGGTGCTCCCGTCGCGCGCTCGCGT
CTCCGTGTCTCAGGCTCGCGGACCCTTCGAGCGTCCTCTTCTCTCAGAAG
AGCGAGGAGGCGACTC
>AJP0726
TCGAAACCTGCCTAGCAGAGCGACmCGCGAACATGTCATC---GCACTCG
AGGGAGTCCGTCGAGGGGG--GCTCT--G-AGCCCCCCkCCyCGGCCACC
TCCTACTGCTGCAGGGGGCGAGCGCGAGCCCGCTCCCTGCCGCAGAACAA
CGAACCCCC-GGCGCGAGCTGCGCCAAGGAAAATGTaACGAGAGAGACCG
CTCCCGCCgCCCCGGACACgGTCGGCGAGCGgGACGCGGCgCCTTCTTTC
AaAAAAAAACTAAAAcgACTCTCGgcAACGGATATcTCGGcTCTCgCATC
GATGAAgAAcGTAgCGAAATGcgAtACTTGGTGtGAaTTGCAgAATCCCG
tGAACCATCgAgTCTTTGAACGCAaGTTGCGCCCCaaGCCGTCaGGCCGa
GGGcACGTCtGCCTGGGTGtCACGCATCgTTGCCCXCCC-AACCCCCTCT
TCGGGAGTGTCGGGAGGGGCGGARAATGGCCTCCCGTGCGC--CAAG--T
GCTCGCGGTTGGCCCAAAATTCGAGTCyTTCGGTGATTGAGCCGCGACGA
TCGGTGGTATACAAAAACCCCTTTTTGGTGCTCCCGTCGCGCGCTCGCGT
CTCCGTGTCTCAGGCTCGCGGACCCTTCGAGCGTCCTCTTCTCTCAGAAG
AGCGAGGAGGCGACTC
>AJP0729
TCGAAACCTGCCTAGCAGAGCGACmCGCGAACATGTCATC---GCACTCG
AGGGAGTCCGTCGAGGGGG--GCTCT--G-AGyCCCCCkCCTCGGCCACC
TCCTACTGCTGCAkGGGGCGAGCGCGAGCCCGCTCCCTGCCGCAGAACAA
CGAACCCCC-GGCGCGAGCTGCGCCAAGGAAAATGTAACGAGAGAGACCG
CTCCCGCCGCCCCGGACACGGTCGGCGAGCGGGACGCGGCGCCTTCTTTC
AmAAAAAAACTAAAACGACTCTCGGCAACGGATATCTCGGCTCTCGCATC
GATGAAgAACGTAGCGAAATGCGATACTTGGTGTGAATTGCAgAATCCCG
TGAACCATCGAGTCTTTGAACGCAAGTTGCGCCCCAAGCCGTCAGGCCGA
GGGCACGTCTGCCTGGGTGTCACGCATCGTTGCCCXCCC-AACCCCCTCT
TCGGGAGTGTCGGGAGGGGCGGARAATGGCCTCCCGTGCGC--CAAG--T
GCTCGCGGTTGGCCCAAAATTCGAGTCyTTCGGTGATTGAGCCGCGACGA
TCGGTGGTATACAAAAACCCCTTTTTGGTGCTCCCGTCGCGCGCTCGCGT
CTCCGTGTCTCAGGCTCGCGGACCCTTCGAGCGTCCTCTTCTCTCAGAAG
AGCGAGGAGGCGACTC
>AJP0744
TCGAAACCTGCCTAGCAGAGCGACmCGCGAACATGTCATC---GCACTCG
AGGGAGTCCGTCGmGGGGG--GCTCT--G-AGCCCCCCKCCTCGGCCMCC
TCCTACTGCTGCAKGGGGCGAGCGCGAGCCCGCTCCCTGCCGCAGAACAA
CGAACCCCC-GrCGCGAGCTGCGCCAAGGAAAATGTAACGAGAGAGACCG
CTCCCGCCGCCCCGGACACGGTCGGCGAGCGGGACGCGGCGCCTTCTTTC
AMAAAAAAACTAAAACGACTCTCGGCAACGGATATCTCGGCTCTCGCATC
GATGAAGAACGTAGCGAAATGcGATACTTGGTGTGAATTGCAGAATCCCG
TGAACCATCGAGTCTTTGAACGCAAGTTGCGCCCCAAGCCGTCAGGCCGA
GGGCACGTCTGCCTGGGTGTCACGCATCGTTGCCCXCCC-AACCCCCTCT
TCGGGAGTGTCGGGAGGGGCGGArAATGGCCTCCCGTGCGC--CAAG--T
GCTCGCGGTTGGCCCAAAATTCGAGTCyTTCGGTGATTGAGCCGCGACGA
TCGGTGGTATACAAAAACCCCTTTTTGGTGCTCCCGTCGCGCGCTCGCGT
CTCCGTGTCTCAGGCTCGCGGACCCTTCGAGCGTCCTCTTCTCTCAGAAG
AGCGAGGAGGCGACTC
>AJP0774
TCGAAACCTGCCTAGCAGAGCGACmCGCGAACATGTCATC---GCACTCG
wGGGAGTCCGwCGmGGGGG--rCTCT--r-AGCCCCCCkCCTCGGCCmCC
TCCTACTGCTGCAKGGGGCGAGCGCGAGCyCGCTCCCTGCCGCAkAACAA
CGAACCCCC-GGCGCGAGCTGCGCCAAGGAAAATGTAACGAGAGAGACCG
CTCCCGCCGCCCCGGACACGGTCGGCGAGCGGGACGCGGCGCCTTCTTTC
ACAAAAAAACTAAAACGACTCTCGGCAACGGATATCTCGGCTCTCGCATC
GATGAAGAACGTAGCGAAATGCGATACTTGGTGTGAATTGCAGAATCCCG
TGAACCATCGAGTCTTTGAACGCAAGTTGCGCCCCAAGCCGTCAGGCCGA
GGGCACGTCTGCCTGGGTGTCACGCATCGTTGCCCCCCC-AACCCCCTCT
TCGGGAGTGTCGGGAGGGGCGGAGAATGGCCTCCCGTGCGC--CAAG--T
GCTCGCGGTTGGCCmAAArTyCGAGTCCkTCGGTGAyTGAGCCGCGACGA
TCGGTGGTATACAAAAACCCCTTTTTGGTGCTCCCGTCGCGCGCTCGCGT
CTCCGTGTCTCAGGCTCGCGGACCCTTCGAGCGTCCTCTTCTCTCAGAAG
AGCGAGGAGGCGACTC
>AJP0780
TCGAAACCTGCCTAGCAGAGCGACMCGCGAACATGTCATC---GCACTCG
AGGGAGTCCGTCGMGGGGG--GCTCT--G-AGCCCXCCGCCTCGGCCMCC
TCCTACTGCTGCAGGGGGCGAGCGCGAGCCCGCTCCCTGCCGCAGAACAA
CGAACCCCC-GGCGCGAGCTGCGCCAAGGAAAATGTAACGAGAGAGACCG
CTCCCGYCGCCCCGGACACGGTCGRCGAGCGGGAYGCGGCGCCTTCTTTC
ACAAAAAAAMTAAAACGACTCTCGGCAACGGATATCTCGGCTCTCGCATC
GATGAAGAACGTAGCGAAATGCGATACTTGGTGTGAATTGCAGAATCCCG
TGAACCATCGAGTCTTTGAACGCAAGTTGCGCCCCAAGCCGTCAGGCCGA
GGGCACGTCTGCCTGGGTGTCACGCATCGTTGCCCCCCC-AACCCCCTCT
TCGGGAGTGTCGGGAGGGGCGGAGAATGGCCTCCCGTGCGC--CAAG--T
GCTCGCGGTTGGCCCAAARWYCGAGTCCTTCGRTGACTGAGCCGCGACGA
TCGGTGGTATACAAAAACCCCTTTTTGGTGCTCCCGTCGCGCGCTCGCGT
CTCCGTGTCTCAGGCTCGCGGACCCTTCGAGCGTCCTCTTCTCTCAGAAG
AGCGAGGAGGCGACTC
>AJP0789
TCGAAACCTGCCTAGCAGAGCGACmCGCGAACATGTCATC---GCACTCG
wGGkAGTCCGACGAGGGGG--ACyCT--A-AGCCCCCCTCCTCGGCCCCC
TCCTACTGCTGCAkGGGGCGAGCGCGAGCyCGCTCCCTGCCGCAGAACAA
CGAACCCCC-GGCGCGAGCTGCGCmAAGGAAAATGTAACGAGAGAGACCG
CTCCCGCCGCCNXNNNNNNNNNNNgCGAGCGGGACGCGGCGCCTTCTTTC
ACAAAAAAACTAAAACGACTCTCGGCAACGGATATCTCGGCTCTCGCATC
GATGAAGAACGTAGCGAAATGCGATACTTGGTGTGAATTGCAGAATCCCG
TGAACCATCGAGTCTTTGAACGCAAGTTGCGCCCCAAGCCGTCAGGCCGA
GGGCACGTCTGCCTGGGTGTCACGCATCGTTGCCCCCCC-AACCCCCTCT
TCGGGAGTGTCGGGAGGGGCGGAGAATGGCCTCCCGTGCGC--CAAG--T
GCTCGCGGTTGGCCmAAArTyCGAGTCCTTCGGTGATTGAGCCGCGACGA
TCGGTGGTATACAAAAACCCCTTTTTGGTGCTCCCGTCGCGCGCTCGCGT
CTCCGTGTCTCAGGCTCGCGGACCCTTCGAGCGTCCTCTTCTCTCAGAAG
AGCGAGGAGGCGACTC
>AJP0810
TCGAAACCTGCCTAGCAGAGCGACMCGCGAACATGTCATC---GCACTCG
AGGGAGTCCGTCGMGGGGG--GCTCT--G-AGCCCCCCGCCtCGGCCACC
TCCTACTGCTGCAGGGGGMGAGCGCGAGCCCgCTCCCTGCCgCAgAACAA
CgAACCCCC-GGCGCGAGCTGCGCCAAGGAAAATGTAACGAGAGAgACCG
CTCCCGCCgCCCCGGACACGGtCGGcGAGCGGGACGCGGCGCCTTCTTTC
AMAAAAAAAcTAAAACgACTCTcGGCAACGGATATcTCGGCTCTcGCATC
GATGAAgAACGTAgCGAAATGcGATACTTGGtGtGAATTGcAgAATCCCG
tGAACCATCgAGTCTTTGAACGCAAGTTGCgCCCCAAGCCGTCaGGcCGA
GGGCACgTCTGCCTGGGTGTCACGCATCGTTGCCCXCCC-AACCCCCTCT
TCGGGAGTGTCGGGAGGGGCGGArAATGGCCTCCCGTGCGC--CAAG--T
GCTCGCGGTTGGCCCAAARwYCGAGTCCTTCGGTGAYTGAGCCGCGACGA
TCGGTGGTATACAAAAACCCCTTTTTGGTGCTCCCGTCGCGCGCTCGCGT
CTCCGTGTCTCAGGCTCGCGGACCCTTCGAGCGTCCTCTTCTCTCAGAAG
AGCGAGGAGGCGACTC
>AJP0814
TCGAAACCTGCCTAGCAGAGCGACmCGCGAACATGTCATC---GCACTCG
AGGGAGTCCGTCGmGGGGG--GCTCT--G-AGCCCCCCKCCTCGGCCMCC
TCCTACTGCTGCAKGGGGCGAGCGCGAGCCCGCTCCCTGCCGCAGAACAA
CGAACCCCC-GGCGCGAGCTGCGCCAAGGAAAATGTAACGAGAGAGACCG
CTCCCGCCGCCCCGGACACGGTCGGCGAGCGGGACGCGGCGCCTTCTTTC
AMAAAAAAACTAAAACGACTCTCGGCAACGGATATCTCGGCTCTCGCATC
GATGAAGAACGTAGCGAAATGCGATACTTGGTGtGAATTGCAGAATCCCG
tGAACCATCgAGTCTTTGAACGCAAGTTGCGCCCCAaGCCGTCAGGCCGA
GGGCACGTCTGCCTGGGTGTCACGCATCGTTGCCCXCCC-AACCCCCTCT
TCGGGAGTGTCGGGAGGGGCGGARAATGGCCTCCCGTGCGC--CAAG--T
GCTCGCGGTTGGCCCAAAATTCGAGTCyTTCGGTGATTGAGCCGCGACGA
TCGGTGGTATACAAAAAsCCCTTTTTGGTGCTCCCGTCGCGCGCTCGCGT
CTCCGTGTCTCAGGCTCGCGGACCCTTCGAGCGTCCTCTTCTCTCAGAAG
AGCGAGGAGGCGACTC
>AJP0822
TCGAAACCTGCCTAGCAGAGCGACMCGCGAACATGTCATC---GCACTCG
AGGGAGTCCGTCGMGGGGG--GCTCT--G-AGCCCCCCKCCTCGGCCMCC
TCCTACTGCTGCAKGGGGCGAGCGCGAGCCCGCTCCCTGCCGCAGAACAA
CGAACCCCC-GGCGCGAGCTGCGCCAAGGAAAATGTAACGAGAGAGACCG
CTCCCGCCgCCCCGGACACgGtCGGCGAGCGgGACGCGGCGCCTTCTTTC
AMAAAAAAACTAAAACgACTCTCGGcAACGGATATCTCGGcTCTCGCATC
GATGAAGAACGTAgCGAAATGcGATACTTGGTGtGAATTGCAgaATCCCG
tGAACCATCgAGTCTTTGAACGCAAGTTGCGCCCCAaGCCGTCaGGCCGA
GGGCACGTCTGCCTGGGTGTCACGCATCGTTGCCCXCCC-AACCCCCTCT
TCGGGAGTGTCGGGAGGGGCGGARAATGGCCTCCCGTGCGC--CAAG--T
GCTCGCGGTTGGCCCAAAATTCGAGTCYTTCGGTGAYTGAGCCGCGACGA
TCGGTGGTATACAAAAACCCCTTTTTGGTGCTCCCGTCGCGCGCTCGCGT
CTCCGTGTCTCAGGCTCGCGGACCCTTCGAGCGTCCTCTTCTCTCAGAAG
AGCGAGGAGGCGACTC
>O.AJP0481
TCGAAACCTGCACAGCAGAACGACCCGCGAACCTGTGATTATTGCAATCG
AGGGAGTCCGTCGCGGGGCAAGCTCTTCGTAGCTCCCTGCCTCGGCCCCC
TCCTGCTGCTGCAGGGGGCGAGCGCGAGCCCGCTCCCTGTCGCAgAACAA
CGAACCCCCCGGCGCGAGCTGCGCCAAGGAAAATGTAACGAGAGAGAGCG
CTCCCGCCGCCCCGGACACGGTCGGCGAGCGGGACGCGTAGCCTTCTTTC
ACAAAAArTCTAAAACGACTCTCGGCAACGGATATCTCGGCTCTCGCATC
GATGAAGAACGTAGCGAAATGCGATACTTGGTGTGAATTGCAGAATCCCG
TGAACCATCGAGTCTTTGAACGCAAGTTGCGCCCCAAGCCGTCAGGCCGA
GGGCACGTCTGCCTGGGTGTCACGCATCGTTGCCCCCCmAAACCCCCGTT
TyGGGAGTGTCGGT-GGGGCGGAGAATGGCCTCCCGTGCGCATCTTGCTT
GCTCGCGGTTGGCCC-AAATTCGAGTCTTTCGGTGATCGAGCCGCGACGA
TCGGTGGTATACAAAAATCC---TATCGAGCTACCGTCGCGCGCTCGTGT
CTCCGTGTTCTAGGCTCGCGGACCCTTCGAGCGTCCTCTTCTCTCGGAAG
AGAGAGGAGGCGACTC
>O.AJP0482
TCGAAACCTGCACAGCAGAACGACCCGCGAACCTGTGATTATTGCAATCG
AGGGAGTCCGTCGCGGGGCAAGCTCTTykTAGCTCCCTGCCTCGGCCCCC
TCCTGCTGCTGCAGGGGGCGAGCGCGAGCCCGCTCCCTGTCGCArAACAA
CGAACCCCCXGGCGCGAGCTGCGCCAmGGAAAATGTAACGAGAGAGAGCG
CTCCCGyCGCCCCGGACACGGTCGGCGAGCGGGACGCGTvGCCTTCTTTC
ACAAAAAATCTAAAACGACTCTCGGCAACGGATATCTCGGCTCTCGCATC
GATGAAGAACGTAGCGAAATGCGATACTTGGTGTGAATTGCAGAATCCCG
TGAACCATCGAGTCTTTGAACGCAAGTTGCGCCCCAAGCCGTCAGGCCGA
GGGCACGTCTGCCTGGGTGTCACGCATCGTTGCCCCCCMAAACCCCCGTT
TCGGGAGTGTCGGT-GGGGCGGAGAATGGCCTCCCGTGCGCATCTTGCTT
GCTCGCGGTTGGCCC-AAATTCGAGTCTTTCGGTGATCGAGCCGCGACGA
TCGGTGGTATACAAAAATCC---TATCGAGCTACCGTCGCGCGCTCGTGT
CTCCGTGTTCTAGGCTCGCGGACCCTTCGAGCGTCCTCTTCTCTCGGAAG
AGAGAGGAGGCGACTC
