# Supplementary material for: Catchments catch all in South African coastal lowlands: topography and palaeoclimate restricted gene flow in Nymania capensis (Meliaceae)—a multilocus phylogeographic and distribution modelling approach
Source: PeerJ. 2017 Jan 31;5:e2965. doi: 10.7717/peerj.2965 (PMC5289106; doi:10.7717/peerj.2965)
Supplement: Supplemental Information 2 — See the Readme for file descriptions. This zip file includes all DNA alignments. [file peerj-05-2965-s002.zip › SupplementalInformationFiles/DNA.Data/Nymania.capensis_ITS_v2.fasta]

>LKP-0021
tcgaaacctgcctagcagagcgacmcgcgaacatgtcatcgcactcgwgggagtccgacgagggggrcyctragccccckcctcggccmcctcctactgctgcakggggcgagcgcgagcycgctccctgccgcakaacaacgaacccccggcgcgagctgcgccaaggaaaatgtaacgagagagaccgctcccgccgccgcgagcgggagcggcgccttctttcacaaaaaaactaaaacgactctcggcaacggatatctcggctctcgcatcgatgaagaacgtagcgaaatgcgatacttggtgtgaattgcagaatcccgtgaaccatcgagtctttgaacgcaagttgcgccccaagccgtcaggccgagggcacgtctgcctgggtgtcacgcatcgttgccccccaaccccctcttcgggagtgtcgggggggcggagaatggcctcccgtgcgccaagtgctcgcggttggccmaartycgagtccttcggtgattgagccgcgacgatcggtggtatacaaaaaccctttggtgctcccgtcgcgcgctcgcgtctccgtgtctcaggctcgcggacccttcgagcgtcctcttctctcagaagagcgaggaggcgactcaaaatattttytt
>LKP-0042
tcgaaacctgcctagcagagcgacccgcgaacatgtcatcgcactcgwgggagtccgacgagggggactctaagccccctcctcggccccctcctactgctgcatggggcgagcgcgagctcgctccctgccgcakaacaacgaacccccggcgcgagctgcgccaaggaaaatgtaacgagagagaccgctcccgccgccgcgagcgggagcggcgccttctttcacaaaaaaactaaaacgactctcggcaacggatatctcggctctcgcatcgatgaagaacgtagcgaaatgcgatacttggtgtgaattgcagaatcccgtgaaccatcgagtctttgaacgcaagttgcgccccaagccgtcaggccgagggcacgtctgcctgggtgtcacgcatcgttgccccccaaccccctcttcgggagtgtcgggggggcggagaatggcctcccgtgcgccaagtgctcgcggttggcccaaattcgagtccttcggtgattgagccgcgacgatcggtggtatacaaaaaccctttggtgctcccgtcgcgcgctcgcgtctccgtgtctcaggctcgcggacccttcgagcgtcctcttctctcagaagagcgaggaggcgactcaaaatatttttyt
>LKP-0050
tcgaaacctgcctagcagagcgacmcgcgaacatgtcatcgcactcgwgggagtccgwcgmgggggrctctragccccckcctcggccmcctcctactgctgcakggggcgagcgcgagcycgctccctgccgcakaacaacgaacccccggcgcgagctgcgccaaggaaaatgtaacgagagagaccgctcccgccgccgcgagcgggagcggcgccttctttcacaaaaaaactaaaacgactctcggcaacggatatctcggctctcgcatcgatgaagaacgtagcgaaatgcgatacttggtgtgaattgcagaatcccgtgaaccatcgagtctttgaacgcaagttgcgccccaagccgtcaggccgagggcacgtctgcctgggtgtcacgcatcgttgccccccaaccccctcttcgggagtgtcgggggggcggagaatggcctcccgtgcgccaagtgctcgcggttggcccaartycgagtccktcggtgaytgagccgcgacgatcggtggtatacaaaaaccctttggtgctcccgtcgcgcgctcgcgtctccgtgtctcaggctcgcggacccttcgagcgtcctcttctctcagaagagcgaggaggcgactcaaaatattttttt
>LKP-0057
tcgaaacctgcctagcagagcgacmcgcgaacatgtcatcgcactcgwgggagtccgwcgmgggggacyctragccccckcctcggccmcctcctactgctgcakggggcgagcgcgagcycgctccctgccgcagaacaacgaacccccggcgcgagctgcgccaaggaaaatgtaacgagagagaccgctcccgccgccgcgagcgggagcggcgccttctttcacaaaaaaactaaaacgactctcggcaacggatatctcggctctcgcatcgatgaagaacgtagcgaaatgcgatacttggtgtgaattgcagaatcccgtgaaccatcgagtctttgaacgcaagttgcgccccaagccgtcaggccgagggcacgtctgcctgggtgtcacgcatcgttgccccccaaccccctcttcgggagtgtcgggggggcggagaatggcctcccgtgcgccaagtgctcgcggttggccmaartycgagtccttcggtgaytgagccgcgacgatcggtggtatacaaaaaccctttggtgctcccgtcgcgcgctcgcgtctccgtgtctcaggctcgcggacccttcgagcgtcctcttctctcagaagagcgaggaggcgactcaaaatattttttt
>LKP-0065
tcgaaacctgcctagcagagcgacmcgcgaacatgtcatcgcactcgwgggagtccgackagggggactctragccccctcctcggccmcctcctactgctgcakggggcgagcgcgagcycgctccctgccgcakaacaacgaacccccggcgcgagctgcgccaaggaaaatgtaacgagagagaccgctcccgccgccgcgagcgggagcggcgccttctttcacaaaaaaactaaaacgactctcggcaacggatatctcggctctcgcatcgatgaagaacgtagcgaaatgcgatacttggtgtgaattgcagaatcycgtgaaccatcgagtctttgaacgcaagttgcgccccaagccgtcaggccgagggcacgtctgcctgggtgtcacgcatcgttgccccccaaccccctcttcgggagtgtcgggggggcggagaatggcctcccgtgcgccaagtgctcgcggttggccmaartycgagtccttcggtgattgagccgcgacgatcggtggtatacaaaaaccctttggtgctcccgtcgcgcgctcgcgtctccgtgtctcaggctcgcggacccttcgagcgtcctcttctctcagaagagcgaggaggcgactcaaaatattttytt
>LKP-0071
tcgaaacctgcctagcagagcgacmcgcgaacatgtcatcgcactcgwgggagtccgackagggggactctaagccccctcctcggccmcctcctactgctgcatggggcgagcgcgagcycgctccctgccgcakaacaacgaacccccggcgcgagctgcgccaaggaaaatgtaacgagagagaccgctcccgccgccgcgagcgggagcggcgccttctttcacaaaaaaactaaaacgactctcggcaacggatatctcggctctcgcatcgatgaagaacgtagcgaaatgcgatacttggtgtgaattgcagaatcccgtgaaccatcgagtctttgaacgcaagttgcgccccaagccgtcaggccgagggcacgtctgcctgggtgtcacgcatcgttgccccccaaccccctcttcgggagtgtcgggggggcggagaatggcctcccgtgcgccaagtgctcgcggttggccmaartycgagtccttcggtgaytgagccgcgacgatcggtggtatacaaaaaccctttggtgctcccgtcgcgcgctcgcgtctccgtgtctcaggctcgcggacccttcgagcgtcctcttctctcagaagagcgaggaggcgactcaaaatattttytt
>LKP-0074
tcgaaacctgcctagcagagcgacmcgcgaacatgtcatcgcactcgwgggagtccgwcgmgggggrctctragccccckcctcggccmcctcctactgctgcakggggcgagcgcgagcycgctccctgccgcakaacaacgaacccccggcgcgagctgcgccaaggaaaatgtaacgagagagaccgctcccgccgccgcgagcgggagcggcgccttctttcacaaaaaaactaaaacgactctcggcaacggatatctcggctctcgcatcgatgaagaacgtagcgaaatgcgatacttggtgtgaattgcagaatcccgtgaaccatcgagtctttgaacgcaagttgcgccccaagccgtcaggccgagggcacgtctgcctgggtgtcacgcatcgttgccccccaaccccctcttcgggagtgtcgggggggcggagaatggcctcccgtgcgccaagtgctcgcggttggcccaartycgagtccttcggtgaytgagccgcgacgatcggtggtatacaaaaaccctttggtgctcccgtcgcgcgctcgcgtctccgtgtctcaggctcgcggacccttcgagcgtcctcttctctcagaagagcgaggaggcgactcaaaatattttytt
>LKP-0075
tcgaaacctgcctagcagagcgacmcgcgaacatgtcatcgcactcgwgggagtccgackagggggactctragccccckcctcggccmcctcctactgctgcakggggcgagcgcgagcycgytccctgccgcakaacaacgaacccccggcgcgagctgcgccaaggaaaatgtaacgagagagaccgctcccgccgccgcgagcgggagcggcgccttctttcacaaaaaaactaaaacgactctcggcaacggatatctcggctctcgcatcgatgaagaacgtagcgaaatgcgatacttggtgtgaattgcagaatcccgtgaaccatcgagtctttgaacgcaagttgcgccccaagccgtcaggccgagggcacgtctgcctgggtgtcacgcatcgttgccccccaaccccctcttcgggagtgtcgggggggcggagaatggcctcccgtgcgccaagtgctcgcggttggccmaartycgagtmcttcggtgattgagccgcgacgatcggtggtatacaaaaaccctttggtgctcccgtcgcgcgctcgcgtctccgtgtctcaggctcgcggacccttcgagcgtcctcttctctcagaagagcgaggaggcgactcaaaatattttytt
>LKP-0077
tcgaaacctgcctagcagagcgacccgcgaacatgtcatcgcactcgtgggagtccgacgagggggactctaagccccctcctcggccccctcctactgctgcatggggcgagcgcgagctcgctccctgccgcakaacaacgaacccccggcgcgagctgcgccaaggaaaatgtaacgagagagaccgctcccgccgccgcgagcgggagcggcgccttctttcacaaaaaaactaaaacgactctcggcaacggatatctcggctctcgcatcgatgaagaacgtagcgaaatgcgatacttggtgtgaattgcagaatcccgtgaaccatcgagtctttgaacgcaagttgcgccccaagccgtcaggccgagggcacgtctgcctgggtgtcacgcatcgttgccccccaaccccctcttcgggagtgtcgggggggcggagaatggcctcccgtgcgccaagtgctcgcggttggcccaaattcgagtccttcggtgattgagccgcgacgatcggtggtatacaaaaaccctttggtgctcccgtcgcgcgctcgcgtctccgtgtctcaggctcgcggacccttcgagcgtcctcttctctcagaagagcgaggaggcgactcaaaatattttytt
>LKP-0080
tcgaaacctgcctagcagagcgacccgcgaacatgtcatcgcactcgtgggagtccgackagggggactctaagccccctcctcggccccctcctactgctgcatggggcgagcgcgagctcgctccctgccgcakaacaacgaacccccggcgcgagctgcgccaaggaaaatgtaacgagagagaccgctcccgccgccgcgagcgggagcggcgccttctttcacaaaaaaactaaaacgactctcggcaacggatatctcggctctcgcatcgatgaagaacgtagcgaaatgcgatacttggtgtgaattgcagaatcccgtgaaccatcgagtctttgaacgcaagttgcgccccaagccgtcaggccgagggcacgtctgcctgggtgtcacgcatcgttgccccccaaccccctcttcgggagtgtcgggggggcggagaatggcctcccgtgcgccaagtgctcgcggttggccmaaattcgagtccttcggtgattgagccgcgacgatcggtggtatacaaaaaccctttggtgctcccgtcgcgcgctcgcgtctccgtgtctcaggctcgcggacccttcgagcgtcctcttctctcagaagagcgaggaggcgactcaaaatattttytt
>LKP-0081
tcgaaacctgcctagcagagcgacmcgcgaacatgtcatcgcactcgwgggagtccgacgagggggactctragccccctcctcggccccctcctactgctgcatggggcgagcgcgagcycgctccctgccgcakaacaacgaacccccggcgcgagctgcgccaaggaaaatgtaacgagagagaccgctcccgccgccgcgagcgggagcggcgccttctttcacaaaaaaactaaaacgactctcggcaacggatatctcggctctcgcatcgatgaagaacgtagcgaaatgcgatacttggtgtgaattgcagaatcccgtgaaccatcgagtctttgaacgcaagttgcgccccaagccgtcaggccgagggcacgtctgcctgggtgtcacgcatcgttgccccccaaccccctcttcgggagtgtcgggggggcggagaatggcctcccgtgcgccaagtgctcgcggttggccmaartycgagtccttcggtgattgagccgcgacgatcggtggtatacaaaaaccctttggtgctcccgtcgcgcgctcgcgtctccgtgtctcaggctcgcggacccttcgagcgtcctcttctctcagaagagcgaggaggcgactcaaaatattttytt
>LKP-0083
tcgaaacctgcctagcagagcgacccgcgaacatgtcatcgcactcgtgggagtccgacgagggggacyctaagccccctcctcggccccctcctactgctgcatggggcgagcgcgagctcgctccctgccgcagaacaacgaacccccggcgcgagctgcgccaaggaaaatgtaacgagagagaccgctcccgccgccgcgagcgggagcggcgccttctttcacaaaaaaactaaaacgactctcggcaacggatatctcggctctcgcatcgatgaagaacgtagcgaaatgcgatacttggtgtgaattgcagaatcccgtgaaccatcgagtctttgaacgcaagttgcgccccaagccgtcaggccgagggcacgtctgcctgggtgtcacgcatcgttgccccccaaccccctcttcgggagtgtcgggggggcggagaatggcctcccgtgcgccaagtgctcgcggttggccmaaattcgagtccttcggtgattgagccgcgacgatcggtggtatacaaaaaccctttggtgctcccgtcgcgcgctcgcgtctccgtgtctcaggctcgcggacccttcgagcgtcctcttctctcagaagagcgaggaggcgactcaaaatattttttt
>LKP-0084
tcgaaacctgcctagcagagcgacccgcgaacatgtcatcgcactcgwgggagtccgacgagggggactctaagccccctcctcggccccctcctactgctgcatggggcgagcgcgagctcgctccctgccgcakaacaacgaacccccggcgcgagctgcgccaaggaaaatgtaacgagagagaccgctcccgccgccgcgagcgggagcggcgccttctttcacaaaaaaactaaaacgactctcggcaacggatatctcggctctcgcatcgatgaagaacgtagcgaaatgcgatacttggtgtgaattgcagaatcccgtgaaccatcgagtctttgaacgcaagttgcgccccaagccgtcaggccgagggcacgtctgcctgggtgtcacgcatcgttgccccccaaccccctcttcgggagtgtcgggggggcggagaatggcctcccgtgcgccaagtgctcgcggttggccmaartycgagtccttcggtgattgagccgcgacgatcggtggtatacaaaaaccctttggtgctcccgtcgcgcgctcgcgtctccgtgtctcaggctcgcggacccttcgagcgtcctcttctctcagaagagcgaggaggcgactcaaaatattttttt
>LKP-0103
tcgaaacctgcctagcagagcgacccgcgaacatgtcatcgcactcgwgggagtccgacgagggggactctaagccccctcctcggccccctcctactgctgcatggggcgagcgcgagctcgctccctgccgcakaacaacgaacccccggcgcgagctgcgccaaggaaaatgtaacgagagagaccgctcccgccgccgcgagcgggagcggcgccttctttcacaaaaaaactaaaacgactctcggcaacggatatctcggctctcgcatcgatgaagaacgtagcgaaatgcgatacttggtgtgaattgcagaatcccgtgaaccatcgagtctttgaacgcaagttgcgccccaagccgtcaggccgagggcacgtctgcctgggtgtcacgcatcgttgccccccaaccccctcttcgggagtgtcgggggggcggagaatggcctcccgtgcgccaagtgctcgcggttggccmaartycgagtccttcggtgattgagccgcgacgatcggtggtatacaaaaaccctttggtgctcccgtcgcgcgctcgcgtctccgtgtctcaggctcgcggacccttcgagcgtcctcttctctcagaagagcgaggaggcgactcaaaatattttytt
>LKP-0113
tcgaaacctgcctagcagagcgacccgcgaacatgtcatcgcactcgtgggagtccgacgagggggactctaagccccctcctcggccccctcctactgctgcatggggcgagcgcgagctcgctccctgccgcataacaacgaacccccggcgcgagctgcgccaaggaaaatgtaacgagagagaccgctcccgccgccgcgagcgggagcggcgccttctttcacaaaaaaactaaaacgactctcggcaacggatatctcggctctcgcatcgatgaagaacgtagcgaaatgcgatacttggtgtgaattgcagaatcccgtgaaccatcgagtctttgaacgcaagttgcgccccaagccgtcaggccgagggcacgtctgcctgggtgtcacgcatcgttgccccccaaccccctcttcgggagtgtcgggggggcggagaatggcctcccgtgcgccaagtgctcgcggttggccmaaattcgagtccttcggtgattgagccgcgacgatcggtggtatacaaaaaccctttggtgctccmgtcgcgcgctcgcgtctccgtgtctcaggctcgcggacccttcgagcgtcctcttctctcagaagagcgaggaggcgactcaaaatattttttt
>LKP-0117
tcgaaacctgcctagcagagcgacccgcgaacatgtcatcgcactcgtgggagtccgacgagggggactctaagccccctcctcggccccctcctactgctgcatggggcgagcgcgagctcgctccctgccgcakaacaacgaacccccggcgcgagctgcgccaaggaaaatgtaacgagagagaccgctcccgccgccgcgagcgggagcggcgccttctttcacaaaaaaactaaaacgactctcggcaacggatatctcggctctcgcatcgatgaagaacgtagcgaaatgcgatacttggtgtgaattgcagaatcccgtgaaccatcgagtctttgaacgcaagttgcgccccaagccgtcaggccgagggcacgtctgcctgggtgtcacgcatcgttgccccccaaccccctcttcgggagtgtcgggggggcggagaatggcctcccgtgcgccaagtgctcgcggttggccmaaattcgagtccttcggtgattgagccgcgacgatcggtggtatacaaaaaccctttggtgctcccgtcgcgcgctcgcgtctccgtgtctcaggctcgcggacccttcgagcgtcctcttctctcagaagagcgaggaggcgactcaaaatattttytt
>LKP-0120
tcgaaacctgcctagcagagcgacccgcgaacatgtcatcgcactcgtgggagtccgacgagggggactctaagccccctcctcggccccctcctactgctgcatggggcgagcgcgagctcgctccctgccgcataacaacgaacccccggcgcgagctgcgccaaggaaaatgtaacgagagagaccgctcccgccgccgcgagcgggagcggcgccttctttcacaaaaaaactaaaacgactctcggcaacggatatctcggctctcgcatcgatgaagaacgtagcgaaatgcgatacttggtgtgaattgcagaatcccgtgaaccatcgagtctttgaacgcaagttgcgccccaagccgtcaggccgagggcacgtctgcctgggtgtcacgcatcgttgccccccaaccccctcttcgggagtgtcgggggggcggagaatggcctcccgtgcgccaagtgctcgcggttggcccaaattcgagtccttcggtgattgagccgcgacgatcggtggtatacaaaaaccctttggtgctcccgtcgcgcgctcgcgtctccgtgtctcaggctcgcggacccttcgagcgtcctcttctctcagaagagcgaggaggcgactcaaaatattttytt
>LKP-0121
tcgaaacctgcctagcagagcgacccgcgaacatgtcatcgcactcgwgggagtccgwcgagggggrctctragccccckcctcggccmcctcctactgctgcatggggcgagcgcgagcycgctccctgccgcakaacaacgaacccccggcgcgagctgcgccaaggaaaatgtaacgagagagaccgctcccgccgccgcgagcgggagcggcgccttctttcacaaaaaaactaaaacgactctcggcaacggatatctcggctctcgcatcgatgaagaacgtagcgaaatgcgatacttggtgtgaattgcagaatcccgtgaaccatcgagtctttgaacgcaagttgcgccccaagccgtcaggccgagggcacgtctgcctgggtgtcacgcatcgttgccccccaaccccctcttcgggagtgtcgggggggcggagaatggcctcccgtgcgccaagtgctcgcggttggccmaartycgagtccttcggtgaytgagccgcgacgatcggtggtatacaaaaaccctttggtgctcccgtcgcgcgctcgcgtctccgtgtctcaggctcgcggacccttcgagcgtcctcttctctcagaagagcgaggaggcgactcaaaatattttttt
>LKP-0129
tcgaaacctgcctagcagagcgacccgcgaacatgtcatcgcactcgwgggagtccgacgagggggactctragccccckcctcggccmcctcctactgctgcatggggcgagcgcgagctcgctccctgccgcakaacaacgaacccccggcgcgagctgcgccaaggaaaatgtaacgagagagaccgctcccgccgccgcgagcgggagcggcgccttctttcacaaaaaaactaaaacgactctcggcaacggatatctcggctctcgcatcgatgaagaacgtagcgaaatgcgatacttggtgtgaattgcagaatcccgtgaaccatcgagtctttgaacgcaagttgcgccccaagccgtcaggccgagggcacgtctgcctgggtgtcacgcatcgttgccccccaaccccctcttcgggagtgtcgggggggcggagaatggcctcccgtgcgccaagtgctcgcggttggccmaartycgagtccttcggtgaytgagccgcgacgatcggtggtatacaaaaaccctttggtgctcccgtcgcgcgctcgcgtctccgtgtctcaggctcgcggacccttcgagcgtcctcttctctcagaagagcgaggaggcgactcaaaatatttttyt
>LKP-0146
tcgaaacctgcctagcagagcgacccgcgaacatgtcatcgcactcgwgggagtccgacgagggggactctragccccckcctcggccmcctcctactgctgcatggggcgagcgcgagcycgctccctgccgcakaacaacgaacccccggcgcgagctgcgccaaggaaaatgtaacgagagagaccgctcccgccgccgcgagcgggagcggcgccttctttcacaaaaaaactaaaacgactctcggcaacggatatctcggctctcgcatcgatgaagaacgtagcgaaatgcgatacttggtgtgaattgcagaatcccgtgaaccatcgagtctttgaacgcaagttgcgccccaagccgtcaggccgagggcacgtctgcctgggtgtcacgcatcgttgccccccaaccccctcttcgggagtgtcgggggggcggagaatggcctcccgtgcgccaagtgctcgcggttggccmaartycgagtccttcggtgattgagccgcgacgatcggtggtatacaaaaaccctttggtgctccmgtcgcgcgctcgcgtctccgtgtctcaggctcgcggacccttcgagcgtcctcttctctcagaagagcgaggaggcgactcaaaatattttttt
>LKP-0162
tcgaaacctgcctagcagagcgacccgcgaacatgtcatcgcactcgwgggagtccgacgagggggrctctragccccckcctcggccmcctcctactgctgcakggggcgagcgcgagcycgctccctgccgcakaacaacgaacccccggcgcgagctgcgccaaggaaaatgtaacgagagagaccgctcccgccgccgcgagcgggagcggcgccttctttcacaaaaaaactaaaacgactctcggcaacggatatctcggctctcgcatcgatgaagaacgtagcgaaatgcgatacttggtgtgaattgcagaatcccgtgaaccatcgagtctttgaacgcaagttgcgccccaagccgtcaggccgagggcacgtctgcctgggtgtcacgcatcgttgccccccaaccccctcttcgggagtgtcgggggggcggagaatggcctcccgtgcgccaagtgctcgcggttggccmaartycgagtccttcggtgattgagccgcgacgatcggtggtatacaaaaaccctttggtgctccmgtcgcgcgctcgcgtctccgtgtctcaggctcgcggacccttcgagcgtcctcttctctcagaagagcgaggaggcgactcaaaatattttttt
>LKP-0224
tcgaaacctgcctagcagagcgacccgcgaacatgtcatcgcactcgtgggagtccgacgagggggactctaagccccctcctcggccccctcctactgctgcatggggcgagcgcgagctcgctccctgccgcataacaacgaacccccggcgcgagctgcgccaaggaaaatgtaacgagagagaccgctcccgccgccgcgagcgggagcggcgccttctttcacaaaaaaactaaaacgactctcggcaacggatatctcggctctcgcatcgatgaagaacgtagcgaaatgcgatacttggtgtgaattgcagaatcccgtgaaccatcgagtctttgaacgcaagttgcgccccaagccgtcaggccgagggcacgtctgcctgggtgtcacgcatcgttgccccccaaccccctcttcgggagtgtcgggggggcggagaatggcctcccgtgcgccaagtgctcgcggttggccmaartycgagtccttcggtgattgagccgcgacgatcggtggtatacaaaaaccctttggtgctcccgtcgcgcgctcgcgtctccgtgtctcaggctcgcggacccttcgagcgtcctcttctctcagaagagcgaggaggcgactcaaaatattttytt
>LKP-0229
tcgaaacctgcctagcagagcgacccgcgaacatgtcatcgcactcgtgggagtccgacgagggggactctaagccccctcctcggccccctcctactgctgcatggggcgagcgcgagctcgctccctgccgcakaacaacgaacccccggcgcgagctgcgccaaggaaaatgtaacgagagagaccgctcccgccgccgcgagcgggagcggcgccttctttcacaaaaaaactaaaacgactctcggcaacggatatctcggctctcgcatcgatgaagaacgtagcgaaatgcgatacttggtgtgaattgcagaatcccgtgaaccatcgagtctttgaacgcaagttgcgccccaagccgtcaggccgagggcacgtctgcctgggtgtcacgcatcgttgccccccaaccccctcttcgggagtgtcgggggggcggagaatggcctcccgtgcgccaagtgctcgcggttggccmaaattcgagtccttcggtgattgagccgcgacgatcggtggtatacaaaaaccctttggtgctcccgtcgcgcgctcgcgtctccgtgtctcaggctcgcggacccttcgagcgtcctcttctctcagaagagcgaggaggcgactcaaaatattttttt
>LKP-0232
tcgaaacctgcctagcagagcgacccgcgaacatgtcatcgcactcgwggkagtccgacgagggggactctaagccccctcctcggccccctcctactgctgcakggggcgagcgcgagctcgctccctgccgcakaacaacgaacccccggcgcgagctgcgccaaggaaaatgtaacgagagagaccgctcccgccgccgcgagcgggagcggcgccttctttcacaaaaaaactaaaacgactctcggcaacggatatctcggctctcgcatcgatgaagaacgtagcgaaatgcgatacttggtgtgaattgcagaatcccgtgaaccatcgagtctttgaacgcaagttgcgccccaagccgtcaggccgagggcacgtctgcctgggtgtcacgcatcgttgccccccaaccccctcttcgggagtgtcgggggggcggagaatggcctcccgtgcgccaagtgctcgcggttggccmaartycgagtccttcggtgattgagccgcgacgatcggtggtatacaaaaaccctttggtgctcccgtcgcgcgctcgcgtctccgtgtctcaggctcgcggacccttcgagcgtcctcttctctcagaagagcgaggaggcgactcaaaatattttytt
>LKP-0238
tcgaaacctgcctagcagagcgacccgcgaacatgtcatcgcactcgwgggagtccgacgagggggactctaagccccctcctcggccccctcctactgctgcatggggcgagcgcgagctcgctccctgccgcakaacaacgaacccccggcgcgagctgcgccaaggaaaatgtaacgagagagaccgctcccgccgccgcgagcgggagcggcgccttctttcacaaaaaaactaaaacgactctcggcaacggatatctcggctctcgcatcgatgaagaacgtagcgaaatgcgatacttggtgtgaattgcagaatcccgtgaaccatcgagtctttgaacgcaagttgcgccccaagccgtcaggccgagggcacgtctgcctgggtgtcacgcatcgttgccccccaaccccctcttcgggagtgtcgggggggcggagaatggcctcccgtgcgccaagtgctcgcggttggccmaartycgagtccttcggtgattgagccgcgacgatcggtggtatacaaaaaccctttggtgctcccgtcgcgcgctcgcgtctccgtgtctcaggctcgcggacccttcgagcgtcctcttctctcagaagagcgaggaggcgactcaaaatattttytt
>LKP-0243
tcgaaacctgcctagcagagcgacmcgcgaacatgtcatcgcactcgwgggagtccgwcgmgggggrctctragccccckcctcggccmcctcctactgctgcakggggcgagcgcgagcycgctccctgccgcagaacaacgaacccccsgcgcgagctgcgccaaggaaaatgtaacgagagagaccgctcccgccgccgcgagcgggagcggcgccttctttcacaaaaaaactaaaacgactctcggcaacggatatctcggctctcgcatcgatgaagaacgtagcgaaatgcgatacttggtgtgaattgcagaatcccgtgaaccatcgagtctttgaacgcaagttgcgccccaagccgtcaggccgagggcacgtctgcctgggtgtcacgcatcgttgccccccaaccccctcttcgggagtgtcgggggggcggagaatggcctcccgtgcgccaagtgctcgcggttggcccaartycgagtccttcggtgaytgagccgcgacgatcggtggtatacaaaaaccctttggtgctcccgtcgcgcgctcgcgtctccgtgtctcaggctcgcggacccttcgagcgtcctcttctctcagaagagcgaggaggcgactcaaaatattttttt
>LKP-0269
tcgaaacctgcctagcagagcgachcgcgaacatgtcatcgcactcgagggagtccgtcgmggggggctctgagcccccgcctcggccacctcctactgctgcagggggcgagcgcgagcccgctccctgccgcagaacaacgaacccccggcgcgagctgcgccaaggaaaatgtaacgagagagaccgctcccgycgccgcgagcgggagcggcgccttctttcacaaaaaaactaaaacgactctcggcaacggatatctcggctctcgcatcgatgaagaacgtagcgaaatgcgatacttggtgtgaattgcagaatcccgtgaaccatcgagtctttgaacgcaagttgcgccccaagccgtcaggccgagggcacgtctgcctgggtgtcacgcatcgttgccccccaaccccctcttcgggagtgtcgggggggcggagaatggcctcccgtgcgccaagtgctcgcggttggcccaarwycgagtccttcggtgactgagccgcgacgatcggtggtatacaaaaaccctttggtgctcccgtcgcgcgctcgcgtctccgtgtctcaggctcgcggacccttcgagcgtcctcttctctcagaagagcgaggaggcgactcaaaatattyttyt
>LKP-0270
tcgaaacctgcctagcagagcgacacgcgaacatgtcatcgcactcgagggagtccgtcgcggggggctctgagcccccgcctcggccacctcctactgctgcagggggcgagcgcgagcccgctccctgccgcagaacaacgaacccccggcgcgagctgcgccaaggaaaatgtaacgagagagaccgctcccgccgccgcgagcgggagcggcgccttctttcacaaaaaaamtaaaacgactctcggcaacggatatctcggctctcgcatcgatgaagaacgtagcgaaatgcgatacttggtgtgaattgcagaatcccgtgaaccatcgagtctttgaacgcaagttgcgccccaagccgtcaggccgagggcacgtctgcctgggtgtcacgcatcgttgccccccaaccccctcttcgggagtgtcgggggggcggagaatggcctcccgtgcgccaagtgctcgcggttggcccaarwtcgagtccttcggtgactgagccgcgacgatcggtggtatacaaaaaccctttggtgctcccgtcgcgcgctcgcgtctccgtgtctcaggctcgcggacccttcgagcgtcctcttctctcagaagagcgaggaggcgactcaaaatattttttt
>LKP-0273
tcgaaacctgcctagcagagcgachcgcgaacatgtcatcgcactcgagggagtccgtcgmggggggctctgagcccccgcctcggccmcctcctaytgctgcagggggcgagcgcgagcccgctccctgccgcagaacaacgaacccccggcgcgagctgcgccaaggaaaatgtaacgagagagaccgctcccgycgccrcgagcgggagcggcgccttctttcacaaaaaaamtaaaacgactctcggcaacggatatctcggctctcgcatcgatgaagaacgtagcgaaatgcgatacttggtgtgaattgcagaatcccgtgaaccatcgagtctttgaacgcaagttgcgccccaagccgtcaggccgagggcacgtctgcctgggtgtcacgcatcgttgccccccaaccccctcttcgggagtgtcgggggggcggagaatggcctcccgtgcgccaagtgctcgcggttggcccaarwycgagtccttcggtgactgagccgcgacgatcggtggtatacaaaaacccyttggtgctcccgtcgcgcgctcgcgtctccgtgtctcaggctcgcggacccttcgagcgtcctcttctctcagaagagcgaggaggcgactcaaaatattyttyt
>LKP-0274
tcgaaacctgcctagcagagcgacccgcgaacatgtcatcgcactcgtgggagtccgacgagggggactctaagccccctcctcggccccctcctactgctgcatggggcgagcgcgagctcgctccctgccgcakaacaacgaacccccggcgcgagctgcgccaaggaaaatgtaacgagagagaccgctcccgccgccgcgagcgggagcggcgccttctttcacaaaaaaactaaaacgactctcggcaacggatatctcggctctcgcatcgatgaagaacgtagcgaaatgcgatacttggtgtgaattgcagaatcccgtgaaccatcgagtctttgaacgcaagttgcgccccaagccgtcaggccgagggcacgtctgcctgggtgtcacgcatcgttgccccccaaccccctcttcgggagtgtcgggggggcggagaatggcctcccgtgcgccaagtgctcgcggttggccmaaattcgagtccttcggtgattgagccgcgacgatcggtggtatacaaaaaccctttggtgctcccgtcgcgcgctcgcgtctccgtgtctcaggctcgcggacccttcgagcgtcctcttctctcagaagagcgaggaggcgactcaaaatattttytt
>LKP-0275
tcgaaacctgcctagcagagcgacmcgcgaacatgtcatcgcactcgwgggagtccgwckagggggrctctragccccckcctcggccmcctcctactgctgcakggggcgagcgcgagcycgctccctgccgcakaacaacgaacccccggcgcgagctgcgccaaggaaaatgtaacgagagagaccgctcccgccgccgcgagcgggagcggcgccttctttcacaaaaaaactaaaacgactctcggcaacggatatctcggctctcgcatcgatgaagaacgtagcgaaatgcgatacttggtgtgaattgcagaatcccgtgaaccatcgagtctttgaacgcaagttgcgccccaagccgtcaggccgagggcacgtctgcctgggtgtcacgcatcgttgccccccaaccccctcttcgggagtgtcgggggggcggagaatggcctcccgtgcgccaagtgctcgcggttggccmaartycgagtmcttcggtgaytgagccgcgmcgatcggtggtatacaaaaaccctttggtgctcccgtcgcgcgctcgcgtctccgtgtctcaggctcgcggacccttcgagcgtcctcttctctcagaagagcgaggaggcgactcaaaatattttttt
>LKP-0278
tcgaaacctgcctagcagagcgacccgcgaacatgtcatcgcactcgtgggagtccgacgagggggactctaagccccctcctcggccccctcctactgctgcatggggcgagcgcgagctcgctccctgccgcakaacaacgaacccccggcgcgagctgcgccaaggaaaatgtaacgagagagaccgctcccgccgccgcgagcgggagcggcgccttctttcacaaaaaaactaaaacgactctcggcaacggatatctcggctctcgcatcgatgaagaacgtagcgaaatgcgatacttggtgtgaattgcagaatcccgtgaaccatcgagtctttgaacgcaagttgcgccccaagccgtcaggccgagggcacgtctgcctgggtgtcacgcatcgttgccccccaaccccctcttcgggagtgtcgggggggcggagaatggcctcccgtgcgccaagtgctcgcggttggccmaartycgagtccttcggtgattgagccgcgacgatcggtggtatacaaaaaccctttggtgctcccgtcgcgcgctcgcgtctccgtgtctcaggctcgcggacccttcgagcgtcctcttctctcagaagagcgaggaggcgactcaaaatattttytt
>LKP-0280
tcgaaacctgcctagcagagcgacccgcgaacatgtcatcgcactcgtgggagtccgacgagggggactctaagccccctcctcggccccctcctactgctgcatggggcgagcgcgagctcgctccctgccgcataacaacgaacccccggcgcgagctgcgccaaggaaaatgtaacgagagagaccgctcccgccgccgcgagcgggagcggcgccttctttcacaaaaaaactaaaacgactctcggcaacggatatctcggctctcgcatcgatgaagaacgtagcgaaatgcgatacttggtgtgaattgcagaatcccgtgaaccatcgagtctttgaacgcaagttgcgccccaagccgtcaggccgagggcacgtctgcctgggtgtcacgcatcgttgccccccaaccccctcttcgggagtgtcgggggggcggagaatggcctcccgtgcgccaagtgctcgcggttggccmaaattcgagtccttcggtgattgagccgcgacgatcggtggtatacaaaaaccctttggtgctccmgtcgcgcgctcgcgtctccgtgtctcaggctcgcggacccttcgagcgtcctcttctctcagaagagcgaggaggcgactcaaaatattttytt
>LKP-0307
tcgaaacctgcctagcagagcgacmcgcgaacatgtcatcgcactcgwgggagtccgwcgagggggrcyctragccccctcctcggccmcctcctactgctgcakggggcgagcgcgagcycgctccctgccgcakaacaacgaacccccggcgcgagctgcgccaaggaaaatgtaacgagagagaccgctcccgccgccgcgagcgggagcggcgccttctttcacaaaaaaactaaaacgactctcggcaacggatatctcggctctcgcatcgatgaagaacgtagcgaaatgcgatacttggtgtgaattgcagaatcccgtgaaccatcgagtctttgaacgcaagttgcgccccaagccgtcaggccgagggcacgtctgcctgggtgtcacgcatcgttgccccccaaccccctcttcgggagtgtcgggggggcggagaatggcctcccgtgcgccaagtgctcgcggttggccmaartycgagtccktcggtgaytgagccgcgacgatcggtggtatacaaaaaccctttggtgctcccgtcgcgcgctcgcgtctccgtgtctcaggctcgcggacccttcgagcgtcctcttctctcagaagagcgaggaggcgactcaaaatattttttt
>LKP-0312
tcgaaacctgcctagcagagcgacccgcgaacatgtcatcgcactcgtgggagtccgacgagggggactctaagccccctcctcggccccctcctactgctgcatggggcgagcgcgagctcgctccctgccgcakaacaacgaacccccggcgcgagctgcgccaaggaaaatgtaacgagagagaccgctcccgccgccgcgagcgggagcggcgccttctttcacaaaaaaactaaaacgactctcggcaacggatatctcggctctcgcatcgatgaagaacgtagcgaaatgcgatacttggtgtgaattgcagaatcccgtgaaccatcgagtctttgaacgcaagttgcgccccaagccgtcaggccgagggcacgtctgcctgggtgtcacgcatcgttgccccccaaccccctcttcgggagtgtcgggggggcggagaatggcctcccgtgcgccaagtgctcgcggttggccmaaattcgagtccttcggtgattgagccgcgacgatcggtggtatacaaaaaccctttggtgctcccgtcgcgcgctcgcgtctccgtgtctcaggctcgcggacccttcgagcgtcctcttctctcagaagagcgaggaggcgactcaaaatattttytt
>LKP-0319
tcgaaacctgcctagcagagcgacmcgcgaacatgtcatcgcactcgwgggagtccgwcgmgggggrctctragccccckcctcggccmcctcctactgctgcakggggcgagcgcgagcycgctccctgccgcakaacaacgaacccccggcgcgagctgcgccaaggaaaatgtaacgagagagaccgctcccgccgccgcgagcgggagcggcgccttctttcacaaaaaaactaaaacgactctcggcaacggatatctcggctctcgcatcgatgaagaacgtagcgaaatgcgatacttggtgtgaattgcagaatcccgtgaaccatcgagtctttgaacgcaagttgcgccccaagccgtcaggccgagggcacgtctgcctgggtgtcacgcatcgttgccccccaaccccctcttcgggagtgtcgggggggcggagaatggcctcccgtgcgccaagtgctcgcggttggccmaartycgagtccttcggtgaytgagccgcgmcgatcggtggtatacaaaaaccctttggtgctcccgtcgcgcgctcgcgtctccgtgtctcaggctcgcggacccttcgagcgtcctcttctctcagaagagcgaggaggcgactcaaaatattttyyt
>LKP-0347
tcgaaacctgcctagcagagcgacccgcgaacatgtcatcgcactcgwgggagtccgacgagggggactctaagccccctcctcggccccctcctactgctgcatggggcgagcgcgagcycgctccctgccgcataacaacgaacccccggcgcgagctgcgccaaggaaaatgtaacgagagagaccgctcccgccgccgcgagcgggagcggcgccttctttcacaaaaaaactaaaacgactctcggcaacggatatctcggctctcgcatcgatgaagaacgtagcgaaatgcgatacttggtgtgaattgcagaatcccgtgaaccatcgagtctttgaacgcaagttgcgccccaagccgtcaggccgagggcacgtctgcctgggtgtcacgcatcgttgccccccaaccccctcttcgggagtgtcgggggggcggagaatggcctcccgtgcgccaagtgctcgcggttggccmaartycgagtccttcggtgattgagccgcgacgatcggtggtatacaaaaaccctttggtgctcccgtcgcgcgctcgcgtctccgtgtctcaggctcgcggacccttcgagcgtcctcttctctcagaagagcgaggaggcgactcaaaatattttytt
>LKP-0358
tcgaaacctgcctagcagagcgacccgcgaacatgtcatcgcactcgtgggagtccgacgagggggactctaagccccctcctcggccccctcctactgctgcatggggcgagmgcgagctcgctccctgccgcataacaacgaacccccggcgcgagctgcgccaaggaaaatgtaacgagagagaccgctcccgccgccgcgagcgggagcggcgccttctttcacaaaaaaactaaaacgactctcggcaacggatatctcggctctcgcatcgatgaagaacgtagcgaaatgcgatacttggtgtgaattgcagaatcccgtgaaccatcgagtctttgaacgcaagttgcgccccaagccgtcaggccgagggcacgtctgcctgggtgtcacgcatcgttgccccccaaccccctcttcgggagtgtcgggggggcggagaatggcctcccgtgcgccaagtgctcgcggttggccmaaattcgagtccttcggtgattgagccgcgacgatcggtggtatacaaaaaccctttggtgctcccgtcgcgcgctcgcgtctccgtgtctcaggctcgcggacccttcgagcgtcctcttctctcagaagagcgaggaggcgactcaaaatattttytt
>LKP-0359
tcgaaacctgcctagcagagcgacccgcgaacatgtcatcgcactcgtgggagtccgacgagggggactctaagccccctcctcggccccctcctactgctgcatggggcgagcgcgagctcgctccctgccgcakaacaacgaacccccggcgcgagctgcgccaaggaaaatgtaacgagagagaccgctcccgccgccgcgagcgggagcggcgccttctttcacaaaaaaactaaaacgactctcggcaacggatatctcggctctcgcatcgatgaagaacgtagcgaaatgcgatacttggtgtgaattgcagaatcccgtgaaccatcgagtctttgaacgcaagttgcgccccaagccgtcaggccgagggcacgtctgcctgggtgtcacgcatcgttgccccccaaccccctcttcgggagtgtcgggggggcggagaatggcctcccgtgcgccaagtgctcgcggttggccmaaattcgagtccttcggtgattgagccgcgacgatcggtggtatacaaaaaccctttggtgctcccgtcgcgcgctcgcgtctccgtgtctcaggctcgcggacccttcgagcgtcctcttctctcagaagagcgaggaggcgactcaaaatattttytt
>LKP-0444
tcgaaacctgcctagcagagcgacmcgcgaacatgtcatcgcactcgagggagtccgtcgmggggggctctgagccccckcctcggccmcctcctactgctgcakggggcgagcgcgagcccgctccctgccgcagaacaacgaacccccggcgcgagctgcgccaaggaaaatgtaacgagagagaccgctcccgccgccgcgagcgggagcggcgccttctttcamaaaaaaactaaaacgactctcggcaacggatatctcggctctcgcatcgatgaagaacgtagcgaaatgcgatacttggtgtgaattgcagaatcccgtgaaccatcgagtctttgaacgcaagttgcgccccaagccgtcaggccgagggcacgtctgcctgggtgtcacgcatcgttgccccccaaccccctcttcgggagtgtcgggggggcggaraatggcctcccgtgcgccaagtgctcgcggttggcccaaattcgagtccttcggtgattgagccgcgacgatcggtggtatacaaaaaccctttggtgctcccgtcgcgcgctcgcgtctccgtgtctcaggctcgcggacccttcgagcgtcctcttctctcagaagagcgaggaggcgactcaaaatatttttty
>LKP-0446
tcgaaacctgcctagcagagcgacmcgcgaacatgtcatcgcactcgagggagtccgtcgmggggggctctgagccccckcctcggccmcctcctactgctgcakggggcgagcgcgagcccgctccctgccgcagaacaacgaacccccggcgcgagctgcgccaaggaaaatgtaacgagagagaccgctcccgccgccgcgagcgggagcggcgccttctttcamaaaaaaactaaaacgactctcggcaacggatatctcggctctcgcatcgatgaagaacgtagcgaaatgcgatacttggtgtgaattgcagaatcccgtgaaccatcgagtctttgaacgcaagttgcgccccaagccgtcaggccgagggcacgtctgcctgggtgtcacgcatcgttgccccccaaccccctcttcgggagtgtcgggggggcggaraatggcctcccgtgcgccaagtgctcgcggttggcccaaattcgagtccttcggtgattgagccgcgmcgatcggtggtatacaaaaaccctytggtgctcccgtcgcgcgctcgcgtctccgtgtctcaggctcgcggacccttcgagcgtcctcttctctcagaagagcgaggaggcgactcaaaatatttttty
>LKP-0465
tcgaaacctgcctagcagagcgacmcgcgaacatgtcatcgcactcgagggagtccgtcgaggggggctctgagccccckcctcggccacctcctactgctgcakggggcgagcgcgagcccgctccctgccgcagaacaacgaacccccggcgcgagctgcgccaaggaaaatgtaacgagagagaccgctcccgccgccgcgagcgggagcggcgccttctttcamaaaaaaactaaaacgactctcggcaacggatatctcggctctcgcatcgatgaagaacgtagcgaaatgcgatacttggtgtgaattgcagaatcccgtgaaccatcgagtctttgaacgcaagttgcgccccaagccgtcaggccgagggcacgtctgcctgggtgtcacgcatcgttgccccccaaccccctcttcgggagtgtcgggggggcggaraatggcctcccgtgcgccaagtgctcgcggttggcccaaattcgagtcyttcggtgattgagccgcgmcgatcggtggtatacaaaaaccctttggtgctcccgtcgcgcgctcgcgtctccgtgtctcaggctcgcggacccttcgagcgtcctcttctctcagaagagcgaggaggcgactcaaaatatttttty
>LKP-0466
tcgaaacctgcctagcagagcgacccgcgaacatgtcatcgcactcgagggagtccgtcgaggggggctctgagccccckcctcggccmcctcctactgctgcakggggcgagcgcgagcccgctccctgccgcagaacaacgaacccccggcgcgagctgcgccaaggaaaatgtaacgagagagaccgctcccgccgccgcgagcgggagcggcgccttctttcamaaaaaaactaaaacgactctcggcaacggatatctcggctctcgcatcgatgaagaacgtagcgaaatgcgatacttggtgtgaattgcagaatcccgtgaaccatcgagtctttgaacgcaagttgcgccccaagccgtcaggccgagggcacgtctgcctgggtgtcacgcatcgttgccccccaaccccctcttcgggagtgtcgggggggcgraraatggcctcccgtgcgccaagtgctcgcggttggcccaaattcgagtcyttcggtgattgagccgcgacgatcggtggtatacaaaaaccctttggtgctcccgtcgcgcgctcgcgtctccgtgtctcaggctcgcggacccttcgagcgtcctcttctctcagaagagcgaggaggcgactcaaaatatttttty
>LKP-0481
tcgaaacctgcacagcagaacgacccgcgaacctgtgattgcaatcgagggagtccgtcgcggggcgctctgagctcctgcctcggccccctcctgctgctgcagggggcgagcgcgagcccgctccctgtcgcagaacaacgaacccccggcgcgagctgcgccaaggaaaatgtaacgagagagagcgctcccgccgccgcgagcgggagcgtagccttctttcacaaaaartctaaaacgactctcggcaacggatatctcggctctcgcatcgatgaagaacgtagcgaaatgcgatacttggtgtgaattgcagaatcccgtgaaccatcgagtctttgaacgcaagttgcgccccaagccgtcaggccgagggcacgtctgcctgggtgtcacgcatcgttgcccccmaacccccgtttygggagtgtcggtggggcggagaatggcctcccgtgcgccttgtgctcgcggttggcccaaattcgagtctttcggtgatcgagccgcgacgatcggtggtatacaaaaatcctatcgagctaccgtcgcgcgctcgtgtctccgtgttctaggctcgcggacccttcgagcgtcctcttctctcggaagagagaggaggcgactcttttataattttt
>LKP-0482
tcgaaacctgcacagcagaacgacccgcgaacctgtgattgcaatcgagggagtccgtcgcggggcgctctkagctcctgcctcggccccctcctgctgctgcagggggcgagcgcgagcccgctccctgtcgcaraacaacgaacccccggcgcgagctgcgccamggaaaatgtaacgagagagagcgctcccgycgccgcgagcgggagcgtvgccttctttcacaaaaaatctaaaacgactctcggcaacggatatctcggctctcgcatcgatgaagaacgtagcgaaatgcgatacttggtgtgaattgcagaatcccgtgaaccatcgagtctttgaacgcaagttgcgccccaagccgtcaggccgagggcacgtctgcctgggtgtcacgcatcgttgcccccmaacccccgtttcgggagtgtcggtggggcggagaatggcctcccgtgcgccttgtgctcgcggttggcccaaattcgagtctttcggtgatcgagccgcgacgatcggtggtatacaaaaatcctatcgagctaccgtcgcgcgctcgtgtctccgtgttctaggctcgcggacccttcgagcgtcctcttctctcggaagagagaggaggcgactcttttataatyttt
>LKP-0490
tcgaaacctgcctagcagagcgacccgcgaacatgtcatcgcactcgagggagtccgtcgaggggggctctgagcccccgccycggccacctcctactgctgcagggggcgagcgcgagcccgctccctgccgcagaacaacgaacccccggcgcgagctgcgccaaggaaaatgtaacgagagagaccgctcccgccgccgcgagcgggagcggcgccttctttcaaaaaaaaactaaaacgactctcggcaacggatatctcggctctcgcatcgatgaagaacgtagcgaaatgcgatacttggtgtgaattgcagaatcccgtgaaccatcgagtctttgaacgcaagttgcgccccaagccgtcaggccgagggcacgtctgcctgggtgtcacgcatcgttgccccccaaccccctcttcgggagtgtcgggggggcggaraatggcctcccgtgcgccaagtgctcgcggttggcccaaattcgagtcyttcggtgattgagccgcgacgatcggtggtatacaaaaaccctttggtgctcccgtcgcgcgctcgcgtctccgtgtctcaggctcgcggacccttcgagcgtcctcttctctcagaagagcgaggaggcgactcaaaatatttttty
>LKP-0492
tcgaaacctgcctagcagagcgacmcgcgaacatgtcatcgcactcgagggagtccgtcgmggggggctctgagccccckccycggccmcctcctactgctgcakggggcgagcgcgagcccgctccctgccgcagaacaacgaacccccggcgcgagctgcgccaaggaaaatgtaacgagagagaccgctcccgccgccgcgagcgggagcggcgccttctttcamaaaaaaactaaaacgactctcggcaacggatatctcggctctcgcatcgatgaagaacgtagcgaaatgcgatacttggtgtgaattgcagaatcccgtgaaccatcgagtctttgaacgcaagttgcgccccaagccgtcaggccgagggcacgtctgcctgggtgtcacgcatcgttgccccccaaccccctcttcgggagtgtcgggggggcggaraatggcctcccgtgcgccaagtgctcgcggttggcccaaattcgagtcyttcggtgattgagccgcgacgatcggtggtatacaaaaascctttggtgctcccgtcgcgcgctcgcgtctccgtgtctcaggctcgcggacccttcgagcgtcctcttctctcagaagagcgaggaggcgactcaaaatatttttty
>LKP-0495
tcgaaacctgcctagcagagcgacmcgcgaacatgtcatcgcactcgagggagtccgtcgaggggggctctgagccccckccycggccmcctcctactgctgcakggggcgagcgcgagcccgctccctgccgcagaacaacgaacccccggcgcgagctgcgccaaggaaaatgtaacgagagagaccgctcccgccgccgcgagcgggagcggcgccttctttcamaaaaaaactaaaacgactctcggcaacggatatctcggctctcgcatcgatgaagaacgtagcgaaatgcgatacttggtgtgaattgcagaatcccgtgaaccatcgagtctttgaacgcaagttgcgccccaagccgtcaggccgagggcacgtctgcctgggtgtcacgcatcgttgccccccaaccccctcttcgggagtgtcgggggggcgraraatggcctcccgtgcgccaagtgctcgcggttggcccaaattcgagtcyttcggtgattgagccgcgacgatcggtggtatacaaaaaccctttggtgctcccgtcgcgcgctcgcgtctccgtgtctcaggctcgcggacccttcgagcgtcctcttctctcagaagagcgaggaggcgactcaaaatatttttty
>LKP-0498
tcgaaacctgcctagcagagcgacmcgcgaacatgtcatcgcactcgagggagtccgtcgaggggggctctgagccccckcctcggccmcctcctactgctgcakggggcgagcgcgagcccgctccctgccgcagaacaacgaacccccggcgcgagctgcgccaaggaaaatgtaacgagagagaccgctcccgccgccgcgagcgggagcggcgccttctttcamaaaaaaactaaaacgactctcggcaacggatatctcggctctcgcatcgatgaagaacgtagcgaaatgcgatacttggtgtgaattgcagaatcccgtgaaccatcgagtctttgaacgcaagttgcgccccaagccgtcaggccgagggcacgtctgcctgggtgtcacgcatcgttgccccccaaccccctcttcgggagtgtcgggggggcggaraatggcctcccgtgcgccaagtgctcgcggttggcccaaattcgagtccttcggtgattgagccgcgacgatcggtggtatacaaaaaccctttggtgctcccgtcgcgcgctcgcgtctccgtgtctcaggctcgcggacccttcgagcgtcctcttctctcagaagagcgaggaggcgactcaaaatatttttty
>LKP-0500
tcgaaacctgcctagcagagcgacmcgcgaacatgtcatcgcactcgagggagtccgtcgmggggggctctgagccccckcctcggccmcctcctactgctgcakggggcgagcgcgagcccgctccctgccgcagaacaacgaacccccggcgcgagctgcgccaaggaaaatgtaacgagagagaccgctcccgccgccgcgagcgggagcggcgccttctttcamaaaaaaactaaaacgactctcggcaacggatatctcggctctcgcatcgatgaagaacgtagcgaaatgcgatacttggtgtgaattgcagaatcccgtgaaccatcgagtctttgaacgcaagttgcgccccaagccgtcaggccgagggcacgtctgcctgggtgtcacgcatcgttgccccccaaccccctcttcgggagtgtcgggggggcggaraatggcctcccgtgcgccaagtgctcgcggttggcccaaattmgagtccttcggtgattgagccgcgacgatcggtggtatacaaaaaccctttggtgctcccgtcgcgcgctcgcgtctccgtgtctcaggctcgcggacccttcgagcgtcctcttctctcagaagagcgaggaggcgactcaaaatatttttty
>LKP-0517
tcgaaacctgcctagcagagcgacacgcgaacatgtcatcgcactcgagggagtccgtcgcggggggctctgagcccccgcctcggccacctcctaytgctgcagggggcgagcgcgagcccgctccctgccgcagaacaacgaacccccggcgcgagctgcgccaaggaaaatgtaacgagagagaccgctcccgccgccgcgagcgggagcggcgccttctttcacaaaaaaactaaaacgactctcggcaacggatatctcggctctcgcatcgatgaagaacgtagcgaaatgcgatacttggtgtgaattgcagaatcccgtgaaccatcgagtctttgaacgcaagttgcgccccaagccgtcaggccgagggcacgtctgcctgggtgtcacgcatcgttgccccccaaccccctcttcgggagtgtcgggggggcggagaatggcctcccgtgcgccaagtgctcgcggttggcccaarwycgagtccttcggtgactgagccgcgacgatcggtggtatacaaaaacccyttggtgctcccgtcgcgcgctcgcgtctccgtgtctcaggctcgcggacccttcgagcgtcctcttctctcagaagagcgaggaggcgactcaaaatattttttt
>LKP-0518
tcgaaacctgcctagcagagcgacacgcgaacatgtcatcgcactcgagggagtccgtcgcggggggctctgagcccccgcctcggccacctcctaytgctgcagggggcgagcgcgagcccgctccctgccgcagaacaacgaacccccggcgcgagctgcgccaaggaaaatgtaacgagagagaccgctcccgccgccgcgagcgggagcggcgccttctttcacaaaaaaactaaaacgactctcggcaacggatatctcggctctcgcatcgatgaagaacgtagcgaaatgcgatacttggtgtgaattgcagaatcccgtgaaccatcgagtctttgaacgcaagttgcgccccaagccgtcaggccgagggcacgtctgcctgggtgtcacgcatcgttgccccccaaccccctcttcgggagtgtcgggggggcggagaatggcctcccgtgcgccaagtgctcgcggttggcccaarwycgagtccttcggtgactgagccgcgacgatcggtggtatacaaaaacccyttggtgctcccgtcgcgcgctcgcgtctccgtgtctcaggctcgcggacccttcgagcgtcctcttctctcagaagagcgaggaggcgactcaaaatattttttt
>LKP-0532
tcgaaacctgcctagcagagcgacccgcgaacatgtcatcgcactcgagggagtccgtcgmggggggctctgagccccckcctcggccmcctcctactgctgcakggggcgagcgcgagcccgctccctgccgcagaacaacgaacccccggcgcgagctgcgccaaggaaaatgtaacgagagagaccgctcccgccgccgcgagcgggagcggcgccttctttcamaaaaaaactaaaacgactctcggcaacggatatctcggctctcgcatcgatgaagaacgtagcgaaatgcgatacttggtgtgaattgcagaatcccgtgaaccatcgagtctttgaacgcaagttgcgccccaagccgtcaggccgagggcacgtctgcctgggtgtcacgcatcgttgccccccaaccccctcttcgggagtgtcgggggggcggaraatggcctcccgtgcgccaagtgctcgcggttggcccaaattmgagtcyttcggtgattgagccgcgacgatcggtggtatacaaaaaccctttggtgctcccgtcgcgcgctcgygtctccgtgtctcaggctcgcggacccttcgagcgtcctcttctctcagaagagcgaggaggcgactcaaaatatttttty
>LKP-0533
tcgaaacctgcctagcagagcgacmcgcgaacatgtcatcgcactcgagggagtccgtcgmggggggctctgagccccckcctcggccmcctcctactgctgcakggggcgagcgcgagcccgctccctgccgcagaacaacgaacccccggcgcgagctgcgccaaggaaaatgtaacgagagagaccgctcccgccgccgcgagcgggagcggcgccttctttcamaaaaaaactaaaacgactctcggcaacggatatctcggctctcgcatcgatgaagaacgtagcgaaatgcgatacttggtgtgaattgcagaatcccgtgaaccatcgagtctttgaacgcaagttgcgccccaagccgtcaggccgagggcacgtctgcctgggtgtcacgcatcgttgccccccaaccccctcttcgggagtgtcgggggggcgraraatggcctcccgtgcgccaagtgctcgcggttggcccaaattmgagtcyttcggtgattgagccgcgacgatcggtggtatacaaaaaccctttggtgctcccgtcgcgcgctcgcgtctccgtgtctcaggctcgcggacccttcgagcgtcctcttctctcagaagagcgaggaggcgactcaaaatatttttty
>LKP-0537
tcgaaacctgcctagcagagcgacmcgcgaacatgtcatcgcactcgagggagtccgtcgaggggggctctgagcccccgccycggccacctcctactgctgcagggggcgagcgcgagcccgctccctgccgcagaacaacgaacccccggcgcgagctgcgccaaggaaaatgtaacgagagagaccgctcccgccgccgcgagcgggagcggcgccttctttcamaaaaaaactaaaacgactctcggcaacggatatctcggctctcgcatcgatgaagaacgtagcgaaatgcgatacttggtgtgaattgcagaatcccgtgaaccatcgagtctttgaacgcaagttgcgccccaagccgtcaggccgagggcacgtctgcctgggtgtcacgcatcgttgccccccaaccccctcttcgggagtgtcgggggggcggaraatggcctcccgtgcgccaagtgctcgcggttggcccaaattcgagtcyttcggtgattgagccgcgacgatcggtggtatacaaaaaccctttggtgctcccgtcgcgcgctcgcgtctccgtgtctcaggctcgcggacccttcgagcgtcctcttctctcagaagagcgaggaggcgactcaaaatatttttty
>LKP-0540
tcgaaacctgcctagcagagcgacacgcgaacatgtcatcgcactcgagggagtccgtcgmggggggctctgagcccccgcctcggccmcctcctactgctgcagggggcgagcgcgagcccgctccctgccgcagaacaacgaacccccggcgcgagctgcgccaaggaaaatgtaacgagagagaccgctcccgycgccrcgagcgggagcggcgccttctttcacaaaaaaamtaaaacgactctcggcaacggatatctcggctctcgcatcgatgaagaacgtagcgaaatgcgatacttggtgtgaattgcagaatcccgtgaaccatcgagtctttgaacgcaagttgcgccccaagccgtcaggccgagggcacgtctgcctgggtgtcacgcatcgttgccccccaaccccctcttcgggagtgtcgggggggcggagaatggcctcccgtgcgccaagtgctcgcggttggcccaarwycgagtccttcgrtgactgagccgcgacgatcggtggtatacaaaaaccctttggtgctcccgtcgcgcgctcgcgtctccgtgtctcaggctcgcggacccttcgagcgtcctcttctctcagaagagcgaggaggcgactcaaaatattyttyt
>LKP-0545
tcgaaacctgcctagcagagcgacmcgcgaacatgtcatcgcactcgagggagtccgtcgmggggggctctgagccccckcctcggccmcctcctactgctgcagggggcgagcgcgagcccgctccctgccgcagaacaacgaacccccggcgcgagctgcgccaaggaaaatgtaacgagagagaccgctcccgycgccrcgagcgggagcggcgccttctttcacaaaaaaamtaaaacgactctcggcaacggatatctcggctctcgcatcgatgaagaacgtagcgaaatgcgatacttggtgtgaattgcagaatcccgtgaaccatcgagtctttgaacgcaagttgcgccccaagccgtcaggccgagggcacgtctgcctgggtgtcacgcatcgttgccccccaaccccctcttcgggagtgtcgggggggcggagaatggcctcccgtgcgccaagtgctcgcggttggcccaarwycgagtccttcggtgaytgagccgcgacgatcggtggtatacaaaaaccctttggtgctcccgtcgcgcgctcgcgtctccgtgtctcaggctcgcggacccttcgagcgtcctcttctctcagaagagcgaggaggcgactcaaaatattyttyt
>LKP-0551
tcgaaacctgcctagcagagcgacmcgcgaacatgtcatcgcactcgagggagtccgtcgmggggggctctgagcccccgcctcggccmcctcctactgctgcagggggcgagcgcgagcccgctccctgccgcagaacaacgaacccccggcgcgagctgcgccaaggaaaatgtaacgagagagaccgctcccgycgccrcgagcgggagcggcgccttctttcacaaaaaaactaaaacgactctcggcaacggatatctcggctctcgcatcgatgaagaacgtagcgaaatgcgatacttggtgtgaattgcagaatcccgtgaaccatcgagtctttgaacgcaagttgcgccccaagccgtcaggccgagggcacgtctgcctgggtgtcacgcatcgttgccccccaaccccctcttcgggagtgtcgggggggcggagaatggcctcccgtgcgccaagtgctcgcggttggcccaarwycgagtccttcggtgactgagccgcgacgatcggtggtatacaaaaaccctttggtgctcccgtcgcgcgctcgcgtctccgtgtctcaggctcgcggacccttcgagcgtcctcttctctcagaagagcgaggaggcgactcaaaatattyttyt
>LKP-0553
tcgaaacctgcctagcagagcgacmcgcgaacatgtcatcgcactcgagggagtccgtcgmggggggctctgagcccccgcctcggccmcctcctactgctgcagggggcgagcgcgagcccgctccctgccgcagaacaacgaacccccggcgcgagctgcgccaaggaaaatgtaacgagagagaccgctcccgycgccrcgagcgggagcggcgccttctttcacaaaaaaactaaaacgactctcggcaacggatatctcggctctcgcatcgatgaagaacgtagcgaaatgcgatacttggtgtgaattgcagaatcccgtgaaccatcgagtctttgaacgcaagttgcgccccaagccgtcaggccgagggcacgtctgcctgggtgtcacgcatcgttgccccccaaccccctcttcgggagtgtcgggggggcggagaatggcctcccgtgcgccaagtgctcgcggttggcccaarwycgagtccttcggtgactgagccgcgacgatcggtggtatacaaaaaccctttggtgctcccgtcgcgcgctcgcgtctccgtgtctcaggctcgcggacccttcgagcgtcctcttctctcagaagagcgaggaggcgactcaaaatattyttyt
>LKP-0555
tcgaaacctgcctagcagagcgacacgcgaacatgtcatcgcactcgagggagtccgtcgmggggggctctgagcccccgcctcggccacctcctactgctgcagggggcgagcgcgagcccgctccctgccgcagaacaacgaacccccggcgcgagctgcgccaaggaaaatgtaacgagagagaccgctcccgccgccgcgagcgggagcggcgccttctttcacaaaaaaamtaaaacgactctcggcaacggatatctcggctctcgcatcgatgaagaacgtagcgaaatgcgatacttggtgtgaattgcagaatcccgtgaaccatcgagtctttgaacgcaagttgcgccccaagccgtcaggccgagggcacgtctgcctgggtgtcacgcatcgttgccccccaaccccctcttcgggagtgtcgggggggcggagaatggcctcccgtgcgccaagtgctcgcggttggcccaarwycgagtccttcggtgactgagccgcgacgatcggtggtatacaaaaaccctttggtgctcccgtcgcgcgctcgcgtctccgtgtctcaggctcgcggacccttcgagcgtcctcttctctcagaagagcgaggaggcgactcaaaatattytttt
>LKP-0557
tcgaaacctgcctagcagagcgacacgcgaacatgtcatcgcactcgagggagtccgtcgmggggggctctgagcccccgcctcggccacctcctactgctgcagggggcgagcgcgagcccgctccctgccgcagaacaacgaacccccggcgcgagctgcgccaaggaaaatgtaacgagagagaccgctcccgycgccgcgagcgggagcggcgccttctttcacaaaaaaamtaaaacgactctcggcaacggatatctcggctctcgcatcgatgaagaacgtagcgaaatgcgatacttggtgtgaattgcagaatcccgtgaaccatcgagtctttgaacgcaagttgcgccccaagccgtcaggccgagggcacgtctgcctgggtgtcacgcatcgttgccccccaaccccctcttcgggagtgtcgggggggcggagaatggcctcccgtgcgccaagtgctcgcggttggcccaarwycgagtccttcggtgactgagccgcgacgatcggtggtatacaaaaaccctttggtgctcccgtcgcgcgctcgcgtctccgtgtctcaggctcgcggacccttcgagcgtcctcttctctcagaagagcgaggaggcgactcaaaatattytttt
>LKP-0586
tcgaaacctgcctagcagagcgacacgcgaacatgtcatcgcactcgagggagtccgtcgcggggggctytgagcccccgcctcggccacctcctactgctgcagggggcgagcgcgagcccgctccctgccgcagaacaacgaacccccggcgcgagctgcgccaaggaaaatgtaacgagagagaccgctcccgccgccgcgagcgggagcggcgccttctttcacaaaaaaactaaaacgactctcggcaacggatatctcggctctcgcatcgatgaagaacgtagcgaaatgcgatacttggtgtgaattgcagaatcccgtgaaccatcgagtctttgaacgcaagttgcgccccaagccgtcaggccgagggcacgtctgcctgggtgtcacgcatcgttgccccccaaccccctcttcgggagtgtcgggggggcggagaatggcctcccgtgcgccaagtgctcgcggttggcccaagaccgagtccttcggtgactgagccgcgacgatcggtggtatacaaaaaccctttggtgctcccgtcgcgcgctcgcgtctccgtgtctcaggctcgcggacccttcgagcgtcctcttctctcagaagagcgaggaggcgactcaaaatatttttyt
>LKP-0628
tcgaaacctgcctagcagagcgacmcgcgaacatgtcatcgcactcgagggagtccgtcgmggggggctctgagccccckcctcggccmcctcctactgctgcakggggcgagcgcgagcccgctccctgccgcagaacaacgaacccccggcgcgagctgcgccaaggaaaatgtaacgagagagaccgctcccgccgccgcgagcgggagcggcgccttctttcamaaaaaaactaaaacgactctcggcaacggatatctcggctctcgcatcgatgaagaacgtagcgaaatgcgatacttggtgtgaattgcagaatcccgtgaaccatcgagtctttgaacgcaagttgcgccccaagccgtcaggccgagggcacgtctgcctgggtgtcacgcatcgttgccccccaacccyctyttcgggagtgtcgggggggcggaraatggcctcccgtgcgccaagtgctcgcggttggcccaaattcgagtcyttcggtgattgagccgcgacgatcggtggtatacaaaaaccctttggtgctcccgtcgcgcgctcgcgtctccgtgtctcaggctcgcggacccttcgagcgtcctcttctctcagaagagcgaggaggcgactcaaaatatttttty
>LKP-0632
tcgaaacctgcctagcagagcgacmcgcgaacatgtcatcgcactcgagggagtccgtcgmggggggctctgagccccckcctcggccmcctcctactgctgcakggggcgagcgcgagcccgctccctgccgcagaacaacgaacccccggcgcgagctgcgccaaggaaaatgtaacgagagagaccgctcccgccgccgcgagcgggagcggcgccttctttcamaaaaaaactaaaacgactctcggcaacggatatctcggctctcgcatcgatgaagaacgtagcgaaatgcgatacttggtgtgaattgcagaatcccgtgaaccatcgagtctttgaacgcaagttgcgccccaagccgtcaggccgagggcacgtctgcctgggtgtcacgcatcgttgccccccaacccyctcttcgggagtgtcgggggggcggaraatggcctcccgtgcgccaagtgctcgcggttggcccaaattcgagtcyttcggtgattgagccgcgacgatcggtggtatacaaaaascctttggtgctcccgtcgcgcgctcgcgtctccgtgtctcaggctcgcggacccttcgagcgtcctcttctctcagaagagcgaggaggcgactcaaaatattttttt
>LKP-0633
tcgaaacctgcctagcagagcgacccgcgaacatgtcatcgcactcgagggagtccgtcgaggggggctctgagcccccgcctcggccacctcctactgctgcagggggcgagcgcgagcccgctccctgccgcagaacaacgaacccccggcgcgagctgcgccaaggaaaatgtaacgagagagaccgctcccgccgccgcgagcgggagcggcgccttctttcaaaaaaaaactaaaacgactctcggcaacggatatctcggctctcgcatcgatgaagaacgtagcgaaatgcgatacttggtgtgaattgcagaatcccgtgaaccatcgagtctttgaacgcaagttgcgccccaagccgtcaggccgagggcacgtctgcctgggtgtcacgcatcgttgccccccaaccccctcttcgggagtgtcgggggggcggaraatggcctcccgtgcgccaagtgctcgcggttggcccaaattcgagtcyttcggtgattgagccgcgacgatcggtggtatacaaaaaccctttggtgctcccgtcgcgcgctcgcgtctccgtgtctcaggctcgcggacccttcgagcgtcctcttctctcagaagagcgaggaggcgactcaaaatatttttty
>LKP-0637
tcgaaacctgcctagcagagcgacccgcgaacatgtcatcgcactcgagggagtccgtcgaggggggctctgagcccccgccycggccacctcctactgctgcagggggcgagcgcgagcccgctccctgccgcagaacaacgaacccccggcgcgagctgcgccaaggaaaatgtaacgagagagaccgctcccgccgccgcgagcgggagcggcgccttctttcaaaaaaaaactaaaacgactctcggcaacggatatctcggctctcgcatcgatgaagaacgtagcgaaatgcgatacttggtgtgaattgcagaatcccgtgaaccatcgagtctttgaacgcaagttgcgccccaagccgtcaggccgagggcacgtctgcctgggtgtcacgcatcgttgccccccaaccccctcttcgggagtgtcgggggggcggaraatggcctcccgtgcgccaagtgctcgcggttggcccaaattcgagtcyttcggtgattgagccgcgacgatcggtggtatacaaaaaccctttggtgctcccgtcgcgcgctcgcgtctccgtgtctcaggctcgcggacccttcgagcgtcctcttctctcagaagagcgaggaggcgactcaaaatatttttty
>LKP-0718
tcgaaacctgcctagcagagcgacmcgcgaacatgtcatcgcactcgagggagtccgtcgaggggggctctgagccccckccycggccacctcctactgctgcagggggcgagcgcgagcccgctccctgccgcagaacaacgaacccccggcgcgagctgcgccaaggaaaatgtaacgagagagaccgctcccgccgccgcgagcgggagcggcgccttctttcaaaaaaaaactaaaacgactctcggcaacggatatctcggctctcgcatcgatgaagaacgtagcgaaatgcgatacttggtgtgaattgcagaatcccgtgaaccatcgagtctttgaacgcaagttgcgccccaagccgtcaggccgagggcacgtctgcctgggtgtcacgcatcgttgccccccaaccccctcttcgggagtgtcgggggggcggaraatggcctcccgtgcgccaagtgctcgcggttggcccaaattcgagtcyttcggtgattgagccgcgmcgatcggtggtatacaaaaaccctttggtgctcccgtcgcgcgctcgcgtctccgtgtctcaggctcgcggacccttcgagcgtcctcttctctcagaagagcgaggaggcgactcaaaatatttttty
>LKP-0722
tcgaaacctgcctagcagagcgacmcgcgaacatgtcatcgcactcgagggagtccgtcgaggggggctctgagcccccgccycggccacctcctactgctgcagggggcgagcgcgagcccgctccctgccgcagaacaacgaacmcccggcgcgagctgcgccaaggaaaatgtaacgagagagaccgctcccgccgccgcgagcgggagcggcgccttctttcaaaaaaaaactaaaacgactctcggcaacggatatctcggctctcgcatcgatgaagaacgtagcgaaatgcgatacttggtgtgaattgcagaatcccgtgaaccatcgagtctttgaacgcaagttgcgccccaagccgtcaggccgagggcacgtctgcctgggtgtcacgcatcgttgccccccaaccccctcttcgggagtgtcgggggggcggaraatggcctcccgtgcgccaagtgctcgcggttggcccaaattcgagtcyttcggtgattgagccgcgacgatcggtggtatacaaaaaccctttggtgctcccgtcgcgcgctcgcgtctccgtgtctcaggctcgcggacccttcgagcgtcctcttctctcagaagagcgaggaggcgactcaaaatatttttty
>LKP-0726
tcgaaacctgcctagcagagcgacmcgcgaacatgtcatcgcactcgagggagtccgtcgaggggggctctgagccccckccycggccacctcctactgctgcagggggcgagcgcgagcccgctccctgccgcagaacaacgaacccccggcgcgagctgcgccaaggaaaatgtaacgagagagaccgctcccgccgccgcgagcgggagcggcgccttctttcaaaaaaaaactaaaacgactctcggcaacggatatctcggctctcgcatcgatgaagaacgtagcgaaatgcgatacttggtgtgaattgcagaatcccgtgaaccatcgagtctttgaacgcaagttgcgccccaagccgtcaggccgagggcacgtctgcctgggtgtcacgcatcgttgccccccaaccccctcttcgggagtgtcgggggggcggaraatggcctcccgtgcgccaagtgctcgcggttggcccaaattcgagtcyttcggtgattgagccgcgacgatcggtggtatacaaaaaccctttggtgctcccgtcgcgcgctcgcgtctccgtgtctcaggctcgcggacccttcgagcgtcctcttctctcagaagagcgaggaggcgactcaaaatatttttty
>LKP-0729
tcgaaacctgcctagcagagcgacmcgcgaacatgtcatcgcactcgagggagtccgtcgaggggggctctgagycccckcctcggccacctcctactgctgcakggggcgagcgcgagcccgctccctgccgcagaacaacgaacccccggcgcgagctgcgccaaggaaaatgtaacgagagagaccgctcccgccgccgcgagcgggagcggcgccttctttcamaaaaaaactaaaacgactctcggcaacggatatctcggctctcgcatcgatgaagaacgtagcgaaatgcgatacttggtgtgaattgcagaatcccgtgaaccatcgagtctttgaacgcaagttgcgccccaagccgtcaggccgagggcacgtctgcctgggtgtcacgcatcgttgccccccaaccccctcttcgggagtgtcgggggggcggaraatggcctcccgtgcgccaagtgctcgcggttggcccaaattcgagtcyttcggtgattgagccgcgacgatcggtggtatacaaaaaccctttggtgctcccgtcgcgcgctcgcgtctccgtgtctcaggctcgcggacccttcgagcgtcctcttctctcagaagagcgaggaggcgactcaaaatatttttty
>LKP-0744
tcgaaacctgcctagcagagcgacmcgcgaacatgtcatcgcactcgagggagtccgtcgmggggggctctgagccccckcctcggccmcctcctactgctgcakggggcgagcgcgagcccgctccctgccgcagaacaacgaacccccgrcgcgagctgcgccaaggaaaatgtaacgagagagaccgctcccgccgccgcgagcgggagcggcgccttctttcamaaaaaaactaaaacgactctcggcaacggatatctcggctctcgcatcgatgaagaacgtagcgaaatgcgatacttggtgtgaattgcagaatcccgtgaaccatcgagtctttgaacgcaagttgcgccccaagccgtcaggccgagggcacgtctgcctgggtgtcacgcatcgttgccccccaaccccctcttcgggagtgtcgggggggcggaraatggcctcccgtgcgccaagtgctcgcggttggcccaaattcgagtcyttcggtgattgagccgcgacgatcggtggtatacaaaaaccctttggtgctcccgtcgcgcgctcgcgtctccgtgtctcaggctcgcggacccttcgagcgtcctcttctctcagaagagcgaggaggcgactcaaaatatttttty
>LKP-0774
tcgaaacctgcctagcagagcgacmcgcgaacatgtcatcgcactcgwgggagtccgwcgmgggggrctctragccccckcctcggccmcctcctactgctgcakggggcgagcgcgagcycgctccctgccgcakaacaacgaacccccggcgcgagctgcgccaaggaaaatgtaacgagagagaccgctcccgccgccgcgagcgggagcggcgccttctttcacaaaaaaactaaaacgactctcggcaacggatatctcggctctcgcatcgatgaagaacgtagcgaaatgcgatacttggtgtgaattgcagaatcccgtgaaccatcgagtctttgaacgcaagttgcgccccaagccgtcaggccgagggcacgtctgcctgggtgtcacgcatcgttgccccccaaccccctcttcgggagtgtcgggggggcggagaatggcctcccgtgcgccaagtgctcgcggttggccmaartycgagtccktcggtgaytgagccgcgacgatcggtggtatacaaaaaccctttggtgctcccgtcgcgcgctcgcgtctccgtgtctcaggctcgcggacccttcgagcgtcctcttctctcagaagagcgaggaggcgactcaaaatattttttt
>LKP-0780
tcgaaacctgcctagcagagcgacmcgcgaacatgtcatcgcactcgagggagtccgtcgmggggggctctgagcccccgcctcggccmcctcctactgctgcagggggcgagcgcgagcccgctccctgccgcagaacaacgaacccccggcgcgagctgcgccaaggaaaatgtaacgagagagaccgctcccgycgccrcgagcgggagcggcgccttctttcacaaaaaaamtaaaacgactctcggcaacggatatctcggctctcgcatcgatgaagaacgtagcgaaatgcgatacttggtgtgaattgcagaatcccgtgaaccatcgagtctttgaacgcaagttgcgccccaagccgtcaggccgagggcacgtctgcctgggtgtcacgcatcgttgccccccaaccccctcttcgggagtgtcgggggggcggagaatggcctcccgtgcgccaagtgctcgcggttggcccaarwycgagtccttcgrtgactgagccgcgacgatcggtggtatacaaaaaccctttggtgctcccgtcgcgcgctcgcgtctccgtgtctcaggctcgcggacccttcgagcgtcctcttctctcagaagagcgaggaggcgactcaaaatattyttyt
>LKP-0789
tcgaaacctgcctagcagagcgacmcgcgaacatgtcatcgcactcgwggkagtccgacgagggggacyctaagccccctcctcggccccctcctactgctgcakggggcgagcgcgagcycgctccctgccgcagaacaacgaacccccggcgcgagctgcgcmaaggaaaatgtaacgagagagaccgctcccgccgccgcgagcgggagcggcgccttctttcacaaaaaaactaaaacgactctcggcaacggatatctcggctctcgcatcgatgaagaacgtagcgaaatgcgatacttggtgtgaattgcagaatcccgtgaaccatcgagtctttgaacgcaagttgcgccccaagccgtcaggccgagggcacgtctgcctgggtgtcacgcatcgttgccccccaaccccctcttcgggagtgtcgggggggcggagaatggcctcccgtgcgccaagtgctcgcggttggccmaartycgagtccttcggtgattgagccgcgacgatcggtggtatacaaaaaccctttggtgctcccgtcgcgcgctcgcgtctccgtgtctcaggctcgcggacccttcgagcgtcctcttctctcagaagagcgaggaggcgactcaaaatattttytt
>LKP-0810
tcgaaacctgcctagcagagcgacmcgcgaacatgtcatcgcactcgagggagtccgtcgmggggggctctgagcccccgcctcggccacctcctactgctgcagggggmgagcgcgagcccgctccctgccgcagaacaacgaacccccggcgcgagctgcgccaaggaaaatgtaacgagagagaccgctcccgccgccgcgagcgggagcggcgccttctttcamaaaaaaactaaaacgactctcggcaacggatatctcggctctcgcatcgatgaagaacgtagcgaaatgcgatacttggtgtgaattgcagaatcccgtgaaccatcgagtctttgaacgcaagttgcgccccaagccgtcaggccgagggcacgtctgcctgggtgtcacgcatcgttgccccccaaccccctcttcgggagtgtcgggggggcggaraatggcctcccgtgcgccaagtgctcgcggttggcccaarwycgagtccttcggtgaytgagccgcgacgatcggtggtatacaaaaaccctttggtgctcccgtcgcgcgctcgcgtctccgtgtctcaggctcgcggacccttcgagcgtcctcttctctcagaagagcgaggaggcgactcaaaatatttttty
>LKP-0814
tcgaaacctgcctagcagagcgacmcgcgaacatgtcatcgcactcgagggagtccgtcgmggggggctctgagccccckcctcggccmcctcctactgctgcakggggcgagcgcgagcccgctccctgccgcagaacaacgaacccccggcgcgagctgcgccaaggaaaatgtaacgagagagaccgctcccgccgccgcgagcgggagcggcgccttctttcamaaaaaaactaaaacgactctcggcaacggatatctcggctctcgcatcgatgaagaacgtagcgaaatgcgatacttggtgtgaattgcagaatcccgtgaaccatcgagtctttgaacgcaagttgcgccccaagccgtcaggccgagggcacgtctgcctgggtgtcacgcatcgttgccccccaaccccctcttcgggagtgtcgggggggcggaraatggcctcccgtgcgccaagtgctcgcggttggcccaaattcgagtcyttcggtgattgagccgcgacgatcggtggtatacaaaaascctttggtgctcccgtcgcgcgctcgcgtctccgtgtctcaggctcgcggacccttcgagcgtcctcttctctcagaagagcgaggaggcgactcaaaatatttttty
>LKP-0822
tcgaaacctgcctagcagagcgacmcgcgaacatgtcatcgcactcgagggagtccgtcgmggggggctctgagccccckcctcggccmcctcctactgctgcakggggcgagcgcgagcccgctccctgccgcagaacaacgaacccccggcgcgagctgcgccaaggaaaatgtaacgagagagaccgctcccgccgccgcgagcgggagcggcgccttctttcamaaaaaaactaaaacgactctcggcaacggatatctcggctctcgcatcgatgaagaacgtagcgaaatgcgatacttggtgtgaattgcagaatcccgtgaaccatcgagtctttgaacgcaagttgcgccccaagccgtcaggccgagggcacgtctgcctgggtgtcacgcatcgttgccccccaaccccctcttcgggagtgtcgggggggcggaraatggcctcccgtgcgccaagtgctcgcggttggcccaaattcgagtcyttcggtgaytgagccgcgacgatcggtggtatacaaaaaccctttggtgctcccgtcgcgcgctcgcgtctccgtgtctcaggctcgcggacccttcgagcgtcctcttctctcagaagagcgaggaggcgactcaaaatatttttty
