# Supplementary material for: Catchments catch all in South African coastal lowlands: topography and palaeoclimate restricted gene flow in Nymania capensis (Meliaceae)—a multilocus phylogeographic and distribution modelling approach
Source: PeerJ. 2017 Jan 31;5:e2965. doi: 10.7717/peerj.2965 (PMC5289106; doi:10.7717/peerj.2965)
Supplement: Supplemental Information 2 — See the Readme for file descriptions. This zip file includes all DNA alignments. [file peerj-05-2965-s002.zip › SupplementalInformationFiles/DNA.Data/Nymania.capensis_ITS_v3.phy]

76 666 
LKP-0021   01233311021103213232123141212331302013016??213101272223201123123222226?91A106?9?3211111181101221141101103102102138222212321212321A12101110211213833133123311111?221212321021211332233330203312323232311210111211211?B?23131220122123212223121221211001000131333333310333312310101221331223030101221010121301230233233120321233302123031002202023300213233011120233113012320100023312133200212111133211201322112322213120102110222020131213012002111111163311111010012223202012223222212232330221101112021216?1332??021012122002211433390A1232011001220230023211212312301220220303133333111100000220210111201212121012120101120201013221012122311100123212011010010101323323212322322123101
LKP-0042   01233311021103213232123111212331302013016??213101272223201123123222226?310106?3?3211111101101221111101103102102130222212321212321012101110211213833133123311111?22121232102121133223333020331232323231121011121121111223131220122123212223A21221211001000131333333310333312310101221331223030101221010121301230233233120321233302123031002202023300213233011120233113012320100023312133200212111133211201322112322213120102110222020131213012002111111163311111010012223202012223222212232330221101112021216?1332??02101212200221113333001232011001220230023211212312301220220303133333111100000220210111201212121012120101120201013221012122311100123212011010010101323323212322322123101
LKP-0050   01233311021103213232123141212331302013016??213101272223201127124222226?910106?9?3211111181101221141101103102102138222212321212321A12101110211213833133123311111?22121232102121133223333020331232323231121011121121111223131220122123212223121221211001000131333333310333312310101221331223030101221010121301230233233120321233302123031002202023300213233011120233113012320100023312133200212111133211201322112322213120102110222020131213012002111111163311111010012223202012223222212232330221101112021216?1332??021012122002211133390A123201180122023A023211212312301220220303133333111100000220210111201212121012120101120201013221012122311100123212011010010101323323212322322123101
LKP-0057   01233311021103213232123141212331302013016??213101272223201127124222226?31A106?9?3211111181101221141101103102102138222212321212321A12101110211213233133123311111?22121232102121133223333020331232323231121011121121111223131220122123212223121221211001000131333333310333312310101221331223030101221010121301230233233120321233302123031002202023300213233011120233113012320100023312133200212111133211201322112322213120102110222020131213012002111111163311111010012223202012223222212232330221101112021216?1332??021012122002211433390A123201100122023A023211212312301220220303133333111100000220210111201212121012120101120201013221012122311100123212011010010101323323212322322123101
LKP-0065   01233311021103213232123141212331302013016??213101272223201123183222226?310106?9?3211111101101221141101103102102138222212321212321A12101110211213833133123311111?221212321021211332233330203312323232311210111211211?B???????????212321222312122121100100013133333331033331231010122133122303010122101012130123023323312032123330212303100220202330021323301A120233113012320100023312133200212111133211201322112322213120102110222020131213012002111111163311111010012223202012223222212232330221101112021216?1332??021012122002211433390A1232011001220230023211212312301220220303133333111100000220210111201212121012120101120201013221012122311100123212011010010101323323212322322123101
LKP-0071   01233311021103213232123141212331302013016??213101272223201123183222226?310106?3?3211111101101221141101103102102130222212321212321A12101110211213833133123311111?221212321021211332233330203312323232311210111211211?B???????????2123212223121221211001000131333333310333312310101221331223030101221010121301230233233120321233302123031002202023300213233011120233113012320100023312133200212111133211201322112322213120102110222020131213012002111111163311111010012223202012223222212232330221101112021216?1332??021012122002211433390A123201100122023A023211212312301220220303133333111100000220210111201212121012120101120201013221012122311100123212011010010101323323212322322123101
LKP-0074   01233311021103213232123141212331302013016??213101272223201127124222226?910106?9?3211111181101221141101103102102138222212321212321A12101110211213833133123311111?221212321021211332233330203312323232311210111211211?B???????????2123212223121221211001000131333333310333312310101221331223030101221010121301230233233120321233302123031002202023300213233011120233113012320100023312133200212111133211201322112322213120102110222020131213012002111111163311111010012223202012223222212232330221101112021216?1332??021012122002211133390A123201100122023A023211212312301220220303133333111100000220210111201212121012120101120201013221012122311100123212011010010101323323212322322123101
LKP-0075   01233311021103213232123141212331302013016??213101272223201123183222226?310106?9?3211111181101221141101103102102138222212321212321A12A01110211213833133123311111?221212321021211332233330203312323232311210111211211?B???????????2123212223121221211001000131333333310333312310101221331223030101221010121301230233233120321233302123031002202023300213233011120233113012320100023312133200212111133211201322112322213120102110222020131213012002111111163311111010012223202012223222212232330221101112021216?1332??021012122002211433390A1232041001220230023211212312301220220303133333111100000220210111201212121012120101120201013221012122311100123212011010010101323323212322322123101
LKP-0077   01233311021103213232123111212331302013016??213101202223201123123222226?310106?3?3211111101101221111101103102102130222212321212321012101110211213833133123311111?221212321021211332233330203312323232311210111211211?B???????????2123212223121221211001000131333333310333312310101221331223030101221010121301230233233120321233302123031002202023300213233011120233113012320100023312133200212111133211201322112322213120102110222020131213012002111111163311111010012223202012223222212232330221101112021216?1332??02101212200221113333001232011001220230023211212312301220220303133333111100000220210111201212121012120101120201013221012122311100123212011010010101323323212322322123101
LKP-0080   01233311021103213232123111212331302013016??213101202223201123183222226?310106?3?3211111101101221111101103102102130222212321212321012101110211213833133123311111?221212321021211332233330203312323232311210111211211?B???????????2123212223121221211001000131333333310333312310101221331223030101221010121301230233233120321233302123031002202023300213233011120233113012320100023312133200212111133211201322112322213120102110222020131213012002111111163311111010012223202012223222212232330221101112021216?1332??02101212200221143333001232011001220230023211212312301220220303133333111100000220210111201212121012120101120201013221012122311100123212011010010101323323212322322123101
LKP-0081   01233311021103213232123141212331302013016??213101272223201123123222226?310106?9?3211111101101221111101103102102130222212321212321A12101110211213833133123311111?221212321021211332233330203312323232311210111211211?B???????????2123212223121221211001000131333333310333312310101221331223030101221010121301230233233120321233302123031002202023300213233011120233113012320100023312133200212111133211201322112322213120102110222020131213012002111111163311111010012223202012223222212232330221101112021216?1332??021012122002211433390A1232011001220230023211212312301220220303133333111100000220210111201212121012120101120201013221012122311100123212011010010101323323212322322123101
LKP-0083   01233311021103213232123111212331302013016??213101202223201123123222226?31A106?3?3211111101101221111101103102102130222212321212321012101110211213233133123311111?22121232102121133223333020331232323231121011121121111223131220122123212223121221211001000131333333310333312310101221331223030101221010121301230233233120321233302123031002202023300213233011120233113012320100023312133200212111133211201322112322213120102110222020131213012002111111163311111010012223202012223222212232330221101112021216?1332??02101212200221143333001232011001220230023211212312301220220303133333111100000220210111201212121012120101120201013221012122311100123212011010010101323323212322322123101
LKP-0084   01233311021103213232123111212331302013016??213101272223201123123222226?310106?3?3211111101101221111101103102102130222212321212321012101110211213833133123311111?22121232102121133223333020331232323231121011121121111223131220122123212223121221211001000131333333310333312310101221331223030101221010121301230233233120321233302123031002202023300213233011120233113012320100023312133200212111133211201322112322213120102110222020131213012002111111163311111010012223202012223222212232330221101112021216?1332??021012122002211433390A1232011001220230023211212312301220220303133333111100000220210111201212121012120101120201013221012122311100123212011010010101323323212322322123101
LKP-0103   01233311021103213232123111212331302013016??213101272223201123123222226?310106?3?3211111101101221111101103102102130222212321212321012101110211213833133123311111?221212321021211332233330203312323232311210111211211?B???????????2123212223121221211001000131333333310333312310101221331223030101221010121301230233233120321233302123031002202023300213233011120233113012320100023312133200212111133211201322112322213120102110222020131213012002111111163311111010012223202012223222212232330221101112021216?1332??021012122002211433390A1232011001220230023211212312301220220303133333111100000220210111201212121012120101120201013221012122311100123212011010010101323323212322322123101
LKP-0113   01233311021103213232123111212331302013016??213101202223201123123222226?310106?3?3211111101101221111101103102102130222212321212321012101110211213033133123311111?22121232102121133223333020331232323231121011121121114223131220122123212223121221211001000131333333310333312310101221331223030101221010121301230233233120321233302123031002202023300213233011120233113012320100023312133200212111133211201322112322213120102110222020131213012002111111163311111010012223202012223222212232330221101112021216?1332??02101212200221143333001232011001220230023211212312301220220303133333111100000220210114201212121012120101120201013221012122311100123212011010010101323323212322322123101
LKP-0117   01233311021103213232123111212331302013016??213101202223201123123222226?310106?3?3211111101101221111101103102102130222212321212321012101110211213833133123311111?221212321021211332233330203312323232311210111211211?B???????????2123212223121221211001000131333333310333312310101221331223030101221010121301230233233120321233302123031002202023300213233011120233113012320100023312133200212111133211201322112322213120102110222020131213012002111111163311111010012223202012223222212232330221101112021216?1332??02101212200221143333001232011001220230023211212312301220220303133333111100000220210111201212121012120101120201013221012122311100123212011010010101323323212322322123101
LKP-0120   01233311021103213232123111212331302013016??213101202223201123123222226?310106?3?3211111101101221111101103102102130222212321212321012101110211213033133123311111?221212321021211332233330203312323232311210111211211?B???????????2123212223121221211001000131333333310333312310101221331223030101221010121301230233233120321233302123031002202023300213233011120233113012320100023312133200212111133211201322112322213120102110222020131213012002111111163311111010012223202012223222212232330221101112021216?1332??02101212200221113333001232011001220230023211212312301220220303133333111100000220210111201212121012120101120201013221012122311100123212011010010101323323212322322123101
LKP-0121   01233311021103213232123111212331302013016??213101272223201127123222226?910106?9?3211111181101221141101103102102130222212321212321A12101110211213833133123311111?22121232102121133223333020331232323231121011121121114223131220122123212223121221211001000131333333310333312310101221331223030101221010121301230233233120321233302123031002202023300213233011120233113012320100023312133200212111133211201322112322213120102110222020131213012002111111163311111010012223202012223222212232330221101112021216?1332??021012122002211433390A123201100122023A023211212312301220220303133333111100000220210111201212121012120101120201013221012122311100123212011010010101323323212322322123101
LKP-0129   01233311021103213232123111212331302013016??213101272223201123123222226?310106?9?3211111181101221141101103102102130222212321212321012101110211213833133123311111?22121232102121133223333020331232323231121011121121114223131220122123212223A21221211001000131333333310333312310101221331223030101221010121301230233233120321233302123031002202023300213233011120233113012320100023312133200212111133211201322112322213120102110222020131213012002111111163311111010012223202012223222212232330221101112021216?1332??021012122002211433390A123201100122023A023211212312301220220303133333111100000220210111201212121012120101120201013221012122311100123212011010010101323323212322322123101
LKP-0146   01233311021103213232123111212331302013016??213101272223201123123222226?310106?9?3211111181101221141101103102102130222212321212321A12101110211213833133123311111?22121232102121133223333020331232323231121011121121111223131220122123212223121221211001000131333333310333312310101221331223030101221010121301230233233120321233302123031002202023300213233011120233113012320100023312133200212111133211201322112322213120102110222020131213012002111111163311111010012223202012223222212232330221101112021216?1332??021012122002211433390A1232011001220230023211212312301220220303133333111100000220210114201212121012120101120201013221012122311100123212011010010101323323212322322123101
LKP-0162   01233311021103213232123111212331302013016??213101272223201123123222226?910106?9?3211111181101221141101103102102138222212321212321A12101110211213833133123311111?22121232102121133223333020331232323231121011121121111223131220122123212223121221211001000131333333310333312310101221331223030101221010121301230233233120321233302123031002202023300213233011120233113012320100023312133200212111133211201322112322213120102110222020131213012002111111163311111010012223202012223222212232330221101112021216?1332??021012122002211433390A1232011001220230023211212312301220220303133333111100000220210114201212121012120101120201013221012122311100123212011010010101323323212322322123101
LKP-0224   01233311021103213232123111212331302013016??213101202223201123123222226?310106?3?3211111101101221111101103102102130222212321212321012101110211213033133123311111?221212321021211332233330203312323232311210111211211?B???????????2123212223121221211001000131333333310333312310101221331223030101221010121301230233233120321233302123031002202023300213233011120233113012320100023312133200212111133211201322112322213120102110222020131213012002111111163311111010012223202012223222212232330221101112021216?1332??021012122002211433390A1232011001220230023211212312301220220303133333111100000220210111201212121012120101120201013221012122311100123212011010010101323323212322322123101
LKP-0229   01233311021103213232123111212331302013016??213101202223201123123222226?310106?3?3211111101101221111101103102102130222212321212321012101110211213833133123311111?22121232102121133223333020331232323231121011121121111223131220122123212223121221211001000131333333310333312310101221331223030101221010121301230233233120321233302123031002202023300213233011120233113012320100023312133200212111133211201322112322213120102110222020131213012002111111163311111010012223202012223222212232330221101112021216?1332??02101212200221143333001232011001220230023211212312301220220303133333111100000220210111201212121012120101120201013221012122311100123212011010010101323323212322322123101
LKP-0232   01233311021103213232123111212331302013016??213101272283201123123222226?310106?3?3211111101101221111101103102102138222212321212321012101110211213833133123311111?221212321021211332233330203312323232311210111211211?B???????????2123212223121221211001000131333333310333312310101221331223030101221010121301230233233120321233302123031002202023300213233011120233113012320100023312133200212111133211201322112322213120102110222020131213012002111111163311111010012223202012223222212232330221101112021216?1332??021012122002211433390A1232011001220230023211212312301220220303133333111100000220210111201212121012120101120201013221012122311100123212011010010101323323212322322123101
LKP-0238   01233311021103213232123111212331302013016??213101272223201123123222226?310106?3?3211111101101221111101103102102130222212321212321012101110211213833133123311111?221212321021211332233330203312323232311210111211211?B???????????2123212223121221211001000131333333310333312310101221331223030101221010121301230233233120321233302123031002202023300213233011120233113012320100023312133200212111133211201322112322213120102110222020131213012002111111163311111010012223202012223222212232330221101112021216?1332??021012122002211433390A1232011001220230023211212312301220220303133333111100000220210111201212121012120101120201013221012122311100123212011010010101323323212322322123101
LKP-0243   01233311021103213232123141212331302013016??213101272223201127124222226?910106?9?3211111181101221141101103102102138222212321212321A12101110211213233133123311111?C2121232102121133223333020331232323231121011121121111223131220122123212223121221211001000131333333310333312310101221331223030101221010121301230233233120321233302123031002202023300213233011120233113012320100023312133200212111133211201322112322213120102110222020131213012002111111163311111010012223202012223222212232330221101112021216?1332??021012122002211133390A123201100122023A023211212312301220220303133333111100000220210111201212121012120101120201013221012122311100123212011010010101323323212322322123101
LKP-0269   01233311021103213232123151212331302013016??213101232223201120124222226?210106?2?32111B1121101221131101103102102132222212321212321112101110211213233133123311111?2212123210212113322333302033123232323112101112A121111223131220122123212223A21221211001000131333333310333312310101221331223030101221010121301230233233120321233302123031002202023300213233011120233113012320100023312133200212111133211201322112322213120102110222020131213012002111111163311111010012223202012223222212232330221101112021216?1332??021012122002211133397A1232011001220231023211212312301220220303133333111100000220210111201212121012120101120201013221012122311100123212011010010101323323212322322123101
LKP-0270   01233311021103213232123131212331302013016??213101232223201120121222226?210106?2?3211111121101221131101103102102132222212321212321112101110211213233133123311111?22121232102121133223333020331232323231121011121121111223131220122123212223121221211001000131333333340333312310101221331223030101221010121301230233233120321233302123031002202023300213233011120233113012320100023312133200212111133211201322112322213120102110222020131213012002111111163311111010012223202012223222212232330221101112021216?1332??02101212200221113339701232011001220231023211212312301220220303133333111100000220210111201212121012120101120201013221012122311100123212011010010101323323212322322123101
LKP-0273   01233311021103213232123151212331302013016??213101232223201120124222226?210106?2?32111B1121101221141101103A02102132222212321212321112101110211213233133123311111?2212123210212113322333302033123232323112101112A121111223131220129123212223A21221211001000131333333340333312310101221331223030101221010121301230233233120321233302123031002202023300213233011120233113012320100023312133200212111133211201322112322213120102110222020131213012002111111163311111010012223202012223222212232330221101112021216?1332??021012122002211133397A1232011001220231023211212312301220220303133333111100A00220210111201212121012120101120201013221012122311100123212011010010101323323212322322123101
LKP-0274   01233311021103213232123111212331302013016??213101202223201123123222226?310106?3?3211111101101221111101103102102130222212321212321012101110211213833133123311111?221212321021211332233330203312323232311210111211211?B???????????2123212223121221211001000131333333310333312310101221331223030101221010121301230233233120321233302123031002202023300213233011120233113012320100023312133200212111133211201322112322213120102110222020131213012002111111163311111010012223202012223222212232330221101112021216?1332??02101212200221143333001232011001220230023211212312301220220303133333111100000220210111201212121012120101120201013221012122311100123212011010010101323323212322322123101
LKP-0275   01233311021103213232123141212331302013016??213101272223201127183222226?910106?9?3211111181101221141101103102102138222212321212321A12101110211213833133123311111?22121232102121133223333020331232323231121011121121111223131220122123212223121221211001000131333333310333312310101221331223030101221010121301230233233120321233302123031002202023300213233011120233113012320100023312133200212111133211201322112322213120102110222020131213012002111111163311111010012223202012223222212232330221101112021216?1332??021012122002211433390A123204100122023A023211212412301220220303133333111100000220210111201212121012120101120201013221012122311100123212011010010101323323212322322123101
LKP-0278   01233311021103213232123111212331302013016??213101202223201123123222226?310106?3?3211111101101221111101103102102130222212321212321012101110211213833133123311111?221212321021211332233330203312323232311210111211211?B???????????2123212223121221211001000131333333310333312310101221331223030101221010121301230233233120321233302123031002202023300213233011120233113012320100023312133200212111133211201322112322213120102110222020131213012002111111163311111010012223202012223222212232330221101112021216?1332??021012122002211433390A1232011001220230023211212312301220220303133333111100000220210111201212121012120101120201013221012122311100123212011010010101323323212322322123101
LKP-0280   01233311021103213232123111212331302013016??213101202223201123123222226?310106?3?3211111101101221111101103102102130222212321212321012101110211213033133123311111?221212321021211332233330203312323232311210111211211?B???????????2123212223121221211001000131333333310333312310101221331223030101221010121301230233233120321233302123031002202023300213233011120233113012320100023312133200212111133211201322112322213120102110222020131213012002111111163311111010012223202012223222212232330221101112021216?1332??02101212200221143333001232011001220230023211212312301220220303133333111100000220210114201212121012120101120201013221012122311100123212011010010101323323212322322123101
LKP-0307   01233311021103213232123141212331302013016??213101272223201127123222226?91A106?9?3211111101101221141101103102102138222212321212321A12101110211213833133123311111?22121232102121133223333020331232323231121011121121111223131220122123212223121221211001000131333333310333312310101221331223030101221010121301230233233120321233302123031002202023300213233011120233113012320100023312133200212111133211201322112322213120102110222020131213012002111111163311111010012223202012223222212232330221101112021216?1332??021012122002211433390A123201180122023A023211212312301220220303133333111100000220210111201212121012120101120201013221012122311100123212011010010101323323212322322123101
LKP-0312   01233311021103213232123111212331302013016??213101202223201123123222226?310106?3?3211111101101221111101103102102130222212321212321012101110211213833133123311111?221212321021211332233330203312323232311210111211211?B???????????2123212223121221211001000131333333310333312310101221331223030101221010121301230233233120321233302123031002202023300213233011120233113012320100023312133200212111133211201322112322213120102110222020131213012002111111163311111010012223202012223222212232330221101112021216?1332??02101212200221143333001232011001220230023211212312301220220303133333111100000220210111201212121012120101120201013221012122311100123212011010010101323323212322322123101
LKP-0319   01233311021103213232123141212331302013016??213101272223201127124222226?910106?9?3211111181101221141101103102102138222212321212321A12101110211213833133123311111?221212321021211332233330203312323232311210111211211?B???????????2123212223A21221211001000131333333310333312310101221331223030101221010121301230233233120321233302123031002202023300213233011120233113012320100023312133200212111133211201322112322213120102110222020131213012002111111163311111010012223202012223222212232330221101112021216?1332??021012122002211433390A123201100122023A023211212412301220220303133333111100000220210111201212121012120101120201013221012122311100123212011010010101323323212322322123101
LKP-0347   01233311021103213232123111212331302013016??213101272223201123123222226?310106?3?3211111101101221111101103102102130222212321212321A12101110211213033133123311111?221212321021211332233330203312323232311210111211211?B???????????2123212223121221211001000131333333310333312310101221331223030101221010121301230233233120321233302123031002202023300213233011120233113012320100023312133200212111133211201322112322213120102110222020131213012002111111163311111010012223202012223222212232330221101112021216?1332??021012122002211433390A1232011001220230023211212312301220220303133333111100000220210111201212121012120101120201013221012122311100123212011010010101323323212322322123101
LKP-0358   01233311021103213232123111212331302013016??213101202223201123123222226?310106?3?3211111101101221111101103102102130222212324212321012101110211213033133123311111?221212321021211332233330203312323232311210111211211?B???????????2123212223121221211001000131333333310333312310101221331223030101221010121301230233233120321233302123031002202023300213233011120233113012320100023312133200212111133211201322112322213120102110222020131213012002111111163311111010012223202012223222212232330221101112021216?1332??02101212200221143333001232011001220230023211212312301220220303133333111100000220210111201212121012120101120201013221012122311100123212011010010101323323212322322123101
LKP-0359   01233311021103213232123111212331302013016??213101202223201123123222226?310106?3?3211111101101221111101103102102130222212321212321012101110211213833133123311111?221212321021211332233330203312323232311210111211211?B?????????122123212223121221211001000131333333310333312310101221331223030101221010121301230233233120321233302123031002202023300213233011120233113012320100023312133200212111133211201322112322213120102110222020131213012002111111163311111010012223202012223222212232330221101112021216?1332??02101212200221143333001232011001220230023211212312301220220303133333111100000220210111201212121012120101120201013221012122311100123212011010010101323323212322322123101
LKP-0444   01233311021103213232123141212331302013016??213101232223201120124222226?210106?2?3211111181101221141101103102102138222212321212321112101110211213233133123311111?22121232102121133223333020331232323231121011121121111223131220122123212223121221211001000134333333310333312310101221331223030101221010121301230233233120321233302123031002202023300213233011120233113012320100023312133200212111133211201322112322213120102110222020131213012002111B11163311111010012223202012223222212239330221101112021216?1332??02101212200221113333001232011001220230023211212312301220220303133333111100000220210111201212121012120101120201013221012122311100123212011010010101323323212322322123101
LKP-0446   01233311021103213232123141212331302013016??213101232223201120124222226?210106?2?3211111181101221141101103102102138222212321212321112101110211213233133123311111?22121232102121133223333020331232323231121011121121111223131220122123212223121221211001000134333333310333312310101221331223030101221010121301230233233120321233302123031002202023300213233011120233113012320100023312133200212111133211201322112322213120102110222020131213012002111B11163311111010012223202012223222212239330221101112021216?1332??021012122002211133330012320110012202300232112124123012202203031333331111000A0220210111201212121012120101120201013221012122311100123212011010010101323323212322322123101
LKP-0465   01233311021103213232123141212331302013016??213101232223201120123222226?210106?2?3211111181101221131101103102102138222212321212321112101110211213233133123311111?22121232102121133223333020331232323231121011121121111223131220122123212223121221211001000134333333310333312310101221331223030101221010121301230233233120321233302123031002202023300213233011120233113012320100023312133200212111133211201322112322213120102110222020131213012002111B11163311111010012223202012223222212239330221101112021216?1332??0210121220022111333300123201A001220230023211212412301220220303133333111100000220210111201212121012120101120201013221012122311100123212011010010101323323212322322123101
LKP-0466   01233311021103213232123111212331302013016??213101232223201120123222226?210106?2?3211111181101221141101103102102138222212321212321112101110211213233133123311111?22121232102121133223333020331232323231121011121121111223131220122123212223121221211001000134333333310333312310101221331223030101221010121301230233233120321233302123031002202023300213233011120233113012320100023312133200212111133211201322112322213120102110222020131213012002111B11163311111010012223202012223222212939330221101112021216?1332??0210121220022111333300123201A001220230023211212312301220220303133333111100000220210111201212121012120101120201013221012122311100123212011010010101323323212322322123101
LKP-0490   01233311021103213232123111212331302013016??213101232223201120123222226?210106?2?32111111211A1221131101103102102132222212321212321112101110211213233133123311111?22121232102121133223333020331232323231121011121121111223131220122123212223121221211001000133333333310333312310101221331223030101221010121301230233233120321233302123031002202023300213233011120233113012320100023312133200212111133211201322112322213120102110222020131213012002111B11163311111010012223202012223222212239330221101112021216?1332??0210121220022111333300123201A001220230023211212312301220220303133333111100000220210111201212121012120101120201013221012122311100123212011010010101323323212322322123101
LKP-0492   01233311021103213232123141212331302013016??213101232223201120124222226?210106?2?32111111811A1221141101103102102138222212321212321112101110211213233133123311111?22121232102121133223333020331232323231121011121121111223131220122123212223121221211001000134333333310333312310101221331223030101221010121301230233233120321233302123031002202023300213233011120233113012320100023312133200212111133211201322112322213120102110222020131213012002111B11163311111010012223202012223222212239330221101112021216?1332??0210121220022111333300123201A001220230023211212312301220220303133333C11100000220210111201212121012120101120201013221012122311100123212011010010101323323212322322123101
LKP-0495   01233311021103213232123141212331302013016??213101232223201120123222226?210106?2?32111111811A1221141101103102102138222212321212321112101110211213233133123311111?22121232102121133223333020331232323231121011121121111223131220122123212223121221211001000134333333310333312310101221331223030101221010121301230233233120321233302123031002202023300213233011120233113012320100023312133200212111133211201322112322213120102110222020131213012002111B11163311111010012223202012223222212939330221101112021216?1332??0210121220022111333300123201A001220230023211212312301220220303133333111100000220210111201212121012120101120201013221012122311100123212011010010101323323212322322123101
LKP-0498   01233311021103213232123141212331302013016??213101232223201120123222226?210106?2?3211111181101221141101103102102138222212321212321112101110211213233133123311111?22121232102121133223333020331232323231121011121121111223131220122123212223121221211001000134333333310333312310101221331223030101221010121301230233233120321233302123031002202023300213233011120233113012320100023312133200212111133211201322112322213120102110222020131213012002111B11163311111010012223202012223222212239330221101112021216?1332??02101212200221113333001232011001220230023211212312301220220303133333111100000220210111201212121012120101120201013221012122311100123212011010010101323323212322322123101
LKP-0500   01233311021103213232123141212331302013016??213101232223201120124222226?210106?2?3211111181101221141101103102102138222212321212321112101110211213233133123311111?22121232102121133223333020331232323231121011121121111223131220122123212223121221211001000134333333310333312310101221331223030101221010121301230233233120321233302123031002202023300213233011120233113012320100023312133200212111133211201322112322213120102110222020131213012002111B11163311111010012223202012223222212239330221101112021216?1332??02101212200221113333004232011001220230023211212312301220220303133333111100000220210111201212121012120101120201013221012122311100123212011010010101323323212322322123101
LKP-0517   01233311021103213232123131212331302013016??213101232223201120121222226?210106?2?3211111121101221131101103A02102132222212321212321112101110211213233133123311111?22121232102121133223333020331232323231121011121121111223131220122123212223121221211001000131333333310333312310101221331223030101221010121301230233233120321233302123031002202023300213233011120233113012320100023312133200212111133211201322112322213120102110222020131213012002111111163311111010012223202012223222212232330221101112021216?1332??021012122002211133397A1232011001220231023211212312301220220303133333111100A00220210111201212121012120101120201013221012122311100123212011010010101323323212322322123101
LKP-0518   01233311021103213232123131212331302013016??213101232223201120121222226?210106?2?3211111121101221131101103A02102132222212321212321112101110211213233133123311111?22121232102121133223333020331232323231121011121121111223131220122123212223121221211001000131333333310333312310101221331223030101221010121301230233233120321233302123031002202023300213233011120233113012320100023312133200212111133211201322112322213120102110222020131213012002111111163311111010012223202012223222212232330221101112021216?1332??021012122002211133397A1232011001220231023211212312301220220303133333111100A00220210111201212121012120101120201013221012122311100123212011010010101323323212322322123101
LKP-0532   01233311021103213232123111212331302013016??213101232223201120124222226?210106?2?3211111181101221141101103102102138222212321212321112101110211213233133123311111?22121232102121133223333020331232323231121011121121111223131220122123212223121221211001000134333333310333312310101221331223030101221010121301230233233120321233302123031002202023300213233011120233113012320100023312133200212111133211201322112322213120102110222020131213012002111B11163311111010012223202012223222212239330221101112021216?1332??0210121220022111333300423201A001220230023211212312301220220303133333111100000220210111201212121012A20101120201013221012122311100123212011010010101323323212322322123101
LKP-0533   01233311021103213232123141212331302013016??213101232223201120124222226?210106?2?3211111181101221141101103102102138222212321212321112101110211213233133123311111?22121232102121133223333020331232323231121011121121111223131220122123212223121221211001000134333333310333312310101221331223030101221010121301230233233120321233302123031002202023300213233011120233113012320100023312133200212111133211201322112322213120102110222020131213012002111B11163311111010012223202012223222212939330221101112021216?1332??0210121220022111333300423201A001220230023211212312301220220303133333111100000220210111201212121012120101120201013221012122311100123212011010010101323323212322322123101
LKP-0537   01233311021103213232123141212331302013016??213101232223201120123222226?210106?2?32111111211A1221131101103102102132222212321212321112101110211213233133123311111?22121232102121133223333020331232323231121011121121111223131220122123212223121221211001000134333333310333312310101221331223030101221010121301230233233120321233302123031002202023300213233011120233113012320100023312133200212111133211201322112322213120102110222020131213012002111B11163311111010012223202012223222212239330221101112021216?1332??0210121220022111333300123201A001220230023211212312301220220303133333111100000220210111201212121012120101120201013221012122311100123212011010010101323323212322322123101
LKP-0540   01233311021103213232123131212331302013016??213101232223201120124222226?210106?2?32111B1121101221141101103102102132222212321212321112101110211213233133123311111?2212123210212113322333302033123232323112101112A121111223131220129123212223A21221211001000131333333340333312310101221331223030101221010121301230233233120321233302123031002202023300213233011120233113012320100023312133200212111133211201322112322213120102110222020131213012002111111163311111010012223202012223222212232330221101112021216?1332??021012122002211133397A1232011001290231023211212312301220220303133333111100000220210111201212121012120101120201013221012122311100123212011010010101323323212322322123101
LKP-0545   01233311021103213232123141212331302013016??213101232223201120124222226?210106?2?32111B1181101221141101103102102132222212321212321112101110211213233133123311111?2212123210212113322333302033123232323112101112A121111223131220129123212223A21221211001000131333333340333312310101221331223030101221010121301230233233120321233302123031002202023300213233011120233113012320100023312133200212111133211201322112322213120102110222020131213012002111111163311111010012223202012223222212232330221101112021216?1332??021012122002211133397A123201100122023A023211212312301220220303133333111100000220210111201212121012120101120201013221012122311100123212011010010101323323212322322123101
LKP-0551   01233311021103213232123141212331302013016??213101232223201120124222226?210106?2?32111B1121101221141101103102102132222212321212321112101110211213233133123311111?2212123210212113322333302033123232323112101112A121111223131220129123212223A21221211001000131333333310333312310101221331223030101221010121301230233233120321233302123031002202023300213233011120233113012320100023312133200212111133211201322112322213120102110222020131213012002111111163311111010012223202012223222212232330221101112021216?1332??021012122002211133397A1232011001220231023211212312301220220303133333111100000220210111201212121012120101120201013221012122311100123212011010010101323323212322322123101
LKP-0553   01233311021103213232123141212331302013016??213101232223201120124222226?210106?2?32111B1121101221141101103102102132222212321212321112101110211213233133123311111?2212123210212113322333302033123232323112101112A121111223131220129123212223A21221211001000131333333310333312310101221331223030101221010121301230233233120321233302123031002202023300213233011120233113012320100023312133200212111133211201322112322213120102110222020131213012002111111163311111010012223202012223222212232330221101112021216?1332??021012122002211133397A1232011001220231023211212312301220220303133333111100000220210111201212121012120101120201013221012122311100123212011010010101323323212322322123101
LKP-0555   01233311021103213232123131212331302013016??213101232223201120124222226?210106?2?32111B1121101221131101103102102132222212321212321112101110211213233133123311111?22121232102121133223333020331232323231121011121121111223131220122123212223121221211001000131333333340333312310101221331223030101221010121301230233233120321233302123031002202023300213233011120233113012320100023312133200212111133211201322112322213120102110222020131213012002111111163311111010012223202012223222212232330221101112021216?1332??021012122002211133397A1232011001220231023211212312301220220303133333111100000220210111201212121012120101120201013221012122311100123212011010010101323323212322322123101
LKP-0557   01233311021103213232123131212331302013016??213101232223201120124222226?210106?2?32111B1121101221131101103102102132222212321212321112101110211213233133123311111?2212123210212113322333302033123232323112101112A121111223131220122123212223121221211001000131333333340333312310101221331223030101221010121301230233233120321233302123031002202023300213233011120233113012320100023312133200212111133211201322112322213120102110222020131213012002111111163311111010012223202012223222212232330221101112021216?1332??021012122002211133397A1232011001220231023211212312301220220303133333111100000220210111201212121012120101120201013221012122311100123212011010010101323323212322322123101
LKP-0586   01233311021103213232123131212331302013016??213101232223201120121222226?210A06?2?3211111121101221131101103102102132222212321212321112101110211213233133123311111?22121232102121133223333020331232323231121011121121111223131220122123212223B21221211001000131333333310333312310101221331223030101221010121301230233233120321233302123031002202023300213233011120233113012320100023312133200212111133211201322112322213120102110222020131213012002111111163311111010012223202012223222212232330221101112021216?1332??02101212200221113332311232011001220231023211212312301220220303133333111100000220210111201212121012120101120201013221012122311100123212011010010101323323212322322123101
LKP-0628   01233311021103213232123141212331302013016??213101232223201120124222226?210106?2?3211111181101221141101103102102138222212321212321112101110211213233133123311111?22121232102121133223333020331232323231121011121121111223131220122123212223121221211001000134333333310333312310101221331223030101221010121301230233233120321233302123031002202023300213233011120233113012320100023312133200212111133211201322112322213120102110222020131213012002111B111633111A10A0012223202012223222212239330221101112021216?1332??0210121220022111333300123201A001220230023211212312301220220303133333111100000220210111201212121012120101120201013221012122311100123212011010010101323323212322322123101
LKP-0632   01233311021103213232123141212331302013016??213101232223201120124222226?210106?2?3211111181101221141101103102102138222212321212321112101110211213233133123311111?221212321021211332233330203312323232311210111211211112231312201221232122231212212110010001343333333103333123101012213312230301012210101213012302332331203212333021230310022020233002132330111202331130123201000233121332002121111332112013221123222131201021102220201312130120021111111633111A1010012223202012223222212239330221101112021216?1332??0210121220022111333300123201A001220230023211212312301220220303133333C11100000220210111201212121012120101120201013221012122311100123212011010010101323323212322322123101
LKP-0633   01233311021103213232123111212331302013016??213101232223201120123222226?210106?2?3211111121101221131101103102102132222212321212321112101110211213233133123311111?22121232102121133223333020331232323231121011121121111223131220122123212223121221211001000133333333310333312310101221331223030101221010121301230233233120321233302123031002202023300213233011120233113012320100023312133200212111133211201322112322213120102110222020131213012002111B11163311111010012223202012223222212239330221101112021216?1332??0210121220022111333300123201A001220230023211212312301220220303133333111100000220210111201212121012120101120201013221012122311100123212011010010101323323212322322123101
LKP-0637   01233311021103213232123111212331302013016??213101232223201120123222226?210106?2?32111111211A1221131101103102102132222212321212321112101110211213233133123311111?22121232102121133223333020331232323231121011121121111223131220122123212223121221211001000133333333310333312310101221331223030101221010121301230233233120321233302123031002202023300213233011120233113012320100023312133200212111133211201322112322213120102110222020131213012002111B11163311111010012223202012223222212239330221101112021216?1332??0210121220022111333300123201A001220230023211212312301220220303133333111100000220210111201212121012120101120201013221012122311100123212011010010101323323212322322123101
LKP-0718   01233311021103213232123141212331302013016??213101232223201120123222226?210106?2?32111111811A1221131101103102102132222212321212321112101110211213233133123311111?22121232102121133223333020331232323231121011121121111223131220122123212223121221211001000133333333310333312310101221331223030101221010121301230233233120321233302123031002202023300213233011120233113012320100023312133200212111133211201322112322213120102110222020131213012002111B11163311111010012223202012223222212239330221101112021216?1332??0210121220022111333300123201A001220230023211212412301220220303133333111100000220210111201212121012120101120201013221012122311100123212011010010101323323212322322123101
LKP-0722   01233311021103213232123141212331302013016??213101232223201120123222226?210106?2?32111111211A1221131101103102102132222212321212321112101110211213233133123314111?22121232102121133223333020331232323231121011121121111223131220122123212223121221211001000133333333310333312310101221331223030101221010121301230233233120321233302123031002202023300213233011120233113012320100023312133200212111133211201322112322213120102110222020131213012002111B11163311111010012223202012223222212239330221101112021216?1332??0210121220022111333300123201A001220230023211212312301220220303133333111100000220210111201212121012120101120201013221012122311100123212011010010101323323212322322123101
LKP-0726   01233311021103213232123141212331302013016??213101232223201120123222226?210106?2?32111111811A1221131101103102102132222212321212321112101110211213233133123311111?22121232102121133223333020331232323231121011121121111223131220122123212223121221211001000133333333310333312310101221331223030101221010121301230233233120321233302123031002202023300213233011120233113012320100023312133200212111133211201322112322213120102110222020131213012002111B11163311111010012223202012223222212239330221101112021216?1332??0210121220022111333300123201A001220230023211212312301220220303133333111100000220210111201212121012120101120201013221012122311100123212011010010101323323212322322123101
LKP-0729   01233311021103213232123141212331302013016??213101232223201120123222226?210106?2?32A1111181101221131101103102102138222212321212321112101110211213233133123311111?22121232102121133223333020331232323231121011121121111223131220122123212223121221211001000134333333310333312310101221331223030101221010121301230233233120321233302123031002202023300213233011120233113012320100023312133200212111133211201322112322213120102110222020131213012002111B11163311111010012223202012223222212239330221101112021216?1332??0210121220022111333300123201A001220230023211212312301220220303133333111100000220210111201212121012120101120201013221012122311100123212011010010101323323212322322123101
LKP-0744   01233311021103213232123141212331302013016??213101232223201120124222226?210106?2?3211111181101221141101103102102138222212321212321112101110211213233133123311111?29121232102121133223333020331232323231121011121121111223131220122123212223121221211001000134333333310333312310101221331223030101221010121301230233233120321233302123031002202023300213233011120233113012320100023312133200212111133211201322112322213120102110222020131213012002111B11163311111010012223202012223222212239330221101112021216?1332??0210121220022111333300123201A001220230023211212312301220220303133333111100000220210111201212121012120101120201013221012122311100123212011010010101323323212322322123101
LKP-0774   01233311021103213232123141212331302013016??213101272223201127124222226?910106?9?3211111181101221141101103102102138222212321212321A12101110211213833133123311111?22121232102121133223333020331232323231121011121121111223131220122123212223121221211001000131333333310333312310101221331223030101221010121301230233233120321233302123031002202023300213233011120233113012320100023312133200212111133211201322112322213120102110222020131213012002111111163311111010012223202012223222212232330221101112021216?1332??021012122002211433390A123201180122023A023211212312301220220303133333111100000220210111201212121012120101120201013221012122311100123212011010010101323323212322322123101
LKP-0780   01233311021103213232123141212331302013016??213101232223201120124222226?210106?2?32111B1121101221141101103102102132222212321212321112101110211213233133123311111?2212123210212113322333302033123232323112101112A121111223131220129123212223A21221211001000131333333340333312310101221331223030101221010121301230233233120321233302123031002202023300213233011120233113012320100023312133200212111133211201322112322213120102110222020131213012002111111163311111010012223202012223222212232330221101112021216?1332??021012122002211133397A1232011001290231023211212312301220220303133333111100000220210111201212121012120101120201013221012122311100123212011010010101323323212322322123101
LKP-0789   01233311021103213232123141212331302013016??213101272283201123123222226?31A106?3?3211111101101221111101103102102138222212321212321A12101110211213233133123311111?221212321021214332233330203312323232311210111211211?B???????????2123212223121221211001000131333333310333312310101221331223030101221010121301230233233120321233302123031002202023300213233011120233113012320100023312133200212111133211201322112322213120102110222020131213012002111111163311111010012223202012223222212232330221101112021216?1332??021012122002211433390A1232011001220230023211212312301220220303133333111100000220210111201212121012120101120201013221012122311100123212011010010101323323212322322123101
LKP-0814   01233311021103213232123141212331302013016??213101232223201120124222226?210106?2?3211111181101221141101103102102138222212321212321112101110211213233133123311111?22121232102121133223333020331232323231121011121121111223131220122123212223121221211001000134333333310333312310101221331223030101221010121301230233233120321233302123031002202023300213233011120233113012320100023312133200212111133211201322112322213120102110222020131213012002111B11163311111010012223202012223222212239330221101112021216?1332??0210121220022111333300123201A001220230023211212312301220220303133333C11100000220210111201212121012120101120201013221012122311100123212011010010101323323212322322123101
LKP-0822   01233311021103213232123141212331302013016??213101232223201120124222226?210106?2?3211111181101221141101103102102138222212321212321112101110211213233133123311111?22121232102121133223333020331232323231121011121121111223131220122123212223121221211001000134333333310333312310101221331223030101221010121301230233233120321233302123031002202023300213233011120233113012320100023312133200212111133211201322112322213120102110222020131213012002111B11163311111010012223202012223222212239330221101112021216?1332??0210121220022111333300123201A00122023A023211212312301220220303133333111100000220210111201212121012120101120201013221012122311100123212011010010101323323212322322123101
LKP-0481   0123331102131321323312311121233110202300300213301232223201120121222213321010012032101110211012211111011021021021322222123212123211121011102012132331331233111111221212321021211332233330203312323232321210111211211112231312201221232122231212032110010001313333390103333123101012213312230301012210101213012302332331203212333021230310022020233002132330111202331130123201000233121332002121111332112013221123222131201021102220201312130120021111114333111112000A22232020122062222122323302211011120212130100210021012122002211163330012320100012202301232112123123012202203031333330116??030123210311201212121012020101120200103221012122311100123212011010010101223323232322322123101
LKP-0482   01233311021313213233123111212331102023003002133012322232011201212222133210100A803210111021101221111101102102102132222212321212321112101110201213933133123311111B2212123210212113422333302033123232323212101112A12111122313122012212321222312120D2110010001313333330103333123101012213312230301012210101213012302332331203212333021230310022020233002132330111202331130123201000233121332002121111332112013221123222131201021102220201312130120021111114333111112000122232020122062222122323302211011120212130100210021012122002211163330012320100012202301232112123123012202203031333330116??030123210311201212121012020101120200103221012122311100123212011010010101223323232322322123101
