# Supplementary material for: Catchments catch all in South African coastal lowlands: topography and palaeoclimate restricted gene flow in Nymania capensis (Meliaceae)—a multilocus phylogeographic and distribution modelling approach
Source: PeerJ. 2017 Jan 31;5:e2965. doi: 10.7717/peerj.2965 (PMC5289106; doi:10.7717/peerj.2965)
Supplement: Supplemental Information 2 — See the Readme for file descriptions. This zip file includes all DNA alignments. [file peerj-05-2965-s002.zip › SupplementalInformationFiles/DNA.Data/Nymania.capensis_ncpGS_CLONES.fasta]

>AJP0021_CLN01
TCCTCAGATTTTCTTTCATGTTAATTAACTTGGTTCACTTCCAATCATGT
TTGCTATATCCATTCTTTCTAATTTCGCACTTGCCTTTCAGTGGGAATAT
CAAGTTGGTCCAAGTGTAGGCATTGAAGCTGGAGATGATATCTGGTGTTC
TAGATATATTCTTGAGGTAAATCATCTTTATTAACTTTTTGTGATAGATA
TACACAATAACAGACATGCTTCTAATCCACACATTGGTTCTGCAAATAAA
AGTATTTAATTCTTCCACATTAAAGTTTTTATCGATCTCCAAGACAGCCA
TTTTTCTTTGGATATTTTGATGGATATTTTCTGCACTAGCTTCCCTAACA
ATATCTTACCCAAAAAAGTTTTTTAAAGGGAAGTCAAACTTCCATGTTTT
TACCCCGAGTATTGGGTAGGTTCTTCTGTGTAAGTTGTTCAATTCAGATA
ATTGATGTCTTTTGGTCAAAGATCTTTATAACATGTGAATTCAATGTCTC
GGATTCCAAATTCACAAAGATCAGCGGAAGAAAATTAAAGTCAGATGTCA
TATAGCAGCATACNACTACAAGATCATTCTTCCTTGAAATCTCTTCTAAA
AGGAATGTTTGGAACAAAGTTCCAGTTAGTTTAAATGTAATCATAATCTG
TTTATGATCAGCTTTTATAACAACTATAATTTACTCTTGGTGCTTATCTT
TTTTTTNNTTCCTTTTAATTGGGTGTGGCTGAGGGGTGTTTTCTGTGTGT
TAGTGTGTGACTCTATTTCTCCCTGTTCTGACAGAGAATTACTGAACAAG
CTGGTGTTGTTCTCTCACTTGATCCAAAGCCGATAGAGGTAATATGAATT
TCCGTCATTTCCATATCTTGTTTACTATTAGTCACACTGTTCTCTTGATG
GTGGCAGGGAGATTGGAATGGGGCTGGATGCCACACCAACTACAGGTAAT
CTGTACACTCTAAAGATTTTAAATGAAGCCATATTTTGGAAAATAGGCAA
GCTATAATTTTTTCGGATAAGTTTTGAAGCTTTAAAAGTAATTCGTTAAT
TATTGTTGTTTGTAGTACAAAGAGTATGAGGGAGGAGGGA
>AJP0021_CLN05
TCCTCAGATcTTCTTTCATGTTAATTAACTTGGTTCACTTCCAATCATGT
TTGCTATATCCATTCTTTCTAATTTCGCACTTGCCTTTCAGTGGGAATAT
CAAGTTGGTCCAAGTGTAGGCATTGAAGCTGGAGATGATATCTGGTGTTC
TAGATATATTCTTGAGGTAAATCATCTTTATTAACTTTTTGTGATAGATA
TACACAATAACAGACATGCTTCTAATCCACACATTGGTTCTGCAAATAAA
AGTATTTAATTCTTCCACATTAAAGTTTTTATCGATCTCCAAGACAGCCA
TTTTTCTTTGGATATTTTGATGGATATTTTCTGCACTAGCTTCCCTAACA
ATATCTTACCCAAAAAAGTTTTTTAAAGGGAAGTCAAACTTCCATGTTTT
TACCCCGAGTATTGGGTAGGTTCTTCTGTGTAAGTTGTTCAATTCAGATA
ATTGATGTCTTTTGGTCAAAGATCTTTATAACATGTGAATTCAATGTCTC
GGATTCCAAATTCACAAAGATCAGCGGAAGAAAATTAAAGTCAGATGTCA
TATAGCAGCATACNACTACAAGATCATTCTTCCTTGAAATCTCTTCTAAA
AGGAATGTTTGGAACAAAGTTCCAGTTAGTTTAAATGTAATCATAATCTG
TTTATGATCAGCTTTTATAACAACTATAATTTACTCTTGGTGCTTATCTT
TTTTTTNTTTCCTTTTAATTGGGTGTGGCTGAGGGGTGTTTTCTGTGTGT
TAGTGTGTGACTCTATTTCTCCCTGTTCTGACAGAGAATTACTGAACAAG
CTGGTGTTGTTCTCTCACTTGATCCAAAGCCGATAGAGGTAATATGAATT
TCCGTCATTTCCATATCTTGTTTACTATTAGTCACACTGTTCTCTTGATG
GTGGCAGGGAGATTGGAATGGTGCTGGATGCCACACCAACTACAGGTAAT
CTGTACACTCTAAAGATTTTAAATGAAGCCATATTTTGGAAAATAGGCAA
GCTATAATTTTTTCGGATAAGTTTTGAAGCTTTAAAAGTAATTCGTTAAT
TATTGTTGTTTGTAGTACAAAGAGTATGAGGGAGGAGGGA
>AJP0021_CLN19
TCCTCAGATTTTCTTTCATGTTAATTAACTTGGTTCACTTCCAATCATGT
TTGCTATATCCATTCTTTCTAATTTCGCACTTGCCTTTCAGTGGGAATAT
CAAGTTGGTCCAAGTGTAGGCATTGAAGCTGGAGATGATATCTGGTGTTC
TAGATATATTCTTGAGGTAAATCATCTTTATTAACTTTTTGTGATAGATA
TACACAATAACAGACATGCTTCTAATCCACACATTGGTTCTGCAAATAAA
AGTATTTAATTCTTCCACATTAAAGTTTTTATCGATCTCCAAGACAGCCA
TTTTTCTTTGGATATTTTGATGGATATTTTCTGCACTAGCTTCCCTAACA
ATATCTTACCCAAAAAAGTTTTTTAAAGGGAAGTCAAACTTCCATGTTTT
TACCCCGAGTATTGGGTAGGTTCTTCTGTGTAAGTTGTTCAATTCAGATA
ATTGATGTCTTTTGGTCAAAGATCTTTATAACATGTGAATTCAATGTCTC
GGATTCCAAATTCACAAAGATCAGCGGAAGAAAATTAAAGTCAGATGTCA
TATAGCAGCATACNACTACAAGATCATTCTTCCTTGAAATCTNNNNNNNN
NNNNNNNNNNNNNNNNNNNNNNNNNNNNNNNNNNNNNNNNNNNNNNNNNN
NNNNNNNNNNNNNNNNNNNNNNNNNNNNNNNNNNNNNNNNNNNNNATTTT
TTTTTTNNNTCCTTTTAATTGGGTGTGGCTGAGGGGTGTTTTCTGTGTGT
TAGTGTGTGACTCTATTTCTCCCTGTTCTGACAGAGAATTACTGAACAAG
CTGGTGTTGTTCTCTCACTTGATCCAAAGCCGATAGAGGTAATATGAATT
TCCGTCATTTCCATATCTTGTTTACTATTAGTCACACTGTTCTCTTGATG
GTGGCAGGGAGATTGGAATGGTGCTGGATGCCACACCAACTACAGGTAAT
CTGTACACTCTAAAGATTTTAAATGAAGCCATATTTTGGAAAATAGGCAA
GCTATAATTTTTTCGGATAAGTTTTGAAGCTTTAAAAGTAATTCGTTAAT
TATTGTTGTTTGTAGTACAAAGAGTATGAGGGAGGAGGGA
>AJP0021_CLN35
TCCTCAGATTTTCTTTCATGTTAATTAACTTGGTTCACTTCCAATCATGT
TTGCTATATCCATTCTTTCTAgTTTCGCACTTGCCTTTCAGTGGGAATAT
CAAGTTGGTCCAAGTGTAGGCATTGAAGCTGGAGATGATATCTGGTGTTC
TAGATATATTCTTGAGGTAAATCATCTTTATTAACTTTTTGTGATAGATA
TACACAATAACAGACATGCTTCTAATCCACACATTGGTTCTGCAAATAAA
AGTATTTAATTCTTCCACATTAAAGTTTTTATCGATCTCCAAGACAGCCA
TTTTTCTTTGGATATTTTGATGGATATTTTCTGCACTAGCTTCCCTAACA
ATATCTTACCCAAAAAAGTTTTTTAAAGGGAAGTCAAACTTCCATGTTTT
TACCCCGAGTATTGGGTAGGTTCTTCTGTGTAAGTTGTTCAATTCAGATA
ATTGATGTCTTTTGGTCAAAGATCTTTATAACATGTGAATTCAATGTCTC
GGATTCCAAATTCACAAAGATCAGCGGAAGNNNNNNNNNNNNNNNNNNNN
NNNNNNNNNNNNNNNNNNNNNNNNNNNNNNNNNNNNNNNNNNNNNNNNNN
NNNNNNNNNNNNNNNNNNNNNNNNNNNNNNNNNNNNNNNNNNNNNNNNNN
NNNNNNNNNNNNNNNNNNNNNNNNNNNNNNNNNNNNNNNNNNNNTATCNT
TTTTTTTTTTCCTTTTAATTGGGTGTGGCTGAGGGGTGTTTTCTGTGTGT
TAGTGTGTGACTCTATTTCTCCCTGTTCTGACAGAGAATTACTGAACAAG
CTGGTGTTGTTCTCTCACTTGATCCAAAGCCGATAGAGGTAATATGAATT
TCCGTCATTTCCATATCTTGTTTACTATTAGTCACACTGTTCTCTTGATG
GTGGCAGGGAGATTGGAATGGTGCTGGATGCCACACCAACTACAGGTAAT
CTGTACACTCTAAAGATTTTAAATGAAGCCATATTTTGGAAAATAGGCAA
GCTATAATTTTTTCGGATAAGTTTTGAAGCTTTAAAAGTAATTCGTTAAT
TATTGTTGTTCGTAGTACAAAGAGTATGAGGGAGGAGGGA
>AJP0021_CLN52
TCCTCAGATTTTCTTTCATGTTAATTAACTTGGTTCACTTCCAATCATGT
TTGCTATATCCATTCTTTCTAATTTCGCACTTGCCTTTCAGTGGGAATAT
CAAGTTGGTCCAAGTGTAGGCATTGAAGCTGGAGATGATATCTGGTGTTC
TAGATATATTCTTGAGGTAAATCATCTTTATTAACTTTTTGTGATAGATA
TACACAATAACAGACATGCTTCTAATCCACACATTGGTTCTGCAAATAAA
AGTATTTAATTCTTCCACATTAAAGTTTTTATCGATCTCCAAGACAGCCA
TTTTTCTTTGGATATTTTGATGGATATTTTCTGCACTAGCTTCCCTAACA
ATATCTTACCCAAAAAAGTTTTTTAAAGGGAAGTCAAACTTCCATGTTTT
TACCCCGAGTATTGGGTAGGTTCTTCTGTGTAAGTTGTTCAATTCAGATA
ATTGATGTCTTTTGGTCAAAGATCTTTATAACATGTGAATTCAATGTCTC
GGATTCCAAATTCACAAAGATCAGCGGAAGAAAATTAAAGTCAGATGTCA
TATAGCAGCATACNACTACAAGATCATTCTTCCTTGAAATCTCTTCTAAA
AGGAATGTTTGGAACAAAGTTCCAGTTAGTTTAAATGTAATCATAATCTG
TTTATGATCAGCTTTTATAACAACTATAATTTACTCTTGGTGCTTATCTT
TTTTTTNTTTCCTTTTAATTGGGTGTGGCTGAGGGGTGTTTTCTGTGTGT
TAGTGTGTGACTCTATTTCTCCCTGTTCTGACAGAGAATTACTGAACAAG
CTGGTGTTGTTCTCTCACTTGATCCAAAGCCGATAGAGGTAATATGAATT
TCCGTCATTTCCATATCTTGTTTACTATTAGTCACACTGTTCTCTTGATG
GTGGCAGGGAGATTGGAATGGTGCTGGATGCCACACCAACTACAGGTAAT
CTGTACACTCTAAAGATTTTAAATGAAGCCATATTTTGGAAAATAGGCAA
GCTATAATTTTTTCGGATAAGTTTTGAAGCTTTAAAAGTAATTCGTTAAT
TATTGTTGTTTGTAGTACAAAGAGTATGAGGGAGGAGGGA
>AJP0021_PCR
TCCTCAGATTTTCTTTCATGTTAATTAACTTGGTTCACTTCCAATCATGT
TTGCTATATCCATTCTTTCTAATTTCGCACTTGCCTTTCAGTGGGAATAT
CAAGTTGGTCCAAGTGTAGGCATTGAAGCTGGAGATGATATCTGGTGTTC
TAGATATATTCTTGAGGTAAATCATCTTTATTAACTTTTTGTGATAGATA
TACACAATAACAGACATGCTTCTAATCCACACATTGGTTCTGCAAATAAA
AGTATTTAATTCTTCCACATTAAAGTTTTTATCGATCTCCAAGACAGCCA
TTTTTCTTTGGATATTTTGATGGATATTTTCTGCAMTAGCTTCCCTAACA
ATATCTTACCCAAAAAAGTTTTTTAAAGGGAAGTCAAACTTCCATGTTTT
TACCCCGAGTATTGGGTAGGTTCTTCTGTGTAAGTTGTTCAATTCAGATA
ATTGATGTCTTTTGGTCAAAGATCTTTATAACATGTGAATTCAATGTCTC
GGATTCCAAATTCACAAAGATCAGCGGAAGAAAATTAAAGTCAGATGTCA
TATAGCAGCATACNACTACAAGATCATTCTTCCTTGAAATCTCTTCTAAA
AGGAATGTTTGGAACAAAGTTCCAGTTAGTTTAAATGTAATCATAATCTG
TTTATGATCAGCTTTTATAACAACTATAATTTACTCTTGGTGCTTATCTT
TTTTTTTTTTCCTTTTAATTGGGTGTGGCTGAGGGGTGTTTTCTGTGTGT
TAGTGTGTGACTCTATTTCTCCCTGTTCTGACAGAGAATTACTGAACAAG
CTGGTGTTGTTCTCTCACTTGATCCAAAGCCGATAGAGGTAATATGAATT
TCCGTCATTTCCATATCTTGTTTACTATTAGTCACACTGTTCTCTTGATG
GTGGCAGGGAGATTGGAATGGTGCTGGATGCCACACCAACTACAGGTAAT
CTGTACACTCTAAAGATTTTAAATGAAGCCATATTTTGGAAAATAGGCAA
GCTATAATTTTTTCGGATAAGTTTTGAAGCTTTAAAAGTAATTCGTTAAT
TATTGTTGTTTGTAGTACAAAGAGTATGAGGGAGGAGGGA
>AJP0120_CLN05
TCCTCAGATTTTCTTTCATGTTAATTAACTTGGTTCACTTCCAATCATGT
TTGCTATATCCATTCTTTCTAATTTCGCACTTGCCTTTCAGTGGGAATAT
CAAGTTGGTCCAAGTGTAGGCATTGAAGCTGGAGATGATATCTGGTGTTC
TAGATATATTCTTGAGGTAAATCATCTTTATTAACTTTTTGTGATAGATA
TACACAATAACAGACATGCTTCTAATCCACACATTGGTTCTGCAAATAAA
AGTATTTAATTCTTCCACATTAAAGTTTTTATCGATCTCCAAGACAGCCA
TTTTTCTTTGGATATTTTGATGGATATTTTCTGCACTAGCTTCCCTAACA
ATATCTTACCCAAAAAAGTTTTTTAAAGGGAAGTCAAACTTCCATGTTTT
TACCCCGAGTATTGGGTAGGTTCTTCTGTGTAAGTTGTTCAATTCAGATA
ATTGATGTCTTTTGGTCAAAGATCTTTATAACATGTGAATTCAATGTCTC
GGATTCCAAATTCACAAAGATCAGCGGAAGAAAATTAAAGTCAGATGTCA
TATAGCAGCATACNACTACAAGATCATTCTTCCTTGAAATCTCTTCTAAA
AGGAATGTTTGGAACAAAGTTCCAGTTAGTTTAAATGTAATCATAATCTG
TTTATGATCAGCTTTTATAACAACTATAATTTACTCTTGGTGCTTATCTT
TTTTTTNTTTCCTTTTAATTGGGTGTGGCTGAGGGGTGTTTTCTGTGTGT
TAGTGTGTGACTCTATTTCTCCCTGTTCTGACAGAGAATTACTGAACAAG
CTGGTGTTGTTCTCTCACTTGATCCAAAGCCGATAGAGGTAATATGAATT
TCCGTCATTTCCATATCTTGTTTACTATTAGTCACACTGTTCTCTTGATG
GTGGCAGGGAGATTGGAATGGTGCTGGATGCCACACCAACTACAGGTAAT
CTGTACACTCTAAAGATTTTAAATGAAGCCATATTTTGGAAAATAGGCAA
GCTATAATTTTTTCGGATAAGTTTTGAAGCTTTAAAAGTAATTCGTTAAT
TATTGTTGTTTGTAGTACAAAGAGTATGAGGGAGGAGGGA
>AJP0120_CLN07
TCCTCAGATTTTCTTTCATGTTAATTAACTTGGTTCACTTCCAATCATGT
TTGCTATATCCATTCTTTCTAATTTCGCACTTGCCTTTCAGTGGGAATAT
CAAGTTGGTCCAAGTGTAGGCATTGAAGCTGGAGATGATATCTGGTGTTC
TAGATATATTCTTGAGGTAAATCATCTTTATTAACTTTTTGTGATAGATA
TACACAATAACAGACATGCTTCTAATCCACACATTGGTTCTGCAAATAAA
AGTATTTAATTCTTCCACATTAAAGTTTTTATCGATCTCCAAGACAGCCA
TTTTTCTTTGGATATTTTGATGGATATTTTCTGCACTAGCTTCCCTAACA
ATATCTTACCCAAAAAAGTTTTTTAAAGGGAAGTCAAACTTCCATGTTTT
TACCCCGAGTATTGGGCAGGGTCTTCTGTGTAAGTTGTTCAATTCAGATA
ATTGATGTCTTTTGGTCAAAGATCTTTATAACATGTGAATTCAATGTCTC
GGATTCCAAATTCACAAAGATCAGCGGAAGAAAATTAAAGTCAGATGTCA
TATAGCAGCATACNACTACAAGATCATTCTTCCTTGAAATCTCTTCTAAA
AGGAATGTTTGGAACAAAGTTCCAGTTAGTTTAAATGTAATCATAATCTG
TTTATGATCAGCTTTTATAACAACTATAATTTACTCTTGGTGCTTATCTT
TTTTTTNTTTCCTTTTAATTGGGTGTGGCTGAGGGGTGTTTTCTGTGTGT
TAGTGTGTGACTCTATTTCTCCCTGTTCTGACAGAGAATTACTGAACAAG
CTGGTGTTGTTCTCTCACTTGATCCAAAGCCGATAGAGGTAATATGAATT
TCCGTCATTTCCATATCTTGTTTACTATTAGTCACACTGTTCTCTTGATG
GTGGCAGGGAGATTGGAATGGTGCTGGATGCCACACCAACTACAGGTAAT
CTGTACACTCTAAAGATTTTAAATGAAGCCATATTTTGGAAAATAGGCAA
GCTATAATTTTTTCGGATAAGTTTTGAAGCTTTAAAAGTAATTCGTTAAT
TATTGTTGTTTGTAGTACAAAGAGTATGAGGGAGGAGGGA
>AJP0120_CLN10
TCCTCAGATTTTCTTTCATGTTAATTAACTTGGTTCACTTCCAATCATGT
TTGCTATATCCATTCTTTCTAATTTCGCACTTGCCTTTCAGTGGGAATAT
CAAGTTGGTCCAAGTGTAGGCATTGAAGCTGGAGATGATATCTGGTGTTC
TAGATATATTCTTGAGGTAAATCATCTTTATTAACTTTTTGTGATAGATA
TACACAATAACAGACATGCTTCTAATCCACACATTGGTTCTGCAAATAAA
AGTATTTAATTCTTCCACATTAAAGTTTTTATCGATCTCCAAGACAGCCA
TTTTTCTTTGGATATTTTGATGGATATTTTCTGCACTAGCTTCCCTAACA
ATATCTTACCCAAAAAAGTTTTTTAAAGGGAAGTCAAACTTCCATGTTTT
TACCCCGAGTATTGGGTAGGTTCTTCTGTGTAAGTTGTTCAATTCAGATA
ATTGATGTCTTTTGGTCAAAGATCTTTATAACATGTGAATTCAATGTCTC
GGATTCCAAATTCACAAAGATCAGCGGAAGAAAATTAAAGTCAGATGTCA
TATAGCAGCATACNACTACAAGATCATTCTTCCTTGAAATCTCTTCTAAA
AGGAATGTTTGGAACAAAGTTCCAGTTAGTTTAAATGTAATCATAATCTG
TTTATGATCAGCTTTTATAACAACTATAATTTACTCTTGGTGCTTATCTT
TTTTTTNTTTCCTTTTAATTGGGTGTGGCTGAGGGGTGTTTTCTGTGTGT
TAGTGTGTGACTCTATTTCTCCCTGTTCTGACAGAGAATTACTGAACAAG
CTGGTGTTGTTCTCTCACTTGATCCAAAGCCGATAGAGGTAATATGAATT
TCCGTCATTTCCGTATCTTGTTTACTATTAGTCACACTGTTCTCTTGATG
GTGGCAGGGAGATTGGAATGGTGCTGGATGCCACACCAACTACAGGTAAT
CTGTACACTCTAAAGATTTTAAATGAAGCCATATTTTGGAAAATAGGCAA
GCTATAATTTTTTCGGATAAGTTTTGAAGCTTTAAAAGTAATTCGTTAAT
TATTGTTGTTTGTAGTACAAAGAGTATGAGGGAGGAGGGA
>AJP0120_CLN11
TCCTCAGATTTTCTTTCATGTTAATTAACTTGGTTCACTTCCAATCATGT
TTGCTATATCCATTCTTTCTAATTTCGCACTTGCCTTTCAGTGGGAATAT
CAAGTTGGTCCAAGTGTAGGCATTGAAGCTGGAGATGATATCTGGTGTTC
TAGATATATTCTTGAGGTAAATCATCTTTATTAACTTTTTGTGATAGATA
TACACAATAACAGACATGCTTCTAATCCACACATTGGTTCTGCAAATAAA
AGTATTTAATTCTTCCACATTAAAGTTTTTATCGATCTCCAAGACAGCCA
TTTTTCTTTGGATATTTTGATGGATATTTTCTGCACTAGCTTCCCTAACA
ATATCTTACCCAAAAAAGTTTTTTAAAGGGAAGTCAAACTTCCATGTTTT
TACCCCGAGTATTGGGTAGGTTCTTCTGTGTAAGTTGTTCAATTCAGATA
ATTGATGTCTTTTGGTCAAAGATCTTTATAACATGTGAATTCAATGTCTC
GGATTCCAAATTCACAAAGATCAGCGGAAGAAAATTAAAGTCAGATGTCA
TATAGCAGCATACNACTACAAGATCATTCTTCCTTGAAATCTCTTCTAAA
AGGAATGTTTGGAACAAAGTTCCAGCTAGTTTAAATGTAATCATAATCTG
TTTATGATCAGCTTTTATAACAACTATAATTTACTCTTGGTGCTTATCTT
TTTTTTNTTTCCTTTTAATTGGGTGTGGCTGAGGGGTGTTTTCTGTGTGT
TAGTGTGTGACTCTATTTCTCCCTGTTCTGACAGAGAATTACTGAACAAG
CTGGTGTTGTTCTCTCACTTGATCCAAAGCCGATAGAGGTAATATGAATT
TCCGTCATTTCCATATCTTGTTTACTATTAATCACACTGTTCTCTTGATG
GTGGCAGGGAGATTGGAATGGTGCTGGATGCCACACCAACTACAGGTAAT
CTGTACACTCTAAAGATTTTAAATGAAGCCATATTTTGGAAAATAGGCAA
GCTATAATTTTTTCGGATAAGTTTTGAAGCTTTAAAAGTAATTCGTTAAT
TATTGTTGTTTGTAGTACAAAGAGTATGAGGGAGGAGGGA
>AJP0120_CLN24
TCCTCAGATTTTCTTTCATGTTAATTAACTTGGTTCACTTCCAATCATGT
TTGCTATATCCATTCTTTCTAATTTCGCACTTGCCTTTCAGTGGGAATAT
CAAGTTGGTCCAAGTGTAGGCATTGAAGCTGGAGATGATATCTGGTGTTC
TAGATATATTCTTGAGGTAAATCATCTTTATTAACTTTTTGTGATAGATA
TACACAATAACAGACATGCTTCTAATCCACACATTGGTTCTGCAAATAAA
AGTATTTAATTCTTCCACATTAAAGTTTTTATCGATCTCCAAGACAGCCA
TTTTTCTTTGGATATTTTGATGGATATTTTCTGCACTAGCTTCCCTAACA
ATATCTTACCCAAAAAAGTTTTTTAAAGGGAAGTCAAACTTCCATGTTTT
TACCCCGAGTATTGGGTAGGTTCTTCTGTGTAAGTTGTTCAATTCAGATA
ATTGATGTCTTTTGGTCAAAGATCTTTATAACATGTGAATTCAATGTCTC
GGATTCCAAATTCACAAAGATCAGCGGAAGAAAATTAAAGTCAGATGTCA
TATAGCAGCATACNACTACAAGATCATTCTTCCTTGAAATCTCTTCTAAA
AGGAATGTTTGGAACAAAGTTCCAGTTAGTTTAAATGTAATCATAATCTG
TTTATGATCAGCTTTTATAACAACTATAATTTACTCTTGGTGCTTATCTT
TTTTTTNTTTCCTTTTAATTGGGTGTGGCTGAGGGGTGTTTTCTGTGTGT
TAGTGTGTGACTCTATTTCTCCCTGTTCTGACAGAGAATTACTGAACAAG
CTGGTGTTGTTCTCTCACTTGATCCAAAGCCGATAGAGGTAATATGAATT
TCCGTCATTTCCATATCTTGTTTACTATTAGTCACACTGTTCTCTTGATG
GTGGCAGGGAGATTGGAATGGTGCTGGATGCCACACCAACTACAGGTAAT
CTGTACACTCTAAAGATTTTAAATGAAGCCATATTTTGGAAAATAGGCAA
GCTATAATTTTTTCGGATAAGTTTTGAAGCTTTAAAAGTAATTCGTTAAT
TATTGTTGTTTGTAGTACAAAGAGTATGAGGGAGGAGGGA
>AJP0120_CLN25
TCCTCAGATTTTCTTTCATGTTAATTAACTTGGTTCACTTCCAATCATGT
TTGCTATATCCATTCTTTCTAATTTCGCACTTGCCTTTCAGTGGGAATAT
CAAGTTGGTCCAAGTGTAGGCATTGAAGCTGGAGATGATATCTGGTGTTC
TAGATATATTCTTGAGGTAAATCATCTTTATTAACTTTTTGTGATAGATA
TACACAATAACAGACATGCTTCTAATCCACACATTGGTTCTGCAAATAAA
AGTATTTAATTCTTCCACATTAAAGTTTTTATCGATCTCCAAGACAGCCA
TTTTTCTTTGGATATTTTGATGGATATTTTCTGCACTAGCTTCCCTAACA
ATATCTTACCCAAAAAAGTTTTTTAAAGGGAAGTCAAACTTCCATGTTTT
TACCCCGAGTATTGGGTAGGTTCTTCTGTGTAAGTTGTTCAATTCAGATA
ATTGATGTCTTTTGGTCAAAGATCTTTATAACATGTGAATTCAATGTCTC
GGATTCCAAATTCACAAAGATCAGCGGAAGAAAATTAAAGTCAGATGTCA
TATAGCAGCATACNACTACAAGATCATTCTTCCTTGAAATCTCTTCTAAA
AGGAATGTTTGGAACAAAGTTCCAGTTAGTTTAAATGTAATCATAATCTG
TTTATGATCAGCTTTTATAACAACTATAATTTACTCTTGGTGCTTATCTT
TTTTTTNTTTCCTTTTAATTGGGTGTGGCTGAGGGGTGTTTTCTGTGTGT
TAGTGTGTGACTCTATTTCTCCCTGTTCTGACAGAGAATTACTGAACAAG
CTGGTGTTGTTCTCTCACTTGATCCAAAGCCGATAGAGGTAATATGAATT
TCCGTCATTTCCATATCTTGTTTACTATTAGTCACACTGTTCTCTTGATG
GTGGCAGGGAGATTGGAATGGTGCTGGATGCCACACCAACTACAGGTAAT
CTGTACACTCTAAAGATTTTAAATGAAGCCATATTTTGGAAAATAGGCAA
GCTATAATTTTTTCGGATAAGTTTTGAAGCTTTAAAAGTAATTCGTTAAT
TATTGTTGTTTGTAGTACAAAGAGTATGAGGGAGGAGGGA
>AJP0120_CLN28
TCCTCAGATTTTCTTTCATGTTAATTAACTTGGTTCACTTCCAATCATGT
TTGCTATATCCATTCTTTCTAATTTCGCACTTGCCTTTCAGTGGGAATAT
CAAGTTGGTCCAAGTGTAGGCATTGAAGCTGGAGATGATATCTGGTGTTC
TAGATATATTCTTGAGGTAAATCATCTTTATTAACTTTTTGTGATAGATA
TACACAATAACAGACATGCTTCTAATCCACACATTGGTTCTGCAAATAAA
AGTATTTAATTCTTCCACATTAAAGTTTTTATCGATCTCCAAGACAGCCA
TTTTTCTTTGGATATTTTGATGGATATTTTCTGCACTAGCTTCCCTAACA
ATATCTTACCCAAAAAAGTTTTTTAAAGGGAAGTCAAACTTCCATGTTTT
TACCCCGAGTATTGGGCAGGGTCTTCTGTGTAAGTTGTTCAATTCAGATA
ATTGATGTCTTTTGGTCAAAGATCTTTATAACATGTGAATTCAATGTCTC
GGATTCCAAATTCACAAAGATCAGCGGAAGAAAATTAAAGTCAGATGTCA
TATAGCAGCATACNACTACAAGATCATTCTTCCTCGAAATCTCTNNNAAA
AGGAATGTTTGGAACAAAGTTCCAGTTAGTTTAAATGTAATCATAATCTG
TTTATGATCAGCTTTTATAACAACTATAATTTACTCTTGGTGCTTATCTT
TTTTTTNTTTCCTTTTAATTGGGTGTGGCTGAGGGGTGTTTTCTGTGTGT
TAGTGTGTGACTCTATTTCTCCCTGTTCTGACAGAGAATTACTGAACAAG
CTGGTGTTGTTCTCTCACTTGATCCAAAGCCGATAGAGGTAATATGAATT
TCCGTCATTTCCATATCTTGTTTACTATTAGTCACACTGTTCTCTTGATG
GTGGCAGGGAGATTGGAATGGTGCTGGATGCCACACCAACTACAGGTAAT
CTGTACACTCTAAAGATTTTAAATGAAGCCATATTTTGGAAAATAGGCAA
GCTATAATTTTTTAGGATAAGTTTTGAAGCTTTAAAAGTAATTCGTTAAT
TATTGTTGTTTGTAGTACAAAGAGTATGAGGGAGGAGGGA
>AJP0120_CLN29
TCCTCAGATTTTCTTTCATGTTAATTAACTTGGTTCACTTCCAATCATGT
TTGCTATATCCATTCTTTCTAATTTCGCACTTGCCTTTCAGTGGGAATAT
CAAGTTGGTCCAAGTGTAGGCATTGAAGCTGGAGATGATATCTGGTGTTC
TAGATATATTCTTGAGGTAAATCATCTTTATTAACTTTTTGTGATAGATA
TACACAATAACAGACATGCTTCTAATCCACACATTGGTTCTGCAAATAAA
AGTATTTAATTCTTCCACATTAAAGTTTTTATCGATCTCCAAGACAGCCA
TTTTTCTTTGGATATTTTGATGGATATTTTCTGCACTAGCTTCCCTAACA
ATATCTTACCCAAAAAAGTTTTTTAAAGGGAAGTCAAACTTCCATGTTTT
TACCCCGAGTATTGGGTAGGTTCTTCTGTGTAAGTTGTTCAATTCAGATA
ATTGATGTCTTTTGGTCAAAGATCTTTATAACATGTGAATTCgATGTCTC
GGATTCCAAATTCACAAAGATCAGCGGAAGAAAATTAAAGTCAGATGTCA
TATAGCAGCATACNACTACAAGATCATTCTTCCTTGAAATCTCTTCTAAA
AGGAATGTTTGGAACAAAGTTCCAGTTAGTTTAAATGTAATCATAATCTG
TTTATGATCAGCTTTTATAACAACTATAATTTACTCTTGGTGCTTATCTT
TTTTTTNTTTCCTTTTAATTGGGTGTGGCTGAGGGGTGTTTTCTGTGTGT
TAGTGTGTGACTCTATTTCTCCCTGTTCTGACAGAGAATTACTGAACAAG
CTGGTGTTGTTCTCTCACTTGATCCAAAGCCGATAGAGGTAATATGAATT
TCCGTCATTTCCATATCTTGTTTACTATTAGTCACACTGTTCTCTTGATG
GTGGCAGGGAGATTGGAATGGTGCTGGATGCCACACCAACTACAGGTAAT
CTGTACACTCTAAAGATTTTAAATGAAGCCATATTTTGGAAAATAGGCAA
GCTATAATTTTTTAGGATAAGTTTTGAAGCTTTAAAAGTAATTCGTTAAT
TATTGTTGTTTGTAGTACAAAGAGTATGAGGGAGGAGGGA
>AJP0120_PCR
TCCTCAGATTTTCTTTCATGTTAATTAACTTGGTTCACTTCCAATCATGT
TTGCTATATCCATTCTTTCTAATTTCGCACTTGCCTTTCAGTGGGAATAT
CAAGTTGGTCCAAGTGTAGGCATTGAAGCTGGAGATGATATCTGGTGTTC
TAGATATATTCTTGAGGTAAATCATCTTTATTAACTTTTTGTGATAGATA
TACACAATAACAGACATGCTTCTAATCCACACATTGGTTCTGCAAATAAA
AGTATTTAATTCTTCCACATTAAAGTTTTTATCGATCTCCAAGACAGCCA
TTTTTCTTTGGATATTTTGATGGATATTTTCTGCACTAGCTTCCCTAACA
ATATCTTACCCAAAAAAGTTTTTTAAAGGGAAGTCAAACTTCCATGTTTT
TACCCCGAGTATTGGGYAGGKTCTTCTGTGTAAGTTGTTCAATTCAGATA
ATTGATGTCTTTTGGTCAAAGATCTTTATAACATGTGAATTCAATGTCTC
GGATTCCAAATTCACAAAGATCAGCGGAAGAAAATTAAAGTCAGATGTCA
TATAGCAGCATACNACTACAAGATCATTCTTCCTTGAAATCTCTTCTAAA
AGGAATGTTTGGAACAAAGTTCCAGTTAGTTTAAATGTAATCATAATCTG
TTTATGATCAGCTTTTATAACAACTATAATTTACTCTTGGTGCTTATCTT
TTTTTTTTTTCCTTTTAATTGGGTGTGGCTGAGGGGTGTTTTCTGTGTGT
TAGTGTGTGACTCTATTTCTCCCTGTTCTGACAGAGAATTACTGAACAAG
CTGGTGTTGTTCTCTCACTTGATCCAAAGCCGATAGAGGTAATATGAATT
TCCGTCATTTCCATATCTTGTTTACTATTAGTCACACTGTTCTCTTGATG
GTGGCAGGGAGATTGGAATGGTGCTGGATGCCACACCAACTACAGGTAAT
CTGTACACTCTAAAGATTTTAAATGAAGCCATATTTTGGAAAATAGGCAA
GCTATAATTTTTTMGGATAAGTTTTGAAGCTTTAAAAGTAATTCGTTAAT
TATTGTTGTTTGTAGTACAAAGAGTATGAGGGAGGAGGGA
>AJP0490_CLN02
TCCTCAGATTTTCTTTCATGTTAATTAACTTGGTTCACTTCCAATCATGT
TTGCTATATCCATTCTTTCTAATTTCGCACTTGCCTTTCAGTGGGAATAT
CAAGTTGGTCCAAGTGTAGGCATTGAAGCTGGAGATGATATCTGGTGTTC
TAGATATATTCTTGAGGTAAATCATCTTTATTAACTTTTTGTGATAGATA
TACACAATAACAGACATGCTTCTAATCCACACATTGGTTCTGCAAATAAA
AGTATTTAATTCTTCCACATTAAAGTTTTTATCGATCTCCAAGACAGCCA
TTTTTCTTTGGATATTTTGATGGATATTTTCTGCACTAGCTTCCCTAACA
ATATCTTACCCAAAAAAGTTTTTTAAAGGGAAGTCAAACTTCCATGTTTT
TACCCCGAGTATTGGGCAGGTTCTTCTGTGTAAGTTGTTCAATTCAGATA
ATTGATGTCTTTTGGTCAAAGATCTTTATAACATGTGAATTCAATGTCTC
GGATTCCAAATTCACAAAGATCAGCGGAAGAAAATTAAAGTCAGATGTCA
TATAGCAGCATACNACTACAAGATCATTCTTCCTTGAAATCTCTTCTAAA
AGGAATGTTTGGAACAAAGTTCCAGTTAGTTTAAATGTAATCATAATCTG
TTTATGATCAGCTTTTATAACAACTATAATTTACTCTTGGTGCTTATCTT
TTTTTTNTTTCCTTTTAATTGGGTGTGGCTGAGGGGTGTTTTCTGTGTGT
TAGTGTGTGACTCTATTTCTCCCTGTTCTGACAGAGAATTACTGAACAAG
CTGGTGTTGTTCTCTCACTTGATCCAAAGCCGATAGAGGTAATATGAATT
TCCGTCATTTCCATATCTTGTTTACTATTAGTCACACTGTTCTCTTGATG
GTGGCAGGGAGATTGGAATGGTGCTGGATGCCACACCAACTACAGGTAAT
CTGTACACTCTAAAGATTTTAAATGAAGCCATATTTTGGAAAATAGGCAA
GCTATAATTTTTTAGGATAAGTTTTGAAGCTTTAAAAGTAATTCGTTAAT
TATTGTTGTTTGTAGTACAAAGAGTATGAGGGAGGAGGGA
>AJP0490_CLN03
TCCTCAGATTTTCTTTCATGTTAATTAACTTGGTTCACTTCCAATCATGT
TTGCTATATCCATTCTTTCTAATTTCGCACTTGCCTTTCAGTGGGAATAT
CAAGTTGGTCCAAGTGTAGGCATTGAAGCTGGAGATGATATCTGGTGTTC
TAGATATATTCTTGAGGTAAATCATCTTTATTAACTTTTTGTGATAGATA
TACACAATAACAGACATGCTTCTAATCCACACATTGGTTCTGCAAATAAA
AGTATTTAATTCTTCCACATTAAAGTTTTTATCGATCTCCAAGACAGCCA
TTTTTCTTTGGATATTTTGATGGATATTTTCTGCACTAGCTTCCCTAACA
ATATCTTACCCAAAAAAGTTTTTTAAAGGGAAGTCAAACTTCCATGTTTT
TACCCCGAGTATTGGGCAGGTTCTTCTGTGTAAGTTGTTCAATTCAGATA
ATTGATGTCTTTTGGTCAAAGATCTTTATAACATGTGAATTCAATGTCTC
GGATTCCAAATTCACAAAGATCAGCGGAAGAAAATTAAAGTCAGATGTCA
TATAGCAGCATACNACTACAAGATCATTCTTCCTTGAAATCTCTTCTAAA
AGGAATGTTTGGAACAAAGTTCCAGTTAGTTTAAATGTAATCATAATCTG
TTTATGATCAGCTTTTATAACAACTATAATTTACTCTTGGTGCTTATCTT
TTTTTTNNTTCCTTTTAATTGGGTGTGGCTGAGGGGTGTTTTCTGTGTGT
TAGTGTGTGACTCTATTTCTCCCTGTTCTGACAGAGAATTACTGAACAAG
CTGGTGTTGTTCTCTCACTTGATCCAAAGCCGATAGAGGTAATATGAATT
TCCGTCATTTCCATATCTTGTTTACTATTAGTCACACTGTTCTCTTGATG
GTGGCAGGGAGATTGGAATGGTGCTGGATGCCACACCAACTACAGGTAAT
CTGTACACTCTAAAGATTTTAAATGAAGCCATATTTTGGAAAATAGGCAA
GCTATAATTTTTTAGGATAAGTTTTGAAGCTTTAAAAGTAATTCGTTAAT
TATTGTTGTTTGTAGTACAAAGAGTATGAGGGAGGAGGGA
>AJP0490_CLN04
TCCTCAGATTTTCTTTCATGTTAATTAACTTGGTTCACTTCCAATCATGT
TTGCTATATCCATTCTTTCTAATTTCGCACTTGCCTTTCAGTGGGAATAT
CAAGTTGGTCCAAGTGTAGGCATTGAAGCTGGAGATGATATCTGGTGTTC
TAGATATATTCTTGAGGTAAATCATCTTTATTAACTTTTTGTGATAGATA
TACACAATAACAGACATGCTTCTAATCCACACATTGGcTCTGCAAATAAA
AGTATTTAATTCTTCCACATTAAAGTTTTTATCGATCTCCAAGACAGCCA
TTTTTCTTTGGATATTTTGATGGATATTTTCTGCACTAGCTTCCCTAACA
ATATCTTACCCAAAAAAGTTTTTTAAAGGGAAGTCAAACTTCCATGTTTT
TACCCCGAGTATTGGGCAGGTTCaTCTGTGTAAGTTGTTCAATTCAGATA
ATTGATGTCTTTTGGTCAAAGATCTTTATAACATGTGAATTCAATGTCTC
GGATTCCAAATTCACAAAGATCAGCGGAAGAAAATTAAAGTCAGATGTCA
TATAGCAGCATACNACTACAAGATCATTCTTCCTTGAAATCTCTTCTAAA
AGGAATGTTTGGAACAAAGTTCCAGTTAGTTTAAATGTAATCATAATCTG
TTTATGATCAGCTTTTATAACAACTATAATTTACTCTTGGTGCTTATCTT
TTTTTTTTTTCCTTTTAATTGGGTGTGGCTGAGGGGTGTTTTCTGTGTGT
TAGTGTGTGACTCTATTTCTCCCTGTTCTGACAGAGAATTACTGAACAAG
CTGGTGTTGTTCTCTCACTTGATCCAAAGCCGATAGAGGTAATATGAATT
TCCGTCATTTCCATATCTTGTTTACTATTAGTCACACTGTTCTCTTGATG
GTGGCAGGGAGATTGGAATGGTGCTGGATGCCACACCAACTACAGGTAAT
CTGTACACTCTAAAGATTTTAAATGAAGCCATATTTTGGAAAATAGGCAA
GCTATAATTTTTTAGGATAAGTTTTGAAGCTTTAAAAGTAATTCGTTAAT
TATTGTTGTTTGTAGTACAAAGAGTATGAGGGAGGAGGGA
>AJP0490_CLN06
TCCTCAGATTTTCTTTCATGTTAATTAACTTGGTTCACTTCCAATCATGT
TTGCTATATCCATTCTTTCTAATcTCGCACTTGCCTTTCAGTGGGAATAT
CAAGTTGGTCCAAGTGTAGGCATTGAAGCTGGAGATGATATCTGGTGTTC
TAGATATATTCTTGAGGTAAATCATCTTTATTAACTTTTTGTGATAGATA
TACACAATAACAGACATGCTTCTAATCCACACATTGGTTCTGCAAATAAA
AGTATTTAATTCTTCCACATTAAAGTTTTTATCGATCTCCAAGACAGCCA
TTTTTCTTTGGATATTTTGATGGATATTTcCTGCACTAGCTTCCCTAACA
ATATCTTACCCAAAAAAGTTTTTTAAAGGGAAGTCAAACTTCCATGTTTT
TACCCCGAGTATTGGGCAGGTTCTTCTGTGTAAGTTGTTCAATTCAGATA
ATTGATGTCTTTTGGTCAAAGATCTTTATAACATGTGAATTCAATGTCTC
GGATTCCAAATTCACAAAGATCAGCGGAAGAAAATTAAAGTCAGATGTCA
TATAGCAGCATACNACTACAAGATCATTCTTCCTTGAAATCTCTTCTAAA
AGGAATGTTTGGAACAAAGTTCCAGTTAGTTTAAATGTAATCATAATCTG
TTTATGATCAGCTTTTATAACAACTATAATTTACTCTTGGTGCTTATCTT
TTTTTTNNTTCCTTTTAATTGGGTGTGGCTGAGGGGTGTTTTCTGTGTGT
TAGTGTGTGACTCTATTTCTCCCTGTTCTGACAGAGAATTACTGAACAAG
CTGGTGTTGTTCTCTCACTTGATCCAAAGCCGATAGAGGTAATATGAATT
TCCGTCATTTCCATATCTTGTTTACTATTAGTCACACTGTTCTCTTGATG
GTGGCAGGGAGATTGGAATGGTGCTGGATGCCACACCAACTACAGGTAAT
CTGTACACTCTAAAGATTTTAAATGAAGCCATATTTTGGAAAATAGGCAA
GCTATAATTTTTTAGGATAAGTTTTGAAGCTTTAAAAGTAATTCGTTAAT
TATTGTTGTTTGTAGTACAAAGAGTATGAGGGAGGAGGGA
>AJP0490_CLN08
TCCTCAGATTTTCTTTCATGTTAATTAACTTGGTTCACTTCCAATCATGT
TTGCTATATCCATTCTTTCTAATTTCGCACTTGCCTTTCAGTGGGAATAT
CAAGTTGGTCCAAGTGTAGGCATTGAAGCTGGAGATGATATCTGGTGTTC
TAGATATATTCTTGAGGTAAATCATCTTTATTAACTTcTTGTGATAGATA
TACACAATAACAGACATGCTTCTAATCCACACATTGGTTCTGCAAATAAA
AGTATTTAATTCTTCCACATTAAAGTTTTTATCGATCTCCAAGACAGCCA
TTTTTCTTTGGATATTTTGATGGATATTTTCTGCACTAGCTTCCCTAACA
ATATCTTACCCAAAAAAGTTTTTNAAAGGGAAGTCAAACTTCCATGTTTT
TACCCCGAGTATTGGGCAGGTTCTTCTGTGTAAGTTGTTCAATTCAGATA
ATTGATGTCTTTTGGTCAAAGATCTTTATAACATGTGAATTCAATGTCTC
GGATTCCAAATTCACAAAGATCAGCGGAAGAAAATTAAAGTCAGATGTCA
TATAGCAGCATACNACTACAAGATCATTCTTCCTTGAAATCTCTTCTAAA
AGGAATGTTTGGAACAAAGTTCCAGTTAGTTTAAATGTAATCATAATCTG
TTTATGATCAGCTTTTATAACAACTATAATTTACTCTTGGTGCTTATCTT
TTTTTTNTTTCCTTTTAATTGGGTGTGGCTGAGGGGTGTTTTCTGTGTGT
TAGTGTGTGACTCTATTTCTCCCTGTTCTGACAGAGAATTACTGAACAAG
CTGGTGTTGTTCTCTCACTTGATCCAAAGCCGATAGAGGTAATATGAATT
TCCGTCATTTCCATATCTTGTTTACTATTAGTCACACTGTTCTCTTGATG
GTGGCAGGGAGATTGGAATGGTGCTGGATGCCACACCAACTACAGGTAAT
CTGTACACTCTAAAGATTTTAAATGAAGCCATATTTTGGAAAATAGGCAA
GCTATAATTTTTTAGGATAAGTTTTGAAGCTTTAAAAGTAATTCGTTAAT
TATTGTTGTTTGTAGTACAAAGAGTATGAGGGAGGAGGGA
>AJP0490_CLN09
TCCTCAGATTTTCTTTCATGTTAATTAACTTGGTTCACTTCCAATCATGT
TTGCTATATCCATTCTTTCTAATTTCGCACTTGCCTTTCAGTGGGAATAT
CAAGTTGGTCCAAGTGTAGGCATTGAAGCTGGAGATGATATCTGGTGTTC
TAGATATATTCTTGAGGTAAATCATCTTTATTAACTTTTTGTGATAGATA
TACACAATAACAGACATGCTTCTAATCCACACATTGGTTCTGCAAATAAA
AGTATTTAATTCTTCCACATTAAAGTTTTTATCGATCTCCAAGACAGCCA
TTTTTCTTTGGATATTTTGATGGATATTTTCTGCACTAGCTTCCCTAACA
ATATCTTACCCAAAAAAGTTTTTTAAAGGGAAGTCAAACTTCCATGTTTT
TACCCCGAGTATTGGGCAGGTTCTTCTGTGTAAGTTGTTCAATTCAGATA
ATTGATGTCTTTTGGTCAAAGATCTTTATAACATGTGAATTCAATGTCTC
GGATTCCAAATTCACAAAGATCAGCGGAAGAAAATTAAAGTCAGATGTCA
TATAGCAGCATACNACTACAAGATCATTCTTCCTTGAAATCTCTTCTAAA
AGGAATGTTTGGAACAAAGTTCCAGTTAGTTTAAATGTAATCATAATCTG
TTTATGATCAGCTTTTATAACAACTATAATTTACTCTTGGTGCTTATCTT
TTTTTTNTTTCCTTTTAATTGGGTGTGGCTGAGGGGTGTTTTCTGTGTGT
TAGTGTGTGACTCTATTTCTCCCTGTTCTGACAGAGAATTACTGAACAAG
CTGGTGTTGTTCTCTCACTTGATCCAAAGCCGATAGAGGTAATATGAATT
TCCGTCATTTCCATATCTTGTTTACTATTAGTCACACTGTTCTCTTGATG
GTGGCAGGGAGATTGGAATGGTGCTGGATGCCACACCAACTACAGGTAAT
CTGTACACTCTAAAGATTTTAAATGAAGCCATATTTTGGAAAATAGGCAA
GCTATAATTTTTTAGGATAAGTTTTGAAGCTTTAAAAGTAATTCGTTAAT
TATTGTTGTTTGTAGTACAAAGAGTATGAGGGAGGAGGGA
>AJP0490_CLN18
TCCTCAGATTTTCTTTCATGTTAATTAACTTGGTTCACTTCCAATCATGT
TTGCTATATCCATTCTTTCTAATTTCGCACTTGCCTTTCAGTGGGAATAT
CAAGTTGGTCCAAGTGTAGGCATTGAAGCTGGAGATGATATCTGGTGTTC
TAGATATATTCTTGAGGTAAATCATCTTTATTAACTTTTTGTGATAGATA
TACACAATAACAGACATGCTTCTAATCCACACATTGGTTCTGCAAATAAA
AGTATTTAATTCTTCCACATTAAAGTTTTTATCGATCTCCAAGACAGCCA
TTTTTCTTTGGATATTTTGATGGATATTTTCTGCACTAGCTTCCCTAACA
ATATCTTACCCAAAAAAGTTTTTTAAAGGGAAGTCAAACTTCCATGTTTT
TACCCCGAGTATTGGGCAGGTTCTTCTGTGTAAGTTGTTCAATTCAGATA
ATTGATGTCTTTTGGTCAAAGATCTTTATAACATGTGAATTCAATGTCTC
GGATTCCAAATTCACAAAGATCAGCGGAAGAAAATTAAAGTCAGATGTCA
TATAGCAGCATACNACTACAAGATCATTCTTCCTTGAAATCTCTTCTAAA
AGGAATGTTTGGAACAAAGTTCCAGTTAGTTTAAATGTAATCATAATCTG
TTTATGATCAGCTTTTATAACAACTATAATTTACTCTTGGTGCTTATCTT
TTTTTTNTTTCCTTTTAATTGGGTGTGGCTGAGGGGTGTTTTCTGTGTGT
TAGTGTGTGACTCTATTTCTCCCTGTTCTGACAGAGAATTACTGAACAAG
CTGGTGTTGTTCTCTCACTTGATCCAAAGCCGATAGAGGTAATATGAATT
TCCGTCATTTCCATATCTTGTTTACTATTAGTCACACTGTTCTCTTGATG
GTGGCAGGGAGATTGGAATGGTGCTGGATGCCACACCAACTACAGGTAAT
CTGTACACTCTAAAGATTTTAAATGAAGCCATATTTTGGAAAATAGGCAA
GCTATAATTTTTTAGGATAAGTTTTGAAGCTTTAAAAGTAATTCGTTAAT
TATTGTTGTTTGTAGTACAAAGAGTATGAGGGAGGAGGGA
>AJP0490_CLN21
TCCTCAGATTTTCTTTCATGTTAATTAACTTGGcTCACTTCCAATCATGT
TTGCTATATCCATTCTTTCTAATTTCGCACTTGCCTTTCAGTGGGAATAT
CAAGTTGGTCCAAGTGTAGGCATTGAAGCTGGAGATGATATCTGGTGTTC
TAGATATATTCTTGAGGTAAATCATCTTTATTAACTTTTTGTGATAGATA
TACACAATAACAGACATGCTTCTAATCCACACATTGGTTCaGCAAATAAA
AGTATTTAATTCTTCCACATTAAAGTTTTTATCGATCTCCAAGACAGCCA
TTTTTCTTTGGATATTTTGATGGATATTTTCTGCACTAGCTTCCCTAACA
ATATCTTACCCAAAAAAGTTTTTTAAAGGGAAGTCAAACTTCCATGTTTT
TACCCCGAGTATTGGGCAGGTTCTTCTGTGTAAGTTGcTCAATTCAGATA
ATTGATGTCTTTTGGTCAAAGATCTTTATAACATGTGAATTCAATGTCTC
GGATTCCAAATTCACAAAGATCAGCGGAAGAAAATTAAAGTCAGATGTCA
TATAGCAGCATACNACTACAAGATCATTCTTCCTTGAAATCTCTTCTAAA
AGGAATGTTTGGAACAAAGTTCCAGTTAGTTTAAATGTAATCATAATCTG
TTTATGATCAGCTTTTATAACAACTATAATTTACTCTTGGTGCTTATCTT
TTTTTTNTTTCCTTTTAATTGGGTGTGGCTGAGGGGTGTTTTCTGTGTGT
TAGTGTGTGACTCTATTTCTCCCTGTTCTGACAGAGAATTACTGAACAAG
CTGGTGTTGTTCTCTCACTTGATCCAAAGCCGATAGAGGTAATATGAATT
TCCGTCATTTCCATATCTTGTTTACTATTAGTCACACTGTTCTCTTGATG
GTGGCAGGGAGATTGGAATGGTGCTGGATGCCACACCAACTACAGGTAAT
CTGTACACTCTAAAGATTTTAAATGAAGCCATATTTTGGAAAATAGGCAA
GCTATAATTTTTTAGGATAAGTTTTGAAGCTTTAAAAGTAATTCGTTAAT
TATTGTTGTTTGTAGTACAAAGAGTATGAGGGgGGAGGGA
>AJP0490_CLN22
TCCTCAGATTTTCTTTCATGTTAATTAACTTGGTTCACTTCCAATCATGT
TTGCTATATCCATTCTTTCTAATTTCGCACTTGCCTTTCAGTGGGAATAT
CAAGTTGGTCCAAGTGTAGGCATTGAAGCTGGAGATGATATCTGGTGTTC
TAGATATATTCTTGAGGTAAATCATCTTTATTAACTTTTTGTGATAGATA
TACACAATAACAGACATGCTTCTAATCCACACATTGGTTCTGCAAATAAA
AGTATTTAATTCTTCCACATTAAAGTTTTTATCGATCTCCAAGACAGCCA
TTTTTCTTTGGATATTTTGATGGATATTTTCTGCACTAGCTTCCCTAACA
ATATCTTACCCAAAAAAGTTTTTTAAAGGGAAGTCAAACTTCCATGTTTT
TACCCCGAGTATTGGGCAGGTcCTTCTGTGTAAGTTGTTCAATTCAGATA
ATTGATGTCTTTTGGTCAAAGATCTTTATAACATGTGAATTCAATGTCTC
GGATTCCAAATTCACAAAGATCAGCGGAAGAAAATTAAAGTCAGATGTCA
TATAGCAGCATACNACTACAAGATCATTCTTCCTTGAAATCTCTTCTAAA
AGGAATGTTTGGAACAAAGTTCCAGTTAGTTTAAATGTAATCATAATCTG
TTTATGATCAGCTTTTATAACAACTATAATTTACTCTTGGTGCTTATCTT
TTTTTTNNTTCCTTTTAATTGGGTGTGGCTGAGGGGTGTTTTCTGTGTGT
TAGTGTGTGACTCTATTTCTCCCTGTTCTGACAGAGAATTACTGAACAAG
CTGGTGTTGTTCTCTCACTTGATCCAAAGCCGATAGAGGTAATATGAATT
TCCGTCATTTCCATATCTTGTTTACTATTAGTCACACTGTTCTCTTGATG
GTGGCAGGGAGATTGGAATGGTGCTGGATGCCACACCAACTACAGGTAAT
CTGTACACTCTAAAGATTTTAAATGAAGCCATATTTTGGAAAATAGGCAA
GCTATAATTTTTTAGGATAAGTTTTGAAGCTTTAAAAGTAATTCGTTAAT
TATTGTTGTTTGTAGTACAAAGAGTATGAGGGAGGAGGGA
>AJP0490_CLN24
TCCTCAGAcTTTCTTTCATGTTAATTAACTTGGTTCACTTCCAATCATGT
TTGCTATATCCATTCTTTCTAATTTCGCACTTGCCTTTCAGTGGGAATAT
CAAGTTGGTCCAAGTGTAGGCATTGAAGCTGGAGATGATATCTGGTGTTC
TAGATATATTCTTGAGGTAAATCATCTTTATTAACTTTTTGTGATAGATA
TACACAATAACAGACATGCTTCTAATCCACACATTGGTTCTGCAAATAAA
AGTATTTAATTCTTCCACATTAAAGTTTTTATCGATCTCCAAGACAGCCA
TTTTTCTTTGGATATTTTGATGGATATTTTCTGCACTAGCTTCCCTAACA
ATATCTTACCCAAAAAAGTTTTTTAAAGGGAAGTCAAACTTCCATGTTTT
TACCCCGAGTATTGGGCAGGTTCTTCTGTGTAAGTTGTTCAATTCAGATA
ATTGATGTCTTTTGGTCAAAGATCTTTATAACATGTGAATTCAATGTCTC
GGATTCCAAATTCACAAAGATCAGCGGAAGAAAATTAAAGTCAGATGTCA
TATAGCAGCATACNACTACAAGATCATTCTTCCTTGAAATCTCTTCTAAA
AGGAATGTTTGGAACAAAGTTCCAGTTAGTTTAAATGTAATCATAATCTG
TTTATGATCAGCTTTTATAACAACTATAATTTACTCTTGGTGCTTATCTT
TTTTTTNTTTCCTTTTAATTGGGTGTGACTGAGGGGTGTTTTCTGTGTGT
TAGTGTGTGACTCTATTTCTCCCTGTTCTGACAGAGAATTACTGAACAAG
CTGGTGTTGTTCTCTCACTTGATCCAAAGCCGATAGAGGTAATATGAATT
TCCGTCATTTCCATATCTTGTTTACTATTAGTCACACTGTTCTCTTGATG
GTGGCAGGGAGATTGGAATGGTGCTGGATGCCACACCAACTACAGGTAAT
CTGTACACTCTAAAGATTTTAAATGAAGCCATATTTTGGAAAATAGGCAA
GCTATAATTTTTTAGGATAAGTTTTGAAGCTTTAAAAGTAATTCGTTAAT
TATTGTTGTTTGTAGTACAAAGAGTATGAGGGAGGAGGGA
>AJP0490_PCR
TCCTCAGATTTTCTTTCATGTTAATTAACTTGGTTCACTTCCAATCATGT
TTGCTATATCCATTCTTTCTAATTTCGCACTTGCCTTTCAGTGGGAATAT
CAAGTTGGTCCAAGTGTAGGCATTGAAGCTGGAGATGATATCTGGTGTTC
TAGATATATTCTTGAGGTAAATCATCTTTATTAACTTTTTGTGATAGATA
TACACAATAACAGACATGCTTCTAATCCACACATTGGTTCTGCAAATAAA
AGTATTTAATTCTTCCACATTAAAGTTTTTATCGATCTCCAAGACAGCCA
TTTTTCTTTGGATATTTTGATGGATATTTTCTGCAMTAGCTTCCCTAACA
ATATCTTACCCAAAAAAGTTTTTTAAAGGGAAGTCAAACTTCCATGTTTT
TACCCCGAGTATTGGGCAGGTTCTTCTGTGTAAGTTGTTCAATTCAGATA
ATTGATGTCTTTTGGTCAAAGATCTTTATAACATGTGAATTCAATGTCTC
GGATTCCAAATTCACAAAGATCAGCGGAAGAAAATTAAAGTCAGATGTCA
TATAGCAGCATACNACTACAAGATCATTCTTCCTTGAAATCTCTTCTAAA
AGGAATGTTTGGAACAAAGTTCCAGTTAGTTTAAATGTAATCATAATCTG
TTTATGATCAGCTTTTATAACAACTATAATTTACTCTTGGTGCTTATCTT
TTTTTTTTTTCCTTTTAATTGGGTGTGGCTGAGGGGTGTTTTCTGTGTGT
TAGTGTGTGACTCTATTTCTCCCTGTTCTGACAGAGAATTACTGAACAAG
CTGGTGTTGTTCTCTCACTTGATCCAAAGCCGATAGAGGTAATATGAATT
TCCGTCATTTCCATATCTTGTTTACTATTAGTCACACTGTTCTCTTGATG
GTGGCAGGGAGATTGGAATGGTGCTGGATGCCACACCAACTACAGGTAAT
CTGTACACTCTAAAGATTTTAAATGAAGCCATATTTTGGAAAATAGGCAA
GCTATAATTTTTTAGGATAAGTTTTGAAGCTTTAAAAGTAATTCGTTAAT
TATTGTTGTTTGTAGTACAAAGAGTATGAGGGAGGAGGGA
>AJP0537_CLN01
TCCTCAGATTTTCTTTCATGTTAATTAACTTGGTTCACTTCCAATCATGT
TTGCTATATCCATTCTTTCTCATTTCGCACTTGCCTTTCAGTGGGAATAT
CAAGTTGGTCCAAGTGTAGGCATTGAAGCTGGAGATGATATCTGGTGTTC
TAGATATATTCTTGAGGTAAATCATCTTTATTAACTTTTTGTGATAGATA
TACACAATAACAGACATGCTTCTAATCCACACATTGGTTCTGCAAATAAA
AGTATTTAATTCTTCCACATTAAAGTTTTTATTGATCTCCAAGACAGCCA
TTTTTCTTTGGATATTTTGATGGATATTTTCTGCACTAGCTTCCCTAACA
ATATCTTACCCAAAAAAGTTTTTTAAAGGGAAGTCAAACTTCCATGTTTT
TACCCCGAGTATTGGGCAGGTTCTTCTGTGTAAGTTGTTCAATTCAGATA
ATTGATGTCTTTTGGTCAAAGATCTTTATAACATGTGAATTCAATGTCTC
GGATTCCGAATTCACAAAGATCAGCGGAAGAAAATTAAAGTCAGATGTCA
TATAGCAGCATACNACTACAAGATCATTCTTCCTTGAAATCTCTTCTAAA
AGGAATGTTTGGAACAAAGTTCCAGTTAGTTTAAATGTAATCATAATCTG
TTTATGATCAGCTTTTATAACAACTATAATTTACTCTTGGTGCTTATCTT
TTTTTTNTTTCCTTTTAATTGGGTGTGGCTGAGGGGTGTTTTCTGTGTGT
TAGTGTGTGACTCTATTTCTCCCTGTTCTGACAGAGAATTACTGAACAAG
CTGGTGTTGTTCTCTCACTTGATCCAAAGCCGATAGAGGTAATATGAATT
TCCGTCATTTCCATATCTTGTTTACTATTAGTCACACTGTTCTCTTGATG
GTGGCAGGGAGATTGGAATGGTGCTGGATGCCACACCAACTACAGGTAAT
CTGTACACTCTAAAGATTTTAAATGAAGCCATATTTTGGAAAATAGGCAA
GCTATAATTTTTTCGGATAAGTTTTGAAGCTTTAAAAGTAATTCGTTAAT
TATTGTTGTTTGTAGTACAAAGAGTATGAGGGAGGAGGGA
>AJP0537_CLN08
TCCTCAGATTTTCTTTCATGTTAATTAACTTGGTTCACTTCCAATCATGT
TTGCTATATCCATTCTTTCTCATTTCGCACTTGCCTTTCAGTGGGAATAT
CAAGTTGGTCCAAGTGTAGGCATTGAAGCTGGAGATGATATCTGGTGTTC
TAGATATATTCTTGAGGTAAATCATCTTTATTAACTTTTTGTGATAGATA
TACACAATAACAGACATGCTTCTAATCCACACATTGGTTCTGCAAATAAA
AGTATTTAATTCTTCCACATTAAAGTTTTTATTGATCTCCAAGACAGCCA
TTTTTCTTTGGATATTTTGATGGATATTTTCTGCACTAGCTTCCCTAACA
ATATCTTACCCAAAAAAGTTTTTTAAAGGGAAGTCAAACTTCCATGTTTT
TACCCCGAGTATTGGGCAGGTTCTTCTGTGTAAGTTGTTCAATTCAGATA
ATTGATGTCTTTTGGTCAAAGATCTTTATAACATGTGAATTCAATGTCTC
GGATTCCAAATTCACAAAGATCAGCGGAAGAAAATTAAAGTCAGATGTCA
TATAGCAGCATACNACTACAAGATCATTCTTCCTTGAAATCTCTTCTAAA
AGGAATGTTTGGAACAAAGTTCCAGTTAGTTTAAATGTAATCATAATCTG
TTTATGATCAGCTTTTATAACAACTATAATTTACTCTTGGTGCTTATCTT
TTTTTTNTTTCCTTTTAATTGGGTGTGGCTGAGGGGTGTTTTCTGTGTGT
TAGTGTGTGACTCTATTTCTCCCTGTTCTGACAGAGAATTACTGAACAAG
CTGGTGTTGTTCTCTCACTTGATCCAAAGCCGATAGAGGTAATATGAATT
TCCGTCATTTCCATATCTTGTTTACTATTAGTCACACTGTTCTCTTGATG
GTGGCAGGGAGATTGGAATGGTGCTGGATGCCACACCAACTACAGGTAAT
CTGTACACTCTAAAGATTTTAAATGAAGCCATATTTTGGAAAATAGGCAA
GCTATAATTTTTTCGGATAAGTTTTGAAGCTTTAAAAGTAATTCGTTAAT
TATTGTTGTTTGTAGTACAAAGAGTATGAGGGAGGAGGGA
>AJP0537_CLN11
TCCTCAGATTTTCTTTCATGTTAATTAACTTGGTTCACTTCCAATCATGT
TTGCTATATCCATTCTTTCTCATTTCGCACTTGCCTTTCAGTGGGAATAT
CAAGTTGGTCCAAGTGTAGGCATTGAAGCTGGAGATGATATCTGGTGTTC
TAGATATATTCTTGAGGTAAATCATCTTTATTAACTTTTTGTGATAGATA
TACACAATAACAGACATGCTTCTAATCCACACATTGGTTCTGCAAATAAA
AGTATTTAATTCTTCCACATTAAAGTTTTTATTGATCTCCAAGACAGCCA
TTTTTCTTTGGATATTTTGATGGATATTTTCTGCACTAGCTTCCCTAACA
ATATCTTACCCAAAAAAGTTTTTTAAAGGGAAGTCAAACTTCCATGTTTT
TACCCCGAGTATTGGGCAGGTTCTTCTGTGTAAGTTGTTCAATTCAGATA
ATTGATGTCTTTTGGTCAAAGATCTTTATAACATGTGAATTCAATGTCTC
GGATTCCAAATTCACAAAGATCAGCGGAAGAAAATTAAAGTCAGATGTCA
TATAGCAGCATACNACTACAAGATCATTCTTCCTTGAAATCTCTTCTAAA
AGGAATGTTTGGAACAAAGTTCCAGTTAGTTTAAATGTAATCATAATCTG
TTTATGATCAGCTTTTATAACAACTATAATTTACTCTTGGTGCTTATCTT
TTTTTTNNTTCCTTTTAATTGGGTGTGGCTGAGGGGTGTTTTCTGTGTGT
TAGTGTGTGACTCTATTTCTCCCTGTTCTGACAGAGAATTACTGAACAAG
CTGGTGTTGTTCTCTCACTTGATCCAAAGCCGATAGAGGTAATATGAATT
TCCGTCATTTCCATATCTTGTTTACTATTAGTCACACTGTTCTCTTGATG
GTGGCAGGGAGATTGGAATGGTGCTGGATGCCACACCAACTACAGGTAAT
CTGTACACTCTAAAGATTTTAAATGAAGtCATATTTTGGAAAATAGGCAA
GCTATAATTTTTTCGGATAAGTTTTaAAGCTTTAAAAGTAATTCGTTAAT
TATTGTTGTTTGTAGTACAAAGAGTATGAGGGAGGAGGGA
>AJP0537_CLN12
TCCTCAGATTTTCTTTCATGTTAATTAACTTGGTTCACTTCCAATCATGT
TTGCTATATCCATTCTTTCTAATTTCGCACTTGCCTTTCAGTGGGAATAT
CAAGTTGGTCCAAGTGTAGGCATTGAAGCTGGAGATGATATCTGGTGTTC
TAGATATATTCTTGAGGTAAATCATCTTTATTAACTTTTTGTGATAGATA
TACACAATAACAGACATGCTTCTAATCCACACATTGGTTCTGCAAATAAA
AGTATTTAATTCTTCCACATTAAAGTTTTTATCGAgCTCCAAGACAGCCA
TTTTTCTTTGGATATTTTGATGGATATTTTCTGCACTAGCTTCCCTAACA
ATATCTTACCCAAAAAAGTTTTTTAAAGGGAAGTCAAACTTCCATGTTTT
TACCCCGAGTATTGGGCAGGTTCTTCTGTGTAAGTTGTTCAATTCAGATA
ATTGATGTCTTTTGGTCAAAGATCTTTATAACATGTGAATTCAATGTCTC
GGATTCCAAATTCACAAAGATCAGCGGAAGAAAATTAAAGTCAGATGTCA
TATAGCAGCATACNACTACAAGATCATTCTTCCTTGAAATCTCTTCTAAA
AGGAATGTTTGGAACAAAGTTCCAGTTAGTTTAAATGTAATCATAATCTG
TTTATGATCAGCTTTTATAACAACTATAATTTACTCTTGGTGCTTATCTT
TTTTTTNNTTCCTTTTAATTGGGTGTGGCTGAGGGGTGTTTTCTGTGTGT
TAGTGTGTGACTCTATTTCTCCCTGTTCTGACAGAGAATTACTGAACAAG
CTGGTGTTGTTCTCTCACTTGATCCAAAGCCGATAGAGGTAATATGAATT
TCCGTCATTTCCATATCTTGTTTACTATTAGTCACACTGTTCTCTTGATG
GTGGCAGGGAGATTGGAATGGTGCTGGATGCCACACCAACTACAGGTAAT
CTGTACACTCTAAAGATTTTAAATGAAGCCATATTTTGGAAAATAGGCAA
GCTATAATTTTTTAGGATAAGTTTTGAAGCTTTAAAAGTAATTCGTTAAT
TATTGTTGTTTGTAGTACAAAGAGTATGAGGGAGGAGGGA
>AJP0537_CLN13
TCCTCAGATTTTCTTTCATGTTAATTAACTTGGTTCACTTCCAATCATGT
TTGCTATATCCAcTCTTTCTAATTTCGCACTTGCCTTTCAGTGGGAATAT
CAAGTTGGTCCAAGTGTAGGCATTGAAGCTGGAGATGATATCTGGTGTTC
TAGATATATTCTTGAGGTAAATCATCTTTATTAACTTTTTGTGATAGATA
TACACAATAACAGACATGCTTCTAATCCACACATTGGTTCTGCAAATAAA
AGTATTTAATTCTTCCACATTAAAGTTTTTATCGATCTCCAAGACAGCCA
TTTTTCTTTGGATATTTTGATGGATATTTTCTGCACTAGCTTCCCTAACA
ATATCTTACCCAAAAAAGTTTTTTAAAGGGAAGTCAAACTTCCATGTTTT
TACCCCGAGTATTGGGCAGGTTCTTCTGTGTAAGTTGTTCAATTCAGATA
ATTGATGTCTTTTGGTCAAAGATCTTTATAACATGTGAATTCAATGTCTC
GGATTCCAAATTCACAAAGATCAGCGGAAGAAAATTAAAGTCAGATGTCA
TATAGCAGCATACNACTACAAGATCATTCTTCCTTGAAATCTCTTCTAAA
AGGAATGTTTGGAACAAAGTTCCAGTTAGTTTAAATGTAATCATAATCTG
TTTATGATCAGCTTTTATAACAACTATAATTTACTCTTGGTGCTTAaCTT
TTTTTTNTTTCCTTTTAATTGGGTGTGGCTGAGGGGTGTTTTCTGTGTGT
TAGTGTGTGACTCTATTTCTCCCTGTTCTGACAGAGAATTACTGAACAAG
CTGGTGTTGTTCTCTCACTTGATCCAAAGCCGATAGAGGTAATATGAATT
TCCGTCATTTCCATATCTTGTTTACTATTAGTCACACTGTTCTCTTGATG
GTGGCAGGGAGATTGGAATGGTGCTGGAcGCCACACCAACTACAGGTAAT
CTGTACACTCTAAAGATTTTAAATGAAGCCATATTTTGGAAAATAGGCAA
GCTATAATTTTTTAGGATAAGTTTTGAAGCTTTAAAAGTAATTCGTTAAT
TATTGTTGTTTGTAGTACAAAGAGTATGAGGGAGGAGGGA
>AJP0537_CLN24
TCCTCAGATTTTCTTTCATGTTAATTAACTTGGTTCACTTCCAATCATGT
TTGCTATATCCATTCTTTCTMATTTCGCACTTGCCTTTCAGTGGGAATAT
CAAGTTGGTCCAAGTGTAGGCATTGAAGCTGGAGATGATATCTGGTGTTC
TAGATATATTCTTGAGGTAAATCATCTTTATTAACTTTTTGTGATAGATA
TACACAATAACAGACATGCTTCTAATCCACACATTGGTTCTGCAAATAAA
AGTATTTAATTCTTCCACATTAAAGTTTTTATTGATCTCCAAGACAGCCA
TTTTTCTTTGGATATTTTGATGGATATTTTCTGCACTAGCTTCCCTAACA
ATATCTTACCCAAAAAAGTTTTTTAAAGGGAAGTCAAACTTCCATGTTTT
TACCCCGAGTATTGGGCAGGTTCTTCTGTGTAAGTTGTTCAATTCAGATA
ATTGATGTCTTTTGGTCAAAGATCTTTATAACATGTGAATTCAATGTCTC
GGATTCCAAATTCACAAAGATCAGCGGAAGAAAATTAAAGTCAGATGTCA
TATAGCAGCATACNACTACAAGATCATTCTTCCTTGAAATCTCTTCTAAA
AGGAATGTTTGGAACAAAGTTCCAGTTAGTTTAAATGTAATCATAATCTG
TTTATGATCAGCTTTTATAACAACTATAATTTACTCTTGGTGCTTATCTT
TTTTTTNTTTCCTTTTAATTGGGTGTGGCTGAGGGGTGTTTTCTGTGTGT
TAGTGTGTGACTCTATTTCTCCCTGTTCTGACAGAGAATTACTGAACAAG
CTGGTGTTGcTCTCTCACTTGATCCAAAGCCGATAGAGGTAATATGAATT
TCCGTCATTTCCATATCTTGTTTACTATTAGTCACACTGTTCTCTTGATG
GTGGCAGGGAGATTGGAATGGTGCTGGATGCCACACCAACTACAGGTAAT
CTGTACACTCTAAAGATTTTAAATGAAGCCATATTTTGGAAAATAGGCAA
GCTATAATTTTTTAGGATAAGTTTTGAAGCTTTAAAAGTAATTCGTTAAT
TATTGTTGTTTGTAGTACAAAGAGTATGAGGGAGGAGGGA
>AJP0537_CLN33
TCCTCAGATTTTCTTTCATGTTAATTAACTTGGTTCACTTCCAATCATGT
TTGCTATATCCATTCTTTCTCATTTCGCACTTGCCTTTCAGTGGGAATAT
CAAGTTGGTCCAAGTGTAGGCATTGAAGCTGGAGATGATATCTGGTGTTC
TAGATATATTCTTGAGGTAAATCATCTTTATTAACTTTTTGTGATAGATA
TACACAATAACAGACATGCTTCTAATCCACACATTGGTTCTGCAAATAAA
AGTATTTAATTCTTCCACATTAAAGTTTTTATTGATCTCCAAGACAGCCA
TTTTTCTTTGGATATTTTGATGGATATTTTCTGCACTAGCTTCCCTAACA
ATATCTTACCCAAAAAAGTTTTTTAAAGGGAAGTCAAACTTCCATGTTTT
TACCCCGAGTATTGGGCAGGTTCTTCTGTGTAAGTTGTTCAATTCAGATA
ATTGATGTCTTTTGGTCAAAGATCTTTATAACATGTGAATTCAATGTCTC
GGATTCCGAATTCACAAAGATCAGCGGAAGAAAATTAAAGTCAGATGTCA
TATAGCAGCATACNACTACAAGATCATTCTTCCTTGAAATCTCTTCTAAA
AGGAATGTTTGGAACAAAGTTCCAGTTAGTTTAAATGTAATCATAATCTG
TTTATGATCAGCTTTTATAACAACTATAATTTACTCTTGGTGCTTATCTT
TTTTTTNTTTCCTTTTAATTGGGTGTGGCTGAGGGGTGTTTTCTGTGTGT
TAGTGTGTGACTCTATTTCTCCCTGTTCTGACAGAGAATTACTGAACAAG
CTGGTGTTGTTCTCTCACTTGATCCAAAGCCGATAGAGGTAATATGAATT
TCCGTCATTTCCATATCTTGTTTACTATTAGTCACACTGTTCTCTTGATG
GTGGCAGGGAGATTGGAATGGTGCTGGATGCCACACCAACTACAGGTAAT
CTGTACACTCTAAAGATTTTAAATGAAGCCATATTTTGGAAAATAGGCAA
GCTATAATTTTTTCGGATAAGTTTTGAAGCTTTAAAAGTAATTCGTTAAT
TATTGTTGTTTGTAGTACAAAGAGTATGAGGGAGGAGGGA
>AJP0537_CLN34
TCCTCAGATTTTCTTTCATGTTAATTAACTTGGTTCACTTCCAATCATGT
TTGCTATATCCATTCTTTCTAATTTCGCACTTGCCTTTCAGTGGGAATAT
CAAGTTGGTCCAAGTGTAGGCATTGAAGCTGGAGATGATATCTGGTGTTC
TAGATATATTCTTGAGGTAAATCATCTTTATTAACTTTTTGTGATAGATA
TACACAATAACAGACATGCTTCTAATCCACACATTGGTTCTGCAAATAAA
AGTATTTAATTCTTCCACATTAAAGTTTTTATCGATCTCCAAGACAGCCA
TTTTTCTTTGGATATTTTGATGGATATTTTCTGCACTAGCTTCCCTAACA
ATATCTTACCCAAAAAAGTTTTTTAAAGGGAAGTCAAACTTCCATGTTTT
TACCCCGAGTATTGGGCAGGTTCTTCTGTGTAAGTTGTTCAATTCAGATA
ATTGATGTCTTTTGGTCAAAGATCTTTATAACATGTGAATTCAATGTCTC
GGATTCCAAATTCACAAAGATCAGCGGAAGAAAATTAAAGTCAGATGTCA
TATAGCAGCATACNACTACAAGATCATTCTTCCTTGAAATCTCTTCTAAA
AGGAATGTTTGGAACAAAGTTCCAGTTAGTTTAAATGTAATCATAATCTG
TTTATGATCAGCTTTTATAACAACTATAATTTACTCTTGGTGCTTATCTT
TTTTTTNTTTCCTTTTAATTGGGTGTGGCTGAGGGGTGTTTTCTGTGTGT
TAGTGTGTGACTCTATTTCTCCCTGTTCTGACAGAGAATTACTGAACAAG
CTGGTGTTGTTCTCTCACTTGATCCAAAGCCGATAGAGGTAATATGAATT
TCCGTCATTTCCATATCTTGTTTACTATTAGTCACACTGTTCTCTTGATG
GTGGCAGGGAGATTGGAgTGGTGCTGGATGCCACACCAACTACAGGTAAT
CTGTACACTCTAAAGATTTTAAATGAAGCCATATTTTGGAAAATAGGCAA
GCTATAATTTTTTAGGATAAGTTTTGAAGCTTTAAAAGTAATTCGTTAAT
TATTGTTGTTTGTAGTACAAAGAGTATGAGGGAGGAGGGA
>AJP0537_CLN35
TCCTCAGATTTTCTTTCATGTTAATTAACTTGGTTCACTTCCAATCATGT
TTGCTATATCCATTCTTTtTAATTTCGCACTTGCCTTTCAGTGGGAATAT
CAAGTTGGTCCAAGTGTAGGCATTGAAGCTGGAGATGATATCTGGTGTTC
TAGATATATTCTTGAGGTAAATCATCTTTATTAACTTTTTGTGATAGATA
TACACAATAACAGACATGCTTCTAATCCACACATTGGTTCTGCAAATAAA
AGTATTTAATTCTTCCACATTAAAGTTTTTATCGATCTCCAAGACAGCCA
TTTTTCTTTGGATATTTTGATGGATATTTTCTGCACTAGCTTCCCTAACA
ATATCTTACCCAAAAAAGTTTTTTAAAGGGAAGTCAAACTTCCATGTTTT
TACCCCGAGTATTGGGCAGGTTCTTCTGTGTAAGTTGTTCAATTCAGATA
ATTGATGTCTTTTGGTCAAAGATCTTTATAACATGTGAATTCAATGTCTC
GGATTCCAAATTCACAAAGATCAGCGGAAGAAAATTAAAGTCAGATGTCA
TATANNNNNNNNNNNNNNNNNNNNNNNNNNNNNNNNNNNNNNNNNNNAAA
AGGAATGTTTGGAACAAAGTTCCAGTcAGTTTAAATGTAATCATAATCTG
TTTATGATCAGCTTTTATAACAACTATAATTTACTCTTGGTGCTTATCTT
TTTTTTNNTTCCTTTTAATTGGGTGTGGCTGAGGGGTGTTTTCTGTGTGT
TAGTGTGTGACTCTATTTCTCCCTGTTCTGACAGAGAATTACTGAACAAG
CTGGTGTTGTTCTCTCACTTGATCCAAAGCCGATAGAGGTAATATGAATT
TCCGTCATTTCCATATCTTGTTTACTATTAGTCACACTGTTCTCTTGATG
GTGGCAGGGAGATTGGAATGGTGCTGGATGCCACACCAACTACAGGTAAT
CTGTACACTCTAAAGATTTTAAATGAAGCCATATTTTGGAAAATAGGCAA
GCTATAATTTTTTAGGATAAGTTTTGAAGCTTTAAAAGTAATTCGTTAAT
TATTGTTGTTTGTAGTACAAAGAGTATGAGGGAGGAGGGA
>AJP0537_PCR
TCCTCAGATTTTCTTTCATGTTAATTAACTTGGTTCACTTCCAATCATGT
TTGCTATATCCATTCTTTCTMATTTCGCACTTGCCTTTCAGTGGGAATAT
CAAGTTGGTCCAAGTGTAGGCATTGAAGCTGGAGATGATATCTGGTGTTC
TAGATATATTCTTGAGGTAAATCATCTTTATTAACTTTTTGTGATAGATA
TACACAATAACAGACATGCTTCTAATCCACACATTGGTTCTGCAAATAAA
AGTATTTAATTCTTCCACATTAAAGTTTTTATYGATCTCCAAGACAGCCA
TTTTTCTTTGGATATTTTGATGGATATTTTCTGCACTAGCTTCCCTAACA
ATATCTTACCCAAAAAAGTTTTTTAAAGGGAAGTCAAACTTCCATGTTTT
TACCCCGAGTATTGGGCAGGTTCTTCTGTGTAAGTTGTTCAATTCAGATA
ATTGATGTCTTTTGGTCAAAGATCTTTATAACATGTGAATTCAATGTCTC
GGATTCCAAATTCACAAAGATCAGCGGAAGAAAATTAAAGTCAGATGTCA
TATAGCAGCATACNACTACAAGATCATTCTTCCTTGAAATCTCTTCTAAA
AGGAATGTTTGGAACAAAGTTCCAGTTAGTTTAAATGTAATCATAATCTG
TTTATGATCAGCTTTTATAACAACTATAATTTACTCTTGGTGCTTATCTT
TTTTTTTTTTCCTTTTAATTGGGTGTGGCTGAGGGGTGTTTTCTGTGTGT
TAGTGTGTGACTCTATTTCTCCCTGTTCTGACAGAGAATTACTGAACAAG
CTGGTGTTGTTCTCTCACTTGATCCAAAGCCGATAGAGGTAATATGAATT
TCCGTCATTTCCATATCTTGTTTACTATTAGTCACACTGTTCTCTTGATG
GTGGCAGGGAGATTGGAATGGTGCTGGATGCCACACCAACTACAGGTAAT
CTGTACACTCTAAAGATTTTAAATGAAGCCATATTTTGGAAAATAGGCAA
GCTATAATTTTTTMGGATAAGTTTTGAAGCTTTAAAAGTAATTCGTTAAT
TATTGTTGTTTGTAGTACAAAGAGTATGAGGGAGGAGGGA
>AJP0540_CLN07
TCCTCAGATTTTCTTTCATGTTAATTAACTTGGTTCACTTCCAATCATGT
TTGCTATATCCATTCTTTCTAATTTCGCACTTGCCTTTCAGTGGGAATAT
CAAGTTGGTCCAAGTGTAGGCATTGAAGCTGGAGATGATATCTGGTGTTC
TAGATATATTCTTGAGGTAAATCATCTTTATTAACTTTTTGTGATAGATA
TACACAATAACAGACATGCTTCTAATCCACACATTGGTTCTGCAAATAAA
AGTATTTAATTCTTCCACATTAAAGTTTTTATTGATCTCCAAGACAGCCA
TTTTTCTTTGGATATTTTGATGGATATTTTCTGCACTAGCTTCCCTAACA
ATATCTTACCCAAAAAAGTTTTTTAAAGGGAAGTCAAACTTCCATGTTTT
TACCCCGAGTATTGGGCAGGTTCTTCTGTGTAAGTTGTTCAATTCAGATA
ATTGATGTCTTTTGGTCAAAGATCTTTATAACATGTGAATTCAATGTCTC
GGATTCCAAATTCACAAAGATCAGCGGAAGAAAATTAAAGTCAGATGTCA
TATAGCAGCATACNACTACAAGATCATTCTTCCTTGAAATCTCTTCTAAA
AGGAATGTTTGGAACAAAGTTCCAGTTAGTTTAAATGTAATCATAATCTG
TTTATGATCAGCTTTTATAACAACTATAATTTACTCTTGGTGCTTATCTT
TTTTTTNTTTCCTTTTAATTGGGTGTGGCTGAGGGGTGTTTTCTGTGTGT
TAGTGTGTGACTCTATTTCTCCCTGTTCTGACAGAGAATTACTGAACAAG
CTGGTGTTGTTCTCTCACTTGATCCAAAGCCGATAGAGGTAATATGAATT
TCCGTCATTTCCATATCTTGTTTACTATTAGTCACACTGTTCTCTTGATG
GTGGCAGGGAGATTGGAATGGTGCTGGATGCCACACCAACTACAGGTAAT
CTGTACACTCTAAAGATTTTAAATGAAGCCATATTTTGGAAAATAGGCAA
GCTATAATTTTTTCGGATAAGTTTTGAAGCTTTAAAAGTAATTCGTTAAT
TATTGTTGTTTGTAGTACAAAGAGTATGAGGGAGGAGGGA
>AJP0540_CLN08
TCCTCAGATTTTCTTTCATGTTAATTAACTTGGTTCACTTCCAATCATGT
TTGCTATATCCATTCTTTCTAATTTCGCACTTGCCTTTCAGTGGGAATAT
CAAGTTGGTCCAAGTGTAGGCATTGAAGCTGGAGATGATATCTGGTGTTC
TAGATATATTCTTGAGGTAAATCATCTTTATTAACTTTTTGTGATAGATA
TACACAATAACAGACATGCTTCTAATCCACACATTGGTTCTGCAAATAAA
AGTATTTAATTCTTCCACATTAAAGTTTTTATTGATCTCCAAGACAGCCA
TTTTTCTTTtGATATTTTGATGGATATTTTCTGCACTAGCTTCCCTAACA
ATATCTTACCCAAAAAAGTTTTTTAAAGGGAAGTCAAACTTCCATGTTTT
TACCCCGAGTATTGGGCAGGTTCTTCTGTGTAAGTTGTTCAATTCAGATA
ATTGATGTCTTTTGGTCAAAGATCTTTATAACATGTGAATTCAATGTCTC
GGATTCCAAATTCACAAAGATCAGCGGAAGAAAATTAAAGTCAGATGTCA
TATAGCAGCATACNACTACAAGATCATTCTTCCTTGAAATCTCTTCTAAA
AGGAATGTTTGGAACAAAGTTCCAGTTAGTTTAAATGTAATCATAATCTG
TTTATGATCAGCTTTTATAACAACTATAATTTACTCTTGGTGCTTATCTT
TTTTTTNTTTCCTTTTAATTGGGTGTGGCTGAGGGGTGTTTTCTGTGTGT
TAGTGTGTGACTCTATTTCTCCCTGTTCTGACAGAGAATTACTGAACAAG
CTGGTGTTGTTCTCTCACTTGATCCAAAGCCGATAGAGGTAATATGAATT
TCCGTCATTTCCATATCTTGTTTACTATTAGTCACACTGTTCTCTTGATG
GTGGCAGGGAGATTGGAATGGTGCTGGATGCCACACCAACTACAGGTAAT
CTGTACACTCTAAAGATTTTAAATGAAGCCATATTTTGGAAAATAGGCAA
GCTATAATTTTTTMGGATAAGTTTTGAAGCTTTAAAAGTAATTCGTTAAT
TATTGTTGTTTGTAGTACAAAGAGTATGAGGGAGGAGGGA
>AJP0540_CLN17
TCCTCAGATTTTCTTTCATGTTAATTAACTTGGTTCACTTCCAATCATGT
TTGCTATATCCATTCTTTCTAATTTCGCACTTGCCTTTCAGTGGGAATAT
CAAGTTGGTCCAAGTGTAGGCATTGAAGCTGGAGATGATATCTGGTGTTC
TAGATATATTCTTGAGGTAAATCATCTTTATTAACTTTTTGTGATAGATA
TACACAATAACAGACATGCTTCTAATCCACACATTGGTTCTGCAAATAAA
AGTATTTAATTCTTCCACATTAAAGTTTTTATTGATCTCCAAGACAGCCA
TTTTTCTTTGGATATTTTGATGGATATTTTCTGCACTAGCTTCCCTAACA
ATATCTTACCCAAAAAAGTTTTTTAAAGGGAAGTCAAACTTCCATGTTTT
TACCCCGAGTATTGGGCAGGTTCTTCTGTGTAAGTTGTTCAATTCAGATA
ATTGATGTCTTTTGGTCAAAGATCTTTATAACATGTGAATTCAATGTCTC
GGATTCCAAATTCACAAAGATCAGCGGAAGAAAATTAAAGTCAGATGTCA
TATAGCAGCATACNACTACAAGATCATTCTTCCTTGAAATCTCTTCTAAA
AGGAATGTTTGGAACAAAGTTCCAGTTAGTTTAAATGTAATCATAATCTG
TTTATGATCAGCTTTTATAACAACTATAATTTACTCTTGGTGCTTATCTT
TTTTTTNTTTCCTTTTAATTGGGTGTGGCTGAGGGGTGTTTTCTGTGTGT
TAGTGTGTGACTCTATTTCTCCCTGTTCTGACAGAGAATTACTGAACAAG
CTGGTGTTGTTCTCTCACTTGATCCAAAGCCGATAGAGGTAATATGAATT
TCCGTCATTTCCATATCTTGTTTACTATTAGTCACACTGTTCTCTTGATG
GTGGCAGGGAGATTGGAATGGTGCTGGATGCCACACCAACTACAGGTAAT
CTGTACACTCTAAAGATTTTAAATGAAGCCATATTTTGGAAAATAGGCAA
GCTATAATTTTTTCGGATAAGTTTTGAAGCTTTAAAAGTAATTCGTTAAT
TATTGTTGTTTGTAGTACAAAGAGTATGAGGGAGGAGGGA
>AJP0540_CLN19
TCCTCAGATTTTCTTTCATGTTAATTAACTTGGTTCACTTCCAATCATGT
TTGCTATATCCATTCTTTCTAATTTCGCACTTGCCTTTCAGTGGGAATAT
CAAGTTGGTCCAgGTGTAGGCATTGAAGCTGGAGATGATATCTGGTGTTC
TAGATATATTCTTGAGGTAAATCATCTTTATTAACTTTTTGTGATAGATA
TACACAATAACAGACATGCTTCTAATCCACACATTGGTTCTGCAAATAAA
AGTATTTAATTCTTCCACATTAAAGTTTTTATCGATCTCCAAGACAGCCA
TTTTTCTTTGGATATTTTGATGGATATTTTCTGCACTAGCTTCCCTAACA
ATATCTTACCCAAAAAAGTTTTTTAAAGGGAAGTCAAACTTCCATGTTTT
TACCCCGAGTATTGGGCAGGTTCTTCTGTGTAAGTTGTTCAATTCAGATA
ATTGATGTCTTTTGGTCAAAGATCTTTATAACATGTGAATTCAATGTCTC
GGATTCCAAATTCACAAAGATCAGCGGAAGAAAATTAAAGTCAGATGTCA
TATAGCAGCATACNACTACAAGATCATTCTTCCTTGAAATCTCTTCTAAA
AGGAATGTTTGGAACAAAGTTCCAGTTAGTTTAAATGTAATCATAATCTG
TTTATGATCAGCTTTTATAACAACTATAATTTACTCTTGGTGCTTATCTT
TTTTTTNTTTCCTTTTAATTGGGTGTGGCTGAGGGGTGTTTTCTGTGTGT
TAGTGTGTGACTCTATTTCTCCCTGTTCTGACAGAGAATTACTGAACAAG
CTGGTGTTGTTCTCTCACTTGATCCAAAGCCGATAGAGGTAATATGAATT
TCCGTCATTTCCATATCTTGTTTACTATTAGTCACACTGTTCTCTTGATG
GTGGCAGGGAGATTGGAATGGTGCTGGATGCCACACCAACTACAGGTAAT
CTGTACACTCTAAAGATTTTAAATGAAGCCATATTTTGGAAAATAGGCAA
GCTATAATTTTTTCGGATAAGTTTTGAAGCTTTAAAAGTAATTCGTTAAT
TATTGTTGTTTGTAGTACAAAGAGTATGAGGGAGGAGGGA
>AJP0540_CLN22
TCCTCAGATTTTCTTTCATGTTAATTAACTTGGTTCACTTCCAATCATGT
TTGCTATATCCATTCTTTCTAATTTCGCACTTGCCTTTCAGTGGGAATAT
CAAGTTGGTCCAAGTGTAGGCATTGAAGCTGGAGATGATATCTGGTGTTC
TAGATATATTCTTGAGGTAAATCATCTTTATTAACTTTTTGTGATAGATA
TACACAATAACAGACATGCTTCTAATCCACACATTGGTTCTGCAAATAAA
AGTATTTAATTCTTCCACATTAAAGTTTTTATTGATCTCCAAGACAGCCA
TTTTTCTTTGGATATTTTGATGGATATTTTCTGCACTAGCTTCCCTAACA
ATATCTTACCCAAAAAAGTTTTTTAAAGGGAAGTCAAACTTCCATGTTTT
TACCCCGAGTATTGGGCAGGTTCTTCTGTGTAAGTTGTTCAATTCAGATA
ATTGATGTCTTTTGGTCAAAGATCTTTATAACATGTGAATTCAATGTCTC
GGATTCCAAATTCACAAAGATCAGCGGAAGAAAATTAAAGTCAGATGTCA
TATAGCAGCATACNACTACAAGATCATTCTTCCTTGAAATCTCTTCTAAA
AGGAATGTTTGGAACAAAGTTCCAGTTAGTTTAAATGTAATCATAATCTG
TTTATGATCAGCTTTTATAACAACTATAATTTACTCTTGGTGCTTATCTT
TTTTTTNTTTCCTTTTAATTGGGTGTGGCTGAGGGGTGTTTTCTGTGTGT
TAGTGTGTGACTCTATTTCTCCCTGTTCTGACAGAGAATTACTGAACAAG
CTGGTGTTGTTCTCTCACTTGATCCAAAGCCGATAGAGGTAATATGAATT
TCCGTCATTTCCATATCTTGTTTACTATTAGTCACACTGTTCTCTTGATG
GTGGCAGGGAGATTGGAATGGTGCTGGATGCCACACCAACTACAGGTAAT
CTGTACACTCTAAAGATTTTAAATGAAGCCATATTTTGGAAAATAGGCAA
GCTATAATTTTTTCGGATAAGTTTTGAAGCTTTAAAAGTAATTCGTTAAT
TATTGTTGTTTGTAGTACAAAGAGTATGAGGGAGGAGGGA
>AJP0540_CLN23
TCCTCAGATTTTCTTTCATGTTAATTAACTTGGTTCACTTCCAATCATGT
TTGCTATATCCATTCTTTCTAATTTCGCACTTGCCTTTCAGTGGGAATAT
CAAGTTGGTCCAAGTGTAGGCATTGAAGCTGGAGATGATATCTGGTGTTC
TAGATATATTCTTGAGGTAAATCATCTTTATTAACTTTTTGTGATAGATA
TACACAATAACAGACATGCTTCTAATCCACACATTGGTTCTGCAAATAAA
AGTATTTAATTCTTCCACATTAAAGTTTTTATCGATCTCCAAGACAGCCA
TTTTTCTTTGGATATTTTGATGGATATTTTCTGCACTAGCTTCCCTAACA
ATATCTTACCCAAAAAAGTTTTTTAAAGGGAAGTCAAACTTCCATGTTTT
TACCCCGAGTATTGGGCAGGTTCTTCTGTGTAAGTTGcTCAATTCAGATA
ATTGATGTCTTTTGGTCAAAGATCTTTATAACATGTGAATTCAATGTCTC
GGATTCCAAATTCACAAAGATCAGCGGAAGAAAATTAAAGTCAGATGTCA
TATAGCAGCATACNACTACAAGATCATTCTTCCTTGAAATCTCTTCTAAA
AGGAATGTTTGGAACAAAGTTCCAGTTAGTTTAAATGTAATCATAATCTG
TTTATGATCAGCTTTTATAACAACTATAATTTACTCTTGGTGCTTATCTT
TTTTTTNNTTCCTTTTAATTGGGTGTGGCTGAGGGGTGTTTTCTGTGTGT
TAGTGTGTGACTCTATTTCTCCCTGTTCTGACAGAGAATTACTGAACAAG
CTGGTGTTGTTCTCTCACTTGATCCAAAGCCGATAGAGGTAATATGAATT
TCCGTCATTTCCATATCTTGTTTACTATTAGTCACACTGTTCTCTTGATG
GTGGCAGGGAGATTGGAATGGTGCTGGATGCCACACCAACTACAGGTAAT
CTGTACACTCTAAAGATTTTAAATGAAGCCATATTTTGGAAAATAGGCAA
GCTATAATTTTTTAGGATAAGTTTTGAAGCTTTAAAAGTAATTCGTTAAT
TATTGTTGTTTGTAGTACAAAGAGTATGAGGGAGGAGGGA
>AJP0540_CLN29
TCCTCAGATTTTCTTTCATGTTAATTAACTTGGTTCACTTCCAATCATGT
TTGCTATATCCATTCTTTCTAATTTCGCACTTGCCTTTCAGTGGGAATAT
CAAGTTGGTCCAAGTGTAGGCATTGAAGCTGGAGATGATATCTGGTGTTC
TAGATATATTCTTGAGGTAAATCATCTTTATTAACTTTTTGTGATAGATA
TACACAATAACAGACATGCTTCTAATCCACACATTGGTTCTGCAAATAAA
AGTATTTAATTCTTCCACATTAAAGTTTTTATTGATCTCCAAGACAGCCA
TTTTTCTTTGGATATTTTGATGGATATTTTCTGCACTAGCTTCCCTAACA
ATATCTTACCCAAAAAAGTTTTTTAAAGGGAAGTCAAACTTCCATGTTTT
TACCCCGAGTATTGGGCAGGTTCTTCTGTGTAAGTTGTTCAATTCAGATA
ATTGATGTCTTTTGGTCAAAGATCTTTATAACATGTGAATTCAATGTCTC
GGATTCCAAATTCACAAAGATCAGCGGAAGAAAATTAAAGTCAGATGTCA
TATAGCAGCATACNACTACAAGATCATTCTTCCTTGAAATCTCTTNNAAA
AGGAATGTTTGGAACAAAGTTCCAGTTAGTTTAAATGTAATCATAATCTG
TTTATGATCAGCTTTTATAACAACTATAATTTACTCTTGGTGCTTATCTT
TTTTTTNTTTCCTTTTAATTGGGTGTGGCTGAGGGGTGTTTTCTGTGTGT
TAGTGTGTGACTCTATTTCTCCCTGTTCTGACAGAGAATTACTGAACAAG
CTGGTGTTGTTCTCTCACTTGATCCAAAGCCGATAGAGGTAATATGAATT
TCCGTCATTTCCATATCTTGTTTACTATTAGTCACACTGTTCTCTTGATG
GTGGCAGGGAGATTGGAATGGTGCTGGATGCCACACCAACTACAGGTAAT
CTGTACACTCTAAAGATTTTAAATGAAGCCATATTTTGGAAAATAGGCAA
GCTATAATTTTTTCGGATAAGTTTTGAAGCTTTAAAAGTAATTCGTTAAT
TATTGTTGTTTGTAGTACAAAGAGTATGAGGGAGGAGGGA
>AJP0540_CLN30
TCCTCAGATTTTCTTTCATGTTAATTAACTTGGTTCACTTCCAATCATGT
TTGCTATATCCATTCTTTCTAATTTCGCACTTGCCTTTCAGTGGGAATAT
CAAGTTGGTCCAAGTGTAGGCATTGAAGCTGGAGATGATATCTGGTGTTC
TAGATATATTCTTGAGGTAAATCATCTTTATTAACTTTTTGTGATAGATA
TACACAATAACAGACATGCTTCTAATCCACACATTGGTTCTGCAAATAAA
AGTATTTAATTCTTCCACATTAAAGTTTTTATTGATCTCCAAGACAGCCA
TTTTTCTTTGGATATTTTGATGGATATTTTCTGCACTAGCTTCCCTAACA
ATATCTTACCCAAAAAAGTTTTTTAAAGGGAAGTCAAACTTCCATGTTTT
TACCCCGAGTATTGGGCAGGTTCTTCTGTGTAAGTTGTTCAATTCAGATA
ATTGATGTCTTTTGGTCAAAGATCTTTATAACATGTGAATTCAATGTCTC
GGATTCCAAATTCACAAAGATCAGCGGAAGAAAATTAAAGTCAGATGTCA
TATAGCAGCATACNACTACAAGATCATTCTTCCTTGAAATCTCTTCTAAA
AGGAATGTTTGGAACAAAGTTCCAGTTAGTTTAAATGTAATCATAATCTG
TTTATGATCAGCTTTTATAACAACTATAATTTACTCTTGGTGCTTATCTT
TTTTTTNTTTCCTTTTAATTGGGTGTGGCTGAGGGGTGTTTTCTGTGTGT
TAGTGTGTGACTCTATTTCTCCCTGTTCTGACAGAGAATTACTGAACAAG
CTGGTGTTGTTCTCTCACTTGATCCAAAGCCGATAGAGGTAATATGAATT
TCCGTCATTTCCATATCTTGTTTACTATTAGTCACACTGTTCTCTTGATG
GTGGCAGGGAGATTGGAATGGTGCTGGATGCCACACCAACTACAGGTAAT
CTGTACACTCTAAAGATTTTAAATGAAGCCATATTTTGGAAAATAGGCAA
GCTATAATTTTTTCGGATAAGTTTTGAAGCTTTAAAAGTAATTCGTTAAT
TATTGTTGTTTGTAGTACAAAGAGTATGAGGGAGGAGGGA
>AJP0540_CLN49
TCCTCAGATTTTCTTTCATGTTAATTAACcTGGTTCACTTCCAATCATGT
TTGCTATATCCATTCTTTCTAATTTCGCACTTGCCTTTCAGTGGGAATAT
CAAGTTGGTCCAAGTGTAGGCATTGAAGCTGGAGATGATATCTGGTGTTC
TAGATATATTCTTaAGGTAAATCATCTTTATTAACTTTTTGTGATAGATA
TACACAATAACAGACATGCTTCTAATCCACACATTGGTTCTGCAAATAAA
AGTATTTAATTCTTCCACATTAAAGTTTTTATTGATCTCCAAGACAGCCA
TTTTTCTTTGGATATTTTGATGGATATTTTCTGCACTAGCTTCCCTAACA
ATATCTTACCCAAAAAAGTTTTTTAAAGGGAAGTCAAACTTCCATGTTTT
TACCCCGAGTATTGGGCAGGTTCTTCTGTGTAAGTTGTTCAATTCAGATA
ATTGATGTCTTTTGGTCAAAGATCTTTATAACATGTGAATTCAATGTCTC
GGATTCCAAATTCACAAAGATCAGCGGAAGAAAATTAAAGTCAGATGTCA
TATAGCAGCATACNACTACAAGATCATTCTTCCTTGAAATCTCTTCTAAA
AGGAATGTTTGGAACAAAGTTCCAGTTAGTTTAAATGTAATCATAATCTG
TTTATGATCAGCTTTTATAACAACTATAATTTACTCTTGGTGCTTATCTT
TTTTTTNTTTCCTTTTAATTGGGTGTGGCTGAGGGGTGTTTTCTGTGTGT
TAGTGTGTGACTCTATTTCTCCCTGTTCTGACAGAGAATTACTGAACAAG
CTGGTGTTGTTCTCTCACTTGATCCAAAGCCGATAGAGGTAATATGAATT
TCCGTCATTTCCATATCTTGTTTACTATTAGTCACACTGTTCTCTTGATG
GTGGCAGGGAGATTGGAATGGTGCTGGATGCCACACCAACTACAGGTAAT
CTGTACACTCTAAAGATTTTAAATGAAGCCATATTTTGGAAAATAGGCAA
GCTATAATTTTTTAGGATAAGTTTTGAAGCTTTAAAAGTAATTCGTTAAT
TATTGTTGTTTGTAGcACAAAGAGTATGAGGGAGGAGGGA
>AJP0540_PCR
TCCTCAGATTTTCTTTCATGTTAATTAACTTGGTTCACTTCCAATCATGT
TTGCTATATCCATTCTTTCTAATTTCGCACTTGCCTTTCAGTGGGAATAT
CAAGTTGGTCCAAGTGTAGGCATTGAAGCTGGAGATGATATCTGGTGTTC
TAGATATATTCTTGAGGTAAATCATCTTTATTAACTTTTTGTGATAGATA
TACACAATAACAGACATGCTTCTAATCCACACATTGGTTCTGCAAATAAA
AGTATTTAATTCTTCCACATTAAAGTTTTTATYGATCTCCAAGACAGCCA
TTTTTCTTTGGATATTTTGATGGATATTTTCTGCACTAGCTTCCCTAACA
ATATCTTACCCAAAAAAGTTTTTTAAAGGGAAGTCAAACTTCCATGTTTT
TACCCCGAGTATTGGGCAGGTTCTTCTGTGTAAGTTGTTCAATTCAGATA
ATTGATGTCTTTTGGTCAAAGATCTTTATAACATGTGAATTCAATGTCTC
GGATTCCAAATTCACAAAGATCAGCGGAAGAAAATTAAAGTCAGATGTCA
TATAGCAGCATACNACTACAAGATCATTCTTCCTTGAAATCTCTTCTAAA
AGGAATGTTTGGAACAAAGTTCCAGTTAGTTTAAATGTAATCATAATCTG
TTTATGATCAGCTTTTATAACAACTATAATTTACTCTTGGTGCTTATCTT
TTTTTTTTTTCCTTTTAATTGGGTGTGGCTGAGGGGTGTTTTCTGTGTGT
TAGTGTGTGACTCTATTTCTCCCTGTTCTGACAGAGAATTACTGAACAAG
CTGGTGTTGTTCTCTCACTTGATCCAAAGCCGATAGAGGTAATATGAATT
TCCGTCATTTCCATATCTTGTTTACTATTAGTCACACTGTTCTCTTGATG
GTGGCAGGGAGATTGGAATGGTGCTGGATGCCACACCAACTACAGGTAAT
CTGTACACTCTAAAGATTTTAAATGAAGCCATATTTTGGAAAATAGGCAA
GCTATAATTTTTTMGGATAAGTTTTGAAGCTTTAAAAGTAATTCGTTAAT
TATTGTTGTTTGTAGTACAAAGAGTATGAGGGAGGAGGGA
>AJP0789_CLN05
TCCTCAGATTTTCTTTCATGTTAATTAACTTGGTTCACTTCCAATCATGT
TTGCTATATCCATTCTTTCTAATTTCGCACTTGCCTTTCAGTGGGAATAT
CAAGTTGGTCCAAGTGTAGGCATTGAAGCTGGAGATGATATCTGGTGTTC
TAGATATATTCTTGAGGTAAATCATCTTTATTAACTTTTTGTGATAGATA
TACACAATAACAGACATGCTTCTAATCCACACATTGGTTCTGCAAATAAA
AGTATTTAATTCTTCCACATTAAAGTTTTTATCGATCTCCAAGACAGCCA
TTTTTCTTTGGATATTTTGATGGATATTTTCTGCACTAGCTTCCCTAACA
ATATCTTACCCAAAAAAGTTTTTTAAgGGGAAGTCAAACTTCCATGTTTT
TACCCCGAGTATTGGGTAGGTTCTTCTGTGTAAGTTGTTCAATTCAGATA
ATTGATGTCTTTTGGTCAAAGATCTTTATAACATGTGAATTCAATGTCTC
GGATTCCAAATTCACAAAGATCAGCGGAAGAAAATTAAAGTCAGATGTCA
TATAGCAGCATACNACTACAAGATCATTCTTCCTTGAAATCTCTTCTAAA
AGGAATGTTTGGAACAAAGTTCCAGTTAGTTTAAATGTAATCATAATCTG
TTTATGATCAGCTTTTATAACAACTATAATTTACTCTTGGTGCTTATCTT
TTTTTTTTTTCCTTTTAATTGGGTGTGGCTGAGGGGTGTTTTCTGTGTGT
TAGTGTGTGACTCTATTTCTCCCTGTTCTGACAGAGAATTACTGAACAAG
CTGGTGTTGTTCTCTCACTTGATCCAAAGCCGATAGAGGTAATATGAATT
TCCGTCATTTCCATATCTTGTTTACTATTAGTCACACTGTTCTCTTGATG
GTGGCAGGGAGATTGGAATGGTGCTGGATGCCACACCAACTACAGGTAAT
CTGTACACTCTAAAGATTTTAAATGAAGCCATATTTTGGAAAATAGGCAA
GCTATAATTTTTTCGGATAAGTTTTGAAGCTTTAAAAGTAATTCGTTAAT
TATTGTTGTTTGTAGTACAAAGAGTATGAGGGAGGAGGGA
>AJP0789_CLN17
TCCTCAGATTTTCTTTCATGTTAATTAACTTGGTTCACTTCCAATCATGT
TTGCTATATCCATTCTTTCTAATTTCGCACTTGCCTTTCAGTGGGAATAT
CAAGTTGGTCCAAGTGTAGGCATTGAAGCTGGAGATGATATCTGGTGTTC
TAGATATATTCTTGAGGTAAATCATCTTTATTAACTTTTTGTGATAGATA
TACACAATAACAGACATGCTTCTAATCCACACATTGGTTCTGCAAATAAA
AGTATTTAATTCTTCCACATTAAAGTTTTTATCGATCTCCAAGACAGCCA
TTTTTCTTTGGATATTTTGATGGATATTTTCTGCACTAGCTTCCCTAACA
ATATCTTACCCAAAAAAGTTTTTTAAAGGGAAGTCAAACTTCCATGTTTT
TACCCCGAGTATTGGGTAGGTTCTTCTGTGTAAGTTGTTCAATTtAGATA
ATTGATGTCTTTTGGTCAAAGATCTTTATAACATGTGAATTCAATGTCTC
GGATTCCAAATTCACAAAGATCAGCGGAAGAAAATTAAAGTCAGATGTCA
TATAGCAGCATACNACTACAAGATCATTCTTCCTTGAAATCTCTTCTAAA
AGGAATGTTTGGAACAAAGTTCCAGTTAGTTTAAATGTAATCATAATCTG
TTTATGATCAGCTTTTATAACAACTATAATTTACTCTTGGTGCTTATCTT
TTTTTTTCTTCCTTTTAATTGGGTGTGGCTGAGGGGTGTTTTCTGTGTGT
TAGTGTGTGACTCTATTTCTCCCTGTTCTGACAGAGAATTACTGAACAAG
CTGGTGTTGTTCTCTCACTTGATCCAAAGCCGATAGAGGTAATATGAATT
TCCGTCATTTCCATATCTTGTTTACTATTAGTCACACTGTTCTCTTGATG
GTGGCAGGGAGATTGGAATGGTGCTGGATGCCACACCAACTACAGGTAAT
CTGTACACTCTAAAGATTTTAAATGAAGCCATATTTTGGAAAATAGGCAA
GCTATAATTTTTTCGGATAAGTTTTGAAGCTTTAAAAGTAATTCGTTAAT
TATTGTTGTTTGTAGTACAAAGAGTATGAGGGAGGAGGGA
>AJP0789_CLN20
TCCTCAGATTTTCTTTCATGTTAATTAACTTGGTTCACTTCCAATCATGT
TTGCTATATCCATTCTTTCTAATTTCGCACTTGCCTTTCAGTGGGAATAT
CAAGTTGGTCCAAGTGTAGGCATTGAAGCTGGAGATGATATCTGGTGTTC
TAGATATATTCTTGAGGTAAATCATCTTTATTAACTcTTTGTGATAGATA
TACACAATAACAGACATGCTTCTAATCCACACATTGGTTCTGCAAATAAA
AGTATTTAATTCTTCCACATTAAAGTTTTTATCGATCTCCAAGACAGCCA
TTTTTCTTTGGATATTTTGATGGATATTTTCTGCACTAGCTTCCCTAACA
ATATCTTACCCAAAAAAGTTTTTTAAAGGGAAGTCAAACTTCCATGTTTT
TACCCCGAGTATTGGGTAGGTTCTTCTGTGTAAGTTGTTCAATTCAGATA
ATTGATGTCTTTTGGTCAAAGATCTTTATAACATGTGAATTCAATGTCTC
GGATTCCAAATTCACAAAGATCAGCGGAAGAAAATTAAAGTCAGATGTCA
TATAGCAGCATACNACTACAAGATCATTCTTCCTTGAAATCTCTTCTAAA
AGGAATGTTTGGAACAAAGTTCCAGTTAGTTTAAATGTAATCATAATCTG
TTTATGATCAGCTTTTATAACAACTATAATTTACTCTTGGTGCTTATCTT
TTTTTTTTTTCCTTTTAATTGGGTGTGGCTGAGGGGTGTTTTCTGTGTGT
TAGTGTGTGACTCTATTTCTCCCTGTTCTGACAGAGAATTACTGAACAAG
CTGGTGTTGTTCTCTCACTTGATCCAAAGCCGATAGAGGTAATATGAATT
TCCGTCATTTCCATATCTTGTTTACTATTAGTCACACTGTTCTCTTGATG
GTGGCAGGGAGATTGGAATGGTGCTGGATGCCACACCAACTACAGGTAAT
CTGTACACTCTAAAGATTTTAAATGAAGCCATATTTTGGAAAATAGGCAA
GCTATAATTTTTTCGGATAAGTTTTGAAGCTTTAAAAGTAATTCGTTAAT
TATTGTTGTTTGTAGTACAAAGAGTATGAGGGAGGAGGGA
>AJP0789_CLN21
TCCTCAGATTTTCTTTCATGTTAATTAACTTGGTTCACTTCCAATCATGT
TTGCTATATCCATTCTTTCTAATTTCGCACTTGCCTTTCAGTGGGAATAT
CAAGTTGGTCCAAGTGTAGGCATTGAAGCTGGAGATGATATCTGGTGTTC
TAGATATATTCTTGAGGTAAATCATCTTTATTAACTTTTTGTGATAGATA
TACACAATAACAGACATGCTTCTAATCCACACATTGGTTCTGCAAATAAA
AGTATTTAATTCTTCCACATTAAAGTTTTTATCGATCTCCAAGACAGCCA
TTTTTCTTTGGATATTTTGATGGATATTTTCTGCACTAGCTTCCCTAACA
ATATCTTACCCAAAAAAGTTTTTTAAAGGGAAGTCAAACTTCCATGTTTT
TACCCCGAGTATTGGGTAGGTTCTTCTGTGTAAGTTGTTCAATTCAGATA
ATTGATGTCTTTTGGTCAAAGATCTTTATAACATGTGAATTCAATGTCTC
GGATTCCAAATTCACAAAGATCAGCGGAAGAAgATTAAAGTCAGATGTCA
TATAGCAGCATACNACTACAAGATCATTCTTCCTTGAAATCTCTTCTAAA
AGGAATGTTTGGAACAAAGTTCCAGTTAGTTTAAATGTAATCATAATCTG
TTTATGATCAGCTTTTATAACAACTATAATTTACTCTTGGTGCTTATCTT
TTTTTTTCTTCCTTTTAATTGGGTGTGGCTGAGGGGTGTTTTCTGTGTGT
TAGTGTGTGACTCTATTTCTCCCTGTTCTGACAGAGAATTACTGAACAAG
CTGGTGTTGTTCTCTCACTTGATCCAAAGCCGATAGAGGTAATATGAATT
TCCGTCATTTCCATATCTTGTTTACTATTAGTCACACTGTTCTCTTGATG
GTGGCAGGGAGATTGGAATGGTGCTGGATGCCACACCAACTACAGGTAAT
CTGTACACTCTAAAGATTTTAAATGAAGCCATATTTTGGAAAATAGGCAA
GCTATAATTTTTTCGGATAAGTTTTGAgGCTTTAAAAGTAATTCGTTAAT
TATTGTTGTTTGTAGTACAAAGAGTATGAGGGAGGAGGGA
>AJP0789_CLN35
TCCTCAGATTTTCTTTCATGTTAATTAACTTGGTTCACTTCCAATCATGT
TTGCTATATCCATTCTTTCTAATTTCGCACTTGCCTTTCAGTGGGAATAT
CAAGTTGGTCCAAGTGTAGGCATTGAAGCTGGAGATGATATCTGGTGTTC
TAGATATATTCTTGAGGTAAATCATCTTTATTAACTTTTTGTGATAGATA
TACACAATAACAGACATGCTTCTAATCCACACATTGGTTCTGCAAATAAA
AGTATTTAATTCTTCCACATTAAAGTTTTTATCGATCTCCAAGACAGCCA
TTTTTCTTTGGATATTTTGATGGATATTTTCTGCACTAGCTTCCCTAACA
ATATCTTACCCAAAAAAGTTTTTTAAAGGGAAGTCAAACTTCCATGTTTT
TACCCCGAGTATTGGGTAGGTTCTTCTGTGTAAGTTGTTCAATTCAGATA
ATTGATGTCTTTTGGTCAAAGATCTTTATAACATGTGAATTCAATGTCTC
GGATTCCAAATTCANNNNNNNNNNNNNNNNNNNNNNNNNNNNNNNNNNNN
NNNNNNNNNNNNNNNNNNNNNNNNNNNNNNNNNNNNNNNNNNNNTNNAAA
AGGAATGTTTGGAACAAAGTTCCAGTTAGTTTAAATGTAATCATAATCTG
TTTATGATCAGCTTTTATAACAACTATAATTTACTCTTGGTGCTTATCTT
TTTTTTTCTTCCTTTTAATTGGGTGTGGCTGAGGGGTGTTTTCTGTGTGT
TAGTGTGTGACTCTATTTCTCCCTGTTCTGACAGAGAATTACTGAACAAG
CTGGTGTTGTTCTCTCACTTGATCCAAAGCCGATAGAGGTAATATGAATT
TCCGTCATTTCCATATCTTGTTTACTATTAGTCACACTGTTCTCTTGATG
GTGGCAGGGAGATTGGAATGGTGCTGGATGCCACACCAACTACAGGTAAT
CTGTACACTCTAAAGATTTTAAATGAAGCCATATTTTGGAAAATAGGCAA
GCTATAATTTTTTCGGATAAGTTTTGAAGCTTTAAAAGTAATTCGTTAAT
TATTGTTGTTTGTAGTACAAAGAGTATGAaGGAGGAGGGA
>AJP0789_PCR
TCCTCAGATTTTCTTTCATGTTAATTAACTTGGTTCACTTCCAATCATGT
TTGCTATATCCATTCTTTCTAATTTCGCACTTGCCTTTCAGTGGGAATAT
CAAGTTGGTCCAAGTGTAGGCATTGAAGCTGGAGATGATATCTGGTGTTC
TAGATATATTCTTGAGGTAAATCATCTTTATTAACTTTTTGTGATAGATA
TACACAATAACAGACATGCTTCTAATCCACACATTGGTTCTGCAAATAAA
AGTATTTAATTCTTCCACATTAAAGTTTTTATCGATCTCCAAGACAGCCA
TTTTTCTTTGGATATTTTGATGGATATTTTCTGCACTAGCTTCCCTAACA
ATATCTTACCCAAAAAAGTTTTTTAAAGGGAAGTCAAACTTCCATGTTTT
TACCCCGAGTATTGGGTAGGTTCTTCTGTGTAAGTTGTTCAATTCAGATA
ATTGATGTCTTTTGGTCAAAGATCTTTATAACATGTGAATTCAATGTCTC
GGATTCCAAATTCACAAAGATCAGCGGAAGAAAATTAAAGTCAGATGTCA
TATAGCAGCATACNACTACAAGATCATTCTTCCTTGAAATCTCTTCTAAA
AGGAATGTTTGGAACAAAGTTCCAGTTAGTTTAAATGTAATCATAATCTG
TTTATGATCAGCTTTTATAACAACTATAATTTACTCTTGGTGCTTATCTT
TTTTTTTYTTCCTTTTAATTGGGTGTGGCTGAGGGGTGTTTTCTGTGTGT
TAGTGTGTGACTCTATTTCTCCCTGTTCTGACAGAGAATTACTGAACAAG
CTGGTGTTGTTCTCTCACTTGATCCAAAGCCGATAGAGGTAATATGAATT
TCCGTCATTTCCATATCTTGTTTACTATTAGTCACACTGTTCTCTTGATG
GTGGCAGGGAGATTGGAATGGTGCTGGATGCCACACCAACTACAGGTAAT
CTGTACACTCTAAAGATTTTAAATGAAGCCATATTTTGGAAAATAGGCAA
GCTATAATTTTTTCGGATAAGTTTTGAAGCTTTAAAAGTAATTCGTTAAT
TATTGTTGTTTGTAGTACAAAGAGTATGAGGGAGGAGGGA
