# Supplementary material for: Catchments catch all in South African coastal lowlands: topography and palaeoclimate restricted gene flow in Nymania capensis (Meliaceae)—a multilocus phylogeographic and distribution modelling approach
Source: PeerJ. 2017 Jan 31;5:e2965. doi: 10.7717/peerj.2965 (PMC5289106; doi:10.7717/peerj.2965)
Supplement: Supplemental Information 2 — See the Readme for file descriptions. This zip file includes all DNA alignments. [file peerj-05-2965-s002.zip › SupplementalInformationFiles/DNA.Data/Nymania.capensis_ncpGS_v1.fasta]

>LKP0021
TCCTCAGATTTTCTTTCATGTTAATTAACTTGGTTCACTTCCAATCATGTTTGCTATATC
CATTCTTTCTAATTTCGCACTTGCCTTTCAGTGGGAATATCAAGTTGGTCCAAGTGTAGG
CATTGAAGCTGGAGATGATATCTGGTGTTCTAGATATATTCTTGAGGTAAATCATCTTTA
TTAACTTTTTGTGATAGATATACACAATAACAGACATGCTTCTAATCCACACATTGGTTC
TGCAAATAAAAGTATTTAATTCTTCCACATTAAAGTTTTTATCGATCTCCAAGACAGCCA
TTTTTCTTTGGATATTTTGATGGATATTTTCTGCAMTAGCTTCCCTAACAATATCTTACC
CAAAAAAGTTTTTTAAAGGGAAGTCAAACTTCCATGTTTTTACCCCGAGTATTGGGTAGG
TTCTTCTGTGTAAGTTGTTCAATTCAGATAATTGATGTCTTTTGGTCAAAGATCTTTATA
ACATGTGAATTCAATGTCTCGGATTCCAAATTCACAAAGATCAGCGGAAGAAAATTAAAG
TCAGATGTCATATAGCAGCATACACTACAAGATCATTCTTCCTTGAAATCTCTTCTAAAA
GGAATGTTTGGAACAAAGTTCCAGTTAGTTTAAATGTAATCATAATCTGTTTATGATCAG
CTTTTATAACAACTATAATTTACTCTTGGTGCTTATCTTTTTTTTTTTTCCTTTTAATTG
GGTGTGGCTGAGGGGTGTTTTCTGTGTGTTAGTGTGTGACTCTATTTCTCCCTGTTCTGA
CAGAGAATTACTGAACAAGCTGGTGTTGTTCTCTCACTTGATCCAAAGCCGATAGAGGTA
ATATGAATTTCCGTCATTTCCATATCTTGTTTACTATTAGTCACACTGTTCTCTTGATGG
TGGCAGGGAGATTGGAATGGTGCTGGATGCCACACCAACTACAGGTAATCTGTACACTCT
AAAGATTTTAAATGAAGCCATATTTTGGAAAATAGGCAAGCTATAATTTTTTCGGATAAG
TTTTGAAGCTTTAAAAGTAATTCGTTAATTATTGTTGTTTGTAGTACAAAGAGTATGAGG
GAGGAGGGA
>LKP0050
TCCTCAGATTTTCTTTCATGTTAATTAACTTGGTTCACTTCCAATCATGTTTGCTATATC
CATTCTTTCTAATTTCGCACTTGCCTTTCAGTGGGAATATCAAGTTGGTCCAAGTGTAGG
CATTGAAGCTGGAGATGATATCTGGTGTTCTAGATATATTCTTGAGGTAAATCATCTTTA
TTAACTTTTTGTGATAGATATACACAATAACAGACATGCTTCTAATCCACACATTGGTTC
TGCAAATAAAAGTATTTAATTCTTCCACATTAAAGTTTTTATCGATCTCCAAGACAGCCA
TTTTTCTTTGGATATTTTGATGGATATTTTCTGCACTAGCTTCCCTAACAATATCTTACC
CAAAAAAGTTTTTTAAAGGGAAGTCAAACTTCCATGTTTTTACCCCGAGTATTGGGTAGG
TTCTTCTGTGTAAGTTGTTCAATTCAGATAATTGATGTCTTTTGGTCAAAGATCTTTATA
ACATGTGAATTCAATGTCTCGGATTCCAAATTCACAAAGATCAGCGGAAGAAAATTAAAG
TCAGATGTCATATAGCAGCATACACTACAAGATCATTCTTCCTTGAAATCTCTTCTAAAA
GGAATGTTTGGAACAAAGTTCCAGTTAGTTTAAATGTAATCATAATCTGTTTATGATCAG
CTTTTATAACAACTATAATTTACTCTTGGTGCTTATCTTTTTTTTTTTTCCTTTTAATTG
GGTGTGGCTGAGGGGTGTTTTCTGTGTGTTAGTGTGTGACTCTATTTCTCCCTGTTCTGA
CAGAGAATTACTGAACAAGCTGGTGTTGTTCTCTCACTTGATCCAAAGCCGATAGAGGTA
ATATGAATTTCCGTCATTTCCATATCTTGTTTACTATTAGTCACACTGTTCTCTTGATGG
TGGCAGGGAGATTGGAATGGTGCTGGATGCCACACCAACTACAGGTAATCTGTACACTCT
AAAGATTTTAAATGAAGCCATATTTTGGAAAATAGGCAAGCTATAATTTTTTCGGATAAG
TTTTGAAGCTTTAAAAGTAATTCGTTAATTATTGTTGTTTGTAGTACAAAGAGTATGAGG
GAGGAGGGA
>LKP0057
TCCTCAGATTTTCTTTCATGTTAATTAACTTGGTTCACTTCCAATCATGTTTGCTATATC
CATTCTTTCTAATTTCGCACTTGCCTTTCAGTGGGAATATCAAGTTGGTCCAAGTGTAGG
CATTGAAGCTGGAGATGATATCTGGTGTTCTAGATATATTCTTGAGGTAAATCATCTTTA
TTAACTTTTTGTGATAGATATACACAATAACAGACATGCTTCTAATCCACACATTGGTTC
TGCAAATAAAAGTATTTAATTCTTCCACATTAAAGTTTTTATCGATCTCCAAGACAGCCA
TTTTTCTTTGGATATTTTGATGGATATTTTCTGCACTAGCTTCCCTAACAATATCTTACC
CAAAAAAGTTTTTTAAAGGGAAGTCAAACTTCCATGTTTTTACCCCGAGTATTGGGTAGG
TTCTTCTGTGTAAGTTGTTCAATTCAGATAATTGATGTCTTTTGGTCAAAGATCTTTATA
ACATGTGAATTCAATGTCTCGGATTCCAAATTCACAAAGATCAGCGGAAGAAAATTAAAG
TCAGATGTCATATAGCAGCATACACTACAAGATCATTCTTCCTTGAAATCTCTTCTAAAA
GGAATGTTTGGAACAAAGTTCCAGTTAGTTTAAATGTAATCATAATCTGTTTATGATCAG
CTTTTATAACAACTATAATTTACTCTTGGTGCTTATCTTTTTTTTTTTTCCTTTTAATTG
GGTGTGGCTGAGGGGTGTTTTCTGTGTGTTAGTGTGTGACTCTATTTCTCCCTGTTCTGA
CAGAGAATTACTGAACAAGCTGGTGTTGTTCTCTCACTTGATCCAAAGCCGATAGAGGTA
ATATGAATTTCCGTCATTTCCATATCTTGTTTACTATTAGTCACACTGTTCTCTTGATGG
TGGCAGGGAGATTGGAATGGTGCTGGATGCCACACCAACTACAGGTAATCTGTACACTCT
AAAGATTTTAAATGAAGCCATATTTTGGAAAATAGGCAAGCTATAATTTTTTCGGATAAG
TTTTGAAGCTTTAAAAGTAATTCGTTAATTATTGTTGTTTGTAGTACAAAGAGTATGAGG
GAGGAGGGA
>LKP0065
TCCTCAGATTTTCTTTCATGTTAATTAACTTGGTTCACTTCCAATCATGTTTGCTATATC
CATTCTTTCTAATTTCGCACTTGCCTTTCAGTGGGAATATCAAGTTGGTCCAAGTGTAGG
CATTGAAGCTGGAGATGATATCTGGTGTTCTAGATATATTCTTGAGGTAAATCATCTTTA
TTAACTTTTTGTGATAGATATACACAATAACAGACATGCTTCTAATCCACACATTGGTTC
TGCAAATAAAAGTATTTAATTCTTCCACATTAAAGTTTTTATCGATCTCCAAGACAGCCA
TTTTTCTTTGGATATTTTGATGGATATTTTCTGCACTAGCTTCCCTAACAATATCTTACC
CAAAAAAGTTTTTTAAAGGGAAGTCAAACTTCCATGTTTTTACCCCGAGTATTGGGTAGG
TTCTTCTGTGTAAGTTGTTCAATTCAGATAATTGATGTCTTTTGGTCAAAGATCTTTATA
ACATGTGAATTCAATGTCTCGGATTCCAAATTCACAAAGATCAGCGGAAGAAAATTAAAG
TCAGATGTCATATAGCAGCATACACTACAAGATCATTCTTCCTTGAAATCTCTTCTAAAA
GGAATGTTTGGAACAAAGTTCCAGTTAGTTTAAATGTAATCATAATCTGTTTATGATCAG
CTTTTATAACAACTATAATTTACTCTTGGTGCTTATCTTTTTTTTTTTTCCTTTTAATTG
GGTGTGGCTGAGGGGTGTTTTCTGTGTGTTAGTGTGTGACTCTATTTCTCCCTGTTCTGA
CAGAGAATTACTGAACAAGCTGGTGTTGTTCTCTCACTTGATCCAAAGCCGATAGAGGTA
ATATGAATTTCCGTCATTTCCATATCTTGTTTACTATTAGTCACACTGTTCTCTTGATGG
TGGCAGGGAGATTGGAATGGTGCTGGATGCCACACCAACTACAGGTAATCTGTACACTCT
AAAGATTTTAAATGAAGCCATATTTTGGAAAATAGGCAAGCTATAATTTTTTCGGATAAG
TTTTGAAGCTTTAAAAGTAATTCGTTAATTATTGTTGTTTGTAGTACAAAGAGTATGAGG
GAGGAGGGA
>LKP0075
TCCTCAGATTTTCTTTCATGTTAATTAACTTGGTTCACTTCCAATCATGTTTGCTATATC
CATTCTTTCTAATTTCGCACTTGCCTTTCAGTGGGAATATCAAGTTGGTCCAAGTGTAGG
CATTGAAGCTGGAGATGATATCTGGTGTTCTAGATATATTCTTGAGGTAAATCATCTTTA
TTAACTTTTTGTGATAGATATACACAATAACAGACATGCTTCTAATCCACACATTGGTTC
TGCAAATAAAAGTATTTAATTCTTCCACATTAAAGTTTTTATCGATCTCCAAGACAGCCA
TTTTTCTTTGGATATTTTGATGGATATTTTCTGCACTAGCTTCCCTAACAATATCTTACC
CAAAAAAGTTTTTTAAAGGGAAGTCAAACTTCCATGTTTTTACCCCGAGTATTGGGTAGG
TTCTTCTGTGTAAGTTGTTCAATTCAGATAATTGATGTCTTTTGGTCAAAGATCTTTATA
ACATGTGAATTCAATGTCTCGGATTCCAAATTCACAAAGATCAGCGGAAGAAAATTAAAG
TCAGATGTCATATAGCAGCATACACTACAAGATCATTCTTCCTTGAAATCTCTTCTAAAA
GGAATGTTTGGAACAAAGTTCCAGTTAGTTTAAATGTAATCATAATCTGTTTATGATCAG
CTTTTATAACAACTATAATTTACTCTTGGTGCTTATCTTTTTTTTTTTTCCTTTTAATTG
GGTGTGGCTGAGGGGTGTTTTCTGTGTGTTAGTGTGTGACTCTATTTCTCCCTGTTCTGA
CAGAGAATTACTGAACAAGCTGGTGTTGTTCTCTCACTTGATCCAAAGCCGATAGAGGTA
ATATGAATTTCCGTCATTTCCATATCTTGTTTACTATTAGTCACACTGTTCTCTTGATGG
TGGCAGGGAGATTGGAATGGTGCTGGATGCCACACCAACTACAGGTAATCTGTACACTCT
AAAGATTTTAAATGAAGCCATATTTTGGAAAATAGGCAAGCTATAATTTTTTCGGATAAG
TTTTGAAGCTTTAAAAGTAATTCGTTAATTATTGTTGTTTGTAGTACAAAGAGTATGAGG
GAGGAGGGA
>LKP0077
TCCTCAGATTTTCTTTCATGTTAATTAACTTGGTTCACTTCCAATCATGTTTGCTATATC
CATTCTTTCTAATTTCGCACTTGCCTTTCAGTGGGAATATCAAGTTGGTCCAAGTGTAGG
CATTGAAGCTGGAGATGATATCTGGTGTTCTAGATATATTCTTGAGGTAAATCATCTTTA
TTAACTTTTTGTGATAGATATACACAATAACAGACATGCTTCTAATCCACACATTGGTTC
TGCAAATAAAAGTATTTAATTCTTCCACATTAAAGTTTTTATCGATCTCCAAGACAGCCA
TTTTTCTTTGGATATTTTGATGGATATTTTCTGCACTAGCTTCCCTAACAATATCTTACC
CAAAAAAGTTTTTTAAAGGGAAGTCAAACTTCCATGTTTTTACCCCGAGTATTGGGTAGG
TTCTTCTGTGTAAGTTGTTCAATTCAGATAATTGATGTCTTTTGGTCAAAGATCTTTATA
ACATGTGAATTCAATGTCTCGGATTCCAAATTCACAAAGATCAGCGGAAGAAAATTAAAG
TCAGATGTCATATAGCAGCATACACTACAAGATCATTCTTCCTTGAAATCTCTTCTAAAA
GGAATGTTTGGAACAAAGTTCCAGTTAGTTTAAATGTAATCATAATCTGTTTATGATCAG
CTTTTATAACAACTATAATTTACTCTTGGTGCTTATCTTTTTTTTTYTTCCTTTTAATTG
GGTGTGGCTGAGGGGTGTTTTCTGTGTGTTAGTGTGTGACTCTATTTCTCCCTGTTCTGA
CAGAGAATTACTGAACAAGCTGGTGTTGTTCTCTCACTTGATCCAAAGCCGATAGAGGTA
ATATGAATTTCCGTCATTTCCATATCTTGTTTACTATTAGTCACACTGTTCTCTTGATGG
TGGCAGGGAGATTGGAATGGTGCTGGATGCCACACCAACTACAGGTAATCTGTACACTCT
AAAGATTTTAAATGAAGCCATATTTTGGAAAATAGGCAAGCTATAATTTTTTCGGATAAG
TTTTGAAGCTTTAAAAGTAATTCGTTAATTATTGTTGTTTGTAGTACAAAGAGTATGAGG
GAGGAGGGA
>LKP0080
TCCTCAGATTTTCTTTCATGTTAATTAACTTGGTTCACTTCCAATCATGTTTGCTATATC
CATTCTTTCTAATTTCGCACTTGCCTTTCAGTGGGAATATCAAGTTGGTCCAAGTGTAGG
CATTGAAGCTGGAGATGATATCTGGTGTTCTAGATATATTCTTGAGGTAAATCATCTTTA
TTAACTTTTTGTGATAGATATACACAATAACAGACATGCTTCTAATCCACACATTGGTTC
TGCAAATAAAAGTATTTAATTCTTCCACATTAAAGTTTTTATCGATCTCCAAGACAGCCA
TTTTTCTTTGGATATTTTGATGGATATTTTCTGCACTAGCTTCCCTAACAATATCTTACC
CAAAAAAGTTTTTTAAAGGGAAGTCAAACTTCCATGTTTTTACCCCGAGTATTGGGTAGG
TTCTTCTGTGTAAGTTGTTCAATTCAGATAATTGATGTCTTTTGGTCAAAGATCTTTATA
ACATGTGAATTCAATGTCTCGGATTCCAAATTCACAAAGATCAGCGGAAGAAAATTAAAG
TCAGATGTCATATAGCAGCATACACTACAAGATCATTCTTCCTTGAAATCTCTTCTAAAA
GGAATGTTTGGAACAAAGTTCCAGTTAGTTTAAATGTAATCATAATCTGTTTATGATCAG
CTTTTATAACAACTATAATTTACTCTTGGTGCTTATCTTTTTTTTTCTTCCTTTTAATTG
GGTGTGGCTGAGGGGTGTTTTCTGTGTGTTAGTGTGTGACTCTATTTCTCCCTGTTCTGA
CAGAGAATTACTGAACAAGCTGGTGTTGTTCTCTCACTTGATCCAAAGCCGATAGAGGTA
ATATGAATTTCCGTCATTTCCATATCTTGTTTACTATTAGTCACACTGTTCTCTTGATGG
TGGCAGGGAGATTGGAATGGTGCTGGATGCCACACCAACTACAGGTAATCTGTACACTCT
AAAGATTTTAAATGAAGCCATATTTTGGAAAATAGGCAAGCTATAATTTTTTCGGATAAG
TTTTGAAGCTTTAAAAGTAATTCGTTAATTATTGTTGTTTGTAGTACAAAGAGTATGAGG
GAGGAGGGA
>LKP0081
TCCTCAGATTTTCTTTCATGTTAATTAACTTGGTTCACTTCCAATCATGTTTGCTATATC
CATTCTTTCTAATTTCGCACTTGCCTTTCAGTGGGAATATCAAGTTGGTCCAAGTGTAGG
CATTGAAGCTGGAGATGATATCTGGTGTTCTAGATATATTCTTGAGGTAAATCATCTTTA
TTAACTTTTTGTGATAGATATACACAATAACAGACATGCTTCTAATCCACACATTGGTTC
TGCAAATAAAAGTATTTAATTCTTCCACATTAAAGTTTTTATCGATCTCCAAGACAGCCA
TTTTTCTTTGGATATTTTGATGGATATTTTCTGCACTAGCTTCCCTAACAATATCTTACC
CAAAAAAGTTTTTTAAAGGGAAGTCAAACTTCCATGTTTTTACCCCGAGTATTGGGTAGG
TTCTTCTGTGTAAGTTGTTCAATTCAGATAATTGATGTCTTTTGGTCAAAGATCTTTATA
ACATGTGAATTCAATGTCTCGGATTCCAAATTCACAAAGATCAGCGGAAGAAAATTAAAG
TCAGATGTCATATAGCAGCATACACTACAAGATCATTCTTCCTTGAAATCTCTTCTAAAA
GGAATGTTTGGAACAAAGTTCCAGTTAGTTTAAATGTAATCATAATCTGTTTATGATCAG
CTTTTATAACAACTATAATTTACTCTTGGTGCTTATCTTTTTTTTTTTTCCTTTTAATTG
GGTGTGGCTGAGGGGTGTTTTCTGTGTGTTAGTGTGTGACTCTATTTCTCCCTGTTCTGA
CAGAGAATTACTGAACAAGCTGGTGTTGTTCTCTCACTTGATCCAAAGCCGATAGAGGTA
ATATGAATTTCCGTCATTTCCATATCTTGTTTACTATTAGTCACACTGTTCTCTTGATGG
TGGCAGGGAGATTGGAATGGTGCTGGATGCCACACCAACTACAGGTAATCTGTACACTCT
AAAGATTTTAAATGAAGCCATATTTTGGAAAATAGGCAAGCTATAATTTTTTCGGATAAG
TTTTGAAGCTTTAAAAGTAATTCGTTAATTATTGTTGTTTGTAGTACAAAGAGTATGAGG
GAGGAGGGA
>LKP0083
TCCTCAGATTTTCTTTCATGTTAATTAACTTGGTTCACTTCCAATCATGTTTGCTATATC
CATTCTTTCTAATTTCGCACTTGCCTTTCAGTGGGAATATCAAGTTGGTCCAAGTGTAGG
CATTGAAGCTGGAGATGATATCTGGTGTTCTAGATATATTCTTGAGGTAAATCATCTTTA
TTAACTTTTTGTGATAGATATACACAATAACAGACATGCTTCTAATCCACACATTGGTTC
TGCAAATAAAAGTATTTAATTCTTCCACATTAAAGTTTTTATCGATCTCCAAGACAGCCA
TTTTTCTTTGGATATTTTGATGGATATTTTCTGCACTAGCTTCCCTAACAATATCTTACC
CAAAAAAGTTTTTTAAAGGGAAGTCAAACTTCCATGTTTTTACCCCGAGTATTGGGTAGG
TTCTTCTGTGTAAGTTGTTCAATTCAGATAATTGATGTCTTTTGGTCAAAGATCTTTATA
ACATGTGAATTCAATGTCTCGGATTCCAAATTCACAAAGATCAGCGGAAGAAAATTAAAG
TCAGATGTCATATAGCAGCATACACTACAAGATCATTCTTCCTTGAAATCTCTTCTAAAA
GGAATGTTTGGAACAAAGTTCCAGTTAGTTTAAATGTAATCATAATCTGTTTATGATCAG
CTTTTATAACAACTATAATTTACTCTTGGTGCTTATCTTTTTTTTTTTTCCTTTTAATTG
GGTGTGGCTGAGGGGTGTTTTCTGTGTGTTAGTGTGTGACTCTATTTCTCCCTGTTCTGA
CAGAGAATTACTGAACAAGCTGGTGTTGTTCTCTCACTTGATCCAAAGCCGATAGAGGTA
ATATGAATTTCCGTCATTTCCATATCTTGTTTACTATTAGTCACACTGTTCTCTTGATGG
TGGCAGGGAGATTGGAATGGTGCTGGATGCCACACCAACTACAGGTAATCTGTACACTCT
AAAGATTTTAAATGAAGCCATATTTTGGAAAATAGGCAAGCTATAATTTTTTCGGATAAG
TTTTGAAGCTTTAAAAGTAATTCGTTAATTATTGTTGTTTGTAGTACAAAGAGTATGAGG
GAGGAGGGA
>LKP0084
TCCTCAGATTTTCTTTCATGTTAATTAACTTGGTTYACTTCCAATCATGTTTGCTATATC
CATTCTTTCTAATTTCGCACTTGCCTTTCAGTGGGAATATCAAGTTGGTCCAAGTGTAGG
CATTGAAGCTGGAGATGATATCTGGTGTTCTAGATATATTCTTGAGGTAAATCATCTTTA
TTAACTTTTTGTGATAGATATACACAATAACAGACATGCTTCTAATCCACACATTGGTTC
TGCAAATAAAAGTATTTAATTCTTCCACATTAAAGTTTTTATCGATCTCCAAGACAGCCA
TTTTTCTTTGGATATTTTGATGGATATTTTCTGCACTAGCTTCCCTAACAATATCTTACC
CAAAAAAGTTTTTTAAAGGGAAGTCAAACTTCCATGTTTTTACCCCGAGTATTGGGTAGG
TTCTTCTGTGTAAGTTGTTCAATTCAGATAATTGATGTCTTTTGGTCAAAGATCTTTATA
ACATGTGAATTCAATGTCTCGGATTCCAAATTCACAAAGATCAGCGGAAGAAAATTAAAG
TCAGATGTCATATAGCAGCATACACTACAAGATCATTCTTCCTTGAAATCTCTTCTAAAA
GGAATGTTTGGAACAAAGTTCCAGTTAGTTTAAATGTAATCATAATCTGTTTATGATCAG
CTTTTATAACAACTATAATTTACTCTTGGTGCTTATCTTTTTTTTTTTTCCTTTTAATTG
GGTGTGGCTGAGGGGTGTTTTCTGTGTGTTAGTGTGTGACTCTATTTCTCCCTGTTCTGA
CAGAGAATTACTGAACAAGCTGGTGTTGTTCTCTCACTTGATCCAAAGCCGATAGAGGTA
ATATGAATTTCCGTCATTTCCATATCTTGTTTACTATTAGTCACACTGTTCTCTTGATGG
TGGCAGGGAGATTGGAATGGTGCTGGATGCCACACCAACTACAGGTAATCTGTACACTCT
AAAGATTTTAAATGAAGCCATATTTTGGAAAATAGGCAAGCTATAATTTTTTCGGATAAG
TTTTGAAGCTTTAAAAGTAATTCGTTAATTATTGTTGTTTGTAGTACAAAGAGTATGAGG
GAGGAGGGA
>LKP0103
TCCTCAGATTTTCTTTCATGTTAATTAACTTGGTTCACTTCCAATCATGTTTGCTATATC
CATTCTTTCTAATTTCGCACTTGCCTTTCAGTGGGAATATCAAGTTGGTCCAAGTGTAGG
CATTGAAGCTGGAGATGATATCTGGTGTTCTAGATATATTCTTGAGGTAAATCATCTTTA
TTAACTTTTTGTGATAGATATACACAATAACAGACATGCTTCTAATCCACACATTGGTTC
TGCAAATAAAAGTATTTAATTCTTCCACATTAAAGTTTTTATCGATCTCCAAGACAGCCA
TTTTTCTTTGGATATTTTGATGGATATTTTCTGCACTAGCTTCCCTAACAATATCTTACC
CAAAAAAGTTTTTTAAAGGGAAGTCAAACTTCCATGTTTTTACCCCGAGTATTGGGTAGG
TTCTTCTGTGTAAGTTGTTCAATTCAGATAATTGATGTCTTTTGGTCAAAGATCTTTATA
ACATGTGAATTCAATGTCTCGGATTCCAAATTCACAAAGATCAGCGGAAGAAAATTAAAG
TCAGATGTCATATAGCAGCATACACTACAAGATCATTCTTCCTTGAAATCTCTTCTAAAA
GGAATGTTTGGAACAAAGTTCCAGTTAGTTTAAATGTAATCATAATCTGTTTATGATCAG
CTTTTATAACAACTATAATTTACTCTTGGTGCTTATCTTTTTTTTTTTTCCTTTTAATTG
GGTGTGGCTGAGGGGTGTTTTCTGTGTGTTAGTGTGTGACTCTATTTCTCCCTGTTCTGA
CAGAGAATTACTGAACAAGCTGGTGTTGTTCTCTCACTTGATCCAAAGCCGATAGAGGTA
ATATGAATTTCCGTCATTTCCATATCTTGTTTACTATTAGTCACACTGTTCTCTTGATGG
TGGCAGGGAGATTGGAATGGTGCTGGATGCCACACCAACTACAGGTAATCTGTACACTCT
AAAGATTTTAAATGAAGCCATATTTTGGAAAATAGGCAAGCTATAATTTTTTCGGATAAG
TTTTGAAGCTTTAAAAGTAATTCGTTAATTATTGTTGTTTGTAGTACAAAGAGTATGAGG
GAGGAGGGA
>LKP0113
TCCTCAGATTTTCTTTCATGTTAATTAACTTGGTTCACTTCCAATCATGTTTGCTATATC
CATTCTTTCTAATTTCGCACTTGCCTTTCAGTGGGAATATCAAGTTGGTCCAAGTGTAGG
CATTGAAGCTGGAGATGATATCTGGTGTTCTAGATATATTCTTGAGGTAAATCATCTTTA
TTAACTTTTTGTGATAGATATACACAATAACAGACATGCTTCTAATCCACACATTGGTTC
TGCAAATAAAAGTATTTAATTCTTCCACATTAAAGTTTTTATCGATCTCCAAGACAGCCA
TTTTTCTTTGGATATTTTGATGGATATTTTCTGCACTAGCTTCCCTAACAATATCTTACC
CAAAAAAGTTTTTTAAAGGGAAGTCAAACTTCCATGTTTTTACCCCGAGTATTGGGTAGG
TTCTTCTGTGTAAGTTGTTCAATTCAGATAATTGATGTCTTTTGGTCAAAGATCTTTATA
ACATGTGAATTCAATGTCTCGGATTCCAAATTCACAAAGATCAGCGGAAGAAAATTAAAG
TCAGATGTCATATAGCAGCATACACTACAAGATCATTCTTCCTTGAAATCTCTTCTAAAA
GGAATGTTTGGAACAAAGTTCCAGTTAGTTTAAATGTAATCATAATCTGTTTATGATCAG
CTTTTATAACAACTATAATTTACTCTTGGTGCTTATCTTTTTTTTTTTTCCTTTTAATTG
GGTGTGGCTGAGGGGTGTTTTCTGTGTGTTAGTGTGTGACTCTATTTCTCCCTGTTCTGA
CAGAGAATTACTGAACAAGCTGGTGTTGTTCTCTCACTTGATCCAAAGCCGATAGAGGTA
ATATGAATTTCCGTCATTTCCATATCTTGTTTACTATTAGTCACACTGTTCTCTTGATGG
TGGCAGGGAGATTGGAATGGTGCTGGATGCCACACCAACTACAGGTAATCTGTACACTCT
AAAGATTTTAAATGAAGCCATATTTTGGAAAATAGGCAAGCTATAATTTTTTCGGATAAG
TTTTGAAGCTTTAAAAGTAATTCGTTAATTATTGTTGTTTGTAGTACAAAGAGTATGAGG
GAGGAGGGA
>LKP0117
TCCTCAGATTTTCTTTCATGTTAATTAACTTGGTTCACTTCCAATCATGTTTGCTATATC
CATTCTTTCTAATTTCGCACTTGCCTTTCAGTGGGAATATCAAGTTGGTCCAAGTGTAGG
CATTGAAGCTGGAGATGATATCTGGTGTTCTAGATATATTCTTGAGGTAAATCATCTTTA
TTAACTTTTTGTGATAGATATACACAATAACAGACATGCTTCTAATCCACACATTGGTTC
TGCAAATAAAAGTATTTAATTCTTCCACATTAAAGTTTTTATCGATCTCCAAGACAGCCA
TTTTTCTTTGGATATTTTGATGGATATTTTCTGCACTAGCTTCCCTAACAATATCTTACC
CAAAAAAGTTTTTTAAAGGGAAGTCAAACTTCCATGTTTTTACCCCGAGTATTGGGTAGG
TTCTTCTGTGTAAGTTGTTCAATTCAGATAATTGATGTCTTTTGGTCAAAGATCTTTATA
ACATGTGAATTCAATGTCTCGGATTCCAAATTCACAAAGATCAGCGGAAGAAAATTAAAG
TCAGATGTCATATAGCAGCATACACTACAAGATCATTCTTCCTTGAAATCTCTTCTAAAA
GGAATGTTTGGAACAAAGTTCCAGTTAGTTTAAATGTAATCATAATCTGTTTATGATCAG
CTTTTATAACAACTATAATTTACTCTTGGTGCTTATCTTTTTTTTTTTTCCTTTTAATTG
GGTGTGGCTGAGGGGTGTTTTCTGTGTGTTAGTGTGTGACTCTATTTCTCCCTGTTCTGA
CAGAGAATTACTGAACAAGCTGGTGTTGTTCTCTCACTTGATCCAAAGCCGATAGAGGTA
ATATGAATTTCCGTCATTTCCATATCTTGTTTACTATTAGTCACACTGTTCTCTTGATGG
TGGCAGGGAGATTGGAATGGTGCTGGATGCCACACCAACTACAGGTAATCTGTACACTCT
AAAGATTTTAAATGAAGCCATATTTTGGAAAATAGGCAAGCTATAATTTTTTCGGATAAG
TTTTGAAGCTTTAAAAGTAATTCGTTAATTATTGTTGTTTGTAGTACAAAGAGTATGAGG
GAGGAGGGA
>LKP0129
TCCTCAGATTTTCTTTCATGTTAATTAACTTGGTTCACTTCCAATCATGTTTGCTATATC
CATTCTTTCTAATTTCGCACTTGCCTTTCAGTGGGAATATCAAGTTGGTCCAAGTGTAGG
CATTGAAGCTGGAGATGATATCTGGTGTTCTAGATATATTCTTGAGGTAAATCATCTTTA
TTAACTTTTTGTGATAGATATACACAATAACAGACATGCTTCTAATCCACACATTGGTTC
TGCAAATAAAAGTATTTAATTCTTCCACATTAAAGTTTTTATCGATCTCCAAGACAGCCA
TTTTTCTTTGGATATTTTGATGGATATTTTCTGCACTAGCTTCCCTAACAATATCTTACC
CAAAAAAGTTTTTTAAAGGGAAGTCAAACTTCCATGTTTTTACCCCGAGTATTGGGTAGG
TTCTTCTGTGTAAGTTGTTCAATTCAGATAATTGATGTCTTTTGGTCAAAGATCTTTATA
ACATGTGAATTCAATGTCTCGGATTCCAAATTCACAAAGATCAGCGGAAGAAAATTAAAG
TCAGATGTCATATAGCAGCATACACTACAAGATCATTCTTCCTTGAAATCTCTTCTAAAA
GGAATGTTTGGAACAAAGTTCCAGTTAGTTTAAATGTAATCATAATCTGTTTATGATCAG
CTTTTATAACAACTATAATTTACTCTTGGTGCTTATCTTTTTTTTTTTTCCTTTTAATTG
GGTGTGGCTGAGGGGTGTTTTCTGTGTGTTAGTGTGTGACTCTATTTCTCCCTGTTCTGA
CAGAGAATTACTGAACAAGCTGGTGTTGTTCTCTCACTTGATCCAAAGCCGATAGAGGTA
ATATGAATTTCCGTCATTTCCATATCTTGTTTACTATTAGTCACACTGTTCTCTTGATGG
TGGCAGGGAGATTGGAATGGTGCTGGATGCCACACCAACTACAGGTAATCTGTACACTCT
AAAGATTTTAAATGAAGCCATATTTTGGAAAATAGGCAAGCTATAATTTTTTCGGATAAG
TTTTGAAGCTTTAAAAGTAATTCGTTAATTATTGTTGTTTGTAGTACAAAGAGTATGAGG
GAGGAGGGA
>LKP0146
TCCTCAGATTTTCTTTCATGTTAATTAACTTGGTTCACTTCCAATCATGTTTGCTATATC
CATTCTTTCTAATTTCGCACTTGCCTTTCAGTGGGAATATCAAGTTGGTCCAAGTGTAGG
CATTGAAGCTGGAGATGATATCTGGTGTTCTAGATATATTCTTGAGGTAAATCATCTTTA
TTAACTTTTTGTGATAGATATACACAATAACAGACATGCTTCTAATCCACACATTGGTTC
TGCAAATAAAAGTATTTAATTCTTCCACATTAAAGTTTTTATCGATCTCCAAGACAGCCA
TTTTTCTTTGGATATTTTGATGGATATTTTCTGCACTAGCTTCCCTAACAATATCTTACC
CAAAAAAGTTTTTTAAAGGGAAGTCAAACTTCCATGTTTTTACCCCGAGTATTGGGTAGG
TTCTTCTGTGTAAGTTGTTCAATTCAGATAATTGATGTCTTTTGGTCAAAGATCTTTATA
ACATGTGAATTCAATGTCTCGGATTCCAAATTCACAAAGATCAGCGGAAGAAAATTAAAG
TCAGATGTCATATAGCAGCATACACTACAAGATCATTCTTCCTTGAAATCTCTTCTAAAA
GGAATGTTTGGAACAAAGTTCCAGTTAGTTTAAATGTAATCATAATCTGTTTATGATCAG
CTTTTATAACAACTATAATTTACTCTTGGTGCTTATCTTTTTTTTTTTTCCTTTTAATTG
GGTGTGGCTGAGGGGTGTTTTCTGTGTGTTAGTGTGTGACTCTATTTCTCCCTGTTCTGA
CAGAGAATTACTGAACAAGCTGGTGTTGTTCTCTCACTTGATCCAAAGCCGATAGAGGTA
ATATGAATTTCCGTCATTTCCATATCTTGTTTACTATTAGTCACACTGTTCTCTTGATGG
TGGCAGGGAGATTGGAATGGTGCTGGATGCCACACCAACTACAGGTAATCTGTACACTCT
AAAGATTTTAAATGAAGCCATATTTTGGAAAATAGGCAAGCTATAATTTTTTCGGATAAG
TTTTGAAGCTTTAAAAGTAATTCGTTAATTATTGTTGTTTGTAGTACAAAGAGTATGAGG
GAGGAGGGA
>LKP0162
TCCTCAGATTTTCTTTCATGTTAATTAACTTGGTTCACTTCCAATCATGTTTGCTATATC
CATTCTTTCTAATTTCGCACTTGCCTTTCAGTGGGAATATCAAGTTGGTCCAAGTGTAGG
CATTGAAGCTGGAGATGATATCTGGTGTTCTAGATATATTCTTGAGGTAAATCATCTTTA
TTAACTTTTTGTGATAGATATACACAATAACAGACATGCTTCTAATCCACACATTGGTTC
TGCAAATAAAAGTATTTAATTCTTCCACATTAAAGTTTTTATCGATCTCCAAGACAGCCA
TTTTTCTTTGGATATTTTGATGGATATTTTCTGCACTAGCTTCCCTAACAATATCTTACC
CAAAAAAGTTTTTTAAAGGGAAGTCAAACTTCCATGTTTTTACCCCGAGTATTGGGTAGG
TTCTTCTGTGTAAGTTGTTCAATTCAGATAATTGATGTCTTTTGGTCAAAGATCTTTATA
ACATGTGAATTCAATGTCTCGGATTCCAAATTCACAAAGATCAGCGGAAGAAAATTAAAG
TCAGATGTCATATAGCAGCATACACTACAAGATCATTCTTCCTTGAAATCTCTTCTAAAA
GGAATGTTTGGAACAAAGTTCCAGTTAGTTTAAATGTAATCATAATCTGTTTATGATCAG
CTTTTATAACAACTATAATTTACTCTTGGTGCTTATCTTTTTTTTTTTTCCTTTTAATTG
GGTGTGGCTGAGGGGTGTTTTCTGTGTGTTAGTGTGTGACTCTATTTCTCCCTGTTCTGA
CAGAGAATTACTGAACAAGCTGGTGTTGTTCTCTCACTTGATCCAAAGCCGATAGAGGTA
ATATGAATTTCCGTCATTTCCATATCTTGTTTACTATTAGTCACACTGTTCTCTTGATGG
TGGCAGGGAGATTGGAATGGTGCTGGATGCCACACCAACTACAGGTAATCTGTACACTCT
AAAGATTTTAAATGAAGCCATATTTTGGAAAATAGGCAAGCTATAATTTTTTCGGATAAG
TTTTGAAGCTTTAAAAGTAATTCGTTAATTATTGTTGTTTGTAGTACAAAGAGTATGAGG
GAGGAGGGA
>LKP0224
TCCTCAGATTTTCTTTCATGTTAATTAACTTGGTTCACTTCCAATCATGTTTGCTATATC
CATTCTTTCTAATTTCGCACTTGCCTTTCAGTGGGAATATCAAGTTGGTCCAAGTGTAGG
CATTGAAGCTGGAGATGATATCTGGTGTTCTAGATATATTCTTGAGGTAAATCATCTTTA
TTAACTTTTTGTGATAGATATACACAATAACAGACATGCTTCTAATCCACACATTGGTTC
TGCAAATAAAAGTATTTAATTCTTCCACATTAAAGTTTTTATCGATCTCCAAGACAGCCA
TTTTTCTTTGGATATTTTGATGGATATTTTCTGCACTAGCTTCCCTAACAATATCTTACC
CAAAAAAGTTTTTTAAAGGGAAGTCAAACTTCCATGTTTTTACCCCGAGTATTGGGTAGG
TTCTTCTGTGTAAGTTGTTCAATTCAGATAATTGATGTCTTTTGGTCAAAGATCTTTATA
ACATGTGAATTCAATGTCTCGGATTCCAAATTCACAAAGATCAGCGGAAGAAAATTAAAG
TCAGATGTCATATAGCAGCATACACTACAAGATCATTCTTCCTTGAAATCTCTTCTAAAA
GGAATGTTTGGAACAAAGTTCCAGTTAGTTTAAATGTAATCATAATCTGTTTATGATCAG
CTTTTATAACAACTATAATTTACTCTTGGTGCTTATCTTTTTTTTTCTTCCTTTTAATTG
GGTGTGGCTGAGGGGTGTTTTCTGTGTGTTAGTGTGTGACTCTATTTCTCCCTGTTCTGA
CAGAGAATTACTGAACAAGCTGGTGTTGTTCTCTCACTTGATCCAAAGCCGATAGAGGTA
ATATGAATTTCCGTCATTTCCATATCTTGTTTACTATTAGTCACACTGTTCTCTTGATGG
TGGCAGGGAGATTGGAATGGTGCTGGATGCCACACCAACTACAGGTAATCTGTACACTCT
AAAGATTTTAAATGAAGCCATATTTTGGAAAATAGGCAAGCTATAATTTTTTCGGATAAG
TTTTGAAGCTTTAAAAGTAATTCGTTAATTATTGTTGTTTGTAGTACAAAGAGTATGAGG
GAGGAGGGA
>LKP0229
TCCTCAGATTTTCTTTCATGTTAATTAACTTGGTTCACTTCCAATCATGTTTGCTATATC
CATTCTTTCTAATTTCGCACTTGCCTTTCAGTGGGAATATCAAGTTGGTCCAAGTGTAGG
CATTGAAGCTGGAGATGATATCTGGTGTTCTAGATATATTCTTGAGGTAAATCATCTTTA
TTAACTTTTTGTGATAGATATACACAATAACAGACATGCTTCTAATCCACACATTGGTTC
TGCAAATAAAAGTATTTAATTCTTCCACATTAAAGTTTTTATCGATCTCCAAGACAGCCA
TTTTTCTTTGGATATTTTGATGGATATTTTCTGCACTAGCTTCCCTAACAATATCTTACC
CAAAAAAGTTTTTTAAAGGGAAGTCAAACTTCCATGTTTTTACCCCGAGTATTGGGTAGG
TTCTTCTGTGTAAGTTGTTCAATTCAGATAATTGATGTCTTTTGGTCAAAGATCTTTATA
ACATGTGAATTCAATGTCTCGGATTCCAAATTCACAAAGATCAGCGGAAGAAAATTAAAG
TCAGATGTCATATAGCAGCATACACTACAAGATCATTCTTCCTTGAAATCTCTTCTAAAA
GGAATGTTTGGAACAAAGTTCCAGTTAGTTTAAATGTAATCATAATCTGTTTATGATCAG
CTTTTATAACAACTATAATTTACTCTTGGTGCTTATCTTTTTTTTTTTTCCTTTTAATTG
GGTGTGGCTGAGGGGTGTTTTCTGTGTGTTAGTGTGTGACTCTATTTCTCCCTGTTCTGA
CAGAGAATTACTGAACAAGCTGGTGTTGTTCTCTCACTTGATCCAAAGCCGATAGAGGTA
ATATGAATTTCCGTCATTTCCATATCTTGTTTACTATTAGTCACACTGTTCTCTTGATGG
TGGCAGGGAGATTGGAATGGTGCTGGATGCCACACCAACTACAGGTAATCTGTACACTCT
AAAGATTTTAAATGAAGCCATATTTTGGAAAATAGGCAAGCTATAATTTTTTCGGATAAG
TTTTGAAGCTTTAAAAGTAATTCGTTAATTATTGTTGTTTGTAGTACAAAGAGTATGAGG
GAGGAGGGA
>LKP0232
TCCTCAGATTTTCTTTCATGTTAATTAACTTGGTTCACTTCCAATCATGTTTGSTATATC
CATTCTTTCTAATTTCGCACTTGCCTTTCAGTGGGAATATCAAGTTGGTCCAAGTGTAGG
CATTGAAGCTGGAGATGATATCTGGTGTTCTAGATATATTCTTGAGGTAAATCATCTTTA
TTAACTTTTTGTGATAGATATACACAATAACAGACATGCTTCTAATCCACACATTGGTTC
TGCAAATAAAAGTATTTAATTCTTCCACATTAAAGTTTTTATCGATCTCCAAGACAGCCA
TTTTTCTTTGGATATTTTGATGGATATTTTCTGCACTAGCTTCCCTAACAATATCTTACC
CAAAAAAGTTTTTTAAAGGGAAGTCAAACTTCCATGTTTTTACCCCGAGTATTGGGTAGG
TTCTTCTGTGTAAGTTGTTCAATTCAGATAATTGATGTCTTTTGGTCAAAGATCTTTATA
ACATGTGAATTCAATGTCTCGGATTCCAAATTCACAAAGATCAGCGGAAGAAAATTAAAG
TCAGATGTCATATAGCAGCATACACTACAAGATCATTCTTCCTTGAAATCTCTTCTAAAA
GGAATGTTTGGAACAAAGTTCCAGTTAGTTTAAATGTAATCATAATCTGTTTATGATCAG
CTTTTATAACAACTATAATTTACTCTTGGTGCTTATCTTTTTTTTTTTTCCTTTTAATTG
GGTGTGGCTGAGGGGTGTTTTCTGTGTGTTAGTGTGTGACTCTATTTCTCCCTGTTCTGA
CAGAGAATTACTGAACAAGCTGGTGTTGTTCTCTCACTTGATCCAAAGCCGATAGAGGTA
ATATGAATTTCCGTCATTTCCATATCTTGTTTACTATTAGTCACACTGTTCTCTTGATGG
TGGCAGGGAGATTGGAATGGTGCTGGATGCCACACCAACTACAGGTAATCTGTACACTCT
AAAGATTTTAAATGAAGCCATATTTTGGAAAATAGGCAAGCTATAATTTTTTCGGATAAG
TTTTGAAGCTTTAAAAGTAATTCGTTAATTATTGTTGTTTGTAGTACAAAGAGTATGAGG
GAGGAGGGA
>LKP0238
TCCTGAGATTTTCTTTCATGTTAATTAACTTGGTTCACTTCCAATCATGTTTGCTATATC
CATTCTTTCTAATTTCGCACTTGCCTTTCAGTGGGAATATCAAGTTGGTCCAAGTGTAGG
CATTGAAGCTGGAGATGATATCTGGTGTTCTAGATATATTCTTGAGGTAAATCATCTTTA
TTAACTTTTTGTGATAGATATACACAATAACAGACATGCTTCTAATCCACACATTGGTTC
TGCAAATAAAAGTATTTAATTCTTCCACATTAAAGTTTTTATCGATCTCCAAGACAGCCA
TTTTTCTTTGGATATTTTGATGGATATTTTCTGCACTAGCTTCCCTAACAATATCTTACC
CAAAAAAGTTTTTTAAAGGGAAGTCAAACTTCCATGTTTTTACCCCGAGTATTGGGTAGG
TTCTTCTGTGTAAGTTGTTCAATTCAGATAATTGATGTCTTTTGGTCAAAGATCTTTATA
ACATGTGAATTCAATGTCTCGGATTCCAAATTCACAAAGATCAGCGGAAGAAAATTAAAG
TCAGATGTCATATAGCAGCATACACTACAAGATCATTCTTCCTTGAAATCTCTTCTAAAA
GGAATGTTTGGAACAAAGTTCCAGTTAGTTTAAATGTAATCATAATCTGTTTATGATCAG
CTTTTATAACAACTATAATTTACTCTTGGTGCTTATCTTTTTTTTTTTTCCTTTTAATTG
GGTGTGGCTGAGGGGTGTTTTCTGTGTGTTAGTGTGTGACTCTATTTCTCCCTGTTCTGA
CAGAGAATTACTGAACAAGCTGGTGTTGTTCTCTCACTTGATCCAAAGCCGATAGAGGTA
ATATGAATTTCCGTCATTTCCATATCTTGTTTACTATTAGTCACACTGTTCTCTTGATGG
TGGCAGGGAGATTGGAATGGTGCTGGATGCCACACCAACTACAGGTAATCTGTACACTCT
AAAGATTTTAAATGAAGCCATATTTTGGAAAATAGGCAAGCTATAATTTTTTCGGATAAG
TTTTGAAGCTTTAAAAGTAATTCGTTAATTATTGTTGTTTGTAGTACAAAGAGTATGAGG
GAGGAGGGA
>LKP0243
TCCTCAGATTTTCTTTCATGTTAATTAACTTGGTTCACTTCCAATCATGTTTGCTATATC
CATTCTTTCTAATTTCGCACTTGCCTTTCAGTGGGAATATCAAGTTGGTCCAAGTGTAGG
CATTGAAGCTGGAGATGATATCTGGTGTTCTAGATATATTCTTGAGGTAAATCATCTTTA
TTAACTTTTTGTGATAGATATACACAATAACAGACATGCTTCTAATCCACACATTGGTTC
TGCAAATAAAAGTATTTAATTCTTCCACATTAAAGTTTTTATCGATCTCCAAGACAGCCA
TTTTTCTTTGGATATTTTGATGGATATTTTCTGCACTAGCTTCCCTAACAATATCTTACC
CAAAAAAGTTTTTTAAAGGGAAGTCAAACTTCCATGTTTTTACCCCGAGTATTGGGTAGG
TTCTTCTGTGTAAGTTGTTCAATTCAGATAATTGATGTCTTTTGGTCAAAGATCTTTATA
ACATGTGAATTCAATGTCTCGGATTCCAAATTCACAAAGATCAGCGGAAGAAAATTAAAG
TCAGATGTCATATAGCAGCATACACTACAAGATCATTCTTCCTTGAAATCTCTTCTAAAA
GGAATGTTTGGAACAAAGTTCCAGTTAGTTTAAATGTAATCATAATCTGTTTATGATCAG
CTTTTATAACAACTATAATTTACTCTTGGTGCTTATCTTTTTTTTTYTTCCTTTTAATTG
GGTGTGGCTGAGGGGTGTTTTCTGTGTGTTAGTGTGTGACTCTATTTCTCCCTGTTCTGA
CAGAGAATTACTGAACAAGCTGGTGTTGTTCTCTCACTTGATCCAAAGCCGATAGAGGTA
ATATGAATTTCCGTCATTTCCATATCTTGTTTACTATTAGTCACACTGTTCTCTTGATGG
TGGCAGGGAGATTGGAATGGTGCTGGATGCCACACCAACTACAGGTAATCTGTACACTCT
AAAGATTTTAAATGAAGCCATATTTTGGAAAATAGGCAAGCTATAATTTTTTCGGATAAG
TTTTGAAGCTTTAAAAGTAATTCGTTAATTATTGTTGTTTGTAGTACAAAGAGTATGAGG
GAGGAGGGA
>LKP0259
TCCTCAGATTTTCTTTCATGTTAATTAACTTGGTTCACTTCCAATCATGTTTGCTATATC
CATTCTTTCTAATTTCGCACTTGCCTTTCAGTGGGAATATCAAGTTGGTCCAAGTGTAGG
CATTGAAGCTGGAGATGATATCTGGTGTTCTAGATATATTCTTGAGGTAAATCATCTTTA
TTAACTTTTTGTGATAGATATACACAATAACAGACATGCTTCTAATCCACACATTGGTTC
TGCAAATAAAAGTATTTAATTCTTCCACATTAAAGTTTTTATCGATCTCCAAGACAGCCA
TTTTTCTTTGGATATTTTGATGGATATTTTCTGCACTAGCTTCCCTAACAATATCTTACC
CAAAAAAGTTTTTTAAAGGGAAGTCAAACTTCCATGTTTTTACCCCGAGTATTGGGCAGG
TTCTTCTGTGTAAGTTGTTCAATTCAGATAATTGATGTCTTTTGGTCAAAGATCTTTATA
ACATGTGAATTCAATGTCTCGGATTCCAAATTCACAAAGATCAGCGGAAGAAAATTAAAG
TCAGATGTCATATAGCAGCATACACTACAAGATCATTCTTCCTTGAAATCTCTTCTAAAA
GGAATGTTTGGAACAAAGTTCCAGTTAGTTTAAATGTAATCATAATCTGTTTATGATCAG
CTTTTATAACAACTATAATTTACTCTTGGTGCTTATCTTTTTTTTTTTTCCTTTTAATTG
GGTGTGGCTGAGGGGTGTTTTCTGTGTGTTAGTGTGTGACTCTATTTCTCCCTGTTCTGA
CAGAGAATTACTGAACAAGCTGGTGTTGTTCTCTCACTTGATCCAAAGCCGATAGAGGTA
ATATGAATTTCCGTCATTTCCATATCTTGTTTACTATTAGTCACACTGTTCTCTTGATGG
TGGCAGGGAGATTGGAATGGTGCTGGATGCCACACCAACTACAGGTAATCTGTACACTCT
AAAGATTTTAAATGAAGCCATATTTTGGAAAATAGGCAAGCTATAATTTTTTAGGATAAG
TTTTGAAGCTTTAAAAGTAATTCGTTAATTATTGTTGTTTGTAGTACAAAGAGTATGAGG
GAGGAGGGA
>LKP0120
TCCTCAGATTTTCTTTCATGTTAATTAACTTGGTTCACTTCCAATCATGTTTGCTATATC
CATTCTTTCTAATTTCGCACTTGCCTTTCAGTGGGAATATCAAGTTGGTCCAAGTGTAGG
CATTGAAGCTGGAGATGATATCTGGTGTTCTAGATATATTCTTGAGGTAAATCATCTTTA
TTAACTTTTTGTGATAGATATACACAATAACAGACATGCTTCTAATCCACACATTGGTTC
TGCAAATAAAAGTATTTAATTCTTCCACATTAAAGTTTTTATCGATCTCCAAGACAGCCA
TTTTTCTTTGGATATTTTGATGGATATTTTCTGCACTAGCTTCCCTAACAATATCTTACC
CAAAAAAGTTTTTTAAAGGGAAGTCAAACTTCCATGTTTTTACCCCGAGTATTGGGYAGG
KTCTTCTGTGTAAGTTGTTCAATTCAGATAATTGATGTCTTTTGGTCAAAGATCTTTATA
ACATGTGAATTCAATGTCTCGGATTCCAAATTCACAAAGATCAGCGGAAGAAAATTAAAG
TCAGATGTCATATAGCAGCATACACTACAAGATCATTCTTCCTTGAAATCTCTTCTAAAA
GGAATGTTTGGAACAAAGTTCCAGTTAGTTTAAATGTAATCATAATCTGTTTATGATCAG
CTTTTATAACAACTATAATTTACTCTTGGTGCTTATCTTTTTTTTTTTTCCTTTTAATTG
GGTGTGGCTGAGGGGTGTTTTCTGTGTGTTAGTGTGTGACTCTATTTCTCCCTGTTCTGA
CAGAGAATTACTGAACAAGCTGGTGTTGTTCTCTCACTTGATCCAAAGCCGATAGAGGTA
ATATGAATTTCCGTCATTTCCATATCTTGTTTACTATTAGTCACACTGTTCTCTTGATGG
TGGCAGGGAGATTGGAATGGTGCTGGATGCCACACCAACTACAGGTAATCTGTACACTCT
AAAGATTTTAAATGAAGCCATATTTTGGAAAATAGGCAAGCTATAATTTTTTMGGATAAG
TTTTGAAGCTTTAAAAGTAATTCGTTAATTATTGTTGTTTGTAGTACAAAGAGTATGAGG
GAGGAGGGA
>LKP0269
TCCTCAGATTTTCTTTCATGTTAATTAACTTGGTTCACTTCCAATCATGTTTGCTATATC
CATTCTTTCTAATTTCGCACTTGCCTTTCAGTGGGAATATCAAGTTGGTCCAAGTGTAGG
CATTGAAGCTGGAGATGATATCTGGTGTTCTAGATATATTCTTGAGGTAAATCATCTTTA
TTAACTTTTTGTGATAGATATACACAATAACAGACATGCTTCTAATCCACACATTGGTTC
TGCAAATAAAAGTATTTAATTCTTCCACATTAAAGTTTTTATCGATCTCCAAGACAGCCA
TTTTTCTTTGGATATTTTGATGGATATTTTCTGCACTAGCTTCCCTAACAATATCTTACC
CAAAAAAGTTTTTTAAAGGGAAGTCAAACTTCCATGTTTTTACCCCGAGTATTGGGYAGG
TTCTTCTGTGTAAGTTGTTCAATTCAGATAATTGATGTCTTTTGGTCAAAGATCTTTATA
ACATGTGAATTCAATGTCTCGGATTCCAAATTCACAAAGATCAGCGGAAGAAAATTAAAG
TCAGATGTCATATAGCAGCATACACTACAAGATCATTCTTCCTTGAAATCTCTTCTAAAA
GGAATGTTTGGAACAAAGTTCCAGTTAGTTTAAATGTAATCATAATCTGTTTATGATCAG
CTTTTATAACAACTATAATTTACTCTTGGTGCTTATCTTTTTTTTTTTTCCTTTTAATTG
GGTGTGGCTGAGGGGTGTTTTCTGTGTGTTAGTGTGTGACTCTATTTCTCCCTGTTCTGA
CAGAGAATTACTGAACAAGCTGGTGTTGTTCTCTCACTTGATCCAAAGCCGATAGAGGTA
ATATGAATTTCCGTCATTTCCATATCTTGTTTACTATTAGTCACACTGTTCTCTTGATGG
TGGCAGGGAGATTGGAATGGTGCTGGATGCCACACCAACTACAGGTAATCTGTACACTCT
AAAGATTTTAAATGAAGCCATATTTTGGAAAATAGGCAAGCTATAATTTTTTMGGATAAG
TTTTGAAGCTTTAAAAGTAATTCGTTAATTATTGTTGTTTGTAGTACAAAGAGTATGAGG
GAGGAGGGA
>LKP0481
TCCTCAGATTTTCTTTCATGTtAATTAACTTGGTTCACTTCCAATCATGTTTGCTATATC
CATTCTTTCTAATTTCGCACTTGCCTTTCAGTGGGAATATCAAGTTGGTCCAAGTGTAGG
CATTGAAGCTGGAGATGATATCTGGTGTTCTAGATATATTCTTGAGGTAAATCATCTTTA
TTAACTTTTTGTGATAGATATACACAATAACAGACATGCTTCTAATCCACACATTGGTTC
TGCAAATAAAAGTATTTAATTCTTCCACATTAAAGTTTTTATCGATCTCCAAGACAGCCA
TTTTTCTTTGGATATTTTGATGGATATTTTCTGCACTAGCTTCCCTAACAATATCTTACC
CAAAAAAGTTTTTTAAAGGGAAGTCAAACTTCCATGTTTTTACCCCGAGTATTGGGYAGG
TTCTTCTGTGTAAGTTGTTCAATTCAGATAATTGATGTCTTTTGGTCAAAGATCTTTATA
ACATGTGAATTCAATGTCTCGGATTCCAAATTCACAAAGATCAGCGGAAGAAAATTAAAG
TCAGATGTCATATAGCAGCATACACTACAAGATCATTCTTCCTTGAAATCTCTTCTAAAA
GGAATGTTTGGAACAAAGTTCCAGTTAGTTTAAATGTAATCATAATCTGTTTATGATCAG
CTTTTATAACAACTATAATTTACTCTTGGTGCTTATCTTTTTTTTTTTTCCTTTTAATTG
GGTGTGGCTGAGGGGTGTTTTCTGTGTGTTAGTGTGTGACTCTATTTCTCCCTGTTCTGA
CAGAGAATTACTGAACAAGCTGGTGTTGTTCTCTCACTTGATCCAAAGCCGATAGAGGTA
ATATGAATTTCCGTCATTTCCATATCTTGTTTACTATTAGTCACACTGTTCTCTTGATGG
TGGCAGGGAGATTGGAATGGTGCTGGATGCCACACCAACTACAGGTAATCTGTACACTCT
AAAGATTTTAAATGAAGCCATATTTTGGAAAATAGGCAAGCTATAATTTTTTMGGATAAG
TTTTGAAGCTTTAAAAGTAATTCGTTAATTATTGTTGTTTGTAGTACAAAGAGTATGAGG
GAGGAGGGA
>LKP0270
TCCTCAGATTTTCTTTCATGTTAATTAACTTGGTTCACTTCCAATCATGTTTGCTATATC
CATTCTTTCTAATTTCGCACTTGCCTTTCAGTGGGAATATCAAGTTGGTCCAAGTGTAGG
CATTGAAGCTGGAGATGATATCTGGTGTTCTAGATATATTCTTGAGGTAAATCATCTTTA
TTAACTTTTTGTGATAGATATACACAATAACAGACATGCTTCTAATCCACACATTGGTTC
TGCAAATAAAAGTATTTAATTCTTCCACATTAAAGTTTTTATCGATCTCCAAGACAGCCA
TTTTTCTTTGGATATTTTGATGGATATTTTCTGCACTAGCTTCCCTAACAATATCTTACC
CAAAAAAGTTTTTTAAAGGGAAGTCAAACTTCCATGTTTTTACCCCGAGTATTGGGCAGG
TTCTTCTGTGTAAGTTGTTCAATTCAGATAATTGATGTCTTTTGGTCAAAGATCTTTATA
ACATGTGAATTCAATGTCTCGGATTCCAAATTCACAAAGATCAGCGGAAGAAAATTAAAG
TCAGATGTCATATAGCAGCATACACTACAAGATCATTCTTCCTTGAAATCTCTTCTAAAA
GGAATGTTTGGAACAAAGTTCCAGTTAGTTTAAATGTAATCATAATCTGTTTATGATCAG
CTTTTATAACAACTATAATTTACTCTTGGTGCTTATCTTTTTTTTTTTTCCTTTTAATTG
GGTGTGGCTGAGGGGTGTTTTCTGTGTGTTAGTGTGTGACTCTATTTCTCCCTGTTCTGA
CAGAGAATTACTGAACAAGCTGGTGTTGTTCTCTCACTTGATCCAAAGCCGATAGAGGTA
ATATGAATTTCCGTCATTTCCATATCTTGTTTACTATTAGTCACACTGTTCTCTTGATGG
TGGCAGGGAGATTGGAATGGTGCTGGATGCCACACCAACTACAGGTAATCTGTACACTCT
AAAGATTTTAAATGAAGCCATATTTTGGAAAATAGGCAAGCTATAATTTTTTAGGATAAG
TTTTGAAGCTTTAAAAGTAATTCGTTAATTATTGTTGTTTGTAGTACAAAGAGTATGAGG
GAGGAGGGA
>LKP0274
TCCTCAGATTTTCTTTCATGTTAATTAACTTGGTTCACTTCCAATCATGTTTGCTATATC
CATTCTTTCTAATTTCGCACTTGCCTTTCAGTGGGAATATCAAGTTGGTCCAAGTGTAGG
CATTGAAGCTGGAGATGATATCTGGTGTTCTAGATATATTCTTGAGGTAAATCATCTTTA
TTAACTTTTTGTGATAGATATACACAATAACAGACATGCTTCTAATCCACACATTGGTTC
TGCAAATAAAAGTATTTAATTCTTCCACATTAAAGTTTTTATCGATCTCCAAGACAGCCA
TTTTTCTTTGGATATTTTGATGGATATTTTCTGCACTAGCTTCCCTAACAATATCTTACC
CAAAAAAGTTTTTTAAAGGGAAGTCAAACTTCCATGTTTTTACCCCGAGTATTGGGTAGG
TTCTTCTGTGTAAGTTGTTCAATTCAGATAATTGATGTCTTTTGGTCAAAGATCTTTATA
ACATGTGAATTCAATGTCTCGGATTCCAAATTCACAAAGATCAGCGGAAGAAAATTAAAG
TCAGATGTCATATAGCAGCATACACTACAAGATCATTCTTCCTTGAAATCTCTTCTAAAA
GGAATGTTTGGAACAAAGTTCCAGTTAGTTTAAATGTAATCATAATCTGTTTATGATCAG
CTTTTATAACAACTATAATTTACTCTTGGTGCTTATCTTTTTTTTTTTTCCTTTTAATTG
GGTGTGGCTGAGGGGTGTTTTCTGTGTGTTAGTGTGTGACTCTATTTCTCCCTGTTCTGA
CAGAGAATTACTGAACAAGCTGGTGTTGTTCTCTCACTTGATCCAAAGCCGATAGAGGTA
ATATGAATTTCCGTCATTTCCATATCTTGTTTACTATTAGTCACACTGTTCTCTTGATGG
TGGCAGGGAGATTGGAATGGTGCTGGATGCCACACCAACTACAGGTAATCTGTACACTCT
AAAGATTTTAAATGAAGCCATATTTTGGAAAATAGGCAAGCTATAATTTTTTCGGATAAG
TTTTGAAGCTTTAAAAGTAATTCGTTAATTATTGTTGTTTGTAGTACAAAGAGTATGAGG
GAGGAGGGA
>LKP0275
TCCTCAGATTTTCTTTCATGTTAATTAACTTGGTTCACTTCCAATCATGTTTGCTATATC
CATTCTTTCTAATTTCGCACTTGCCTTTCAGTGGGAATATCAAGTTGGTCCAAGTGTAGG
CATTGAAGCTGGAGATGATATCTGGTGTTCTAGATATATTCTTGAGGTAAATCATCTTTA
TTAACTTTTTGTGATAGATATACACAATAACAGACATGCTTCTAATCCACACATTGGTTC
TGCAAATAAAAGTATTTAATTCTTCCACATTAAAGTTTTTATCGATCTCCAAGACAGCCA
TTTTTCTTTGGATATTTTGATGGATATTTTCTGCACTAGCTTCCCTAACAATATCTTACC
CAAAAAAGTTTTTTAAAGGGAAGTCAAACTTCCATGTTTTTACCCCGAGTATTGGGTAGG
TTCTTCTGTGTAAGTTGTTCAATTCAGATAATTGATGTCTTTTGGTCAAAGATCTTTATA
ACATGTGAATTCAATGTCTCGGATTCCAAATTCACAAAGATCAGCGGAAGAAAATTAAAG
TCAGATGTCATATAGCAGCATACACTACAAGATCATTCTTCCTTGAAATCTCTTCTAAAA
GGAATGTTTGGAACAAAGTTCCAGTTAGTTTAAATGTAATCATAATCTGTTTATGATCAG
CTTTTATAACAACTATAATTTACTCTTGGTGCTTATCTTTTTTTTTCTTCCTTTTAATTG
GGTGTGGCTGAGGGGTGTTTTCTGTGTGTTAGTGTGTGACTCTATTTCTCCCTGTTCTGA
CAGAGAATTACTGAACAAGCTGGTGTTGTTCTCTCACTTGATCCAAAGCCGATAGAGGTA
ATATGAATTTCCGTCATTTCCATATCTTGTTTACTATTAGTCACACTGTTCTCTTGATGG
TGGCAGGGAGATTGGAATGGTGCTGGATGCCACACCAACTACAGGTAATCTGTACACTCT
AAAGATTTTAAATGAAGCCATATTTTGGAAAATAGGCAAGCTATAATTTTTTCGGATAAG
TTTTGAAGCTTTAAAAGTAATTCGTTAATTATTGTTGTTTGTAGTACAAAGAGTATGAGG
GAGGAGGGA
>LKP0278
TCCTCAGATTTTCTTTCATGTTAATTAACTTGGTTCACTTCCAATCATGTTTGCTATATC
CATTCTTTCTAATTTCGCACTTGCCTTTCAGTGGGAATATCAAGTTGGTCCAAGTGTAGG
CATTGAAGCTGGAGATGATATCTGGTGTTCTAGATATATTCTTGAGGTAAATCATCTTTA
TTAACTTTTTGTGATAGATATACACAATAACAGACATGCTTCTAATCCACACATTGGTTC
TGCAAATAAAAGTATTTAATTCTTCCACATTAAAGTTTTTATCGATCTCCAAGACAGCCA
TTTTTCTTTGGATATTTTGATGGATATTTTCTGCACTAGCTTCCCTAACAATATCTTACC
CAAAAAAGTTTTTTAAAGGGAAGTCAAACTTCCATGTTTTTACCCCGAGTATTGGGTAGG
TTCTTCTGTGTAAGTTGTTCAATTCAGATAATTGATGTCTTTTGGTCAAAGATCTTTATA
ACATGTGAATTCAATGTCTCGGATTCCAAATTCACAAAGATCAGCGGAAGAAAATTAAAG
TCAGATGTCATATAGCAGCATACACTACAAGATCATTCTTCCTTGAAATCTCTTCTAAAA
GGAATGTTTGGAACAAAGTTCCAGTTAGTTTAAATGTAATCATAATCTGTTTATGATCAG
CTTTTATAACAACTATAATTTACTCTTGGTGCTTATCTTTTTTTTTCTTCCTTTTAATTG
GGTGTGGCTGAGGGGTGTTTTCTGTGTGTTAGTGTGTGACTCTATTTCTCCCTGTTCTGA
CAGAGAATTACTGAACAAGCTGGTGTTGTTCTCTCACTTGATCCAAAGCCGATAGAGGTA
ATATGAATTTCCGTCATTTCCATATCTTGTTTACTATTAGTCACACTGTTCTCTTGATGG
TGGCAGGGAGATTGGAATGGTGCTGGATGCCACACCAACTACAGGTAATCTGTACACTCT
AAAGATTTTAAATGAAGCCATATTTTGGAAAATAGGCAAGCTATAATTTTTTCGGATAAG
TTTTGAAGCTTTAAAAGTAATTCGTTAATTATTGTTGTTTGTAGTACAAAGAGTATGAGG
GAGGAGGGA
>LKP0280
TCCTCAGATTTTCTTTCATGTTAATTAACTTGGTTCACTTCCAATCATGTTTGCTATATC
CATTCTTTCTAATTTCGCACTTGCCTTTCAGTGGGAATATCAAGTTGGTCCAAGTGTAGG
CATTGAAGCTGGAGATGATATCTGGTGTTCTAGATATATTCTTGAGGTAAATCATCTTTA
TTAACTTTTTGTGATAGATATACACAATAACAGACATGCTTCTAATCCACACATTGGTTC
TGCAAATAAAAGTATTTAATTCTTCCACATTAAAGTTTTTATCGATCTCCAAGACAGCCA
TTTTTCTTTGGATATTTTGATGGATATTTTCTGCACTAGCTTCCCTAACAATATCTTACC
CAAAAAAGTTTTTTAAAGGGAAGTCAAACTTCCATGTTTTTACCCCGAGTATTGGGTAGG
TTCTTCTGTGTAAGTTGTTCAATTCAGATAATTGATGTCTTTTGGTCAAAGATCTTTATA
ACATGTGAATTCAATGTCTCGGATTCCAAATTCACAAAGATCAGCGGAAGAAAATTAAAG
TCAGATGTCATATAGCAGCATACACTACAAGATCATTCTTCCTTGAAATCTCTTCTAAAA
GGAATGTTTGGAACAAAGTTCCAGTTAGTTTAAATGTAATCATAATCTGTTTATGATCAG
CTTTTATAACAACTATAATTTACTCTTGGTGCTTATCTTTTTTTTTTTTCCTTTTAATTG
GGTGTGGCTGAGGGGTGTTTTCTGTGTGTTAGTGTGTGACTCTATTTCTCCCTGTTCTGA
CAGAGAATTACTGAACAAGCTGGTGTTGTTCTCTCACTTGATCCAAAGCCGATAGAGGTA
ATATGAATTTCCGTCATTTCCATATCTTGTTTACTATTAGTCACACTGTTCTCTTGATGG
TGGCAGGGAGATTGGAATGGTGCTGGATGCCACACCAACTACAGGTAATCTGTACACTCT
AAAGATTTTAAATGAAGCCATATTTTGGAAAATAGGCAAGCTATAATTTTTTCGGATAAG
TTTTGAAGCTTTAAAAGTAATTCGTTAATTATTGTTGTTTGTAGTACAAAGAGTATGAGG
GAGGAGGGA
>LKP0306
TCCTCAGATTTTCTTTCATGTTAATTAACTTGGTTCACTTCCAATCATGTTTGCTATATC
CATTCTTTCTAATTTCGCACTTGCCTTTCAGTGGGAATATCAAGTTGGTCCAAGTGTAGG
CATTGAAGCTGGAGATGATATCTGGTGTTCTAGATATATTCTTGAGGTAAATCATCTTTA
TTAACTTTTTGTGATAGATATACACAATAACAGACATGCTTCTAATCCACACATTGGTTC
TGCAAATAAAAGTATTTAATTCTTCCACATTAAAGTTTTTATCGATCTCCAAGACAGCCA
TTTTTCTTTGGATATTTTGATGGATATTTTCTGCACTAGCTTCCCTAACAATATCTTACC
CAAAAAAGTTTTTTAAAGGGAAGTCAAACTTCCATGTTTTTACCCCGAGTATTGGGTAGG
TTCTTCTGTGTAAGTTGTTCAATTCAGATAATTGATGTCTTTTGGTCAAAGATCTTTATA
ACATGTGAATTCAATGTCTCGGATTCCAAATTCACAAAGATCAGCGGAAGAAAATTAAAG
TCAGATGTCATATAGCAGCATACACTACAAGATCATTCTTCCTTGAAATCTCTTCTAAAA
GGAATGTTTGGAACAAAGTTCCAGTTAGTTTAAATGTAATCATAATCTGTTTATGATCAG
CTTTTATAACAACTATAATTTACTCTTGGTGCTTATCTTTTTTTTTYTTCCTTTTAATTG
GGTGTGGCTGAGGGGTGTTTTCTGTGTGTTAGTGTGTGACTCTATTTCTCCCTGTTCTGA
CAGAGAATTACTGAACAAGCTGGTGTTGTTCTCTCACTTGATCCAAAGCCGATAGAGGTA
ATATGAATTTCCGTCATTTCCATATCTTGTTTACTATTAGTCACACTGTTCTCTTGATGG
TGGCAGGGAGATTGGAATGGTGCTGGATGCCACACCAACTACAGGTAATCTGTACACTCT
AAAGATTTTAAATGAAGCCATATTTTGGAAAATAGGCAAGCTATAATTTTTTCGGATAAG
TTTTGAAGCTTTAAAAGTAATTCGTTAATTATTGTTGTTTGTAGTACAAAGAGTATGAGG
GAGGAGGGA
>LKP0307
TCCTCAGATTTTCTTTCATGTTAATTAACTTGGTTCACTTCCAATCATGTTTGCTATATC
CATTCTTTCTAATTTCGCACTTGCCTTTCAGTGGGAATATCAAGTTGGTCCAAGTGTAGG
CATTGAAGCTGGAGATGATATCTGGTGTTCTAGATATATTCTTGAGGTAAATCATCTTTA
TTAACTTTTTGTGATAGATATACACAATAACAGACATGCTTCTAATCCACACATTGGTTC
TGCAAATAAAAGTATTTAATTCTTCCACATTAAAGTTTTTATCGATCTCCAAGACAGCCA
TTTTTCTTTGGATATTTTGATGGATATTTTCTGCACTAGCTTCCCTAACAATATCTTACC
CAAAAAAGTTTTTTAAAGGGAAGTCAAACTTCCATGTTTTTACCCCGAGTATTGGGTAGG
TTCTTCTGTGTAAGTTGTTCAATTCAGATAATTGATGTCTTTTGGTCAAAGATCTTTATA
ACATGTGAATTCAATGTCTCGGATTCCAAATTCACAAAGATCAGCGGAAGAAAATTAAAG
TCAGATGTCATATAGCAGCATACACTACAAGATCATTCTTCCTTGAAATCTCTTCTAAAA
GGAATGTTTGGAACAAAGTTCCAGTTAGTTTAAATGTAATCATAATCTGTTTATGATCAG
CTTTTATAACAACTATAATTTACTCTTGGTGCTTATCTTTTTTTTTTTTCCTTTTAATTG
GGTGTGGCTGAGGGGTGTTTTCTGTGTGTTAGTGTGTGACTCTATTTCTCCCTGTTCTGA
CAGAGAATTACTGAACAAGCTGGTGTTGTTCTCTCACTTGATCCAAAGCCGATAGAGGTA
ATATGAATTTCCGTCATTTCCATATCTTGTTTACTATTAGTCACACTGTTCTCTTGATGG
TGGCAGGGAGATTGGAATGGTGCTGGATGCCACACCAACTACAGGTAATCTGTACACTCT
AAAGATTTTAAATGAAGCCATATTTTGGAAAATAGGCAAGCTATAATTTTTTCGGATAAG
TTTTGAAGCTTTAAAAGTAATTCGTTAATTATTGTTGTTTGTAGTACAAAGAGTATGAGG
GAGGAGGGA
>LKP0312
TCCTCAGATTTTCTTTCATGTTAATTAACTTGGTTCACTTCCAATCATGTTTGCTATATC
CATTCTTTCTAATTTCGCACTTGCCTTTCAGTGGGAATATCAAGTTGGTCCAAGTGTAGG
CATTGAAGCTGGAGATGATATCTGGTGTTCTAGATATATTCTTGAGGTAAATCATCTTTA
TTAACTTTTTGTGATAGATATACACAATAACAGACATGCTTCTAATCCACACATTGGTTC
TGCAAATAAAAGTATTTAATTCTTCCACATTAAAGTTTTTATCGATCTCCAAGACAGCCA
TTTTTCTTTGGATATTTTGATGGATATTTTCTGCACTAGCTTCCCTAACAATATCTTACC
CAAAAAAGTTTTTTAAAGGGAAGTCAAACTTCCATGTTTTTACCCCGAGTATTGGGTAGG
TTCTTCTGTGTAAGTTGTTCAATTCAGATAATTGATGTCTTTTGGTCAAAGATCTTTATA
ACATGTGAATTCAATGTCTCGGATTCCAAATTCACAAAGATCAGCGGAAGAAAATTAAAG
TCAGATGTCATATAGCAGCATACACTACAAGATCATTCTTCCTTGAAATCTCTTCTAAAA
GGAATGTTTGGAACAAAGTTCCAGTTAGTTTAAATGTAATCATAATCTGTTTATGATCAG
CTTTTATAACAACTATAATTTACTCTTGGTGCTTATCTTTTTTTTTTTTCCTTTTAATTG
GGTGTGGCTGAGGGGTGTTTTCTGTGTGTTAGTGTGTGACTCTATTTCTCCCTGTTCTGA
CAGAGAATTACTGAACAAGCTGGTGTTGTTCTCTCACTTGATCCAAAGCCGATAGAGGTA
ATATGAATTTCCGTCATTTCCATATCTTGTTTACTATTAGTCACACTGTTCTCTTGATGG
TGGCAGGGAGATTGGAATGGTGCTGGATGCCACACCAACTACAGGTAATCTGTACACTCT
AAAGATTTTAAATGAAGCCATATTTTGGAAAATAGGCAAGCTATAATTTTTTCGGATAAG
TTTTGAAGCTTTAAAAGTAATTCGTTAATTATTGTTGTTTGTAGTACAAAGAGTATGAGG
GAGGAGGGA
>LKP0319
TCCTCAGATTTTCTTTCATGTTAATTAACTTGGTTCACTTCCAATCATGTTTGCTATATC
CATTCTTTCTAATTTCGCACTTGCCTTTCAGTGGGAATATCAAGTTGGTCCAAGTGTAGG
CATTGAAGCTGGAGATGATATCTGGTGTTCTAGATATATTCTTGAGGTAAATCATCTTTA
TTAACTTTTTGTGATAGATATACACAATAACAGACATGCTTCTAATCCACACATTGGTTC
TGCAAATAAAAGTATTTAATTCTTCCACATTAAAGTTTTTATCGATCTCCAAGACAGCCA
TTTTTCTTTGGATATTTTGATGGATATTTTCTGCACTAGCTTCCCTAACAATATCTTACC
CAAAAAAGTTTTTTAAAGGGAAGTCAAACTTCCATGTTTTTACCCCGAGTATTGGGTAGG
TTCTTCTGTGTAAGTTGTTCAATTCAGATAATTGATGTCTTTTGGTCAAAGATCTTTATA
ACATGTGAATTCAATGTCTCGGATTCCAAATTCACAAAGATCAGCGGAAGAAAATTAAAG
TCAGATGTCATATAGCAGCATACACTACAAGATCATTCTTCCTTGAAATCTCTTCTAAAA
GGAATGTTTGGAACAAAGTTCCAGTTAGTTTAAATGTAATCATAATCTGTTTATGATCAG
CTTTTATAACAACTATAATTTACTCTTGGTGCTTATCTTTTTTTTTYTTCCTTTTAATTG
GGTGTGGCTGAGGGGTGTTTTCTGTGTGTTAGTGTGTGACTCTATTTCTCCCTGTTCTGA
CAGAGAATTACTGAACAAGCTGGTGTTGTTCTCTCACTTGATCCAAAGCCGATAGAGGTA
ATATGAATTTCCGTCATTTCCATATCTTGTTTACTATTAGTCACACTGTTCTCTTGATGG
TGGCAGGGAGATTGGAATGGTGCTGGATGCCACACCAACTACAGGTAATCTGTACACTCT
AAAGATTTTAAATGAAGCCATATTTTGGAAAATAGGCAAGCTATAATTTTTTCGGATAAG
TTTTGAAGCTTTAAAAGTAATTCGTTAATTATTGTTGTTTGTAGTACAAAGAGTATGAGG
GAGGAGGGA
>LKP0347
TCCTCAGATTTTCTTTCATGTTAATTAACTTGGTTCACTTCCAATCATGTTTGCTATATC
CATTCTTTCTAATTTCGCACTTGCCTTTCAGTGGGAATATCAAGTTGGTCCAAGTGTAGG
CATTGAAGCTGGAGATGATATCTGGTGTTCTAGATATATTCTTGAGGTAAATCATCTTTA
TTAACTTTTTGTGATAGATATACACAATAACAGACATGCTTCTAATCCACACATTGGTTC
TGCAAATAAAAGTATTTAATTCTTCCACATTAAAGTTTTTATCGATCTCCAAGACAGCCA
TTTTTCTTTGGATATTTTGATGGATATTTTCTGCACTAGCTTCCCTAACAATATCTTACC
CAAAAAAGTTTTTTAAAGGGAAGTCAAACTTCCATGTTTTTACCCCGAGTATTGGGTAGG
TTCTTCTGTGTAAGTTGTTCAATTCAGATAATTGATGTCTTTTGGTCAAAGATCTTTATA
ACATGTGAATTCAATGTCTCGGATTCCAAATTCACAAAGATCAGCGGAAGAAAATTAAAG
TCAGATGTCATATAGCAGCATACACTACAAGATCATTCTTCCTTGAAATCTCTTCTAAAA
GGAATGTTTGGAACAAAGTTCCAGTTAGTTTAAATGTAATCATAATCTGTTTATGATCAG
CTTTTATAACAACTATAATTTACTCTTGGTGCTTATCTTTTTTTTTTTTCCTTTTAATTG
GGTGTGGCTGAGGGGTGTTTTCTGTGTGTTAGTGTGTGACTCTATTTCTCCCTGTTCTGA
CAGAGAATTACTGAACAAGCTGGTGTTGTTCTCTCACTTGATCCAAAGCCGATAGAGGTA
ATATGAATTTCCGTCATTTCCATATCTTGTTTACTATTAGTCACACTGTTCTCTTGATGG
TGGCAGGGAGATTGGAATGGTGCTGGATGCCACACCAACTACAGGTAATCTGTACACTCT
AAAGATTTTAAATGAAGCCATATTTTGGAAAATAGGCAAGCTATAATTTTTTCGGATAAG
TTTTGAAGCTTTAAAAGTAATTCGTTAATTATTGTTGTTTGTAGTACAAAGAGTATGAGG
GAGGAGGGA
>LKP0358
TCCTCAGATTTTCTTTCATGTTAATTAACTTGGTTCACTTCCAATCATGTTTGCTATATC
CATTCTTTCTAATTTCGCACTTGCCTTTCAGTGGGAATATCAAGTTGGTCCAAGTGTAGG
CATTGAAGCTGGAGATGATATCTGGTGTTCTAGATATATTCTTGAGGTAAATCATCTTTA
TTAACTTTTTGTGATAGATATACACAATAACAGACATGCTTCTAATCCACACATTGGTTC
TGCAAATAAAAGTATTTAATTCTTCCACATTAAAGTTTTTATCGATCTCCAAGACAGCCA
TTTTTCTTTGGATATTTTGATGGATATTTTCTGCACTAGCTTCCCTAACAATATCTTACC
CAAAAAAGTTTTTTAAAGGGAAGTCAAACTTCCATGTTTTTACCCCGAGTATTGGGTAGG
TTCTTCTGTGTAAGTTGTTCAATTCAGATAATTGATGTCTTTTGGTCAAAGATCTTTATA
ACATGTGAATTCAATGTCTCGGATTCCAAATTCACAAAGATCAGCGGAAGAAAATTAAAG
TCAGATGTCATATAGCAGCATACACTACAAGATCATTCTTCCTTGAAATCTCTTCTAAAA
GGAATGTTTGGAACAAAGTTCCAGTTAGTTTAAATGTAATCATAATCTGTTTATGATCAG
CTTTTATAACAACTATAATTTACTCTTGGTGCTTATCTTTTTTTTTTTTCCTTTTAATTG
GGTGTGGCTGAGGGGTGTTTTCTGTGTGTTAGTGTGTGACTCTATTTCTCCCTGTTCTGA
CAGAGAATTACTGAACAAGCTGGTGTTGTTCTCTCACTTGATCCAAAGCCGATAGAGGTA
ATATGAATTTCCGTCATTTCCATATCTTGTTTACTATTAGTCACACTGTTCTCTTGATGG
TGGCAGGGAGATTGGAATGGTGCTGGATGCCACACCAACTACAGGTAATCTGTACACTCT
AAAGATTTTAAATGAAGCCATATTTTGGAAAATAGGCAAGCTATAATTTTTTCGGATAAG
TTTTGAAGCTTTAAAAGTAATTCGTTAATTATTGTTGTTTGTAGTACAAAGAGTATGAGG
GAGGAGGGA
>LKP0359
TCCTCAGATTTTCTTTCATGTTAATTAACTTGGTTCACTTCCAATCATGTTTGCTATATC
CATTCTTTCTAATTTCGCACTTGCCTTTCAGTGGGAATATCAAGTTGGTCCAAGTGTAGG
CATTGAAGCTGGAGATGATATCTGGTGTTCTAGATATATTCTTGAGGTAAATCATCTTTA
TTAACTTTTTGTGATAGATATACACAATAACAGACATGCTTCTAATCCACACATTGGTTC
TGCAAATAAAAGTATTTAATTCTTCCACATTAAAGTTTTTATCGATCTCCAAGACAGCCA
TTTTTCTTTGGATATTTTGATGGATATTTTCTGCACTAGCTTCCCTAACAATATCTTACC
CAAAAAAGTTTTTTAAAGGGAAGTCAAACTTCCATGTTTTTACCCCGAGTATTGGGTAGG
TTCTTCTGTGTAAGTTGTTCAATTCAGATAATTGATGTCTTTTGGTCAAAGATCTTTATA
ACATGTGAATTCAATGTCTCGGATTCCAAATTCACAAAGATCAGCGGAAGAAAATTAAAG
TCAGATGTCATATAGCAGCATACACTACAAGATCATTCTTCCTTGAAATCTCTTCTAAAA
GGAATGTTTGGAACAAAGTTCCAGTTAGTTTAAATGTAATCATAATCTGTTTATGATCAG
CTTTTATAACAACTATAATTTACTCTTGGTGCTTATCTTTTTTTTTTTTCCTTTTAATTG
GGTGTGGCTGAGGGGTGTTTTCTGTGTGTTAGTGTGTGACTCTATTTCTCCCTGTTCTGA
CAGAGAATTACTGAACAAGCTGGTGTTGTTCTCTCACTTGATCCAAAGCCGATAGAGGTA
ATATGAATTTCCGTCATTTCCATATCTTGTTTACTATTAGTCACACTGTTCTCTTGATGG
TGGCAGGGAGATTGGAATGGTGCTGGATGCCACACCAACTACAGGTAATCTGTACACTCT
AAAGATTTTAAATGAAGCCATATTTTGGAAAATAGGCAAGCTATAATTTTTTCGGATAAG
TTTTGAAGCTTTAAAAGTAATTCGTTAATTATTGTTGTTTGTAGTACAAAGAGTATGAGG
GAGGAGGGA
>LKP0375
TCCTCAGATTTTCTTTCATGTTAATTAACTTGGTTCACTTCCAATCATGTTTGCTATATC
CATTCTTTCTAATTTCGCACTTGCCTTTCAGTGGGAATATCAAGTTGGTCCAAGTGTAGG
CATTGAAGCTGGAGATGATATCTGGTGTTCTAGATATATTCTTGAGGTAAATCATCTTTA
TTAACTTTTTGTGATAGATATACACAATAACAGACATGCTTCTAATCCACACATTGGTTC
TGCAAATAAAAGTATTTAATTCTTCCACATTAAAGTTTTTATCGATCTCCAAGACAGCCA
TTTTTCTTTGGATATTTTGATGGATATTTTCTGCACTAGCTTCCCTAACAATATCTTACC
CAAAAAAGTTTTTTAAAGGGAAGTCAAACTTCCATGTTTTTACCCCGAGTATTGGGTAGG
TTCTTCTGTGTAAGTTGTTCAATTCAGATAATTGATGTCTTTTGGTCAAAGATCTTTATA
ACATGTGAATTCAATGTCTCGGATTCCAAATTCACAAAGATCAGCGGAAGAAAATTAAAG
TCAGATGTCATATAGCAGCATACACTACAAGATCATTCTTCCTTGAAATCTCTTCTAAAA
GGAATGTTTGGAACAAAGTTCCAGTTAGTTTAAATGTAATCATAATCTGTTTATGATCAG
CTTTTATAACAACTATAATTTACTCTTGGTGCTTATCTTTTTTTTTTTTCCTTTTAATTG
GGTGTGGCTGAGGGGTGTTTTCTGTGTGTTAGTGTGTGACTCTATTTCTCCCTGTTCTGA
CAGAGAATTACTGAACAAGCTGGTGTTGTTCTCTCACTTGATCCAAAGCCGATAGAGGTA
ATATGAATTTCCGTCATTTCCATATCTTGTTTACTATTAGTCACACTGTTCTCTTGATGG
TGGCAGGGAGATTGGAATGGTGCTGGATGCCACACCAACTACAGGTAATCTGTACACTCT
AAAGATTTTAAATGAAGCCATATTTTGGAAAATAGGCAAGCTATAATTTTTTCGGATAAG
TTTTGAAGCTTTAAAAGTAATTCGTTAATTATTGTTGTTTGTAGTACAAAGAGTATGAGG
GAGGAGGGA
>LKP0273
TCCTCAGATTTTCTTTCATGTTAATTAACTTGGTTCACTTCCAATCATGTTTGCTATATC
CATTCTTTCTAATTTCGCACTTGCCTTTCAGTGGGAATATCAAGTTGGTCCAAGTGTAGG
CATTGAAGCTGGAGATGATATCTGGTGTTCTAGATATATTCTTGAGGTAAATCATCTTTA
TTAACTTTTTGTGATAGATATACACAATAACAGACATGCTTCTAATCCACACATTGGTTC
TGCAAATAAAAGTATTTAATTCTTCCACATTAAAGTTTTTATCGATCTCCAAGACAGCCA
TTTTTCTTTGGATATTTTGATGGATATTTTCTGCACTAGCTTCCCTAACAATATCTTACC
CAAAAAAGTTTTTTAAAGGGAAGTCAAACTTCCATGTTTTTACCCCGAGTATTGGGCAGG
TTCTTCTGTGTAAGTTGTTCAATTCAGATAATTGATGTCTTTTGGTCAAAGATCTTTATA
ACATGTGAATTCAATGTCTCGGATTCCAAATTCACAAAGATCAGCGGAAGAAAATTAAAG
TCAGATGTCATATAGCAGCATACACTACAAGATCATTCTTCCTTGAAATCTCTTCTAAAA
GGAATGTTTGGAACAAAGTTCCAGTTAGTTTAAATGTAATCATAATCTGTTTATGATCAG
CTTTTATAACAACTATAATTTACTCTTGGTGCTTATCTTTTTTTTTTTTCCTTTTAATTG
GGTGTGGCTGAGGGGTGTTTTCTGTGTGTTAGTGTGTGACTCTATTTCTCCCTGTTCTGA
CAGAGAATTACTGAACAAGCTGGTGTTGTTCTCTCACTTGATCCAAAGCCGATAGAGGTA
ATATGAATTTCCGTCATTTCCATATCTTGTTTACTATTAGTCACACTGTTCTCTTGATGG
TGGCAGGGAGATTGGAATGGTGCTGGATGCCACACCAACTACAGGTAATCTGTACACTCT
AAAGATTTTAAATGAAGCCATATTTTGGAAAATAGGCAAGCTATAATTTTTTAGGATAAG
TTTTGAAGCTTTAAAAGTAATTCGTTAATTATTGTTGTTTGTAGTACAAAGAGTATGAGG
GAGGAGGGA
>LKP0444
TCCTCAGATTTTCTTTCATGTTAATTAACTTGGTTCACTTCCAATCATGTTTGCTATATC
CATTCTTTCTAATTTCGCACTTGCCTTTCAGTGGGAATATCAAGTTGGTCCAAGTGTAGG
CATTGAAGCTGGAGATGATATCTGGTGTTCTAGATATATTCTTGAGGTAAATCATCTTTA
TTAACTTTTTGTGATAGATATACACAATAACAGACATGCTTCTAATCCACACATTGGTTC
TGCAAATAAAAGTATTTAATTCTTCCACATTAAAGTTTTTATCGATCTCCAAGACAGCCA
TTTTTCTTTGGATATTTTGATGGATATTTTCTGCACTAGCTTCCCTAACAATATCTTACC
CAAAAAAGTTTTTTAAAGGGAAGTCAAACTTCCATGTTTTTACCCCGAGTATTGGGCAGG
TTCTTCTGTGTAAGTTGTTCAATTCAGATAATTGATGTCTTTTGGTCAAAGATCTTTATA
ACATGTGAATTCAATGTCTCGGATTCCAAATTCACAAAGATCAGCGGAAGAAAATTAAAG
TCAGATGTCATATAGCAGCATACACTACAAGATCATTCTTCCTTGAAATCTCTTCTAAAA
GGAATGTTTGGAACAAAGTTCCAGTTAGTTTAAATGTAATCATAATCTGTTTATGATCAG
CTTTTATAACAACTATAATTTACTCTTGGTGCTTATCTTTTTTTTTTTTCCTTTTAATTG
GGTGTGGCTGAGGGGTGTTTTCTGTGTGTTAGTGTGTGACTCTATTTCTCCCTGTTCTGA
CAGAGAATTACTGAACAAGCTGGTGTTGTTCTCTCACTTGATCCAAAGCCGATAGAGGTA
ATATGAATTTCCGTCATTTCCATATCTTGTTTACTATTAGTCACACTGTTCTCTTGATGG
TGGCAGGGAGATTGGAATGGTGCTGGATGCCACACCAACTACAGGTAATCTGTACACTCT
AAAGATTTTAAATGAAGCCATATTTTGGAAAATAGGCAAGCTATAATTTTTTAGGATAAG
TTTTGAAGCTTTAAAAGTAATTCGTTAATTATTGTTGTTTGTAGTACAAAGAGTATGAGG
GAGGAGGGA
>LKP0446
TCCTCAGATTTTCTTTCATGTTAATTAACTTGGTTCACTTCCAATCATGTTTGCTATATC
CATTCTTTCTAATTTCGCACTTGCCTTTCAGTGGGAATATCAAGTTGGTCCAAGTGTAGG
CATTGAAGCTGGAGATGATATCTGGTGTTCTAGATATATTCTTGAGGTAAATCATCTTTA
TTAACTTTTTGTGATAGATATACACAATAACAGACATGCTTCTAATCCACACATTGGTTC
TGCAAATAAAAGTATTTAATTCTTCCACATTAAAGTTTTTATCGATCTCCAAGACAGCCA
TTTTTCTTTGGATATTTTGATGGATATTTTCTGCACTAGCTTCCCTAACAATATCTTACC
CAAAAAAGTTTTTTAAAGGGAAGTCAAACTTCCATGTTTTTACCCCGAGTATTGGGCAGG
TTCTTCTGTGTAAGTTGTTCAATTCAGATAATTGATGTCTTTTGGTCAAAGATCTTTATA
ACATGTGAATTCAATGTCTCGGATTCCAAATTCACAAAGATCAGCGGAAGAAAATTAAAG
TCAGATGTCATATAGCAGCATACACTACAAGATCATTCTTCCTTGAAATCTCTTCTAAAA
GGAATGTTTGGAACAAAGTTCCAGTTAGTTTAAATGTAATCATAATCTGTTTATGATCAG
CTTTTATAACAACTATAATTTACTCTTGGTGCTTATCTTTTTTTTTTTTCCTTTTAATTG
GGTGTGGCTGAGGGGTGTTTTCTGTGTGTTAGTGTGTGACTCTATTTCTCCCTGTTCTGA
CAGAGAATTACTGAACAAGCTGGTGTTGTTCTCTCACTTGATCCAAAGCCGATAGAGGTA
ATATGAATTTCCGTCATTTCCATATCTTGTTTACTATTAGTCACACTGTTCTCTTGATGG
TGGCAGGGAGATTGGAATGGTGCTGGATGCCACACCAACTACAGGTAATCTGTACACTCT
AAAGATTTTAAATGAAGCCATATTTTGGAAAATAGGCAAGCTATAATTTTTTAGGATAAG
TTTTGAAGCTTTAAAAGTAATTCGTTAATTATTGTTGTTTGTAGTACAAAGAGTATGAGG
GAGGAGGGA
>LKP0465
TCCTCAGATTTTCTTTCATGTTAATTAACTTGGTTCACTTCCAATCATGTTTGCTATATC
CATTCTTTCTAATTTCGCACTTGCCTTTCAGTGGGAATATCAAGTTGGTCCAAGTGTAGG
CATTGAAGCTGGAGATGATATCTGGTGTTCTAGATATATTCTTGAGGTAAATCATCTTTA
TTAACTTTTTGTGATAGATATACACAATAACAGACATGCTTCTAATCCACACATTGGTTC
TGCAAATAAAAGTATTTAATTCTTCCACATTAAAGTTTTTATCGATCTCCAAGACAGCCA
TTTTTCTTTGGATATTTTGATGGATATTTTCTGCACTAGCTTCCCTAACAATATCTTACC
CAAAAAAGTTTTTTAAAGGGAAGTCAAACTTCCATGTTTTTACCCCGAGTATTGGGCAGG
TTCTTCTGTGTAAGTTGTTCAATTCAGATAATTGATGTCTTTTGGTCAAAGATCTTTATA
ACATGTGAATTCAATGTCTCGGATTCCAAATTCACAAAGATCAGCGGAAGAAAATTAAAG
TCAGATGTCATATAGCAGCATACACTACAAGATCATTCTTCCTTGAAATCTCTTCTAAAA
GGAATGTTTGGAACAAAGTTCCAGTTAGTTTAAATGTAATCATAATCTGTTTATGATCAG
CTTTTATAACAACTATAATTTACTCTTGGTGCTTATCTTTTTTTTTTTTCCTTTTAATTG
GGTGTGGCTGAGGGGTGTTTTCTGTGTGTTAGTGTGTGACTCTATTTCTCCCTGTTCTGA
CAGAGAATTACTGAACAAGCTGGTGTTGTTCTCTCACTTGATCCAAAGCCGATAGAGGTA
ATATGAATTTCCGTCATTTCCATATCTTGTTTACTATTAGTCACACTGTTCTCTTGATGG
TGGCAGGGAGATTGGAATGGTGCTGGATGCCACACCAACTACAGGTAATCTGTACACTCT
AAAGATTTTAAATGAAGCCATATTTTGGAAAATAGGCAAGCTATAATTTTTTAGGATAAG
TTTTGAAGCTTTAAAAGTAATTCGTTAATTATTGTTGTTTGTAGTACAAAGAGTATGAGG
GAGGAGGGA
>LKP0490
TCCTCAGATTTTCTTTCATGTTAATTAACTTGGTTCACTTCCAATCATGTTTGCTATATC
CATTCTTTCTAATTTCGCACTTGCCTTTCAGTGGGAATATCAAGTTGGTCCAAGTGTAGG
CATTGAAGCTGGAGATGATATCTGGTGTTCTAGATATATTCTTGAGGTAAATCATCTTTA
TTAACTTTTTGTGATAGATATACACAATAACAGACATGCTTCTAATCCACACATTGGTTC
TGCAAATAAAAGTATTTAATTCTTCCACATTAAAGTTTTTATCGATCTCCAAGACAGCCA
TTTTTCTTTGGATATTTTGATGGATATTTTCTGCAMTAGCTTCCCTAACAATATCTTACC
CAAAAAAGTTTTTTAAAGGGAAGTCAAACTTCCATGTTTTTACCCCGAGTATTGGGCAGG
TTCTTCTGTGTAAGTTGTTCAATTCAGATAATTGATGTCTTTTGGTCAAAGATCTTTATA
ACATGTGAATTCAATGTCTCGGATTCCAAATTCACAAAGATCAGCGGAAGAAAATTAAAG
TCAGATGTCATATAGCAGCATACACTACAAGATCATTCTTCCTTGAAATCTCTTCTAAAA
GGAATGTTTGGAACAAAGTTCCAGTTAGTTTAAATGTAATCATAATCTGTTTATGATCAG
CTTTTATAACAACTATAATTTACTCTTGGTGCTTATCTTTTTTTTTTTTCCTTTTAATTG
GGTGTGGCTGAGGGGTGTTTTCTGTGTGTTAGTGTGTGACTCTATTTCTCCCTGTTCTGA
CAGAGAATTACTGAACAAGCTGGTGTTGTTCTCTCACTTGATCCAAAGCCGATAGAGGTA
ATATGAATTTCCGTCATTTCCATATCTTGTTTACTATTAGTCACACTGTTCTCTTGATGG
TGGCAGGGAGATTGGAATGGTGCTGGATGCCACACCAACTACAGGTAATCTGTACACTCT
AAAGATTTTAAATGAAGCCATATTTTGGAAAATAGGCAAGCTATAATTTTTTAGGATAAG
TTTTGAAGCTTTAAAAGTAATTCGTTAATTATTGTTGTTTGTAGTACAAAGAGTATGAGG
GAGGAGGGA
>LKP0492
TCCTCAGATTTTCTTTCATGTTAATTAACTTGGTTCACTTCCAATCATGTTTGCTATATC
CATTCTTTCTAATTTCGCACTTGCCTTTCAGTGGGAATATCAAGTTGGTCCAAGTGTAGG
CATTGAAGCTGGAGATGATATCTGGTGTTCTAGATATATTCTTGAGGTAAATCATCTTTA
TTAACTTTTTGTGATAGATATACACAATAACAGACATGCTTCTAATCCACACATTGGTTC
TGCAAATAAAAGTATTTAATTCTTCCACATTAAAGTTTTTATCGATCTCCAAGACAGCCA
TTTTTCTTTGGATATTTTGATGGATATTTTCTGCACTAGCTTCCCTAACAATATCTTACC
CAAAAAAGTTTTTTAAAGGGAAGTCAAACTTCCATGTTTTTACCCCGAGTATTGGGCAGG
TTCTTCTGTGTAAGTTGTTCAATTCAGATAATTGATGTCTTTTGGTCAAAGATCTTTATA
ACATGTGAATTCAATGTCTCGGATTCCAAATTCACAAAGATCAGCGGAAGAAAATTAAAG
TCAGATGTCATATAGCAGCATACACTACAAGATCATTCTTCCTTGAAATCTCTTCTAAAA
GGAATGTTTGGAACAAAGTTCCAGTTAGTTTAAATGTAATCATAATCTGTTTATGATCAG
CTTTTATAACAACTATAATTTACTCTTGGTGCTTATCTTTTTTTTTTTTCCTTTTAATTG
GGTGTGGCTGAGGGGTGTTTTCTGTGTGTTAGTGTGTGACTCTATTTCTCCCTGTTCTGA
CAGAGAATTACTGAACAAGCTGGTGTTGTTCTCTCACTTGATCCAAAGCCGATAGAGGTA
ATATGAATTTCCGTCATTTCCATATCTTGTTTACTATTAGTCACACTGTTCTCTTGATGG
TGGCAGGGAGATTGGAATGGTGCTGGATGCCACACCAACTACAGGTAATCTGTACACTCT
AAAGATTTTAAATGAAGCCATATTTTGGAAAATAGGCAAGCTATAATTTTTTAGGATAAG
TTTTGAAGCTTTAAAAGTAATTCGTTAATTATTGTTGTTTGTAGTACAAAGAGTATGAGG
GAGGAGGGA
>LKP0495
TCCTCAGATTTTCTTTCATGTTAATTAACTTGGTTCACTTCCAATCATGTTTGCTATATC
CATTCTTTCTAATTTCGCACTTGCCTTTCAGTGGGAATATCAAGTTGGTCCAAGTGTAGG
CATTGAAGCTGGAGATGATATCTGGTGTTCTAGATATATTCTTGAGGTAAATCATCTTTA
TTAACTTTTTGTGATAGATATACACAATAACAGACATGCTTCTAATCCACACATTGGTTC
TGCAAATAAAAGTATTTAATTCTTCCACATTAAAGTTTTTATCGATCTCCAAGACAGCCA
TTTTTCTTTGGATATTTTGATGGATATTTTCTGCACTAGCTTCCCTAACAATATCTTACC
CAAAAAAGTTTTTTAAAGGGAAGTCAAACTTCCATGTTTTTACCCCGAGTATTGGGCAGG
TTCTTCTGTGTAAGTTGTTCAATTCAGATAATTGATGTCTTTTGGTCAAAGATCTTTATA
ACATGTGAATTCAATGTCTCGGATTCCAAATTCACAAAGATCAGCGGAAGAAAATTAAAG
TCAGATGTCATATAGCAGCATACACTACAAGATCATTCTTCCTTGAAATCTCTTCTAAAA
GGAATGTTTGGAACAAAGTTCCAGTTAGTTTAAATGTAATCATAATCTGTTTATGATCAG
CTTTTATAACAACTATAATTTACTCTTGGTGCTTATCTTTTTTTTTTTTCCTTTTAATTG
GGTGTGGCTGAGGGGTGTTTTCTGTGTGTTAGTGTGTGACTCTATTTCTCCCTGTTCTGA
CAGAGAATTACTGAACAAGCTGGTGTTGTTCTCTCACTTGATCCAAAGCCGATAGAGGTA
ATATGAATTTCCGTCATTTCCATATCTTGTTTACTATTAGTCACACTGTTCTCTTGATGG
TGGCAGGGAGATTGGAATGGTGCTGGATGCCACACCAACTACAGGTAATCTGTACACTCT
AAAGATTTTAAATGAAGCCATATTTTGGAAAATAGGCAAGCTATAATTTTTTAGGATAAG
TTTTGAAGCTTTAAAAGTAATTCGTTAATTATTGTTGTTTGTAGTACAAAGAGTATGAGG
GAGGAGGGA
>LKP0500
TCCTCAGATTTTCTTTCATGTTAATTAACTTGGTTCACTTCCAATCATGTTTGCTATATC
CATTCTTTCTAATTTCGCACTTGCCTTTCAGTGGGAATATCAAGTTGGTCCAAGTGTAGG
CATTGAAGCTGGAGATGATATCTGGTGTTCTAGATATATTCTTGAGGTAAATCATCTTTA
TTAACTTTTTGTGATAGATATACACAATAACAGACATGCTTCTAATCCACACATTGGTTC
TGCAAATAAAAGTATTTAATTCTTCCACATTAAAGTTTTTATCGATCTCCAAGACAGCCA
TTTTTCTTTGGATATTTTGATGGATATTTTCTGCACTAGCTTCCCTAACAATATCTTACC
CAAAAAAGTTTTTTAAAGGGAAGTCAAACTTCCATGTTTTTACCCCGAGTATTGGGCAGG
TTCTTCTGTGTAAGTTGTTCAATTCAGATAATTGATGTCTTTTGGTCAAAGATCTTTATA
ACATGTGAATTCAATGTCTCGGATTCCAAATTCACAAAGATCAGCGGAAGAAAATTAAAG
TCAGATGTCATATAGCAGCATACACTACAAGATCATTCTTCCTTGAAATCTCTTCTAAAA
GGAATGTTTGGAACAAAGTTCCAGTTAGTTTAAATGTAATCATAATCTGTTTATGATCAG
CTTTTATAACAACTATAATTTACTCTTGGTGCTTATCTTTTTTTTTTTTCCTTTTAATTG
GGTGTGGCTGAGGGGTGTTTTCTGTGTGTTAGTGTGTGACTCTATTTCTCCCTGTTCTGA
CAGAGAATTACTGAACAAGCTGGTGTTGTTCTCTCACTTGATCCAAAGCCGATAGAGGTA
ATATGAATTTCCGTCATTTCCATATCTTGTTTACTATTAGTCACACTGTTCTCTTGATGG
TGGCAGGGAGATTGGAATGGTGCTGGATGCCACACCAACTACAGGTAATCTGTACACTCT
AAAGATTTTAAATGAAGCCATATTTTGGAAAATAGGCAAGCTATAATTTTTTAGGATAAG
TTTTGAAGCTTTAAAAGTAATTCGTTAATTATTGTTGTTTGTAGTACAAAGAGTATGAGG
GAGGAGGGA
>LKP0517
TCCTCAGATTTTCTTTCATGTTAATTAACTTGGTTCACTTCCAATCATGTTTGCTATATC
CATTCTTTCTAATTTCGCACTTGCCTTTCAGTGGGAATATCAAGTTGGTCCAAGTGTAGG
CATTGAAGCTGGAGATGATATCTGGTGTTCTAGATATATTCTTGAGGTAAATCATCTTTA
TTAACTTTTTGTGATAGATATACACAATAACAGACATGCTTCTAATCCACACATTGGTTC
TGCAAATAAAAGTATTTAATTCTTCCACATTAAAGTTTTTATCGATCTCCAAGACAGCCA
TTTTTCTTTGGATATTTTGATGGATATTTTCTGCACTAGCTTCCCTAACAATATCTTACC
CAAAAAAGTTTTTTAAAGGGAAGTCAAACTTCCATGTTTTTACCCCGAGTATTGGGCAGG
TTCTTCTGTGTAAGTTGTTCAATTCAGATAATTGATGTCTTTTGGTCAAAGATCTTTATA
ACATGTGAATTCAATGTCTCGGATTCCAAATTCACAAAGATCAGCGGAAGAAAATTAAAG
TCAGATGTCATATAGCAGCATACACTACAAGATCATTCTTCCTTGAAATCTCTTCTAAAA
GGAATGTTTGGAACAAAGTTCCAGTTAGTTTAAATGTAATCATAATCTGTTTATGATCAG
CTTTTATAACAACTATAATTTACTCTTGGTGCTTATCTTTTTTTTTTTTCCTTTTAATTG
GGTGTGGCTGAGGGGTGTTTTCTGTGTGTTAGTGTGTGACTCTATTTCTCCCTGTTCTGA
CAGAGAATTACTGAACAAGCTGGTGTTGTTCTCTCACTTGATCCAAAGCCGATAGAGGTA
ATATGAATTTCCGTCATTTCCATATCTTGTTTACTATTAGTCACACTGTTCTCTTGATGG
TGGCAGGGAGATTGGAATGGTGCTGGATGCCACACCAACTACAGGTAATCTGTACACTCT
AAAGATTTTAAATGAAGCCATATTTTGGAAAATAGGCAAGCTATAATTTTTTAGGATAAG
TTTTGAAGCTTTAAAAGTAATTCGTTAATTATTGTTGTTTGTAGTACAAAGAGTATGAGG
GAGGAGGGA
>LKP0518
TCCTCAGATTTTCTTTCATGTTAATTAACTTGGTTCACTTCCAATCATGTTTGCTATATC
CATTCTTTCTAATTTCGCACTTGCCTTTCAGTGGGAATATCAAGTTGGTCCAAGTGTAGG
CATTGAAGCTGGAGATGATATCTGGTGTTCTAGATATATTCTTGAGGTAAATCATCTTTA
TTAACTTTTTGTGATAGATATACACAATAACAGACATGCTTCTAATCCACACATTGGTTC
TGCAAATAAAAGTATTTAATTCTTCCACATTAAAGTTTTTATCGATCTCCAAGACAGCCA
TTTTTCTTTGGATATTTTGATGGATATTTTCTGCACTAGCTTCCCTAACAATATCTTACC
CAAAAAAGTTTTTTAAAGGGAAGTCAAACTTCCATGTTTTTACCCCGAGTATTGGGCAGG
TTCTTCTGTGTAAGTTGTTCAATTCAGATAATTGATGTCTTTTGGTCAAAGATCTTTATA
ACATGTGAATTCAATGTCTCGGATTCCAAATTCACAAAGATCAGCGGAAGAAAATTAAAG
TCAGATGTCATATAGCAGCATACACTACAAGATCATTCTTCCTTGAAATCTCTTCTAAAA
GGAATGTTTGGAACAAAGTTCCAGTTAGTTTAAATGTAATCATAATCTGTTTATGATCAG
CTTTTATAACAACTATAATTTACTCTTGGTGCTTATCTTTTTTTTTTTTCCTTTTAATTG
GGTGTGGCTGAGGGGTGTTTTCTGTGTGTTAGTGTGTGACTCTATTTCTCCCTGTTCTGA
CAGAGAATTACTGAACAAGCTGGTGTTGTTCTCTCACTTGATCCAAAGCCGATAGAGGTA
ATATGAATTTCCGTCATTTCCATATCTTGTTTACTATTAGTCACACTGTTCTCTTGATGG
TGGCAGGGAGATTGGAATGGTGCTGGATGCCACACCAACTACAGGTAATCTGTACACTCT
AAAGATTTTAAATGAAGCCATATTTTGGAAAATAGGCAAGCTATAATTTTTTAGGATAAG
TTTTGAAGCTTTAAAAGTAATTCGTTAATTATTGTTGTTTGTAGTACAAAGAGTATGAGG
GAGGAGGGA
>LKP0532
TCCTCAGATTTTCTTTCATGTTAATTAACTTGGTTCACTTCCAATCATGTTTGCTATATC
CATTCTTTCTAATTTCGCACTTGCCTTTCAGTGGGAATATCAAGTTGGTCCAAGTGTAGG
CATTGAAGCTGGAGATGATATCTGGTGTTCTAGATATATTCTTGAGGTAAATCATCTTTA
TTAACTTTTTGTGATAGATATACACAATAACAGACATGCTTCTAATCCACACATTGGTTC
TGCAAATAAAAGTATTTAATTCTTCCACATTAAAGTTTTTATCGATCTCCAAGACAGCCA
TTTTTCTTTGGATATTTTGATGGATATTTTCTGCACTAGCTTCCCTAACAATATCTTACC
CAAAAAAGTTTTTTAAAGGGAAGTCAAACTTCCATGTTTTTACCCCGAGTATTGGGCAGG
TTCTTCTGTGTAAGTTGTTCAATTCAGATAATTGATGTCTTTTGGTCAAAGATCTTTATA
ACATGTGAATTCAATGTCTCGGATTCCAAATTCACAAAGATCAGCGGAAGAAAATTAAAG
TCAGATGTCATATAGCAGCATACACTACAAGATCATTCTTCCTTGAAATCTCTTCTAAAA
GGAATGTTTGGAACAAAGTTCCAGTTAGTTTAAATGTAATCATAATCTGTTTATGATCAG
CTTTTATAACAACTATAATTTACTCTTGGTGCTTATCTTTTTTTTTTTTCCTTTTAATTG
GGTGTGGCTGAGGGGTGTTTTCTGTGTGTTAGTGTGTGACTCTATTTCTCCCTGTTCTGA
CAGAGAATTACTGAACAAGCTGGTGTTGTTCTCTCACTTGATCCAAAGCCGATAGAGGTA
ATATGAATTTCCGTCATTTCCATATCTTGTTTACTATTAGTCACACTGTTCTCTTGATGG
TGGCAGGGAGATTGGAATGGTGCTGGATGCCACACCAACTACAGGTAATCTGTACACTCT
AAAGATTTTAAATGAAGCCATATTTTGGAAAATAGGCAAGCTATAATTTTTTAGGATAAG
TTTTGAAGCTTTAAAAGTAATTCGTTAATTATTGTTGTTTGTAGTACAAAGAGTATGAGG
GAGGAGGGA
>LKP0533
TCCTCAGATTTTCTTTCATGTTAATTAACTTGGTTCACTTCCAATCATGTTTGCTATATC
CATTCTTTCTAATTTCGCACTTGCCTTTCAGTGGGAATATCAAGTTGGTCCAAGTGTAGG
CATTGAAGCTGGAGATGATATCTGGTGTTCTAGATATATTCTTGAGGTAAATCATCTTTA
TTAACTTTTTGTGATAGATATACACAATAACAGACATGCTTCTAATCCACACATTGGTTC
TGCAAATAAAAGTATTTAATTCTTCCACATTAAAGTTTTTATCGATCTCCAAGACAGCCA
TTTTTCTTTGGATATTTTGATGGATATTTTCTGCACTAGCTTCCCTAACAATATCTTACC
CAAAAAAGTTTTTTAAAGGGAAGTCAAACTTCCATGTTTTTACCCCGAGTATTGGGCAGG
TTCTTCTGTGTAAGTTGTTCAATTCAGATAATTGATGTCTTTTGGTCAAAGATCTTTATA
ACATGTGAATTCAATGTCTCGGATTCCAAATTCACAAAGATCAGCGGAAGAAAATTAAAG
TCAGATGTCATATAGCAGCATACACTACAAGATCATTCTTCCTTGAAATCTCTTCTAAAA
GGAATGTTTGGAACAAAGTTCCAGTTAGTTTAAATGTAATCATAATCTGTTTATGATCAG
CTTTTATAACAACTATAATTTACTCTTGGTGCTTATCTTTTTTTTTTTTCCTTTTAATTG
GGTGTGGCTGAGGGGTGTTTTCTGTGTGTTAGTGTGTGACTCTATTTCTCCCTGTTCTGA
CAGAGAATTACTGAACAAGCTGGTGTTGTTCTCTCACTTGATCCAAAGCCGATAGAGGTA
ATATGAATTTCCGTCATTTCCATATCTTGTTTACTATTAGTCACACTGTTCTCTTGATGG
TGGCAGGGAGATTGGAATGGTGCTGGATGCCACACCAACTACAGGTAATCTGTACACTCT
AAAGATTTTAAATGAAGCCATATTTTGGAAAATAGGCAAGCTATAATTTTTTAGGATAAG
TTTTGAAGCTTTAAAAGTAATTCGTTAATTATTGTTGTTTGTAGTACAAAGAGTATGAGG
GAGGAGGGA
>LKP0537
TCCTCAGATTTTCTTTCATGTTAATTAACTTGGTTCACTTCCAATCATGTTTGCTATATC
CATTCTTTCTMATTTCGCACTTGCCTTTCAGTGGGAATATCAAGTTGGTCCAAGTGTAGG
CATTGAAGCTGGAGATGATATCTGGTGTTCTAGATATATTCTTGAGGTAAATCATCTTTA
TTAACTTTTTGTGATAGATATACACAATAACAGACATGCTTCTAATCCACACATTGGTTC
TGCAAATAAAAGTATTTAATTCTTCCACATTAAAGTTTTTATYGATCTCCAAGACAGCCA
TTTTTCTTTGGATATTTTGATGGATATTTTCTGCACTAGCTTCCCTAACAATATCTTACC
CAAAAAAGTTTTTTAAAGGGAAGTCAAACTTCCATGTTTTTACCCCGAGTATTGGGCAGG
TTCTTCTGTGTAAGTTGTTCAATTCAGATAATTGATGTCTTTTGGTCAAAGATCTTTATA
ACATGTGAATTCAATGTCTCGGATTCCAAATTCACAAAGATCAGCGGAAGAAAATTAAAG
TCAGATGTCATATAGCAGCATACACTACAAGATCATTCTTCCTTGAAATCTCTTCTAAAA
GGAATGTTTGGAACAAAGTTCCAGTTAGTTTAAATGTAATCATAATCTGTTTATGATCAG
CTTTTATAACAACTATAATTTACTCTTGGTGCTTATCTTTTTTTTTTTTCCTTTTAATTG
GGTGTGGCTGAGGGGTGTTTTCTGTGTGTTAGTGTGTGACTCTATTTCTCCCTGTTCTGA
CAGAGAATTACTGAACAAGCTGGTGTTGTTCTCTCACTTGATCCAAAGCCGATAGAGGTA
ATATGAATTTCCGTCATTTCCATATCTTGTTTACTATTAGTCACACTGTTCTCTTGATGG
TGGCAGGGAGATTGGAATGGTGCTGGATGCCACACCAACTACAGGTAATCTGTACACTCT
AAAGATTTTAAATGAAGCCATATTTTGGAAAATAGGCAAGCTATAATTTTTTMGGATAAG
TTTTGAAGCTTTAAAAGTAATTCGTTAATTATTGTTGTTTGTAGTACAAAGAGTATGAGG
GAGGAGGGA
>LKP0540
TCCTCAGATTTTCTTTCATGTTAATTAACTTGGTTCACTTCCAATCATGTTTGCTATATC
CATTCTTTCTAATTTCGCACTTGCCTTTCAGTGGGAATATCAAGTTGGTCCAAGTGTAGG
CATTGAAGCTGGAGATGATATCTGGTGTTCTAGATATATTCTTGAGGTAAATCATCTTTA
TTAACTTTTTGTGATAGATATACACAATAACAGACATGCTTCTAATCCACACATTGGTTC
TGCAAATAAAAGTATTTAATTCTTCCACATTAAAGTTTTTATYGATCTCCAAGACAGCCA
TTTTTCTTTGGATATTTTGATGGATATTTTCTGCACTAGCTTCCCTAACAATATCTTACC
CAAAAAAGTTTTTTAAAGGGAAGTCAAACTTCCATGTTTTTACCCCGAGTATTGGGCAGG
TTCTTCTGTGTAAGTTGTTCAATTCAGATAATTGATGTCTTTTGGTCAAAGATCTTTATA
ACATGTGAATTCAATGTCTCGGATTCCAAATTCACAAAGATCAGCGGAAGAAAATTAAAG
TCAGATGTCATATAGCAGCATACACTACAAGATCATTCTTCCTTGAAATCTCTTCTAAAA
GGAATGTTTGGAACAAAGTTCCAGTTAGTTTAAATGTAATCATAATCTGTTTATGATCAG
CTTTTATAACAACTATAATTTACTCTTGGTGCTTATCTTTTTTTTTTTTCCTTTTAATTG
GGTGTGGCTGAGGGGTGTTTTCTGTGTGTTAGTGTGTGACTCTATTTCTCCCTGTTCTGA
CAGAGAATTACTGAACAAGCTGGTGTTGTTCTCTCACTTGATCCAAAGCCGATAGAGGTA
ATATGAATTTCCGTCATTTCCATATCTTGTTTACTATTAGTCACACTGTTCTCTTGATGG
TGGCAGGGAGATTGGAATGGTGCTGGATGCCACACCAACTACAGGTAATCTGTACACTCT
AAAGATTTTAAATGAAGCCATATTTTGGAAAATAGGCAAGCTATAATTTTTTMGGATAAG
TTTTGAAGCTTTAAAAGTAATTCGTTAATTATTGTTGTTTGTAGTACAAAGAGTATGAGG
GAGGAGGGA
>LKP0545
TCCTCAGATTTTCTTTCATGTTAATTAACTTGGTTCACTTCCAATCATGTTTGCTATATC
CATTCTTTCTAATTTCGCACTTGCCTTTCAGTGGGAATATCAAGTTGGTCCAAGTGTAGG
CATTGAAGCTGGAGATGATATCTGGTGTTCTAGATATATTCTTGAGGTAAATCATCTTTA
TTAACTTTTTGTGATAGATATACACAATAACAGACATGCTTCTAATCCACACATTGGTTC
TGCAAATAAAAGTATTTAATTCTTCCACATTAAAGTTTTTATYGATCTCCAAGACAGCCA
TTTTTCTTTGGATATTTTGATGGATATTTTCTGCACTAGCTTCCCTAACAATATCTTACC
CAAAAAAGTTTTTTAAAGGGAAGTCAAACTTCCATGTTTTTACCCCGAGTATTGGGCAGG
TTCTTCTGTGTAAGTTGTTCAATTCAGATAATTGATGTCTTTTGGTCAAAGATCTTTATA
ACATGTGAATTCAATGTCTCGGATTCCAAATTCACAAAGATCAGCGGAAGAAAATTAAAG
TCAGATGTCATATAGCAGCATACACTACAAGATCATTCTTCCTTGAAATCTCTTCTAAAA
GGAATGTTTGGAACAAAGTTCCAGTTAGTTTAAATGTAATCATAATCTGTTTATGATCAG
CTTTTATAACAACTATAATTTACTCTTGGTGCTTATCTTTTTTTTTTTTCCTTTTAATTG
GGTGTGGCTGAGGGGTGTTTTCTGTGTGTTAGTGTGTGACTCTATTTCTCCCTGTTCTGA
CAGAGAATTACTGAACAAGCTGGTGTTGTTCTCTCACTTGATCCAAAGCCGATAGAGGTA
ATATGAATTTCCGTCATTTCCATATCTTGTTTACTATTAGTCACACTGTTCTCTTGATGG
TGGCAGGGAGATTGGAATGGTGCTGGATGCCACACCAACTACAGGTAATCTGTACACTCT
AAAGATTTTAAATGAAGCCATATTTTGGAAAATAGGCAAGCTATAATTTTTTMGGATAAG
TTTTGAAGCTTTAAAAGTAATTCGTTAATTATTGTTGTTTGTAGTACAAAGAGTATGAGG
GAGGAGGGA
>LKP0551
TCCTCAGATTTTCTTTCATGTTAATTAACTTGGTTCACTTCCAATCATGTTTGCTATATC
CATTCTTTCTAATTTCGCACTTGCCTTTCAGTGGGAATATCAAGTTGGTCCAAGTGTAGG
CATTGAAGCTGGAGATGATATCTGGTGTTCTAGATATATTCTTGAGGTAAATCATCTTTA
TTAACTTTTTGTGATAGATATACACAATAACAGACATGCTTCTAATCCACACATTGGTTC
TGCAAATAAAAGTATTTAATTCTTCCACATTAAAGTTTTTATCGATCTCCAAGACAGCCA
TTTTTCTTTGGATATTTTGATGGATATTTTCTGCACTAGCTTCCCTAACAATATCTTACC
CAAAAAAGTTTTTTAAAGGGAAGTCAAACTTCCATGTTTTTACCCCGAGTATTGGGCAGG
TTCTTCTGTGTAAGTTGTTCAATTCAGATAATTGATGTCTTTTGGTCAAAGATCTTTATA
ACATGTGAATTCAATGTCTCGGATTCCAAATTCACAAAGATCAGCGGAAGAAAATTAAAG
TCAGATGTCATATAGCAGCATACACTACAAGATCATTCTTCCTTGAAATCTCTTCTAAAA
GGAATGTTTGGAACAAAGTTCCAGTTAGTTTAAATGTAATCATAATCTGTTTATGATCAG
CTTTTATAACAACTATAATTTACTCTTGGTGCTTATCTTTTTTTTTTTTCCTTTTAATTG
GGTGTGGCTGAGGGGTGTTTTCTGTGTGTTAGTGTGTGACTCTATTTCTCCCTGTTCTGA
CAGAGAATTACTGAACAAGCTGGTGTTGTTCTCTCACTTGATCCAAAGCCGATAGAGGTA
ATATGAATTTCCGTCATTTCCATATCTTGTTTACTATTAGTCACACTGTTCTCTTGATGG
TGGCAGGGAGATTGGAATGGTGCTGGATGCCACACCAACTACAGGTAATCTGTACACTCT
AAAGATTTTAAATGAAGCCATATTTTGGAAAATAGGCAAGCTATAATTTTTTAGGATAAG
TTTTGAAGCTTTAAAAGTAATTCGTTAATTATTGTTGTTTGTAGTACAAAGAGTATGAGG
GAGGAGGGA
>LKP0553
TCCTCAGATTTTCTTTCATGTTAATTAACTTGGTTCACTTCCAATCATGTTTGCTATATC
CATTCTTTCTMATTTCGCACTTGCCTTTCAGTGGGAATATCAAGTTGGTCCAAGTGTAGG
CATTGAAGCTGGAGATGATATCTGGTGTTCTAGATATATTCTTGAGGTAAATCATCTTTA
TTAACTTTTTGTGATAGATATACACAATAACAGACATGCTTCTAATCCACACATTGGTTC
TGCAAATAAAAGTATTTAATTCTTCCACATTAAAGTTTTTATYGATCTCCAAGACAGCCA
TTTTTCTTTGGATATTTTGATGGATATTTTCTGCACTAGCTTCCCTAACAATATCTTACC
CAAAAAAGTTTTTTAAAGGGAAGTCAAACTTCCATGTTTTTACCCCGAGTATTGGGCAGG
TTCTTCTGTGTAAGTTGTTCAATTCAGATAATTGATGTCTTTTGGTCAAAGATCTTTATA
ACATGTGAATTCAATGTCTCGGATTCCAAATTCACAAAGATCAGCGGAAGAAAATTAAAG
TCAGATGTCATATAGCAGCATACACTACAAGATCATTCTTCCTTGAAATCTCTTCTAAAA
GGAATGTTTGGAACAAAGTTCCAGTTAGTTTAAATGTAATCATAATCTGTTTATGATCAG
CTTTTATAACAACTATAATTTACTCTTGGTGCTTATCTTTTTTTTTTTTCCTTTTAATTG
GGTGTGGCTGAGGGGTGTTTTCTGTGTGTTAGTGTGTGACTCTATTTCTCCCTGTTCTGA
CAGAGAATTACTGAACAAGCTGGTGTTGTTCTCTCACTTGATCCAAAGCCGATAGAGGTA
ATATGAATTTCCGTCATTTCCATATCTTGTTTACTATTAGTCACACTGTTCTCTTGATGG
TGGCAGGGAGATTGGAATGGTGCTGGATGCCACACCAACTACAGGTAATCTGTACACTCT
AAAGATTTTAAATGAAGCCATATTTTGGAAAATAGGCAAGCTATAATTTTTTMGGATAAG
TTTTGAAGCTTTAAAAGTAATTCGTTAATTATTGTTGTTTGTAGTACAAAGAGTATGAGG
GAGGAGGGA
>LKP0557
TCCTCAGATTTTCTTTCATGTTAATTAACTTGGTTCACTTCCAATCATGTTTGCTATATC
CATTCTTTCTAATTTCGCACTTGCCTTTCAGTGGGAATATCAAGTTGGTCCAAGTGTAGG
CATTGAAGCTGGAGATGATATCTGGTGTTCTAGATATATTCTTGAGGTAAATCATCTTTA
TTAACTTTTTGTGATAGATATACACAATAACAGACATGCTTCTAATCCACACATTGGTTC
TGCAAATAAAAGTATTTAATTCTTCCACATTAAAGTTTTTATYGATCTCCAAGACAGCCA
TTTTTCTTTGGATATTTTGATGGATATTTTCTGCACTAGCTTCCCTAACAATATCTTACC
CAAAAAAGTTTTTTAAAGGGAAGTCAAACTTCCATGTTTTTACCCCGAGTATTGGGCAGG
TTCTTCTGTGTAAGTTGTTCAATTCAGATAATTGATGTCTTTTGGTCAAAGATCTTTATA
ACATGTGAATTCAATGTCTCGGATTCCAAATTCACAAAGATCAGCGGAAGAAAATTAAAG
TCAGATGTCATATAGCAGCATACACTACAAGATCATTCTTCCTTGAAATCTCTTCTAAAA
GGAATGTTTGGAACAAAGTTCCAGTTAGTTTAAATGTAATCATAATCTGTTTATGATCAG
CTTTTATAACAACTATAATTTACTCTTGGTGCTTATCTTTTTTTTTTTTCCTTTTAATTG
GGTGTGGCTGAGGGGTGTTTTCTGTGTGTTAGTGTGTGACTCTATTTCTCCCTGTTCTGA
CAGAGAATTACTGAACAAGCTGGTGTTGTTCTCTCACTTGATCCAAAGCCGATAGAGGTA
ATATGAATTTCCGTCATTTCCATATCTTGTTTACTATTAGTCACACTGTTCTCTTGATGG
TGGCAGGGAGATTGGAATGGTGCTGGATGCCACACCAACTACAGGTAATCTGTACACTCT
AAAGATTTTAAATGAAGCCATATTTTGGAAAATAGGCAAGCTATAATTTTTTMGGATAAG
TTTTGAAGCTTTAAAAGTAATTCGTTAATTATTGTTGTTTGTAGTACAAAGAGTATGAGG
GAGGAGGGA
>LKP0586
TCCTCAGATTTTCTTTCATGTTAATTAACTTGGTTCACTTCCAATCATGTTTGCTATATC
CATTCTTTCTAATTTCGCACTTGCCTTTCAGTGGGAATATCAAGTTGGTCCAAGTGTAGG
CATTGAAGCTGGAGATGATATCTGGTGTTCTAGATATATTCTTGAGGTAAATCATCTTTA
TTAACTTTTTGTGATAGATATACACAATAACAGACGTGCTTCTAATCCACACATTGGTTC
TGCAAATAAAAGTATTTAATTCTTCCACATTAAAGTTTTTATCGATCTCCAAGACAGCCA
TTTTTCTTTGGATATTTTGATGGATATTTTCTGCACTAGCTTCCCTAACAATATCTTACC
CAAAAAAGTTTTTTAAAGGGAAGTCAAACTTCCATGTTTTTACCCCGAGTATTGGGCAGG
TTCTTCTGTGTAAGTTGTTCAATTCAGATAATTGATGTCTTTTGGTCAAAGATCTTTATA
ACATGTGAATTCAATGTCTCGGATTCCAAATTCACAAAGATCAGCGGAAGAAAATTAAAG
TCAGATGTCATATAGCAGCATACACTACAAGATCATTCTTCCTTGAAATCTCTTCTAAAA
GGAATGTTTGGAACAAAGTTCCAGTTAGTTTAAATGTAATCATAATCTGTTTATGATCAG
CTTTTATAACAACTATAATTTACTCTTGGTGCTTATCTTTTTTTTTTTTCCTTTTAATTG
GGTGTGGCTGAGGGGTGTTTTCTGTGTGTTAGTGTGTGACTCTATTTCTCCCTGTTCTGA
CAGAGAATTACTGAACAAGCTGGTGTTGTTCTCTCACTTGATCCAAAGCCGATAGAGGTA
ATATGAATTTCCGTCATTTCCATATCTTGTTTACTATTAGTCACACTGTTCTCTTGATGG
TGGCAGGGAGATTGGAATGGTGCTGGATGCCACACCAACTACAGGTAATCTGTACACTCT
AAAGATTTTAAATGAAGCCATATTTTGGAAAATAGGCAAGCTATAATTTTTTAGGATAAG
TTTTGAAGCTTTAAAAGTAATTCGTTAATTATTGTTGTTTGTAGTACAAAGAGTATGAGG
GAGGAGGGA
>LKP0628
TCCTCAGATTTTCTTTCATGTTAATTAACTTGGTTCACTTCCAATCATGTTTGCTATATC
CATTCTTTCTAATTTCGCACTTGCCTTTCAGTGGGAATATCAAGTTGGTCCAAGTGTAGG
CATTGAAGCTGGAGATGATATCTGGTGTTCTAGATATATTCTTGAGGTAAATCATCTTTA
TTAACTTTTTGTGATAGATATACACAATAACAGACATGCTTCTAATCCACACATTGGTTC
TGCAAATAAAAGTATTTAATTCTTCCACATTAAAGTTTTTATCGATCTCCAAGACAGCCA
TTTTTCTTTGGATATTTTGATGGATATTTTCTGCACTAGCTTCCCTAACAATATCTTACC
CAAAAAAGTTTTTTAAAGGGAAGTCAAACTTCCATGTTTTTACCCCGAGTATTGGGCAGG
TTCTTCTGTGTAAGTTGTTCAATTCAGATAATTGATGTCTTTTGGTCAAAGATCTTTATA
ACATGTGAATTCAATGTCTCGGATTCCAAATTCACAAAGATCAGCGGAAGAAAATTAAAG
TCAGATGTCATATAGCAGCATACACTACAAGATCATTCTTCCTWGAAATCTCTTCTAAAA
GGAATGTTTGGAACAAAGTTCCAGTTAGTTTAAATGTAATCATAATCTGTTTATGATCAG
CTTTTATAACAACTATAATTTACTCTTGGTGCTTATCTTTTTTTTTTTTCCTTTTAATTG
GGTGTGGCTGAGGGGTGTTTTCTGTGTGTTAGTGTGTGACTCTATTTCTCCCTGTTCTGA
CAGAGAATTACTGAACAAGCTGGTGTTGTTCTCTCACTTGATCCAAAGCCGATAGAGGTA
ATATGAATTTCCGTCATTTCCATATCTTGTTTACTATTAGTCACACTGTTCTCTTGATGG
TGGCAGGGAGATTGGAATGGTGCTGGATGCCACACCAACTACAGGTAATCTGTACACTCT
AAAGATTTTAAATGAAGCCATATTTTGGAAAATAGGCAAGCTATAATTTTTTAGGATAAG
TTTTGAAGCTTTAAAAGTAATTCGTTAATTATTGTTGTTTGTAGTACAAAGAGTATGAGG
GAGGAGGGA
>LKP0632
TCCTCAGATTTTCTTTCATGTTAATTAACTTGGTTCACTTCCAATCATGTTTGCTATATC
CATTCTTTCTAATTTCGCACTTGCCTTTCAGTGGGAATATCAAGTTGGTCCAAGTGTAGG
CATTGAAGCTGGAGATGATATCTGGTGTTCTAGATATATTCTTGAGGTAAATCATCTTTA
TTAACTTTTTGTGATAGATATACACAATAACAGACATGCTTCTAATCCACACATTGGTTC
TGCAAATAAAAGTATTTAATTCTTCCACATTAAAGTTTTTATCGATCTCCAAGACAGCCA
TTTTTCTTTGGATATTTTGATGGATATTTTCTGCACTAGCTTCCCTAACAATATCTTACC
CAAAAAAGTTTTTTAAAGGGAAGTCAAACTTCCATGTTTTTACCCCGAGTATTGGGCAGG
TTCTTCTGTGTAAGTTGTTCAATTCAGATAATTGATGTCTTTTGGTCAAAGATCTTTATA
ACATGTGAATTCAATGTCTCGGATTCCAAATTCACAAAGATCAGCGGAAGAAAATTAAAG
TCAGATGTCATATAGCAGCATACACTACAAGATCATTCTTCCTTGAAATCTCTTCTAAAA
GGAATGTTTGGAACAAAGTTCCAGTTAGTTTAAATGTAATCATAATCTGTTTATGATCAG
CTTTTATAACAACTATAATTTACTCTTGGTGCTTATCTTTTTTTTTTTTCCTTTTAATTG
GGTGTGGCTGAGGGGTGTTTTCTGTGTGTTAGTGTGTGACTCTATTTCTCCCTGTTCTGA
CAGAGAATTACTGAACAAGCTGGTGTTGTTCTCTCACTTGATCCAAAGCCGATAGAGGTA
ATATGAATTTCCGTCATTTCCATATCTTGTTTACTATTAGTCACACTGTTCTCTTGATGG
TGGCAGGGAGATTGGAATGGTGCTGGATGCCACACCAACTACAGGTAATCTGTACACTCT
AAAGATTTTAAATGAAGCCATATTTTGGAAAATAGGCAAGCTATAATTTTTTAGGATAAG
TTTTGAAGCTTTAAAAGTAATTCGTTAATTATTGTTGTTTGTAGTACAAAGAGTATGAGG
GAGGAGGGA
>LKP0633
TCCTCAGATTTTCTTTCATGTTAATTAACTTGGTTCACTTCCAATCATGTTTGCTATATC
CATTCTTTCTAATTTCGCACTTGCCTTTCAGTGGGAATATCAAGTTGGTCCAAGTGTAGG
CATTGAAGCTGGAGATGATATCTGGTGTTCTAGATATATTCTTGAGGTAAATCATCTTTA
TTAACTTTTTGTGATAGATATACACAATAACAGACATGCTTCTAATCCACACATTGGTTC
TGCAAATAAAAGTATTTAATTCTTCCACATTAAAGTTTTTATCGATCTCCAAGACAGCCA
TTTTTCTTTGGATATTTTGATGGATATTTTCTGCACTAGCTTCCCTAACAATATCTTACC
CAAAAAAGTTTTTTAAAGGGAAGTCAAACTTCCATGTTTTTACCCCGAGTATTGGGCAGG
TTCTTCTGTGTAAGTTGTTCAATTCAGATAATTGATGTCTTTTGGTCAAAGATCTTTATA
ACATGTGAATTCAATGTCTCGGATTCCAAATTCACAAAGATCAGCGGAAGAAAATTAAAG
TCAGATGTCATATAGCAGCATACACTACAAGATCATTCTTCCTTGAAATCTCTTCTAAAA
GGAATGTTTGGAACAAAGTTCCAGTTAGTTTAAATGTAATCATAATCTGTTTATGATCAG
CTTTTATAACAACTATAATTTACTCTTGGTGCTTATCTTTTTTTTTTTTCCTTTTAATTG
GGTGTGGCTGAGGGGTGTTTTCTGTGTGTTAGTGTGTGACTCTATTTCTCCCTGTTCTGA
CAGAGAATTACTGAACAAGCTGGTGTTGTTCTCTCACTTGATCCAAAGCCGATAGAGGTA
ATATGAATTTCCGTCATTTCCATATCTTGTTTACTATTAGTCACACTGTTCTCTTGATGG
TGGCAGGGAGATTGGAATGGTGCTGGATGCCACACCAACTACAGGTAATCTGTACACTCT
AAAGATTTTAAATGAAGCCATATTTTGGAAAATAGGCAAGCTATAATTTTTTAGGATAAG
TTTTGAAGCTTTAAAAGTAATTCGTTAATTATTGTTGTTTGTAGTACAAAGAGTATGAGG
GAGGAGGGA
>LKP0637
TCCTCAGATTTTCTTTCATGTTAATTAACTTGGTTCACTTCCAATCATGTTTGCTATATC
CATTCTTTCTAATTTCGCACTTGCCTTTCAGTGGGAATATCAAGTTGGTCCAAGTGTAGG
CATTGAAGCTGGAGATGATATCTGGTGTTCTAGATATATTCTTGAGGTAAATCATCTTTA
TTAACTTTTTGTGATAGATATACACAATAACAGACATGCTTCTAATCCACACATTGGTTC
TGCAAATAAAAGTATTTAATTCTTCCACATTAAAGTTTTTATCGATCTCCAAGACAGCCA
TTTTTCTTTGGATATTTTGATGGATATTTTCTGCACTAGCTTCCCTAACAATATCTTACC
CAAAAAAGTTTTTTAAAGGGAAGTCAAACTTCCATGTTTTTACCCCGAGTATTGGGCAGG
TTCTTCTGTGTAAGTTGTTCAATTCAGATAATTGATGTCTTTTGGTCAAAGATCTTTATA
ACATGTGAATTCAATGTCTCGGATTCCAAATTCACAAAGATCAGCGGAAGAAAATTAAAG
TCAGATGTCATATAGCAGCATACACTACAAGATCATTCTTCCTTGAAATCTCTTCTAAAA
GGAATGTTTGGAACAAAGTTCCAGTTAGTTTAAATGTAATCATAATCTGTTTATGATCAG
CTTTTATAACAACTATAATTTACTCTTGGTGCTTATCTTTTTTTTTTTTCCTTTTAATTG
GGTGTGGCTGAGGGGTGTTTTCTGTGTGTTAGTGTGTGACTCTATTTCTCCCTGTTCTGA
CAGAGAATTACTGAACAAGCTGGTGTTGTTCTCTCACTTGATCCAAAGCCGATAGAGGTA
ATATGAATTTCCGTCATTTCCATATCTTGTTTACTATTAGTCACACTGTTCTCTTGATGG
TGGCAGGGAGATTGGAATGGTGCTGGATGCCACACCAACTACAGGTAATCTGTACACTCT
AAAGATTTTAAATGAAGCCATATTTTGGAAAATAGGCAAGCTATAATTTTTTAGGATAAG
TTTTGAAGCTTTAAAAGTAATTCGTTAATTATTGTTGTTTGTAGTACAAAGAGTATGAGG
GAGGAGGGA
>LKP0718
TCCTCAGATTTTCTTTCATGTTAATTAACTTGGTTCACTTCCAATCATGTTTGCTATATC
CATTCTTTCTAATTTCGCACTTGCCTTTCAGTGGGAATATCAAGTTGGTCCAAGTGTAGG
CATTGAAGCTGGAGATGATATCTGGTGTTCTAGATATATTCTTGAGGTAAATCATCTTTA
TTAACTTTTTGTGATAGATATACACAATAACAGACATGCTTCTAATCCACACATTGGTTC
TGCAAATAAAAGTATTTAATTCTTCCACATTAAAGTTTTTATCGATCTCCAAGACAGCCA
TTTTTCTTTGGATATTTTGATGGATATTTTCTGCACTAGCTTCCCTAACAATATCTTACC
CAAAAAAGTTTTTTAAAGGGAAGTCAAACTTCCATGTTTTTACCCCGAGTATTGGGCAGG
TTCTTCTGTGTAAGTTGTTCAATTCAGATAATTGATGTCTTTTGGTCAAAGATCTTTATA
ACATGTGAATTCAATGTCTCGGATTCCAAATTCACAAAGATCAGCGGAAGAAAATTAAAG
TCAGATGTCATATAGCAGCATACACTACAAGATCATTCTTCCTTGAAATCTCTTCTAAAA
GGAATGTTTGGAACAAAGTTCCAGTTAGTTTAAATGTAATCATAATCTGTTTATGATCAG
CTTTTATAACAACTATAATTTACTCTTGGTGCTTATCTTTTTTTTTTTTCCTTTTAATTG
GGTGTGGCTGAGGGGTGTTTTCTGTGTGTTAGTGTGTGACTCTATTTCTCCCTGTTCTGA
CAGAGAATTACTGAACAAGCTGGTGTTGTTCTCTCACTTGATCCAAAGCCGATAGAGGTA
ATATGAATTTCCGTCATTTCCATATCTTGTTTACTATTAGTCACACTGTTCTCTTGATGG
TGGCAGGGAGATTGGAATGGTGCTGGATGCCACACCAACTACAGGTAATCTGTACACTCT
AAAGATTTTAAATGAAGCCATATTTTGGAAAATAGGCAAGCTATAATTTTTTAGGATAAG
TTTTGAAGCTTTAAAAGTAATTCGTTAATTATTGTTGTTTGTAGTACAAAGAGTATGAGG
GAGGAGGGA
>LKP0722
TCCTCAGATTTTCTTTCATGTTAATTAACTTGGTTCACTTCCAATCATGTTTGCTATATC
CATTCTTTCTAATTTCGCACTTGCCTTTCAGTGGGAATATCAAGTTGGTCCAAGTGTAGG
CATTGAAGCTGGAGATGATATCTGGTGTTCTAGATATATTCTTGAGGTAAATCATCTTTA
TTAACTTTTTGTGATAGATATACACAATAACAGACATGCTTCTAATCCACACATTGGTTC
TGCAAATAAAAGTATTTAATTCTTCCACATTAAAGTTTTTATCGATCTCCAAGACAGCCA
TTTTTCTTTGGATATTTTGATGGATATTTTCTGCACTAGCTTCCCTAACAATATCTTACC
CAAAAAAGTTTTTTAAAGGGAAGTCAAACTTCCATGTTTTTACCCCGAGTATTGGGCAGG
TTCTTCTGTGTAAGTTGTTCAATTCAGATAATTGATGTCTTTTGGTCAAAGATCTTTATA
ACATGTGAATTCAATGTCTCGGATTCCAAATTCACAAAGATCAGCGGAAGAAAATTAAAG
TCAGATGTCATATAGCAGCATACACTACAAGATCATTCTTCCTTGAAATCTCTTCTAAAA
GGAATGTTTGGAACAAAGTTCCAGTTAGTTTAAATGTAATCATAATCTGTTTATGATCAG
CTTTTATAACAACTATAATTTACTCTTGGTGCTTATCTTTTTTTTTTTTCCTTTTAATTG
GGTGTGGCTGAGGGGTGTTTTCTGTGTGTTAGTGTGTGACTCTATTTCTCCCTGTTCTGA
CAGAGAATTACTGAACAAGCTGGTGTTGTTCTCTCACTTGATCCAAAGCCGATAGAGGTA
ATATGAATTTCCGTCATTTCCATATCTTGTTTACTATTAGTCACACTGTTCTCTTGATGG
TGGCAGGGAGATTGGAATGGTGCTGGATGCCACACCAACTACAGGTAATCTGTACACTCT
AAAGATTTTAAATGAAGCCATATTTTGGAAAATAGGCAAGCTATAATTTTTTAGGATAAG
TTTTGAAGCTTTAAAAGTAATTCGTTAATTATTGTTGTTTGTAGTACAAAGAGTATGAGG
GAGGAGGGA
>LKP0726
TCCTCAGATTTTCTTTCATGTTAATTAACTTGGTTCACTTCCAATCATGTTTGCTATATC
CATTCTTTCTAATTTCGCACTTGCCTTTCAGTGGGAATATCAAGTTGGTCCAAGTGTAGG
CATTGAAGCTGGAGATGATATCTGGTGTTCTAGATATATTCTTGAGGTAAATCATCTTTA
TTAACTTTTTGTGATAGATATACACAATAACAGACATGCTTCTAATCCACACATTGGTTC
TGCAAATAAAAGTATTTAATTCTTCCACATTAAAGTTTTTATCGATCTCCAAGACAGCCA
TTTTTCTTTGGATATTTTGATGGATATTTTCTGCACTAGCTTCCCTAACAATATCTTACC
CAAAAAAGTTTTTTAAAGGGAAGTCAAACTTCCATGTTTTTACCCCGAGTATTGGGCAGG
TTCTTCTGTGTAAGTTGTTCAATTCAGATAATTGATGTCTTTTGGTCAAAGATCTTTATA
ACATGTGAATTCAATGTCTCGGATTCCAAATTCACAAAGATCAGCGGAAGAAAATTAAAG
TCAGATGTCATATAGCAGCATACACTACAAGATCATTCTTCCTTGAAATCTCTTCTAAAA
GGAATGTTTGGAACAAAGTTCCAGTTAGTTTAAATGTAATCATAATCTGTTTATGATCAG
CTTTTATAACAACTATAATTTACTCTTGGTGCTTATCTTTTTTTTTTTTCCTTTTAATTG
GGTGTGGCTGAGGGGTGTTTTCTGTGTGTTAGTGTGTGACTCTATTTCTCCCTGTTCTGA
CAGAGAATTACTGAACAAGCTGGTGTTGTTCTCTCACTTGATCCAAAGCCGATAGAGGTA
ATATGAATTTCCGTCATTTCCATATCTTGTTTACTATTAGTCACACTGTTCTCTTGATGG
TGGCAGGGAGATTGGAATGGTGCTGGATGCCACACCAACTACAGGTAATCTGTACACTCT
AAAGATTTTAAATGAAGCCATATTTTGGAAAATAGGCAAGCTATAATTTTTTAGGATAAG
TTTTGAAGCTTTAAAAGTAATTCGTTAATTATTGTTGTTTGTAGTACAAAGAGTATGAGG
GAGGAGGGA
>LKP0729
TCCTCAGATTTTCTTTCATGTTAATTAACTTGGTTCACTTCCAATCATGTTTGCTATATC
CATTCTTTCTAATTTCGCACTTGCCTTTCAGTGGGAATATCAAGTTGGTCCAAGTGTAGG
CATTGAAGCTGGAGATGATATCTGGTGTTCTAGATATATTCTTGAGGTAAATCATCTTTA
TTAACTTTTTGTGATAGATATACACAATAACAGACATGCTTCTAATCCACACATTGGTTC
TGCAAATAAAAGTATTTAATTCTTCCACATTAAAGTTTTTATCGATCTCCAAGACAGCCA
TTTTTCTTTGGATATTTTGATGGATATTTTCTGCACTAGCTTCCCTAACAATATCTTACC
CAAAAAAGTTTTTTAAAGGGAAGTCAAACTTCCATGTTTTTACCCCGAGTATTGGGCAGG
TTCTTCTGTGTAAGTTGTTCAATTCAGATAATTGATGTCTTTTGGTCAAAGATCTTTATA
ACATGTGAATTCAATGTCTCGGATTCCAAATTCACAAAGATCAGCGGAAGAAAATTAAAG
TCAGATGTCATATAGCAGCATACACTACAAGATCATTCTTCCTTGAAATCTCTTCTAAAA
GGAATGTTTGGAACAAAGTTCCAGTTAGTTTAAATGTAATCATAATCTGTTTATGATCAG
CTTTTATAACAACTATAATTTACTCTTGGTGCTTATCTTTTTTTTTTTTCCTTTTAATTG
GGTGTGGCTGAGGGGTGTTTTCTGTGTGTTAGTGTGTGACTCTATTTCTCCCTGTTCTGA
CAGAGAATTACTGAACAAGCTGGTGTTGTTCTCTCACTTGATCCAAAGCCGATAGAGGTA
ATATGAATTTCCGTCATTTCCATATCTTGTTTACTATTAGTCACACTGTTCTCTTGATGG
TGGCAGGGAGATTGGAATGGTGCTGGATGCCACACCAACTACAGGTAATCTGTACACTCT
AAAGATTTTAAATGAAGCCATATTTTGGAAAATAGGCAAGCTATAATTTTTTAGGATAAG
TTTTGAAGCTTTAAAAGTAATTCGTTAATTATTGTTGTTTGTAGTACAAAGAGTATGAGG
GAGGAGGGA
>LKP0744
TCCTCAGATTTTCTTTCATGTTAATTAACTTGGTTCACTTCCAATCATGTTTGCTATATC
CATTCTTTCTAATTTCGCACTTGCCTTTCAGTGGGAATATCAAGTTGGTCCAAGTGTAGG
CATTGAAGCTGGAGATGATATCTGGTGTTCTAGATATATTCTTGAGGTAAATCATCTTTA
TTAACTTTTTGTGATAGATATACACAATAACAGACATGCTTCTAATCCACACATTGGTTC
TGCAAATAAAAGTATTTAATTCTTCCACATTAAAGTTTTTATCGATCTCCAAGACAGCCA
TTTTTCTTTGGATATTTTGATGGATATTTTCTGCACTAGCTTCCCTAACAATATCTTACC
CAAAAAAGTTTTTTAAAGGGAAGTCAAACTTCCATGTTTTTACCCCGAGTATTGGGCAGG
TTCTTCTGTGTAAGTTGTTCAATTCAGATAATTGATGTCTTTTGGTCAAAGATCTTTATA
ACATGTGAATTCAATGTCTCGGATTCCAAATTCACAAAGATCAGCGGAAGAAAATTAAAG
TCAGATGTCATATAGCAGCATACACTACAAGATCATTCTTCCTTGAAATCTCTTCTAAAA
GGAATGTTTGGAACAAAGTTCCAGTTAGTTTAAATGTAATCATAATCTGTTTATGATCAG
CTTTTATAACAACTATAATTTACTCTTGGTGCTTATCTTTTTTTTTTTTCCTTTTAATTG
GGTGTGGCTGAGGGGTGTTTTCTGTGTGTTAGTGTGTGACTCTATTTCTCCCTGTTCTGA
CAGAGAATTACTGAACAAGCTGGTGTTGTTCTCTCACTTGATCCAAAGCCGATAGAGGTA
ATATGAATTTCCGTCATTTCCATATCTTGTTTACTATTAGTCACACTGTTCTCTTGATGG
TGGCAGGGAGATTGGAATGGTGCTGGATGCCACACCAACTACAGGTAATCTGTACACTCT
AAAGATTTTAAATGAAGCCATATTTTGGAAAATAGGCAAGCTATAATTTTTTAGGATAAG
TTTTGAAGCTTTAAAAGTAATTCGTTAATTATTGTTGTTTGTAGTACAAAGAGTATGAGG
GAGGAGGGA
>LKP0789
TCCTCAGATTTTCTTTCATGTTAATTAACTTGGTTCACTTCCAATCATGTTTGCTATATC
CATTCTTTCTAATTTCGCACTTGCCTTTCAGTGGGAATATCAAGTTGGTCCAAGTGTAGG
CATTGAAGCTGGAGATGATATCTGGTGTTCTAGATATATTCTTGAGGTAAATCATCTTTA
TTAACTTTTTGTGATAGATATACACAATAACAGACATGCTTCTAATCCACACATTGGTTC
TGCAAATAAAAGTATTTAATTCTTCCACATTAAAGTTTTTATCGATCTCCAAGACAGCCA
TTTTTCTTTGGATATTTTGATGGATATTTTCTGCACTAGCTTCCCTAACAATATCTTACC
CAAAAAAGTTTTTTAAAGGGAAGTCAAACTTCCATGTTTTTACCCCGAGTATTGGGTAGG
TTCTTCTGTGTAAGTTGTTCAATTCAGATAATTGATGTCTTTTGGTCAAAGATCTTTATA
ACATGTGAATTCAATGTCTCGGATTCCAAATTCACAAAGATCAGCGGAAGAAAATTAAAG
TCAGATGTCATATAGCAGCATACACTACAAGATCATTCTTCCTTGAAATCTCTTCTAAAA
GGAATGTTTGGAACAAAGTTCCAGTTAGTTTAAATGTAATCATAATCTGTTTATGATCAG
CTTTTATAACAACTATAATTTACTCTTGGTGCTTATCTTTTTTTTTYTTCCTTTTAATTG
GGTGTGGCTGAGGGGTGTTTTCTGTGTGTTAGTGTGTGACTCTATTTCTCCCTGTTCTGA
CAGAGAATTACTGAACAAGCTGGTGTTGTTCTCTCACTTGATCCAAAGCCGATAGAGGTA
ATATGAATTTCCGTCATTTCCATATCTTGTTTACTATTAGTCACACTGTTCTCTTGATGG
TGGCAGGGAGATTGGAATGGTGCTGGATGCCACACCAACTACAGGTAATCTGTACACTCT
AAAGATTTTAAATGAAGCCATATTTTGGAAAATAGGCAAGCTATAATTTTTTCGGATAAG
TTTTGAAGCTTTAAAAGTAATTCGTTAATTATTGTTGTTTGTAGTACAAAGAGTATGAGG
GAGGAGGGA
>LKP0810
TCCTCAGATTTTCTTTCATGTTAATTAACTTGGTTCACTTCCAATCATGTTTGCTATATC
CATTCTTTCTAATTTCGCACTTGCCTTTCAGTGGGAATATCAAGTTGGTCCAAGTGTAGG
CATTGAAGCTGGAGATGATATCTGGTGTTCTAGATATATTCTTGAGGTAAATCATCTTTA
TTAACTTTTTGTGATAGATATACACAATAACAGACATGCTTCTAATCCACACATTGGTTC
TGCAAATAAAAGTATTTAATTCTTCCACATTAAAGTTTTTATCGATCTCCAAGACAGCCA
TTTTTCTTTGGATATTTTGATGGATATTTTCTGCACTAGCTTCCCTAACAATATCTTACC
CAAAAAAGTTTTTTAAAGGGAAGTCAAACTTCCATGTTTTTACCCCGAGTATTGGGCAGG
TTCTTCTGTGTAAGTTGTTCAATTCAGATAATTGATGTCTTTTGGTCAAAGATCTTTATA
ACATGTGAATTCAATGTCTCGGATTCCAAATTCACAAAGATCAGCGGAAGAAAATTAAAG
TCAGATGTCATATAGCAGCATACACTACAAGATCATTCTTCCTTGAAATCTCTTCTAAAA
GGAATGTTTGGAACAAAGTTCCAGTTAGTTTAAATGTAATCATAATCTGTTTATGATCAG
CTTTTATAACAACTATAATTTACTCTTGGTGCTTATCTTTTTTTTTTTTCCTTTTAATTG
GGTGTGGCTGAGGGGTGTTTTCTGTGTGTTAGTGTGTGACTCTATTTCTCCCTGTTCTGA
CAGAGAATTACTGAACAAGCTGGTGTTGTTCTCTCACTTGATCCAAAGCCGATAGAGGTA
ATATGAATTTCCGTCATTTCCATATCTTGTTTACTATTAGTCACACTGTTCTCTTGATGG
TGGCAGGGAGATTGGAATGGTGCTGGATGCCACACCAACTACAGGTAATCTGTACACTCT
AAAGATTTTAAATGAAGCCATATTTTGGAAAATAGGCAAGCTATAATTTTTTAGGATAAG
TTTTGAAGCTTTAAAAGTAATTCGTTAATTATTGTTGTTTGTAGTACAAAGAGTATGAGG
GAGGAGGGA
>LKP0814
TCCTCAGATTTTCTTTCATGTTAATTAACTTGGTTCACTTCCAATCATGTTTGCTATATC
CATTCTTTCTAATTTCGCACTTGCCTTTCAGTGGGAATATCAAGTTGGTCCAAGTGTAGG
CATTGAAGCTGGAGATGATATCTGGTGTTCTAGATATATTCTTGAGGTAAATCATCTTTA
TTAACTTTTTGTGATAGATATACACAATAACAGACATGCTTCTAATCCACACATTGGTTC
TGCAAATAAAAGTATTTAATTCTTCCACATTAAAGTTTTTATCGATCTCCAAGACAGCCA
TTTTTCTTTGGATATTTTGATGGATATTTTCTGCACTAGCTTCCCTAACAATATCTTACC
CAAAAAAGTTTTTTAAAGGGAAGTCAAACTTCCATGTTTTTACCCCGAGTATTGGGCAGG
TTCTTCTGTGTAAGTTGTTCAATTCAGATAATTGATGTCTTTTGGTCAAAGATCTTTATA
ACATGTGAATTCAATGTCTCGGATTCCAAATTCACAAAGATCAGCGGAAGAAAATTAAAG
TCAGATGTCATATAGCAGCATACACTACAAGATCATTCTTCCTTGAAATCTCTTCTAAAA
GGAATGTTTGGAACAAAGTTCCAGTTAGTTTAAATGTAATCATAATCTGTTTATGATCAG
CTTTTATAACAACTATAATTTACTCTTGGTGCTTATCTTTTTTTTTTTTCCTTTTAATTG
GGTGTGGCTGAGGGGTGTTTTCTGTGTGTTAGTGTGTGACTCTATTTCTCCCTGTTCTGA
CAGAGAATTACTGAACAAGCTGGTGTTGTTCTCTCACTTGATCCAAAGCCGATAGAGGTA
ATATGAATTTCCGTCATTTCCATATCTTGTTTACTATTAGTCACACTGTTCTCTTGATGG
TGGCAGGGAGATTGGAATGGTGCTGGATGCCACACCAACTACAGGTAATCTGTACACTCT
AAAGATTTTAAATGAAGCCATATTTTGGAAAATAGGCAAGCTATAATTTTTTAGGATAAG
TTTTGAAGCTTTAAAAGTAATTCGTTAATTATTGTTGTTTGTAGTACAAAGAGTATGAGG
GAGGAGGGA
>LKP0822
TCCTCAGATTTTCTTTCATGTTAATTAACTTGGTTCACTTCCAATCATGTTTGCTATATC
CATTCTTTCTAATTTCGCACTTGCCTTTCAGTGGGAATATCAAGTTGGTCCAAGTGTAGG
CATTGAAGCTGGAGATGATATCTGGTGTTCTAGATATATTCTTGAGGTAAATCATCTTTA
TTAACTTTTTGTGATAGATATACACAATAACAGACATGCTTCTAATCCACACATTGGTTC
TGCAAATAAAAGTATTTAATTCTTCCACATTAAAGTTTTTATCGATCTCCAAGACAGCCA
TTTTTCTTTGGATATTTTGATGGATATTTTCTGCACTAGCTTCCCTAACAATATCTTACC
CAAAAAAGTTTTTTAAAGGGAAGTCAAACTTCCATGTTTTTACCCCGAGTATTGGGCAGG
TTCTTCTGTGTAAGTTGTTCAATTCAGATAATTGATGTCTTTTGGTCAAAGATCTTTATA
ACATGTGAATTCAATGTCTCGGATTCCAAATTCACAAAGATCAGCGGAAGAAAATTAAAG
TCAGATGTCATATAGCAGCATACACTACAAGATCATTCTTCCTTGAAATCTCTTCTAAAA
GGAATGTTTGGAACAAAGTTCCAGTTAGTTTAAATGTAATCATAATCTGTTTATGATCAG
CTTTTATAACAACTATAATTTACTCTTGGTGCTTATCTTTTTTTTTTTTCCTTTTAATTG
GGTGTGGCTGAGGGGTGTTTTCTGTGTGTTAGTGTGTGACTCTATTTCTCCCTGTTCTGA
CAGAGAATTACTGAACAAGCTGGTGTTGTTCTCTCACTTGATCCAAAGCCGATAGAGGTA
ATATGAATTTCCGTCATTTCCATATCTTGTTTACTATTAGTCACACTGTTCTCTTGATGG
TGGCAGGGAGATTGGAATGGTGCTGGATGCCACACCAACTACAGGTAATCTGTACACTCT
AAAGATTTTAAATGAAGCCATATTTTGGAAAATAGGCAAGCTATAATTTTTTAGGATAAG
TTTTGAAGCTTTAAAAGTAATTCGTTAATTATTGTTGTTTGTAGTACAAAGAGTATGAGG
GAGGAGGGA
>BOL48535 
TCCTCAGATTTTCTTTCATGTtAATTAACTTGGTTCACTTCCAATCATGTTTGCTATATC
CATTCTTTCTAATTTCGCACTTGCCTTTCAGTGGGAATATCAAGTTGGTCCAAGTGTAGG
CATTGAAGCTGGAGATGATATCTGGTGTTCTAGATATATTCTTGAGGTAAATCATCTTTA
TTAACTTTTTGTGATAGATATACACAATAACAGACATGCTTCTAATCCACACATTGGTTC
TGCAAATAAAAGTATTTAATTCTTCCACATTAAAGTTTTTATCGATCTCCAAGACAGCCA
TTTTTCTTTGGATATTTTGATGGATATTTTCTGCACTAGCTTCCCTAACAATATCTTACC
CAAAAAAGTTTTTTAAAGGGAAGTCAAACTTCCATGTTTTTACCCCGAGTATTGGGYAGG
TTCTTCTGTGTAAGTTGTTCAATTCAGATAATTGATGTCTTTTGGTCAAAGATCTTTATA
ACATGTGAATTCAATGTCTCGGATTCCAAATTCACAAAGATCAGCGGAAGAAAATTAAAG
TCAGATGTCATATAGCAGCATACACTACAAGATCATTCTTCCTTGAAATCTCTTCTAAAA
GGAATGTTTGGAACAAAGTTCCAGTTAGTTTAAATGTAATCATAATCTGTTTATGATCAG
CTTTTATAACAACTATAATTTACTCTTGGTGCTTATCTTTTTTTTTTTTCCTTTTAATTG
GGTGTGGCTGAGGGGTGTTTTCTGTGTGTTAGTGTGTGACTCTATTTCTCCCTGTTCTGA
CAGAGAATTACTGAACAAGCTGGTGTTGTTCTCTCACTTGATCCAAAGCCGATAGAGGTA
ATATGAATTTCCGTCATTTCCATATCTTGTTTACTATTAGTCACACTGTTCTCTTGATGG
TGGCAGGGAGATTGGAATGGTGCTGGATGCCACACCAACTACAGGTAATCTGTACACTCT
AAAGATTTTAAATGAAGCCATATTTTGGAAAATAGGCAAGCTATAATTTTTTMGGATAAG
TTTTGAAGCTTTAAAAGTAATTCGTTAATTATTGTTGTTTGTAGTACAAAGAGTATGAGG
GAGGAGGGA
