# Supplementary material for: Catchments catch all in South African coastal lowlands: topography and palaeoclimate restricted gene flow in Nymania capensis (Meliaceae)—a multilocus phylogeographic and distribution modelling approach
Source: PeerJ. 2017 Jan 31;5:e2965. doi: 10.7717/peerj.2965 (PMC5289106; doi:10.7717/peerj.2965)
Supplement: Supplemental Information 2 — See the Readme for file descriptions. This zip file includes all DNA alignments. [file peerj-05-2965-s002.zip › SupplementalInformationFiles/DNA.Data/Nymania.capensis_ncpGS_v2.phy]

70 1089 
LKP-0021   011013230000100013020033003310022001310011330130200021030301130010001033000121310021100013202223303013320022011332020322130023321022323023030102202001032303030010023220333013010003003310000020230323030313133033132313021001033011313130022001021333033332030003300100113130033320000030123010113323132113000001000223030000230223030000102131032100111033133030100311133333320000003332223320133310011302000003111123203002220322001001020203320020013300132303300230201000022013332301000303313020233001330201012230011333001313332301321223323333003332013230201303032132130313103133230130010011002333010100103333223302000223313332001132003200033302033013033010200030230132100003033133103033000310100220210030100000000000011000033002220202210232222020000102020200320202023101030001011102001023132323300310233133210220200200101013100230113332112303232203303023300011201300011303010020003103003201313102001010023022022132223230022330220210223021131311331031322033010203131010333230000333023321130300002233330322133210303300000012230332000023321000333320330012003300300200200020320313332320302322232232223
LKP-0050   011013230000100013020033003310022001310011330130200021030301130010001033000121310021100013202223303013320022011332020322130023321022323023030102202001032303030010023220333013010003003310000020230323030313133033132313021001033011313130022001021333033332030003300100113130033320000030123010113323132113000001000223030000230223030000102131032100111033133030100311133333320000003332223320133310011302000003111123203002220322001001020203320020013300132303300230201000022013332301000303313020233001330201012230011333001313332301321223323333003332013230201303032132130313103133230130010011002333010100103333223302000223313332001132003200033302033013033010200030230132100003033133103033000310100220210030100000000000011000033002220202210232222020000102020200320202023101030001011102001023132323300310233133210220200200101013100230113332112303232203303023300011201300011303010020003103003201313102001010023022022132223230022330220210223021131311331031322033010203131010333230000333023321130300002233330322133210303300000012230332000023321000333320330012003300300200200020320313332320302322232232223
LKP-0057   011013230000100013020033003310022001310011330130200021030301130010001033000121310021100013202223303013320022011332020322130023321022323023030102202001032303030010023220333013010003003310000020230323030313133033132313021001033011313130022001021333033332030003300100113130033320000030123010113323132113000001000223030000230223030000102131032100111033133030100311133333320000003332223320133310011302000003111123203002220322001001020203320020013300132303300230201000022013332301000303313020233001330201012230011333001313332301321223323333003332013230201303032132130313103133230130010011002333010100103333223302000223313332001132003200033302033013033010200030230132100003033133103033000310100220210030100000000000011000033002220202210232222020000102020200320202023101030001011102001023132323300310233133210220200200101013100230113332112303232203303023300011201300011303010020003103003201313102001010023022022132223230022330220210223021131311331031322033010203131010333230000333023321130300002233330322133210303300000012230332000023321000333320330012003300300200200020320313332320302322232232223
LKP-0065   011013230000100013020033003310022001310011330130200021030301130010001033000121310021100013202223303013320022011332020322130023321022323023030102202001032303030010023220333013010003003310000020230323030313133033132313021001033011313130022001021333033332030003300100113130033320000030123010113323132113000001000223030000230223030000102131032100111033133030100311133333320000003332223320133310011302000003111123203002220322001001020203320020013300132303300230201000022013332301000303313020233001330201012230011333001313332301321223323333003332013230201303032132130313103133230130010011002333010100103333223302000223313332001132003200033302033013033010200030230132100003033133103033000310100220210030100000000000011000033002220202210232222020000102020200320202023101030001011102001023132323300310233133210220200200101013100230113332112303232203303023300011201300011303010020003103003201313102001010023022022132223230022330220210223021131311331031322033010203131010333230000333023321130300002233330322133210303300000012230332000023321000333320330012003300300200200020320313332320302322232232223
LKP-0075   011013230000100013020033003310022001310011330130200021030301130010001033000121310021100013202223303013320022011332020322130023321022323023030102202001032303030010023220333013010003003310000020230323030313133033132313021001033011313130022001021333033332030003300100113130033320000030123010113323132113000001000223030000230223030000102131032100111033133030100311133333320000003332223320133310011302000003111123203002220322001001020203320020013300132303300230201000022013332301000303313020233001330201012230011333001313332301321223323333003332013230201303032132130313103133230130010011002333010100103333223302000223313332001132003200033302033013033010200030230132100003033133103033000310100220210030100000000000011000033002220202210232222020000102020200320202023101030001011102001023132323300310233133210220200200101013100230113332112303232203303023300011201300011303010020003103003201313102001010023022022132223230022330220210223021131311331031322033010203131010333230000333023321130300002233330322133210303300000012230332000023321000333320330012003300300200200020320313332320302322232232223
LKP-0077   011013230000100013020033003310022001310011330130200021030301130010001033000121310021100013202223303013320022011332020322130023321022323023030102202001032303030010023220333013010003003310000020230323030313133033132313021001033011313130022001021333033332030003300100113130033320000030123010113323132113000001000223030000230223030000102131032100111033133030100311133333320000003332223320133310011302000003111123203002220322001001020203320020013300132303300230201000022013332301000303313020233001330201012230011333001313332301321223323333003332013230201303032132130313103133230130010011002333010100103333223302000223313332001132003200033302033013033010200030230132100003033133103033000310100220210030100000000040011000033002220202210232222020000102020200320202023101030001011102001023132323300310233133210220200200101013100230113332112303232203303023300011201300011303010020003103003201313102001010023022022132223230022330220210223021131311331031322033010203131010333230000333023321130300002233330322133210303300000012230332000023321000333320330012003300300200200020320313332320302322232232223
LKP-0080   011013230000100013020033003310022001310011330130200021030301130010001033000121310021100013202223303013320022011332020322130023321022323023030102202001032303030010023220333013010003003310000020230323030313133033132313021001033011313130022001021333033332030003300100113130033320000030123010113323132113000001000223030000230223030000102131032100111033133030100311133333320000003332223320133310011302000003111123203002220322001001020203320020013300132303300230201000022013332301000303313020233001330201012230011333001313332301321223323333003332013230201303032132130313103133230130010011002333010100103333223302000223313332001132003200033302033013033010200030230132100003033133103033000310100220210030100000000010011000033002220202210232222020000102020200320202023101030001011102001023132323300310233133210220200200101013100230113332112303232203303023300011201300011303010020003103003201313102001010023022022132223230022330220210223021131311331031322033010203131010333230000333023321130300002233330322133210303300000012230332000023321000333320330012003300300200200020320313332320302322232232223
LKP-0081   011013230000100013020033003310022001310011330130200021030301130010001033000121310021100013202223303013320022011332020322130023321022323023030102202001032303030010023220333013010003003310000020230323030313133033132313021001033011313130022001021333033332030003300100113130033320000030123010113323132113000001000223030000230223030000102131032100111033133030100311133333320000003332223320133310011302000003111123203002220322001001020203320020013300132303300230201000022013332301000303313020233001330201012230011333001313332301321223323333003332013230201303032132130313103133230130010011002333010100103333223302000223313332001132003200033302033013033010200030230132100003033133103033000310100220210030100000000000011000033002220202210232222020000102020200320202023101030001011102001023132323300310233133210220200200101013100230113332112303232203303023300011201300011303010020003103003201313102001010023022022132223230022330220210223021131311331031322033010203131010333230000333023321130300002233330322133210303300000012230332000023321000333320330012003300300200200020320313332320302322232232223
LKP-0083   011013230000100013020033003310022001310011330130200021030301130010001033000121310021100013202223303013320022011332020322130023321022323023030102202001032303030010023220333013010003003310000020230323030313133033132313021001033011313130022001021333033332030003300100113130033320000030123010113323132113000001000223030000230223030000102131032100111033133030100311133333320000003332223320133310011302000003111123203002220322001001020203320020013300132303300230201000022013332301000303313020233001330201012230011333001313332301321223323333003332013230201303032132130313103133230130010011002333010100103333223302000223313332001132003200033302033013033010200030230132100003033133103033000310100220210030100000000000011000033002220202210232222020000102020200320202023101030001011102001023132323300310233133210220200200101013100230113332112303232203303023300011201300011303010020003103003201313102001010023022022132223230022330220210223021131311331031322033010203131010333230000333023321130300002233330322133210303300000012230332000023321000333320330012003300300200200020320313332320302322232232223
LKP-0084   011013230000100013020033003310022004310011330130200021030301130010001033000121310021100013202223303013320022011332020322130023321022323023030102202001032303030010023220333013010003003310000020230323030313133033132313021001033011313130022001021333033332030003300100113130033320000030123010113323132113000001000223030000230223030000102131032100111033133030100311133333320000003332223320133310011302000003111123203002220322001001020203320020013300132303300230201000022013332301000303313020233001330201012230011333001313332301321223323333003332013230201303032132130313103133230130010011002333010100103333223302000223313332001132003200033302033013033010200030230132100003033133103033000310100220210030100000000000011000033002220202210232222020000102020200320202023101030001011102001023132323300310233133210220200200101013100230113332112303232203303023300011201300011303010020003103003201313102001010023022022132223230022330220210223021131311331031322033010203131010333230000333023321130300002233330322133210303300000012230332000023321000333320330012003300300200200020320313332320302322232232223
LKP-0103   011013230000100013020033003310022001310011330130200021030301130010001033000121310021100013202223303013320022011332020322130023321022323023030102202001032303030010023220333013010003003310000020230323030313133033132313021001033011313130022001021333033332030003300100113130033320000030123010113323132113000001000223030000230223030000102131032100111033133030100311133333320000003332223320133310011302000003111123203002220322001001020203320020013300132303300230201000022013332301000303313020233001330201012230011333001313332301321223323333003332013230201303032132130313103133230130010011002333010100103333223302000223313332001132003200033302033013033010200030230132100003033133103033000310100220210030100000000000011000033002220202210232222020000102020200320202023101030001011102001023132323300310233133210220200200101013100230113332112303232203303023300011201300011303010020003103003201313102001010023022022132223230022330220210223021131311331031322033010203131010333230000333023321130300002233330322133210303300000012230332000023321000333320330012003300300200200020320313332320302322232232223
LKP-0113   011013230000100013020033003310022001310011330130200021030301130010001033000121310021100013202223303013320022011332020322130023321022323023030102202001032303030010023220333013010003003310000020230323030313133033132313021001033011313130022001021333033332030003300100113130033320000030123010113323132113000001000223030000230223030000102131032100111033133030100311133333320000003332223320133310011302000003111123203002220322001001020203320020013300132303300230201000022013332301000303313020233001330201012230011333001313332301321223323333003332013230201303032132130313103133230130010011002333010100103333223302000223313332001132003200033302033013033010200030230132100003033133103033000310100220210030100000000000011000033002220202210232222020000102020200320202023101030001011102001023132323300310233133210220200200101013100230113332112303232203303023300011201300011303010020003103003201313102001010023022022132223230022330220210223021131311331031322033010203131010333230000333023321130300002233330322133210303300000012230332000023321000333320330012003300300200200020320313332320302322232232223
LKP-0117   011013230000100013020033003310022001310011330130200021030301130010001033000121310021100013202223303013320022011332020322130023321022323023030102202001032303030010023220333013010003003310000020230323030313133033132313021001033011313130022001021333033332030003300100113130033320000030123010113323132113000001000223030000230223030000102131032100111033133030100311133333320000003332223320133310011302000003111123203002220322001001020203320020013300132303300230201000022013332301000303313020233001330201012230011333001313332301321223323333003332013230201303032132130313103133230130010011002333010100103333223302000223313332001132003200033302033013033010200030230132100003033133103033000310100220210030100000000000011000033002220202210232222020000102020200320202023101030001011102001023132323300310233133210220200200101013100230113332112303232203303023300011201300011303010020003103003201313102001010023022022132223230022330220210223021131311331031322033010203131010333230000333023321130300002233330322133210303300000012230332000023321000333320330012003300300200200020320313332320302322232232223
LKP-0120   011013230000100013020033003310022001310011330130200021030301130010001033000121310021100013202223303013320022011332020322130023321022323023030102202001032303030010023220333013010003003310000020230323030313133033132313021001033011313130022001021333033332030003300100113130033320000030123010113323132113000001000223030000230223030000102131032100111033133030100311133333320000003332223320133310011302000003111123203002224322701001020203320020013300132303300230201000022013332301000303313020233001330201012230011333001313332301321223323333003332013230201303032132130313103133230130010011002333010100103333223302000223313332001132003200033302033013033010200030230132100003033133103033000310100220210030100000000000011000033002220202210232222020000102020200320202023101030001011102001023132323300310233133210220200200101013100230113332112303232203303023300011201300011303010020003103003201313102001010023022022132223230022330220210223021131311331031322033010203131010333230000333023321130300002233330322133210303300000062230332000023321000333320330012003300300200200020320313332320302322232232223
LKP-0129   011013230000100013020033003310022001310011330130200021030301130010001033000121310021100013202223303013320022011332020322130023321022323023030102202001032303030010023220333013010003003310000020230323030313133033132313021001033011313130022001021333033332030003300100113130033320000030123010113323132113000001000223030000230223030000102131032100111033133030100311133333320000003332223320133310011302000003111123203002220322001001020203320020013300132303300230201000022013332301000303313020233001330201012230011333001313332301321223323333003332013230201303032132130313103133230130010011002333010100103333223302000223313332001132003200033302033013033010200030230132100003033133103033000310100220210030100000000000011000033002220202210232222020000102020200320202023101030001011102001023132323300310233133210220200200101013100230113332112303232203303023300011201300011303010020003103003201313102001010023022022132223230022330220210223021131311331031322033010203131010333230000333023321130300002233330322133210303300000012230332000023321000333320330012003300300200200020320313332320302322232232223
LKP-0146   011013230000100013020033003310022001310011330130200021030301130010001033000121310021100013202223303013320022011332020322130023321022323023030102202001032303030010023220333013010003003310000020230323030313133033132313021001033011313130022001021333033332030003300100113130033320000030123010113323132113000001000223030000230223030000102131032100111033133030100311133333320000003332223320133310011302000003111123203002220322001001020203320020013300132303300230201000022013332301000303313020233001330201012230011333001313332301321223323333003332013230201303032132130313103133230130010011002333010100103333223302000223313332001132003200033302033013033010200030230132100003033133103033000310100220210030100000000000011000033002220202210232222020000102020200320202023101030001011102001023132323300310233133210220200200101013100230113332112303232203303023300011201300011303010020003103003201313102001010023022022132223230022330220210223021131311331031322033010203131010333230000333023321130300002233330322133210303300000012230332000023321000333320330012003300300200200020320313332320302322232232223
LKP-0162   011013230000100013020033003310022001310011330130200021030301130010001033000121310021100013202223303013320022011332020322130023321022323023030102202001032303030010023220333013010003003310000020230323030313133033132313021001033011313130022001021333033332030003300100113130033320000030123010113323132113000001000223030000230223030000102131032100111033133030100311133333320000003332223320133310011302000003111123203002220322001001020203320020013300132303300230201000022013332301000303313020233001330201012230011333001313332301321223323333003332013230201303032132130313103133230130010011002333010100103333223302000223313332001132003200033302033013033010200030230132100003033133103033000310100220210030100000000000011000033002220202210232222020000102020200320202023101030001011102001023132323300310233133210220200200101013100230113332112303232203303023300011201300011303010020003103003201313102001010023022022132223230022330220210223021131311331031322033010203131010333230000333023321130300002233330322133210303300000012230332000023321000333320330012003300300200200020320313332320302322232232223
LKP-0224   011013230000100013020033003310022001310011330130200021030301130010001033000121310021100013202223303013320022011332020322130023321022323023030102202001032303030010023220333013010003003310000020230323030313133033132313021001033011313130022001021333033332030003300100113130033320000030123010113323132113000001000223030000230223030000102131032100111033133030100311133333320000003332223320133310011302000003111123203002220322001001020203320020013300132303300230201000022013332301000303313020233001330201012230011333001313332301321223323333003332013230201303032132130313103133230130010011002333010100103333223302000223313332001132003200033302033013033010200030230132100003033133103033000310100220210030100000000010011000033002220202210232222020000102020200320202023101030001011102001023132323300310233133210220200200101013100230113332112303232203303023300011201300011303010020003103003201313102001010023022022132223230022330220210223021131311331031322033010203131010333230000333023321130300002233330322133210303300000012230332000023321000333320330012003300300200200020320313332320302322232232223
LKP-0229   011013230000100013020033003310022001310011330130200021030301130010001033000121310021100013202223303013320022011332020322130023321022323023030102202001032303030010023220333013010003003310000020230323030313133033132313021001033011313130022001021333033332030003300100113130033320000030123010113323132113000001000223030000230223030000102131032100111033133030100311133333320000003332223320133310011302000003111123203002220322001001020203320020013300132303300230201000022013332301000303313020233001330201012230011333001313332301321223323333003332013230201303032132130313103133230130010011002333010100103333223302000223313332001132003200033302033013033010200030230132100003033133103033000310100220210030100000000000011000033002220202210232222020000102020200320202023101030001011102001023132323300310233133210220200200101013100230113332112303232203303023300011201300011303010020003103003201313102001010023022022132223230022330220210223021131311331031322033010203131010333230000333023321130300002233330322133210303300000012230332000023321000333320330012003300300200200020320313332320302322232232223
LKP-0232   011013230000100013020033003310022001310011330130200025030301130010001033000121310021100013202223303013320022011332020322130023321022323023030102202001032303030010023220333013010003003310000020230323030313133033132313021001033011313130022001021333033332030003300100113130033320000030123010113323132113000001000223030000230223030000102131032100111033133030100311133333320000003332223320133310011302000003111123203002220322001001020203320020013300132303300230201000022013332301000303313020233001330201012230011333001313332301321223323333003332013230201303032132130313103133230130010011002333010100103333223302000223313332001132003200033302033013033010200030230132100003033133103033000310100220210030100000000000011000033002220202210232222020000102020200320202023101030001011102001023132323300310233133210220200200101013100230113332112303232203303023300011201300011303010020003103003201313102001010023022022132223230022330220210223021131311331031322033010203131010333230000333023321130300002233330322133210303300000012230332000023321000333320330012003300300200200020320313332320302322232232223
LKP-0238   011023230000100013020033003310022001310011330130200021030301130010001033000121310021100013202223303013320022011332020322130023321022323023030102202001032303030010023220333013010003003310000020230323030313133033132313021001033011313130022001021333033332030003300100113130033320000030123010113323132113000001000223030000230223030000102131032100111033133030100311133333320000003332223320133310011302000003111123203002220322001001020203320020013300132303300230201000022013332301000303313020233001330201012230011333001313332301321223323333003332013230201303032132130313103133230130010011002333010100103333223302000223313332001132003200033302033013033010200030230132100003033133103033000310100220210030100000000000011000033002220202210232222020000102020200320202023101030001011102001023132323300310233133210220200200101013100230113332112303232203303023300011201300011303010020003103003201313102001010023022022132223230022330220210223021131311331031322033010203131010333230000333023321130300002233330322133210303300000012230332000023321000333320330012003300300200200020320313332320302322232232223
LKP-0243   011013230000100013020033003310022001310011330130200021030301130010001033000121310021100013202223303013320022011332020322130023321022323023030102202001032303030010023220333013010003003310000020230323030313133033132313021001033011313130022001021333033332030003300100113130033320000030123010113323132113000001000223030000230223030000102131032100111033133030100311133333320000003332223320133310011302000003111123203002220322001001020203320020013300132303300230201000022013332301000303313020233001330201012230011333001313332301321223323333003332013230201303032132130313103133230130010011002333010100103333223302000223313332001132003200033302033013033010200030230132100003033133103033000310100220210030100000000040011000033002220202210232222020000102020200320202023101030001011102001023132323300310233133210220200200101013100230113332112303232203303023300011201300011303010020003103003201313102001010023022022132223230022330220210223021131311331031322033010203131010333230000333023321130300002233330322133210303300000012230332000023321000333320330012003300300200200020320313332320302322232232223
LKP-0259   011013230000100013020033003310022001310011330130200021030301130010001033000121310021100013202223303013320022011332020322130023321022323023030102202001032303030010023220333013010003003310000020230323030313133033132313021001033011313130022001021333033332030003300100113130033320000030123010113323132113000001000223030000230223030000102131032100111033133030100311133333320000003332223320133310011302000003111123203002221322001001020203320020013300132303300230201000022013332301000303313020233001330201012230011333001313332301321223323333003332013230201303032132130313103133230130010011002333010100103333223302000223313332001132003200033302033013033010200030230132100003033133103033000310100220210030100000000000011000033002220202210232222020000102020200320202023101030001011102001023132323300310233133210220200200101013100230113332112303232203303023300011201300011303010020003103003201313102001010023022022132223230022330220210223021131311331031322033010203131010333230000333023321130300002233330322133210303300000032230332000023321000333320330012003300300200200020320313332320302322232232223
LKP-0269   011013230000100013020033003310022001310011330130200021030301130010001033000121310021100013202223303013320022011332020322130023321022323023030102202001032303030010023220333013010003003310000020230323030313133033132313021001033011313130022001021333033332030003300100113130033320000030123010113323132113000001000223030000230223030000102131032100111033133030100311133333320000003332223320133310011302000003111123203002224322001001020203320020013300132303300230201000022013332301000303313020233001330201012230011333001313332301321223323333003332013230201303032132130313103133230130010011002333010100103333223302000223313332001132003200033302033013033010200030230132100003033133103033000310100220210030100000000000011000033002220202210232222020000102020200320202023101030001011102001023132323300310233133210220200200101013100230113332112303232203303023300011201300011303010020003103003201313102001010023022022132223230022330220210223021131311331031322033010203131010333230000333023321130300002233330322133210303300000062230332000023321000333320330012003300300200200020320313332320302322232232223
LKP-0270   011013230000100013020033003310022001310011330130200021030301130010001033000121310021100013202223303013320022011332020322130023321022323023030102202001032303030010023220333013010003003310000020230323030313133033132313021001033011313130022001021333033332030003300100113130033320000030123010113323132113000001000223030000230223030000102131032100111033133030100311133333320000003332223320133310011302000003111123203002221322001001020203320020013300132303300230201000022013332301000303313020233001330201012230011333001313332301321223323333003332013230201303032132130313103133230130010011002333010100103333223302000223313332001132003200033302033013033010200030230132100003033133103033000310100220210030100000000000011000033002220202210232222020000102020200320202023101030001011102001023132323300310233133210220200200101013100230113332112303232203303023300011201300011303010020003103003201313102001010023022022132223230022330220210223021131311331031322033010203131010333230000333023321130300002233330322133210303300000032230332000023321000333320330012003300300200200020320313332320302322232232223
LKP-0273   011013230000100013020033003310022001310011330130200021030301130010001033000121310021100013202223303013320022011332020322130023321022323023030102202001032303030010023220333013010003003310000020230323030313133033132313021001033011313130022001021333033332030003300100113130033320000030123010113323132113000001000223030000230223030000102131032100111033133030100311133333320000003332223320133310011302000003111123203002221322001001020203320020013300132303300230201000022013332301000303313020233001330201012230011333001313332301321223323333003332013230201303032132130313103133230130010011002333010100103333223302000223313332001132003200033302033013033010200030230132100003033133103033000310100220210030100000000000011000033002220202210232222020000102020200320202023101030001011102001023132323300310233133210220200200101013100230113332112303232203303023300011201300011303010020003103003201313102001010023022022132223230022330220210223021131311331031322033010203131010333230000333023321130300002233330322133210303300000032230332000023321000333320330012003300300200200020320313332320302322232232223
LKP-0274   011013230000100013020033003310022001310011330130200021030301130010001033000121310021100013202223303013320022011332020322130023321022323023030102202001032303030010023220333013010003003310000020230323030313133033132313021001033011313130022001021333033332030003300100113130033320000030123010113323132113000001000223030000230223030000102131032100111033133030100311133333320000003332223320133310011302000003111123203002220322001001020203320020013300132303300230201000022013332301000303313020233001330201012230011333001313332301321223323333003332013230201303032132130313103133230130010011002333010100103333223302000223313332001132003200033302033013033010200030230132100003033133103033000310100220210030100000000000011000033002220202210232222020000102020200320202023101030001011102001023132323300310233133210220200200101013100230113332112303232203303023300011201300011303010020003103003201313102001010023022022132223230022330220210223021131311331031322033010203131010333230000333023321130300002233330322133210303300000012230332000023321000333320330012003300300200200020320313332320302322232232223
LKP-0275   011013230000100013020033003310022001310011330130200021030301130010001033000121310021100013202223303013320022011332020322130023321022323023030102202001032303030010023220333013010003003310000020230323030313133033132313021001033011313130022001021333033332030003300100113130033320000030123010113323132113000001000223030000230223030000102131032100111033133030100311133333320000003332223320133310011302000003111123203002220322001001020203320020013300132303300230201000022013332301000303313020233001330201012230011333001313332301321223323333003332013230201303032132130313103133230130010011002333010100103333223302000223313332001132003200033302033013033010200030230132100003033133103033000310100220210030100000000010011000033002220202210232222020000102020200320202023101030001011102001023132323300310233133210220200200101013100230113332112303232203303023300011201300011303010020003103003201313102001010023022022132223230022330220210223021131311331031322033010203131010333230000333023321130300002233330322133210303300000012230332000023321000333320330012003300300200200020320313332320302322232232223
LKP-0278   011013230000100013020033003310022001310011330130200021030301130010001033000121310021100013202223303013320022011332020322130023321022323023030102202001032303030010023220333013010003003310000020230323030313133033132313021001033011313130022001021333033332030003300100113130033320000030123010113323132113000001000223030000230223030000102131032100111033133030100311133333320000003332223320133310011302000003111123203002220322001001020203320020013300132303300230201000022013332301000303313020233001330201012230011333001313332301321223323333003332013230201303032132130313103133230130010011002333010100103333223302000223313332001132003200033302033013033010200030230132100003033133103033000310100220210030100000000010011000033002220202210232222020000102020200320202023101030001011102001023132323300310233133210220200200101013100230113332112303232203303023300011201300011303010020003103003201313102001010023022022132223230022330220210223021131311331031322033010203131010333230000333023321130300002233330322133210303300000012230332000023321000333320330012003300300200200020320313332320302322232232223
LKP-0280   011013230000100013020033003310022001310011330130200021030301130010001033000121310021100013202223303013320022011332020322130023321022323023030102202001032303030010023220333013010003003310000020230323030313133033132313021001033011313130022001021333033332030003300100113130033320000030123010113323132113000001000223030000230223030000102131032100111033133030100311133333320000003332223320133310011302000003111123203002220322001001020203320020013300132303300230201000022013332301000303313020233001330201012230011333001313332301321223323333003332013230201303032132130313103133230130010011002333010100103333223302000223313332001132003200033302033013033010200030230132100003033133103033000310100220210030100000000000011000033002220202210232222020000102020200320202023101030001011102001023132323300310233133210220200200101013100230113332112303232203303023300011201300011303010020003103003201313102001010023022022132223230022330220210223021131311331031322033010203131010333230000333023321130300002233330322133210303300000012230332000023321000333320330012003300300200200020320313332320302322232232223
LKP-0306   011013230000100013020033003310022001310011330130200021030301130010001033000121310021100013202223303013320022011332020322130023321022323023030102202001032303030010023220333013010003003310000020230323030313133033132313021001033011313130022001021333033332030003300100113130033320000030123010113323132113000001000223030000230223030000102131032100111033133030100311133333320000003332223320133310011302000003111123203002220322001001020203320020013300132303300230201000022013332301000303313020233001330201012230011333001313332301321223323333003332013230201303032132130313103133230130010011002333010100103333223302000223313332001132003200033302033013033010200030230132100003033133103033000310100220210030100000000040011000033002220202210232222020000102020200320202023101030001011102001023132323300310233133210220200200101013100230113332112303232203303023300011201300011303010020003103003201313102001010023022022132223230022330220210223021131311331031322033010203131010333230000333023321130300002233330322133210303300000012230332000023321000333320330012003300300200200020320313332320302322232232223
LKP-0307   011013230000100013020033003310022001310011330130200021030301130010001033000121310021100013202223303013320022011332020322130023321022323023030102202001032303030010023220333013010003003310000020230323030313133033132313021001033011313130022001021333033332030003300100113130033320000030123010113323132113000001000223030000230223030000102131032100111033133030100311133333320000003332223320133310011302000003111123203002220322001001020203320020013300132303300230201000022013332301000303313020233001330201012230011333001313332301321223323333003332013230201303032132130313103133230130010011002333010100103333223302000223313332001132003200033302033013033010200030230132100003033133103033000310100220210030100000000000011000033002220202210232222020000102020200320202023101030001011102001023132323300310233133210220200200101013100230113332112303232203303023300011201300011303010020003103003201313102001010023022022132223230022330220210223021131311331031322033010203131010333230000333023321130300002233330322133210303300000012230332000023321000333320330012003300300200200020320313332320302322232232223
LKP-0312   011013230000100013020033003310022001310011330130200021030301130010001033000121310021100013202223303013320022011332020322130023321022323023030102202001032303030010023220333013010003003310000020230323030313133033132313021001033011313130022001021333033332030003300100113130033320000030123010113323132113000001000223030000230223030000102131032100111033133030100311133333320000003332223320133310011302000003111123203002220322001001020203320020013300132303300230201000022013332301000303313020233001330201012230011333001313332301321223323333003332013230201303032132130313103133230130010011002333010100103333223302000223313332001132003200033302033013033010200030230132100003033133103033000310100220210030100000000000011000033002220202210232222020000102020200320202023101030001011102001023132323300310233133210220200200101013100230113332112303232203303023300011201300011303010020003103003201313102001010023022022132223230022330220210223021131311331031322033010203131010333230000333023321130300002233330322133210303300000012230332000023321000333320330012003300300200200020320313332320302322232232223
LKP-0319   011013230000100013020033003310022001310011330130200021030301130010001033000121310021100013202223303013320022011332020322130023321022323023030102202001032303030010023220333013010003003310000020230323030313133033132313021001033011313130022001021333033332030003300100113130033320000030123010113323132113000001000223030000230223030000102131032100111033133030100311133333320000003332223320133310011302000003111123203002220322001001020203320020013300132303300230201000022013332301000303313020233001330201012230011333001313332301321223323333003332013230201303032132130313103133230130010011002333010100103333223302000223313332001132003200033302033013033010200030230132100003033133103033000310100220210030100000000040011000033002220202210232222020000102020200320202023101030001011102001023132323300310233133210220200200101013100230113332112303232203303023300011201300011303010020003103003201313102001010023022022132223230022330220210223021131311331031322033010203131010333230000333023321130300002233330322133210303300000012230332000023321000333320330012003300300200200020320313332320302322232232223
LKP-0347   011013230000100013020033003310022001310011330130200021030301130010001033000121310021100013202223303013320022011332020322130023321022323023030102202001032303030010023220333013010003003310000020230323030313133033132313021001033011313130022001021333033332030003300100113130033320000030123010113323132113000001000223030000230223030000102131032100111033133030100311133333320000003332223320133310011302000003111123203002220322001001020203320020013300132303300230201000022013332301000303313020233001330201012230011333001313332301321223323333003332013230201303032132130313103133230130010011002333010100103333223302000223313332001132003200033302033013033010200030230132100003033133103033000310100220210030100000000000011000033002220202210232222020000102020200320202023101030001011102001023132323300310233133210220200200101013100230113332112303232203303023300011201300011303010020003103003201313102001010023022022132223230022330220210223021131311331031322033010203131010333230000333023321130300002233330322133210303300000012230332000023321000333320330012003300300200200020320313332320302322232232223
LKP-0358   011013230000100013020033003310022001310011330130200021030301130010001033000121310021100013202223303013320022011332020322130023321022323023030102202001032303030010023220333013010003003310000020230323030313133033132313021001033011313130022001021333033332030003300100113130033320000030123010113323132113000001000223030000230223030000102131032100111033133030100311133333320000003332223320133310011302000003111123203002220322001001020203320020013300132303300230201000022013332301000303313020233001330201012230011333001313332301321223323333003332013230201303032132130313103133230130010011002333010100103333223302000223313332001132003200033302033013033010200030230132100003033133103033000310100220210030100000000000011000033002220202210232222020000102020200320202023101030001011102001023132323300310233133210220200200101013100230113332112303232203303023300011201300011303010020003103003201313102001010023022022132223230022330220210223021131311331031322033010203131010333230000333023321130300002233330322133210303300000012230332000023321000333320330012003300300200200020320313332320302322232232223
LKP-0359   011013230000100013020033003310022001310011330130200021030301130010001033000121310021100013202223303013320022011332020322130023321022323023030102202001032303030010023220333013010003003310000020230323030313133033132313021001033011313130022001021333033332030003300100113130033320000030123010113323132113000001000223030000230223030000102131032100111033133030100311133333320000003332223320133310011302000003111123203002220322001001020203320020013300132303300230201000022013332301000303313020233001330201012230011333001313332301321223323333003332013230201303032132130313103133230130010011002333010100103333223302000223313332001132003200033302033013033010200030230132100003033133103033000310100220210030100000000000011000033002220202210232222020000102020200320202023101030001011102001023132323300310233133210220200200101013100230113332112303232203303023300011201300011303010020003103003201313102001010023022022132223230022330220210223021131311331031322033010203131010333230000333023321130300002233330322133210303300000012230332000023321000333320330012003300300200200020320313332320302322232232223
LKP-0375   011013230000100013020033003310022001310011330130200021030301130010001033000121310021100013202223303013320022011332020322130023321022323023030102202001032303030010023220333013010003003310000020230323030313133033132313021001033011313130022001021333033332030003300100113130033320000030123010113323132113000001000223030000230223030000102131032100111033133030100311133333320000003332223320133310011302000003111123203002220322001001020203320020013300132303300230201000022013332301000303313020233001330201012230011333001313332301321223323333003332013230201303032132130313103133230130010011002333010100103333223302000223313332001132003200033302033013033010200030230132100003033133103033000310100220210030100000000000011000033002220202210232222020000102020200320202023101030001011102001023132323300310233133210220200200101013100230113332112303232203303023300011201300011303010020003103003201313102001010023022022132223230022330220210223021131311331031322033010203131010333230000333023321130300002233330322133210303300000012230332000023321000333320330012003300300200200020320313332320302322232232223
LKP-0444   011013230000100013020033003310022001310011330130200021030301130010001033000121310021100013202223303013320022011332020322130023321022323023030102202001032303030010023220333013010003003310000020230323030313133033132313021001033011313130022001021333033332030003300100113130033320000030123010113323132113000001000223030000230223030000102131032100111033133030100311133333320000003332223320133310011302000003111123203002221322001001020203320020013300132303300230201000022013332301000303313020233001330201012230011333001313332301321223323333003332013230201303032132130313103133230130010011002333010100103333223302000223313332001132003200033302033013033010200030230132100003033133103033000310100220210030100000000000011000033002220202210232222020000102020200320202023101030001011102001023132323300310233133210220200200101013100230113332112303232203303023300011201300011303010020003103003201313102001010023022022132223230022330220210223021131311331031322033010203131010333230000333023321130300002233330322133210303300000032230332000023321000333320330012003300300200200020320313332320302322232232223
LKP-0446   011013230000100013020033003310022001310011330130200021030301130010001033000121310021100013202223303013320022011332020322130023321022323023030102202001032303030010023220333013010003003310000020230323030313133033132313021001033011313130022001021333033332030003300100113130033320000030123010113323132113000001000223030000230223030000102131032100111033133030100311133333320000003332223320133310011302000003111123203002221322001001020203320020013300132303300230201000022013332301000303313020233001330201012230011333001313332301321223323333003332013230201303032132130313103133230130010011002333010100103333223302000223313332001132003200033302033013033010200030230132100003033133103033000310100220210030100000000000011000033002220202210232222020000102020200320202023101030001011102001023132323300310233133210220200200101013100230113332112303232203303023300011201300011303010020003103003201313102001010023022022132223230022330220210223021131311331031322033010203131010333230000333023321130300002233330322133210303300000032230332000023321000333320330012003300300200200020320313332320302322232232223
LKP-0465   011013230000100013020033003310022001310011330130200021030301130010001033000121310021100013202223303013320022011332020322130023321022323023030102202001032303030010023220333013010003003310000020230323030313133033132313021001033011313130022001021333033332030003300100113130033320000030123010113323132113000001000223030000230223030000102131032100111033133030100311133333320000003332223320133310011302000003111123203002221322001001020203320020013300132303300230201000022013332301000303313020233001330201012230011333001313332301321223323333003332013230201303032132130313103133230130010011002333010100103333223302000223313332001132003200033302033013033010200030230132100003033133103033000310100220210030100000000000011000033002220202210232222020000102020200320202023101030001011102001023132323300310233133210220200200101013100230113332112303232203303023300011201300011303010020003103003201313102001010023022022132223230022330220210223021131311331031322033010203131010333230000333023321130300002233330322133210303300000032230332000023321000333320330012003300300200200020320313332320302322232232223
LKP-0481   011013230000100013020033003310022001310011330130200021030301130010001033000121310021100013202223303013320022011332020322130023321022323023030102202001032303030010023220333013010003003310000020230323030313133033132313021001033011313130022001021333033332030003300100113130033320000030123010113323132113000001000223030000230223030000102131032100111033133030100311133333320000003332223320133310011302000003111123203002224322001001020203320020013300132303300230201000022013332301000303313020233001330201012230011333001313332301321223323333003332013230201303032132130313103133230130010011002333010100103333223302000223313332001132003200033302033013033010200030230132100003033133103033000310100220210030100000000000011000033002220202210232222020000102020200320202023101030001011102001023132323300310233133210220200200101013100230113332112303232203303023300011201300011303010020003103003201313102001010023022022132223230022330220210223021131311331031322033010203131010333230000333023321130300002233330322133210303300000062230332000023321000333320330012003300300200200020320313332320302322232232223
LKP-0490   011013230000100013020033003310022001310011330130200021030301130010001033000121310021100013202223303013320022011332020322130023321022323023030102202001032303030010023220333013010003003310000020230323030313133033132313021001033011313130022001021333033332030003300100113130033320000030123010113323132113000001000223030000230223030000102131032100111033133030100311133333320000003332223320133310011302000003111123203002221322001001020203320020013300132303300230201000022013332301000303313020233001330201012230011333001313332301321223323333003332013230201303032132130313103133230130010011002333010100103333223302000223313332001132003200033302033013033010200030230132100003033133103033000310100220210030100000000000011000033002220202210232222020000102020200320202023101030001011102001023132323300310233133210220200200101013100230113332112303232203303023300011201300011303010020003103003201313102001010023022022132223230022330220210223021131311331031322033010203131010333230000333023321130300002233330322133210303300000032230332000023321000333320330012003300300200200020320313332320302322232232223
LKP-0492   011013230000100013020033003310022001310011330130200021030301130010001033000121310021100013202223303013320022011332020322130023321022323023030102202001032303030010023220333013010003003310000020230323030313133033132313021001033011313130022001021333033332030003300100113130033320000030123010113323132113000001000223030000230223030000102131032100111033133030100311133333320000003332223320133310011302000003111123203002221322001001020203320020013300132303300230201000022013332301000303313020233001330201012230011333001313332301321223323333003332013230201303032132130313103133230130010011002333010100103333223302000223313332001132003200033302033013033010200030230132100003033133103033000310100220210030100000000000011000033002220202210232222020000102020200320202023101030001011102001023132323300310233133210220200200101013100230113332112303232203303023300011201300011303010020003103003201313102001010023022022132223230022330220210223021131311331031322033010203131010333230000333023321130300002233330322133210303300000032230332000023321000333320330012003300300200200020320313332320302322232232223
LKP-0495   011013230000100013020033003310022001310011330130200021030301130010001033000121310021100013202223303013320022011332020322130023321022323023030102202001032303030010023220333013010003003310000020230323030313133033132313021001033011313130022001021333033332030003300100113130033320000030123010113323132113000001000223030000230223030000102131032100111033133030100311133333320000003332223320133310011302000003111123203002221322001001020203320020013300132303300230201000022013332301000303313020233001330201012230011333001313332301321223323333003332013230201303032132130313103133230130010011002333010100103333223302000223313332001132003200033302033013033010200030230132100003033133103033000310100220210030100000000000011000033002220202210232222020000102020200320202023101030001011102001023132323300310233133210220200200101013100230113332112303232203303023300011201300011303010020003103003201313102001010023022022132223230022330220210223021131311331031322033010203131010333230000333023321130300002233330322133210303300000032230332000023321000333320330012003300300200200020320313332320302322232232223
LKP-0500   011013230000100013020033003310022001310011330130200021030301130010001033000121310021100013202223303013320022011332020322130023321022323023030102202001032303030010023220333013010003003310000020230323030313133033132313021001033011313130022001021333033332030003300100113130033320000030123010113323132113000001000223030000230223030000102131032100111033133030100311133333320000003332223320133310011302000003111123203002221322001001020203320020013300132303300230201000022013332301000303313020233001330201012230011333001313332301321223323333003332013230201303032132130313103133230130010011002333010100103333223302000223313332001132003200033302033013033010200030230132100003033133103033000310100220210030100000000000011000033002220202210232222020000102020200320202023101030001011102001023132323300310233133210220200200101013100230113332112303232203303023300011201300011303010020003103003201313102001010023022022132223230022330220210223021131311331031322033010203131010333230000333023321130300002233330322133210303300000032230332000023321000333320330012003300300200200020320313332320302322232232223
LKP-0517   011013230000100013020033003310022001310011330130200021030301130010001033000121310021100013202223303013320022011332020322130023321022323023030102202001032303030010023220333013010003003310000020230323030313133033132313021001033011313130022001021333033332030003300100113130033320000030123010113323132113000001000223030000230223030000102131032100111033133030100311133333320000003332223320133310011302000003111123203002221322001001020203320020013300132303300230201000022013332301000303313020233001330201012230011333001313332301321223323333003332013230201303032132130313103133230130010011002333010100103333223302000223313332001132003200033302033013033010200030230132100003033133103033000310100220210030100000000000011000033002220202210232222020000102020200320202023101030001011102001023132323300310233133210220200200101013100230113332112303232203303023300011201300011303010020003103003201313102001010023022022132223230022330220210223021131311331031322033010203131010333230000333023321130300002233330322133210303300000032230332000023321000333320330012003300300200200020320313332320302322232232223
LKP-0518   011013230000100013020033003310022001310011330130200021030301130010001033000121310021100013202223303013320022011332020322130023321022323023030102202001032303030010023220333013010003003310000020230323030313133033132313021001033011313130022001021333033332030003300100113130033320000030123010113323132113000001000223030000230223030000102131032100111033133030100311133333320000003332223320133310011302000003111123203002221322001001020203320020013300132303300230201000022013332301000303313020233001330201012230011333001313332301321223323333003332013230201303032132130313103133230130010011002333010100103333223302000223313332001132003200033302033013033010200030230132100003033133103033000310100220210030100000000000011000033002220202210232222020000102020200320202023101030001011102001023132323300310233133210220200200101013100230113332112303232203303023300011201300011303010020003103003201313102001010023022022132223230022330220210223021131311331031322033010203131010333230000333023321130300002233330322133210303300000032230332000023321000333320330012003300300200200020320313332320302322232232223
LKP-0532   011013230000100013020033003310022001310011330130200021030301130010001033000121310021100013202223303013320022011332020322130023321022323023030102202001032303030010023220333013010003003310000020230323030313133033132313021001033011313130022001021333033332030003300100113130033320000030123010113323132113000001000223030000230223030000102131032100111033133030100311133333320000003332223320133310011302000003111123203002221322001001020203320020013300132303300230201000022013332301000303313020233001330201012230011333001313332301321223323333003332013230201303032132130313103133230130010011002333010100103333223302000223313332001132003200033302033013033010200030230132100003033133103033000310100220210030100000000000011000033002220202210232222020000102020200320202023101030001011102001023132323300310233133210220200200101013100230113332112303232203303023300011201300011303010020003103003201313102001010023022022132223230022330220210223021131311331031322033010203131010333230000333023321130300002233330322133210303300000032230332000023321000333320330012003300300200200020320313332320302322232232223
LKP-0533   011013230000100013020033003310022001310011330130200021030301130010001033000121310021100013202223303013320022011332020322130023321022323023030102202001032303030010023220333013010003003310000020230323030313133033132313021001033011313130022001021333033332030003300100113130033320000030123010113323132113000001000223030000230223030000102131032100111033133030100311133333320000003332223320133310011302000003111123203002221322001001020203320020013300132303300230201000022013332301000303313020233001330201012230011333001313332301321223323333003332013230201303032132130313103133230130010011002333010100103333223302000223313332001132003200033302033013033010200030230132100003033133103033000310100220210030100000000000011000033002220202210232222020000102020200320202023101030001011102001023132323300310233133210220200200101013100230113332112303232203303023300011201300011303010020003103003201313102001010023022022132223230022330220210223021131311331031322033010203131010333230000333023321130300002233330322133210303300000032230332000023321000333320330012003300300200200020320313332320302322232232223
LKP-0537   011013230000100013020033003310022001310011330130200021030301130010001063000121310021100013202223303013320022011332020322130023321022323023030102202001032303030010023220333013010003003310000020230323030313133033132313021001033011313130022001021333033332030003300100113130033320000030423010113323132113000001000223030000230223030000102131032100111033133030100311133333320000003332223320133310011302000003111123203002221322001001020203320020013300132303300230201000022013332301000303313020233001330201012230011333001313332301321223323333003332013230201303032132130313103133230130010011002333010100103333223302000223313332001132003200033302033013033010200030230132100003033133103033000310100220210030100000000000011000033002220202210232222020000102020200320202023101030001011102001023132323300310233133210220200200101013100230113332112303232203303023300011201300011303010020003103003201313102001010023022022132223230022330220210223021131311331031322033010203131010333230000333023321130300002233330322133210303300000062230332000023321000333320330012003300300200200020320313332320302322232232223
LKP-0540   011013230000100013020033003310022001310011330130200021030301130010001033000121310021100013202223303013320022011332020322130023321022323023030102202001032303030010023220333013010003003310000020230323030313133033132313021001033011313130022001021333033332030003300100113130033320000030423010113323132113000001000223030000230223030000102131032100111033133030100311133333320000003332223320133310011302000003111123203002221322001001020203320020013300132303300230201000022013332301000303313020233001330201012230011333001313332301321223323333003332013230201303032132130313103133230130010011002333010100103333223302000223313332001132003200033302033013033010200030230132100003033133103033000310100220210030100000000000011000033002220202210232222020000102020200320202023101030001011102001023132323300310233133210220200200101013100230113332112303232203303023300011201300011303010020003103003201313102001010023022022132223230022330220210223021131311331031322033010203131010333230000333023321130300002233330322133210303300000062230332000023321000333320330012003300300200200020320313332320302322232232223
LKP-0545   011013230000100013020033003310022001310011330130200021030301130010001033000121310021100013202223303013320022011332020322130023321022323023030102202001032303030010023220333013010003003310000020230323030313133033132313021001033011313130022001021333033332030003300100113130033320000030423010113323132113000001000223030000230223030000102131032100111033133030100311133333320000003332223320133310011302000003111123203002221322001001020203320020013300132303300230201000022013332301000303313020233001330201012230011333001313332301321223323333003332013230201303032132130313103133230130010011002333010100103333223302000223313332001132003200033302033013033010200030230132100003033133103033000310100220210030100000000000011000033002220202210232222020000102020200320202023101030001011102001023132323300310233133210220200200101013100230113332112303232203303023300011201300011303010020003103003201313102001010023022022132223230022330220210223021131311331031322033010203131010333230000333023321130300002233330322133210303300000062230332000023321000333320330012003300300200200020320313332320302322232232223
LKP-0551   011013230000100013020033003310022001310011330130200021030301130010001033000121310021100013202223303013320022011332020322130023321022323023030102202001032303030010023220333013010003003310000020230323030313133033132313021001033011313130022001021333033332030003300100113130033320000030123010113323132113000001000223030000230223030000102131032100111033133030100311133333320000003332223320133310011302000003111123203002221322001001020203320020013300132303300230201000022013332301000303313020233001330201012230011333001313332301321223323333003332013230201303032132130313103133230130010011002333010100103333223302000223313332001132003200033302033013033010200030230132100003033133103033000310100220210030100000000000011000033002220202210232222020000102020200320202023101030001011102001023132323300310233133210220200200101013100230113332112303232203303023300011201300011303010020003103003201313102001010023022022132223230022330220210223021131311331031322033010203131010333230000333023321130300002233330322133210303300000032230332000023321000333320330012003300300200200020320313332320302322232232223
LKP-0553   011013230000100013020033003310022001310011330130200021030301130010001063000121310021100013202223303013320022011332020322130023321022323023030102202001032303030010023220333013010003003310000020230323030313133033132313021001033011313130022001021333033332030003300100113130033320000030423010113323132113000001000223030000230223030000102131032100111033133030100311133333320000003332223320133310011302000003111123203002221322001001020203320020013300132303300230201000022013332301000303313020233001330201012230011333001313332301321223323333003332013230201303032132130313103133230130010011002333010100103333223302000223313332001132003200033302033013033010200030230132100003033133103033000310100220210030100000000000011000033002220202210232222020000102020200320202023101030001011102001023132323300310233133210220200200101013100230113332112303232203303023300011201300011303010020003103003201313102001010023022022132223230022330220210223021131311331031322033010203131010333230000333023321130300002233330322133210303300000062230332000023321000333320330012003300300200200020320313332320302322232232223
LKP-0557   011013230000100013020033003310022001310011330130200021030301130010001033000121310021100013202223303013320022011332020322130023321022323023030102202001032303030010023220333013010003003310000020230323030313133033132313021001033011313130022001021333033332030003300100113130033320000030423010113323132113000001000223030000230223030000102131032100111033133030100311133333320000003332223320133310011302000003111123203002221322001001020203320020013300132303300230201000022013332301000303313020233001330201012230011333001313332301321223323333003332013230201303032132130313103133230130010011002333010100103333223302000223313332001132003200033302033013033010200030230132100003033133103033000310100220210030100000000000011000033002220202210232222020000102020200320202023101030001011102001023132323300310233133210220200200101013100230113332112303232203303023300011201300011303010020003103003201313102001010023022022132223230022330220210223021131311331031322033010203131010333230000333023321130300002233330322133210303300000062230332000023321000333320330012003300300200200020320313332320302322232232223
LKP-0586   011013230000100013020033003310022001310011330130200021030301130010001033000121310021100013202223303013320022011332020322130023321022323023030102202001032303030010023220333013010003003310000020230323030313133033132312021001033011313130022001021333033332030003300100113130033320000030123010113323132113000001000223030000230223030000102131032100111033133030100311133333320000003332223320133310011302000003111123203002221322001001020203320020013300132303300230201000022013332301000303313020233001330201012230011333001313332301321223323333003332013230201303032132130313103133230130010011002333010100103333223302000223313332001132003200033302033013033010200030230132100003033133103033000310100220210030100000000000011000033002220202210232222020000102020200320202023101030001011102001023132323300310233133210220200200101013100230113332112303232203303023300011201300011303010020003103003201313102001010023022022132223230022330220210223021131311331031322033010203131010333230000333023321130300002233330322133210303300000032230332000023321000333320330012003300300200200020320313332320302322232232223
LKP-0628   011013230000100013020033003310022001310011330130200021030301130010001033000121310021100013202223303013320022011332020322130023321022323023030102202001032303030010023220333013010003003310000020230323030313133033132313021001033011313130022001021333033332030003300100113130033320000030123010113323132113000001000223030000230223030000102131032100111033133030100311133333320000003332223320133310011302000003111123203002221322001001020203320020013300132303300230201000022013332301000303313020233001330201012230011333001313332301321223323333003332013230201303032132130313103133230130010011082333010100103333223302000223313332001132003200033302033013033010200030230132100003033133103033000310100220210030100000000000011000033002220202210232222020000102020200320202023101030001011102001023132323300310233133210220200200101013100230113332112303232203303023300011201300011303010020003103003201313102001010023022022132223230022330220210223021131311331031322033010203131010333230000333023321130300002233330322133210303300000032230332000023321000333320330012003300300200200020320313332320302322232232223
LKP-0632   011013230000100013020033003310022001310011330130200021030301130010001033000121310021100013202223303013320022011332020322130023321022323023030102202001032303030010023220333013010003003310000020230323030313133033132313021001033011313130022001021333033332030003300100113130033320000030123010113323132113000001000223030000230223030000102131032100111033133030100311133333320000003332223320133310011302000003111123203002221322001001020203320020013300132303300230201000022013332301000303313020233001330201012230011333001313332301321223323333003332013230201303032132130313103133230130010011002333010100103333223302000223313332001132003200033302033013033010200030230132100003033133103033000310100220210030100000000000011000033002220202210232222020000102020200320202023101030001011102001023132323300310233133210220200200101013100230113332112303232203303023300011201300011303010020003103003201313102001010023022022132223230022330220210223021131311331031322033010203131010333230000333023321130300002233330322133210303300000032230332000023321000333320330012003300300200200020320313332320302322232232223
LKP-0633   011013230000100013020033003310022001310011330130200021030301130010001033000121310021100013202223303013320022011332020322130023321022323023030102202001032303030010023220333013010003003310000020230323030313133033132313021001033011313130022001021333033332030003300100113130033320000030123010113323132113000001000223030000230223030000102131032100111033133030100311133333320000003332223320133310011302000003111123203002221322001001020203320020013300132303300230201000022013332301000303313020233001330201012230011333001313332301321223323333003332013230201303032132130313103133230130010011002333010100103333223302000223313332001132003200033302033013033010200030230132100003033133103033000310100220210030100000000000011000033002220202210232222020000102020200320202023101030001011102001023132323300310233133210220200200101013100230113332112303232203303023300011201300011303010020003103003201313102001010023022022132223230022330220210223021131311331031322033010203131010333230000333023321130300002233330322133210303300000032230332000023321000333320330012003300300200200020320313332320302322232232223
LKP-0637   011013230000100013020033003310022001310011330130200021030301130010001033000121310021100013202223303013320022011332020322130023321022323023030102202001032303030010023220333013010003003310000020230323030313133033132313021001033011313130022001021333033332030003300100113130033320000030123010113323132113000001000223030000230223030000102131032100111033133030100311133333320000003332223320133310011302000003111123203002221322001001020203320020013300132303300230201000022013332301000303313020233001330201012230011333001313332301321223323333003332013230201303032132130313103133230130010011002333010100103333223302000223313332001132003200033302033013033010200030230132100003033133103033000310100220210030100000000000011000033002220202210232222020000102020200320202023101030001011102001023132323300310233133210220200200101013100230113332112303232203303023300011201300011303010020003103003201313102001010023022022132223230022330220210223021131311331031322033010203131010333230000333023321130300002233330322133210303300000032230332000023321000333320330012003300300200200020320313332320302322232232223
LKP-0718   011013230000100013020033003310022001310011330130200021030301130010001033000121310021100013202223303013320022011332020322130023321022323023030102202001032303030010023220333013010003003310000020230323030313133033132313021001033011313130022001021333033332030003300100113130033320000030123010113323132113000001000223030000230223030000102131032100111033133030100311133333320000003332223320133310011302000003111123203002221322001001020203320020013300132303300230201000022013332301000303313020233001330201012230011333001313332301321223323333003332013230201303032132130313103133230130010011002333010100103333223302000223313332001132003200033302033013033010200030230132100003033133103033000310100220210030100000000000011000033002220202210232222020000102020200320202023101030001011102001023132323300310233133210220200200101013100230113332112303232203303023300011201300011303010020003103003201313102001010023022022132223230022330220210223021131311331031322033010203131010333230000333023321130300002233330322133210303300000032230332000023321000333320330012003300300200200020320313332320302322232232223
LKP-0722   011013230000100013020033003310022001310011330130200021030301130010001033000121310021100013202223303013320022011332020322130023321022323023030102202001032303030010023220333013010003003310000020230323030313133033132313021001033011313130022001021333033332030003300100113130033320000030123010113323132113000001000223030000230223030000102131032100111033133030100311133333320000003332223320133310011302000003111123203002221322001001020203320020013300132303300230201000022013332301000303313020233001330201012230011333001313332301321223323333003332013230201303032132130313103133230130010011002333010100103333223302000223313332001132003200033302033013033010200030230132100003033133103033000310100220210030100000000000011000033002220202210232222020000102020200320202023101030001011102001023132323300310233133210220200200101013100230113332112303232203303023300011201300011303010020003103003201313102001010023022022132223230022330220210223021131311331031322033010203131010333230000333023321130300002233330322133210303300000032230332000023321000333320330012003300300200200020320313332320302322232232223
LKP-0726   011013230000100013020033003310022001310011330130200021030301130010001033000121310021100013202223303013320022011332020322130023321022323023030102202001032303030010023220333013010003003310000020230323030313133033132313021001033011313130022001021333033332030003300100113130033320000030123010113323132113000001000223030000230223030000102131032100111033133030100311133333320000003332223320133310011302000003111123203002221322001001020203320020013300132303300230201000022013332301000303313020233001330201012230011333001313332301321223323333003332013230201303032132130313103133230130010011002333010100103333223302000223313332001132003200033302033013033010200030230132100003033133103033000310100220210030100000000000011000033002220202210232222020000102020200320202023101030001011102001023132323300310233133210220200200101013100230113332112303232203303023300011201300011303010020003103003201313102001010023022022132223230022330220210223021131311331031322033010203131010333230000333023321130300002233330322133210303300000032230332000023321000333320330012003300300200200020320313332320302322232232223
LKP-0729   011013230000100013020033003310022001310011330130200021030301130010001033000121310021100013202223303013320022011332020322130023321022323023030102202001032303030010023220333013010003003310000020230323030313133033132313021001033011313130022001021333033332030003300100113130033320000030123010113323132113000001000223030000230223030000102131032100111033133030100311133333320000003332223320133310011302000003111123203002221322001001020203320020013300132303300230201000022013332301000303313020233001330201012230011333001313332301321223323333003332013230201303032132130313103133230130010011002333010100103333223302000223313332001132003200033302033013033010200030230132100003033133103033000310100220210030100000000000011000033002220202210232222020000102020200320202023101030001011102001023132323300310233133210220200200101013100230113332112303232203303023300011201300011303010020003103003201313102001010023022022132223230022330220210223021131311331031322033010203131010333230000333023321130300002233330322133210303300000032230332000023321000333320330012003300300200200020320313332320302322232232223
LKP-0744   011013230000100013020033003310022001310011330130200021030301130010001033000121310021100013202223303013320022011332020322130023321022323023030102202001032303030010023220333013010003003310000020230323030313133033132313021001033011313130022001021333033332030003300100113130033320000030123010113323132113000001000223030000230223030000102131032100111033133030100311133333320000003332223320133310011302000003111123203002221322001001020203320020013300132303300230201000022013332301000303313020233001330201012230011333001313332301321223323333003332013230201303032132130313103133230130010011002333010100103333223302000223313332001132003200033302033013033010200030230132100003033133103033000310100220210030100000000000011000033002220202210232222020000102020200320202023101030001011102001023132323300310233133210220200200101013100230113332112303232203303023300011201300011303010020003103003201313102001010023022022132223230022330220210223021131311331031322033010203131010333230000333023321130300002233330322133210303300000032230332000023321000333320330012003300300200200020320313332320302322232232223
LKP-0789   011013230000100013020033003310022001310011330130200021030301130010001033000121310021100013202223303013320022011332020322130023321022323023030102202001032303030010023220333013010003003310000020230323030313133033132313021001033011313130022001021333033332030003300100113130033320000030123010113323132113000001000223030000230223030000102131032100111033133030100311133333320000003332223320133310011302000003111123203002220322001001020203320020013300132303300230201000022013332301000303313020233001330201012230011333001313332301321223323333003332013230201303032132130313103133230130010011002333010100103333223302000223313332001132003200033302033013033010200030230132100003033133103033000310100220210030100000000040011000033002220202210232222020000102020200320202023101030001011102001023132323300310233133210220200200101013100230113332112303232203303023300011201300011303010020003103003201313102001010023022022132223230022330220210223021131311331031322033010203131010333230000333023321130300002233330322133210303300000012230332000023321000333320330012003300300200200020320313332320302322232232223
LKP-0810   011013230000100013020033003310022001310011330130200021030301130010001033000121310021100013202223303013320022011332020322130023321022323023030102202001032303030010023220333013010003003310000020230323030313133033132313021001033011313130022001021333033332030003300100113130033320000030123010113323132113000001000223030000230223030000102131032100111033133030100311133333320000003332223320133310011302000003111123203002221322001001020203320020013300132303300230201000022013332301000303313020233001330201012230011333001313332301321223323333003332013230201303032132130313103133230130010011002333010100103333223302000223313332001132003200033302033013033010200030230132100003033133103033000310100220210030100000000000011000033002220202210232222020000102020200320202023101030001011102001023132323300310233133210220200200101013100230113332112303232203303023300011201300011303010020003103003201313102001010023022022132223230022330220210223021131311331031322033010203131010333230000333023321130300002233330322133210303300000032230332000023321000333320330012003300300200200020320313332320302322232232223
LKP-0814   011013230000100013020033003310022001310011330130200021030301130010001033000121310021100013202223303013320022011332020322130023321022323023030102202001032303030010023220333013010003003310000020230323030313133033132313021001033011313130022001021333033332030003300100113130033320000030123010113323132113000001000223030000230223030000102131032100111033133030100311133333320000003332223320133310011302000003111123203002221322001001020203320020013300132303300230201000022013332301000303313020233001330201012230011333001313332301321223323333003332013230201303032132130313103133230130010011002333010100103333223302000223313332001132003200033302033013033010200030230132100003033133103033000310100220210030100000000000011000033002220202210232222020000102020200320202023101030001011102001023132323300310233133210220200200101013100230113332112303232203303023300011201300011303010020003103003201313102001010023022022132223230022330220210223021131311331031322033010203131010333230000333023321130300002233330322133210303300000032230332000023321000333320330012003300300200200020320313332320302322232232223
LKP-0822   011013230000100013020033003310022001310011330130200021030301130010001033000121310021100013202223303013320022011332020322130023321022323023030102202001032303030010023220333013010003003310000020230323030313133033132313021001033011313130022001021333033332030003300100113130033320000030123010113323132113000001000223030000230223030000102131032100111033133030100311133333320000003332223320133310011302000003111123203002221322001001020203320020013300132303300230201000022013332301000303313020233001330201012230011333001313332301321223323333003332013230201303032132130313103133230130010011002333010100103333223302000223313332001132003200033302033013033010200030230132100003033133103033000310100220210030100000000000011000033002220202210232222020000102020200320202023101030001011102001023132323300310233133210220200200101013100230113332112303232203303023300011201300011303010020003103003201313102001010023022022132223230022330220210223021131311331031322033010203131010333230000333023321130300002233330322133210303300000032230332000023321000333320330012003300300200200020320313332320302322232232223
