# Supplementary material for: Catchments catch all in South African coastal lowlands: topography and palaeoclimate restricted gene flow in Nymania capensis (Meliaceae)—a multilocus phylogeographic and distribution modelling approach
Source: PeerJ. 2017 Jan 31;5:e2965. doi: 10.7717/peerj.2965 (PMC5289106; doi:10.7717/peerj.2965)
Supplement: Supplemental Information 2 — See the Readme for file descriptions. This zip file includes all DNA alignments. [file peerj-05-2965-s002.zip › SupplementalInformationFiles/DNA.Data/Nymania.capensis_README.txt]

********************************************************************************
Nymania.capensis_README.txt
********************************************************************************
A readme file that describes all of the alignments used for molecular analysis. 

--------------------------------------------------------------------------------
File: Nymania.capensis_cpDNA_v1.fasta
--------------------------------------------------------------------------------
Aligned sequences with gaps. 
0000-0791: rps16-trnQ intergenic spacer
0792-1948: atpH-atpI intergenic spacer
Notes:
Primer sequences used for PCR reported in Shaw et al. (2007; Pg. 78).
Genbank accessions: rps16-trnQ (KF180321-98); atpH-atpI (KF180399-476).

--------------------------------------------------------------------------------
File: Nymania.capensis_cpDNA_v2.fasta
--------------------------------------------------------------------------------
Aligned sequences with gaps removed and indels coded.
Gaps coded are found at the following bp positions in 
Nymania.capensis_cpDNA_v1.fasta: 
     316,427,711,752,1118
0000-0764: rps16-trnQ intergenic spacer
0765-1913: atpH-atpI intergenic spacer
1914-1918: gap coding (a=gap,t=base)
Notes:
Multiple adjacent gaps were treated as single indel events and only coded once.
Primer sequences used for PCR reported in Shaw et al. (2007; Pg. 78).

--------------------------------------------------------------------------------
File: Nymania.capensis_ITS_v1.fasta
--------------------------------------------------------------------------------
Aligned sequences with gaps. 
000-261: internal transcribed spacer 1
262-425: 5.8S 
426-666: internal transcribed spacer 2

--------------------------------------------------------------------------------
File: Nymania.capensis_ITS_v2.fasta
--------------------------------------------------------------------------------
Aligned sequences with gaps removed and indels coded. 
Gaps coded are found at the following bp positions in 
Nymania.capensis_ITS_v1.fasta: 
    41,70,77,440,465,492,516,571
000-237: internal transcribed spacer 1
238-401: 5.8S 
402-644: internal transcribed spacer 2
Note: Whenever a base and an indel co-occured at the same site, then "X" was 
used to code this (this situation is not covered by the IUPAC coding scheme).

--------------------------------------------------------------------------------
File: Nymania.capensis_ITS_v3.fasta
--------------------------------------------------------------------------------
Aligned sequences with gaps removed and indels coded. 
Gaps coded are found at the following bp positions in 
Nymania.capensis_ITS_v1.fasta: 
    41,70,77,440,465,492,516,571
If a indels consisted of multiple gaps, then one base was selected for coding, 
and the remainder were set to "?" (i.e. missing data). 
000-261: internal transcribed spacer 1
262-425: 5.8S 
426-666: internal transcribed spacer 2
All base pairs (i.e., monomorphic and polymorphic bases) are converted to catego-
rical data (unique characters) for multistate analysis implementation in RAxML 
(Stamatakis, 2008; http://sco.h-its.org/exelixis/web/software/raxml/index.html 
accessed 10-June-2014). The RAxML code used to implement this multistate analysis
was: -m MULTIGAMMA -k GTR
This is is used for the 2ISP-informative implementation of ML (see Potts et al. 
2014).

--------------------------------------------------------------------------------
File: Nymania.capensis_ITS_Clones.fasta
--------------------------------------------------------------------------------
Aligned sequences. 

A number of samples were cloned and sequenced. The clone sequences are 
designated with *CLN*, and the direct PCR sequence is also included in the 
alignment (designated with *PCR*).

--------------------------------------------------------------------------------
File: Nymania.capensis_ncpGS_v1.fasta
--------------------------------------------------------------------------------
Aligned sequences. 
0000-1089: ncpGS gene for glutamine synthetase

--------------------------------------------------------------------------------
File: Nymania.capensis_ncpGS_v2.phy
--------------------------------------------------------------------------------
Aligned sequences. 
0000-1089: ncpGS gene for glutamine synthetase
All base pairs (i.e., monomorphic and polymorphic bases) are converted to catego-
rical data (unique characters) for multistate analysis implementation in RAxML 
(Stamatakis, 2008; http://sco.h-its.org/exelixis/web/software/raxml/index.html 
accessed 10-June-2014). The RAxML code used to implement this multistate analysis
was: -m MULTIGAMMA -k GTR
This is is used for the 2ISP-informative implementation of ML (see Potts et al. 
2014).


--------------------------------------------------------------------------------
File: Nymania.capensis_ncpGS_CLONES.fasta
--------------------------------------------------------------------------------
Aligned sequences.
0000-1091: ncpGS gene for glutamine synthetase
A number of samples were cloned and sequenced. The clone sequences are 
designated with *CLN*, and the direct PCR sequence is also included in the 
alignment (designated with *PCR*).


--------------------------------------------------------------------------------
File: Nymania.capensis_samples.* (xls,pdf,csv)
--------------------------------------------------------------------------------
A table giving the locality in which each sample was collected (Province, District,
Latitude and Longitude [WGS84]) and the respective haplotype/cluster ID.


--------------------------------------------------------------------------------
References:
--------------------------------------------------------------------------------
Potts AJ, Hedderson TA, Grimm GW (2014) Constructing phylogenies in the presence 
of intra-individual site polymorphisms (2ISPs) with a focus on the nuclear ribo-
somal cistron. Systematic Biology 63, 1-16.

Shaw J, Lickey EB, Schilling EE, Small RL (2007) Comparison of whole chloroplast 
genome sequences to choose noncoding regions for phylogenetic studies in angios-
perms: the tortoise and the hare III. American Journal of Botany 94, 275-288.

Stamatakis A (2006) RAxML-VI-HPC: Maximum Likelihood-based phylogenetic analyses 
with thousands of taxa and mixed models. Bioinformatics 22, 2688-2690.
