# Supplementary material for: Catchments catch all in South African coastal lowlands: topography and palaeoclimate restricted gene flow in Nymania capensis (Meliaceae)—a multilocus phylogeographic and distribution modelling approach
Source: PeerJ. 2017 Jan 31;5:e2965. doi: 10.7717/peerj.2965 (PMC5289106; doi:10.7717/peerj.2965)
Supplement: Supplemental Information 2 — See the Readme for file descriptions. This zip file includes all DNA alignments. [file peerj-05-2965-s002.zip › SupplementalInformationFiles/DNA.Data/Nymania.capensis_samples.xls]

## Sheet: Nymania.collection.table
Province/Region	District/ Constituency	Voucher Specimen	Latitude	Longitude	Chloroplast hapotype	ITS Cluster	ncpGS haplotype
Eastern Cape	Hankey	AJP0517	-33.8066	24.7287	R	2	k
		AJP0518	-33.8203	24.7297	R	2	k
	Humansdorp	AJP0586	-33.86	24.2554	R	2	m
	Jansenville	AJP0444	-33.2152	24.8399	N	3	k
		AJP0446	-32.7556	24.7235	L	3	k
		AJP0466	-33.2104	24.8399	L	3	-
		AJP0490	-32.7314	24.7093	N	3	k
		AJP0492	-32.8397	24.7133	N	3	k
		AJP0495	-33.0005	24.7459	N	3	k
		AJP0498	-33.0292	24.8113	N	3	-
		AJP0628	-33.092	24.8864	N	3	l
		AJP0632	-33.0772	25.0354	N	3	k
	Pearston	AJP0726	-32.484	25.2033	K	3	k
		AJP0729	-32.486	25.2345	Q	3	k
	Somerset East	AJP0465	-33.2513	25.4427	M	3	k
		AJP0633	-33.0705	25.1761	O	3	k
		AJP0637	-33.0391	25.2825	O	3	k
		AJP0718	-32.625	25.455	K	3	k
		AJP0722	-32.6799	25.3444	Q	3	k
		AJP0744	-33.1077	25.8976	K	3	k
	Steytlerville	AJP0537	-33.3293	24.6741	R	3	j
		AJP0540	-33.31	24.3585	R	2	i
		AJP0545	-33.2268	24.1985	T	2	i
		AJP0551	-33.276	24.1341	R	2	k
		AJP0553	-33.2287	24.0881	R	2	j
		AJP0810	-33.4264	24.5689	R	4	k
	Uitenhage	AJP0500	-33.3418	24.9096	L	3	k
		AJP0532	-33.3427	24.8734	K	3	k
		AJP0533	-33.3643	24.8187	N	3	k
		AJP0814	-33.6265	25.4365	P	3	k
		AJP0822	-33.5425	25.1198	L	3	k
	Willowmore	AJP0259	-33.5179	23.7513	R	-	k
		AJP0269	-33.5086	23.7825	S	2	g
		AJP0270	-33.5132	23.7801	S	2	k
		AJP0273	-33.5215	23.7602	R	2	k
		AJP0555	-33.1438	23.8411	R	2	-
		AJP0557	-33.0949	23.9125	R	2	i
		AJP0774	-33.2757	23.2887	F	1	-
		AJP0780	-33.4	23.6755	R	2	-
Province/Region	District/ Constituency	Voucher Specimen	Latitude	Longitude	Chloroplast hapotype	ITS Cluster	ncpGS haplotype
Northern Cape	Namakwaland	BOL48535	-28.256	17.2417	U	-	g
		BOL60966	-28.3167	17.25	V	-	-
Western Cape	Calitzdorp	AJP0347	-33.6347	21.6973	E	1	a
		AJP0358	-33.6468	21.6449	G	1	a
		AJP0359	-33.6529	21.6397	G	1	a
	George	AJP0312	-33.6909	22.2692	J	1	a
	Ladismith	AJP0042	-33.706	20.9689	H	1	-
		AJP0050	-33.5932	21.2014	B	1	a
		AJP0057	-33.4741	21.5179	B	1	a
		AJP0083	-33.5152	21.138	B	1	a
		AJP0084	-33.5124	21.0976	B	1	d
		AJP0103	-33.4788	20.9153	B	1	a
		AJP0113	-33.4573	20.8713	B	1	a
		AJP0117	-33.5028	20.8005	F	1	a
		AJP0120	-33.5319	20.7463	F	1	h
		AJP0121	-33.5368	20.7485	H	1	-
		AJP0129	-33.5641	20.6951	F	1	a
		AJP0146	-33.6088	20.626	B	1	a
	Oudtshoorn	AJP0021	-33.5091	22.0104	A	1	a
		AJP0065	-33.5396	22.294	A	1	a
		AJP0071	-33.5484	22.4637	A	1	-
		AJP0074	-33.4879	22.5618	F	1	-
		AJP0081	-33.4902	22.6314	A	1	a
		AJP0224	-33.6101	22.4052	F	1	c
		AJP0229	-33.6358	22.404	A	1	a
		AJP0232	-33.4542	22.5602	A	1	e
		AJP0278	-33.4284	22.2521	C	1	c
		AJP0319	-33.6463	22.1945	I	1	b
	Prince Albert	AJP0789	-33.3583	22.6833	A	1	b
	Riversdal	AJP0375	-33.8714	21.4479	D	-	a
	Swellendam	AJP0162	-33.6576	20.5859	B	1	a
		AJP0280	-33.7115	20.5967	B	1	a
	Uniondale	AJP0075	-33.4847	22.774	F	1	a
		AJP0077	-33.5279	22.8038	F	1	b
		AJP0080	-33.5594	22.7366	A	1	c
		AJP0238	-33.5495	22.8026	A	1	f
		AJP0243	-33.4912	23.283	A	1	b
		AJP0274	-33.5159	23.2063	A	1	a
		AJP0275	-33.4966	23.1029	F	1	c
		AJP0306	-33.5481	22.9795	A	-	b
		AJP0307	-33.5389	22.9019	F	1	a
