# Supplementary material for: Catchments catch all in South African coastal lowlands: topography and palaeoclimate restricted gene flow in Nymania capensis (Meliaceae)—a multilocus phylogeographic and distribution modelling approach
Source: PeerJ. 2017 Jan 31;5:e2965. doi: 10.7717/peerj.2965 (PMC5289106; doi:10.7717/peerj.2965)
Supplement: Supplemental Information 2 — See the Readme for file descriptions. This zip file includes all DNA alignments. [file peerj-05-2965-s002.zip › SupplementalInformationFiles/SDM.Data/CCSM/bio01.annual.mean.t.asc]

NCOLS 240 
NROWS 84 
XLLCORNER 20 
YLLCORNER -35 
CELLSIZE 0.0416666666666667 
NODATA_value -2147483647 
136 136 137 137 136 138 140 141 138 137 137 138 140 140 139 138 137 137 134 133 135 136 137 137 137 138 138 140 139 139 138 138 138 140 139 140 139 138 137 136 137 136 136 135 133 134 134 133 133 131 129 129 128 127 127 126 124 120 118 117 117 115 115 121 122 123 123 122 118 113 113 114 117 119 121 124 125 124 123 123 122 121 123 122 120 120 120 118 119 119 116 115 116 118 113 112 113 108 110 110 111 112 111 111 110 112 113 113 112 113 114 114 113 114 118 122 124 124 126 127 129 131 132 131 131 132 131 131 135 136 138 139 138 138 138 134 126 132 132 130 129 126 126 126 128 123 100 101 102 100 101 100 98 104 108 123 125 126 114 118 117 118 122 124 126 123 122 124 117 115 117 130 130 122 128 136 140 140 135 126 123 129 136 144 145 129 130 133 137 147 149 142 134 127 131 147 146 136 143 145 127 128 144 154 153 154 154 156 157 157 152 152 148 146 142 147 147 144 146 152 157 160 161 155 164 173 179 172 169 176 178 178 180 182 186 189 -2147483647 -2147483647 -2147483647 -2147483647
134 132 132 133 133 136 138 139 137 136 135 135 138 139 139 138 138 136 135 130 131 133 132 133 135 136 137 138 138 138 136 136 136 137 137 137 136 138 138 136 136 135 134 131 133 134 134 133 132 130 127 126 125 124 125 124 124 122 119 118 117 116 114 119 121 122 122 121 117 113 115 112 114 117 121 123 123 122 121 121 120 119 120 119 120 123 116 113 113 117 113 115 116 115 112 109 106 107 107 107 109 110 108 106 108 111 110 109 106 107 111 113 112 110 119 122 123 125 125 126 129 131 132 132 134 135 134 134 135 135 137 139 139 138 135 133 132 129 129 128 127 125 128 128 127 120 100 98 96 95 97 97 95 101 107 125 127 128 123 116 114 117 119 119 119 129 136 135 133 121 125 129 133 124 123 134 139 137 135 127 122 121 135 145 143 120 131 134 141 137 148 148 147 144 127 151 157 153 156 153 147 133 145 151 151 152 150 153 156 156 156 155 151 147 145 149 151 148 149 149 156 169 172 175 166 166 179 183 176 178 181 181 183 187 192 -2147483647 -2147483647 -2147483647 -2147483647 -2147483647
131 128 125 128 133 135 138 138 134 133 132 133 135 137 139 140 138 137 136 136 134 132 131 131 134 136 137 137 137 133 133 132 134 135 135 134 135 137 137 137 136 135 133 133 134 134 133 132 130 130 126 123 122 121 122 121 122 120 119 118 117 115 115 119 120 122 123 122 122 117 118 117 115 119 120 122 120 118 119 123 120 122 124 122 123 125 119 115 115 118 118 120 119 117 112 107 104 105 102 101 106 109 103 102 107 109 105 106 96 103 108 110 107 105 117 116 119 118 118 125 126 128 129 131 134 136 136 136 135 134 138 139 138 137 137 135 131 130 132 130 127 125 129 128 122 115 95 95 99 99 95 91 104 120 124 128 130 131 126 120 106 108 109 115 118 135 140 141 138 126 131 135 132 114 120 124 132 132 139 139 127 121 128 138 143 124 145 145 148 142 142 142 157 154 145 153 157 157 158 155 153 154 153 148 148 149 147 153 155 152 153 155 152 153 151 149 151 153 151 156 158 166 172 173 177 179 178 181 179 179 183 184 187 192 -2147483647 -2147483647 -2147483647 -2147483647 -2147483647 -2147483647
130 124 120 125 126 131 135 138 134 130 132 132 133 135 137 136 137 137 136 135 134 135 134 133 133 133 135 135 136 136 134 133 132 132 133 133 134 137 136 135 135 136 135 135 135 133 130 130 130 128 127 124 122 118 118 119 121 118 117 117 115 113 115 118 121 123 124 125 125 123 120 120 119 119 121 120 117 114 106 124 123 124 126 127 128 127 124 113 112 116 118 122 120 117 114 108 101 101 96 100 104 106 100 104 106 105 103 101 91 98 101 107 108 111 115 113 106 100 101 121 125 125 127 129 131 135 137 137 134 124 139 140 137 135 137 136 135 134 132 130 128 126 130 118 101 94 108 117 122 119 109 110 115 126 122 128 132 132 123 114 112 94 93 108 124 134 138 140 138 135 124 120 144 141 125 132 144 147 148 140 119 118 125 143 143 130 136 150 154 156 151 148 151 158 156 155 156 156 155 156 154 154 151 147 146 146 150 153 152 149 152 156 157 152 148 148 152 154 152 153 160 167 173 173 178 177 180 177 181 184 184 186 191 -2147483647 -2147483647 -2147483647 -2147483647 -2147483647 -2147483647 -2147483647
125 122 114 120 125 131 135 137 136 134 132 130 131 131 133 135 134 136 134 134 134 134 134 134 132 131 131 133 133 134 132 131 131 131 132 133 134 135 135 133 135 136 135 134 133 131 130 128 127 126 126 123 119 116 117 116 118 118 116 115 113 115 119 120 123 125 125 125 126 126 123 122 122 123 119 117 115 109 117 126 127 128 127 129 129 128 124 118 117 117 120 123 120 117 112 107 100 97 90 97 100 101 95 89 96 100 93 91 90 100 96 99 104 108 109 100 85 99 108 120 121 118 115 125 128 131 137 138 134 130 140 140 138 136 137 135 135 133 131 128 126 127 130 122 100 112 113 119 124 119 114 123 128 129 128 126 131 133 127 112 118 126 117 114 108 115 130 132 143 138 124 144 150 150 148 143 145 147 148 137 118 129 127 143 139 128 144 152 154 157 156 156 151 155 157 157 156 157 153 153 151 151 151 148 143 144 148 151 146 148 149 157 158 155 148 151 152 155 159 157 156 159 167 171 178 182 182 184 184 185 186 191 -2147483647 -2147483647 -2147483647 -2147483647 -2147483647 -2147483647 -2147483647 -2147483647
120 120 116 119 129 132 131 134 134 132 131 130 126 129 132 133 132 134 136 135 133 131 130 131 131 131 131 130 131 132 130 127 127 129 131 132 134 134 133 131 134 133 132 131 133 131 128 126 125 124 122 121 119 119 120 119 116 114 113 113 111 111 111 118 124 126 127 127 128 126 123 125 124 126 122 120 120 120 122 124 126 128 129 131 131 129 126 123 118 118 123 122 120 117 113 109 103 102 96 93 95 98 95 91 99 100 91 95 88 92 89 89 99 98 96 99 98 98 109 118 114 107 118 128 132 135 136 138 138 139 141 141 138 137 136 134 133 131 128 128 127 130 130 128 109 114 122 124 124 115 118 121 126 131 130 123 126 131 132 129 126 131 121 107 118 125 138 142 143 128 132 145 151 152 146 142 143 147 144 123 127 141 139 143 145 143 154 155 153 155 157 158 156 152 155 157 155 156 154 154 154 149 146 147 145 146 147 148 144 145 147 151 154 161 155 152 154 155 161 164 159 164 167 173 179 178 184 184 185 188 -2147483647 -2147483647 -2147483647 -2147483647 -2147483647 -2147483647 -2147483647 -2147483647 -2147483647 -2147483647
112 115 119 127 130 129 132 133 133 130 126 125 126 128 131 130 130 132 134 134 134 132 129 128 127 129 129 129 130 129 127 125 126 129 130 132 133 133 132 132 133 132 130 131 131 130 128 128 127 124 122 123 123 122 120 119 114 110 110 110 112 113 116 119 124 124 126 127 128 129 129 128 128 123 120 122 121 117 119 121 123 127 126 129 131 131 129 127 122 125 125 121 121 117 115 111 107 104 99 97 101 105 102 97 106 102 99 105 92 99 109 103 97 94 92 95 105 108 113 114 108 115 121 124 133 137 138 140 139 140 141 140 136 135 135 132 130 129 126 128 128 129 131 132 122 113 118 124 121 119 118 102 117 126 133 122 111 133 137 134 131 134 129 118 120 120 126 131 146 148 148 137 144 149 138 135 141 148 148 124 125 142 144 147 145 152 154 155 155 153 155 158 158 157 156 158 156 157 153 151 155 152 148 150 148 148 148 146 144 146 150 154 160 163 159 154 154 159 159 162 172 170 174 177 181 183 184 186 190 -2147483647 -2147483647 -2147483647 -2147483647 -2147483647 -2147483647 -2147483647 -2147483647 -2147483647 -2147483647 -2147483647
109 116 119 120 117 127 132 130 133 131 127 124 127 130 130 128 126 128 131 132 131 132 131 128 127 127 128 128 127 127 127 128 127 128 130 131 132 132 131 131 132 131 130 130 128 129 129 129 128 127 125 125 124 122 120 118 113 107 107 109 114 116 117 108 116 123 123 125 125 130 128 128 128 122 121 122 121 120 120 118 123 126 127 129 131 132 131 125 122 126 126 124 121 112 110 110 107 103 94 97 105 111 108 101 103 109 103 109 104 111 114 105 103 101 102 105 96 105 107 114 113 118 125 127 133 137 139 140 140 142 140 138 133 131 133 129 123 125 124 125 127 130 132 132 130 127 112 120 123 118 114 100 120 125 133 131 123 132 138 133 127 134 134 134 127 133 140 138 150 153 152 155 145 149 132 143 145 144 147 136 131 142 145 146 147 151 151 153 155 156 156 157 155 152 153 157 158 156 157 156 156 152 152 152 149 150 149 148 148 148 150 154 154 160 164 161 155 158 166 168 171 174 175 179 180 182 186 190 -2147483647 -2147483647 -2147483647 -2147483647 -2147483647 -2147483647 -2147483647 -2147483647 -2147483647 -2147483647 -2147483647 -2147483647
109 110 114 117 117 126 130 126 129 130 126 120 124 128 127 126 125 126 128 130 128 131 131 131 130 129 128 127 125 125 124 125 125 125 128 129 130 131 130 128 129 128 128 129 128 128 127 127 125 126 124 124 122 121 119 117 114 110 110 113 115 118 116 106 117 124 121 113 114 125 133 129 127 128 127 128 121 123 126 125 120 126 129 131 128 130 132 125 122 125 127 122 119 114 113 106 103 104 98 108 111 113 110 106 107 110 114 117 116 118 116 111 104 106 113 115 108 94 110 120 124 126 127 130 133 136 136 136 139 142 142 140 137 130 130 125 117 118 124 125 127 131 133 133 131 130 128 130 123 114 115 109 114 123 134 135 137 138 138 131 128 136 145 139 136 136 142 134 140 151 153 147 155 156 144 137 142 146 150 143 132 131 138 139 142 147 147 149 152 155 155 152 148 148 154 156 156 154 156 157 156 157 155 156 151 152 147 147 150 151 151 155 159 159 162 163 168 169 167 170 172 176 178 180 181 185 191 -2147483647 -2147483647 -2147483647 -2147483647 -2147483647 -2147483647 -2147483647 -2147483647 -2147483647 -2147483647 -2147483647 -2147483647 -2147483647
107 111 114 122 126 127 128 124 126 129 128 121 123 126 124 122 123 125 126 128 128 129 129 130 130 130 128 128 126 125 124 123 121 123 126 128 129 130 129 127 125 124 126 126 127 128 126 124 123 125 124 119 117 119 120 119 117 113 109 113 115 118 121 123 122 125 116 121 120 120 132 134 129 131 131 125 125 127 128 128 129 128 131 133 133 132 133 130 128 125 126 119 117 117 115 108 107 107 100 109 113 115 116 119 121 119 116 117 120 121 113 104 103 115 118 117 111 97 99 117 123 128 129 130 133 136 137 138 140 143 143 143 142 135 133 129 125 123 125 125 127 130 133 134 133 132 130 132 120 111 121 117 127 129 132 133 136 138 140 140 142 143 146 143 147 144 143 136 137 134 145 143 153 158 157 149 149 154 141 137 135 139 141 143 149 147 150 147 150 152 153 148 148 153 155 156 154 153 155 152 151 153 158 158 155 150 147 147 147 148 151 151 156 156 157 161 166 171 173 172 175 177 179 181 184 190 -2147483647 -2147483647 -2147483647 -2147483647 -2147483647 -2147483647 -2147483647 -2147483647 -2147483647 -2147483647 -2147483647 -2147483647 -2147483647 -2147483647
114 114 114 123 123 120 117 121 123 126 127 123 122 124 121 117 121 121 124 125 125 127 128 128 128 127 128 127 122 122 125 125 123 122 124 125 127 127 128 126 122 121 122 123 125 123 123 122 122 122 122 120 119 119 119 119 115 116 114 115 114 116 120 121 122 125 121 119 124 127 135 137 135 133 127 119 127 131 130 132 133 130 133 135 135 131 132 124 124 125 126 120 121 119 117 114 114 110 100 107 112 113 116 117 123 125 129 131 128 119 116 122 115 115 120 118 111 100 102 116 123 126 126 128 132 134 137 139 138 141 140 142 144 143 135 124 126 127 126 128 128 127 133 135 135 131 133 130 126 110 122 117 129 130 132 135 136 136 138 134 138 139 146 148 147 142 136 135 143 138 141 148 146 151 155 157 156 156 146 146 138 140 141 143 148 151 152 151 148 148 150 144 150 155 155 154 152 153 151 149 150 152 157 160 159 152 152 149 150 150 153 157 158 157 162 159 161 164 169 175 177 178 180 180 184 -2147483647 -2147483647 -2147483647 -2147483647 -2147483647 -2147483647 -2147483647 -2147483647 -2147483647 -2147483647 -2147483647 -2147483647 -2147483647 -2147483647 -2147483647
114 117 119 121 122 119 109 117 122 124 126 118 117 115 118 111 116 118 121 122 124 125 126 126 124 124 125 126 123 124 125 122 120 120 117 121 124 124 124 125 122 120 119 122 123 121 121 119 120 122 118 119 118 118 118 117 116 116 112 110 109 115 118 116 118 120 122 125 128 129 133 138 139 129 128 131 129 134 133 136 136 136 136 135 133 132 131 124 118 127 126 126 125 122 119 115 114 110 105 103 105 107 110 116 120 124 121 131 128 112 116 130 128 115 119 119 106 105 98 115 122 121 125 129 129 130 131 134 137 138 140 143 145 142 134 133 132 126 126 129 131 131 129 135 134 127 133 123 128 124 121 124 125 123 131 134 135 136 137 132 137 136 136 147 146 147 145 143 141 146 139 150 152 153 156 159 159 158 153 147 142 147 148 147 149 149 150 151 149 149 147 145 152 153 153 152 150 150 148 148 150 154 157 160 161 160 161 153 152 154 154 160 163 160 164 165 163 166 170 176 175 178 179 180 184 -2147483647 -2147483647 -2147483647 -2147483647 -2147483647 -2147483647 -2147483647 -2147483647 -2147483647 -2147483647 -2147483647 -2147483647 -2147483647 -2147483647 -2147483647
125 109 111 115 120 119 111 110 117 122 122 112 114 106 117 118 108 113 114 114 121 124 123 122 121 120 119 123 125 125 124 119 118 117 115 116 119 121 119 119 118 119 118 118 121 120 116 115 119 121 115 117 117 118 117 115 113 111 114 109 107 114 112 105 110 115 117 121 125 126 131 137 140 138 135 133 132 132 137 137 137 138 136 135 131 123 128 122 114 119 120 123 123 119 106 100 109 110 105 104 104 108 112 117 116 118 124 131 122 110 121 132 131 114 114 123 115 114 91 105 118 121 124 127 127 124 125 130 135 138 132 139 146 144 138 136 131 126 128 131 132 135 136 138 137 137 133 130 131 124 125 120 114 125 130 130 131 130 133 138 140 143 142 146 144 149 150 141 144 147 145 147 150 152 154 157 159 158 154 141 138 145 151 152 154 155 150 151 152 150 145 143 147 151 152 148 144 146 146 147 148 151 152 152 152 157 165 160 154 155 157 161 164 161 161 165 169 170 172 175 178 181 184 184 -2147483647 -2147483647 -2147483647 -2147483647 -2147483647 -2147483647 -2147483647 -2147483647 -2147483647 -2147483647 -2147483647 -2147483647 -2147483647 -2147483647 -2147483647 -2147483647
152 117 118 121 118 106 105 112 121 121 120 105 110 104 105 113 112 104 104 101 112 121 122 119 117 113 117 120 123 123 121 118 116 115 114 113 115 115 115 114 115 118 119 120 121 121 118 119 120 122 117 113 114 116 114 113 105 102 107 108 102 102 102 98 105 118 118 123 127 132 135 137 139 138 136 128 129 130 138 138 139 139 137 134 126 116 119 124 114 107 110 119 119 113 97 97 102 101 103 103 111 119 118 116 127 124 122 133 133 126 129 135 136 129 117 127 123 120 97 97 112 118 116 120 121 121 123 127 134 138 135 142 145 146 142 138 132 126 125 133 136 136 135 137 140 140 136 135 130 120 118 120 114 121 128 126 122 118 130 135 135 141 144 147 144 145 146 149 148 149 147 137 138 148 151 152 158 158 154 142 135 146 148 149 152 152 155 154 149 146 144 145 148 146 147 145 144 142 144 147 148 148 148 148 151 159 163 165 161 157 161 159 163 165 163 166 169 171 174 181 182 187 -2147483647 -2147483647 -2147483647 -2147483647 -2147483647 -2147483647 -2147483647 -2147483647 -2147483647 -2147483647 -2147483647 -2147483647 -2147483647 -2147483647 -2147483647 -2147483647 -2147483647 -2147483647
155 136 119 124 121 111 102 116 119 115 115 111 102 104 98 107 111 107 106 99 109 119 120 119 116 115 116 119 121 119 118 114 112 109 110 112 112 111 112 107 103 112 115 117 118 118 118 119 123 127 115 116 114 114 117 113 98 101 105 106 101 97 95 101 104 134 125 121 125 128 132 135 138 135 134 133 133 136 135 139 140 140 138 134 130 124 123 130 125 110 99 111 116 110 96 98 102 96 86 119 127 124 128 125 130 128 123 137 142 140 137 139 139 134 133 129 120 109 100 103 112 113 110 111 114 118 124 130 134 137 133 140 143 144 145 138 131 128 131 134 138 138 132 134 140 136 135 130 130 128 121 119 109 124 127 124 108 120 124 129 133 137 140 145 145 137 136 144 148 152 152 149 142 140 140 141 150 160 155 150 149 146 141 142 148 150 154 145 145 144 144 148 150 149 148 146 146 143 145 147 148 148 147 150 153 153 156 165 168 167 167 160 162 165 166 168 170 172 177 179 186 -2147483647 -2147483647 -2147483647 -2147483647 -2147483647 -2147483647 -2147483647 -2147483647 -2147483647 -2147483647 -2147483647 -2147483647 -2147483647 -2147483647 -2147483647 -2147483647 -2147483647 -2147483647 -2147483647
157 150 128 133 135 123 109 109 114 118 111 108 101 96 99 97 105 106 99 95 108 114 116 118 118 116 115 117 114 116 113 111 110 108 107 107 109 111 112 104 108 110 107 117 115 116 117 124 132 127 117 117 126 133 118 120 102 101 102 106 103 100 94 109 131 143 139 130 131 136 139 140 140 137 135 135 135 137 138 139 140 140 139 137 132 127 128 131 128 120 104 108 114 112 103 94 94 93 96 118 134 142 144 145 137 133 144 149 146 150 145 142 134 133 124 120 115 103 88 101 108 104 103 105 105 112 122 126 131 131 131 138 139 142 145 142 139 133 138 134 140 141 136 140 142 136 131 124 118 115 121 116 113 107 121 121 118 120 123 126 132 135 138 140 141 129 133 139 140 147 152 152 153 148 151 149 149 159 155 160 158 155 145 145 142 141 151 155 149 146 143 148 149 147 149 147 147 146 146 146 147 147 148 150 151 155 159 158 160 165 168 167 162 165 167 172 173 176 177 182 -2147483647 -2147483647 -2147483647 -2147483647 -2147483647 -2147483647 -2147483647 -2147483647 -2147483647 -2147483647 -2147483647 -2147483647 -2147483647 -2147483647 -2147483647 -2147483647 -2147483647 -2147483647 -2147483647 -2147483647
159 157 147 149 119 121 108 102 111 116 115 108 99 92 93 96 104 108 106 104 107 105 111 115 117 114 112 114 110 114 112 108 107 107 107 107 104 109 114 112 105 103 108 125 132 134 128 124 128 133 132 131 142 142 145 144 115 104 107 107 106 109 116 117 137 146 145 142 142 140 136 139 127 140 124 134 135 136 139 139 140 140 141 140 137 134 135 136 134 130 119 108 108 105 105 85 88 113 125 132 136 141 142 151 146 144 148 152 153 152 140 137 131 125 124 115 103 93 90 101 101 102 92 97 104 113 120 122 126 126 125 131 130 135 142 145 145 138 142 144 143 144 143 143 140 134 124 118 109 120 122 114 108 104 114 113 105 111 111 120 130 132 137 140 139 126 126 134 137 147 149 151 141 142 151 154 154 153 156 162 162 161 156 157 149 153 154 157 148 145 142 144 147 147 148 150 148 145 145 145 146 149 151 153 154 153 158 162 164 164 162 169 168 166 170 172 174 176 180 185 -2147483647 -2147483647 -2147483647 -2147483647 -2147483647 -2147483647 -2147483647 -2147483647 -2147483647 -2147483647 -2147483647 -2147483647 -2147483647 -2147483647 -2147483647 -2147483647 -2147483647 -2147483647 -2147483647 -2147483647
163 162 162 152 124 112 102 102 112 114 110 109 106 98 96 102 108 103 102 106 107 108 113 115 113 111 109 109 108 111 113 111 110 103 103 103 106 119 128 126 101 107 115 120 131 137 134 129 124 131 138 146 146 149 149 148 129 105 110 98 101 126 132 131 147 148 147 146 144 140 141 142 141 144 142 141 140 139 140 139 138 140 141 142 141 138 138 138 132 130 131 124 101 103 115 125 124 117 116 130 137 139 132 149 153 147 140 144 151 149 144 137 130 124 121 113 103 85 84 89 93 93 86 95 101 112 116 111 116 120 117 122 123 131 137 145 147 144 142 146 144 144 142 135 133 126 120 112 106 111 116 105 100 99 110 103 108 103 113 123 131 134 131 133 135 124 126 124 133 142 143 141 130 134 145 139 142 150 154 162 165 152 163 159 150 155 160 157 149 145 142 146 149 150 150 150 149 148 149 148 150 151 151 153 158 161 160 159 161 165 167 166 167 169 170 174 175 179 183 -2147483647 -2147483647 -2147483647 -2147483647 -2147483647 -2147483647 -2147483647 -2147483647 -2147483647 -2147483647 -2147483647 -2147483647 -2147483647 -2147483647 -2147483647 -2147483647 -2147483647 -2147483647 -2147483647 -2147483647 -2147483647
165 164 162 151 124 120 92 102 111 107 104 103 100 97 96 96 101 99 96 96 106 110 110 113 111 107 103 101 101 107 108 108 110 109 107 103 105 110 128 132 130 132 137 131 118 125 137 136 124 138 144 149 150 151 151 151 149 144 138 111 117 141 137 150 150 149 149 147 141 139 143 144 145 145 144 143 143 139 139 129 135 140 142 143 142 140 140 140 140 136 131 111 105 111 126 132 144 144 135 132 141 148 140 147 154 154 144 139 148 153 142 128 122 121 118 124 127 116 109 103 101 92 91 95 102 104 111 104 108 110 111 103 118 123 126 136 145 148 147 146 138 131 130 123 124 123 111 103 100 108 113 109 96 95 96 94 98 98 104 123 128 123 122 120 129 120 119 126 133 130 126 131 131 135 134 134 144 152 150 150 158 148 158 164 163 155 161 155 154 148 145 146 147 148 150 153 150 150 152 151 151 154 154 154 154 159 163 162 163 163 168 167 169 171 172 173 176 180 -2147483647 -2147483647 -2147483647 -2147483647 -2147483647 -2147483647 -2147483647 -2147483647 -2147483647 -2147483647 -2147483647 -2147483647 -2147483647 -2147483647 -2147483647 -2147483647 -2147483647 -2147483647 -2147483647 -2147483647 -2147483647 -2147483647
166 165 164 159 141 116 106 114 101 104 90 93 95 98 100 101 99 91 90 95 103 107 107 111 108 99 96 93 96 102 103 103 106 107 102 97 100 111 129 136 139 144 146 146 142 143 133 143 142 139 144 151 152 153 153 152 151 145 131 137 143 154 155 154 152 150 149 147 141 139 139 140 142 145 145 145 144 141 140 128 133 139 138 144 144 143 142 141 141 139 133 120 117 109 137 144 149 150 134 127 125 146 152 154 155 156 157 156 156 157 153 139 140 132 128 133 125 122 132 136 123 113 117 103 95 101 104 95 96 104 108 115 113 113 118 131 144 149 148 145 142 128 119 109 112 114 111 114 102 99 102 109 103 96 86 91 95 94 97 119 121 109 113 118 124 121 114 119 118 114 116 131 134 135 144 146 151 144 138 135 149 146 156 157 161 159 161 162 159 152 152 148 149 151 153 154 152 150 152 154 153 152 156 157 159 157 159 164 164 166 169 168 171 172 173 174 175 179 -2147483647 -2147483647 -2147483647 -2147483647 -2147483647 -2147483647 -2147483647 -2147483647 -2147483647 -2147483647 -2147483647 -2147483647 -2147483647 -2147483647 -2147483647 -2147483647 -2147483647 -2147483647 -2147483647 -2147483647 -2147483647 -2147483647
165 165 164 163 159 146 138 144 113 106 95 88 92 93 91 92 96 90 88 91 101 100 100 107 108 100 94 92 95 98 95 98 102 103 105 122 118 131 132 139 142 144 147 147 145 147 147 150 150 151 152 153 152 153 153 152 152 154 152 149 152 156 156 154 152 151 150 149 148 147 145 146 146 146 146 145 144 143 143 139 133 136 139 142 145 145 144 144 142 141 138 128 117 114 141 148 151 152 148 138 141 153 151 154 156 157 158 159 159 158 156 153 144 133 133 132 145 138 128 120 119 122 132 118 106 98 99 105 108 114 122 124 120 126 138 140 148 150 142 138 140 131 109 102 112 121 121 111 99 95 98 99 100 79 89 93 93 93 97 113 117 99 107 109 113 119 118 111 113 118 127 127 127 128 139 142 139 140 132 134 145 143 146 152 155 165 159 163 165 160 155 150 148 152 153 153 155 151 151 152 155 158 156 158 161 161 160 165 166 165 170 171 171 172 173 174 175 178 -2147483647 -2147483647 -2147483647 -2147483647 -2147483647 -2147483647 -2147483647 -2147483647 -2147483647 -2147483647 -2147483647 -2147483647 -2147483647 -2147483647 -2147483647 -2147483647 -2147483647 -2147483647 -2147483647 -2147483647 -2147483647 -2147483647
166 165 165 164 163 160 156 148 114 106 104 94 93 83 83 91 93 94 91 92 100 100 103 107 105 105 102 97 91 93 92 103 106 118 128 136 140 141 138 137 143 146 149 149 148 149 150 151 152 152 152 153 153 154 154 152 153 155 155 155 156 156 156 154 152 151 150 150 150 149 149 148 147 146 146 145 145 145 144 144 142 141 143 138 146 146 145 145 144 143 141 130 121 133 146 149 152 153 154 155 156 157 158 157 153 157 160 160 160 158 156 153 136 142 148 145 150 134 127 136 135 122 144 139 110 106 117 122 115 110 125 125 120 117 127 143 148 150 143 145 139 128 112 113 113 127 125 119 110 119 117 106 109 99 99 108 113 96 95 109 109 106 105 110 109 114 116 107 112 117 122 119 122 127 137 133 129 128 125 131 138 140 145 149 155 162 166 168 168 167 157 153 150 151 154 157 153 151 152 154 154 157 163 163 162 163 162 166 167 169 171 171 172 173 174 175 179 -2147483647 -2147483647 -2147483647 -2147483647 -2147483647 -2147483647 -2147483647 -2147483647 -2147483647 -2147483647 -2147483647 -2147483647 -2147483647 -2147483647 -2147483647 -2147483647 -2147483647 -2147483647 -2147483647 -2147483647 -2147483647 -2147483647 -2147483647
164 162 163 164 164 161 159 140 115 106 102 98 92 88 87 90 89 90 92 94 95 99 102 103 104 104 102 100 89 87 92 117 128 132 138 139 142 143 144 145 147 149 150 151 150 150 150 152 152 152 152 153 154 154 153 152 154 155 155 156 156 155 154 153 152 151 150 150 150 149 149 148 147 147 146 146 145 145 145 145 144 145 146 146 146 146 146 145 145 144 144 143 143 143 149 151 152 154 155 155 157 157 157 158 159 160 161 160 160 159 158 156 154 153 154 153 152 150 149 150 142 139 148 145 128 97 108 118 125 112 123 123 124 121 113 136 143 149 149 138 128 116 128 110 119 135 127 115 120 126 121 117 127 129 125 123 119 105 116 104 125 121 109 106 109 107 114 108 109 114 120 116 120 126 133 129 128 134 139 142 143 149 149 148 149 155 156 154 160 165 160 155 155 154 159 159 155 153 152 156 157 156 158 159 160 163 164 167 169 171 171 172 173 174 176 181 -2147483647 -2147483647 -2147483647 -2147483647 -2147483647 -2147483647 -2147483647 -2147483647 -2147483647 -2147483647 -2147483647 -2147483647 -2147483647 -2147483647 -2147483647 -2147483647 -2147483647 -2147483647 -2147483647 -2147483647 -2147483647 -2147483647 -2147483647 -2147483647
162 159 146 161 163 163 160 153 138 109 102 98 92 90 89 88 88 89 89 94 95 100 102 99 101 100 102 104 104 103 119 128 131 135 139 141 143 144 146 147 148 149 150 151 151 150 150 151 153 153 153 154 153 153 153 155 155 156 155 153 154 152 152 151 151 150 150 150 149 149 149 148 147 146 145 145 145 144 145 145 145 145 146 146 147 146 146 146 145 145 146 146 147 149 151 152 153 154 155 155 156 153 146 150 155 155 157 161 160 160 159 159 158 156 156 155 154 150 153 152 150 146 150 150 144 124 110 122 119 128 125 122 125 118 123 127 129 140 150 146 135 123 128 129 140 136 123 111 123 135 131 125 137 140 138 135 132 127 108 121 134 142 121 122 102 93 109 107 106 114 116 113 121 123 125 126 125 131 143 148 150 147 152 153 151 154 159 162 162 164 167 165 160 157 158 162 159 157 154 155 159 157 161 161 163 165 167 169 171 171 173 173 172 176 -2147483647 -2147483647 -2147483647 -2147483647 -2147483647 -2147483647 -2147483647 -2147483647 -2147483647 -2147483647 -2147483647 -2147483647 -2147483647 -2147483647 -2147483647 -2147483647 -2147483647 -2147483647 -2147483647 -2147483647 -2147483647 -2147483647 -2147483647 -2147483647 -2147483647 -2147483647
159 158 142 149 157 161 161 157 142 118 101 97 93 91 89 89 90 90 93 95 98 101 100 99 97 95 98 105 116 125 126 134 133 136 138 141 143 146 147 148 149 149 149 150 150 151 151 152 153 153 153 153 153 154 154 155 155 155 154 153 152 151 150 150 150 150 149 149 149 149 149 148 147 146 145 144 144 144 144 145 145 146 147 147 148 147 147 147 147 146 146 146 148 149 150 151 152 153 154 154 154 152 149 143 144 145 155 162 162 161 161 160 160 159 157 156 157 155 154 153 151 148 152 151 144 119 111 118 119 126 135 131 124 123 132 134 137 146 150 146 139 139 140 146 143 128 121 117 122 134 138 140 144 138 129 124 123 117 124 144 153 147 144 132 108 98 108 105 103 106 108 111 115 118 122 116 120 127 141 147 149 151 153 156 155 158 157 156 156 158 159 166 164 165 166 165 166 160 156 156 161 161 163 165 165 167 169 171 170 171 172 173 177 -2147483647 -2147483647 -2147483647 -2147483647 -2147483647 -2147483647 -2147483647 -2147483647 -2147483647 -2147483647 -2147483647 -2147483647 -2147483647 -2147483647 -2147483647 -2147483647 -2147483647 -2147483647 -2147483647 -2147483647 -2147483647 -2147483647 -2147483647 -2147483647 -2147483647 -2147483647 -2147483647
146 153 140 148 153 158 157 154 146 137 125 122 121 111 100 89 90 90 91 92 95 96 93 94 94 91 91 107 125 133 138 140 139 141 141 141 143 144 146 147 148 149 150 150 152 152 151 152 153 153 153 153 154 154 154 155 153 153 152 151 149 148 148 148 149 149 149 149 149 148 148 148 148 147 146 146 145 145 144 144 145 146 146 147 148 148 147 147 147 147 147 146 146 148 149 150 150 151 152 152 153 153 153 152 150 152 158 161 162 162 162 162 161 159 158 158 157 157 156 154 153 153 154 153 148 141 139 114 116 123 137 131 120 119 124 130 136 141 154 142 145 154 152 148 137 122 117 130 134 137 145 144 142 136 130 132 129 135 143 151 159 153 149 140 133 114 103 107 104 100 107 114 108 111 114 128 142 145 146 150 151 150 153 152 153 153 150 152 152 152 153 153 155 157 159 162 167 161 159 160 161 163 165 166 168 169 170 170 170 171 172 179 -2147483647 -2147483647 -2147483647 -2147483647 -2147483647 -2147483647 -2147483647 -2147483647 -2147483647 -2147483647 -2147483647 -2147483647 -2147483647 -2147483647 -2147483647 -2147483647 -2147483647 -2147483647 -2147483647 -2147483647 -2147483647 -2147483647 -2147483647 -2147483647 -2147483647 -2147483647 -2147483647 -2147483647
139 148 146 138 152 151 152 156 150 149 144 142 136 124 102 89 89 88 88 88 92 92 90 92 94 92 94 108 130 137 140 142 143 144 142 142 143 142 143 144 145 147 149 151 151 152 151 152 153 152 152 153 153 153 153 152 152 152 151 150 149 147 146 147 147 147 148 149 149 149 149 148 148 147 146 146 145 144 143 143 143 144 145 146 147 147 148 148 147 147 147 146 145 146 146 147 148 148 151 152 153 154 154 155 156 156 159 160 162 163 162 162 161 160 159 159 158 156 155 153 152 153 154 155 154 152 147 130 116 125 134 133 125 120 120 131 140 150 153 143 154 157 150 142 140 130 123 126 135 147 151 150 139 141 136 132 138 146 140 154 157 149 142 137 114 118 128 111 101 127 136 136 139 132 127 136 143 147 148 147 148 150 148 149 149 147 149 151 151 154 153 152 156 160 162 160 160 162 164 161 162 164 167 168 168 169 170 171 171 172 178 -2147483647 -2147483647 -2147483647 -2147483647 -2147483647 -2147483647 -2147483647 -2147483647 -2147483647 -2147483647 -2147483647 -2147483647 -2147483647 -2147483647 -2147483647 -2147483647 -2147483647 -2147483647 -2147483647 -2147483647 -2147483647 -2147483647 -2147483647 -2147483647 -2147483647 -2147483647 -2147483647 -2147483647 -2147483647
146 153 150 139 143 151 149 150 154 153 150 140 132 124 114 117 107 88 85 85 86 88 89 92 88 88 97 116 127 136 140 142 144 144 143 143 143 141 141 142 145 146 148 149 151 151 151 152 152 151 152 153 152 152 151 150 149 149 148 149 148 147 146 146 146 147 147 147 147 147 147 147 147 147 146 145 144 144 143 144 145 146 146 147 147 148 148 148 147 146 146 145 144 144 143 145 146 146 150 152 153 154 155 156 156 157 158 159 159 161 162 163 162 160 159 157 156 155 154 153 151 152 154 156 157 155 149 136 115 133 141 129 124 117 116 128 134 147 154 156 158 159 156 150 141 127 137 148 149 145 156 150 150 145 137 133 149 150 142 157 160 149 130 130 139 144 149 128 117 124 146 143 149 137 122 135 141 142 143 143 146 149 153 154 153 150 152 154 156 157 153 153 156 157 156 157 158 159 160 164 166 167 168 169 169 170 171 171 173 177 -2147483647 -2147483647 -2147483647 -2147483647 -2147483647 -2147483647 -2147483647 -2147483647 -2147483647 -2147483647 -2147483647 -2147483647 -2147483647 -2147483647 -2147483647 -2147483647 -2147483647 -2147483647 -2147483647 -2147483647 -2147483647 -2147483647 -2147483647 -2147483647 -2147483647 -2147483647 -2147483647 -2147483647 -2147483647 -2147483647
155 153 150 146 137 145 144 141 151 152 150 146 143 139 134 129 120 99 96 92 100 106 109 108 99 103 106 108 126 138 141 143 144 145 145 145 143 140 139 141 144 145 146 148 149 151 151 152 151 152 152 151 151 150 149 148 146 145 145 145 146 145 143 143 144 144 145 146 146 146 147 147 147 147 147 146 146 145 144 144 144 145 146 147 148 148 148 147 147 146 145 145 144 143 142 142 142 146 149 150 151 153 154 155 156 157 158 159 160 162 164 163 161 159 157 155 154 154 155 153 151 154 155 157 158 156 152 146 136 142 143 133 115 116 118 132 131 139 144 152 156 150 145 147 148 149 149 148 151 155 158 158 151 141 135 134 150 160 158 156 152 154 146 133 152 154 149 148 143 140 151 153 146 132 119 142 143 146 144 147 148 149 152 152 155 156 154 156 156 161 158 158 158 161 160 161 161 162 163 165 166 169 168 169 170 170 171 174 -2147483647 -2147483647 -2147483647 -2147483647 -2147483647 -2147483647 -2147483647 -2147483647 -2147483647 -2147483647 -2147483647 -2147483647 -2147483647 -2147483647 -2147483647 -2147483647 -2147483647 -2147483647 -2147483647 -2147483647 -2147483647 -2147483647 -2147483647 -2147483647 -2147483647 -2147483647 -2147483647 -2147483647 -2147483647 -2147483647 -2147483647 -2147483647
151 151 146 139 133 141 138 141 148 146 148 146 144 134 129 116 107 109 112 108 109 115 119 117 114 116 113 111 128 136 139 142 144 145 143 145 143 142 142 140 141 143 144 146 147 148 150 151 151 151 150 149 148 147 147 146 146 145 143 142 142 141 140 141 142 143 143 145 145 145 146 147 147 147 147 146 145 145 145 145 144 144 146 147 148 148 148 147 145 144 143 142 141 140 141 143 143 145 146 146 148 150 152 154 154 155 157 158 161 162 164 163 162 159 154 152 154 156 155 152 150 152 156 158 160 158 154 140 137 142 146 148 148 150 151 149 135 135 143 158 157 143 145 149 151 153 153 152 147 151 157 159 153 145 142 146 154 159 158 157 151 147 146 150 157 154 149 142 157 141 154 149 145 121 140 148 155 154 155 154 153 151 153 152 154 156 158 158 157 159 162 162 159 160 163 161 163 164 166 167 168 168 168 169 169 170 174 -2147483647 -2147483647 -2147483647 -2147483647 -2147483647 -2147483647 -2147483647 -2147483647 -2147483647 -2147483647 -2147483647 -2147483647 -2147483647 -2147483647 -2147483647 -2147483647 -2147483647 -2147483647 -2147483647 -2147483647 -2147483647 -2147483647 -2147483647 -2147483647 -2147483647 -2147483647 -2147483647 -2147483647 -2147483647 -2147483647 -2147483647 -2147483647 -2147483647
141 141 146 145 133 133 130 132 143 140 145 143 141 138 127 111 115 112 115 109 114 114 122 122 121 119 114 116 117 130 136 139 142 145 144 146 144 143 141 139 140 142 143 144 146 147 148 150 150 148 148 147 147 146 146 144 143 143 141 140 139 137 138 140 141 141 142 143 143 144 145 145 146 146 146 146 146 146 145 146 146 145 145 147 148 148 148 147 145 143 142 141 140 140 142 144 144 143 143 143 145 146 147 149 149 152 153 155 156 160 161 164 162 158 148 148 153 157 157 153 149 151 153 156 160 160 154 142 134 141 142 146 147 151 154 152 155 157 157 159 154 145 144 147 150 153 154 153 153 154 155 156 153 151 151 152 154 160 164 165 154 155 152 157 159 154 153 156 162 158 153 148 145 136 151 157 160 160 155 156 156 157 158 156 155 157 159 160 160 158 158 163 160 162 163 165 165 165 167 168 167 168 168 169 170 173 -2147483647 -2147483647 -2147483647 -2147483647 -2147483647 -2147483647 -2147483647 -2147483647 -2147483647 -2147483647 -2147483647 -2147483647 -2147483647 -2147483647 -2147483647 -2147483647 -2147483647 -2147483647 -2147483647 -2147483647 -2147483647 -2147483647 -2147483647 -2147483647 -2147483647 -2147483647 -2147483647 -2147483647 -2147483647 -2147483647 -2147483647 -2147483647 -2147483647 -2147483647
147 149 145 137 137 132 127 125 133 135 139 137 134 135 123 116 116 116 119 120 120 119 122 126 122 119 121 115 111 128 133 138 142 144 146 147 145 143 141 140 139 140 142 144 145 147 148 149 148 147 146 146 145 143 142 141 139 139 138 136 136 135 136 138 138 139 140 141 142 142 144 144 145 146 147 146 146 146 146 146 146 145 145 147 148 148 147 146 145 143 142 144 144 143 143 145 146 144 143 145 145 147 147 146 143 143 143 146 154 159 162 165 164 159 153 153 155 160 157 152 153 154 154 152 158 160 152 145 137 142 143 142 146 150 154 152 153 157 160 160 157 153 148 150 152 153 154 155 154 158 160 157 148 149 154 154 157 159 164 165 162 161 157 155 159 160 156 162 163 156 149 145 151 156 158 160 161 160 155 156 156 158 159 160 158 158 157 160 162 162 159 163 163 164 166 166 167 167 167 167 167 168 168 169 172 -2147483647 -2147483647 -2147483647 -2147483647 -2147483647 -2147483647 -2147483647 -2147483647 -2147483647 -2147483647 -2147483647 -2147483647 -2147483647 -2147483647 -2147483647 -2147483647 -2147483647 -2147483647 -2147483647 -2147483647 -2147483647 -2147483647 -2147483647 -2147483647 -2147483647 -2147483647 -2147483647 -2147483647 -2147483647 -2147483647 -2147483647 -2147483647 -2147483647 -2147483647 -2147483647
149 147 146 143 139 130 121 116 118 129 131 131 126 127 118 118 121 123 124 123 125 129 129 129 125 123 123 117 118 130 134 137 140 142 145 147 144 142 140 140 139 139 140 142 144 145 147 148 147 147 145 144 143 141 139 137 135 134 134 134 132 132 134 135 136 136 138 139 140 141 142 143 144 145 146 146 147 146 147 147 146 146 146 146 148 147 146 145 144 143 143 145 146 146 146 146 147 145 145 147 149 149 150 148 147 148 147 145 155 158 161 165 163 156 155 157 160 162 159 153 156 157 155 154 161 160 153 152 144 145 143 140 146 151 155 153 151 153 156 160 156 151 148 148 149 150 152 156 157 159 159 160 160 157 159 155 154 157 161 166 163 166 161 157 161 163 158 163 160 157 156 152 153 155 158 160 162 161 156 156 154 156 156 159 160 162 163 160 160 162 164 163 164 164 164 167 167 167 168 168 168 169 169 173 -2147483647 -2147483647 -2147483647 -2147483647 -2147483647 -2147483647 -2147483647 -2147483647 -2147483647 -2147483647 -2147483647 -2147483647 -2147483647 -2147483647 -2147483647 -2147483647 -2147483647 -2147483647 -2147483647 -2147483647 -2147483647 -2147483647 -2147483647 -2147483647 -2147483647 -2147483647 -2147483647 -2147483647 -2147483647 -2147483647 -2147483647 -2147483647 -2147483647 -2147483647 -2147483647 -2147483647
148 141 135 136 138 134 129 124 117 120 124 123 115 119 123 123 125 125 126 124 120 124 128 132 124 122 120 118 116 128 134 138 141 143 144 146 144 142 140 140 139 138 138 140 142 144 146 148 147 146 144 143 142 141 140 137 135 134 132 129 128 129 130 132 133 134 135 137 138 139 140 141 142 143 144 145 146 146 147 147 146 146 146 147 147 148 147 144 142 141 141 144 146 147 147 148 148 147 148 150 151 152 152 153 154 154 152 151 158 158 160 164 163 157 158 152 156 161 153 149 150 160 155 153 161 163 159 154 146 148 146 146 143 147 152 155 148 152 156 160 155 152 145 144 147 147 150 153 154 157 159 161 162 163 163 157 159 158 161 165 168 167 162 158 159 162 164 163 161 156 155 156 159 155 153 155 158 161 160 157 155 154 155 156 158 161 164 164 162 163 164 164 163 164 165 166 166 167 169 168 169 169 172 -2147483647 -2147483647 -2147483647 -2147483647 -2147483647 -2147483647 -2147483647 -2147483647 -2147483647 -2147483647 -2147483647 -2147483647 -2147483647 -2147483647 -2147483647 -2147483647 -2147483647 -2147483647 -2147483647 -2147483647 -2147483647 -2147483647 -2147483647 -2147483647 -2147483647 -2147483647 -2147483647 -2147483647 -2147483647 -2147483647 -2147483647 -2147483647 -2147483647 -2147483647 -2147483647 -2147483647 -2147483647
144 141 133 126 135 134 131 128 125 117 107 111 106 113 118 121 124 128 130 130 127 123 128 132 121 114 113 108 115 122 127 134 139 141 143 146 143 142 141 139 138 138 136 138 139 142 145 147 146 145 143 142 140 139 137 136 133 132 130 128 127 127 127 128 129 131 132 133 135 136 137 138 140 141 142 143 144 146 146 147 147 147 147 147 148 148 146 141 136 133 138 143 147 148 148 148 147 147 148 150 151 152 152 154 156 157 156 159 162 163 165 167 166 164 164 162 158 162 153 154 155 159 154 152 161 158 149 145 143 147 149 150 149 151 154 156 152 149 152 158 155 149 144 146 150 152 149 148 149 151 152 154 156 160 163 160 163 159 155 158 163 168 169 161 158 163 165 160 159 159 161 163 160 154 154 155 155 158 159 159 159 161 158 160 160 161 160 163 165 164 164 163 164 164 165 165 166 167 168 170 172 173 -2147483647 -2147483647 -2147483647 -2147483647 -2147483647 -2147483647 -2147483647 -2147483647 -2147483647 -2147483647 -2147483647 -2147483647 -2147483647 -2147483647 -2147483647 -2147483647 -2147483647 -2147483647 -2147483647 -2147483647 -2147483647 -2147483647 -2147483647 -2147483647 -2147483647 -2147483647 -2147483647 -2147483647 -2147483647 -2147483647 -2147483647 -2147483647 -2147483647 -2147483647 -2147483647 -2147483647 -2147483647 -2147483647
150 148 145 143 140 136 133 131 126 116 110 103 108 113 115 116 118 123 126 133 133 128 132 133 129 126 121 120 128 130 131 135 139 142 144 145 144 143 140 138 139 136 135 138 137 140 142 146 145 143 141 139 136 133 130 128 126 125 126 126 127 127 127 128 129 131 130 130 132 133 134 136 138 140 141 142 143 144 144 145 146 146 147 147 148 147 145 143 141 137 139 143 146 148 149 147 146 145 146 149 151 153 153 154 155 157 159 160 161 163 164 166 168 167 168 169 169 169 168 166 166 168 167 166 166 160 157 154 149 147 149 152 148 152 150 155 155 151 153 158 158 157 152 151 152 154 149 147 148 146 147 150 152 157 162 164 165 165 164 158 161 169 169 161 160 165 166 160 161 161 165 166 163 161 156 155 155 155 156 157 158 159 161 163 163 164 165 165 165 164 162 163 164 164 164 165 166 168 170 172 -2147483647 -2147483647 -2147483647 -2147483647 -2147483647 -2147483647 -2147483647 -2147483647 -2147483647 -2147483647 -2147483647 -2147483647 -2147483647 -2147483647 -2147483647 -2147483647 -2147483647 -2147483647 -2147483647 -2147483647 -2147483647 -2147483647 -2147483647 -2147483647 -2147483647 -2147483647 -2147483647 -2147483647 -2147483647 -2147483647 -2147483647 -2147483647 -2147483647 -2147483647 -2147483647 -2147483647 -2147483647 -2147483647 -2147483647 -2147483647
150 150 148 147 143 137 137 131 121 112 118 115 111 115 118 121 122 126 131 129 137 132 136 132 126 123 118 119 126 130 134 135 136 139 142 145 146 143 142 141 141 140 138 139 139 141 144 146 144 140 136 133 131 129 127 125 124 124 125 127 127 127 127 128 130 132 131 131 132 132 133 135 136 138 138 139 140 141 142 143 145 146 147 147 146 145 143 141 138 138 142 145 147 149 149 147 142 141 144 147 150 152 153 155 155 155 156 158 160 161 162 164 164 165 166 168 168 169 170 169 169 169 170 169 166 164 162 160 156 154 154 154 155 156 156 156 157 156 155 155 157 159 156 155 158 156 156 155 157 156 155 153 152 154 155 156 156 159 166 168 165 165 171 169 164 160 164 168 165 167 167 168 167 163 158 159 159 159 159 158 159 159 159 161 162 163 164 166 165 162 162 163 163 163 164 166 168 170 173 -2147483647 -2147483647 -2147483647 -2147483647 -2147483647 -2147483647 -2147483647 -2147483647 -2147483647 -2147483647 -2147483647 -2147483647 -2147483647 -2147483647 -2147483647 -2147483647 -2147483647 -2147483647 -2147483647 -2147483647 -2147483647 -2147483647 -2147483647 -2147483647 -2147483647 -2147483647 -2147483647 -2147483647 -2147483647 -2147483647 -2147483647 -2147483647 -2147483647 -2147483647 -2147483647 -2147483647 -2147483647 -2147483647 -2147483647 -2147483647 -2147483647
148 148 147 147 145 143 135 128 123 124 119 126 118 122 126 125 127 131 134 138 140 140 133 130 130 125 123 125 128 131 135 136 137 139 140 143 146 146 144 142 142 139 139 140 141 143 146 145 142 138 134 132 129 126 126 127 126 124 125 127 127 128 127 127 128 131 134 134 133 134 133 133 134 135 136 136 136 138 139 142 144 145 146 146 141 135 132 126 121 119 129 134 140 147 148 146 141 141 143 146 149 152 153 155 154 153 154 156 157 158 160 162 163 163 163 165 167 168 168 169 169 170 170 170 168 167 167 166 164 162 161 158 157 156 156 157 157 157 157 156 157 158 159 159 159 160 160 161 162 162 161 162 162 161 157 155 155 158 164 169 166 167 168 171 172 164 158 160 164 167 164 165 166 167 165 163 159 161 165 164 163 162 160 162 165 166 166 165 164 162 163 162 162 163 165 167 170 173 -2147483647 -2147483647 -2147483647 -2147483647 -2147483647 -2147483647 -2147483647 -2147483647 -2147483647 -2147483647 -2147483647 -2147483647 -2147483647 -2147483647 -2147483647 -2147483647 -2147483647 -2147483647 -2147483647 -2147483647 -2147483647 -2147483647 -2147483647 -2147483647 -2147483647 -2147483647 -2147483647 -2147483647 -2147483647 -2147483647 -2147483647 -2147483647 -2147483647 -2147483647 -2147483647 -2147483647 -2147483647 -2147483647 -2147483647 -2147483647 -2147483647 -2147483647
147 143 144 144 144 143 142 139 134 133 132 130 128 130 133 134 136 137 138 136 140 141 136 136 135 133 131 130 130 133 134 136 138 138 139 140 143 146 146 144 142 140 141 142 142 143 146 142 138 136 133 131 127 127 128 128 128 128 126 126 128 128 127 128 129 131 132 134 135 135 135 134 133 133 134 133 132 136 138 140 142 143 144 144 144 144 140 131 126 127 134 139 136 144 139 131 133 137 145 148 150 152 154 155 154 153 151 152 154 156 158 160 161 162 164 165 165 166 167 168 169 170 170 170 169 169 168 167 165 163 161 159 157 155 154 155 156 156 155 154 153 157 157 159 159 159 160 159 159 160 161 161 163 164 165 164 166 166 168 168 164 164 167 169 175 167 159 162 158 159 157 159 162 164 164 168 167 163 162 165 166 164 163 164 165 166 165 165 164 163 163 163 163 165 165 167 171 -2147483647 -2147483647 -2147483647 -2147483647 -2147483647 -2147483647 -2147483647 -2147483647 -2147483647 -2147483647 -2147483647 -2147483647 -2147483647 -2147483647 -2147483647 -2147483647 -2147483647 -2147483647 -2147483647 -2147483647 -2147483647 -2147483647 -2147483647 -2147483647 -2147483647 -2147483647 -2147483647 -2147483647 -2147483647 -2147483647 -2147483647 -2147483647 -2147483647 -2147483647 -2147483647 -2147483647 -2147483647 -2147483647 -2147483647 -2147483647 -2147483647 -2147483647 -2147483647
142 140 138 139 139 139 139 139 138 137 135 133 130 130 132 135 136 138 140 142 143 142 137 139 139 135 130 130 130 130 129 130 133 136 139 141 142 144 146 144 142 140 142 144 144 145 144 141 139 137 135 134 132 131 131 130 131 130 128 127 129 129 128 130 130 130 132 134 136 136 137 136 135 136 136 136 136 138 139 140 141 142 142 138 135 137 145 139 137 137 141 144 147 141 136 139 139 132 134 138 144 150 155 154 154 152 150 147 149 152 154 155 156 158 160 162 162 164 165 167 167 168 169 169 169 167 165 164 163 163 160 156 152 152 151 152 151 151 153 153 154 154 155 153 148 148 149 149 150 152 156 158 161 162 163 164 165 163 166 166 166 166 172 177 176 172 170 170 162 162 159 158 160 160 163 165 167 165 162 163 166 166 165 165 166 166 167 167 165 163 162 163 164 165 166 169 -2147483647 -2147483647 -2147483647 -2147483647 -2147483647 -2147483647 -2147483647 -2147483647 -2147483647 -2147483647 -2147483647 -2147483647 -2147483647 -2147483647 -2147483647 -2147483647 -2147483647 -2147483647 -2147483647 -2147483647 -2147483647 -2147483647 -2147483647 -2147483647 -2147483647 -2147483647 -2147483647 -2147483647 -2147483647 -2147483647 -2147483647 -2147483647 -2147483647 -2147483647 -2147483647 -2147483647 -2147483647 -2147483647 -2147483647 -2147483647 -2147483647 -2147483647 -2147483647 -2147483647
133 117 117 126 129 134 134 134 132 134 132 130 126 125 126 130 134 138 142 145 146 140 138 141 138 135 132 131 130 129 131 132 134 136 137 139 141 143 146 145 143 143 145 145 145 143 141 140 139 138 137 136 136 135 135 134 133 131 131 130 129 129 130 131 132 133 133 134 135 137 138 137 137 137 137 137 137 138 139 138 136 132 136 138 141 142 145 144 146 145 145 147 148 147 149 147 146 145 148 147 134 149 141 139 145 149 148 146 147 148 148 151 154 155 156 157 158 160 162 162 163 165 167 168 168 166 161 159 156 157 155 153 151 151 152 154 156 157 158 158 156 157 156 152 152 145 141 143 145 143 147 149 151 152 154 159 158 159 163 165 169 173 175 177 177 177 177 174 165 165 158 159 162 164 161 161 163 166 164 162 165 166 165 166 167 167 168 169 167 164 163 164 165 168 170 -2147483647 -2147483647 -2147483647 -2147483647 -2147483647 -2147483647 -2147483647 -2147483647 -2147483647 -2147483647 -2147483647 -2147483647 -2147483647 -2147483647 -2147483647 -2147483647 -2147483647 -2147483647 -2147483647 -2147483647 -2147483647 -2147483647 -2147483647 -2147483647 -2147483647 -2147483647 -2147483647 -2147483647 -2147483647 -2147483647 -2147483647 -2147483647 -2147483647 -2147483647 -2147483647 -2147483647 -2147483647 -2147483647 -2147483647 -2147483647 -2147483647 -2147483647 -2147483647 -2147483647 -2147483647
121 123 128 125 119 119 120 121 120 122 119 119 122 127 131 133 135 136 138 141 144 144 143 142 139 135 135 127 121 121 126 128 130 131 132 133 133 138 143 146 144 144 146 144 141 137 136 135 132 129 130 125 123 120 123 125 124 124 126 126 127 128 130 131 132 132 134 135 136 137 138 138 139 140 139 138 137 136 133 126 130 129 128 138 142 142 143 144 145 145 145 146 141 141 138 140 148 147 150 153 155 156 156 153 148 149 143 145 149 147 144 146 148 148 146 148 150 150 154 155 157 155 159 166 163 162 157 152 152 157 155 150 146 141 142 145 149 152 152 154 155 158 157 156 156 148 142 143 144 145 149 151 149 149 150 150 150 150 151 154 162 166 168 169 166 172 174 175 170 164 160 159 161 164 164 161 160 166 165 163 165 165 165 167 166 168 169 170 168 165 166 168 172 -2147483647 -2147483647 -2147483647 -2147483647 -2147483647 -2147483647 -2147483647 -2147483647 -2147483647 -2147483647 -2147483647 -2147483647 -2147483647 -2147483647 -2147483647 -2147483647 -2147483647 -2147483647 -2147483647 -2147483647 -2147483647 -2147483647 -2147483647 -2147483647 -2147483647 -2147483647 -2147483647 -2147483647 -2147483647 -2147483647 -2147483647 -2147483647 -2147483647 -2147483647 -2147483647 -2147483647 -2147483647 -2147483647 -2147483647 -2147483647 -2147483647 -2147483647 -2147483647 -2147483647 -2147483647 -2147483647 -2147483647
127 132 128 128 129 124 122 123 121 116 111 109 111 110 111 112 114 126 132 136 135 139 141 142 139 136 129 122 118 114 115 120 119 119 117 115 115 124 135 145 143 142 141 134 129 131 126 126 122 123 125 125 123 120 116 119 122 124 124 124 125 125 125 126 128 129 130 132 133 135 135 133 136 138 136 133 137 137 137 134 133 133 137 139 138 137 136 139 139 140 142 143 144 145 146 147 148 144 146 147 147 151 152 155 156 153 150 151 146 141 143 146 149 152 151 150 148 143 142 145 146 148 153 159 155 155 151 148 152 156 147 141 140 142 144 144 140 138 141 145 150 154 156 158 158 155 156 159 158 156 153 151 150 148 149 146 146 146 145 144 143 147 151 155 154 157 161 169 164 162 162 163 159 161 164 163 163 163 164 165 165 166 167 166 166 167 167 167 166 166 168 -2147483647 -2147483647 -2147483647 -2147483647 -2147483647 -2147483647 -2147483647 -2147483647 -2147483647 -2147483647 -2147483647 -2147483647 -2147483647 -2147483647 -2147483647 -2147483647 -2147483647 -2147483647 -2147483647 -2147483647 -2147483647 -2147483647 -2147483647 -2147483647 -2147483647 -2147483647 -2147483647 -2147483647 -2147483647 -2147483647 -2147483647 -2147483647 -2147483647 -2147483647 -2147483647 -2147483647 -2147483647 -2147483647 -2147483647 -2147483647 -2147483647 -2147483647 -2147483647 -2147483647 -2147483647 -2147483647 -2147483647 -2147483647 -2147483647
133 133 131 130 129 125 122 124 120 116 106 114 115 110 109 107 108 110 112 115 118 125 130 134 134 131 127 114 106 100 95 97 99 105 107 120 129 131 131 131 115 116 111 114 101 105 103 101 103 106 97 96 95 93 88 94 105 110 121 129 130 129 127 124 121 121 123 126 127 130 132 135 137 139 140 140 140 137 135 135 132 130 133 134 133 132 132 134 132 134 137 138 142 144 144 145 147 149 150 151 151 152 153 152 156 153 146 149 148 143 141 144 145 150 145 148 151 149 149 153 155 154 153 151 157 159 162 165 160 159 151 153 149 149 149 154 152 149 149 153 152 147 149 153 154 158 160 157 153 150 149 147 144 143 142 143 146 148 150 153 154 147 149 155 156 158 162 167 164 159 161 163 162 163 165 164 162 163 164 165 167 167 168 167 166 166 166 168 170 -2147483647 -2147483647 -2147483647 -2147483647 -2147483647 -2147483647 -2147483647 -2147483647 -2147483647 -2147483647 -2147483647 -2147483647 -2147483647 -2147483647 -2147483647 -2147483647 -2147483647 -2147483647 -2147483647 -2147483647 -2147483647 -2147483647 -2147483647 -2147483647 -2147483647 -2147483647 -2147483647 -2147483647 -2147483647 -2147483647 -2147483647 -2147483647 -2147483647 -2147483647 -2147483647 -2147483647 -2147483647 -2147483647 -2147483647 -2147483647 -2147483647 -2147483647 -2147483647 -2147483647 -2147483647 -2147483647 -2147483647 -2147483647 -2147483647 -2147483647 -2147483647
133 131 129 131 121 117 119 121 117 113 110 116 117 113 119 122 121 130 130 130 134 136 139 138 130 125 121 118 116 113 106 106 107 109 109 107 115 118 123 128 122 119 107 112 105 96 91 90 94 100 102 109 113 106 98 94 93 102 117 123 129 130 127 126 126 125 125 128 130 131 132 133 134 137 139 138 134 131 130 130 129 129 127 126 125 126 125 126 127 132 135 137 139 141 141 143 145 146 148 150 151 153 154 156 156 157 155 155 153 149 149 151 153 154 155 155 152 151 153 152 156 159 160 155 153 155 157 157 165 162 160 164 158 159 161 158 159 152 152 155 157 153 153 154 158 160 153 151 149 148 146 148 150 151 146 148 148 154 158 158 157 158 153 155 157 158 162 165 160 160 160 161 163 163 164 163 163 164 166 166 168 171 170 168 166 166 168 -2147483647 -2147483647 -2147483647 -2147483647 -2147483647 -2147483647 -2147483647 -2147483647 -2147483647 -2147483647 -2147483647 -2147483647 -2147483647 -2147483647 -2147483647 -2147483647 -2147483647 -2147483647 -2147483647 -2147483647 -2147483647 -2147483647 -2147483647 -2147483647 -2147483647 -2147483647 -2147483647 -2147483647 -2147483647 -2147483647 -2147483647 -2147483647 -2147483647 -2147483647 -2147483647 -2147483647 -2147483647 -2147483647 -2147483647 -2147483647 -2147483647 -2147483647 -2147483647 -2147483647 -2147483647 -2147483647 -2147483647 -2147483647 -2147483647 -2147483647 -2147483647 -2147483647 -2147483647
133 134 134 131 121 122 128 125 124 123 125 130 129 126 123 115 115 132 134 133 135 140 142 138 138 132 124 117 108 99 91 80 74 101 83 90 98 103 117 120 107 103 99 97 98 113 111 120 127 127 123 127 130 138 135 130 115 101 99 102 112 122 110 103 100 105 112 118 122 125 126 123 120 120 132 129 125 129 126 125 131 130 127 123 121 122 124 126 127 131 134 136 137 139 140 142 144 146 147 148 150 150 152 153 153 154 155 155 156 155 153 155 154 155 156 154 150 148 152 155 157 159 162 164 163 163 164 165 168 167 168 167 165 168 166 165 164 162 162 161 157 158 155 153 158 158 154 152 149 148 150 151 152 154 156 156 156 158 159 163 161 160 159 158 156 157 160 159 163 160 159 162 163 163 163 163 164 165 166 168 170 171 168 166 166 167 -2147483647 -2147483647 -2147483647 -2147483647 -2147483647 -2147483647 -2147483647 -2147483647 -2147483647 -2147483647 -2147483647 -2147483647 -2147483647 -2147483647 -2147483647 -2147483647 -2147483647 -2147483647 -2147483647 -2147483647 -2147483647 -2147483647 -2147483647 -2147483647 -2147483647 -2147483647 -2147483647 -2147483647 -2147483647 -2147483647 -2147483647 -2147483647 -2147483647 -2147483647 -2147483647 -2147483647 -2147483647 -2147483647 -2147483647 -2147483647 -2147483647 -2147483647 -2147483647 -2147483647 -2147483647 -2147483647 -2147483647 -2147483647 -2147483647 -2147483647 -2147483647 -2147483647 -2147483647 -2147483647
130 132 132 131 133 130 135 128 123 117 120 124 122 130 127 123 127 134 137 133 132 123 121 128 115 107 99 101 97 100 100 98 100 116 111 109 111 117 138 136 129 134 134 132 129 134 129 132 127 116 115 119 121 132 135 129 130 127 127 120 116 124 107 108 109 111 114 116 114 121 122 125 131 137 141 139 138 139 138 135 126 119 111 107 113 120 123 128 131 129 126 128 132 134 136 138 140 141 143 143 145 146 148 149 150 151 153 153 154 154 155 156 157 156 155 153 151 148 151 154 155 159 161 162 162 165 166 167 167 167 167 169 168 169 167 167 166 166 164 163 162 159 158 158 158 160 155 152 153 152 152 153 153 155 157 156 156 158 160 162 163 158 159 160 160 158 158 158 161 162 160 160 162 163 163 163 164 164 164 166 167 167 166 167 170 -2147483647 -2147483647 -2147483647 -2147483647 -2147483647 -2147483647 -2147483647 -2147483647 -2147483647 -2147483647 -2147483647 -2147483647 -2147483647 -2147483647 -2147483647 -2147483647 -2147483647 -2147483647 -2147483647 -2147483647 -2147483647 -2147483647 -2147483647 -2147483647 -2147483647 -2147483647 -2147483647 -2147483647 -2147483647 -2147483647 -2147483647 -2147483647 -2147483647 -2147483647 -2147483647 -2147483647 -2147483647 -2147483647 -2147483647 -2147483647 -2147483647 -2147483647 -2147483647 -2147483647 -2147483647 -2147483647 -2147483647 -2147483647 -2147483647 -2147483647 -2147483647 -2147483647 -2147483647 -2147483647 -2147483647
127 129 128 128 131 129 128 137 133 132 133 133 129 128 129 130 129 130 126 131 134 140 141 143 144 142 137 130 131 129 127 124 125 125 131 131 128 125 145 143 140 143 136 131 128 135 130 138 138 134 132 138 133 141 142 133 136 133 134 135 133 135 133 133 135 136 136 137 138 139 139 140 139 138 137 136 138 135 134 136 135 132 129 126 125 124 120 121 121 116 113 115 115 118 126 131 135 138 139 139 139 140 142 145 148 148 150 150 151 149 151 153 155 154 153 152 150 148 148 150 151 157 158 158 159 161 160 163 163 164 164 165 166 167 168 167 165 163 159 159 156 156 156 157 159 161 159 157 156 155 154 155 155 156 157 159 159 159 160 160 161 163 161 160 158 160 161 159 159 161 161 162 162 163 163 163 164 165 165 166 166 165 168 -2147483647 -2147483647 -2147483647 -2147483647 -2147483647 -2147483647 -2147483647 -2147483647 -2147483647 -2147483647 -2147483647 -2147483647 -2147483647 -2147483647 -2147483647 -2147483647 -2147483647 -2147483647 -2147483647 -2147483647 -2147483647 -2147483647 -2147483647 -2147483647 -2147483647 -2147483647 -2147483647 -2147483647 -2147483647 -2147483647 -2147483647 -2147483647 -2147483647 -2147483647 -2147483647 -2147483647 -2147483647 -2147483647 -2147483647 -2147483647 -2147483647 -2147483647 -2147483647 -2147483647 -2147483647 -2147483647 -2147483647 -2147483647 -2147483647 -2147483647 -2147483647 -2147483647 -2147483647 -2147483647 -2147483647 -2147483647 -2147483647
122 121 120 122 127 121 129 135 136 139 139 135 119 107 100 111 121 132 139 138 144 143 138 139 139 142 143 139 136 130 132 130 126 125 123 114 119 120 127 141 151 145 142 143 145 144 143 143 148 145 145 144 144 149 145 141 138 140 136 141 139 139 136 138 138 136 135 136 135 134 135 136 134 130 130 132 132 133 132 132 130 128 126 125 125 123 121 125 126 128 129 131 133 134 133 126 122 123 128 129 129 134 138 143 146 147 146 146 144 140 137 140 146 144 145 146 147 146 145 148 150 154 152 153 155 153 155 158 161 164 163 164 162 163 164 166 166 163 160 157 154 153 156 156 156 158 159 161 160 161 161 160 159 159 159 157 158 160 163 160 159 162 162 160 159 160 161 162 162 161 161 162 162 162 162 162 163 165 166 165 164 165 171 -2147483647 -2147483647 -2147483647 -2147483647 -2147483647 -2147483647 -2147483647 -2147483647 -2147483647 -2147483647 -2147483647 -2147483647 -2147483647 -2147483647 -2147483647 -2147483647 -2147483647 -2147483647 -2147483647 -2147483647 -2147483647 -2147483647 -2147483647 -2147483647 -2147483647 -2147483647 -2147483647 -2147483647 -2147483647 -2147483647 -2147483647 -2147483647 -2147483647 -2147483647 -2147483647 -2147483647 -2147483647 -2147483647 -2147483647 -2147483647 -2147483647 -2147483647 -2147483647 -2147483647 -2147483647 -2147483647 -2147483647 -2147483647 -2147483647 -2147483647 -2147483647 -2147483647 -2147483647 -2147483647 -2147483647 -2147483647 -2147483647
115 119 123 125 121 127 131 134 136 136 139 140 140 139 141 141 141 141 143 145 144 133 118 115 126 137 142 141 139 139 137 133 129 127 123 121 121 121 131 143 153 151 150 150 147 150 148 150 148 151 150 150 150 150 149 148 146 146 144 134 132 132 131 133 133 132 130 131 129 127 124 127 129 125 128 128 128 126 121 121 123 122 117 116 113 112 113 118 121 122 121 123 127 127 131 138 141 141 138 133 126 116 117 130 138 140 139 138 137 141 142 143 140 124 117 123 129 133 132 134 139 142 144 147 149 150 153 154 157 156 157 160 161 161 161 163 165 163 159 155 156 158 156 155 154 154 154 155 154 158 158 158 159 159 159 162 163 159 161 161 159 159 162 163 163 162 162 161 162 162 162 162 161 161 161 161 162 164 165 164 163 167 -2147483647 -2147483647 -2147483647 -2147483647 -2147483647 -2147483647 -2147483647 -2147483647 -2147483647 -2147483647 -2147483647 -2147483647 -2147483647 -2147483647 -2147483647 -2147483647 -2147483647 -2147483647 -2147483647 -2147483647 -2147483647 -2147483647 -2147483647 -2147483647 -2147483647 -2147483647 -2147483647 -2147483647 -2147483647 -2147483647 -2147483647 -2147483647 -2147483647 -2147483647 -2147483647 -2147483647 -2147483647 -2147483647 -2147483647 -2147483647 -2147483647 -2147483647 -2147483647 -2147483647 -2147483647 -2147483647 -2147483647 -2147483647 -2147483647 -2147483647 -2147483647 -2147483647 -2147483647 -2147483647 -2147483647 -2147483647 -2147483647 -2147483647
103 112 117 105 109 115 119 129 132 135 136 137 138 138 140 142 142 142 142 143 146 146 142 140 140 141 142 146 143 139 130 123 122 119 116 115 119 130 139 147 152 152 151 152 151 151 152 152 152 152 152 151 151 151 150 149 146 144 139 133 123 117 118 118 122 116 113 114 98 101 96 108 119 127 126 126 124 125 120 115 116 113 108 105 102 109 113 102 108 114 108 113 115 118 122 125 127 135 139 138 141 142 139 132 128 128 128 128 121 123 128 143 144 137 131 130 128 127 129 131 129 129 130 129 129 134 139 144 150 155 157 158 158 162 162 163 164 163 159 157 156 159 158 158 158 156 156 155 157 155 156 156 158 160 160 161 166 162 162 164 162 163 161 160 162 163 164 163 163 161 161 161 161 161 161 162 163 165 166 167 167 -2147483647 -2147483647 -2147483647 -2147483647 -2147483647 -2147483647 -2147483647 -2147483647 -2147483647 -2147483647 -2147483647 -2147483647 -2147483647 -2147483647 -2147483647 -2147483647 -2147483647 -2147483647 -2147483647 -2147483647 -2147483647 -2147483647 -2147483647 -2147483647 -2147483647 -2147483647 -2147483647 -2147483647 -2147483647 -2147483647 -2147483647 -2147483647 -2147483647 -2147483647 -2147483647 -2147483647 -2147483647 -2147483647 -2147483647 -2147483647 -2147483647 -2147483647 -2147483647 -2147483647 -2147483647 -2147483647 -2147483647 -2147483647 -2147483647 -2147483647 -2147483647 -2147483647 -2147483647 -2147483647 -2147483647 -2147483647 -2147483647 -2147483647 -2147483647
133 129 112 101 103 108 114 125 128 131 133 133 135 137 142 142 144 145 146 146 146 145 146 146 146 145 144 145 145 141 136 125 114 111 105 103 102 116 130 139 147 148 152 152 152 151 151 147 144 151 152 151 150 148 145 146 143 143 135 133 130 124 119 110 112 108 98 98 102 103 115 121 128 131 130 130 122 116 107 107 113 115 118 120 112 112 126 117 109 114 113 108 111 119 110 112 116 124 128 127 129 135 140 142 143 145 146 139 141 143 145 146 147 143 137 136 135 138 141 138 139 139 142 143 135 138 137 138 143 153 158 158 157 157 159 159 162 165 162 161 161 161 161 160 157 155 159 156 160 157 156 157 158 158 159 160 163 165 164 165 163 164 162 164 164 164 163 163 162 162 161 160 160 161 161 163 166 169 -2147483647 -2147483647 -2147483647 -2147483647 -2147483647 -2147483647 -2147483647 -2147483647 -2147483647 -2147483647 -2147483647 -2147483647 -2147483647 -2147483647 -2147483647 -2147483647 -2147483647 -2147483647 -2147483647 -2147483647 -2147483647 -2147483647 -2147483647 -2147483647 -2147483647 -2147483647 -2147483647 -2147483647 -2147483647 -2147483647 -2147483647 -2147483647 -2147483647 -2147483647 -2147483647 -2147483647 -2147483647 -2147483647 -2147483647 -2147483647 -2147483647 -2147483647 -2147483647 -2147483647 -2147483647 -2147483647 -2147483647 -2147483647 -2147483647 -2147483647 -2147483647 -2147483647 -2147483647 -2147483647 -2147483647 -2147483647 -2147483647 -2147483647 -2147483647 -2147483647 -2147483647 -2147483647
140 143 144 123 113 116 119 116 120 124 129 130 134 139 142 143 144 145 144 144 143 141 141 143 145 146 146 146 144 140 142 140 135 124 112 116 113 115 120 124 131 133 134 136 134 131 130 134 138 148 147 148 145 144 142 143 139 136 139 136 136 133 126 124 126 127 126 127 129 132 133 133 133 130 125 124 119 117 113 111 117 125 128 131 131 131 131 125 124 128 128 127 120 126 122 112 110 112 119 122 124 129 131 131 138 146 143 143 143 146 152 142 147 146 144 143 139 136 130 136 143 142 137 143 150 153 152 148 147 150 156 159 159 159 158 160 161 163 164 164 163 162 162 161 161 162 162 161 160 158 156 158 158 158 160 161 162 162 164 164 164 164 164 164 164 163 162 162 162 162 161 161 160 161 164 167 -2147483647 -2147483647 -2147483647 -2147483647 -2147483647 -2147483647 -2147483647 -2147483647 -2147483647 -2147483647 -2147483647 -2147483647 -2147483647 -2147483647 -2147483647 -2147483647 -2147483647 -2147483647 -2147483647 -2147483647 -2147483647 -2147483647 -2147483647 -2147483647 -2147483647 -2147483647 -2147483647 -2147483647 -2147483647 -2147483647 -2147483647 -2147483647 -2147483647 -2147483647 -2147483647 -2147483647 -2147483647 -2147483647 -2147483647 -2147483647 -2147483647 -2147483647 -2147483647 -2147483647 -2147483647 -2147483647 -2147483647 -2147483647 -2147483647 -2147483647 -2147483647 -2147483647 -2147483647 -2147483647 -2147483647 -2147483647 -2147483647 -2147483647 -2147483647 -2147483647 -2147483647 -2147483647 -2147483647 -2147483647
122 141 148 135 128 133 138 125 125 129 132 133 137 135 139 138 138 138 137 138 139 142 144 145 144 142 144 146 146 144 147 146 144 145 142 136 138 140 140 143 146 139 126 120 120 116 113 127 139 142 141 144 141 138 139 136 137 135 135 134 134 133 134 133 133 133 134 133 130 127 126 126 124 123 122 121 121 121 124 126 126 129 130 130 127 129 130 132 134 133 134 133 133 133 130 126 128 124 127 124 125 124 126 133 141 139 137 136 139 143 146 147 152 156 154 152 148 144 139 136 135 143 147 144 142 145 154 159 158 159 159 158 160 161 161 161 161 161 163 164 164 165 165 166 165 166 166 166 165 164 162 159 157 155 157 159 160 164 164 164 164 164 164 164 162 162 161 160 160 161 162 162 163 166 170 -2147483647 -2147483647 -2147483647 -2147483647 -2147483647 -2147483647 -2147483647 -2147483647 -2147483647 -2147483647 -2147483647 -2147483647 -2147483647 -2147483647 -2147483647 -2147483647 -2147483647 -2147483647 -2147483647 -2147483647 -2147483647 -2147483647 -2147483647 -2147483647 -2147483647 -2147483647 -2147483647 -2147483647 -2147483647 -2147483647 -2147483647 -2147483647 -2147483647 -2147483647 -2147483647 -2147483647 -2147483647 -2147483647 -2147483647 -2147483647 -2147483647 -2147483647 -2147483647 -2147483647 -2147483647 -2147483647 -2147483647 -2147483647 -2147483647 -2147483647 -2147483647 -2147483647 -2147483647 -2147483647 -2147483647 -2147483647 -2147483647 -2147483647 -2147483647 -2147483647 -2147483647 -2147483647 -2147483647 -2147483647 -2147483647
134 125 143 151 148 144 139 136 127 122 124 125 132 128 126 124 119 116 119 120 125 138 144 143 141 141 141 144 141 143 142 146 146 148 148 149 149 149 147 148 149 151 149 147 142 141 137 133 136 135 136 139 139 139 136 136 134 133 133 131 133 130 128 129 129 130 128 129 129 129 131 133 135 134 133 127 126 128 122 121 117 113 120 126 125 128 130 131 129 126 128 130 132 135 133 132 135 136 135 132 132 131 130 132 137 133 128 132 136 141 147 149 152 152 153 156 150 151 150 145 136 135 140 146 150 149 147 157 159 161 160 161 158 160 160 162 162 162 163 164 165 166 167 168 166 166 167 169 168 166 165 164 164 163 161 163 164 164 164 165 164 164 164 164 164 162 161 159 159 160 162 163 165 168 169 -2147483647 -2147483647 -2147483647 -2147483647 -2147483647 -2147483647 -2147483647 -2147483647 -2147483647 -2147483647 -2147483647 -2147483647 -2147483647 -2147483647 -2147483647 -2147483647 -2147483647 -2147483647 -2147483647 -2147483647 -2147483647 -2147483647 -2147483647 -2147483647 -2147483647 -2147483647 -2147483647 -2147483647 -2147483647 -2147483647 -2147483647 -2147483647 -2147483647 -2147483647 -2147483647 -2147483647 -2147483647 -2147483647 -2147483647 -2147483647 -2147483647 -2147483647 -2147483647 -2147483647 -2147483647 -2147483647 -2147483647 -2147483647 -2147483647 -2147483647 -2147483647 -2147483647 -2147483647 -2147483647 -2147483647 -2147483647 -2147483647 -2147483647 -2147483647 -2147483647 -2147483647 -2147483647 -2147483647 -2147483647 -2147483647
149 148 143 140 149 146 144 141 135 122 116 122 130 125 121 122 121 124 124 126 136 142 141 138 135 136 139 142 140 141 141 139 141 144 143 146 145 144 149 149 146 151 149 145 139 132 130 126 130 128 127 134 134 134 133 129 128 123 126 124 129 130 129 126 123 123 120 123 119 123 124 120 128 132 133 138 140 135 133 125 130 126 124 124 129 122 123 129 128 130 130 130 132 132 133 133 133 131 134 132 133 137 138 140 139 136 134 134 134 138 141 141 143 146 144 152 157 156 152 150 148 142 139 141 142 149 154 156 158 160 161 160 162 161 160 160 162 163 163 163 163 164 165 166 166 165 166 167 167 166 166 165 164 164 164 164 165 165 165 165 165 165 165 164 165 165 163 160 161 162 162 162 162 165 168 -2147483647 -2147483647 -2147483647 -2147483647 -2147483647 -2147483647 -2147483647 -2147483647 -2147483647 -2147483647 -2147483647 -2147483647 -2147483647 -2147483647 -2147483647 -2147483647 -2147483647 -2147483647 -2147483647 -2147483647 -2147483647 -2147483647 -2147483647 -2147483647 -2147483647 -2147483647 -2147483647 -2147483647 -2147483647 -2147483647 -2147483647 -2147483647 -2147483647 -2147483647 -2147483647 -2147483647 -2147483647 -2147483647 -2147483647 -2147483647 -2147483647 -2147483647 -2147483647 -2147483647 -2147483647 -2147483647 -2147483647 -2147483647 -2147483647 -2147483647 -2147483647 -2147483647 -2147483647 -2147483647 -2147483647 -2147483647 -2147483647 -2147483647 -2147483647 -2147483647 -2147483647 -2147483647 -2147483647 -2147483647 -2147483647
154 154 150 136 127 147 148 144 143 138 127 126 129 126 124 129 130 132 134 139 140 140 139 136 135 136 140 138 138 138 139 139 143 142 142 144 145 147 150 150 148 143 136 132 130 124 119 119 120 122 121 118 125 124 126 122 127 121 126 123 121 126 126 126 134 129 131 126 128 129 136 128 132 137 134 137 138 141 141 139 140 140 137 137 135 134 128 121 116 123 120 125 127 129 129 131 130 128 129 131 134 135 136 134 134 133 134 133 135 137 138 137 136 137 143 147 152 156 152 152 155 153 147 145 141 144 146 151 153 154 157 159 161 162 161 161 162 163 162 163 162 163 164 164 165 164 165 166 166 165 164 164 164 164 164 165 166 166 166 166 166 165 164 163 164 164 162 162 162 162 162 162 163 168 -2147483647 -2147483647 -2147483647 -2147483647 -2147483647 -2147483647 -2147483647 -2147483647 -2147483647 -2147483647 -2147483647 -2147483647 -2147483647 -2147483647 -2147483647 -2147483647 -2147483647 -2147483647 -2147483647 -2147483647 -2147483647 -2147483647 -2147483647 -2147483647 -2147483647 -2147483647 -2147483647 -2147483647 -2147483647 -2147483647 -2147483647 -2147483647 -2147483647 -2147483647 -2147483647 -2147483647 -2147483647 -2147483647 -2147483647 -2147483647 -2147483647 -2147483647 -2147483647 -2147483647 -2147483647 -2147483647 -2147483647 -2147483647 -2147483647 -2147483647 -2147483647 -2147483647 -2147483647 -2147483647 -2147483647 -2147483647 -2147483647 -2147483647 -2147483647 -2147483647 -2147483647 -2147483647 -2147483647 -2147483647 -2147483647 -2147483647
152 146 151 149 143 128 136 143 143 143 133 127 127 127 135 138 141 140 133 122 112 112 127 133 137 138 136 137 137 139 139 140 141 140 142 146 148 149 150 153 147 142 132 132 128 128 129 131 128 124 131 123 128 113 126 120 123 123 120 121 129 124 134 130 138 134 137 139 141 139 141 138 139 138 137 136 137 141 142 140 141 141 135 131 129 131 128 133 129 128 128 124 120 121 125 124 127 128 133 134 131 130 132 133 136 137 136 138 135 134 136 136 135 139 140 144 147 152 155 157 155 151 150 149 149 147 146 149 150 151 152 153 156 160 161 161 162 163 162 162 162 162 163 163 164 165 165 166 166 165 165 164 164 163 163 163 164 166 166 166 165 165 164 162 163 162 162 162 163 162 162 163 168 -2147483647 -2147483647 -2147483647 -2147483647 -2147483647 -2147483647 -2147483647 -2147483647 -2147483647 -2147483647 -2147483647 -2147483647 -2147483647 -2147483647 -2147483647 -2147483647 -2147483647 -2147483647 -2147483647 -2147483647 -2147483647 -2147483647 -2147483647 -2147483647 -2147483647 -2147483647 -2147483647 -2147483647 -2147483647 -2147483647 -2147483647 -2147483647 -2147483647 -2147483647 -2147483647 -2147483647 -2147483647 -2147483647 -2147483647 -2147483647 -2147483647 -2147483647 -2147483647 -2147483647 -2147483647 -2147483647 -2147483647 -2147483647 -2147483647 -2147483647 -2147483647 -2147483647 -2147483647 -2147483647 -2147483647 -2147483647 -2147483647 -2147483647 -2147483647 -2147483647 -2147483647 -2147483647 -2147483647 -2147483647 -2147483647 -2147483647 -2147483647
154 151 155 155 152 153 137 116 116 127 125 121 126 136 136 131 140 131 118 116 106 107 116 117 125 126 117 122 121 130 130 129 124 123 121 126 128 133 138 144 138 130 136 138 134 134 135 141 140 143 139 137 140 137 139 139 139 137 137 136 138 136 137 140 142 142 143 144 145 144 143 142 142 139 136 137 138 139 139 141 143 143 141 140 139 138 136 137 133 133 133 132 129 127 131 122 123 127 123 128 131 135 138 137 134 135 137 139 140 139 134 133 133 138 140 143 146 147 151 155 157 153 153 151 150 153 152 150 150 150 151 153 153 156 159 161 161 161 161 161 161 161 162 162 163 164 165 166 166 166 165 164 164 163 162 161 161 163 164 164 164 164 162 163 162 162 161 161 162 162 165 -2147483647 -2147483647 -2147483647 -2147483647 -2147483647 -2147483647 -2147483647 -2147483647 -2147483647 -2147483647 -2147483647 -2147483647 -2147483647 -2147483647 -2147483647 -2147483647 -2147483647 -2147483647 -2147483647 -2147483647 -2147483647 -2147483647 -2147483647 -2147483647 -2147483647 -2147483647 -2147483647 -2147483647 -2147483647 -2147483647 -2147483647 -2147483647 -2147483647 -2147483647 -2147483647 -2147483647 -2147483647 -2147483647 -2147483647 -2147483647 -2147483647 -2147483647 -2147483647 -2147483647 -2147483647 -2147483647 -2147483647 -2147483647 -2147483647 -2147483647 -2147483647 -2147483647 -2147483647 -2147483647 -2147483647 -2147483647 -2147483647 -2147483647 -2147483647 -2147483647 -2147483647 -2147483647 -2147483647 -2147483647 -2147483647 -2147483647 -2147483647 -2147483647 -2147483647
151 152 153 155 157 156 154 146 137 132 119 113 125 124 123 124 138 138 129 136 143 138 143 143 143 140 136 133 129 127 118 124 120 119 123 134 136 141 145 150 148 145 149 144 141 142 147 147 145 145 148 147 146 144 143 143 141 140 141 141 142 146 147 148 148 149 148 148 145 144 144 144 144 142 139 139 140 142 143 145 144 144 143 142 143 144 141 139 137 137 136 135 134 135 135 133 133 134 130 131 129 130 130 131 134 139 140 140 140 140 139 137 137 138 140 142 144 150 153 155 156 157 158 158 157 154 153 153 150 150 152 152 152 155 157 158 159 160 161 160 160 160 160 161 163 164 165 166 165 165 165 165 165 164 163 161 160 162 163 164 163 162 162 162 162 161 162 163 164 -2147483647 -2147483647 -2147483647 -2147483647 -2147483647 -2147483647 -2147483647 -2147483647 -2147483647 -2147483647 -2147483647 -2147483647 -2147483647 -2147483647 -2147483647 -2147483647 -2147483647 -2147483647 -2147483647 -2147483647 -2147483647 -2147483647 -2147483647 -2147483647 -2147483647 -2147483647 -2147483647 -2147483647 -2147483647 -2147483647 -2147483647 -2147483647 -2147483647 -2147483647 -2147483647 -2147483647 -2147483647 -2147483647 -2147483647 -2147483647 -2147483647 -2147483647 -2147483647 -2147483647 -2147483647 -2147483647 -2147483647 -2147483647 -2147483647 -2147483647 -2147483647 -2147483647 -2147483647 -2147483647 -2147483647 -2147483647 -2147483647 -2147483647 -2147483647 -2147483647 -2147483647 -2147483647 -2147483647 -2147483647 -2147483647 -2147483647 -2147483647 -2147483647 -2147483647 -2147483647 -2147483647
147 146 148 151 154 157 158 156 156 158 159 157 159 160 158 155 153 152 150 145 149 152 151 145 139 136 137 140 143 145 142 145 145 145 142 143 143 147 149 152 151 151 153 146 143 141 143 146 149 150 148 152 147 148 144 142 143 142 141 143 145 150 153 150 148 147 150 150 148 144 146 146 147 144 142 140 139 141 142 146 147 148 148 149 149 153 151 149 150 153 140 136 136 136 135 136 138 138 138 138 139 139 138 139 137 134 135 138 141 143 143 143 143 143 143 144 145 148 154 161 161 164 169 -2147483647 -2147483647 168 162 158 156 155 155 156 155 155 155 158 159 159 160 160 160 159 159 160 160 162 164 165 165 164 164 165 165 165 164 163 161 163 163 163 163 162 161 161 161 162 164 166 -2147483647 -2147483647 -2147483647 -2147483647 -2147483647 -2147483647 -2147483647 -2147483647 -2147483647 -2147483647 -2147483647 -2147483647 -2147483647 -2147483647 -2147483647 -2147483647 -2147483647 -2147483647 -2147483647 -2147483647 -2147483647 -2147483647 -2147483647 -2147483647 -2147483647 -2147483647 -2147483647 -2147483647 -2147483647 -2147483647 -2147483647 -2147483647 -2147483647 -2147483647 -2147483647 -2147483647 -2147483647 -2147483647 -2147483647 -2147483647 -2147483647 -2147483647 -2147483647 -2147483647 -2147483647 -2147483647 -2147483647 -2147483647 -2147483647 -2147483647 -2147483647 -2147483647 -2147483647 -2147483647 -2147483647 -2147483647 -2147483647 -2147483647 -2147483647 -2147483647 -2147483647 -2147483647 -2147483647 -2147483647 -2147483647 -2147483647 -2147483647 -2147483647 -2147483647 -2147483647 -2147483647 -2147483647
134 144 148 151 155 156 158 158 160 161 161 160 161 159 156 151 151 147 146 149 150 152 151 152 148 148 145 147 150 151 150 150 151 144 142 145 147 146 148 148 152 155 153 149 146 143 145 151 153 156 155 155 152 154 149 145 145 146 146 147 153 155 154 156 157 158 154 153 145 146 148 145 147 148 144 142 141 140 141 144 146 149 151 152 150 150 151 151 152 153 152 149 152 154 151 147 147 144 141 142 139 140 140 140 141 141 141 140 140 140 143 145 146 146 146 149 150 152 153 159 164 165 165 167 167 165 162 161 160 162 160 160 160 158 158 158 160 160 160 160 160 160 161 161 160 160 163 163 164 164 164 164 165 164 164 163 162 163 162 162 162 161 161 162 163 166 -2147483647 -2147483647 -2147483647 -2147483647 -2147483647 -2147483647 -2147483647 -2147483647 -2147483647 -2147483647 -2147483647 -2147483647 -2147483647 -2147483647 -2147483647 -2147483647 -2147483647 -2147483647 -2147483647 -2147483647 -2147483647 -2147483647 -2147483647 -2147483647 -2147483647 -2147483647 -2147483647 -2147483647 -2147483647 -2147483647 -2147483647 -2147483647 -2147483647 -2147483647 -2147483647 -2147483647 -2147483647 -2147483647 -2147483647 -2147483647 -2147483647 -2147483647 -2147483647 -2147483647 -2147483647 -2147483647 -2147483647 -2147483647 -2147483647 -2147483647 -2147483647 -2147483647 -2147483647 -2147483647 -2147483647 -2147483647 -2147483647 -2147483647 -2147483647 -2147483647 -2147483647 -2147483647 -2147483647 -2147483647 -2147483647 -2147483647 -2147483647 -2147483647 -2147483647 -2147483647 -2147483647 -2147483647 -2147483647 -2147483647
147 152 152 153 149 153 155 157 158 157 158 160 161 158 155 152 149 148 151 150 151 152 154 154 152 150 146 145 147 148 151 149 146 146 143 146 148 149 149 149 152 154 152 148 145 143 147 152 153 155 155 155 159 158 166 163 162 156 153 156 154 154 154 155 156 156 155 156 157 155 153 152 152 153 154 154 155 144 143 142 144 148 148 149 148 149 150 151 152 152 152 151 152 152 150 149 150 154 156 152 150 150 145 141 143 143 142 144 143 142 141 142 145 147 149 150 152 153 156 159 161 162 163 163 163 162 161 159 160 161 162 161 161 161 160 161 161 162 161 160 161 163 163 162 162 162 163 163 164 164 162 161 162 163 163 162 162 162 162 161 161 161 163 166 166 -2147483647 -2147483647 -2147483647 -2147483647 -2147483647 -2147483647 -2147483647 -2147483647 -2147483647 -2147483647 -2147483647 -2147483647 -2147483647 -2147483647 -2147483647 -2147483647 -2147483647 -2147483647 -2147483647 -2147483647 -2147483647 -2147483647 -2147483647 -2147483647 -2147483647 -2147483647 -2147483647 -2147483647 -2147483647 -2147483647 -2147483647 -2147483647 -2147483647 -2147483647 -2147483647 -2147483647 -2147483647 -2147483647 -2147483647 -2147483647 -2147483647 -2147483647 -2147483647 -2147483647 -2147483647 -2147483647 -2147483647 -2147483647 -2147483647 -2147483647 -2147483647 -2147483647 -2147483647 -2147483647 -2147483647 -2147483647 -2147483647 -2147483647 -2147483647 -2147483647 -2147483647 -2147483647 -2147483647 -2147483647 -2147483647 -2147483647 -2147483647 -2147483647 -2147483647 -2147483647 -2147483647 -2147483647 -2147483647 -2147483647 -2147483647
149 148 150 150 150 150 152 152 156 155 157 160 159 157 154 153 152 150 153 152 152 150 151 152 151 151 150 149 150 150 151 149 148 148 146 145 148 149 150 151 151 154 151 152 150 149 146 145 148 150 155 157 162 160 162 161 159 157 154 154 154 154 155 155 156 155 155 155 155 155 154 153 154 154 155 156 157 156 154 152 149 148 148 148 148 149 150 151 151 152 152 152 152 152 151 151 152 153 153 152 151 151 152 152 150 150 145 143 143 144 145 145 143 145 147 151 152 154 156 157 158 159 160 161 161 161 161 160 159 159 159 158 159 160 161 162 162 160 160 161 162 163 162 162 163 163 162 163 164 163 162 161 162 163 162 161 161 161 161 161 161 162 -2147483647 -2147483647 -2147483647 -2147483647 -2147483647 -2147483647 -2147483647 -2147483647 -2147483647 -2147483647 -2147483647 -2147483647 -2147483647 -2147483647 -2147483647 -2147483647 -2147483647 -2147483647 -2147483647 -2147483647 -2147483647 -2147483647 -2147483647 -2147483647 -2147483647 -2147483647 -2147483647 -2147483647 -2147483647 -2147483647 -2147483647 -2147483647 -2147483647 -2147483647 -2147483647 -2147483647 -2147483647 -2147483647 -2147483647 -2147483647 -2147483647 -2147483647 -2147483647 -2147483647 -2147483647 -2147483647 -2147483647 -2147483647 -2147483647 -2147483647 -2147483647 -2147483647 -2147483647 -2147483647 -2147483647 -2147483647 -2147483647 -2147483647 -2147483647 -2147483647 -2147483647 -2147483647 -2147483647 -2147483647 -2147483647 -2147483647 -2147483647 -2147483647 -2147483647 -2147483647 -2147483647 -2147483647 -2147483647 -2147483647 -2147483647 -2147483647 -2147483647 -2147483647
144 145 149 148 148 148 150 152 152 154 156 157 158 157 157 155 154 151 151 153 153 152 153 154 152 152 151 150 151 151 151 149 148 147 147 147 147 148 149 150 149 151 151 150 149 148 148 150 150 149 150 153 156 157 159 158 157 156 155 154 154 155 155 155 155 155 155 155 155 154 154 153 153 153 155 154 154 154 153 151 149 149 149 148 148 149 150 150 151 151 152 152 152 152 152 152 152 152 152 152 151 151 151 151 151 151 151 152 147 145 148 148 147 147 147 148 151 152 153 154 155 157 158 159 160 160 161 161 161 160 158 157 158 161 161 161 161 161 161 161 161 161 161 162 162 162 162 161 162 162 162 162 162 162 161 160 160 160 159 160 161 165 -2147483647 -2147483647 -2147483647 -2147483647 -2147483647 -2147483647 -2147483647 -2147483647 -2147483647 -2147483647 -2147483647 -2147483647 -2147483647 -2147483647 -2147483647 -2147483647 -2147483647 -2147483647 -2147483647 -2147483647 -2147483647 -2147483647 -2147483647 -2147483647 -2147483647 -2147483647 -2147483647 -2147483647 -2147483647 -2147483647 -2147483647 -2147483647 -2147483647 -2147483647 -2147483647 -2147483647 -2147483647 -2147483647 -2147483647 -2147483647 -2147483647 -2147483647 -2147483647 -2147483647 -2147483647 -2147483647 -2147483647 -2147483647 -2147483647 -2147483647 -2147483647 -2147483647 -2147483647 -2147483647 -2147483647 -2147483647 -2147483647 -2147483647 -2147483647 -2147483647 -2147483647 -2147483647 -2147483647 -2147483647 -2147483647 -2147483647 -2147483647 -2147483647 -2147483647 -2147483647 -2147483647 -2147483647 -2147483647 -2147483647 -2147483647 -2147483647 -2147483647 -2147483647
143 143 145 145 146 145 147 151 152 155 156 157 158 157 156 153 151 151 151 152 154 153 153 154 152 152 152 152 151 151 150 151 150 149 148 148 146 144 145 147 148 150 151 150 152 151 152 154 158 159 158 160 159 156 157 157 156 156 155 154 154 154 154 154 155 154 154 154 154 153 153 153 153 153 153 153 153 153 152 151 150 149 150 150 150 150 149 149 150 151 152 153 152 152 152 152 151 151 151 151 151 151 150 150 150 150 151 151 151 151 151 151 152 155 156 156 151 152 153 155 155 156 157 158 159 160 160 161 161 159 159 159 159 161 161 161 160 161 161 161 160 161 161 161 161 161 161 161 162 161 162 162 164 163 160 159 160 162 163 165 -2147483647 -2147483647 -2147483647 -2147483647 -2147483647 -2147483647 -2147483647 -2147483647 -2147483647 -2147483647 -2147483647 -2147483647 -2147483647 -2147483647 -2147483647 -2147483647 -2147483647 -2147483647 -2147483647 -2147483647 -2147483647 -2147483647 -2147483647 -2147483647 -2147483647 -2147483647 -2147483647 -2147483647 -2147483647 -2147483647 -2147483647 -2147483647 -2147483647 -2147483647 -2147483647 -2147483647 -2147483647 -2147483647 -2147483647 -2147483647 -2147483647 -2147483647 -2147483647 -2147483647 -2147483647 -2147483647 -2147483647 -2147483647 -2147483647 -2147483647 -2147483647 -2147483647 -2147483647 -2147483647 -2147483647 -2147483647 -2147483647 -2147483647 -2147483647 -2147483647 -2147483647 -2147483647 -2147483647 -2147483647 -2147483647 -2147483647 -2147483647 -2147483647 -2147483647 -2147483647 -2147483647 -2147483647 -2147483647 -2147483647 -2147483647 -2147483647 -2147483647 -2147483647 -2147483647 -2147483647
145 143 145 147 147 146 147 150 152 153 154 155 157 158 156 154 153 152 153 154 154 154 154 154 154 152 151 149 150 151 152 152 149 149 150 148 148 148 148 146 146 150 155 155 153 153 156 156 158 160 159 157 156 156 156 155 156 155 155 154 154 154 154 154 154 154 154 154 154 154 153 153 153 153 153 153 152 151 151 151 151 151 151 150 151 152 151 150 150 151 152 153 153 154 154 153 152 151 150 150 150 150 150 150 150 150 150 150 151 152 151 151 153 155 155 155 155 154 155 155 157 157 157 157 158 159 159 160 159 159 159 160 160 160 161 161 161 161 161 160 159 161 160 160 161 161 160 160 160 159 160 163 167 164 160 159 162 -2147483647 -2147483647 -2147483647 -2147483647 -2147483647 -2147483647 -2147483647 -2147483647 -2147483647 -2147483647 -2147483647 -2147483647 -2147483647 -2147483647 -2147483647 -2147483647 -2147483647 -2147483647 -2147483647 -2147483647 -2147483647 -2147483647 -2147483647 -2147483647 -2147483647 -2147483647 -2147483647 -2147483647 -2147483647 -2147483647 -2147483647 -2147483647 -2147483647 -2147483647 -2147483647 -2147483647 -2147483647 -2147483647 -2147483647 -2147483647 -2147483647 -2147483647 -2147483647 -2147483647 -2147483647 -2147483647 -2147483647 -2147483647 -2147483647 -2147483647 -2147483647 -2147483647 -2147483647 -2147483647 -2147483647 -2147483647 -2147483647 -2147483647 -2147483647 -2147483647 -2147483647 -2147483647 -2147483647 -2147483647 -2147483647 -2147483647 -2147483647 -2147483647 -2147483647 -2147483647 -2147483647 -2147483647 -2147483647 -2147483647 -2147483647 -2147483647 -2147483647 -2147483647 -2147483647 -2147483647 -2147483647 -2147483647 -2147483647
147 148 148 150 149 150 149 148 149 149 150 152 155 157 157 155 155 154 155 155 155 152 149 150 153 149 145 147 147 147 146 148 151 151 149 147 146 146 145 145 145 145 148 153 154 154 153 156 156 156 157 157 157 156 155 155 155 154 154 154 153 154 154 154 153 154 154 154 154 153 154 153 154 154 153 153 152 150 151 151 151 151 152 152 152 152 152 151 150 150 151 151 152 153 153 153 152 151 150 151 151 150 150 150 151 152 151 151 151 152 153 153 153 154 155 155 155 156 156 156 156 157 157 157 158 158 158 158 158 159 159 159 158 158 160 160 160 160 158 157 157 158 158 159 159 159 160 159 159 158 159 161 165 -2147483647 164 -2147483647 -2147483647 -2147483647 -2147483647 -2147483647 -2147483647 -2147483647 -2147483647 -2147483647 -2147483647 -2147483647 -2147483647 -2147483647 -2147483647 -2147483647 -2147483647 -2147483647 -2147483647 -2147483647 -2147483647 -2147483647 -2147483647 -2147483647 -2147483647 -2147483647 -2147483647 -2147483647 -2147483647 -2147483647 -2147483647 -2147483647 -2147483647 -2147483647 -2147483647 -2147483647 -2147483647 -2147483647 -2147483647 -2147483647 -2147483647 -2147483647 -2147483647 -2147483647 -2147483647 -2147483647 -2147483647 -2147483647 -2147483647 -2147483647 -2147483647 -2147483647 -2147483647 -2147483647 -2147483647 -2147483647 -2147483647 -2147483647 -2147483647 -2147483647 -2147483647 -2147483647 -2147483647 -2147483647 -2147483647 -2147483647 -2147483647 -2147483647 -2147483647 -2147483647 -2147483647 -2147483647 -2147483647 -2147483647 -2147483647 -2147483647 -2147483647 -2147483647 -2147483647 -2147483647 -2147483647 -2147483647 -2147483647 -2147483647 -2147483647 -2147483647
144 146 149 150 151 152 152 150 151 152 151 152 150 148 156 156 156 157 154 155 155 152 151 152 151 148 147 146 145 144 144 145 148 152 151 151 151 149 148 144 142 144 148 151 154 154 154 155 155 156 156 156 156 156 156 155 154 154 154 154 154 154 154 154 154 154 153 153 153 154 153 153 153 153 153 152 151 151 151 150 151 151 151 151 152 152 152 151 151 150 151 150 150 151 152 152 151 150 150 149 150 150 151 151 152 151 151 152 152 152 152 153 154 153 154 155 155 155 156 156 156 156 157 157 157 157 158 158 158 158 158 159 158 158 158 158 157 158 157 154 154 156 157 158 158 159 159 159 160 159 160 161 -2147483647 -2147483647 -2147483647 -2147483647 -2147483647 -2147483647 -2147483647 -2147483647 -2147483647 -2147483647 -2147483647 -2147483647 -2147483647 -2147483647 -2147483647 -2147483647 -2147483647 -2147483647 -2147483647 -2147483647 -2147483647 -2147483647 -2147483647 -2147483647 -2147483647 -2147483647 -2147483647 -2147483647 -2147483647 -2147483647 -2147483647 -2147483647 -2147483647 -2147483647 -2147483647 -2147483647 -2147483647 -2147483647 -2147483647 -2147483647 -2147483647 -2147483647 -2147483647 -2147483647 -2147483647 -2147483647 -2147483647 -2147483647 -2147483647 -2147483647 -2147483647 -2147483647 -2147483647 -2147483647 -2147483647 -2147483647 -2147483647 -2147483647 -2147483647 -2147483647 -2147483647 -2147483647 -2147483647 -2147483647 -2147483647 -2147483647 -2147483647 -2147483647 -2147483647 -2147483647 -2147483647 -2147483647 -2147483647 -2147483647 -2147483647 -2147483647 -2147483647 -2147483647 -2147483647 -2147483647 -2147483647 -2147483647 -2147483647 -2147483647 -2147483647 -2147483647 -2147483647 -2147483647
145 146 148 150 151 153 154 154 152 150 149 150 150 143 144 147 149 153 154 155 155 153 157 156 156 156 155 150 149 147 147 146 149 151 153 155 159 155 154 153 149 151 153 154 155 154 155 154 154 155 156 156 156 156 155 154 155 154 154 153 154 154 153 153 153 153 153 153 153 152 152 153 153 152 152 153 152 151 151 150 150 149 149 150 151 151 151 151 150 150 149 149 148 148 149 149 149 149 149 148 148 149 150 151 150 150 151 150 151 152 152 152 153 154 154 154 154 154 155 156 155 156 157 157 157 158 158 158 157 158 159 159 160 160 158 158 159 159 160 158 157 159 161 164 163 162 162 163 -2147483647 -2147483647 -2147483647 -2147483647 -2147483647 -2147483647 -2147483647 -2147483647 -2147483647 -2147483647 -2147483647 -2147483647 -2147483647 -2147483647 -2147483647 -2147483647 -2147483647 -2147483647 -2147483647 -2147483647 -2147483647 -2147483647 -2147483647 -2147483647 -2147483647 -2147483647 -2147483647 -2147483647 -2147483647 -2147483647 -2147483647 -2147483647 -2147483647 -2147483647 -2147483647 -2147483647 -2147483647 -2147483647 -2147483647 -2147483647 -2147483647 -2147483647 -2147483647 -2147483647 -2147483647 -2147483647 -2147483647 -2147483647 -2147483647 -2147483647 -2147483647 -2147483647 -2147483647 -2147483647 -2147483647 -2147483647 -2147483647 -2147483647 -2147483647 -2147483647 -2147483647 -2147483647 -2147483647 -2147483647 -2147483647 -2147483647 -2147483647 -2147483647 -2147483647 -2147483647 -2147483647 -2147483647 -2147483647 -2147483647 -2147483647 -2147483647 -2147483647 -2147483647 -2147483647 -2147483647 -2147483647 -2147483647 -2147483647 -2147483647 -2147483647 -2147483647 -2147483647 -2147483647 -2147483647 -2147483647 -2147483647 -2147483647
148 148 146 149 152 151 150 149 152 152 153 153 152 151 151 148 147 152 150 149 152 157 157 156 156 155 155 157 156 154 149 148 153 155 155 155 154 154 154 154 154 155 156 155 153 154 154 154 155 155 156 156 155 156 155 154 154 154 153 153 153 153 153 153 153 153 153 153 151 151 151 151 151 151 152 152 151 151 151 150 149 148 147 149 150 150 150 150 148 148 147 148 147 147 148 148 148 149 149 148 148 149 149 149 150 150 150 150 151 151 152 152 152 154 154 153 154 154 154 154 156 155 155 156 156 156 156 156 157 157 158 158 159 159 159 160 162 163 -2147483647 -2147483647 -2147483647 -2147483647 -2147483647 -2147483647 -2147483647 -2147483647 -2147483647 -2147483647 -2147483647 -2147483647 -2147483647 -2147483647 -2147483647 -2147483647 -2147483647 -2147483647 -2147483647 -2147483647 -2147483647 -2147483647 -2147483647 -2147483647 -2147483647 -2147483647 -2147483647 -2147483647 -2147483647 -2147483647 -2147483647 -2147483647 -2147483647 -2147483647 -2147483647 -2147483647 -2147483647 -2147483647 -2147483647 -2147483647 -2147483647 -2147483647 -2147483647 -2147483647 -2147483647 -2147483647 -2147483647 -2147483647 -2147483647 -2147483647 -2147483647 -2147483647 -2147483647 -2147483647 -2147483647 -2147483647 -2147483647 -2147483647 -2147483647 -2147483647 -2147483647 -2147483647 -2147483647 -2147483647 -2147483647 -2147483647 -2147483647 -2147483647 -2147483647 -2147483647 -2147483647 -2147483647 -2147483647 -2147483647 -2147483647 -2147483647 -2147483647 -2147483647 -2147483647 -2147483647 -2147483647 -2147483647 -2147483647 -2147483647 -2147483647 -2147483647 -2147483647 -2147483647 -2147483647 -2147483647 -2147483647 -2147483647 -2147483647 -2147483647 -2147483647 -2147483647 -2147483647 -2147483647 -2147483647 -2147483647 -2147483647 -2147483647
148 149 149 147 149 150 152 153 154 155 155 154 154 154 163 158 156 160 155 153 152 157 156 155 155 155 155 155 154 154 155 155 156 155 155 154 154 154 154 154 154 153 154 154 153 154 154 154 155 155 155 155 156 155 155 154 153 153 153 153 153 152 152 153 152 152 152 151 151 151 151 150 150 151 151 151 151 151 151 149 149 148 148 148 148 148 148 148 148 147 148 148 147 147 148 149 149 148 149 149 149 150 149 149 150 150 151 150 150 151 151 152 152 151 152 153 153 154 154 153 154 155 154 155 155 155 155 156 156 156 157 158 159 161 -2147483647 -2147483647 -2147483647 -2147483647 -2147483647 -2147483647 -2147483647 -2147483647 -2147483647 -2147483647 -2147483647 -2147483647 -2147483647 -2147483647 -2147483647 -2147483647 -2147483647 -2147483647 -2147483647 -2147483647 -2147483647 -2147483647 -2147483647 -2147483647 -2147483647 -2147483647 -2147483647 -2147483647 -2147483647 -2147483647 -2147483647 -2147483647 -2147483647 -2147483647 -2147483647 -2147483647 -2147483647 -2147483647 -2147483647 -2147483647 -2147483647 -2147483647 -2147483647 -2147483647 -2147483647 -2147483647 -2147483647 -2147483647 -2147483647 -2147483647 -2147483647 -2147483647 -2147483647 -2147483647 -2147483647 -2147483647 -2147483647 -2147483647 -2147483647 -2147483647 -2147483647 -2147483647 -2147483647 -2147483647 -2147483647 -2147483647 -2147483647 -2147483647 -2147483647 -2147483647 -2147483647 -2147483647 -2147483647 -2147483647 -2147483647 -2147483647 -2147483647 -2147483647 -2147483647 -2147483647 -2147483647 -2147483647 -2147483647 -2147483647 -2147483647 -2147483647 -2147483647 -2147483647 -2147483647 -2147483647 -2147483647 -2147483647 -2147483647 -2147483647 -2147483647 -2147483647 -2147483647 -2147483647 -2147483647 -2147483647 -2147483647 -2147483647 -2147483647 -2147483647 -2147483647 -2147483647
145 149 148 149 149 152 154 154 154 154 155 163 156 158 162 157 156 155 155 155 160 158 156 155 154 154 155 154 154 154 154 155 155 155 155 154 154 153 153 153 153 153 153 153 153 153 154 154 154 155 155 155 155 155 154 153 154 153 153 152 152 152 152 151 151 152 152 151 151 151 151 150 149 149 150 150 150 150 149 149 149 149 148 148 147 146 147 148 147 147 148 149 149 147 147 148 148 148 148 148 148 148 149 149 149 149 150 151 150 150 150 150 151 149 150 152 151 152 153 153 153 154 154 154 155 155 156 156 157 158 160 -2147483647 -2147483647 -2147483647 -2147483647 -2147483647 -2147483647 -2147483647 -2147483647 -2147483647 -2147483647 -2147483647 -2147483647 -2147483647 -2147483647 -2147483647 -2147483647 -2147483647 -2147483647 -2147483647 -2147483647 -2147483647 -2147483647 -2147483647 -2147483647 -2147483647 -2147483647 -2147483647 -2147483647 -2147483647 -2147483647 -2147483647 -2147483647 -2147483647 -2147483647 -2147483647 -2147483647 -2147483647 -2147483647 -2147483647 -2147483647 -2147483647 -2147483647 -2147483647 -2147483647 -2147483647 -2147483647 -2147483647 -2147483647 -2147483647 -2147483647 -2147483647 -2147483647 -2147483647 -2147483647 -2147483647 -2147483647 -2147483647 -2147483647 -2147483647 -2147483647 -2147483647 -2147483647 -2147483647 -2147483647 -2147483647 -2147483647 -2147483647 -2147483647 -2147483647 -2147483647 -2147483647 -2147483647 -2147483647 -2147483647 -2147483647 -2147483647 -2147483647 -2147483647 -2147483647 -2147483647 -2147483647 -2147483647 -2147483647 -2147483647 -2147483647 -2147483647 -2147483647 -2147483647 -2147483647 -2147483647 -2147483647 -2147483647 -2147483647 -2147483647 -2147483647 -2147483647 -2147483647 -2147483647 -2147483647 -2147483647 -2147483647 -2147483647 -2147483647 -2147483647 -2147483647 -2147483647 -2147483647 -2147483647 -2147483647
143 150 151 151 152 153 153 153 153 153 158 155 156 155 155 155 155 155 155 155 155 155 154 154 154 155 155 155 154 154 155 155 155 155 155 154 154 153 153 153 152 153 152 152 153 153 154 154 154 155 154 155 155 154 152 152 151 152 152 152 152 151 152 151 151 151 151 150 151 150 150 150 149 149 149 149 149 148 148 148 148 148 149 147 146 146 148 149 147 146 146 148 147 147 147 147 147 147 147 148 148 148 148 148 148 148 149 149 150 149 149 150 150 150 150 150 150 151 152 153 153 154 155 156 158 159 -2147483647 -2147483647 -2147483647 -2147483647 -2147483647 -2147483647 -2147483647 -2147483647 -2147483647 -2147483647 -2147483647 -2147483647 -2147483647 -2147483647 -2147483647 -2147483647 -2147483647 -2147483647 -2147483647 -2147483647 -2147483647 -2147483647 -2147483647 -2147483647 -2147483647 -2147483647 -2147483647 -2147483647 -2147483647 -2147483647 -2147483647 -2147483647 -2147483647 -2147483647 -2147483647 -2147483647 -2147483647 -2147483647 -2147483647 -2147483647 -2147483647 -2147483647 -2147483647 -2147483647 -2147483647 -2147483647 -2147483647 -2147483647 -2147483647 -2147483647 -2147483647 -2147483647 -2147483647 -2147483647 -2147483647 -2147483647 -2147483647 -2147483647 -2147483647 -2147483647 -2147483647 -2147483647 -2147483647 -2147483647 -2147483647 -2147483647 -2147483647 -2147483647 -2147483647 -2147483647 -2147483647 -2147483647 -2147483647 -2147483647 -2147483647 -2147483647 -2147483647 -2147483647 -2147483647 -2147483647 -2147483647 -2147483647 -2147483647 -2147483647 -2147483647 -2147483647 -2147483647 -2147483647 -2147483647 -2147483647 -2147483647 -2147483647 -2147483647 -2147483647 -2147483647 -2147483647 -2147483647 -2147483647 -2147483647 -2147483647 -2147483647 -2147483647 -2147483647 -2147483647 -2147483647 -2147483647 -2147483647 -2147483647 -2147483647 -2147483647 -2147483647 -2147483647 -2147483647 -2147483647
149 150 150 151 152 152 152 152 153 154 154 155 154 155 155 155 154 155 155 154 154 155 154 154 155 155 155 155 154 155 155 155 155 155 155 155 154 154 154 153 153 153 152 153 153 153 154 153 152 154 155 155 155 154 152 151 149 150 151 152 151 152 151 151 151 151 150 150 150 150 150 150 149 149 149 149 149 149 148 147 148 148 148 147 147 147 148 148 147 147 147 147 147 147 147 147 147 147 147 147 147 148 148 148 147 148 148 148 149 150 149 149 150 150 150 150 150 152 152 153 154 155 158 -2147483647 -2147483647 -2147483647 -2147483647 -2147483647 -2147483647 -2147483647 -2147483647 -2147483647 -2147483647 -2147483647 -2147483647 -2147483647 -2147483647 -2147483647 -2147483647 -2147483647 -2147483647 -2147483647 -2147483647 -2147483647 -2147483647 -2147483647 -2147483647 -2147483647 -2147483647 -2147483647 -2147483647 -2147483647 -2147483647 -2147483647 -2147483647 -2147483647 -2147483647 -2147483647 -2147483647 -2147483647 -2147483647 -2147483647 -2147483647 -2147483647 -2147483647 -2147483647 -2147483647 -2147483647 -2147483647 -2147483647 -2147483647 -2147483647 -2147483647 -2147483647 -2147483647 -2147483647 -2147483647 -2147483647 -2147483647 -2147483647 -2147483647 -2147483647 -2147483647 -2147483647 -2147483647 -2147483647 -2147483647 -2147483647 -2147483647 -2147483647 -2147483647 -2147483647 -2147483647 -2147483647 -2147483647 -2147483647 -2147483647 -2147483647 -2147483647 -2147483647 -2147483647 -2147483647 -2147483647 -2147483647 -2147483647 -2147483647 -2147483647 -2147483647 -2147483647 -2147483647 -2147483647 -2147483647 -2147483647 -2147483647 -2147483647 -2147483647 -2147483647 -2147483647 -2147483647 -2147483647 -2147483647 -2147483647 -2147483647 -2147483647 -2147483647 -2147483647 -2147483647 -2147483647 -2147483647 -2147483647 -2147483647 -2147483647 -2147483647 -2147483647 -2147483647 -2147483647 -2147483647 -2147483647 -2147483647 -2147483647
149 150 150 151 151 152 152 153 153 154 153 153 153 154 154 155 155 155 155 154 154 155 155 155 156 155 155 155 155 155 155 155 155 155 154 155 154 154 154 154 154 153 153 153 153 153 153 153 151 153 155 155 154 154 153 152 151 151 152 151 152 152 151 151 151 151 151 151 150 151 150 150 150 149 149 149 149 149 148 148 148 148 149 149 148 147 147 147 147 147 147 147 147 147 147 147 147 147 147 147 147 147 148 148 148 147 148 149 148 149 150 150 150 151 151 151 152 154 155 156 157 -2147483647 -2147483647 -2147483647 -2147483647 -2147483647 -2147483647 -2147483647 -2147483647 -2147483647 -2147483647 -2147483647 -2147483647 -2147483647 -2147483647 -2147483647 -2147483647 -2147483647 -2147483647 -2147483647 -2147483647 -2147483647 -2147483647 -2147483647 -2147483647 -2147483647 -2147483647 -2147483647 -2147483647 -2147483647 -2147483647 -2147483647 -2147483647 -2147483647 -2147483647 -2147483647 -2147483647 -2147483647 -2147483647 -2147483647 -2147483647 -2147483647 -2147483647 -2147483647 -2147483647 -2147483647 -2147483647 -2147483647 -2147483647 -2147483647 -2147483647 -2147483647 -2147483647 -2147483647 -2147483647 -2147483647 -2147483647 -2147483647 -2147483647 -2147483647 -2147483647 -2147483647 -2147483647 -2147483647 -2147483647 -2147483647 -2147483647 -2147483647 -2147483647 -2147483647 -2147483647 -2147483647 -2147483647 -2147483647 -2147483647 -2147483647 -2147483647 -2147483647 -2147483647 -2147483647 -2147483647 -2147483647 -2147483647 -2147483647 -2147483647 -2147483647 -2147483647 -2147483647 -2147483647 -2147483647 -2147483647 -2147483647 -2147483647 -2147483647 -2147483647 -2147483647 -2147483647 -2147483647 -2147483647 -2147483647 -2147483647 -2147483647 -2147483647 -2147483647 -2147483647 -2147483647 -2147483647 -2147483647 -2147483647 -2147483647 -2147483647 -2147483647 -2147483647 -2147483647 -2147483647 -2147483647 -2147483647 -2147483647 -2147483647 -2147483647
149 149 150 150 150 150 152 152 153 153 153 153 153 154 154 154 154 155 155 155 156 155 155 155 155 155 155 156 155 155 155 155 154 154 155 155 154 154 154 153 154 153 154 153 153 153 153 153 154 154 153 153 153 154 153 152 152 152 151 151 152 151 151 151 151 150 151 151 151 151 150 150 149 150 149 149 148 148 148 148 148 149 148 148 148 147 147 147 147 147 147 147 147 147 147 147 147 147 147 147 147 147 148 148 148 149 149 149 149 149 151 151 152 155 156 155 156 -2147483647 -2147483647 -2147483647 -2147483647 -2147483647 -2147483647 -2147483647 -2147483647 -2147483647 -2147483647 -2147483647 -2147483647 -2147483647 -2147483647 -2147483647 -2147483647 -2147483647 -2147483647 -2147483647 -2147483647 -2147483647 -2147483647 -2147483647 -2147483647 -2147483647 -2147483647 -2147483647 -2147483647 -2147483647 -2147483647 -2147483647 -2147483647 -2147483647 -2147483647 -2147483647 -2147483647 -2147483647 -2147483647 -2147483647 -2147483647 -2147483647 -2147483647 -2147483647 -2147483647 -2147483647 -2147483647 -2147483647 -2147483647 -2147483647 -2147483647 -2147483647 -2147483647 -2147483647 -2147483647 -2147483647 -2147483647 -2147483647 -2147483647 -2147483647 -2147483647 -2147483647 -2147483647 -2147483647 -2147483647 -2147483647 -2147483647 -2147483647 -2147483647 -2147483647 -2147483647 -2147483647 -2147483647 -2147483647 -2147483647 -2147483647 -2147483647 -2147483647 -2147483647 -2147483647 -2147483647 -2147483647 -2147483647 -2147483647 -2147483647 -2147483647 -2147483647 -2147483647 -2147483647 -2147483647 -2147483647 -2147483647 -2147483647 -2147483647 -2147483647 -2147483647 -2147483647 -2147483647 -2147483647 -2147483647 -2147483647 -2147483647 -2147483647 -2147483647 -2147483647 -2147483647 -2147483647 -2147483647 -2147483647 -2147483647 -2147483647 -2147483647 -2147483647 -2147483647 -2147483647 -2147483647 -2147483647 -2147483647 -2147483647 -2147483647 -2147483647 -2147483647 -2147483647 -2147483647
148 149 150 150 151 151 152 152 153 154 153 153 152 153 153 153 153 155 156 155 155 156 155 155 155 155 155 155 155 154 154 155 154 154 154 154 154 154 154 154 153 153 154 153 154 154 153 153 153 153 153 152 152 153 153 152 152 152 152 152 152 152 151 151 151 151 151 150 150 150 149 149 149 148 148 148 148 148 148 148 148 147 147 147 147 147 147 148 147 147 147 146 146 146 147 147 147 147 148 147 147 147 148 150 150 151 151 152 152 152 153 155 -2147483647 -2147483647 -2147483647 -2147483647 -2147483647 -2147483647 -2147483647 -2147483647 -2147483647 -2147483647 -2147483647 -2147483647 -2147483647 -2147483647 -2147483647 -2147483647 -2147483647 -2147483647 -2147483647 -2147483647 -2147483647 -2147483647 -2147483647 -2147483647 -2147483647 -2147483647 -2147483647 -2147483647 -2147483647 -2147483647 -2147483647 -2147483647 -2147483647 -2147483647 -2147483647 -2147483647 -2147483647 -2147483647 -2147483647 -2147483647 -2147483647 -2147483647 -2147483647 -2147483647 -2147483647 -2147483647 -2147483647 -2147483647 -2147483647 -2147483647 -2147483647 -2147483647 -2147483647 -2147483647 -2147483647 -2147483647 -2147483647 -2147483647 -2147483647 -2147483647 -2147483647 -2147483647 -2147483647 -2147483647 -2147483647 -2147483647 -2147483647 -2147483647 -2147483647 -2147483647 -2147483647 -2147483647 -2147483647 -2147483647 -2147483647 -2147483647 -2147483647 -2147483647 -2147483647 -2147483647 -2147483647 -2147483647 -2147483647 -2147483647 -2147483647 -2147483647 -2147483647 -2147483647 -2147483647 -2147483647 -2147483647 -2147483647 -2147483647 -2147483647 -2147483647 -2147483647 -2147483647 -2147483647 -2147483647 -2147483647 -2147483647 -2147483647 -2147483647 -2147483647 -2147483647 -2147483647 -2147483647 -2147483647 -2147483647 -2147483647 -2147483647 -2147483647 -2147483647 -2147483647 -2147483647 -2147483647 -2147483647 -2147483647 -2147483647 -2147483647 -2147483647 -2147483647 -2147483647 -2147483647 -2147483647 -2147483647 -2147483647 -2147483647
148 149 150 150 151 151 152 153 154 154 155 154 153 153 152 152 152 154 155 155 156 156 155 155 155 155 155 155 154 154 154 154 154 154 154 154 154 154 154 153 153 154 153 153 154 153 153 153 153 153 153 153 153 153 153 152 152 152 152 152 151 151 151 150 150 151 151 150 150 150 149 149 149 148 148 148 148 148 148 148 148 147 147 147 147 148 147 148 148 148 148 147 146 147 149 148 148 148 148 149 150 150 150 152 153 153 -2147483647 -2147483647 -2147483647 -2147483647 -2147483647 -2147483647 -2147483647 -2147483647 -2147483647 -2147483647 -2147483647 -2147483647 -2147483647 -2147483647 -2147483647 -2147483647 -2147483647 -2147483647 -2147483647 -2147483647 -2147483647 -2147483647 -2147483647 -2147483647 -2147483647 -2147483647 -2147483647 -2147483647 -2147483647 -2147483647 -2147483647 -2147483647 -2147483647 -2147483647 -2147483647 -2147483647 -2147483647 -2147483647 -2147483647 -2147483647 -2147483647 -2147483647 -2147483647 -2147483647 -2147483647 -2147483647 -2147483647 -2147483647 -2147483647 -2147483647 -2147483647 -2147483647 -2147483647 -2147483647 -2147483647 -2147483647 -2147483647 -2147483647 -2147483647 -2147483647 -2147483647 -2147483647 -2147483647 -2147483647 -2147483647 -2147483647 -2147483647 -2147483647 -2147483647 -2147483647 -2147483647 -2147483647 -2147483647 -2147483647 -2147483647 -2147483647 -2147483647 -2147483647 -2147483647 -2147483647 -2147483647 -2147483647 -2147483647 -2147483647 -2147483647 -2147483647 -2147483647 -2147483647 -2147483647 -2147483647 -2147483647 -2147483647 -2147483647 -2147483647 -2147483647 -2147483647 -2147483647 -2147483647 -2147483647 -2147483647 -2147483647 -2147483647 -2147483647 -2147483647 -2147483647 -2147483647 -2147483647 -2147483647 -2147483647 -2147483647 -2147483647 -2147483647 -2147483647 -2147483647 -2147483647 -2147483647 -2147483647 -2147483647 -2147483647 -2147483647 -2147483647 -2147483647 -2147483647 -2147483647 -2147483647 -2147483647 -2147483647 -2147483647 -2147483647 -2147483647 -2147483647 -2147483647 -2147483647 -2147483647
148 150 150 150 150 151 152 152 154 155 155 155 155 155 154 152 151 152 154 156 155 155 155 155 155 155 155 154 154 153 154 154 153 154 154 154 154 153 154 153 153 153 153 153 153 153 153 153 153 153 153 153 153 153 153 152 152 151 151 151 151 150 151 150 150 150 150 149 149 149 149 149 149 148 148 148 147 147 148 150 149 150 148 147 148 147 148 148 149 149 149 148 148 148 149 149 150 152 152 -2147483647 -2147483647 -2147483647 -2147483647 -2147483647 -2147483647 -2147483647 -2147483647 -2147483647 -2147483647 -2147483647 -2147483647 -2147483647 -2147483647 -2147483647 -2147483647 -2147483647 -2147483647 -2147483647 -2147483647 -2147483647 -2147483647 -2147483647 -2147483647 -2147483647 -2147483647 -2147483647 -2147483647 -2147483647 -2147483647 -2147483647 -2147483647 -2147483647 -2147483647 -2147483647 -2147483647 -2147483647 -2147483647 -2147483647 -2147483647 -2147483647 -2147483647 -2147483647 -2147483647 -2147483647 -2147483647 -2147483647 -2147483647 -2147483647 -2147483647 -2147483647 -2147483647 -2147483647 -2147483647 -2147483647 -2147483647 -2147483647 -2147483647 -2147483647 -2147483647 -2147483647 -2147483647 -2147483647 -2147483647 -2147483647 -2147483647 -2147483647 -2147483647 -2147483647 -2147483647 -2147483647 -2147483647 -2147483647 -2147483647 -2147483647 -2147483647 -2147483647 -2147483647 -2147483647 -2147483647 -2147483647 -2147483647 -2147483647 -2147483647 -2147483647 -2147483647 -2147483647 -2147483647 -2147483647 -2147483647 -2147483647 -2147483647 -2147483647 -2147483647 -2147483647 -2147483647 -2147483647 -2147483647 -2147483647 -2147483647 -2147483647 -2147483647 -2147483647 -2147483647 -2147483647 -2147483647 -2147483647 -2147483647 -2147483647 -2147483647 -2147483647 -2147483647 -2147483647 -2147483647 -2147483647 -2147483647 -2147483647 -2147483647 -2147483647 -2147483647 -2147483647 -2147483647 -2147483647 -2147483647 -2147483647 -2147483647 -2147483647 -2147483647 -2147483647 -2147483647 -2147483647 -2147483647 -2147483647 -2147483647 -2147483647 -2147483647 -2147483647 -2147483647 -2147483647 -2147483647 -2147483647
149 150 151 151 151 152 152 153 153 154 155 155 155 155 155 155 154 154 155 155 155 155 155 154 154 154 154 154 153 153 153 153 153 153 153 153 153 153 153 152 152 153 152 153 152 153 152 153 152 153 152 152 153 153 152 151 151 150 150 150 150 150 150 150 150 150 149 149 149 149 148 148 148 148 148 148 145 145 147 150 151 151 149 148 147 148 149 149 150 150 149 150 152 152 151 152 -2147483647 -2147483647 -2147483647 -2147483647 -2147483647 -2147483647 -2147483647 -2147483647 -2147483647 -2147483647 -2147483647 -2147483647 -2147483647 -2147483647 -2147483647 -2147483647 -2147483647 -2147483647 -2147483647 -2147483647 -2147483647 -2147483647 -2147483647 -2147483647 -2147483647 -2147483647 -2147483647 -2147483647 -2147483647 -2147483647 -2147483647 -2147483647 -2147483647 -2147483647 -2147483647 -2147483647 -2147483647 -2147483647 -2147483647 -2147483647 -2147483647 -2147483647 -2147483647 -2147483647 -2147483647 -2147483647 -2147483647 -2147483647 -2147483647 -2147483647 -2147483647 -2147483647 -2147483647 -2147483647 -2147483647 -2147483647 -2147483647 -2147483647 -2147483647 -2147483647 -2147483647 -2147483647 -2147483647 -2147483647 -2147483647 -2147483647 -2147483647 -2147483647 -2147483647 -2147483647 -2147483647 -2147483647 -2147483647 -2147483647 -2147483647 -2147483647 -2147483647 -2147483647 -2147483647 -2147483647 -2147483647 -2147483647 -2147483647 -2147483647 -2147483647 -2147483647 -2147483647 -2147483647 -2147483647 -2147483647 -2147483647 -2147483647 -2147483647 -2147483647 -2147483647 -2147483647 -2147483647 -2147483647 -2147483647 -2147483647 -2147483647 -2147483647 -2147483647 -2147483647 -2147483647 -2147483647 -2147483647 -2147483647 -2147483647 -2147483647 -2147483647 -2147483647 -2147483647 -2147483647 -2147483647 -2147483647 -2147483647 -2147483647 -2147483647 -2147483647 -2147483647 -2147483647 -2147483647 -2147483647 -2147483647 -2147483647 -2147483647 -2147483647 -2147483647 -2147483647 -2147483647 -2147483647 -2147483647 -2147483647 -2147483647 -2147483647 -2147483647 -2147483647 -2147483647 -2147483647 -2147483647 -2147483647 -2147483647 -2147483647
150 151 151 152 152 152 153 154 154 154 155 154 154 154 155 155 155 155 155 154 154 154 154 153 154 154 153 153 153 152 152 153 153 153 152 153 152 152 153 152 152 152 152 152 152 152 152 152 152 152 152 152 152 151 150 151 151 150 150 150 150 150 150 149 150 150 149 149 149 148 149 149 148 147 149 148 148 146 147 150 150 150 150 149 149 151 152 -2147483647 -2147483647 -2147483647 -2147483647 -2147483647 -2147483647 -2147483647 -2147483647 -2147483647 -2147483647 -2147483647 -2147483647 -2147483647 -2147483647 -2147483647 -2147483647 -2147483647 -2147483647 -2147483647 -2147483647 -2147483647 -2147483647 -2147483647 -2147483647 -2147483647 -2147483647 -2147483647 -2147483647 -2147483647 -2147483647 -2147483647 -2147483647 -2147483647 -2147483647 -2147483647 -2147483647 -2147483647 -2147483647 -2147483647 -2147483647 -2147483647 -2147483647 -2147483647 -2147483647 -2147483647 -2147483647 -2147483647 -2147483647 -2147483647 -2147483647 -2147483647 -2147483647 -2147483647 -2147483647 -2147483647 -2147483647 -2147483647 -2147483647 -2147483647 -2147483647 -2147483647 -2147483647 -2147483647 -2147483647 -2147483647 -2147483647 -2147483647 -2147483647 -2147483647 -2147483647 -2147483647 -2147483647 -2147483647 -2147483647 -2147483647 -2147483647 -2147483647 -2147483647 -2147483647 -2147483647 -2147483647 -2147483647 -2147483647 -2147483647 -2147483647 -2147483647 -2147483647 -2147483647 -2147483647 -2147483647 -2147483647 -2147483647 -2147483647 -2147483647 -2147483647 -2147483647 -2147483647 -2147483647 -2147483647 -2147483647 -2147483647 -2147483647 -2147483647 -2147483647 -2147483647 -2147483647 -2147483647 -2147483647 -2147483647 -2147483647 -2147483647 -2147483647 -2147483647 -2147483647 -2147483647 -2147483647 -2147483647 -2147483647 -2147483647 -2147483647 -2147483647 -2147483647 -2147483647 -2147483647 -2147483647 -2147483647 -2147483647 -2147483647 -2147483647 -2147483647 -2147483647 -2147483647 -2147483647 -2147483647 -2147483647 -2147483647 -2147483647 -2147483647 -2147483647 -2147483647 -2147483647 -2147483647 -2147483647 -2147483647 -2147483647 -2147483647 -2147483647 -2147483647 -2147483647 -2147483647 -2147483647 -2147483647 -2147483647
151 151 152 153 152 153 153 154 155 155 154 154 154 154 154 154 154 154 154 154 154 154 154 154 154 153 153 152 152 152 152 152 152 152 152 152 152 152 152 151 152 151 152 152 152 152 151 152 151 151 151 151 151 150 150 151 150 150 149 150 149 150 149 149 149 151 150 149 149 149 148 149 149 149 150 150 150 150 151 151 151 152 152 151 -2147483647 -2147483647 -2147483647 -2147483647 -2147483647 -2147483647 -2147483647 -2147483647 -2147483647 -2147483647 -2147483647 -2147483647 -2147483647 -2147483647 -2147483647 -2147483647 -2147483647 -2147483647 -2147483647 -2147483647 -2147483647 -2147483647 -2147483647 -2147483647 -2147483647 -2147483647 -2147483647 -2147483647 -2147483647 -2147483647 -2147483647 -2147483647 -2147483647 -2147483647 -2147483647 -2147483647 -2147483647 -2147483647 -2147483647 -2147483647 -2147483647 -2147483647 -2147483647 -2147483647 -2147483647 -2147483647 -2147483647 -2147483647 -2147483647 -2147483647 -2147483647 -2147483647 -2147483647 -2147483647 -2147483647 -2147483647 -2147483647 -2147483647 -2147483647 -2147483647 -2147483647 -2147483647 -2147483647 -2147483647 -2147483647 -2147483647 -2147483647 -2147483647 -2147483647 -2147483647 -2147483647 -2147483647 -2147483647 -2147483647 -2147483647 -2147483647 -2147483647 -2147483647 -2147483647 -2147483647 -2147483647 -2147483647 -2147483647 -2147483647 -2147483647 -2147483647 -2147483647 -2147483647 -2147483647 -2147483647 -2147483647 -2147483647 -2147483647 -2147483647 -2147483647 -2147483647 -2147483647 -2147483647 -2147483647 -2147483647 -2147483647 -2147483647 -2147483647 -2147483647 -2147483647 -2147483647 -2147483647 -2147483647 -2147483647 -2147483647 -2147483647 -2147483647 -2147483647 -2147483647 -2147483647 -2147483647 -2147483647 -2147483647 -2147483647 -2147483647 -2147483647 -2147483647 -2147483647 -2147483647 -2147483647 -2147483647 -2147483647 -2147483647 -2147483647 -2147483647 -2147483647 -2147483647 -2147483647 -2147483647 -2147483647 -2147483647 -2147483647 -2147483647 -2147483647 -2147483647 -2147483647 -2147483647 -2147483647 -2147483647 -2147483647 -2147483647 -2147483647 -2147483647 -2147483647 -2147483647 -2147483647 -2147483647 -2147483647 -2147483647 -2147483647 -2147483647
151 150 152 152 152 153 153 154 154 154 154 154 154 154 154 154 154 153 154 153 153 154 154 153 153 153 152 152 152 152 152 152 152 151 152 152 151 152 152 151 151 152 152 152 152 151 151 152 152 151 151 150 151 150 148 149 150 149 150 150 149 149 149 149 151 152 151 150 150 150 150 150 149 150 151 152 -2147483647 152 -2147483647 -2147483647 -2147483647 -2147483647 -2147483647 -2147483647 -2147483647 -2147483647 -2147483647 -2147483647 -2147483647 -2147483647 -2147483647 -2147483647 -2147483647 -2147483647 -2147483647 -2147483647 -2147483647 -2147483647 -2147483647 -2147483647 -2147483647 -2147483647 -2147483647 -2147483647 -2147483647 -2147483647 -2147483647 -2147483647 -2147483647 -2147483647 -2147483647 -2147483647 -2147483647 -2147483647 -2147483647 -2147483647 -2147483647 -2147483647 -2147483647 -2147483647 -2147483647 -2147483647 -2147483647 -2147483647 -2147483647 -2147483647 -2147483647 -2147483647 -2147483647 -2147483647 -2147483647 -2147483647 -2147483647 -2147483647 -2147483647 -2147483647 -2147483647 -2147483647 -2147483647 -2147483647 -2147483647 -2147483647 -2147483647 -2147483647 -2147483647 -2147483647 -2147483647 -2147483647 -2147483647 -2147483647 -2147483647 -2147483647 -2147483647 -2147483647 -2147483647 -2147483647 -2147483647 -2147483647 -2147483647 -2147483647 -2147483647 -2147483647 -2147483647 -2147483647 -2147483647 -2147483647 -2147483647 -2147483647 -2147483647 -2147483647 -2147483647 -2147483647 -2147483647 -2147483647 -2147483647 -2147483647 -2147483647 -2147483647 -2147483647 -2147483647 -2147483647 -2147483647 -2147483647 -2147483647 -2147483647 -2147483647 -2147483647 -2147483647 -2147483647 -2147483647 -2147483647 -2147483647 -2147483647 -2147483647 -2147483647 -2147483647 -2147483647 -2147483647 -2147483647 -2147483647 -2147483647 -2147483647 -2147483647 -2147483647 -2147483647 -2147483647 -2147483647 -2147483647 -2147483647 -2147483647 -2147483647 -2147483647 -2147483647 -2147483647 -2147483647 -2147483647 -2147483647 -2147483647 -2147483647 -2147483647 -2147483647 -2147483647 -2147483647 -2147483647 -2147483647 -2147483647 -2147483647 -2147483647 -2147483647 -2147483647 -2147483647 -2147483647 -2147483647 -2147483647 -2147483647 -2147483647 -2147483647 -2147483647 -2147483647 -2147483647
