# Supplementary material for: Catchments catch all in South African coastal lowlands: topography and palaeoclimate restricted gene flow in Nymania capensis (Meliaceae)—a multilocus phylogeographic and distribution modelling approach
Source: PeerJ. 2017 Jan 31;5:e2965. doi: 10.7717/peerj.2965 (PMC5289106; doi:10.7717/peerj.2965)
Supplement: Supplemental Information 2 — See the Readme for file descriptions. This zip file includes all DNA alignments. [file peerj-05-2965-s002.zip › SupplementalInformationFiles/SDM.Data/CCSM/bio02.mean.diurnal.range.asc]

NCOLS 240 
NROWS 84 
XLLCORNER 20 
YLLCORNER -35 
CELLSIZE 0.0416666666666667 
NODATA_value -2147483647 
165 166 166 166 166 166 167 166 165 165 165 165 165 165 164 164 163 162 161 161 161 161 161 161 161 160 160 160 160 160 160 158 158 158 158 158 158 157 157 156 156 156 156 156 155 155 155 155 155 155 155 155 155 155 155 155 156 155 155 155 156 156 155 157 157 157 158 158 158 158 157 159 160 160 161 162 162 161 161 161 160 160 160 160 159 159 160 159 160 160 160 160 160 160 159 159 160 160 160 160 160 160 161 161 161 162 162 162 162 162 162 162 163 163 163 164 164 164 164 165 166 166 166 165 165 165 165 164 164 164 165 165 165 165 165 164 164 165 165 166 166 166 167 167 168 168 165 166 166 166 167 167 167 167 167 167 167 167 166 164 163 162 160 158 156 155 153 154 154 154 153 153 153 152 152 153 153 153 152 150 150 150 150 151 151 149 149 148 149 150 150 149 148 145 146 149 149 147 148 149 144 144 149 151 151 152 152 153 153 150 147 145 142 139 136 135 133 131 129 124 119 114 111 112 104 96 90 92 91 86 84 83 81 79 78 77 -2147483647 -2147483647 -2147483647 -2147483647
165 164 164 165 165 166 166 165 165 165 165 164 164 165 165 164 163 162 161 161 160 161 161 160 160 160 160 160 160 159 158 158 158 158 158 158 157 157 157 157 156 156 156 155 156 155 155 155 155 154 154 154 154 154 154 154 154 155 155 155 155 155 155 156 156 157 157 157 157 157 157 157 158 159 160 161 160 160 160 160 160 159 159 159 159 159 158 157 158 160 159 159 159 159 159 158 158 159 159 159 159 159 159 159 160 160 160 161 161 161 161 161 162 162 163 163 163 164 164 164 165 166 166 165 165 166 165 165 165 164 165 165 165 165 165 165 165 165 165 166 166 166 167 167 168 168 165 165 164 164 166 166 166 166 167 167 167 166 165 164 162 161 159 158 156 155 156 156 154 153 152 153 153 152 151 152 152 152 151 150 149 149 149 150 149 147 148 148 148 148 148 148 148 147 144 149 150 150 150 150 149 145 149 150 150 151 149 150 150 149 147 145 142 139 136 134 131 129 127 124 117 106 101 98 100 98 88 85 86 83 81 80 79 78 76 -2147483647 -2147483647 -2147483647 -2147483647 -2147483647
164 163 163 164 165 165 165 165 164 164 164 164 164 165 165 164 163 162 162 162 161 161 161 160 160 160 160 160 160 158 158 158 158 158 157 156 156 156 156 156 156 156 155 155 155 155 155 155 154 154 154 154 153 153 153 154 154 155 154 155 155 154 155 155 156 156 156 156 157 157 157 157 157 158 159 159 159 159 159 159 159 159 159 158 158 158 158 157 157 157 159 159 159 159 158 157 157 157 158 158 158 159 158 158 159 159 158 158 159 160 160 160 160 160 162 162 162 163 162 164 164 166 165 165 165 166 166 165 165 164 166 165 165 165 166 165 164 165 166 166 166 166 167 167 167 167 163 164 164 165 165 164 166 167 167 166 167 166 164 163 162 161 159 158 156 157 158 158 156 153 153 154 152 151 151 150 150 150 151 150 149 148 148 148 148 147 148 147 147 146 146 146 148 148 147 148 149 149 149 150 150 150 149 147 147 147 146 148 148 146 145 143 141 138 135 133 129 125 123 118 114 106 100 97 93 90 88 84 83 81 79 78 76 75 -2147483647 -2147483647 -2147483647 -2147483647 -2147483647 -2147483647
164 162 162 164 163 164 165 165 165 163 164 164 164 164 163 163 163 162 162 162 162 162 160 160 160 160 160 160 159 159 158 158 158 156 156 156 156 156 156 156 156 156 156 155 155 155 154 154 154 154 154 153 153 153 153 153 153 154 154 154 154 154 154 154 155 155 156 156 156 157 156 157 157 157 158 158 158 158 156 158 158 158 158 158 158 158 157 156 156 157 157 158 158 158 158 157 156 156 156 157 157 158 157 158 158 158 158 157 158 158 159 160 160 161 161 161 159 159 159 163 163 165 165 165 164 166 165 165 165 162 166 166 165 165 166 165 165 166 166 166 166 166 167 165 163 162 165 167 167 168 166 166 166 167 166 166 166 165 164 162 161 160 159 157 156 156 157 157 156 154 152 151 154 153 150 151 152 151 151 150 147 147 147 148 147 145 145 146 147 147 146 146 146 147 148 148 148 148 148 148 148 148 146 145 145 145 146 146 146 144 143 140 137 135 133 131 127 123 121 118 111 104 98 95 91 88 85 83 80 78 77 76 75 -2147483647 -2147483647 -2147483647 -2147483647 -2147483647 -2147483647 -2147483647
163 163 161 162 163 164 165 165 164 164 164 164 164 163 162 162 163 163 162 162 162 161 161 161 160 160 160 159 158 159 158 157 156 156 156 156 156 156 156 155 155 155 155 155 155 154 154 154 154 153 153 153 152 152 152 152 152 153 153 153 153 154 154 154 155 155 155 155 155 156 156 156 156 157 156 157 157 156 157 158 157 158 157 157 157 157 157 156 156 156 156 157 157 158 157 156 156 155 155 156 156 156 156 155 156 157 155 155 156 158 158 157 159 160 160 158 155 158 160 162 162 162 162 164 164 165 165 165 164 163 166 166 165 165 166 166 165 166 166 166 166 166 167 167 163 165 166 167 167 167 166 167 167 166 166 166 166 165 163 162 160 160 158 157 156 154 155 155 157 155 152 155 155 155 153 152 151 151 150 148 147 147 146 146 145 144 144 145 145 146 146 146 145 146 146 147 147 147 146 146 146 145 145 145 143 143 144 144 142 142 140 136 132 132 131 128 125 120 115 114 112 106 99 94 88 85 83 80 78 77 76 75 -2147483647 -2147483647 -2147483647 -2147483647 -2147483647 -2147483647 -2147483647 -2147483647
162 162 161 162 163 164 164 164 164 164 164 164 163 162 163 163 163 163 163 163 161 161 160 161 160 160 159 158 158 158 158 156 156 156 156 156 156 156 156 155 155 155 155 154 155 154 154 153 153 153 153 153 152 152 152 152 152 153 152 153 152 152 153 153 154 154 155 154 155 155 155 155 155 156 155 156 157 157 156 157 157 157 157 156 156 156 156 156 155 156 155 155 156 156 156 156 155 155 154 155 155 156 155 154 156 156 155 155 154 156 156 156 157 158 157 157 157 158 160 161 160 159 162 164 164 165 165 165 165 165 166 166 165 165 166 166 165 165 166 166 166 167 167 168 164 165 166 167 167 166 166 166 166 167 166 165 165 164 164 162 161 160 158 156 155 156 157 157 156 153 153 154 155 154 152 151 150 150 149 146 146 146 145 145 144 144 144 144 144 144 145 145 145 145 145 145 144 144 144 144 144 144 143 143 142 142 142 141 139 138 137 135 132 124 127 125 122 118 111 106 107 101 97 91 86 85 82 79 77 76 -2147483647 -2147483647 -2147483647 -2147483647 -2147483647 -2147483647 -2147483647 -2147483647 -2147483647 -2147483647
160 161 162 163 164 163 164 164 164 164 164 163 162 162 163 163 162 163 163 162 162 161 161 160 160 159 159 159 158 157 157 156 156 156 156 156 156 156 155 155 155 155 155 154 154 154 154 154 153 153 152 153 152 152 152 152 152 152 152 152 152 152 152 153 153 153 153 153 153 154 154 154 154 154 154 156 156 155 156 156 156 156 156 156 156 156 155 155 155 155 155 155 155 155 155 156 155 155 154 155 155 156 155 155 157 156 155 156 154 156 159 157 156 157 156 156 158 159 160 160 159 160 162 163 164 165 165 165 165 166 166 166 165 165 166 165 165 164 166 166 166 166 167 168 166 165 165 166 167 166 166 163 165 165 167 164 162 164 164 162 161 160 158 156 155 155 154 155 157 157 156 153 153 153 151 149 149 150 149 145 144 145 144 144 143 143 143 143 143 143 143 144 144 144 143 143 143 142 143 143 142 142 142 142 141 140 139 138 137 136 135 132 125 120 121 121 118 112 110 105 96 96 91 88 85 82 79 77 75 -2147483647 -2147483647 -2147483647 -2147483647 -2147483647 -2147483647 -2147483647 -2147483647 -2147483647 -2147483647 -2147483647
159 161 161 162 160 163 164 164 165 164 163 161 162 163 163 163 162 162 162 162 162 162 161 161 160 159 159 159 157 157 157 157 156 156 156 156 156 155 155 155 155 155 154 154 154 154 154 153 153 153 152 152 152 152 152 152 152 151 151 151 152 152 152 151 152 153 153 153 153 153 153 153 153 153 154 155 155 155 155 155 155 155 155 155 155 155 155 155 155 154 155 154 155 154 154 154 155 154 153 154 155 156 156 155 155 156 155 156 156 157 158 157 156 157 157 157 156 158 159 160 159 161 162 163 163 165 165 165 165 166 166 166 165 165 165 165 163 163 165 166 166 167 167 168 167 167 164 165 166 165 165 162 165 165 166 165 163 164 164 162 160 160 159 158 157 157 157 156 158 158 156 156 153 153 149 150 149 148 147 145 144 144 143 142 142 141 141 142 142 142 142 143 142 141 142 142 141 141 140 139 140 140 140 138 138 138 137 137 135 134 132 129 126 119 114 114 115 111 103 99 95 92 88 84 82 80 77 75 -2147483647 -2147483647 -2147483647 -2147483647 -2147483647 -2147483647 -2147483647 -2147483647 -2147483647 -2147483647 -2147483647 -2147483647
159 159 160 160 161 163 164 163 164 164 163 161 162 163 163 162 162 162 162 162 162 162 162 161 160 160 159 158 157 157 156 156 156 156 156 155 155 155 155 154 154 154 154 154 153 153 153 153 152 152 152 152 152 152 152 152 151 151 151 151 151 151 151 150 152 152 152 152 152 152 152 152 153 154 154 154 154 154 154 154 154 154 154 154 154 154 154 154 154 154 154 154 154 154 154 153 154 154 153 155 155 155 155 155 156 156 156 156 157 157 158 158 156 158 159 159 158 156 158 160 160 161 163 163 163 164 164 164 165 166 166 166 165 165 165 164 162 162 165 166 166 166 168 168 167 167 166 167 166 164 164 163 163 164 166 165 165 164 163 161 160 160 161 159 158 158 158 155 155 157 156 154 155 154 151 149 149 147 147 145 143 142 142 142 141 140 140 140 140 141 141 140 139 139 140 140 140 140 138 138 137 135 135 135 136 135 135 134 132 131 127 124 120 117 113 110 103 101 100 95 92 87 85 82 80 78 75 -2147483647 -2147483647 -2147483647 -2147483647 -2147483647 -2147483647 -2147483647 -2147483647 -2147483647 -2147483647 -2147483647 -2147483647 -2147483647
159 158 159 161 162 163 164 163 163 164 163 162 162 163 163 161 162 162 162 162 162 162 162 161 160 160 158 158 158 157 157 156 155 155 155 155 155 155 155 154 154 153 153 153 153 153 152 152 152 152 152 152 152 152 152 151 151 151 150 151 151 151 151 151 151 151 151 151 151 151 152 152 153 153 153 153 153 153 153 153 153 154 153 154 153 153 153 153 153 153 153 153 153 153 153 152 152 153 152 154 155 155 155 155 156 156 156 156 157 157 157 156 156 158 158 159 158 156 156 159 160 161 163 162 163 164 164 164 165 166 166 166 166 166 165 164 164 164 165 166 166 166 168 168 167 167 166 167 165 163 164 163 165 165 165 165 164 164 164 163 162 162 161 161 160 159 158 155 155 153 155 153 154 154 152 150 148 148 145 143 142 142 141 141 140 140 139 139 139 140 138 138 138 139 139 139 139 138 137 136 136 134 132 131 132 133 133 132 130 128 125 123 119 117 114 108 102 96 93 92 88 85 83 81 79 76 -2147483647 -2147483647 -2147483647 -2147483647 -2147483647 -2147483647 -2147483647 -2147483647 -2147483647 -2147483647 -2147483647 -2147483647 -2147483647 -2147483647
158 159 159 162 162 162 162 162 163 164 163 162 163 163 162 161 162 162 162 162 162 162 162 161 160 159 159 158 157 157 157 157 156 155 155 155 155 155 154 154 153 153 153 153 153 152 152 152 151 153 152 152 152 151 151 151 150 150 150 150 150 150 150 150 150 150 151 151 151 151 151 151 151 152 152 152 152 152 152 152 152 153 153 153 153 153 153 152 153 153 152 152 153 153 153 152 153 153 152 154 154 154 154 154 155 155 155 155 156 156 157 157 158 158 158 158 158 156 156 158 160 160 162 162 163 163 164 164 164 165 165 166 166 167 166 163 164 165 166 166 166 165 168 168 167 167 167 167 166 163 164 163 165 165 165 165 164 163 163 161 161 160 162 162 160 158 156 155 156 154 153 154 152 152 152 150 149 147 145 144 142 141 141 140 139 139 139 138 137 137 137 136 137 137 137 137 136 136 135 135 134 133 131 128 127 130 128 128 126 124 122 117 115 113 108 107 103 98 93 88 86 83 81 80 77 -2147483647 -2147483647 -2147483647 -2147483647 -2147483647 -2147483647 -2147483647 -2147483647 -2147483647 -2147483647 -2147483647 -2147483647 -2147483647 -2147483647 -2147483647
159 160 161 162 162 161 160 162 163 163 163 162 162 161 161 160 161 162 162 162 162 162 162 161 159 159 159 159 158 158 157 156 156 155 154 154 154 154 154 154 153 153 152 153 153 152 152 152 152 152 151 151 151 151 151 151 150 150 150 149 149 150 151 150 150 150 150 150 150 150 150 150 150 151 151 151 151 151 151 152 152 152 152 152 152 152 152 152 152 152 152 151 152 152 153 152 153 152 152 153 153 153 153 154 155 155 155 154 156 156 156 156 158 157 157 157 157 156 155 158 159 160 161 161 162 163 163 163 165 165 165 165 167 167 165 165 165 165 165 166 166 166 166 167 167 165 166 165 166 165 164 164 163 163 164 164 164 163 162 160 161 159 160 161 160 159 158 157 155 155 153 154 153 152 151 149 148 147 145 143 141 141 140 139 139 138 138 137 136 136 136 135 136 136 136 135 135 134 133 133 132 130 128 125 124 122 120 124 122 120 118 112 108 107 102 99 98 95 90 86 85 81 79 77 75 -2147483647 -2147483647 -2147483647 -2147483647 -2147483647 -2147483647 -2147483647 -2147483647 -2147483647 -2147483647 -2147483647 -2147483647 -2147483647 -2147483647 -2147483647
161 158 159 160 161 161 160 160 162 162 163 161 161 160 162 162 160 161 161 161 162 162 161 159 159 158 158 158 158 158 157 156 155 155 154 154 154 154 153 153 153 153 152 152 152 153 152 152 152 152 151 151 151 150 150 150 150 149 150 150 150 150 150 149 149 150 150 150 150 150 149 149 149 149 150 150 150 150 151 151 151 151 151 151 151 151 151 151 151 151 151 152 152 152 151 150 152 152 152 152 152 152 153 154 154 154 154 154 155 155 156 156 157 156 156 157 157 157 153 156 158 160 160 161 162 161 161 162 164 165 164 165 167 167 166 166 164 165 166 166 166 167 168 167 167 167 167 166 166 164 164 162 162 163 164 163 163 162 161 162 161 162 161 161 160 160 159 156 156 155 154 153 152 150 150 149 148 147 144 142 140 140 140 139 139 138 136 136 136 135 134 134 134 135 134 132 132 132 132 132 131 129 128 126 125 121 114 116 119 117 113 107 103 104 101 97 92 90 87 83 81 78 77 75 -2147483647 -2147483647 -2147483647 -2147483647 -2147483647 -2147483647 -2147483647 -2147483647 -2147483647 -2147483647 -2147483647 -2147483647 -2147483647 -2147483647 -2147483647 -2147483647
167 160 160 161 161 159 159 161 162 162 163 159 160 160 160 162 161 160 160 159 161 161 160 159 158 158 158 158 158 158 157 156 155 155 154 154 153 153 153 152 152 152 152 153 153 153 152 152 152 151 151 150 150 150 149 150 149 149 149 149 148 148 148 148 149 149 149 149 149 149 148 148 148 149 149 149 149 150 150 150 150 151 151 151 151 150 150 151 150 150 150 151 151 151 149 150 150 150 151 151 152 152 152 153 153 153 153 154 155 155 155 156 156 156 156 158 157 157 154 155 158 159 159 160 160 160 161 162 163 164 164 165 167 167 167 166 166 165 165 166 167 167 167 167 168 167 167 167 165 163 162 162 161 162 163 162 160 159 160 161 160 161 161 161 159 159 158 157 157 155 154 151 149 149 148 147 147 146 144 141 139 139 138 137 137 136 136 135 134 133 133 133 133 132 131 130 130 130 130 130 129 128 126 125 123 117 113 110 111 111 107 107 102 98 98 94 90 86 83 79 78 76 -2147483647 -2147483647 -2147483647 -2147483647 -2147483647 -2147483647 -2147483647 -2147483647 -2147483647 -2147483647 -2147483647 -2147483647 -2147483647 -2147483647 -2147483647 -2147483647 -2147483647 -2147483647
167 163 160 162 161 160 158 161 162 161 161 160 159 160 159 161 162 161 161 159 160 161 160 160 159 158 158 158 158 157 157 155 155 154 153 154 153 153 153 151 150 152 153 153 152 152 152 152 152 151 150 151 150 150 150 150 148 148 149 148 148 147 147 148 148 148 148 148 148 148 148 148 147 148 148 148 149 149 149 150 150 150 150 150 150 150 150 150 150 149 149 150 150 150 148 149 150 149 149 152 152 152 152 153 153 152 152 153 153 154 154 155 155 156 156 157 157 155 154 155 157 158 157 159 159 159 160 162 163 164 163 165 166 167 167 166 166 165 166 166 167 167 166 166 167 166 167 165 165 164 162 161 160 162 162 161 157 159 159 159 159 160 160 160 159 157 155 156 156 155 154 153 149 147 146 145 145 145 143 141 139 138 136 136 135 135 134 133 132 132 131 131 131 130 129 129 129 128 128 128 127 125 124 122 120 118 115 107 102 101 99 103 100 96 93 88 86 83 80 79 76 -2147483647 -2147483647 -2147483647 -2147483647 -2147483647 -2147483647 -2147483647 -2147483647 -2147483647 -2147483647 -2147483647 -2147483647 -2147483647 -2147483647 -2147483647 -2147483647 -2147483647 -2147483647 -2147483647
166 166 162 163 164 162 161 160 160 161 161 160 159 159 160 159 161 161 160 158 160 161 160 160 160 159 158 158 157 157 156 155 155 154 153 153 153 153 152 151 152 152 151 152 152 152 151 152 154 152 151 151 151 151 150 150 148 147 147 148 147 147 146 148 148 147 147 147 147 147 147 148 148 148 149 149 149 149 150 150 150 151 150 150 151 149 150 150 150 150 149 150 150 150 149 148 148 149 150 151 151 151 152 151 152 152 152 152 152 152 154 154 155 155 155 156 156 154 153 155 157 156 156 157 157 158 160 161 162 162 162 164 165 166 166 167 167 166 167 166 168 168 166 167 167 166 165 163 162 161 161 161 160 158 160 160 158 158 158 158 160 159 159 159 158 154 155 155 154 154 154 151 150 148 147 145 143 144 142 142 141 138 136 134 133 132 133 133 132 131 129 130 128 128 128 128 127 127 126 125 124 123 122 120 119 115 111 108 106 100 96 95 97 93 88 84 82 80 79 77 -2147483647 -2147483647 -2147483647 -2147483647 -2147483647 -2147483647 -2147483647 -2147483647 -2147483647 -2147483647 -2147483647 -2147483647 -2147483647 -2147483647 -2147483647 -2147483647 -2147483647 -2147483647 -2147483647 -2147483647
167 167 165 166 162 162 159 157 160 161 161 160 159 158 159 159 161 162 160 160 160 159 159 160 159 159 158 157 156 157 156 155 154 153 153 153 152 153 154 153 151 151 151 154 154 154 154 153 153 153 152 152 153 152 152 151 149 148 148 147 147 147 147 148 147 147 148 148 148 147 147 147 148 148 148 148 148 149 149 150 150 150 151 151 151 151 151 151 151 151 150 149 150 149 149 146 148 151 151 151 151 150 151 150 150 150 152 151 150 151 154 154 155 155 156 155 153 153 153 155 155 155 154 155 156 158 160 160 161 161 161 163 163 164 167 168 168 166 167 167 168 168 167 167 166 166 163 162 159 161 161 160 158 157 158 157 155 155 155 156 158 158 159 159 157 153 152 154 153 154 152 151 148 147 146 145 143 142 141 141 140 139 136 135 133 133 132 132 130 129 128 127 127 126 126 126 125 125 123 123 122 120 118 116 114 112 108 104 100 99 98 91 89 88 84 82 80 79 77 75 -2147483647 -2147483647 -2147483647 -2147483647 -2147483647 -2147483647 -2147483647 -2147483647 -2147483647 -2147483647 -2147483647 -2147483647 -2147483647 -2147483647 -2147483647 -2147483647 -2147483647 -2147483647 -2147483647 -2147483647
167 167 168 167 162 160 157 157 160 161 161 161 161 160 160 161 162 160 160 161 160 160 160 159 159 158 157 157 156 156 156 155 154 153 152 152 153 155 156 155 151 151 152 153 155 155 155 153 152 153 153 153 153 153 152 151 149 147 147 146 146 147 148 148 147 147 147 147 147 147 147 147 147 148 148 149 149 149 149 150 150 150 151 151 151 150 151 151 150 150 150 150 148 148 149 150 151 150 150 150 150 151 151 150 150 152 152 152 150 152 153 154 154 155 155 154 154 150 151 152 153 153 152 154 155 157 158 157 158 159 160 161 160 163 165 167 168 167 167 167 168 167 167 165 164 164 162 160 158 159 159 157 156 155 157 154 155 153 154 156 158 158 157 156 156 152 152 151 152 152 151 149 146 145 144 142 141 141 140 140 140 136 137 135 132 132 132 130 128 127 125 125 125 125 124 124 123 122 120 120 119 117 116 114 109 106 104 104 101 96 93 90 87 84 82 80 78 77 74 -2147483647 -2147483647 -2147483647 -2147483647 -2147483647 -2147483647 -2147483647 -2147483647 -2147483647 -2147483647 -2147483647 -2147483647 -2147483647 -2147483647 -2147483647 -2147483647 -2147483647 -2147483647 -2147483647 -2147483647 -2147483647
168 168 168 166 161 160 154 158 160 160 160 160 160 160 160 161 161 160 159 159 160 161 159 160 159 158 156 155 155 155 155 155 155 155 154 153 153 154 156 157 156 156 157 156 153 153 155 154 152 153 153 154 153 152 152 151 150 149 148 148 148 148 147 147 147 147 148 148 148 147 148 148 148 148 148 149 149 149 149 149 149 150 150 150 150 150 150 150 150 150 150 148 148 149 149 150 151 150 150 150 151 150 151 151 150 150 152 152 151 151 153 154 154 154 154 156 156 156 155 154 154 153 153 153 154 156 157 156 156 156 158 156 160 161 163 165 167 167 167 167 166 164 164 162 162 162 159 157 156 157 158 157 154 153 153 152 152 151 152 157 157 155 154 152 154 151 149 150 151 149 147 148 146 144 142 140 140 140 138 136 137 133 134 134 133 131 130 128 127 125 124 124 124 123 122 121 120 119 118 117 116 114 112 110 109 104 100 99 97 95 89 87 84 81 80 79 77 75 -2147483647 -2147483647 -2147483647 -2147483647 -2147483647 -2147483647 -2147483647 -2147483647 -2147483647 -2147483647 -2147483647 -2147483647 -2147483647 -2147483647 -2147483647 -2147483647 -2147483647 -2147483647 -2147483647 -2147483647 -2147483647 -2147483647
167 168 167 166 164 159 158 160 158 159 157 158 159 160 161 162 161 159 158 159 160 160 160 159 158 156 154 153 154 154 154 155 155 155 153 152 152 154 157 157 158 159 159 158 157 157 154 155 154 153 153 154 153 153 152 152 151 150 148 148 148 148 148 148 148 147 147 147 147 147 147 147 147 148 148 148 149 148 149 148 149 149 149 150 150 150 150 150 150 150 149 148 149 149 150 150 150 150 149 150 150 151 151 150 151 151 150 150 151 151 152 153 154 155 155 156 156 156 157 158 157 156 157 154 153 155 155 153 153 156 158 159 158 159 160 163 166 166 166 166 166 163 160 158 159 159 158 159 156 154 155 157 155 152 149 150 150 150 149 154 154 151 151 151 152 150 147 147 146 143 143 146 144 142 141 140 140 137 134 133 133 131 133 132 132 129 129 128 125 124 124 123 122 121 121 118 118 117 116 114 113 112 108 106 103 103 101 96 94 90 86 85 82 80 79 77 75 74 -2147483647 -2147483647 -2147483647 -2147483647 -2147483647 -2147483647 -2147483647 -2147483647 -2147483647 -2147483647 -2147483647 -2147483647 -2147483647 -2147483647 -2147483647 -2147483647 -2147483647 -2147483647 -2147483647 -2147483647 -2147483647 -2147483647
167 167 166 167 166 164 163 164 160 159 158 157 158 159 159 159 161 159 157 158 160 159 159 159 159 157 154 154 155 155 153 154 154 154 154 157 156 157 157 159 159 159 159 158 157 157 156 156 156 155 155 154 155 154 153 152 151 151 150 149 149 149 148 148 147 147 147 147 147 147 147 147 147 148 148 148 148 148 148 148 148 148 149 149 149 150 149 150 149 150 150 149 149 148 150 150 150 150 150 151 151 151 151 151 151 150 150 151 151 151 152 153 155 155 155 156 157 157 156 155 156 157 158 156 155 153 154 155 156 158 160 160 159 162 164 164 165 166 164 165 165 163 158 156 159 161 160 157 154 153 154 154 154 148 150 150 149 149 149 152 153 148 149 148 148 149 147 144 143 143 145 143 142 140 140 138 136 134 132 130 130 129 129 128 128 129 127 125 124 123 122 121 121 120 117 116 115 115 114 113 110 106 106 104 100 99 97 94 90 88 85 83 81 79 76 75 74 72 -2147483647 -2147483647 -2147483647 -2147483647 -2147483647 -2147483647 -2147483647 -2147483647 -2147483647 -2147483647 -2147483647 -2147483647 -2147483647 -2147483647 -2147483647 -2147483647 -2147483647 -2147483647 -2147483647 -2147483647 -2147483647 -2147483647
166 166 166 166 166 165 165 164 160 159 159 158 159 155 155 159 160 160 158 158 160 159 159 160 159 158 157 155 154 154 153 155 155 157 158 160 160 160 159 159 159 159 159 159 158 158 157 157 156 155 156 155 155 154 154 153 152 152 151 150 149 149 148 147 147 147 147 147 147 147 147 147 147 147 147 148 147 148 149 149 149 149 149 149 150 150 150 150 150 150 150 149 148 149 150 150 151 152 151 151 151 151 151 151 151 151 152 152 152 152 154 154 154 155 155 156 157 156 155 158 158 156 159 159 155 154 157 158 158 157 160 160 159 159 161 164 164 165 165 165 164 162 158 158 158 161 160 159 156 158 158 155 155 152 151 153 153 149 148 150 150 148 147 147 146 146 145 142 142 142 142 140 139 138 137 135 133 131 129 128 128 127 126 126 127 127 125 124 123 121 120 119 119 118 116 114 114 113 112 110 108 105 101 99 98 96 95 90 88 85 83 81 79 77 75 73 72 -2147483647 -2147483647 -2147483647 -2147483647 -2147483647 -2147483647 -2147483647 -2147483647 -2147483647 -2147483647 -2147483647 -2147483647 -2147483647 -2147483647 -2147483647 -2147483647 -2147483647 -2147483647 -2147483647 -2147483647 -2147483647 -2147483647 -2147483647
165 165 165 166 165 165 165 163 160 159 159 159 158 157 156 158 158 158 158 159 158 159 159 159 158 158 157 156 152 152 153 158 159 160 160 161 161 161 160 160 160 160 160 159 158 158 157 158 157 157 156 156 155 155 154 153 152 152 151 150 149 149 148 147 147 147 147 147 147 149 149 149 149 149 149 149 150 149 150 150 150 150 150 150 151 151 151 151 151 151 150 151 150 151 151 151 151 151 151 151 152 152 152 151 151 152 152 153 153 154 154 155 155 155 157 157 157 157 158 158 158 158 158 161 159 153 155 158 159 157 159 159 160 159 158 162 163 163 164 163 161 158 161 157 159 163 161 157 158 159 159 157 159 159 157 156 154 150 152 148 153 152 147 146 145 143 143 141 140 140 140 138 137 136 135 133 131 130 128 127 126 126 125 124 124 125 123 122 121 120 119 118 117 115 113 111 111 111 110 106 104 103 101 100 97 94 91 88 85 83 82 80 76 75 73 72 -2147483647 -2147483647 -2147483647 -2147483647 -2147483647 -2147483647 -2147483647 -2147483647 -2147483647 -2147483647 -2147483647 -2147483647 -2147483647 -2147483647 -2147483647 -2147483647 -2147483647 -2147483647 -2147483647 -2147483647 -2147483647 -2147483647 -2147483647 -2147483647
164 164 163 165 165 165 165 165 163 159 159 159 158 157 157 157 157 157 157 158 158 159 159 158 158 157 157 157 156 156 159 160 160 160 161 162 161 161 161 161 160 160 160 159 159 159 158 158 158 157 157 156 155 155 154 153 153 152 151 150 149 148 148 148 149 149 149 149 149 148 149 149 149 149 149 149 149 149 149 149 150 150 150 150 150 150 150 150 150 150 151 151 151 151 151 151 151 151 152 152 152 151 151 152 152 153 153 154 155 155 155 155 156 157 157 157 157 158 159 159 159 159 161 161 160 157 156 158 158 159 158 158 159 158 159 159 160 162 164 163 161 159 160 161 164 162 159 155 159 161 161 158 162 162 161 160 158 156 149 152 155 157 149 148 142 139 141 140 138 138 137 136 135 134 132 130 129 127 127 128 126 125 125 125 123 123 123 121 120 118 116 115 113 112 111 109 108 108 107 104 102 101 98 96 94 90 88 86 83 82 79 78 75 73 -2147483647 -2147483647 -2147483647 -2147483647 -2147483647 -2147483647 -2147483647 -2147483647 -2147483647 -2147483647 -2147483647 -2147483647 -2147483647 -2147483647 -2147483647 -2147483647 -2147483647 -2147483647 -2147483647 -2147483647 -2147483647 -2147483647 -2147483647 -2147483647 -2147483647 -2147483647
164 163 162 163 164 164 165 165 163 161 158 158 156 157 157 157 157 157 158 158 158 158 158 157 156 155 156 157 159 160 160 161 161 161 161 161 161 161 161 161 160 160 160 160 160 159 159 159 159 158 157 156 155 155 154 153 153 152 151 150 151 150 149 149 149 149 148 148 148 148 149 148 149 148 148 148 149 149 149 149 149 150 150 151 151 151 151 151 151 151 151 151 151 151 151 151 152 152 152 152 151 152 153 152 153 153 153 155 155 155 156 157 157 157 157 158 159 160 160 160 159 160 160 160 159 156 156 156 157 158 159 159 158 158 159 160 160 162 163 162 161 161 162 164 163 160 158 156 157 160 162 163 163 161 157 155 154 152 153 159 162 159 156 151 142 139 140 138 137 136 135 134 133 131 130 128 126 124 124 125 125 125 125 125 123 122 121 119 118 117 116 112 111 109 107 106 104 105 104 102 99 98 95 93 90 88 86 83 82 80 78 76 74 -2147483647 -2147483647 -2147483647 -2147483647 -2147483647 -2147483647 -2147483647 -2147483647 -2147483647 -2147483647 -2147483647 -2147483647 -2147483647 -2147483647 -2147483647 -2147483647 -2147483647 -2147483647 -2147483647 -2147483647 -2147483647 -2147483647 -2147483647 -2147483647 -2147483647 -2147483647 -2147483647
161 162 161 162 163 164 164 164 164 163 161 161 161 160 159 156 156 157 157 157 157 157 156 156 155 154 154 157 160 161 163 163 162 162 162 161 161 161 161 161 161 161 160 160 161 160 159 159 158 158 157 156 156 155 154 154 153 153 153 151 150 150 149 149 148 149 148 148 148 148 148 148 149 149 149 149 149 149 149 150 150 150 150 150 151 150 150 151 150 151 150 151 150 151 151 152 151 152 152 152 153 153 153 153 153 154 155 155 156 156 157 158 158 159 159 160 160 160 160 160 161 160 161 161 160 159 159 155 156 157 159 158 157 156 157 158 160 161 162 161 162 163 164 163 162 158 156 159 160 161 163 163 162 160 157 157 155 157 159 162 164 161 158 153 148 141 138 137 136 134 134 133 131 129 128 125 128 126 125 126 125 124 124 122 121 120 118 118 116 116 113 112 111 109 107 105 102 101 100 99 97 95 93 90 88 85 83 82 80 79 76 74 -2147483647 -2147483647 -2147483647 -2147483647 -2147483647 -2147483647 -2147483647 -2147483647 -2147483647 -2147483647 -2147483647 -2147483647 -2147483647 -2147483647 -2147483647 -2147483647 -2147483647 -2147483647 -2147483647 -2147483647 -2147483647 -2147483647 -2147483647 -2147483647 -2147483647 -2147483647 -2147483647 -2147483647
159 161 161 160 162 162 163 164 163 164 164 163 162 161 158 155 155 155 155 155 156 155 155 155 155 154 154 157 162 163 163 163 163 163 162 162 161 161 161 161 161 161 162 161 161 160 160 159 158 157 157 156 156 156 156 155 154 153 152 151 150 150 149 149 148 148 148 149 149 149 149 149 149 150 150 150 150 150 150 150 150 150 151 151 151 151 151 151 152 152 152 152 152 152 152 152 152 152 153 153 153 154 153 154 154 155 155 155 157 157 159 159 159 160 160 160 160 160 161 160 160 160 161 160 161 161 159 157 155 157 158 158 157 156 156 159 160 161 162 160 163 163 163 162 161 159 157 157 160 163 165 164 161 161 159 157 159 161 157 163 163 159 154 151 142 141 143 137 134 137 138 136 135 129 125 127 127 127 126 124 123 123 121 120 119 117 117 116 115 114 112 111 109 107 105 104 101 99 97 97 95 93 89 87 85 83 82 80 79 76 74 -2147483647 -2147483647 -2147483647 -2147483647 -2147483647 -2147483647 -2147483647 -2147483647 -2147483647 -2147483647 -2147483647 -2147483647 -2147483647 -2147483647 -2147483647 -2147483647 -2147483647 -2147483647 -2147483647 -2147483647 -2147483647 -2147483647 -2147483647 -2147483647 -2147483647 -2147483647 -2147483647 -2147483647 -2147483647
159 161 161 160 160 162 162 163 163 164 164 163 161 161 160 160 159 154 154 153 153 153 154 154 153 153 156 160 161 163 163 163 163 163 162 162 162 162 161 161 162 161 161 161 160 160 159 159 158 157 158 158 157 156 155 155 153 153 152 151 151 150 149 149 149 149 150 150 150 150 150 150 149 150 149 149 149 150 151 151 151 151 151 151 152 152 152 152 151 151 151 152 151 151 151 152 152 152 153 153 153 154 154 155 154 156 157 158 158 159 159 160 160 160 160 160 160 161 161 160 160 160 161 161 161 161 159 157 155 158 158 157 156 155 155 157 158 159 161 161 163 164 164 163 161 157 160 163 163 163 166 164 164 162 159 156 162 162 158 163 164 158 149 147 149 150 151 140 135 135 143 138 140 131 122 124 125 124 122 121 122 122 122 121 119 117 117 115 114 112 110 109 107 105 104 103 100 98 96 94 91 89 86 85 83 82 80 79 77 74 -2147483647 -2147483647 -2147483647 -2147483647 -2147483647 -2147483647 -2147483647 -2147483647 -2147483647 -2147483647 -2147483647 -2147483647 -2147483647 -2147483647 -2147483647 -2147483647 -2147483647 -2147483647 -2147483647 -2147483647 -2147483647 -2147483647 -2147483647 -2147483647 -2147483647 -2147483647 -2147483647 -2147483647 -2147483647 -2147483647
160 161 161 160 159 161 161 161 163 164 164 163 162 162 162 162 160 157 156 155 157 158 158 159 156 157 157 157 161 163 163 163 163 163 163 163 162 162 161 162 161 161 161 161 160 160 159 159 160 159 159 158 157 156 155 154 153 152 151 151 151 150 151 150 150 150 150 149 149 149 149 150 150 150 150 150 150 150 150 150 150 150 151 151 151 151 151 151 151 151 152 152 152 152 152 152 152 152 152 154 155 155 155 155 157 157 157 158 158 159 161 161 161 161 160 161 160 161 160 160 160 161 161 161 161 161 160 160 158 159 159 158 155 156 156 158 158 159 160 160 162 162 161 162 162 162 163 162 163 165 166 165 164 160 157 156 162 165 164 163 160 160 155 148 156 155 151 149 144 141 144 144 137 127 120 127 126 126 123 123 122 121 121 119 119 117 115 114 111 109 108 106 105 103 102 99 97 95 93 91 89 87 85 83 82 80 79 77 -2147483647 -2147483647 -2147483647 -2147483647 -2147483647 -2147483647 -2147483647 -2147483647 -2147483647 -2147483647 -2147483647 -2147483647 -2147483647 -2147483647 -2147483647 -2147483647 -2147483647 -2147483647 -2147483647 -2147483647 -2147483647 -2147483647 -2147483647 -2147483647 -2147483647 -2147483647 -2147483647 -2147483647 -2147483647 -2147483647 -2147483647 -2147483647
159 159 159 159 158 159 159 160 162 162 163 163 163 161 161 159 157 158 159 158 159 160 161 160 159 160 159 158 161 162 163 163 164 164 163 163 162 163 162 161 161 161 161 160 160 160 161 161 160 160 158 158 157 156 155 154 154 153 152 152 151 151 150 149 149 149 149 150 150 150 150 150 150 150 150 150 149 150 150 150 151 151 152 152 153 153 153 153 153 152 153 152 152 152 152 153 153 154 153 154 154 154 156 156 156 157 157 158 159 160 161 161 161 161 160 160 162 162 162 162 161 162 162 162 163 163 162 158 158 158 158 158 158 158 158 158 158 158 159 162 163 161 161 163 163 162 163 163 161 163 165 165 163 160 159 160 163 164 164 162 159 157 155 156 158 154 150 145 151 140 146 140 136 121 128 131 133 131 130 127 124 122 120 119 117 116 114 111 110 108 105 104 103 101 97 97 94 92 90 89 87 85 83 82 80 79 77 -2147483647 -2147483647 -2147483647 -2147483647 -2147483647 -2147483647 -2147483647 -2147483647 -2147483647 -2147483647 -2147483647 -2147483647 -2147483647 -2147483647 -2147483647 -2147483647 -2147483647 -2147483647 -2147483647 -2147483647 -2147483647 -2147483647 -2147483647 -2147483647 -2147483647 -2147483647 -2147483647 -2147483647 -2147483647 -2147483647 -2147483647 -2147483647 -2147483647
157 158 159 159 158 158 158 159 161 161 162 162 162 162 161 159 159 159 160 158 160 159 161 161 160 160 159 159 158 161 163 163 163 164 163 164 163 163 162 161 161 161 161 161 161 162 161 161 160 159 158 157 156 156 155 154 154 153 153 151 151 150 149 150 150 150 149 149 149 149 149 150 150 150 150 151 151 151 151 151 152 152 152 152 152 152 152 152 152 152 153 153 153 152 153 153 153 153 153 154 154 155 155 155 155 157 157 158 160 161 162 164 164 162 160 160 161 163 163 162 160 161 161 162 163 163 161 158 157 157 157 158 158 157 158 158 159 160 161 163 162 160 160 161 162 163 163 162 162 163 164 164 163 162 162 162 162 164 164 164 160 160 157 158 158 154 152 152 152 149 144 139 136 127 134 136 136 134 129 127 125 123 121 118 116 115 113 109 107 106 104 101 101 99 95 93 91 90 88 87 84 83 81 80 79 77 -2147483647 -2147483647 -2147483647 -2147483647 -2147483647 -2147483647 -2147483647 -2147483647 -2147483647 -2147483647 -2147483647 -2147483647 -2147483647 -2147483647 -2147483647 -2147483647 -2147483647 -2147483647 -2147483647 -2147483647 -2147483647 -2147483647 -2147483647 -2147483647 -2147483647 -2147483647 -2147483647 -2147483647 -2147483647 -2147483647 -2147483647 -2147483647 -2147483647 -2147483647
157 158 158 158 158 158 157 157 159 160 160 161 161 161 160 159 159 159 160 160 160 160 160 161 160 159 159 159 158 161 162 163 163 163 164 164 163 163 161 161 161 161 161 162 162 161 161 160 160 159 158 158 157 157 156 154 153 153 152 150 151 150 150 150 149 149 150 150 150 150 150 151 151 151 151 151 151 151 151 151 151 151 151 152 153 153 153 153 153 153 152 152 152 152 152 153 154 153 154 155 155 155 155 156 156 156 156 157 159 162 163 164 164 163 161 162 162 164 163 162 161 161 162 161 163 163 160 158 157 158 158 157 157 157 158 158 159 161 163 163 162 161 161 161 162 162 163 163 163 164 164 163 161 161 162 161 162 163 163 163 162 161 159 157 157 156 152 153 151 147 141 137 138 138 138 137 136 134 128 126 124 122 119 117 115 113 110 108 105 103 102 99 97 94 92 91 89 88 86 85 83 82 80 79 77 -2147483647 -2147483647 -2147483647 -2147483647 -2147483647 -2147483647 -2147483647 -2147483647 -2147483647 -2147483647 -2147483647 -2147483647 -2147483647 -2147483647 -2147483647 -2147483647 -2147483647 -2147483647 -2147483647 -2147483647 -2147483647 -2147483647 -2147483647 -2147483647 -2147483647 -2147483647 -2147483647 -2147483647 -2147483647 -2147483647 -2147483647 -2147483647 -2147483647 -2147483647 -2147483647
156 157 157 158 158 157 156 155 156 158 159 159 159 159 158 158 159 160 160 160 161 161 161 161 162 161 161 159 159 161 162 162 164 164 164 164 163 163 162 162 162 162 162 162 161 161 161 160 160 160 160 158 157 156 155 154 152 152 151 151 150 149 150 150 150 149 150 150 150 150 150 150 150 150 150 150 151 151 152 151 152 153 153 153 153 153 153 153 153 153 154 154 154 154 154 154 154 154 154 156 156 156 156 157 156 157 158 157 160 162 163 164 164 163 162 163 164 164 163 161 163 163 162 162 163 163 160 160 158 158 158 157 157 158 159 158 158 160 161 163 162 161 160 160 160 161 161 162 163 164 163 162 162 162 162 161 160 161 161 161 161 160 158 156 156 155 152 151 148 146 144 139 138 137 137 137 136 133 128 125 122 120 118 115 113 109 107 106 104 101 99 96 93 91 90 88 87 86 84 82 81 80 78 77 -2147483647 -2147483647 -2147483647 -2147483647 -2147483647 -2147483647 -2147483647 -2147483647 -2147483647 -2147483647 -2147483647 -2147483647 -2147483647 -2147483647 -2147483647 -2147483647 -2147483647 -2147483647 -2147483647 -2147483647 -2147483647 -2147483647 -2147483647 -2147483647 -2147483647 -2147483647 -2147483647 -2147483647 -2147483647 -2147483647 -2147483647 -2147483647 -2147483647 -2147483647 -2147483647 -2147483647
155 155 155 156 157 157 157 157 156 156 157 157 157 157 158 159 159 160 160 160 160 161 162 163 161 160 160 159 158 161 163 163 163 164 163 163 163 162 163 163 162 162 161 161 161 161 161 161 161 160 159 158 157 156 156 154 153 152 151 150 150 149 149 150 150 150 149 149 149 149 149 149 151 151 151 151 152 152 152 152 152 152 152 153 154 154 154 153 153 153 153 153 153 154 154 155 155 155 155 155 156 156 156 158 158 159 158 158 161 161 163 165 165 163 163 162 162 164 162 161 161 164 162 161 163 164 163 161 159 159 158 158 157 157 158 160 158 159 161 162 161 160 159 159 159 160 160 161 162 162 163 161 162 162 161 161 160 160 160 159 159 157 157 155 154 153 151 149 147 144 142 140 140 136 134 133 133 132 128 124 121 119 116 113 111 108 105 103 101 98 95 94 91 89 88 87 85 84 83 81 79 78 77 -2147483647 -2147483647 -2147483647 -2147483647 -2147483647 -2147483647 -2147483647 -2147483647 -2147483647 -2147483647 -2147483647 -2147483647 -2147483647 -2147483647 -2147483647 -2147483647 -2147483647 -2147483647 -2147483647 -2147483647 -2147483647 -2147483647 -2147483647 -2147483647 -2147483647 -2147483647 -2147483647 -2147483647 -2147483647 -2147483647 -2147483647 -2147483647 -2147483647 -2147483647 -2147483647 -2147483647 -2147483647
154 155 154 154 156 156 157 157 156 156 154 155 155 157 158 159 160 161 161 161 161 160 161 162 160 158 158 156 158 160 161 162 163 163 163 163 164 163 164 163 162 161 161 161 160 161 162 162 161 160 159 158 158 156 155 154 153 152 151 150 150 150 149 149 149 148 148 148 150 150 150 150 150 150 151 151 151 152 152 152 153 153 153 153 153 153 153 152 152 152 153 154 154 154 154 155 155 155 155 157 157 157 158 158 159 160 160 162 163 164 165 167 168 166 166 166 165 166 163 163 163 165 163 163 165 164 161 159 159 158 158 158 158 158 160 161 159 158 160 161 161 159 158 158 159 160 159 159 160 160 160 161 160 160 160 159 159 158 157 157 157 155 155 154 151 150 149 147 145 143 141 140 138 135 133 132 129 128 125 121 118 115 113 111 108 106 104 101 97 95 93 90 89 88 86 85 84 83 80 79 78 76 -2147483647 -2147483647 -2147483647 -2147483647 -2147483647 -2147483647 -2147483647 -2147483647 -2147483647 -2147483647 -2147483647 -2147483647 -2147483647 -2147483647 -2147483647 -2147483647 -2147483647 -2147483647 -2147483647 -2147483647 -2147483647 -2147483647 -2147483647 -2147483647 -2147483647 -2147483647 -2147483647 -2147483647 -2147483647 -2147483647 -2147483647 -2147483647 -2147483647 -2147483647 -2147483647 -2147483647 -2147483647 -2147483647
154 155 155 156 156 156 156 156 156 155 154 153 154 156 157 157 158 159 160 161 162 161 162 162 161 160 159 160 161 161 162 162 163 163 164 164 164 164 163 162 162 161 160 161 161 162 162 162 161 160 159 158 157 156 154 153 151 151 151 150 150 149 149 148 150 150 149 149 149 149 149 149 150 151 151 151 151 151 152 153 153 153 153 154 154 154 154 154 154 153 153 154 154 154 155 156 155 155 155 156 156 157 157 159 159 160 161 161 162 164 164 166 167 167 167 166 166 166 166 165 166 167 167 166 166 164 163 162 160 160 160 161 160 161 159 160 161 159 160 161 161 161 159 159 159 160 158 159 159 158 158 159 159 158 158 158 157 157 156 155 155 153 153 151 149 148 147 145 144 142 139 138 137 135 132 129 127 125 122 119 116 113 111 107 105 103 100 98 95 93 90 88 87 86 85 84 82 81 78 77 -2147483647 -2147483647 -2147483647 -2147483647 -2147483647 -2147483647 -2147483647 -2147483647 -2147483647 -2147483647 -2147483647 -2147483647 -2147483647 -2147483647 -2147483647 -2147483647 -2147483647 -2147483647 -2147483647 -2147483647 -2147483647 -2147483647 -2147483647 -2147483647 -2147483647 -2147483647 -2147483647 -2147483647 -2147483647 -2147483647 -2147483647 -2147483647 -2147483647 -2147483647 -2147483647 -2147483647 -2147483647 -2147483647 -2147483647 -2147483647
153 154 155 156 156 155 156 156 155 153 155 155 154 155 157 157 158 159 160 160 162 161 162 161 160 160 158 158 160 161 162 162 163 163 164 165 164 164 163 162 162 162 163 162 162 162 162 162 162 160 158 157 156 154 153 152 151 151 150 150 149 151 150 150 150 149 149 149 148 149 149 149 150 150 151 151 151 152 152 153 153 153 153 153 153 153 154 153 154 154 154 154 154 155 155 154 154 154 155 156 156 157 157 158 159 159 160 161 162 163 164 165 165 166 165 165 165 166 166 166 166 166 166 167 166 166 165 164 164 163 162 162 162 163 162 162 163 161 160 160 161 161 160 159 160 159 160 159 159 159 158 158 158 156 156 156 155 155 154 153 152 151 149 148 147 146 145 143 142 139 137 135 133 132 129 127 125 122 119 116 113 111 108 105 103 100 98 95 93 90 87 87 85 84 83 82 81 78 77 -2147483647 -2147483647 -2147483647 -2147483647 -2147483647 -2147483647 -2147483647 -2147483647 -2147483647 -2147483647 -2147483647 -2147483647 -2147483647 -2147483647 -2147483647 -2147483647 -2147483647 -2147483647 -2147483647 -2147483647 -2147483647 -2147483647 -2147483647 -2147483647 -2147483647 -2147483647 -2147483647 -2147483647 -2147483647 -2147483647 -2147483647 -2147483647 -2147483647 -2147483647 -2147483647 -2147483647 -2147483647 -2147483647 -2147483647 -2147483647 -2147483647
152 153 154 155 155 155 155 154 154 155 154 156 155 156 157 158 158 159 160 161 162 162 161 161 161 160 159 159 161 161 163 163 163 164 164 164 164 163 163 162 164 163 163 162 162 162 163 162 161 160 159 157 156 154 153 152 151 150 151 151 151 150 149 149 149 150 150 149 150 149 149 149 149 150 150 151 151 151 151 152 152 152 153 154 154 154 153 152 151 151 153 153 154 156 156 155 155 155 156 156 156 157 157 159 159 160 160 161 162 163 164 164 165 166 166 166 166 166 166 166 165 165 166 166 166 167 167 167 166 166 165 164 163 163 162 163 163 162 162 160 160 160 160 160 159 160 159 159 158 158 157 157 157 156 154 154 153 153 152 149 149 148 147 146 144 144 142 141 139 136 135 133 130 126 125 123 121 118 115 112 110 107 105 103 99 97 95 93 91 88 86 85 84 83 81 80 79 77 -2147483647 -2147483647 -2147483647 -2147483647 -2147483647 -2147483647 -2147483647 -2147483647 -2147483647 -2147483647 -2147483647 -2147483647 -2147483647 -2147483647 -2147483647 -2147483647 -2147483647 -2147483647 -2147483647 -2147483647 -2147483647 -2147483647 -2147483647 -2147483647 -2147483647 -2147483647 -2147483647 -2147483647 -2147483647 -2147483647 -2147483647 -2147483647 -2147483647 -2147483647 -2147483647 -2147483647 -2147483647 -2147483647 -2147483647 -2147483647 -2147483647 -2147483647
151 152 153 154 155 155 155 156 156 156 156 156 156 157 158 159 159 160 160 160 161 163 162 162 162 161 161 161 162 162 162 163 163 163 163 163 163 163 164 164 164 163 162 162 163 163 163 163 161 160 159 157 155 154 153 152 153 152 151 150 150 149 149 149 149 150 150 150 149 150 150 149 149 149 149 149 150 152 152 153 153 153 153 154 154 154 155 153 152 152 153 154 154 154 154 153 153 155 156 156 157 157 158 158 158 159 158 159 161 162 163 163 164 164 164 165 165 165 165 165 166 166 167 167 168 167 167 167 167 166 165 164 163 162 162 162 162 161 161 160 160 159 160 159 159 158 158 157 157 156 156 155 154 153 152 152 150 149 148 147 146 146 145 143 141 141 140 138 135 134 132 130 127 124 122 118 116 115 113 109 107 104 102 99 97 94 93 90 87 86 85 84 82 81 80 79 76 -2147483647 -2147483647 -2147483647 -2147483647 -2147483647 -2147483647 -2147483647 -2147483647 -2147483647 -2147483647 -2147483647 -2147483647 -2147483647 -2147483647 -2147483647 -2147483647 -2147483647 -2147483647 -2147483647 -2147483647 -2147483647 -2147483647 -2147483647 -2147483647 -2147483647 -2147483647 -2147483647 -2147483647 -2147483647 -2147483647 -2147483647 -2147483647 -2147483647 -2147483647 -2147483647 -2147483647 -2147483647 -2147483647 -2147483647 -2147483647 -2147483647 -2147483647 -2147483647
150 150 151 152 153 154 154 155 156 156 156 156 156 156 157 158 159 159 161 162 162 162 162 162 162 161 161 161 161 161 161 162 162 163 162 163 163 164 164 164 163 163 162 163 163 164 163 162 162 161 159 158 156 156 156 154 154 153 151 150 151 150 150 150 150 149 150 149 149 149 149 148 149 150 150 150 151 151 151 152 152 153 154 154 153 154 154 154 153 153 153 155 156 155 155 155 155 154 154 155 156 156 158 159 159 159 159 158 159 160 161 161 162 162 164 164 164 164 165 165 165 165 166 166 167 167 167 167 167 166 165 163 161 161 160 160 160 160 160 160 160 159 158 157 156 155 155 155 154 154 154 153 152 152 151 148 147 147 145 144 143 143 141 139 139 138 137 135 133 131 129 126 124 122 119 116 113 111 110 107 103 101 99 96 94 92 90 88 86 85 83 82 81 80 78 77 -2147483647 -2147483647 -2147483647 -2147483647 -2147483647 -2147483647 -2147483647 -2147483647 -2147483647 -2147483647 -2147483647 -2147483647 -2147483647 -2147483647 -2147483647 -2147483647 -2147483647 -2147483647 -2147483647 -2147483647 -2147483647 -2147483647 -2147483647 -2147483647 -2147483647 -2147483647 -2147483647 -2147483647 -2147483647 -2147483647 -2147483647 -2147483647 -2147483647 -2147483647 -2147483647 -2147483647 -2147483647 -2147483647 -2147483647 -2147483647 -2147483647 -2147483647 -2147483647 -2147483647
148 146 147 149 151 152 153 153 154 154 154 154 154 154 155 157 159 160 161 162 162 161 161 162 162 161 161 161 162 161 161 161 162 162 162 164 164 164 164 164 163 163 163 164 164 163 162 162 161 161 160 159 159 157 156 155 153 152 152 152 151 150 150 150 150 149 149 149 149 150 150 150 149 149 149 149 150 151 151 151 153 152 153 154 155 155 155 155 155 154 154 154 154 154 154 156 155 156 156 156 154 156 156 155 157 158 158 159 159 160 160 161 162 162 163 163 163 163 163 164 164 164 165 165 166 166 166 165 164 165 165 163 161 161 161 162 162 162 162 161 160 159 158 156 155 153 152 152 152 151 151 151 151 151 149 146 146 145 143 142 140 138 137 135 134 134 132 130 129 127 125 123 120 118 116 114 111 108 107 104 101 98 96 94 92 90 88 86 84 83 82 81 79 78 77 -2147483647 -2147483647 -2147483647 -2147483647 -2147483647 -2147483647 -2147483647 -2147483647 -2147483647 -2147483647 -2147483647 -2147483647 -2147483647 -2147483647 -2147483647 -2147483647 -2147483647 -2147483647 -2147483647 -2147483647 -2147483647 -2147483647 -2147483647 -2147483647 -2147483647 -2147483647 -2147483647 -2147483647 -2147483647 -2147483647 -2147483647 -2147483647 -2147483647 -2147483647 -2147483647 -2147483647 -2147483647 -2147483647 -2147483647 -2147483647 -2147483647 -2147483647 -2147483647 -2147483647 -2147483647
145 147 148 148 147 148 149 150 150 151 151 152 153 155 156 157 158 158 159 160 161 161 161 162 162 161 162 160 158 158 160 160 161 161 162 162 162 163 163 163 163 163 164 164 162 162 162 161 159 159 158 156 153 152 152 152 151 151 151 151 150 150 150 149 149 149 149 149 149 149 148 148 148 149 150 150 150 151 150 150 151 151 152 154 154 154 153 153 154 154 154 154 154 154 154 154 154 154 155 155 156 156 156 157 157 157 156 157 158 158 158 158 159 159 159 159 160 160 163 163 164 162 164 165 165 165 165 162 163 165 164 162 160 157 156 157 158 159 159 159 159 159 157 156 154 152 151 150 150 150 150 150 149 148 147 145 144 143 142 140 138 136 135 134 133 132 129 125 124 123 122 120 117 114 112 111 109 105 102 101 97 95 94 92 90 88 85 84 82 81 80 79 77 -2147483647 -2147483647 -2147483647 -2147483647 -2147483647 -2147483647 -2147483647 -2147483647 -2147483647 -2147483647 -2147483647 -2147483647 -2147483647 -2147483647 -2147483647 -2147483647 -2147483647 -2147483647 -2147483647 -2147483647 -2147483647 -2147483647 -2147483647 -2147483647 -2147483647 -2147483647 -2147483647 -2147483647 -2147483647 -2147483647 -2147483647 -2147483647 -2147483647 -2147483647 -2147483647 -2147483647 -2147483647 -2147483647 -2147483647 -2147483647 -2147483647 -2147483647 -2147483647 -2147483647 -2147483647 -2147483647 -2147483647
147 148 148 149 150 149 150 150 150 150 149 149 150 150 151 151 152 156 157 158 160 161 161 161 161 161 160 158 156 155 155 157 158 158 157 156 156 159 162 163 164 163 162 161 160 160 158 158 156 156 156 155 153 151 150 151 151 150 150 150 149 148 149 148 149 148 148 148 147 148 148 148 148 149 148 148 149 150 150 150 151 151 152 155 155 155 154 154 154 154 154 154 154 155 155 155 155 155 155 155 155 156 156 156 157 157 157 158 158 158 157 158 159 160 160 160 160 159 158 159 160 160 162 164 164 163 162 160 162 165 160 157 156 157 158 156 154 153 154 155 156 157 156 155 154 152 151 150 149 148 148 147 147 145 144 144 142 141 140 138 137 136 134 133 131 129 127 122 121 120 118 115 114 111 108 107 105 102 99 97 95 93 91 89 88 87 84 82 81 80 78 -2147483647 -2147483647 -2147483647 -2147483647 -2147483647 -2147483647 -2147483647 -2147483647 -2147483647 -2147483647 -2147483647 -2147483647 -2147483647 -2147483647 -2147483647 -2147483647 -2147483647 -2147483647 -2147483647 -2147483647 -2147483647 -2147483647 -2147483647 -2147483647 -2147483647 -2147483647 -2147483647 -2147483647 -2147483647 -2147483647 -2147483647 -2147483647 -2147483647 -2147483647 -2147483647 -2147483647 -2147483647 -2147483647 -2147483647 -2147483647 -2147483647 -2147483647 -2147483647 -2147483647 -2147483647 -2147483647 -2147483647 -2147483647 -2147483647
147 148 148 149 149 149 148 150 149 149 147 149 150 149 149 149 150 150 152 153 154 157 158 160 160 159 159 155 152 150 148 150 151 152 153 157 160 161 160 161 155 155 154 154 149 149 149 149 149 149 146 145 145 145 143 144 146 147 149 150 151 149 149 147 147 146 146 147 147 147 147 147 148 148 148 148 148 149 151 151 151 151 152 153 152 152 153 153 153 153 153 153 153 153 153 153 153 155 155 155 155 155 155 156 156 156 156 157 157 156 156 157 158 159 158 159 159 158 159 160 160 161 161 161 163 164 166 166 165 166 161 162 160 160 160 162 160 157 156 157 155 153 153 153 152 151 149 148 147 146 146 145 144 143 142 142 140 138 137 135 133 133 131 129 128 126 122 118 117 117 114 111 109 107 104 103 101 99 96 94 92 90 89 87 86 84 82 81 79 -2147483647 -2147483647 -2147483647 -2147483647 -2147483647 -2147483647 -2147483647 -2147483647 -2147483647 -2147483647 -2147483647 -2147483647 -2147483647 -2147483647 -2147483647 -2147483647 -2147483647 -2147483647 -2147483647 -2147483647 -2147483647 -2147483647 -2147483647 -2147483647 -2147483647 -2147483647 -2147483647 -2147483647 -2147483647 -2147483647 -2147483647 -2147483647 -2147483647 -2147483647 -2147483647 -2147483647 -2147483647 -2147483647 -2147483647 -2147483647 -2147483647 -2147483647 -2147483647 -2147483647 -2147483647 -2147483647 -2147483647 -2147483647 -2147483647 -2147483647 -2147483647
146 147 147 148 146 146 147 148 148 147 147 149 150 149 151 152 153 156 156 156 158 159 160 160 158 157 156 155 154 155 153 153 153 153 153 152 155 158 158 159 157 157 152 153 151 148 145 145 145 146 147 149 150 147 144 144 143 144 148 149 150 149 148 147 147 147 147 146 146 147 146 146 146 147 147 148 148 148 149 149 149 150 150 150 150 150 151 152 151 152 154 154 154 154 154 154 154 154 154 154 154 154 154 155 155 155 156 156 156 157 157 157 158 158 158 158 159 159 160 160 160 161 162 162 162 163 164 165 169 167 166 168 165 165 166 163 163 158 156 157 156 154 152 151 150 149 148 146 145 144 143 143 141 140 140 138 136 134 131 130 129 128 128 126 124 121 117 114 115 112 110 108 105 103 101 99 97 95 93 91 89 87 86 85 83 82 80 -2147483647 -2147483647 -2147483647 -2147483647 -2147483647 -2147483647 -2147483647 -2147483647 -2147483647 -2147483647 -2147483647 -2147483647 -2147483647 -2147483647 -2147483647 -2147483647 -2147483647 -2147483647 -2147483647 -2147483647 -2147483647 -2147483647 -2147483647 -2147483647 -2147483647 -2147483647 -2147483647 -2147483647 -2147483647 -2147483647 -2147483647 -2147483647 -2147483647 -2147483647 -2147483647 -2147483647 -2147483647 -2147483647 -2147483647 -2147483647 -2147483647 -2147483647 -2147483647 -2147483647 -2147483647 -2147483647 -2147483647 -2147483647 -2147483647 -2147483647 -2147483647 -2147483647 -2147483647
146 146 147 147 146 146 148 148 148 149 150 151 152 151 152 150 150 155 156 157 158 159 160 159 159 158 156 154 153 150 147 143 141 150 144 146 149 151 155 157 152 150 148 147 148 152 151 154 156 157 154 154 154 156 154 152 148 144 144 144 145 146 145 144 143 143 144 144 145 145 145 145 145 145 146 146 146 147 147 148 149 150 150 149 150 150 151 151 151 151 152 152 152 152 153 153 153 153 153 153 154 153 154 154 154 154 154 155 155 155 156 156 155 156 156 157 157 157 158 159 159 160 160 161 162 163 165 166 167 169 169 169 169 168 167 165 163 161 160 157 154 153 151 149 148 146 145 144 142 142 141 139 137 136 134 133 131 129 128 125 124 123 122 121 119 117 114 112 108 108 106 103 101 99 97 96 94 91 90 88 86 85 84 83 81 80 -2147483647 -2147483647 -2147483647 -2147483647 -2147483647 -2147483647 -2147483647 -2147483647 -2147483647 -2147483647 -2147483647 -2147483647 -2147483647 -2147483647 -2147483647 -2147483647 -2147483647 -2147483647 -2147483647 -2147483647 -2147483647 -2147483647 -2147483647 -2147483647 -2147483647 -2147483647 -2147483647 -2147483647 -2147483647 -2147483647 -2147483647 -2147483647 -2147483647 -2147483647 -2147483647 -2147483647 -2147483647 -2147483647 -2147483647 -2147483647 -2147483647 -2147483647 -2147483647 -2147483647 -2147483647 -2147483647 -2147483647 -2147483647 -2147483647 -2147483647 -2147483647 -2147483647 -2147483647 -2147483647
144 145 146 146 147 147 149 148 147 146 147 149 150 152 152 151 153 156 157 156 156 154 154 156 152 150 148 149 148 149 149 148 149 155 153 153 153 155 161 160 158 160 160 160 158 159 157 158 156 151 150 152 151 153 155 151 152 150 149 146 147 147 144 143 143 143 143 144 144 144 144 144 144 144 145 146 146 146 146 147 148 147 146 146 146 148 149 151 151 152 151 152 152 152 152 152 152 152 153 153 152 153 153 153 153 153 153 153 154 154 154 154 155 155 155 156 156 156 157 157 157 158 159 160 161 161 162 164 165 167 168 166 167 165 165 164 162 160 157 155 152 151 149 147 146 143 143 142 139 138 137 136 134 132 130 129 128 125 123 121 119 120 118 114 113 112 110 108 104 102 101 99 97 94 93 92 90 89 88 86 85 84 82 80 79 -2147483647 -2147483647 -2147483647 -2147483647 -2147483647 -2147483647 -2147483647 -2147483647 -2147483647 -2147483647 -2147483647 -2147483647 -2147483647 -2147483647 -2147483647 -2147483647 -2147483647 -2147483647 -2147483647 -2147483647 -2147483647 -2147483647 -2147483647 -2147483647 -2147483647 -2147483647 -2147483647 -2147483647 -2147483647 -2147483647 -2147483647 -2147483647 -2147483647 -2147483647 -2147483647 -2147483647 -2147483647 -2147483647 -2147483647 -2147483647 -2147483647 -2147483647 -2147483647 -2147483647 -2147483647 -2147483647 -2147483647 -2147483647 -2147483647 -2147483647 -2147483647 -2147483647 -2147483647 -2147483647 -2147483647
142 144 144 145 146 146 146 149 149 149 151 151 151 151 152 153 153 154 153 154 156 157 157 158 158 160 159 158 159 158 157 157 157 158 159 159 158 158 160 160 160 161 160 158 157 159 158 161 160 157 156 157 155 158 159 153 154 151 152 153 150 150 148 147 146 146 145 145 144 143 143 143 144 144 144 144 145 145 145 146 146 147 149 149 149 149 148 149 149 148 148 149 149 150 150 151 152 152 152 152 152 152 152 152 152 152 152 152 151 152 152 152 152 153 153 154 154 155 155 155 156 157 158 159 160 161 161 162 163 165 165 166 165 163 161 160 160 159 156 154 151 148 147 145 142 140 139 138 137 134 134 131 130 128 127 124 123 121 119 118 116 113 111 111 110 107 104 103 101 97 95 94 92 91 90 89 87 86 85 84 83 81 79 -2147483647 -2147483647 -2147483647 -2147483647 -2147483647 -2147483647 -2147483647 -2147483647 -2147483647 -2147483647 -2147483647 -2147483647 -2147483647 -2147483647 -2147483647 -2147483647 -2147483647 -2147483647 -2147483647 -2147483647 -2147483647 -2147483647 -2147483647 -2147483647 -2147483647 -2147483647 -2147483647 -2147483647 -2147483647 -2147483647 -2147483647 -2147483647 -2147483647 -2147483647 -2147483647 -2147483647 -2147483647 -2147483647 -2147483647 -2147483647 -2147483647 -2147483647 -2147483647 -2147483647 -2147483647 -2147483647 -2147483647 -2147483647 -2147483647 -2147483647 -2147483647 -2147483647 -2147483647 -2147483647 -2147483647 -2147483647 -2147483647
140 141 141 142 144 143 146 148 150 151 151 152 147 145 144 147 150 153 155 155 156 156 156 157 158 159 159 158 158 157 158 158 158 157 156 152 155 155 156 159 160 160 159 160 161 162 161 161 163 162 161 162 161 164 160 156 156 156 153 152 150 149 148 147 145 145 144 143 142 143 143 142 142 143 143 142 144 144 144 145 146 146 146 147 147 148 148 149 149 149 149 149 149 150 150 149 149 150 150 150 151 151 151 151 151 151 151 152 152 152 152 152 152 152 152 152 152 153 153 154 154 154 155 156 157 158 159 161 161 162 162 163 163 163 161 157 156 156 154 152 149 147 144 142 140 138 135 133 132 129 128 125 124 123 122 121 119 116 113 114 113 108 106 106 105 102 99 97 95 94 91 89 89 89 88 86 85 84 83 82 80 79 77 -2147483647 -2147483647 -2147483647 -2147483647 -2147483647 -2147483647 -2147483647 -2147483647 -2147483647 -2147483647 -2147483647 -2147483647 -2147483647 -2147483647 -2147483647 -2147483647 -2147483647 -2147483647 -2147483647 -2147483647 -2147483647 -2147483647 -2147483647 -2147483647 -2147483647 -2147483647 -2147483647 -2147483647 -2147483647 -2147483647 -2147483647 -2147483647 -2147483647 -2147483647 -2147483647 -2147483647 -2147483647 -2147483647 -2147483647 -2147483647 -2147483647 -2147483647 -2147483647 -2147483647 -2147483647 -2147483647 -2147483647 -2147483647 -2147483647 -2147483647 -2147483647 -2147483647 -2147483647 -2147483647 -2147483647 -2147483647 -2147483647
137 139 141 142 141 145 147 149 149 150 151 152 152 152 153 153 154 154 154 155 155 153 152 151 154 157 157 157 157 158 157 158 157 156 156 155 154 154 157 159 158 158 158 159 160 160 160 161 161 163 163 165 164 164 162 162 159 156 153 150 147 147 145 145 144 142 142 142 141 141 140 141 141 141 141 141 142 143 143 143 144 145 146 146 146 146 146 147 148 148 148 149 149 150 150 150 150 150 150 150 150 148 149 150 150 150 149 149 150 150 150 150 150 149 148 149 149 150 150 150 152 152 153 153 154 155 156 157 159 160 159 160 160 159 158 157 153 153 151 149 147 145 142 139 137 136 134 132 130 127 125 123 121 119 118 114 113 113 110 109 109 106 103 100 98 97 95 93 92 90 88 87 86 86 85 84 83 82 81 79 78 77 -2147483647 -2147483647 -2147483647 -2147483647 -2147483647 -2147483647 -2147483647 -2147483647 -2147483647 -2147483647 -2147483647 -2147483647 -2147483647 -2147483647 -2147483647 -2147483647 -2147483647 -2147483647 -2147483647 -2147483647 -2147483647 -2147483647 -2147483647 -2147483647 -2147483647 -2147483647 -2147483647 -2147483647 -2147483647 -2147483647 -2147483647 -2147483647 -2147483647 -2147483647 -2147483647 -2147483647 -2147483647 -2147483647 -2147483647 -2147483647 -2147483647 -2147483647 -2147483647 -2147483647 -2147483647 -2147483647 -2147483647 -2147483647 -2147483647 -2147483647 -2147483647 -2147483647 -2147483647 -2147483647 -2147483647 -2147483647 -2147483647 -2147483647
133 136 138 137 139 141 143 146 147 149 149 150 150 151 151 152 153 153 153 154 155 156 156 156 156 156 156 156 157 156 156 155 154 154 152 151 152 156 157 157 156 156 158 158 157 158 159 159 160 161 162 163 163 165 163 159 156 154 150 148 144 143 142 141 141 141 140 140 139 140 140 141 140 140 140 140 140 140 143 143 144 143 143 144 144 145 145 144 145 146 145 146 147 148 148 148 149 149 149 149 149 149 149 149 149 149 149 149 148 149 148 148 149 149 148 148 148 148 147 148 148 148 148 148 148 148 150 151 154 156 158 157 156 156 154 152 150 148 148 146 144 141 139 135 133 132 130 129 126 125 122 120 117 115 114 111 107 107 106 104 102 100 100 98 96 93 92 90 89 87 85 85 84 84 82 81 80 79 77 77 76 -2147483647 -2147483647 -2147483647 -2147483647 -2147483647 -2147483647 -2147483647 -2147483647 -2147483647 -2147483647 -2147483647 -2147483647 -2147483647 -2147483647 -2147483647 -2147483647 -2147483647 -2147483647 -2147483647 -2147483647 -2147483647 -2147483647 -2147483647 -2147483647 -2147483647 -2147483647 -2147483647 -2147483647 -2147483647 -2147483647 -2147483647 -2147483647 -2147483647 -2147483647 -2147483647 -2147483647 -2147483647 -2147483647 -2147483647 -2147483647 -2147483647 -2147483647 -2147483647 -2147483647 -2147483647 -2147483647 -2147483647 -2147483647 -2147483647 -2147483647 -2147483647 -2147483647 -2147483647 -2147483647 -2147483647 -2147483647 -2147483647 -2147483647 -2147483647
141 141 137 135 136 138 140 144 145 146 147 148 149 150 151 151 152 152 153 153 154 155 155 155 155 155 155 155 155 156 156 154 151 149 147 147 146 151 155 155 155 157 156 156 156 156 156 158 159 159 159 159 162 161 158 157 154 152 148 146 144 142 140 141 140 139 138 139 140 139 140 139 138 137 137 139 140 141 141 141 142 143 143 143 144 144 146 146 145 146 146 146 146 147 146 146 147 148 148 148 149 149 149 146 146 145 146 147 146 146 146 146 146 146 147 147 148 148 148 148 147 148 148 149 148 149 148 148 149 153 154 154 153 152 152 149 147 144 143 141 139 137 135 132 130 128 125 125 121 121 118 115 113 112 110 108 105 102 102 99 98 96 95 94 92 90 89 88 85 84 83 83 82 80 80 79 78 76 -2147483647 -2147483647 -2147483647 -2147483647 -2147483647 -2147483647 -2147483647 -2147483647 -2147483647 -2147483647 -2147483647 -2147483647 -2147483647 -2147483647 -2147483647 -2147483647 -2147483647 -2147483647 -2147483647 -2147483647 -2147483647 -2147483647 -2147483647 -2147483647 -2147483647 -2147483647 -2147483647 -2147483647 -2147483647 -2147483647 -2147483647 -2147483647 -2147483647 -2147483647 -2147483647 -2147483647 -2147483647 -2147483647 -2147483647 -2147483647 -2147483647 -2147483647 -2147483647 -2147483647 -2147483647 -2147483647 -2147483647 -2147483647 -2147483647 -2147483647 -2147483647 -2147483647 -2147483647 -2147483647 -2147483647 -2147483647 -2147483647 -2147483647 -2147483647 -2147483647 -2147483647 -2147483647
144 145 146 140 137 139 140 140 142 143 145 146 147 148 149 150 151 151 151 153 153 153 153 153 154 154 154 154 155 155 155 155 154 152 149 151 150 150 151 152 154 154 154 155 153 154 153 154 155 156 158 158 157 156 154 153 151 148 147 144 142 143 140 139 138 138 138 137 137 136 136 135 137 137 137 138 138 140 140 141 141 141 142 142 143 143 144 144 144 146 146 146 146 147 146 146 146 146 147 147 147 147 147 147 146 144 145 145 144 144 142 145 144 143 144 145 145 145 145 146 147 147 145 146 147 148 149 149 148 150 150 150 150 148 147 146 144 140 138 135 134 132 130 128 125 122 120 118 117 116 116 111 110 108 106 104 102 100 98 96 95 93 92 91 89 88 87 85 83 82 81 81 80 79 78 77 -2147483647 -2147483647 -2147483647 -2147483647 -2147483647 -2147483647 -2147483647 -2147483647 -2147483647 -2147483647 -2147483647 -2147483647 -2147483647 -2147483647 -2147483647 -2147483647 -2147483647 -2147483647 -2147483647 -2147483647 -2147483647 -2147483647 -2147483647 -2147483647 -2147483647 -2147483647 -2147483647 -2147483647 -2147483647 -2147483647 -2147483647 -2147483647 -2147483647 -2147483647 -2147483647 -2147483647 -2147483647 -2147483647 -2147483647 -2147483647 -2147483647 -2147483647 -2147483647 -2147483647 -2147483647 -2147483647 -2147483647 -2147483647 -2147483647 -2147483647 -2147483647 -2147483647 -2147483647 -2147483647 -2147483647 -2147483647 -2147483647 -2147483647 -2147483647 -2147483647 -2147483647 -2147483647 -2147483647 -2147483647
136 144 146 142 140 143 144 141 142 143 144 145 146 146 148 148 148 149 150 150 151 151 152 153 153 153 153 154 153 153 154 154 153 154 154 153 153 153 153 154 153 152 151 149 149 147 146 150 152 155 154 154 153 151 151 148 148 145 143 142 141 139 138 138 137 136 136 135 135 134 136 135 135 135 137 137 138 138 139 139 139 139 139 140 142 142 144 144 145 145 146 146 146 147 147 147 147 147 147 147 147 146 146 146 144 144 145 144 143 142 141 140 139 138 139 139 142 142 143 143 144 144 145 144 145 145 146 146 147 147 147 146 145 144 142 141 139 138 134 132 129 127 125 123 120 116 114 112 110 109 108 106 107 106 103 101 100 96 94 93 92 90 89 88 87 86 84 83 82 81 80 79 78 76 76 -2147483647 -2147483647 -2147483647 -2147483647 -2147483647 -2147483647 -2147483647 -2147483647 -2147483647 -2147483647 -2147483647 -2147483647 -2147483647 -2147483647 -2147483647 -2147483647 -2147483647 -2147483647 -2147483647 -2147483647 -2147483647 -2147483647 -2147483647 -2147483647 -2147483647 -2147483647 -2147483647 -2147483647 -2147483647 -2147483647 -2147483647 -2147483647 -2147483647 -2147483647 -2147483647 -2147483647 -2147483647 -2147483647 -2147483647 -2147483647 -2147483647 -2147483647 -2147483647 -2147483647 -2147483647 -2147483647 -2147483647 -2147483647 -2147483647 -2147483647 -2147483647 -2147483647 -2147483647 -2147483647 -2147483647 -2147483647 -2147483647 -2147483647 -2147483647 -2147483647 -2147483647 -2147483647 -2147483647 -2147483647 -2147483647
139 137 143 146 145 144 143 143 141 140 141 142 145 144 144 144 144 143 144 145 147 149 151 151 151 151 152 152 153 153 152 152 153 153 152 152 151 152 152 151 150 151 150 151 151 151 151 149 151 150 150 150 150 149 147 146 144 142 142 140 138 138 137 136 135 135 134 133 134 133 133 132 132 133 132 133 135 135 137 137 139 140 140 140 140 141 142 143 143 144 144 145 145 145 145 145 145 145 145 145 145 145 145 144 143 144 144 143 142 141 138 138 137 136 135 135 137 138 139 140 141 141 142 142 143 142 143 142 143 143 143 142 141 140 138 135 135 133 130 127 125 123 120 118 116 114 110 108 105 104 102 99 98 97 98 96 95 92 91 90 89 88 87 86 85 82 82 81 80 79 78 77 75 75 73 -2147483647 -2147483647 -2147483647 -2147483647 -2147483647 -2147483647 -2147483647 -2147483647 -2147483647 -2147483647 -2147483647 -2147483647 -2147483647 -2147483647 -2147483647 -2147483647 -2147483647 -2147483647 -2147483647 -2147483647 -2147483647 -2147483647 -2147483647 -2147483647 -2147483647 -2147483647 -2147483647 -2147483647 -2147483647 -2147483647 -2147483647 -2147483647 -2147483647 -2147483647 -2147483647 -2147483647 -2147483647 -2147483647 -2147483647 -2147483647 -2147483647 -2147483647 -2147483647 -2147483647 -2147483647 -2147483647 -2147483647 -2147483647 -2147483647 -2147483647 -2147483647 -2147483647 -2147483647 -2147483647 -2147483647 -2147483647 -2147483647 -2147483647 -2147483647 -2147483647 -2147483647 -2147483647 -2147483647 -2147483647 -2147483647
143 143 141 141 144 143 144 143 142 139 138 140 142 142 141 143 143 144 144 145 148 149 149 149 149 150 150 151 151 151 151 150 152 151 151 150 150 151 150 149 149 148 148 148 149 148 147 147 147 146 145 146 146 146 144 142 141 140 139 138 137 136 135 135 134 133 135 134 134 132 132 134 131 131 131 131 132 132 133 135 135 136 138 139 139 140 140 141 142 144 144 144 145 145 145 145 145 145 144 143 143 142 142 141 141 141 142 142 141 138 138 138 137 136 137 134 131 132 134 136 138 139 139 139 140 140 139 139 139 139 139 137 136 135 133 132 129 128 126 124 122 120 117 116 113 110 107 105 103 101 98 95 94 93 93 92 92 89 88 87 86 85 85 84 81 80 79 79 78 77 76 76 74 72 71 -2147483647 -2147483647 -2147483647 -2147483647 -2147483647 -2147483647 -2147483647 -2147483647 -2147483647 -2147483647 -2147483647 -2147483647 -2147483647 -2147483647 -2147483647 -2147483647 -2147483647 -2147483647 -2147483647 -2147483647 -2147483647 -2147483647 -2147483647 -2147483647 -2147483647 -2147483647 -2147483647 -2147483647 -2147483647 -2147483647 -2147483647 -2147483647 -2147483647 -2147483647 -2147483647 -2147483647 -2147483647 -2147483647 -2147483647 -2147483647 -2147483647 -2147483647 -2147483647 -2147483647 -2147483647 -2147483647 -2147483647 -2147483647 -2147483647 -2147483647 -2147483647 -2147483647 -2147483647 -2147483647 -2147483647 -2147483647 -2147483647 -2147483647 -2147483647 -2147483647 -2147483647 -2147483647 -2147483647 -2147483647 -2147483647
142 142 143 139 137 143 143 142 142 142 139 140 141 140 141 143 143 144 145 146 147 147 147 147 148 148 150 149 149 149 149 151 150 150 149 149 150 148 147 147 147 147 148 147 146 144 144 143 142 143 143 141 142 141 140 140 139 137 137 136 135 134 134 132 130 132 131 130 131 130 129 130 129 129 128 130 131 132 133 133 135 135 137 137 138 139 140 141 141 141 142 142 143 143 144 144 144 144 143 143 143 141 140 141 139 140 139 139 138 138 137 137 136 136 133 132 131 129 132 131 131 133 135 136 136 137 137 136 136 135 135 134 132 130 128 127 126 124 122 121 119 116 114 113 110 107 104 102 100 98 95 94 92 91 90 90 89 86 86 85 84 83 83 81 79 78 77 77 76 75 75 73 71 70 -2147483647 -2147483647 -2147483647 -2147483647 -2147483647 -2147483647 -2147483647 -2147483647 -2147483647 -2147483647 -2147483647 -2147483647 -2147483647 -2147483647 -2147483647 -2147483647 -2147483647 -2147483647 -2147483647 -2147483647 -2147483647 -2147483647 -2147483647 -2147483647 -2147483647 -2147483647 -2147483647 -2147483647 -2147483647 -2147483647 -2147483647 -2147483647 -2147483647 -2147483647 -2147483647 -2147483647 -2147483647 -2147483647 -2147483647 -2147483647 -2147483647 -2147483647 -2147483647 -2147483647 -2147483647 -2147483647 -2147483647 -2147483647 -2147483647 -2147483647 -2147483647 -2147483647 -2147483647 -2147483647 -2147483647 -2147483647 -2147483647 -2147483647 -2147483647 -2147483647 -2147483647 -2147483647 -2147483647 -2147483647 -2147483647 -2147483647
140 140 141 141 139 136 138 141 140 141 139 138 139 140 142 143 143 144 144 141 139 139 143 146 146 148 147 147 148 147 149 149 148 147 148 148 147 146 146 145 145 146 145 145 143 144 144 143 143 142 142 140 140 137 139 137 136 136 136 134 132 132 128 131 127 128 127 127 128 127 128 128 128 129 128 128 128 132 132 133 134 136 135 135 136 137 138 140 140 140 141 141 142 142 143 142 142 141 141 140 140 140 140 139 138 137 137 136 135 136 135 135 135 133 132 130 128 127 127 127 128 130 131 132 133 133 133 133 132 132 132 131 129 126 125 122 121 119 119 118 115 114 111 109 108 105 102 99 98 96 93 92 90 89 89 88 86 84 83 83 82 81 81 79 77 77 76 75 74 74 73 70 69 -2147483647 -2147483647 -2147483647 -2147483647 -2147483647 -2147483647 -2147483647 -2147483647 -2147483647 -2147483647 -2147483647 -2147483647 -2147483647 -2147483647 -2147483647 -2147483647 -2147483647 -2147483647 -2147483647 -2147483647 -2147483647 -2147483647 -2147483647 -2147483647 -2147483647 -2147483647 -2147483647 -2147483647 -2147483647 -2147483647 -2147483647 -2147483647 -2147483647 -2147483647 -2147483647 -2147483647 -2147483647 -2147483647 -2147483647 -2147483647 -2147483647 -2147483647 -2147483647 -2147483647 -2147483647 -2147483647 -2147483647 -2147483647 -2147483647 -2147483647 -2147483647 -2147483647 -2147483647 -2147483647 -2147483647 -2147483647 -2147483647 -2147483647 -2147483647 -2147483647 -2147483647 -2147483647 -2147483647 -2147483647 -2147483647 -2147483647 -2147483647
137 138 138 138 139 139 137 132 132 136 135 135 138 140 140 140 142 141 139 138 136 136 140 141 143 144 141 143 142 146 146 145 144 144 143 145 144 145 144 143 144 144 143 142 143 142 141 140 140 138 139 137 135 136 133 130 129 128 127 127 124 125 125 123 123 124 125 125 127 127 127 128 128 128 126 127 129 131 131 133 134 134 134 135 137 137 138 139 139 140 142 142 141 142 142 142 142 141 141 141 140 138 136 136 136 135 133 133 132 132 133 134 133 130 129 127 126 126 124 124 124 126 126 128 129 128 129 129 129 128 128 127 125 122 120 119 118 117 115 114 112 111 108 106 105 102 100 97 95 94 91 90 88 87 86 86 84 82 81 81 80 79 78 76 75 75 74 73 73 71 69 -2147483647 -2147483647 -2147483647 -2147483647 -2147483647 -2147483647 -2147483647 -2147483647 -2147483647 -2147483647 -2147483647 -2147483647 -2147483647 -2147483647 -2147483647 -2147483647 -2147483647 -2147483647 -2147483647 -2147483647 -2147483647 -2147483647 -2147483647 -2147483647 -2147483647 -2147483647 -2147483647 -2147483647 -2147483647 -2147483647 -2147483647 -2147483647 -2147483647 -2147483647 -2147483647 -2147483647 -2147483647 -2147483647 -2147483647 -2147483647 -2147483647 -2147483647 -2147483647 -2147483647 -2147483647 -2147483647 -2147483647 -2147483647 -2147483647 -2147483647 -2147483647 -2147483647 -2147483647 -2147483647 -2147483647 -2147483647 -2147483647 -2147483647 -2147483647 -2147483647 -2147483647 -2147483647 -2147483647 -2147483647 -2147483647 -2147483647 -2147483647 -2147483647 -2147483647
135 135 136 136 136 136 136 137 135 135 132 131 136 137 137 137 140 140 139 140 142 141 144 144 144 144 144 143 144 144 141 142 142 141 143 144 144 143 142 141 141 140 138 140 140 138 136 135 134 134 132 130 130 129 127 126 125 123 121 119 118 120 120 121 122 123 124 125 125 127 127 127 128 128 128 128 129 130 131 131 133 133 134 134 134 135 136 137 138 138 139 140 140 140 139 139 139 138 138 138 138 137 137 136 135 131 130 130 128 128 128 129 129 128 125 124 124 121 120 120 121 120 121 122 122 124 124 125 125 125 123 123 121 119 116 116 115 113 112 111 109 107 106 104 102 99 97 95 93 91 89 88 86 85 85 83 83 81 80 79 78 77 76 74 74 73 72 72 70 -2147483647 -2147483647 -2147483647 -2147483647 -2147483647 -2147483647 -2147483647 -2147483647 -2147483647 -2147483647 -2147483647 -2147483647 -2147483647 -2147483647 -2147483647 -2147483647 -2147483647 -2147483647 -2147483647 -2147483647 -2147483647 -2147483647 -2147483647 -2147483647 -2147483647 -2147483647 -2147483647 -2147483647 -2147483647 -2147483647 -2147483647 -2147483647 -2147483647 -2147483647 -2147483647 -2147483647 -2147483647 -2147483647 -2147483647 -2147483647 -2147483647 -2147483647 -2147483647 -2147483647 -2147483647 -2147483647 -2147483647 -2147483647 -2147483647 -2147483647 -2147483647 -2147483647 -2147483647 -2147483647 -2147483647 -2147483647 -2147483647 -2147483647 -2147483647 -2147483647 -2147483647 -2147483647 -2147483647 -2147483647 -2147483647 -2147483647 -2147483647 -2147483647 -2147483647 -2147483647 -2147483647
132 133 133 134 133 133 133 134 134 135 135 136 137 137 137 138 138 138 139 139 139 142 142 142 142 141 142 143 145 145 144 145 144 144 143 143 142 140 140 139 138 136 136 137 136 136 134 133 131 129 128 126 126 124 124 123 122 120 119 119 118 119 121 121 120 122 123 123 125 125 126 127 129 128 128 128 127 128 131 131 132 131 132 132 132 131 132 132 132 131 136 138 138 137 138 137 136 135 135 134 132 132 132 131 131 131 130 128 125 124 123 121 121 120 120 120 119 118 116 116 117 116 115 -2147483647 -2147483647 116 118 119 120 119 119 118 117 115 114 112 112 110 109 108 107 105 103 101 100 97 95 92 91 90 88 86 84 83 83 81 81 79 78 77 77 75 75 73 72 72 71 70 -2147483647 -2147483647 -2147483647 -2147483647 -2147483647 -2147483647 -2147483647 -2147483647 -2147483647 -2147483647 -2147483647 -2147483647 -2147483647 -2147483647 -2147483647 -2147483647 -2147483647 -2147483647 -2147483647 -2147483647 -2147483647 -2147483647 -2147483647 -2147483647 -2147483647 -2147483647 -2147483647 -2147483647 -2147483647 -2147483647 -2147483647 -2147483647 -2147483647 -2147483647 -2147483647 -2147483647 -2147483647 -2147483647 -2147483647 -2147483647 -2147483647 -2147483647 -2147483647 -2147483647 -2147483647 -2147483647 -2147483647 -2147483647 -2147483647 -2147483647 -2147483647 -2147483647 -2147483647 -2147483647 -2147483647 -2147483647 -2147483647 -2147483647 -2147483647 -2147483647 -2147483647 -2147483647 -2147483647 -2147483647 -2147483647 -2147483647 -2147483647 -2147483647 -2147483647 -2147483647 -2147483647 -2147483647
128 130 131 132 132 132 131 132 132 132 133 134 134 134 135 136 136 136 137 138 139 139 140 140 141 141 142 143 143 144 144 143 142 142 142 141 139 139 138 137 135 134 134 133 133 133 131 129 126 124 124 122 121 120 121 121 119 118 119 118 118 120 120 121 122 122 123 123 123 124 126 126 128 129 127 128 128 129 129 130 130 130 131 130 132 131 131 130 130 129 129 129 129 128 128 129 129 130 131 131 130 129 129 129 126 126 126 125 125 123 120 119 118 117 116 113 114 114 113 112 113 114 113 113 113 114 115 114 115 115 114 112 112 112 111 109 108 107 106 104 104 101 100 98 97 95 93 91 89 88 86 85 83 82 81 79 79 77 76 76 74 74 73 71 71 70 -2147483647 -2147483647 -2147483647 -2147483647 -2147483647 -2147483647 -2147483647 -2147483647 -2147483647 -2147483647 -2147483647 -2147483647 -2147483647 -2147483647 -2147483647 -2147483647 -2147483647 -2147483647 -2147483647 -2147483647 -2147483647 -2147483647 -2147483647 -2147483647 -2147483647 -2147483647 -2147483647 -2147483647 -2147483647 -2147483647 -2147483647 -2147483647 -2147483647 -2147483647 -2147483647 -2147483647 -2147483647 -2147483647 -2147483647 -2147483647 -2147483647 -2147483647 -2147483647 -2147483647 -2147483647 -2147483647 -2147483647 -2147483647 -2147483647 -2147483647 -2147483647 -2147483647 -2147483647 -2147483647 -2147483647 -2147483647 -2147483647 -2147483647 -2147483647 -2147483647 -2147483647 -2147483647 -2147483647 -2147483647 -2147483647 -2147483647 -2147483647 -2147483647 -2147483647 -2147483647 -2147483647 -2147483647 -2147483647 -2147483647
128 128 128 128 129 129 129 130 130 131 131 131 131 132 132 133 134 134 135 137 137 137 137 137 138 139 141 141 141 141 142 141 141 140 139 138 137 137 136 134 134 132 131 131 131 131 129 126 123 122 121 119 119 119 121 119 118 118 117 117 117 118 119 119 120 122 122 122 123 124 125 126 126 126 128 128 128 128 128 129 129 130 130 130 130 129 130 129 130 129 129 128 128 127 127 127 127 125 124 125 125 124 125 126 125 123 122 121 120 120 120 118 115 113 112 111 109 110 110 111 110 111 111 111 111 112 112 112 112 111 111 110 108 108 107 106 105 104 103 102 100 99 97 96 94 93 90 89 87 86 84 83 81 80 78 78 77 75 75 73 73 72 71 69 69 -2147483647 -2147483647 -2147483647 -2147483647 -2147483647 -2147483647 -2147483647 -2147483647 -2147483647 -2147483647 -2147483647 -2147483647 -2147483647 -2147483647 -2147483647 -2147483647 -2147483647 -2147483647 -2147483647 -2147483647 -2147483647 -2147483647 -2147483647 -2147483647 -2147483647 -2147483647 -2147483647 -2147483647 -2147483647 -2147483647 -2147483647 -2147483647 -2147483647 -2147483647 -2147483647 -2147483647 -2147483647 -2147483647 -2147483647 -2147483647 -2147483647 -2147483647 -2147483647 -2147483647 -2147483647 -2147483647 -2147483647 -2147483647 -2147483647 -2147483647 -2147483647 -2147483647 -2147483647 -2147483647 -2147483647 -2147483647 -2147483647 -2147483647 -2147483647 -2147483647 -2147483647 -2147483647 -2147483647 -2147483647 -2147483647 -2147483647 -2147483647 -2147483647 -2147483647 -2147483647 -2147483647 -2147483647 -2147483647 -2147483647 -2147483647
125 125 126 126 126 126 127 127 127 128 128 128 129 130 130 130 132 133 133 134 134 135 135 136 137 137 138 138 139 140 138 139 138 138 137 136 136 134 133 132 132 130 129 128 128 127 126 125 124 121 117 117 118 118 118 117 117 117 116 116 117 117 117 117 119 120 120 121 122 123 124 124 126 126 126 127 126 127 127 128 128 128 128 129 129 129 128 128 127 128 128 127 127 127 126 126 125 125 124 124 124 124 121 121 120 119 120 120 117 116 115 114 114 111 109 107 107 106 107 108 109 108 109 109 109 109 109 110 109 108 108 107 106 105 105 103 102 101 100 99 97 96 94 93 92 91 88 87 85 84 82 81 80 79 77 76 76 74 73 72 71 70 -2147483647 -2147483647 -2147483647 -2147483647 -2147483647 -2147483647 -2147483647 -2147483647 -2147483647 -2147483647 -2147483647 -2147483647 -2147483647 -2147483647 -2147483647 -2147483647 -2147483647 -2147483647 -2147483647 -2147483647 -2147483647 -2147483647 -2147483647 -2147483647 -2147483647 -2147483647 -2147483647 -2147483647 -2147483647 -2147483647 -2147483647 -2147483647 -2147483647 -2147483647 -2147483647 -2147483647 -2147483647 -2147483647 -2147483647 -2147483647 -2147483647 -2147483647 -2147483647 -2147483647 -2147483647 -2147483647 -2147483647 -2147483647 -2147483647 -2147483647 -2147483647 -2147483647 -2147483647 -2147483647 -2147483647 -2147483647 -2147483647 -2147483647 -2147483647 -2147483647 -2147483647 -2147483647 -2147483647 -2147483647 -2147483647 -2147483647 -2147483647 -2147483647 -2147483647 -2147483647 -2147483647 -2147483647 -2147483647 -2147483647 -2147483647 -2147483647 -2147483647 -2147483647
122 122 123 123 124 124 124 124 126 126 126 126 126 127 128 129 129 130 131 131 132 132 133 133 134 135 135 135 136 136 136 136 136 135 134 134 134 132 131 130 130 128 127 125 126 124 123 121 120 118 117 114 115 115 115 116 115 114 115 115 116 116 116 118 118 119 119 120 121 122 121 124 124 124 125 126 126 126 126 126 126 128 128 128 127 128 128 127 127 126 126 125 125 124 124 124 123 123 123 122 122 122 121 120 119 118 116 115 115 115 112 110 110 109 107 105 104 105 104 105 106 107 106 107 107 107 106 106 107 105 105 106 104 102 102 100 100 99 97 97 95 94 92 91 89 88 87 85 84 82 80 80 78 77 75 75 74 73 71 70 70 69 -2147483647 -2147483647 -2147483647 -2147483647 -2147483647 -2147483647 -2147483647 -2147483647 -2147483647 -2147483647 -2147483647 -2147483647 -2147483647 -2147483647 -2147483647 -2147483647 -2147483647 -2147483647 -2147483647 -2147483647 -2147483647 -2147483647 -2147483647 -2147483647 -2147483647 -2147483647 -2147483647 -2147483647 -2147483647 -2147483647 -2147483647 -2147483647 -2147483647 -2147483647 -2147483647 -2147483647 -2147483647 -2147483647 -2147483647 -2147483647 -2147483647 -2147483647 -2147483647 -2147483647 -2147483647 -2147483647 -2147483647 -2147483647 -2147483647 -2147483647 -2147483647 -2147483647 -2147483647 -2147483647 -2147483647 -2147483647 -2147483647 -2147483647 -2147483647 -2147483647 -2147483647 -2147483647 -2147483647 -2147483647 -2147483647 -2147483647 -2147483647 -2147483647 -2147483647 -2147483647 -2147483647 -2147483647 -2147483647 -2147483647 -2147483647 -2147483647 -2147483647 -2147483647
119 120 120 120 120 121 121 121 122 123 123 124 124 125 125 126 127 127 128 129 129 130 130 131 131 132 132 134 134 133 134 134 133 132 131 132 131 130 130 129 127 126 124 124 123 121 120 119 117 116 114 114 114 112 114 114 113 113 114 114 114 114 116 116 117 118 118 119 119 121 121 122 123 123 124 125 125 124 125 126 126 126 127 126 126 126 127 126 127 126 126 125 125 124 124 124 123 123 123 121 121 120 119 118 117 117 115 114 112 111 110 108 106 105 105 103 101 102 103 103 103 104 105 104 104 105 103 104 104 103 102 103 101 100 99 99 98 96 96 94 94 92 90 89 87 87 85 84 82 80 79 78 76 75 74 73 73 71 69 68 -2147483647 -2147483647 -2147483647 -2147483647 -2147483647 -2147483647 -2147483647 -2147483647 -2147483647 -2147483647 -2147483647 -2147483647 -2147483647 -2147483647 -2147483647 -2147483647 -2147483647 -2147483647 -2147483647 -2147483647 -2147483647 -2147483647 -2147483647 -2147483647 -2147483647 -2147483647 -2147483647 -2147483647 -2147483647 -2147483647 -2147483647 -2147483647 -2147483647 -2147483647 -2147483647 -2147483647 -2147483647 -2147483647 -2147483647 -2147483647 -2147483647 -2147483647 -2147483647 -2147483647 -2147483647 -2147483647 -2147483647 -2147483647 -2147483647 -2147483647 -2147483647 -2147483647 -2147483647 -2147483647 -2147483647 -2147483647 -2147483647 -2147483647 -2147483647 -2147483647 -2147483647 -2147483647 -2147483647 -2147483647 -2147483647 -2147483647 -2147483647 -2147483647 -2147483647 -2147483647 -2147483647 -2147483647 -2147483647 -2147483647 -2147483647 -2147483647 -2147483647 -2147483647 -2147483647 -2147483647
116 116 117 117 117 118 118 120 120 121 121 122 121 122 122 124 124 125 125 126 127 127 128 128 129 129 131 131 131 130 132 131 130 130 130 129 128 128 127 126 126 124 121 121 120 119 118 117 116 114 114 113 112 112 112 112 112 112 113 112 112 114 114 115 115 116 117 117 119 120 120 121 122 122 123 123 123 125 124 124 125 125 125 125 126 126 126 125 125 124 124 123 124 123 123 123 122 122 121 120 119 119 118 117 116 116 114 113 111 110 108 107 106 104 103 102 101 100 101 102 102 102 103 103 102 102 103 101 101 102 100 100 100 98 97 96 95 94 93 92 92 90 88 87 85 85 83 82 80 79 78 76 74 73 73 72 71 -2147483647 -2147483647 -2147483647 -2147483647 -2147483647 -2147483647 -2147483647 -2147483647 -2147483647 -2147483647 -2147483647 -2147483647 -2147483647 -2147483647 -2147483647 -2147483647 -2147483647 -2147483647 -2147483647 -2147483647 -2147483647 -2147483647 -2147483647 -2147483647 -2147483647 -2147483647 -2147483647 -2147483647 -2147483647 -2147483647 -2147483647 -2147483647 -2147483647 -2147483647 -2147483647 -2147483647 -2147483647 -2147483647 -2147483647 -2147483647 -2147483647 -2147483647 -2147483647 -2147483647 -2147483647 -2147483647 -2147483647 -2147483647 -2147483647 -2147483647 -2147483647 -2147483647 -2147483647 -2147483647 -2147483647 -2147483647 -2147483647 -2147483647 -2147483647 -2147483647 -2147483647 -2147483647 -2147483647 -2147483647 -2147483647 -2147483647 -2147483647 -2147483647 -2147483647 -2147483647 -2147483647 -2147483647 -2147483647 -2147483647 -2147483647 -2147483647 -2147483647 -2147483647 -2147483647 -2147483647 -2147483647 -2147483647 -2147483647
113 113 114 114 115 115 116 117 118 118 119 119 119 119 119 120 121 122 123 124 124 125 125 126 126 128 128 128 128 128 129 129 127 128 128 127 126 125 125 125 123 122 122 120 118 117 117 115 114 113 113 111 111 111 110 111 110 112 111 111 113 112 114 113 114 116 116 118 118 118 119 120 121 121 121 123 123 123 124 123 124 124 125 125 124 124 124 124 124 124 124 124 123 123 122 122 120 120 120 119 119 118 118 116 114 113 113 112 110 108 107 106 104 104 102 101 101 100 100 100 101 99 101 101 100 100 101 100 99 99 98 97 97 96 95 94 93 93 91 90 90 88 86 85 85 82 81 81 79 77 76 75 73 -2147483647 71 -2147483647 -2147483647 -2147483647 -2147483647 -2147483647 -2147483647 -2147483647 -2147483647 -2147483647 -2147483647 -2147483647 -2147483647 -2147483647 -2147483647 -2147483647 -2147483647 -2147483647 -2147483647 -2147483647 -2147483647 -2147483647 -2147483647 -2147483647 -2147483647 -2147483647 -2147483647 -2147483647 -2147483647 -2147483647 -2147483647 -2147483647 -2147483647 -2147483647 -2147483647 -2147483647 -2147483647 -2147483647 -2147483647 -2147483647 -2147483647 -2147483647 -2147483647 -2147483647 -2147483647 -2147483647 -2147483647 -2147483647 -2147483647 -2147483647 -2147483647 -2147483647 -2147483647 -2147483647 -2147483647 -2147483647 -2147483647 -2147483647 -2147483647 -2147483647 -2147483647 -2147483647 -2147483647 -2147483647 -2147483647 -2147483647 -2147483647 -2147483647 -2147483647 -2147483647 -2147483647 -2147483647 -2147483647 -2147483647 -2147483647 -2147483647 -2147483647 -2147483647 -2147483647 -2147483647 -2147483647 -2147483647 -2147483647 -2147483647 -2147483647 -2147483647
110 110 110 111 111 111 112 114 114 115 116 116 117 118 117 117 118 120 121 121 121 122 123 123 125 126 125 126 125 127 127 126 125 125 125 124 123 122 123 123 122 120 120 118 117 116 114 114 112 113 111 110 111 110 110 109 111 110 110 111 111 112 112 113 114 114 116 116 116 117 118 119 119 119 121 121 121 122 122 123 123 123 123 123 123 124 124 123 123 123 123 123 122 122 122 121 121 120 120 119 117 116 116 115 114 112 111 110 109 108 107 105 104 102 102 100 99 100 99 98 99 100 98 99 99 98 98 99 97 97 97 95 95 95 93 92 91 91 89 88 88 86 84 84 83 80 79 78 77 75 75 73 -2147483647 -2147483647 -2147483647 -2147483647 -2147483647 -2147483647 -2147483647 -2147483647 -2147483647 -2147483647 -2147483647 -2147483647 -2147483647 -2147483647 -2147483647 -2147483647 -2147483647 -2147483647 -2147483647 -2147483647 -2147483647 -2147483647 -2147483647 -2147483647 -2147483647 -2147483647 -2147483647 -2147483647 -2147483647 -2147483647 -2147483647 -2147483647 -2147483647 -2147483647 -2147483647 -2147483647 -2147483647 -2147483647 -2147483647 -2147483647 -2147483647 -2147483647 -2147483647 -2147483647 -2147483647 -2147483647 -2147483647 -2147483647 -2147483647 -2147483647 -2147483647 -2147483647 -2147483647 -2147483647 -2147483647 -2147483647 -2147483647 -2147483647 -2147483647 -2147483647 -2147483647 -2147483647 -2147483647 -2147483647 -2147483647 -2147483647 -2147483647 -2147483647 -2147483647 -2147483647 -2147483647 -2147483647 -2147483647 -2147483647 -2147483647 -2147483647 -2147483647 -2147483647 -2147483647 -2147483647 -2147483647 -2147483647 -2147483647 -2147483647 -2147483647 -2147483647 -2147483647 -2147483647
106 106 107 107 107 108 108 110 111 112 113 113 114 115 115 117 118 118 118 118 118 119 118 121 121 121 121 122 123 124 123 123 123 123 122 121 119 119 120 119 118 118 117 115 114 114 113 112 112 111 110 109 109 110 109 109 109 109 109 110 111 110 111 112 112 114 114 115 115 116 117 117 118 120 119 120 120 121 122 122 122 121 123 123 123 122 123 123 122 122 122 121 121 121 120 120 119 119 118 118 117 116 116 113 112 112 111 109 107 107 106 104 102 102 100 99 99 98 98 98 97 98 97 97 97 96 96 96 96 94 95 93 92 92 92 90 90 88 87 86 86 84 82 81 80 78 77 77 -2147483647 -2147483647 -2147483647 -2147483647 -2147483647 -2147483647 -2147483647 -2147483647 -2147483647 -2147483647 -2147483647 -2147483647 -2147483647 -2147483647 -2147483647 -2147483647 -2147483647 -2147483647 -2147483647 -2147483647 -2147483647 -2147483647 -2147483647 -2147483647 -2147483647 -2147483647 -2147483647 -2147483647 -2147483647 -2147483647 -2147483647 -2147483647 -2147483647 -2147483647 -2147483647 -2147483647 -2147483647 -2147483647 -2147483647 -2147483647 -2147483647 -2147483647 -2147483647 -2147483647 -2147483647 -2147483647 -2147483647 -2147483647 -2147483647 -2147483647 -2147483647 -2147483647 -2147483647 -2147483647 -2147483647 -2147483647 -2147483647 -2147483647 -2147483647 -2147483647 -2147483647 -2147483647 -2147483647 -2147483647 -2147483647 -2147483647 -2147483647 -2147483647 -2147483647 -2147483647 -2147483647 -2147483647 -2147483647 -2147483647 -2147483647 -2147483647 -2147483647 -2147483647 -2147483647 -2147483647 -2147483647 -2147483647 -2147483647 -2147483647 -2147483647 -2147483647 -2147483647 -2147483647 -2147483647 -2147483647 -2147483647 -2147483647
101 102 103 104 104 105 106 108 108 108 109 110 110 112 113 114 115 115 116 116 116 116 117 118 118 118 118 119 119 120 121 121 120 119 119 119 118 118 118 116 116 116 114 114 113 113 112 110 111 109 109 109 108 108 108 109 108 108 109 109 109 110 111 111 112 113 114 114 114 116 116 116 118 117 119 118 119 120 120 120 121 122 122 121 122 122 121 121 122 123 122 122 121 121 120 120 120 118 117 116 115 115 114 114 112 110 109 109 108 105 104 104 102 101 100 99 98 98 97 97 97 96 96 96 95 96 94 94 94 93 93 92 90 90 89 88 87 86 -2147483647 -2147483647 -2147483647 -2147483647 -2147483647 -2147483647 -2147483647 -2147483647 -2147483647 -2147483647 -2147483647 -2147483647 -2147483647 -2147483647 -2147483647 -2147483647 -2147483647 -2147483647 -2147483647 -2147483647 -2147483647 -2147483647 -2147483647 -2147483647 -2147483647 -2147483647 -2147483647 -2147483647 -2147483647 -2147483647 -2147483647 -2147483647 -2147483647 -2147483647 -2147483647 -2147483647 -2147483647 -2147483647 -2147483647 -2147483647 -2147483647 -2147483647 -2147483647 -2147483647 -2147483647 -2147483647 -2147483647 -2147483647 -2147483647 -2147483647 -2147483647 -2147483647 -2147483647 -2147483647 -2147483647 -2147483647 -2147483647 -2147483647 -2147483647 -2147483647 -2147483647 -2147483647 -2147483647 -2147483647 -2147483647 -2147483647 -2147483647 -2147483647 -2147483647 -2147483647 -2147483647 -2147483647 -2147483647 -2147483647 -2147483647 -2147483647 -2147483647 -2147483647 -2147483647 -2147483647 -2147483647 -2147483647 -2147483647 -2147483647 -2147483647 -2147483647 -2147483647 -2147483647 -2147483647 -2147483647 -2147483647 -2147483647 -2147483647 -2147483647 -2147483647 -2147483647 -2147483647 -2147483647 -2147483647 -2147483647 -2147483647 -2147483647
98 98 99 100 101 101 102 103 104 105 106 107 108 109 107 110 111 111 112 113 113 114 115 116 116 116 117 117 117 117 117 117 116 117 117 116 115 116 115 114 114 114 113 112 112 111 110 110 109 108 108 108 108 107 108 107 107 108 108 108 108 110 109 110 111 111 112 113 114 114 115 116 116 117 117 119 119 119 119 120 120 120 121 121 120 121 122 122 121 121 121 120 120 119 119 118 118 117 117 116 115 114 112 112 111 111 109 107 106 106 103 102 102 100 99 99 98 97 97 96 95 96 95 94 94 94 93 92 92 90 91 91 88 88 -2147483647 -2147483647 -2147483647 -2147483647 -2147483647 -2147483647 -2147483647 -2147483647 -2147483647 -2147483647 -2147483647 -2147483647 -2147483647 -2147483647 -2147483647 -2147483647 -2147483647 -2147483647 -2147483647 -2147483647 -2147483647 -2147483647 -2147483647 -2147483647 -2147483647 -2147483647 -2147483647 -2147483647 -2147483647 -2147483647 -2147483647 -2147483647 -2147483647 -2147483647 -2147483647 -2147483647 -2147483647 -2147483647 -2147483647 -2147483647 -2147483647 -2147483647 -2147483647 -2147483647 -2147483647 -2147483647 -2147483647 -2147483647 -2147483647 -2147483647 -2147483647 -2147483647 -2147483647 -2147483647 -2147483647 -2147483647 -2147483647 -2147483647 -2147483647 -2147483647 -2147483647 -2147483647 -2147483647 -2147483647 -2147483647 -2147483647 -2147483647 -2147483647 -2147483647 -2147483647 -2147483647 -2147483647 -2147483647 -2147483647 -2147483647 -2147483647 -2147483647 -2147483647 -2147483647 -2147483647 -2147483647 -2147483647 -2147483647 -2147483647 -2147483647 -2147483647 -2147483647 -2147483647 -2147483647 -2147483647 -2147483647 -2147483647 -2147483647 -2147483647 -2147483647 -2147483647 -2147483647 -2147483647 -2147483647 -2147483647 -2147483647 -2147483647 -2147483647 -2147483647 -2147483647 -2147483647
95 95 96 96 97 98 99 101 102 102 103 103 105 105 105 107 108 109 109 110 110 111 112 113 113 113 114 114 115 114 115 114 114 115 114 114 114 114 113 113 113 112 111 110 111 110 108 109 108 108 107 107 107 105 107 106 106 107 108 107 108 108 108 110 110 111 110 113 113 113 114 114 115 115 117 117 117 118 119 119 119 119 119 120 121 120 120 120 120 120 120 119 119 118 118 118 117 117 116 115 114 113 112 111 110 109 108 107 105 104 104 101 101 100 98 98 97 97 96 95 95 94 93 94 93 92 92 90 90 90 88 -2147483647 -2147483647 -2147483647 -2147483647 -2147483647 -2147483647 -2147483647 -2147483647 -2147483647 -2147483647 -2147483647 -2147483647 -2147483647 -2147483647 -2147483647 -2147483647 -2147483647 -2147483647 -2147483647 -2147483647 -2147483647 -2147483647 -2147483647 -2147483647 -2147483647 -2147483647 -2147483647 -2147483647 -2147483647 -2147483647 -2147483647 -2147483647 -2147483647 -2147483647 -2147483647 -2147483647 -2147483647 -2147483647 -2147483647 -2147483647 -2147483647 -2147483647 -2147483647 -2147483647 -2147483647 -2147483647 -2147483647 -2147483647 -2147483647 -2147483647 -2147483647 -2147483647 -2147483647 -2147483647 -2147483647 -2147483647 -2147483647 -2147483647 -2147483647 -2147483647 -2147483647 -2147483647 -2147483647 -2147483647 -2147483647 -2147483647 -2147483647 -2147483647 -2147483647 -2147483647 -2147483647 -2147483647 -2147483647 -2147483647 -2147483647 -2147483647 -2147483647 -2147483647 -2147483647 -2147483647 -2147483647 -2147483647 -2147483647 -2147483647 -2147483647 -2147483647 -2147483647 -2147483647 -2147483647 -2147483647 -2147483647 -2147483647 -2147483647 -2147483647 -2147483647 -2147483647 -2147483647 -2147483647 -2147483647 -2147483647 -2147483647 -2147483647 -2147483647 -2147483647 -2147483647 -2147483647 -2147483647 -2147483647 -2147483647
93 92 92 93 94 95 96 98 99 100 100 101 102 103 104 104 106 106 108 108 108 109 110 110 110 112 111 111 112 112 112 112 112 113 112 111 113 111 111 111 111 110 109 109 109 107 108 107 107 106 106 106 105 106 105 106 106 107 106 106 107 107 108 108 109 109 111 111 112 113 113 114 114 116 115 115 116 117 118 118 118 119 119 119 119 119 119 119 120 120 119 119 118 118 118 117 116 115 115 114 114 113 111 111 109 109 107 106 104 103 103 102 100 99 99 96 96 96 94 95 94 93 93 92 91 90 -2147483647 -2147483647 -2147483647 -2147483647 -2147483647 -2147483647 -2147483647 -2147483647 -2147483647 -2147483647 -2147483647 -2147483647 -2147483647 -2147483647 -2147483647 -2147483647 -2147483647 -2147483647 -2147483647 -2147483647 -2147483647 -2147483647 -2147483647 -2147483647 -2147483647 -2147483647 -2147483647 -2147483647 -2147483647 -2147483647 -2147483647 -2147483647 -2147483647 -2147483647 -2147483647 -2147483647 -2147483647 -2147483647 -2147483647 -2147483647 -2147483647 -2147483647 -2147483647 -2147483647 -2147483647 -2147483647 -2147483647 -2147483647 -2147483647 -2147483647 -2147483647 -2147483647 -2147483647 -2147483647 -2147483647 -2147483647 -2147483647 -2147483647 -2147483647 -2147483647 -2147483647 -2147483647 -2147483647 -2147483647 -2147483647 -2147483647 -2147483647 -2147483647 -2147483647 -2147483647 -2147483647 -2147483647 -2147483647 -2147483647 -2147483647 -2147483647 -2147483647 -2147483647 -2147483647 -2147483647 -2147483647 -2147483647 -2147483647 -2147483647 -2147483647 -2147483647 -2147483647 -2147483647 -2147483647 -2147483647 -2147483647 -2147483647 -2147483647 -2147483647 -2147483647 -2147483647 -2147483647 -2147483647 -2147483647 -2147483647 -2147483647 -2147483647 -2147483647 -2147483647 -2147483647 -2147483647 -2147483647 -2147483647 -2147483647 -2147483647 -2147483647 -2147483647 -2147483647 -2147483647
87 88 89 90 91 92 93 95 96 97 98 98 99 100 101 101 103 105 105 105 106 106 108 108 109 109 109 109 109 110 110 109 111 110 109 110 110 109 109 108 109 108 107 108 107 106 107 106 106 105 106 104 105 105 104 105 105 105 105 107 106 107 108 108 108 110 110 110 110 112 112 112 114 114 114 115 116 117 117 117 118 118 118 118 119 118 119 119 118 119 119 118 118 118 117 116 116 116 115 113 112 112 111 110 109 107 107 105 104 103 101 101 99 98 98 98 95 95 94 93 93 92 91 -2147483647 -2147483647 -2147483647 -2147483647 -2147483647 -2147483647 -2147483647 -2147483647 -2147483647 -2147483647 -2147483647 -2147483647 -2147483647 -2147483647 -2147483647 -2147483647 -2147483647 -2147483647 -2147483647 -2147483647 -2147483647 -2147483647 -2147483647 -2147483647 -2147483647 -2147483647 -2147483647 -2147483647 -2147483647 -2147483647 -2147483647 -2147483647 -2147483647 -2147483647 -2147483647 -2147483647 -2147483647 -2147483647 -2147483647 -2147483647 -2147483647 -2147483647 -2147483647 -2147483647 -2147483647 -2147483647 -2147483647 -2147483647 -2147483647 -2147483647 -2147483647 -2147483647 -2147483647 -2147483647 -2147483647 -2147483647 -2147483647 -2147483647 -2147483647 -2147483647 -2147483647 -2147483647 -2147483647 -2147483647 -2147483647 -2147483647 -2147483647 -2147483647 -2147483647 -2147483647 -2147483647 -2147483647 -2147483647 -2147483647 -2147483647 -2147483647 -2147483647 -2147483647 -2147483647 -2147483647 -2147483647 -2147483647 -2147483647 -2147483647 -2147483647 -2147483647 -2147483647 -2147483647 -2147483647 -2147483647 -2147483647 -2147483647 -2147483647 -2147483647 -2147483647 -2147483647 -2147483647 -2147483647 -2147483647 -2147483647 -2147483647 -2147483647 -2147483647 -2147483647 -2147483647 -2147483647 -2147483647 -2147483647 -2147483647 -2147483647 -2147483647 -2147483647 -2147483647 -2147483647 -2147483647 -2147483647 -2147483647
84 85 86 86 88 89 90 92 93 94 95 96 96 97 98 100 101 102 102 103 103 103 105 106 106 106 106 106 108 108 107 107 108 108 107 107 108 107 107 106 107 106 105 106 105 105 105 105 104 104 104 103 105 104 104 103 105 104 105 105 106 105 106 107 107 109 108 109 110 111 111 113 113 113 113 114 115 115 115 117 117 116 117 117 118 118 118 118 118 117 117 117 116 116 115 115 115 114 114 113 113 110 110 109 108 107 105 105 103 102 101 99 99 98 97 96 94 94 94 92 92 -2147483647 -2147483647 -2147483647 -2147483647 -2147483647 -2147483647 -2147483647 -2147483647 -2147483647 -2147483647 -2147483647 -2147483647 -2147483647 -2147483647 -2147483647 -2147483647 -2147483647 -2147483647 -2147483647 -2147483647 -2147483647 -2147483647 -2147483647 -2147483647 -2147483647 -2147483647 -2147483647 -2147483647 -2147483647 -2147483647 -2147483647 -2147483647 -2147483647 -2147483647 -2147483647 -2147483647 -2147483647 -2147483647 -2147483647 -2147483647 -2147483647 -2147483647 -2147483647 -2147483647 -2147483647 -2147483647 -2147483647 -2147483647 -2147483647 -2147483647 -2147483647 -2147483647 -2147483647 -2147483647 -2147483647 -2147483647 -2147483647 -2147483647 -2147483647 -2147483647 -2147483647 -2147483647 -2147483647 -2147483647 -2147483647 -2147483647 -2147483647 -2147483647 -2147483647 -2147483647 -2147483647 -2147483647 -2147483647 -2147483647 -2147483647 -2147483647 -2147483647 -2147483647 -2147483647 -2147483647 -2147483647 -2147483647 -2147483647 -2147483647 -2147483647 -2147483647 -2147483647 -2147483647 -2147483647 -2147483647 -2147483647 -2147483647 -2147483647 -2147483647 -2147483647 -2147483647 -2147483647 -2147483647 -2147483647 -2147483647 -2147483647 -2147483647 -2147483647 -2147483647 -2147483647 -2147483647 -2147483647 -2147483647 -2147483647 -2147483647 -2147483647 -2147483647 -2147483647 -2147483647 -2147483647 -2147483647 -2147483647 -2147483647 -2147483647
80 81 82 83 84 86 87 89 90 91 92 93 94 95 96 97 98 99 99 100 100 101 103 103 103 103 103 104 106 105 105 105 106 105 106 105 106 106 105 105 105 105 105 104 104 104 103 103 103 104 103 103 103 103 103 103 103 103 105 104 105 106 106 106 107 107 108 108 110 110 109 111 111 112 113 114 114 114 115 115 115 116 116 116 117 117 117 116 116 116 117 116 116 116 115 115 114 113 112 112 111 111 109 108 107 106 105 103 103 101 100 100 98 97 95 95 94 -2147483647 -2147483647 -2147483647 -2147483647 -2147483647 -2147483647 -2147483647 -2147483647 -2147483647 -2147483647 -2147483647 -2147483647 -2147483647 -2147483647 -2147483647 -2147483647 -2147483647 -2147483647 -2147483647 -2147483647 -2147483647 -2147483647 -2147483647 -2147483647 -2147483647 -2147483647 -2147483647 -2147483647 -2147483647 -2147483647 -2147483647 -2147483647 -2147483647 -2147483647 -2147483647 -2147483647 -2147483647 -2147483647 -2147483647 -2147483647 -2147483647 -2147483647 -2147483647 -2147483647 -2147483647 -2147483647 -2147483647 -2147483647 -2147483647 -2147483647 -2147483647 -2147483647 -2147483647 -2147483647 -2147483647 -2147483647 -2147483647 -2147483647 -2147483647 -2147483647 -2147483647 -2147483647 -2147483647 -2147483647 -2147483647 -2147483647 -2147483647 -2147483647 -2147483647 -2147483647 -2147483647 -2147483647 -2147483647 -2147483647 -2147483647 -2147483647 -2147483647 -2147483647 -2147483647 -2147483647 -2147483647 -2147483647 -2147483647 -2147483647 -2147483647 -2147483647 -2147483647 -2147483647 -2147483647 -2147483647 -2147483647 -2147483647 -2147483647 -2147483647 -2147483647 -2147483647 -2147483647 -2147483647 -2147483647 -2147483647 -2147483647 -2147483647 -2147483647 -2147483647 -2147483647 -2147483647 -2147483647 -2147483647 -2147483647 -2147483647 -2147483647 -2147483647 -2147483647 -2147483647 -2147483647 -2147483647 -2147483647 -2147483647 -2147483647 -2147483647 -2147483647 -2147483647 -2147483647
77 78 79 80 81 82 84 86 87 88 89 91 92 93 94 94 96 96 97 97 98 99 101 101 101 101 101 103 103 103 102 103 104 103 104 103 104 103 103 104 103 103 103 103 103 102 103 102 101 102 101 102 102 102 102 103 103 103 103 104 104 105 105 106 106 106 107 108 109 108 110 110 111 111 113 112 112 114 114 114 115 116 115 116 116 116 115 116 117 117 116 116 115 115 114 114 114 113 112 111 110 109 109 107 105 105 104 102 101 101 100 98 -2147483647 -2147483647 -2147483647 -2147483647 -2147483647 -2147483647 -2147483647 -2147483647 -2147483647 -2147483647 -2147483647 -2147483647 -2147483647 -2147483647 -2147483647 -2147483647 -2147483647 -2147483647 -2147483647 -2147483647 -2147483647 -2147483647 -2147483647 -2147483647 -2147483647 -2147483647 -2147483647 -2147483647 -2147483647 -2147483647 -2147483647 -2147483647 -2147483647 -2147483647 -2147483647 -2147483647 -2147483647 -2147483647 -2147483647 -2147483647 -2147483647 -2147483647 -2147483647 -2147483647 -2147483647 -2147483647 -2147483647 -2147483647 -2147483647 -2147483647 -2147483647 -2147483647 -2147483647 -2147483647 -2147483647 -2147483647 -2147483647 -2147483647 -2147483647 -2147483647 -2147483647 -2147483647 -2147483647 -2147483647 -2147483647 -2147483647 -2147483647 -2147483647 -2147483647 -2147483647 -2147483647 -2147483647 -2147483647 -2147483647 -2147483647 -2147483647 -2147483647 -2147483647 -2147483647 -2147483647 -2147483647 -2147483647 -2147483647 -2147483647 -2147483647 -2147483647 -2147483647 -2147483647 -2147483647 -2147483647 -2147483647 -2147483647 -2147483647 -2147483647 -2147483647 -2147483647 -2147483647 -2147483647 -2147483647 -2147483647 -2147483647 -2147483647 -2147483647 -2147483647 -2147483647 -2147483647 -2147483647 -2147483647 -2147483647 -2147483647 -2147483647 -2147483647 -2147483647 -2147483647 -2147483647 -2147483647 -2147483647 -2147483647 -2147483647 -2147483647 -2147483647 -2147483647 -2147483647 -2147483647 -2147483647 -2147483647 -2147483647 -2147483647
73 74 75 77 79 80 82 83 85 86 87 88 89 90 91 92 94 94 94 95 96 97 98 98 98 99 99 100 101 100 101 101 102 102 101 101 102 102 101 102 102 102 102 101 101 100 102 101 101 101 101 100 102 101 100 102 101 101 102 103 102 104 104 104 105 106 106 107 107 108 109 110 110 110 111 111 112 113 113 113 113 114 115 115 114 115 116 116 115 115 115 115 115 115 114 113 112 112 111 110 109 109 107 107 105 104 -2147483647 -2147483647 -2147483647 -2147483647 -2147483647 -2147483647 -2147483647 -2147483647 -2147483647 -2147483647 -2147483647 -2147483647 -2147483647 -2147483647 -2147483647 -2147483647 -2147483647 -2147483647 -2147483647 -2147483647 -2147483647 -2147483647 -2147483647 -2147483647 -2147483647 -2147483647 -2147483647 -2147483647 -2147483647 -2147483647 -2147483647 -2147483647 -2147483647 -2147483647 -2147483647 -2147483647 -2147483647 -2147483647 -2147483647 -2147483647 -2147483647 -2147483647 -2147483647 -2147483647 -2147483647 -2147483647 -2147483647 -2147483647 -2147483647 -2147483647 -2147483647 -2147483647 -2147483647 -2147483647 -2147483647 -2147483647 -2147483647 -2147483647 -2147483647 -2147483647 -2147483647 -2147483647 -2147483647 -2147483647 -2147483647 -2147483647 -2147483647 -2147483647 -2147483647 -2147483647 -2147483647 -2147483647 -2147483647 -2147483647 -2147483647 -2147483647 -2147483647 -2147483647 -2147483647 -2147483647 -2147483647 -2147483647 -2147483647 -2147483647 -2147483647 -2147483647 -2147483647 -2147483647 -2147483647 -2147483647 -2147483647 -2147483647 -2147483647 -2147483647 -2147483647 -2147483647 -2147483647 -2147483647 -2147483647 -2147483647 -2147483647 -2147483647 -2147483647 -2147483647 -2147483647 -2147483647 -2147483647 -2147483647 -2147483647 -2147483647 -2147483647 -2147483647 -2147483647 -2147483647 -2147483647 -2147483647 -2147483647 -2147483647 -2147483647 -2147483647 -2147483647 -2147483647 -2147483647 -2147483647 -2147483647 -2147483647 -2147483647 -2147483647 -2147483647 -2147483647 -2147483647 -2147483647 -2147483647 -2147483647
71 72 74 75 77 78 80 80 83 84 85 86 87 88 88 90 91 92 92 93 94 94 95 96 96 97 97 98 98 98 99 99 99 100 99 99 100 100 100 100 100 100 100 100 100 100 100 99 99 100 100 99 100 100 100 101 101 100 102 102 102 103 103 103 105 105 104 106 106 107 108 108 108 110 110 111 112 111 112 112 113 114 114 114 114 115 115 114 115 114 114 114 114 113 113 112 112 111 110 -2147483647 -2147483647 -2147483647 -2147483647 -2147483647 -2147483647 -2147483647 -2147483647 -2147483647 -2147483647 -2147483647 -2147483647 -2147483647 -2147483647 -2147483647 -2147483647 -2147483647 -2147483647 -2147483647 -2147483647 -2147483647 -2147483647 -2147483647 -2147483647 -2147483647 -2147483647 -2147483647 -2147483647 -2147483647 -2147483647 -2147483647 -2147483647 -2147483647 -2147483647 -2147483647 -2147483647 -2147483647 -2147483647 -2147483647 -2147483647 -2147483647 -2147483647 -2147483647 -2147483647 -2147483647 -2147483647 -2147483647 -2147483647 -2147483647 -2147483647 -2147483647 -2147483647 -2147483647 -2147483647 -2147483647 -2147483647 -2147483647 -2147483647 -2147483647 -2147483647 -2147483647 -2147483647 -2147483647 -2147483647 -2147483647 -2147483647 -2147483647 -2147483647 -2147483647 -2147483647 -2147483647 -2147483647 -2147483647 -2147483647 -2147483647 -2147483647 -2147483647 -2147483647 -2147483647 -2147483647 -2147483647 -2147483647 -2147483647 -2147483647 -2147483647 -2147483647 -2147483647 -2147483647 -2147483647 -2147483647 -2147483647 -2147483647 -2147483647 -2147483647 -2147483647 -2147483647 -2147483647 -2147483647 -2147483647 -2147483647 -2147483647 -2147483647 -2147483647 -2147483647 -2147483647 -2147483647 -2147483647 -2147483647 -2147483647 -2147483647 -2147483647 -2147483647 -2147483647 -2147483647 -2147483647 -2147483647 -2147483647 -2147483647 -2147483647 -2147483647 -2147483647 -2147483647 -2147483647 -2147483647 -2147483647 -2147483647 -2147483647 -2147483647 -2147483647 -2147483647 -2147483647 -2147483647 -2147483647 -2147483647 -2147483647 -2147483647 -2147483647 -2147483647 -2147483647 -2147483647 -2147483647
69 70 71 72 74 76 77 78 80 81 82 83 84 85 86 87 88 89 91 91 92 92 92 94 94 95 95 95 96 97 97 96 98 98 97 98 98 98 98 98 98 98 99 99 98 99 99 98 99 99 98 99 99 99 100 99 100 100 101 101 102 102 102 103 104 104 105 105 106 107 107 107 109 109 109 110 110 111 111 112 113 113 112 113 114 113 114 114 113 113 113 112 112 111 111 111 -2147483647 -2147483647 -2147483647 -2147483647 -2147483647 -2147483647 -2147483647 -2147483647 -2147483647 -2147483647 -2147483647 -2147483647 -2147483647 -2147483647 -2147483647 -2147483647 -2147483647 -2147483647 -2147483647 -2147483647 -2147483647 -2147483647 -2147483647 -2147483647 -2147483647 -2147483647 -2147483647 -2147483647 -2147483647 -2147483647 -2147483647 -2147483647 -2147483647 -2147483647 -2147483647 -2147483647 -2147483647 -2147483647 -2147483647 -2147483647 -2147483647 -2147483647 -2147483647 -2147483647 -2147483647 -2147483647 -2147483647 -2147483647 -2147483647 -2147483647 -2147483647 -2147483647 -2147483647 -2147483647 -2147483647 -2147483647 -2147483647 -2147483647 -2147483647 -2147483647 -2147483647 -2147483647 -2147483647 -2147483647 -2147483647 -2147483647 -2147483647 -2147483647 -2147483647 -2147483647 -2147483647 -2147483647 -2147483647 -2147483647 -2147483647 -2147483647 -2147483647 -2147483647 -2147483647 -2147483647 -2147483647 -2147483647 -2147483647 -2147483647 -2147483647 -2147483647 -2147483647 -2147483647 -2147483647 -2147483647 -2147483647 -2147483647 -2147483647 -2147483647 -2147483647 -2147483647 -2147483647 -2147483647 -2147483647 -2147483647 -2147483647 -2147483647 -2147483647 -2147483647 -2147483647 -2147483647 -2147483647 -2147483647 -2147483647 -2147483647 -2147483647 -2147483647 -2147483647 -2147483647 -2147483647 -2147483647 -2147483647 -2147483647 -2147483647 -2147483647 -2147483647 -2147483647 -2147483647 -2147483647 -2147483647 -2147483647 -2147483647 -2147483647 -2147483647 -2147483647 -2147483647 -2147483647 -2147483647 -2147483647 -2147483647 -2147483647 -2147483647 -2147483647 -2147483647 -2147483647 -2147483647 -2147483647 -2147483647 -2147483647
67 68 69 71 72 73 75 76 77 79 80 81 82 83 84 85 87 88 88 89 89 90 90 91 93 93 93 93 95 95 95 95 96 96 95 96 96 96 96 97 97 96 98 97 96 97 97 97 98 98 97 99 98 98 99 99 99 100 100 100 101 101 101 102 103 102 104 104 105 105 106 106 108 108 108 109 110 110 110 111 111 111 112 112 112 113 113 -2147483647 -2147483647 -2147483647 -2147483647 -2147483647 -2147483647 -2147483647 -2147483647 -2147483647 -2147483647 -2147483647 -2147483647 -2147483647 -2147483647 -2147483647 -2147483647 -2147483647 -2147483647 -2147483647 -2147483647 -2147483647 -2147483647 -2147483647 -2147483647 -2147483647 -2147483647 -2147483647 -2147483647 -2147483647 -2147483647 -2147483647 -2147483647 -2147483647 -2147483647 -2147483647 -2147483647 -2147483647 -2147483647 -2147483647 -2147483647 -2147483647 -2147483647 -2147483647 -2147483647 -2147483647 -2147483647 -2147483647 -2147483647 -2147483647 -2147483647 -2147483647 -2147483647 -2147483647 -2147483647 -2147483647 -2147483647 -2147483647 -2147483647 -2147483647 -2147483647 -2147483647 -2147483647 -2147483647 -2147483647 -2147483647 -2147483647 -2147483647 -2147483647 -2147483647 -2147483647 -2147483647 -2147483647 -2147483647 -2147483647 -2147483647 -2147483647 -2147483647 -2147483647 -2147483647 -2147483647 -2147483647 -2147483647 -2147483647 -2147483647 -2147483647 -2147483647 -2147483647 -2147483647 -2147483647 -2147483647 -2147483647 -2147483647 -2147483647 -2147483647 -2147483647 -2147483647 -2147483647 -2147483647 -2147483647 -2147483647 -2147483647 -2147483647 -2147483647 -2147483647 -2147483647 -2147483647 -2147483647 -2147483647 -2147483647 -2147483647 -2147483647 -2147483647 -2147483647 -2147483647 -2147483647 -2147483647 -2147483647 -2147483647 -2147483647 -2147483647 -2147483647 -2147483647 -2147483647 -2147483647 -2147483647 -2147483647 -2147483647 -2147483647 -2147483647 -2147483647 -2147483647 -2147483647 -2147483647 -2147483647 -2147483647 -2147483647 -2147483647 -2147483647 -2147483647 -2147483647 -2147483647 -2147483647 -2147483647 -2147483647 -2147483647 -2147483647 -2147483647 -2147483647 -2147483647 -2147483647 -2147483647 -2147483647 -2147483647
66 66 68 69 70 71 72 74 75 77 78 79 80 80 81 83 84 85 86 87 87 87 88 90 90 91 91 91 93 93 93 92 94 94 93 94 95 95 95 95 95 95 96 95 96 96 96 96 96 96 96 97 96 97 98 98 97 99 99 99 100 100 100 102 101 102 103 104 104 105 105 106 107 106 107 108 109 108 109 110 110 111 110 111 -2147483647 -2147483647 -2147483647 -2147483647 -2147483647 -2147483647 -2147483647 -2147483647 -2147483647 -2147483647 -2147483647 -2147483647 -2147483647 -2147483647 -2147483647 -2147483647 -2147483647 -2147483647 -2147483647 -2147483647 -2147483647 -2147483647 -2147483647 -2147483647 -2147483647 -2147483647 -2147483647 -2147483647 -2147483647 -2147483647 -2147483647 -2147483647 -2147483647 -2147483647 -2147483647 -2147483647 -2147483647 -2147483647 -2147483647 -2147483647 -2147483647 -2147483647 -2147483647 -2147483647 -2147483647 -2147483647 -2147483647 -2147483647 -2147483647 -2147483647 -2147483647 -2147483647 -2147483647 -2147483647 -2147483647 -2147483647 -2147483647 -2147483647 -2147483647 -2147483647 -2147483647 -2147483647 -2147483647 -2147483647 -2147483647 -2147483647 -2147483647 -2147483647 -2147483647 -2147483647 -2147483647 -2147483647 -2147483647 -2147483647 -2147483647 -2147483647 -2147483647 -2147483647 -2147483647 -2147483647 -2147483647 -2147483647 -2147483647 -2147483647 -2147483647 -2147483647 -2147483647 -2147483647 -2147483647 -2147483647 -2147483647 -2147483647 -2147483647 -2147483647 -2147483647 -2147483647 -2147483647 -2147483647 -2147483647 -2147483647 -2147483647 -2147483647 -2147483647 -2147483647 -2147483647 -2147483647 -2147483647 -2147483647 -2147483647 -2147483647 -2147483647 -2147483647 -2147483647 -2147483647 -2147483647 -2147483647 -2147483647 -2147483647 -2147483647 -2147483647 -2147483647 -2147483647 -2147483647 -2147483647 -2147483647 -2147483647 -2147483647 -2147483647 -2147483647 -2147483647 -2147483647 -2147483647 -2147483647 -2147483647 -2147483647 -2147483647 -2147483647 -2147483647 -2147483647 -2147483647 -2147483647 -2147483647 -2147483647 -2147483647 -2147483647 -2147483647 -2147483647 -2147483647 -2147483647 -2147483647 -2147483647 -2147483647 -2147483647 -2147483647 -2147483647 -2147483647
64 65 66 67 68 69 71 71 72 74 76 77 79 79 80 81 82 83 84 84 85 85 87 88 88 88 89 90 90 90 90 91 92 92 93 92 93 93 93 94 94 93 95 94 94 94 95 94 96 95 96 96 96 96 97 97 96 98 97 98 99 99 99 101 100 101 102 102 102 104 104 105 105 106 106 108 -2147483647 107 -2147483647 -2147483647 -2147483647 -2147483647 -2147483647 -2147483647 -2147483647 -2147483647 -2147483647 -2147483647 -2147483647 -2147483647 -2147483647 -2147483647 -2147483647 -2147483647 -2147483647 -2147483647 -2147483647 -2147483647 -2147483647 -2147483647 -2147483647 -2147483647 -2147483647 -2147483647 -2147483647 -2147483647 -2147483647 -2147483647 -2147483647 -2147483647 -2147483647 -2147483647 -2147483647 -2147483647 -2147483647 -2147483647 -2147483647 -2147483647 -2147483647 -2147483647 -2147483647 -2147483647 -2147483647 -2147483647 -2147483647 -2147483647 -2147483647 -2147483647 -2147483647 -2147483647 -2147483647 -2147483647 -2147483647 -2147483647 -2147483647 -2147483647 -2147483647 -2147483647 -2147483647 -2147483647 -2147483647 -2147483647 -2147483647 -2147483647 -2147483647 -2147483647 -2147483647 -2147483647 -2147483647 -2147483647 -2147483647 -2147483647 -2147483647 -2147483647 -2147483647 -2147483647 -2147483647 -2147483647 -2147483647 -2147483647 -2147483647 -2147483647 -2147483647 -2147483647 -2147483647 -2147483647 -2147483647 -2147483647 -2147483647 -2147483647 -2147483647 -2147483647 -2147483647 -2147483647 -2147483647 -2147483647 -2147483647 -2147483647 -2147483647 -2147483647 -2147483647 -2147483647 -2147483647 -2147483647 -2147483647 -2147483647 -2147483647 -2147483647 -2147483647 -2147483647 -2147483647 -2147483647 -2147483647 -2147483647 -2147483647 -2147483647 -2147483647 -2147483647 -2147483647 -2147483647 -2147483647 -2147483647 -2147483647 -2147483647 -2147483647 -2147483647 -2147483647 -2147483647 -2147483647 -2147483647 -2147483647 -2147483647 -2147483647 -2147483647 -2147483647 -2147483647 -2147483647 -2147483647 -2147483647 -2147483647 -2147483647 -2147483647 -2147483647 -2147483647 -2147483647 -2147483647 -2147483647 -2147483647 -2147483647 -2147483647 -2147483647 -2147483647 -2147483647 -2147483647 -2147483647 -2147483647 -2147483647 -2147483647 -2147483647 -2147483647
