# Supplementary material for: Catchments catch all in South African coastal lowlands: topography and palaeoclimate restricted gene flow in Nymania capensis (Meliaceae)—a multilocus phylogeographic and distribution modelling approach
Source: PeerJ. 2017 Jan 31;5:e2965. doi: 10.7717/peerj.2965 (PMC5289106; doi:10.7717/peerj.2965)
Supplement: Supplemental Information 2 — See the Readme for file descriptions. This zip file includes all DNA alignments. [file peerj-05-2965-s002.zip › SupplementalInformationFiles/SDM.Data/CCSM/bio03.isotherm.asc]

NCOLS 240 
NROWS 84 
XLLCORNER 20 
YLLCORNER -35 
CELLSIZE 0.0416666666666667 
NODATA_value -2147483647 
56 56 56 56 55 55 55 54 54 54 54 53 53 53 52 52 52 52 52 52 51 51 51 51 51 51 50 50 50 50 50 50 50 50 50 50 50 50 50 50 50 50 50 50 50 50 50 50 50 50 50 49 50 50 49 49 49 49 49 49 50 50 50 50 50 50 50 50 50 50 50 50 50 50 50 50 50 50 50 51 50 51 51 51 51 51 51 51 51 51 52 52 52 52 52 52 52 52 52 52 52 53 53 53 53 53 53 53 53 53 53 53 53 53 54 54 54 54 54 54 54 54 54 54 54 54 54 54 54 54 54 54 54 54 54 54 54 54 54 54 54 55 55 55 55 55 55 55 55 55 55 55 55 55 55 56 56 56 56 56 56 57 57 57 57 58 57 58 56 56 56 57 57 56 57 58 58 59 59 58 58 59 60 60 61 60 60 60 60 61 60 60 60 59 59 60 60 60 59 59 59 59 59 59 59 59 59 59 59 59 59 59 59 59 59 60 60 60 60 59 60 60 59 60 59 59 58 59 59 58 58 59 58 57 57 57 -2147483647 -2147483647 -2147483647 -2147483647
56 56 56 55 55 55 54 54 54 54 54 53 53 53 53 52 52 52 51 52 51 51 52 51 51 51 51 50 50 50 50 50 50 50 50 50 50 50 50 50 50 50 50 50 50 50 50 50 50 50 50 50 50 50 50 49 49 50 50 50 50 50 50 50 50 50 50 50 50 50 50 50 50 50 50 51 50 50 51 51 51 51 51 51 51 51 51 51 51 52 52 52 52 52 52 52 52 52 52 52 53 53 53 53 53 53 53 53 54 53 53 54 54 54 54 54 54 54 54 54 55 54 54 54 54 54 54 54 54 54 54 54 54 54 54 54 54 54 54 55 55 55 55 55 55 56 55 55 55 55 55 56 56 55 56 56 56 57 56 57 57 57 57 57 57 58 58 58 58 57 57 58 58 58 57 58 59 59 59 59 59 59 60 61 61 59 60 60 61 61 61 61 61 60 60 60 60 60 60 60 60 60 60 60 60 59 59 59 59 59 59 59 59 59 59 59 59 59 59 59 59 59 58 59 59 59 58 58 59 58 58 58 58 57 56 -2147483647 -2147483647 -2147483647 -2147483647 -2147483647
56 56 56 55 55 55 55 54 54 54 54 53 53 53 53 52 52 52 52 52 51 51 52 51 51 51 51 51 50 50 50 50 50 50 50 50 50 50 50 50 50 50 50 50 50 50 50 50 50 50 50 50 49 49 49 50 50 50 50 50 50 50 50 50 50 50 50 50 50 50 50 50 50 50 50 50 51 51 51 51 51 51 51 51 51 51 51 51 51 51 52 52 52 52 52 52 52 52 52 53 52 53 53 53 53 53 53 53 53 53 53 53 54 54 54 54 54 55 54 55 54 55 54 54 54 54 54 54 54 54 54 54 54 54 54 54 54 54 54 55 55 55 55 55 55 56 55 55 55 55 56 55 56 56 56 56 57 57 57 57 56 57 56 57 57 58 58 58 59 58 58 59 58 57 58 58 59 59 60 60 60 59 60 61 61 60 62 62 62 62 61 61 61 61 61 60 60 60 60 60 60 60 60 60 60 59 59 59 59 59 59 59 59 59 59 59 59 59 59 59 59 59 58 59 58 58 59 58 59 59 58 57 57 56 -2147483647 -2147483647 -2147483647 -2147483647 -2147483647 -2147483647
56 56 56 56 55 55 55 54 54 54 54 53 53 53 52 52 52 52 52 52 52 51 51 51 51 51 51 51 50 50 50 50 50 50 50 50 50 50 50 50 50 50 50 50 50 50 50 50 50 50 50 50 50 50 50 50 50 50 50 50 50 50 50 50 50 50 50 50 50 50 50 50 51 51 51 51 51 51 50 51 51 51 51 51 51 51 51 51 51 52 52 52 52 52 52 52 52 52 52 53 53 53 53 53 53 53 53 53 53 53 54 54 54 54 54 54 54 54 54 55 54 55 55 55 54 55 54 55 55 54 54 54 54 54 54 54 54 55 55 55 55 55 55 55 55 55 56 56 56 56 56 56 56 56 57 57 57 57 57 57 57 56 56 57 58 58 58 58 58 59 58 58 59 59 58 59 60 60 60 60 59 59 60 62 62 60 61 62 62 62 62 62 61 61 61 61 61 60 60 60 60 60 60 60 60 59 60 59 60 59 59 59 59 59 59 59 59 59 59 59 59 59 59 59 59 58 58 58 58 57 57 57 56 -2147483647 -2147483647 -2147483647 -2147483647 -2147483647 -2147483647 -2147483647
56 56 56 56 55 55 55 54 54 54 54 54 53 53 53 52 52 52 52 52 52 51 51 51 51 51 51 51 50 51 50 50 50 50 50 50 50 50 50 50 50 50 50 50 50 50 50 50 50 50 50 50 50 50 50 50 50 50 50 50 50 50 50 50 50 50 50 50 50 51 50 50 50 51 50 51 51 51 51 51 51 51 51 51 51 51 52 51 52 52 52 52 52 53 52 52 52 52 52 53 52 53 53 53 53 53 53 53 53 53 54 53 54 54 54 54 54 54 54 55 55 55 54 55 55 55 55 55 54 54 54 54 55 55 55 55 54 55 55 55 55 55 55 56 56 56 56 56 56 56 56 57 56 57 57 57 57 57 57 57 57 58 58 57 57 58 59 59 58 59 59 59 59 59 59 60 60 60 61 60 60 60 60 62 61 61 62 62 62 62 62 62 62 62 61 61 61 61 61 60 61 60 60 60 60 60 60 59 59 60 59 59 58 59 59 59 59 59 59 59 59 59 58 58 58 58 58 57 56 57 57 55 -2147483647 -2147483647 -2147483647 -2147483647 -2147483647 -2147483647 -2147483647 -2147483647
56 56 55 55 55 55 55 54 54 54 54 53 53 53 53 53 52 52 52 52 51 52 51 52 51 51 51 51 51 50 50 50 50 50 50 50 50 50 50 50 50 50 50 50 50 50 50 50 50 50 50 50 50 50 50 50 50 50 50 50 50 50 50 50 50 50 51 50 51 51 51 51 50 51 51 51 51 51 51 51 51 51 51 51 51 51 52 52 52 52 52 52 52 52 52 52 52 52 52 53 53 53 53 53 53 53 53 53 53 53 53 53 54 54 54 54 54 54 54 55 55 54 55 55 55 55 55 55 55 55 55 54 55 55 55 55 55 55 55 55 55 56 56 56 56 56 56 56 56 57 57 57 57 57 57 57 58 57 58 57 58 58 58 57 58 59 58 58 58 59 59 59 59 59 60 60 60 61 61 60 60 61 62 62 62 62 63 62 63 62 62 62 62 63 62 61 61 60 60 60 60 61 61 60 60 60 60 60 60 60 59 59 59 58 59 59 59 59 59 59 59 59 59 58 58 58 58 57 57 57 -2147483647 -2147483647 -2147483647 -2147483647 -2147483647 -2147483647 -2147483647 -2147483647 -2147483647 -2147483647
56 56 56 55 55 55 55 54 54 54 54 53 53 53 53 53 52 52 52 52 52 52 52 51 51 51 51 51 51 50 50 50 50 50 50 50 50 50 50 50 50 50 50 50 50 50 50 50 50 50 50 50 50 50 50 50 50 50 51 50 51 50 50 51 51 51 51 51 51 51 51 51 51 51 51 51 51 51 51 51 51 52 52 51 51 52 51 51 52 52 52 52 52 52 52 53 52 53 52 53 53 53 53 53 54 53 53 53 53 54 54 54 54 54 54 54 55 55 55 55 55 55 55 55 55 55 55 55 55 55 55 55 55 55 55 55 55 55 56 56 56 55 56 56 56 57 56 56 57 57 57 57 57 57 57 57 57 57 58 58 58 58 58 58 58 59 59 59 59 59 59 60 59 60 60 60 60 61 61 60 60 62 62 63 62 63 63 63 63 63 63 62 62 62 62 61 61 60 61 61 60 60 61 60 61 60 59 60 60 59 59 59 59 59 59 59 59 58 59 58 58 58 58 58 58 57 56 57 55 -2147483647 -2147483647 -2147483647 -2147483647 -2147483647 -2147483647 -2147483647 -2147483647 -2147483647 -2147483647 -2147483647
56 56 55 56 55 55 54 54 54 54 54 54 53 53 53 53 53 53 52 52 52 52 52 52 51 51 51 51 51 51 51 50 50 50 50 50 50 50 50 50 50 50 50 50 50 50 50 50 50 50 50 50 50 50 50 50 51 51 51 51 51 51 51 51 51 51 51 51 51 51 51 51 51 51 51 51 51 51 51 52 52 52 52 51 52 52 52 52 52 52 52 52 52 52 52 52 53 53 53 53 53 53 53 53 53 54 53 54 54 54 54 54 54 54 54 54 54 55 55 55 55 55 55 55 55 55 55 55 55 55 55 55 55 55 55 55 56 55 56 56 56 56 56 56 56 57 57 57 57 57 57 57 58 57 58 57 58 58 58 58 58 58 58 58 59 59 58 59 58 59 59 59 60 60 60 60 60 61 61 61 61 62 62 62 63 63 63 63 63 63 63 63 63 63 63 62 61 61 60 60 60 60 60 60 60 60 60 60 60 60 59 59 59 59 59 59 58 59 58 58 57 58 57 57 56 57 56 55 -2147483647 -2147483647 -2147483647 -2147483647 -2147483647 -2147483647 -2147483647 -2147483647 -2147483647 -2147483647 -2147483647 -2147483647
56 56 55 55 55 55 55 54 54 54 54 54 54 53 53 53 53 52 52 52 52 52 52 52 51 51 51 51 51 51 50 50 50 50 50 50 50 50 50 50 50 50 50 50 50 50 50 50 50 50 50 51 51 50 51 51 51 51 51 51 51 51 51 51 51 51 51 51 51 51 51 51 51 52 52 52 52 52 52 51 52 51 52 52 51 51 51 52 52 52 52 52 52 52 53 53 53 53 53 53 53 53 53 54 54 54 54 54 54 54 55 55 54 55 55 55 55 55 55 55 55 55 56 56 55 55 55 55 55 55 55 55 55 55 55 55 56 56 56 56 56 56 56 56 56 57 57 57 58 57 57 58 58 58 58 58 58 58 58 58 58 58 58 58 58 58 58 59 59 59 59 59 60 60 60 61 61 61 61 62 62 62 62 63 63 63 64 64 63 63 64 64 64 64 62 61 61 61 61 61 60 60 60 60 60 60 60 60 60 60 59 59 59 59 59 58 58 58 58 58 57 57 57 56 56 56 55 -2147483647 -2147483647 -2147483647 -2147483647 -2147483647 -2147483647 -2147483647 -2147483647 -2147483647 -2147483647 -2147483647 -2147483647 -2147483647
56 56 55 55 55 55 55 54 54 54 54 54 54 53 53 53 53 53 53 52 52 52 52 51 51 51 51 51 51 51 51 51 50 50 50 50 50 50 50 50 50 50 50 50 50 50 50 51 51 51 51 51 51 51 51 51 51 51 51 51 51 51 51 51 51 51 51 51 51 51 51 52 52 52 52 52 52 51 52 51 51 52 52 52 52 52 52 52 52 52 52 52 52 52 52 52 52 53 53 53 54 54 54 54 54 54 55 54 55 54 55 54 55 55 55 55 55 55 55 55 55 56 56 56 56 55 55 55 55 55 55 55 55 55 55 55 56 56 56 56 56 56 57 57 57 57 57 57 58 58 57 58 58 58 58 58 58 58 58 58 58 58 58 58 57 58 58 59 59 59 60 60 60 60 60 60 61 61 61 61 62 62 63 63 63 64 63 64 64 64 64 65 65 64 63 62 62 62 61 61 61 60 60 60 60 60 61 60 60 60 59 59 59 59 59 58 58 57 57 57 57 57 57 57 57 55 -2147483647 -2147483647 -2147483647 -2147483647 -2147483647 -2147483647 -2147483647 -2147483647 -2147483647 -2147483647 -2147483647 -2147483647 -2147483647 -2147483647
55 55 55 55 55 55 55 54 54 54 54 54 54 54 54 53 53 53 53 52 52 52 52 52 51 51 51 51 51 51 51 51 51 50 50 50 50 50 50 50 50 50 51 50 50 50 51 51 50 51 51 51 51 51 51 51 51 51 51 51 51 51 51 51 51 51 51 51 51 52 52 52 52 52 52 52 52 52 51 52 51 52 52 52 52 52 52 52 52 52 52 52 52 53 52 52 53 53 53 54 54 54 54 54 54 54 54 55 55 55 55 55 55 55 55 55 55 55 55 55 55 55 56 56 56 56 56 55 55 55 55 55 55 55 56 56 56 56 56 56 56 56 57 57 57 57 57 58 58 58 58 58 58 58 58 58 58 58 58 58 58 58 58 58 58 58 59 59 59 59 59 60 60 60 61 61 61 61 62 62 62 63 63 64 64 64 64 64 64 64 64 64 64 63 62 63 62 62 62 62 61 61 60 60 59 60 60 60 60 59 59 59 59 59 59 59 58 57 57 57 57 56 56 57 56 -2147483647 -2147483647 -2147483647 -2147483647 -2147483647 -2147483647 -2147483647 -2147483647 -2147483647 -2147483647 -2147483647 -2147483647 -2147483647 -2147483647 -2147483647
55 55 55 55 55 55 55 55 54 54 54 54 54 54 53 53 53 53 53 53 52 52 52 52 51 51 51 51 51 51 51 51 51 51 50 50 50 50 50 50 50 51 51 51 51 51 51 51 51 51 51 51 51 51 51 51 51 51 51 51 51 51 52 51 52 52 52 52 52 52 52 52 52 52 52 52 52 52 52 52 52 52 52 52 52 52 52 52 52 52 52 52 52 52 53 53 53 53 53 54 54 54 54 54 54 55 55 55 55 55 55 55 56 55 55 55 55 55 55 56 55 56 56 55 56 56 56 56 56 56 56 55 55 56 56 56 56 56 56 56 56 57 57 57 57 57 57 58 58 58 58 58 58 58 58 58 58 58 58 58 58 58 59 58 58 58 59 59 59 59 60 60 60 60 60 60 61 61 62 62 62 63 63 63 64 64 64 64 64 64 65 64 64 63 63 63 63 63 62 63 61 61 60 59 59 59 59 60 60 60 59 59 58 58 57 58 57 58 57 56 57 56 56 55 55 -2147483647 -2147483647 -2147483647 -2147483647 -2147483647 -2147483647 -2147483647 -2147483647 -2147483647 -2147483647 -2147483647 -2147483647 -2147483647 -2147483647 -2147483647
55 56 55 55 55 55 55 55 55 54 54 54 54 54 54 54 54 53 53 53 53 52 52 52 52 52 52 51 51 51 51 51 51 51 51 51 51 50 50 51 51 51 51 51 51 51 51 51 51 51 51 51 51 51 51 51 51 51 51 52 52 52 52 51 52 52 52 52 52 52 52 52 52 52 52 52 52 52 52 52 52 52 52 52 52 52 52 52 52 52 52 52 52 52 53 53 53 53 53 54 53 54 54 54 54 55 55 55 55 55 55 55 56 55 55 56 55 56 55 55 56 56 56 56 56 56 56 56 56 56 56 56 56 56 56 56 56 56 57 56 57 57 57 57 57 57 58 58 58 58 59 58 58 59 59 59 59 59 58 59 58 58 58 58 59 59 59 59 59 59 60 60 60 60 61 61 61 62 62 63 63 63 63 64 64 63 64 64 64 64 65 65 65 64 64 64 64 63 63 63 62 61 61 61 60 59 59 59 60 59 59 58 58 58 58 57 57 57 57 56 56 55 55 55 -2147483647 -2147483647 -2147483647 -2147483647 -2147483647 -2147483647 -2147483647 -2147483647 -2147483647 -2147483647 -2147483647 -2147483647 -2147483647 -2147483647 -2147483647 -2147483647
54 55 55 55 55 55 55 55 54 54 54 54 54 54 54 54 54 54 54 54 53 52 52 52 52 52 52 51 51 51 51 51 51 51 51 51 51 51 51 51 51 51 51 51 51 51 51 51 51 51 51 51 51 51 51 52 51 52 52 51 51 52 52 52 52 52 52 52 52 52 52 52 52 53 52 52 52 52 52 52 52 52 52 52 52 52 52 52 52 53 52 52 52 53 53 53 53 53 53 53 54 54 54 54 55 55 55 55 56 55 55 56 56 56 56 56 56 56 56 55 56 56 56 56 56 56 56 57 56 56 56 56 56 55 56 56 56 57 57 57 57 57 57 57 57 57 58 58 58 59 58 58 58 59 59 59 59 59 59 59 59 58 58 59 58 59 59 59 59 59 60 60 60 61 60 61 61 62 62 63 63 63 63 63 63 64 63 63 64 64 65 65 65 65 64 64 64 64 64 63 62 62 61 61 61 59 59 58 59 59 58 59 58 57 57 58 57 56 56 54 55 55 -2147483647 -2147483647 -2147483647 -2147483647 -2147483647 -2147483647 -2147483647 -2147483647 -2147483647 -2147483647 -2147483647 -2147483647 -2147483647 -2147483647 -2147483647 -2147483647 -2147483647 -2147483647
54 54 55 55 54 55 55 55 54 55 54 54 55 54 55 54 54 54 54 54 53 52 52 52 53 52 52 51 51 51 51 51 52 51 51 51 51 51 51 51 51 51 51 51 51 51 51 51 51 51 51 52 51 51 51 52 52 52 52 51 52 52 52 52 52 52 52 52 52 52 53 52 52 53 52 52 52 52 52 52 52 52 52 52 52 52 52 52 52 52 53 53 53 53 53 53 53 53 53 54 54 54 55 55 55 55 54 55 55 56 56 56 56 56 56 56 56 55 56 56 56 56 56 56 56 56 56 56 56 56 56 56 56 56 56 56 57 57 57 57 57 57 57 57 57 58 58 58 58 58 59 58 59 59 59 59 59 59 59 59 59 59 59 59 59 59 59 60 60 59 60 60 61 60 61 62 62 61 62 63 63 63 64 64 64 64 63 65 64 65 65 64 64 64 64 64 64 64 63 63 63 62 62 61 60 60 60 58 57 58 57 58 58 58 57 56 56 56 55 56 54 -2147483647 -2147483647 -2147483647 -2147483647 -2147483647 -2147483647 -2147483647 -2147483647 -2147483647 -2147483647 -2147483647 -2147483647 -2147483647 -2147483647 -2147483647 -2147483647 -2147483647 -2147483647 -2147483647
53 54 54 54 54 54 55 55 54 54 54 54 54 55 55 54 54 54 54 54 53 53 52 52 52 52 52 52 52 52 52 52 52 52 51 52 52 52 51 51 51 51 52 51 51 51 51 51 51 51 52 52 51 52 52 52 52 51 52 52 52 52 52 52 53 52 52 52 52 52 53 53 53 53 53 53 53 52 53 53 52 52 52 52 52 52 52 52 52 53 53 53 53 53 53 53 53 53 54 53 54 54 55 55 55 55 56 56 56 56 56 56 56 56 56 56 56 56 56 56 57 56 56 56 56 57 56 56 56 56 56 56 56 56 56 56 56 57 57 57 57 57 57 58 58 58 58 58 59 59 59 59 59 59 59 59 59 59 59 59 59 59 59 59 59 60 60 60 60 60 60 60 60 61 61 62 62 62 62 62 63 63 64 64 64 64 64 63 64 65 64 64 64 64 64 64 63 63 63 63 62 62 62 61 61 60 59 58 58 57 57 57 58 57 56 56 56 55 56 56 -2147483647 -2147483647 -2147483647 -2147483647 -2147483647 -2147483647 -2147483647 -2147483647 -2147483647 -2147483647 -2147483647 -2147483647 -2147483647 -2147483647 -2147483647 -2147483647 -2147483647 -2147483647 -2147483647 -2147483647
53 53 53 53 55 54 55 55 55 54 54 54 55 55 55 55 54 54 54 54 53 53 53 53 52 53 52 52 52 52 52 52 52 51 52 52 52 51 51 51 52 52 51 51 51 51 51 52 52 51 51 52 52 52 52 52 52 52 52 52 52 52 52 53 53 53 53 53 53 53 53 53 53 53 52 53 53 53 52 53 53 53 52 52 53 52 52 53 52 53 53 53 53 53 53 53 54 54 54 54 54 54 55 55 55 55 56 56 56 56 56 56 56 56 56 56 56 56 56 56 56 56 56 56 56 57 57 57 57 57 57 56 57 57 56 56 56 56 57 57 57 57 57 58 58 58 58 59 59 59 59 59 59 59 59 59 59 59 59 60 59 60 59 59 59 60 60 60 60 60 60 61 61 62 61 61 62 62 62 61 62 62 63 63 64 63 63 63 64 65 64 64 64 64 63 63 63 63 63 63 62 61 61 60 60 60 59 59 57 58 58 56 57 57 56 56 55 55 55 55 -2147483647 -2147483647 -2147483647 -2147483647 -2147483647 -2147483647 -2147483647 -2147483647 -2147483647 -2147483647 -2147483647 -2147483647 -2147483647 -2147483647 -2147483647 -2147483647 -2147483647 -2147483647 -2147483647 -2147483647
53 53 53 53 54 55 55 55 54 54 54 54 55 55 55 54 54 54 54 54 53 53 53 53 53 52 52 52 52 52 52 52 52 52 52 52 51 51 51 51 52 52 51 51 51 51 52 51 52 52 52 52 52 52 52 52 52 52 52 52 52 52 53 53 53 53 53 53 53 53 53 53 53 53 53 53 53 53 52 53 53 53 53 53 53 53 53 53 53 53 53 53 53 53 53 53 54 54 54 54 54 54 55 55 56 56 56 56 57 56 56 56 56 56 56 56 56 55 56 56 56 56 56 57 57 57 57 57 57 57 57 57 57 57 57 56 57 57 57 57 58 58 58 58 58 59 59 59 59 59 59 59 60 59 60 59 60 60 59 60 60 59 60 60 60 60 60 61 60 60 61 61 61 61 62 62 63 63 63 62 62 63 62 63 64 63 62 63 64 64 64 64 64 63 63 63 63 63 62 62 61 61 61 61 59 59 58 59 59 57 57 57 57 56 56 55 55 56 54 -2147483647 -2147483647 -2147483647 -2147483647 -2147483647 -2147483647 -2147483647 -2147483647 -2147483647 -2147483647 -2147483647 -2147483647 -2147483647 -2147483647 -2147483647 -2147483647 -2147483647 -2147483647 -2147483647 -2147483647 -2147483647
53 53 53 53 54 54 55 55 54 55 55 55 55 55 55 55 55 54 54 54 54 53 53 53 53 53 53 53 53 52 52 52 52 52 52 52 52 52 51 51 51 51 51 51 52 52 52 52 52 51 52 52 52 52 52 52 53 53 52 53 53 53 53 53 53 53 54 54 53 53 53 53 53 53 53 53 53 53 53 53 53 53 53 53 53 52 53 52 53 53 53 53 53 53 53 53 53 54 54 54 55 54 55 55 56 56 56 56 57 57 57 56 56 56 56 57 57 56 56 56 57 57 57 57 57 57 57 57 57 57 57 57 57 57 58 57 57 57 57 57 58 58 58 58 58 59 59 59 59 59 59 59 59 59 60 60 60 60 60 60 60 60 60 60 60 61 61 60 60 61 61 61 61 61 62 62 63 63 63 63 62 63 62 61 61 63 62 63 63 63 64 64 64 63 63 62 62 62 62 61 61 61 60 60 60 59 58 58 58 58 57 56 56 55 55 56 55 55 -2147483647 -2147483647 -2147483647 -2147483647 -2147483647 -2147483647 -2147483647 -2147483647 -2147483647 -2147483647 -2147483647 -2147483647 -2147483647 -2147483647 -2147483647 -2147483647 -2147483647 -2147483647 -2147483647 -2147483647 -2147483647 -2147483647
53 53 52 52 53 54 55 54 55 55 56 55 55 55 55 55 55 55 55 54 54 53 54 53 53 53 53 53 53 52 52 52 52 52 52 52 52 52 51 51 51 51 51 51 51 51 52 51 52 52 52 52 52 52 52 53 53 53 53 53 53 54 54 54 54 54 53 54 53 53 53 53 53 53 53 53 53 53 53 53 53 53 53 53 53 53 53 53 53 53 53 53 53 54 53 53 54 53 54 54 54 55 55 55 56 56 56 57 57 57 57 56 57 57 56 57 57 57 57 57 57 57 57 57 57 57 57 57 57 57 58 58 57 58 58 58 58 57 58 58 58 59 58 59 59 59 58 59 59 59 60 60 60 60 59 60 60 60 60 60 60 60 60 61 61 60 60 61 61 61 61 61 61 62 62 62 63 63 63 64 63 64 63 63 62 62 62 62 62 63 63 64 63 62 63 62 62 62 62 61 61 60 60 59 58 59 59 58 57 57 56 56 56 55 55 55 54 55 -2147483647 -2147483647 -2147483647 -2147483647 -2147483647 -2147483647 -2147483647 -2147483647 -2147483647 -2147483647 -2147483647 -2147483647 -2147483647 -2147483647 -2147483647 -2147483647 -2147483647 -2147483647 -2147483647 -2147483647 -2147483647 -2147483647
53 53 52 53 52 53 53 53 54 55 55 56 55 55 55 55 55 55 55 55 54 54 54 53 53 53 53 53 53 53 53 53 52 52 52 52 52 51 51 51 51 51 51 51 51 51 51 52 52 52 52 52 53 53 53 53 53 53 53 53 54 54 54 54 54 54 54 54 54 53 53 53 53 53 53 53 53 53 53 52 53 53 53 52 52 53 52 53 53 53 53 53 53 53 53 53 54 54 54 54 55 55 55 55 56 56 56 56 56 56 57 57 57 57 57 57 57 57 57 57 57 57 57 57 57 57 57 57 57 57 58 58 58 58 58 58 58 58 58 59 58 59 59 59 59 59 59 59 59 59 59 60 60 59 60 60 60 60 60 60 61 61 61 61 61 61 61 61 61 61 61 62 62 62 62 63 63 63 63 63 63 64 64 63 63 61 62 61 61 62 62 63 63 63 62 61 61 62 61 62 60 59 59 59 58 58 58 58 56 56 56 56 55 55 55 54 54 54 -2147483647 -2147483647 -2147483647 -2147483647 -2147483647 -2147483647 -2147483647 -2147483647 -2147483647 -2147483647 -2147483647 -2147483647 -2147483647 -2147483647 -2147483647 -2147483647 -2147483647 -2147483647 -2147483647 -2147483647 -2147483647 -2147483647
52 53 52 52 52 52 52 52 54 55 55 55 55 55 55 55 55 55 55 55 54 54 54 53 54 53 53 53 54 53 53 53 53 52 51 51 51 51 51 51 51 51 51 51 51 52 52 52 52 52 52 52 53 53 53 53 53 53 53 54 53 54 54 54 54 54 54 54 54 54 53 53 53 53 53 53 53 53 53 53 53 53 53 53 53 53 53 53 53 53 53 53 53 53 53 54 54 54 54 55 54 55 55 55 56 56 56 57 57 57 57 57 57 57 57 57 57 57 57 58 57 57 57 57 57 57 57 57 58 58 58 58 58 58 58 58 58 58 59 58 59 59 59 59 59 59 59 60 60 60 60 60 60 60 60 60 60 61 60 60 60 60 61 61 61 61 61 62 62 61 62 62 62 62 63 63 63 63 64 64 64 64 64 63 63 61 60 60 60 60 62 62 63 63 62 61 61 62 61 61 61 60 59 58 58 58 58 56 57 56 56 55 55 55 55 54 54 -2147483647 -2147483647 -2147483647 -2147483647 -2147483647 -2147483647 -2147483647 -2147483647 -2147483647 -2147483647 -2147483647 -2147483647 -2147483647 -2147483647 -2147483647 -2147483647 -2147483647 -2147483647 -2147483647 -2147483647 -2147483647 -2147483647 -2147483647
52 52 52 52 52 52 52 53 54 55 55 55 55 56 55 55 55 55 55 55 54 54 54 54 53 53 53 53 53 53 53 52 51 51 51 51 51 51 51 51 51 51 51 51 51 52 52 52 52 52 52 53 52 53 53 53 53 53 54 54 53 54 54 54 54 54 54 54 54 54 54 53 53 53 53 53 53 53 53 53 53 53 53 53 53 53 53 53 53 53 53 53 53 53 54 53 54 54 54 54 55 55 55 55 56 56 56 56 57 57 57 57 57 57 57 57 57 57 57 57 57 58 57 58 58 58 58 58 58 58 58 58 58 58 58 59 59 59 58 59 59 59 59 59 60 59 60 59 60 60 60 60 60 60 60 60 60 60 60 61 61 61 61 61 61 61 61 62 61 61 62 62 62 62 63 63 63 63 64 63 63 63 63 63 63 62 62 62 61 60 61 62 62 62 61 60 61 61 61 60 59 59 59 59 58 58 57 57 56 55 56 55 54 54 54 54 -2147483647 -2147483647 -2147483647 -2147483647 -2147483647 -2147483647 -2147483647 -2147483647 -2147483647 -2147483647 -2147483647 -2147483647 -2147483647 -2147483647 -2147483647 -2147483647 -2147483647 -2147483647 -2147483647 -2147483647 -2147483647 -2147483647 -2147483647 -2147483647
52 52 53 52 52 52 52 52 53 55 55 55 55 55 55 55 55 55 55 55 55 54 54 54 54 53 53 53 53 53 52 52 51 51 51 51 51 51 51 51 51 51 52 51 52 52 52 52 52 52 53 53 53 53 53 53 53 53 54 54 54 54 54 54 54 54 54 54 54 54 54 54 54 53 53 53 53 53 53 53 53 53 53 53 53 53 53 53 53 53 53 53 53 53 53 53 54 54 55 55 55 55 55 56 56 56 56 56 56 57 57 57 57 57 57 57 57 57 58 58 58 58 58 58 58 58 58 58 58 58 58 58 58 59 59 59 59 59 59 59 59 60 59 59 60 60 60 59 60 60 60 60 60 60 60 60 60 60 61 61 60 60 61 60 61 61 61 62 62 62 62 62 62 63 63 63 63 64 63 63 63 64 63 63 63 63 61 61 61 60 60 60 60 61 60 60 60 61 60 60 59 60 59 58 58 57 56 56 55 56 55 55 54 54 -2147483647 -2147483647 -2147483647 -2147483647 -2147483647 -2147483647 -2147483647 -2147483647 -2147483647 -2147483647 -2147483647 -2147483647 -2147483647 -2147483647 -2147483647 -2147483647 -2147483647 -2147483647 -2147483647 -2147483647 -2147483647 -2147483647 -2147483647 -2147483647 -2147483647 -2147483647
52 52 53 52 52 52 52 52 53 54 55 55 55 55 55 55 55 55 55 55 54 54 54 54 54 54 54 53 53 52 52 51 52 51 51 51 51 51 51 51 51 51 51 52 52 52 53 52 53 53 53 53 53 53 53 53 54 54 54 54 54 54 54 54 54 54 54 54 54 54 54 54 54 53 53 53 53 53 53 53 53 53 53 53 53 53 53 53 53 53 53 53 53 53 54 54 54 54 54 55 55 55 56 55 56 56 56 56 56 56 57 57 57 57 57 57 58 58 57 57 57 58 58 58 58 58 58 58 59 59 59 59 58 59 59 59 59 59 59 59 59 59 60 60 60 60 60 60 60 60 60 60 60 60 60 61 60 61 61 60 60 60 60 61 61 61 62 62 62 62 62 63 63 63 63 64 63 63 64 63 63 63 62 62 62 61 62 62 61 61 61 59 60 60 58 59 59 60 60 60 59 59 58 57 57 57 56 56 56 56 55 55 54 -2147483647 -2147483647 -2147483647 -2147483647 -2147483647 -2147483647 -2147483647 -2147483647 -2147483647 -2147483647 -2147483647 -2147483647 -2147483647 -2147483647 -2147483647 -2147483647 -2147483647 -2147483647 -2147483647 -2147483647 -2147483647 -2147483647 -2147483647 -2147483647 -2147483647 -2147483647 -2147483647
52 52 53 52 52 52 52 52 52 53 53 53 53 54 55 55 55 55 55 55 55 54 54 54 54 54 54 53 52 52 52 51 51 51 51 51 51 51 51 51 51 51 52 52 52 52 52 53 53 53 53 53 53 53 53 54 54 54 54 54 54 54 54 54 54 54 54 54 54 54 54 54 53 54 54 53 53 53 53 53 53 53 53 53 53 53 53 53 53 53 53 53 53 53 53 54 54 54 54 54 55 55 55 55 56 56 56 56 56 56 57 57 57 57 57 57 57 57 57 57 58 58 58 58 58 58 58 58 59 59 59 59 59 59 59 59 59 60 60 60 60 60 60 59 60 60 60 60 60 60 60 60 60 60 60 60 61 60 60 60 60 60 60 61 61 62 62 62 62 62 62 63 63 63 64 63 63 63 63 63 63 63 62 63 62 62 62 63 62 62 62 61 61 60 60 59 58 59 59 59 59 58 57 57 57 56 56 56 55 55 55 54 -2147483647 -2147483647 -2147483647 -2147483647 -2147483647 -2147483647 -2147483647 -2147483647 -2147483647 -2147483647 -2147483647 -2147483647 -2147483647 -2147483647 -2147483647 -2147483647 -2147483647 -2147483647 -2147483647 -2147483647 -2147483647 -2147483647 -2147483647 -2147483647 -2147483647 -2147483647 -2147483647 -2147483647
52 52 52 53 52 52 52 52 52 52 53 52 52 54 55 55 55 55 55 55 55 54 54 54 54 54 54 53 52 52 51 51 51 51 51 51 51 51 51 51 51 52 52 52 52 52 53 53 53 53 53 53 53 53 54 54 54 54 54 54 54 55 54 55 54 54 54 54 54 54 54 54 54 54 54 53 53 53 53 53 53 53 53 53 53 53 53 53 53 53 53 53 54 54 54 54 54 54 55 55 55 55 55 55 56 56 56 56 56 56 57 57 57 57 57 57 57 57 57 58 58 58 58 58 58 59 59 59 59 59 59 59 59 59 59 60 60 60 60 60 60 60 60 60 60 60 60 60 60 60 60 60 60 60 60 60 61 60 60 60 60 60 60 61 62 61 61 62 62 62 62 62 63 63 63 63 63 63 63 63 63 63 63 63 62 62 62 62 62 61 61 62 61 60 60 60 59 58 58 59 58 57 56 57 55 55 55 55 55 54 54 -2147483647 -2147483647 -2147483647 -2147483647 -2147483647 -2147483647 -2147483647 -2147483647 -2147483647 -2147483647 -2147483647 -2147483647 -2147483647 -2147483647 -2147483647 -2147483647 -2147483647 -2147483647 -2147483647 -2147483647 -2147483647 -2147483647 -2147483647 -2147483647 -2147483647 -2147483647 -2147483647 -2147483647 -2147483647
52 52 52 52 52 52 52 52 52 52 52 53 53 53 54 54 54 55 56 55 55 55 55 54 55 55 54 53 52 52 51 51 51 51 51 51 51 51 51 51 52 52 52 52 52 53 53 53 53 53 53 54 54 54 54 54 54 54 54 54 54 55 54 54 54 54 55 54 54 54 54 54 54 54 54 53 53 53 53 53 53 53 53 53 53 53 53 54 53 53 53 54 53 54 54 54 54 54 55 55 55 55 55 56 56 56 56 57 57 56 56 57 57 57 57 57 57 57 58 57 58 58 58 58 58 58 59 59 59 59 60 59 59 59 59 60 60 60 61 60 60 60 60 60 60 60 60 60 60 60 60 60 60 60 60 60 60 60 61 60 60 60 61 61 61 61 60 62 62 62 62 62 61 63 64 63 62 63 63 63 63 63 62 61 61 62 62 61 61 61 61 61 60 60 60 60 59 59 58 58 57 57 56 56 55 56 55 55 55 54 -2147483647 -2147483647 -2147483647 -2147483647 -2147483647 -2147483647 -2147483647 -2147483647 -2147483647 -2147483647 -2147483647 -2147483647 -2147483647 -2147483647 -2147483647 -2147483647 -2147483647 -2147483647 -2147483647 -2147483647 -2147483647 -2147483647 -2147483647 -2147483647 -2147483647 -2147483647 -2147483647 -2147483647 -2147483647 -2147483647
52 52 52 52 53 52 52 52 52 52 52 52 52 52 53 53 53 55 55 55 54 54 54 54 54 54 54 53 53 52 52 51 51 51 51 51 51 51 52 52 52 52 52 53 53 53 53 53 53 53 54 54 54 54 54 54 54 54 54 54 55 54 55 55 55 55 55 54 54 54 54 54 54 54 54 54 54 54 53 53 53 53 53 53 53 53 53 53 53 53 53 54 54 54 54 54 54 54 54 55 55 55 55 55 56 56 56 56 56 56 57 57 57 57 57 57 57 57 57 58 58 58 58 58 58 58 59 59 59 60 60 60 60 60 60 60 61 61 61 60 60 61 60 60 61 60 60 60 61 60 60 60 60 60 60 61 60 60 60 60 60 60 60 62 60 60 61 61 61 62 61 61 62 62 63 63 63 62 63 62 62 62 62 61 62 61 61 61 60 60 61 60 60 59 60 58 58 58 57 57 57 56 56 56 56 55 55 55 -2147483647 -2147483647 -2147483647 -2147483647 -2147483647 -2147483647 -2147483647 -2147483647 -2147483647 -2147483647 -2147483647 -2147483647 -2147483647 -2147483647 -2147483647 -2147483647 -2147483647 -2147483647 -2147483647 -2147483647 -2147483647 -2147483647 -2147483647 -2147483647 -2147483647 -2147483647 -2147483647 -2147483647 -2147483647 -2147483647 -2147483647 -2147483647
52 52 52 52 53 52 52 52 52 52 52 52 52 52 53 54 54 54 54 54 54 54 54 54 54 54 54 54 53 52 52 52 52 52 52 52 51 52 52 52 52 53 53 53 53 53 53 54 54 54 53 54 54 54 54 54 55 55 55 55 55 55 55 54 55 54 55 55 55 55 54 54 54 54 54 54 53 54 53 53 53 53 54 53 54 54 54 54 54 54 54 54 54 54 54 54 55 55 55 55 55 55 56 56 56 56 56 57 56 56 56 56 57 57 57 57 58 57 58 58 58 58 58 58 58 58 60 59 60 60 60 61 61 61 62 61 61 61 61 61 61 61 61 61 61 60 60 61 60 60 60 60 60 60 60 60 60 60 60 60 60 61 61 61 60 61 61 61 61 62 61 61 62 63 63 62 61 61 61 61 61 62 61 62 61 62 61 60 60 60 59 59 59 59 58 59 58 57 56 57 56 56 55 56 55 55 55 -2147483647 -2147483647 -2147483647 -2147483647 -2147483647 -2147483647 -2147483647 -2147483647 -2147483647 -2147483647 -2147483647 -2147483647 -2147483647 -2147483647 -2147483647 -2147483647 -2147483647 -2147483647 -2147483647 -2147483647 -2147483647 -2147483647 -2147483647 -2147483647 -2147483647 -2147483647 -2147483647 -2147483647 -2147483647 -2147483647 -2147483647 -2147483647 -2147483647
52 52 52 52 53 53 53 53 52 52 52 52 52 53 53 54 54 54 54 54 54 54 53 53 53 53 54 53 53 53 52 52 52 52 52 52 52 52 52 52 53 53 53 53 53 54 54 54 54 54 54 54 54 54 54 55 55 55 55 55 55 55 55 55 55 55 55 54 54 54 54 54 54 54 54 54 54 54 53 53 54 54 54 53 54 53 53 53 53 54 54 54 54 54 54 54 55 55 55 55 55 56 56 56 56 56 56 57 57 56 57 57 57 57 57 57 57 57 57 58 58 58 58 58 58 58 59 59 60 60 60 61 61 61 62 62 61 61 61 61 61 61 61 61 61 61 61 61 60 60 61 60 60 60 60 60 60 60 60 60 60 60 60 60 60 60 61 61 61 61 61 61 62 62 61 60 60 60 61 61 61 61 61 61 61 61 61 60 59 60 59 58 59 59 58 57 56 57 56 56 56 56 55 55 55 55 -2147483647 -2147483647 -2147483647 -2147483647 -2147483647 -2147483647 -2147483647 -2147483647 -2147483647 -2147483647 -2147483647 -2147483647 -2147483647 -2147483647 -2147483647 -2147483647 -2147483647 -2147483647 -2147483647 -2147483647 -2147483647 -2147483647 -2147483647 -2147483647 -2147483647 -2147483647 -2147483647 -2147483647 -2147483647 -2147483647 -2147483647 -2147483647 -2147483647 -2147483647
51 51 52 52 52 53 53 53 53 53 52 52 53 53 54 54 54 54 54 54 54 54 53 53 53 53 53 54 54 53 52 52 52 52 52 53 52 53 52 53 53 53 53 54 54 54 54 54 54 54 54 55 55 55 55 55 55 55 55 55 55 55 55 55 55 55 55 55 55 55 54 55 54 54 54 54 54 54 54 53 53 53 53 53 54 54 54 54 54 54 54 54 54 54 54 54 55 55 55 55 55 55 56 56 56 56 56 57 57 57 56 56 57 57 57 58 57 57 57 58 57 57 58 58 58 58 59 59 60 60 61 61 61 61 61 62 61 61 61 61 61 61 61 61 61 61 61 61 61 61 61 60 61 61 60 60 60 60 60 60 60 60 60 61 60 60 60 60 60 61 61 62 61 60 60 60 60 60 61 60 61 60 60 60 60 60 60 60 59 59 59 58 58 57 57 57 56 56 56 56 56 56 55 55 55 -2147483647 -2147483647 -2147483647 -2147483647 -2147483647 -2147483647 -2147483647 -2147483647 -2147483647 -2147483647 -2147483647 -2147483647 -2147483647 -2147483647 -2147483647 -2147483647 -2147483647 -2147483647 -2147483647 -2147483647 -2147483647 -2147483647 -2147483647 -2147483647 -2147483647 -2147483647 -2147483647 -2147483647 -2147483647 -2147483647 -2147483647 -2147483647 -2147483647 -2147483647 -2147483647
51 52 52 52 52 53 53 54 54 53 53 53 53 53 54 54 54 54 54 54 54 53 53 53 54 53 54 54 54 53 53 52 53 53 53 53 53 53 53 53 54 54 54 54 54 54 54 54 54 54 55 54 55 55 55 55 55 55 55 55 55 55 55 55 55 55 55 55 55 55 55 55 55 54 54 54 54 54 54 54 54 54 54 54 54 54 54 54 54 54 54 54 54 54 55 55 55 55 55 56 56 56 56 56 56 57 57 57 56 57 57 56 57 57 57 57 57 57 57 57 57 58 58 58 57 58 59 59 60 60 61 61 61 61 61 61 62 62 61 61 61 61 61 61 61 61 61 61 61 61 61 60 60 60 60 60 60 60 60 60 60 60 60 60 60 60 60 60 60 60 60 61 61 60 60 60 60 59 60 60 61 60 61 60 60 59 59 60 59 59 58 57 57 56 56 56 56 56 56 55 55 55 55 55 -2147483647 -2147483647 -2147483647 -2147483647 -2147483647 -2147483647 -2147483647 -2147483647 -2147483647 -2147483647 -2147483647 -2147483647 -2147483647 -2147483647 -2147483647 -2147483647 -2147483647 -2147483647 -2147483647 -2147483647 -2147483647 -2147483647 -2147483647 -2147483647 -2147483647 -2147483647 -2147483647 -2147483647 -2147483647 -2147483647 -2147483647 -2147483647 -2147483647 -2147483647 -2147483647 -2147483647
51 52 52 52 52 53 53 53 54 54 53 53 54 53 53 54 54 54 53 54 54 54 54 53 54 54 54 54 54 53 53 53 53 53 53 53 53 53 54 54 54 54 54 54 54 54 54 54 54 55 55 55 55 55 55 55 55 55 55 55 56 56 55 56 55 55 55 55 55 55 55 54 55 54 54 54 54 54 54 54 54 53 53 54 54 54 54 54 54 54 54 54 54 55 55 55 55 55 55 55 56 56 56 56 56 56 56 56 57 56 57 57 57 57 57 58 57 57 57 58 58 57 57 58 57 57 58 59 60 60 61 61 61 61 61 62 61 61 61 61 61 61 62 62 61 61 61 61 61 61 61 60 61 60 60 60 60 60 60 60 60 59 60 60 60 60 60 60 60 60 60 60 60 60 60 61 59 59 60 60 60 61 61 60 60 60 59 59 59 58 57 57 56 55 56 56 55 56 56 55 55 55 55 -2147483647 -2147483647 -2147483647 -2147483647 -2147483647 -2147483647 -2147483647 -2147483647 -2147483647 -2147483647 -2147483647 -2147483647 -2147483647 -2147483647 -2147483647 -2147483647 -2147483647 -2147483647 -2147483647 -2147483647 -2147483647 -2147483647 -2147483647 -2147483647 -2147483647 -2147483647 -2147483647 -2147483647 -2147483647 -2147483647 -2147483647 -2147483647 -2147483647 -2147483647 -2147483647 -2147483647 -2147483647
52 52 52 53 53 53 53 53 53 54 55 54 54 54 54 54 54 53 53 53 54 54 53 53 54 54 54 54 54 54 54 53 53 53 53 53 54 54 54 55 54 54 55 55 54 55 55 55 55 55 55 55 56 56 55 56 56 56 56 56 56 56 56 56 56 55 55 55 55 55 55 55 55 55 55 54 54 54 54 54 54 54 54 54 54 54 54 54 54 54 54 55 55 55 55 55 55 55 55 56 56 56 56 56 56 56 56 57 56 56 57 57 57 57 57 57 57 57 58 57 57 57 58 58 57 58 59 60 60 60 60 60 61 61 61 61 61 61 62 61 62 61 61 61 61 61 61 61 61 61 61 61 61 60 61 60 60 60 60 60 60 60 60 60 60 60 60 60 60 60 60 59 60 60 60 60 60 60 59 59 59 59 60 60 60 59 59 59 58 57 57 56 56 56 56 55 56 55 55 55 54 54 -2147483647 -2147483647 -2147483647 -2147483647 -2147483647 -2147483647 -2147483647 -2147483647 -2147483647 -2147483647 -2147483647 -2147483647 -2147483647 -2147483647 -2147483647 -2147483647 -2147483647 -2147483647 -2147483647 -2147483647 -2147483647 -2147483647 -2147483647 -2147483647 -2147483647 -2147483647 -2147483647 -2147483647 -2147483647 -2147483647 -2147483647 -2147483647 -2147483647 -2147483647 -2147483647 -2147483647 -2147483647 -2147483647
51 52 52 52 52 53 53 53 53 54 54 55 55 54 54 54 54 54 54 53 53 54 54 53 53 54 54 54 54 54 54 54 54 54 54 54 54 54 55 54 54 54 55 55 55 55 56 55 55 55 55 56 56 56 56 56 56 56 56 56 56 56 56 56 56 56 56 56 56 56 55 55 55 55 55 55 54 54 54 54 54 54 54 54 54 54 54 54 54 54 54 54 54 54 55 55 55 55 55 56 56 56 56 56 56 56 57 56 56 57 56 56 57 56 56 56 56 56 56 56 56 56 56 56 56 57 58 59 59 60 60 60 61 61 61 61 61 62 62 61 61 61 61 61 61 61 61 62 62 61 61 61 61 61 61 61 60 60 60 60 60 60 60 60 60 60 60 60 60 60 59 59 59 60 60 60 59 60 60 60 60 60 60 59 59 59 59 58 57 57 56 56 56 56 56 56 55 55 54 54 -2147483647 -2147483647 -2147483647 -2147483647 -2147483647 -2147483647 -2147483647 -2147483647 -2147483647 -2147483647 -2147483647 -2147483647 -2147483647 -2147483647 -2147483647 -2147483647 -2147483647 -2147483647 -2147483647 -2147483647 -2147483647 -2147483647 -2147483647 -2147483647 -2147483647 -2147483647 -2147483647 -2147483647 -2147483647 -2147483647 -2147483647 -2147483647 -2147483647 -2147483647 -2147483647 -2147483647 -2147483647 -2147483647 -2147483647 -2147483647
51 51 52 52 52 52 53 53 54 54 54 54 54 54 54 54 54 53 53 53 53 54 54 54 54 54 54 54 54 54 54 54 54 55 55 55 55 55 55 55 55 55 55 55 56 56 56 55 56 56 56 56 56 56 56 56 56 56 56 56 56 56 56 56 56 56 56 56 55 55 55 55 55 55 55 55 54 54 54 54 54 54 54 54 54 54 54 54 54 54 54 55 55 55 55 55 55 55 56 56 56 56 56 56 56 57 56 57 57 57 57 57 57 57 56 56 56 56 56 55 55 55 55 56 56 57 57 58 59 59 60 60 60 61 61 61 61 61 61 61 61 61 62 61 62 61 61 61 61 61 61 61 61 61 61 61 61 60 60 60 60 60 59 59 60 60 60 59 59 59 59 59 59 59 60 59 59 59 59 59 59 60 60 59 59 59 59 57 57 56 55 55 55 56 55 55 55 54 55 -2147483647 -2147483647 -2147483647 -2147483647 -2147483647 -2147483647 -2147483647 -2147483647 -2147483647 -2147483647 -2147483647 -2147483647 -2147483647 -2147483647 -2147483647 -2147483647 -2147483647 -2147483647 -2147483647 -2147483647 -2147483647 -2147483647 -2147483647 -2147483647 -2147483647 -2147483647 -2147483647 -2147483647 -2147483647 -2147483647 -2147483647 -2147483647 -2147483647 -2147483647 -2147483647 -2147483647 -2147483647 -2147483647 -2147483647 -2147483647 -2147483647
51 51 52 52 52 52 53 53 53 54 54 53 54 54 53 54 53 53 53 53 53 54 54 54 54 54 54 54 54 54 55 55 55 55 55 55 55 55 55 55 56 56 56 56 56 56 56 56 56 56 56 56 57 57 57 56 56 57 57 57 56 57 56 56 56 56 56 56 56 56 56 55 55 55 55 55 55 55 54 54 54 54 54 54 54 54 55 55 55 56 55 55 55 55 55 55 56 56 56 56 56 56 56 57 56 57 57 57 57 57 57 57 57 57 57 56 56 56 55 55 55 55 55 55 55 56 56 57 57 58 59 60 60 60 60 61 61 61 61 61 61 61 61 61 61 61 61 61 61 61 61 61 61 61 60 61 60 61 60 60 60 60 60 59 59 60 60 60 59 59 59 59 58 58 59 59 59 59 58 58 59 59 59 59 58 58 57 57 57 56 55 55 56 56 55 55 55 54 -2147483647 -2147483647 -2147483647 -2147483647 -2147483647 -2147483647 -2147483647 -2147483647 -2147483647 -2147483647 -2147483647 -2147483647 -2147483647 -2147483647 -2147483647 -2147483647 -2147483647 -2147483647 -2147483647 -2147483647 -2147483647 -2147483647 -2147483647 -2147483647 -2147483647 -2147483647 -2147483647 -2147483647 -2147483647 -2147483647 -2147483647 -2147483647 -2147483647 -2147483647 -2147483647 -2147483647 -2147483647 -2147483647 -2147483647 -2147483647 -2147483647 -2147483647
51 52 52 52 52 52 52 53 53 53 53 53 53 53 53 53 53 53 53 53 53 54 54 54 54 54 54 55 55 55 55 55 55 55 56 56 56 56 56 56 56 56 56 56 56 56 56 56 56 57 57 57 57 57 57 56 57 57 57 57 56 56 57 56 56 57 56 56 56 56 56 56 55 55 55 55 55 55 55 54 54 54 54 54 54 54 54 55 55 55 55 55 55 55 56 56 56 56 56 56 56 56 57 56 57 57 57 57 57 57 57 56 57 56 56 56 56 55 56 55 55 55 55 55 56 56 56 57 57 58 58 59 60 60 61 61 61 61 61 62 62 61 61 61 62 61 61 61 61 61 61 61 61 61 61 61 60 60 60 60 60 60 60 59 58 60 60 60 60 60 60 59 59 59 58 58 58 59 59 58 58 58 58 58 58 57 57 56 56 55 55 56 55 55 55 55 54 -2147483647 -2147483647 -2147483647 -2147483647 -2147483647 -2147483647 -2147483647 -2147483647 -2147483647 -2147483647 -2147483647 -2147483647 -2147483647 -2147483647 -2147483647 -2147483647 -2147483647 -2147483647 -2147483647 -2147483647 -2147483647 -2147483647 -2147483647 -2147483647 -2147483647 -2147483647 -2147483647 -2147483647 -2147483647 -2147483647 -2147483647 -2147483647 -2147483647 -2147483647 -2147483647 -2147483647 -2147483647 -2147483647 -2147483647 -2147483647 -2147483647 -2147483647 -2147483647
52 52 52 52 52 53 52 53 53 53 53 53 53 53 53 53 53 53 53 54 53 54 54 54 54 54 55 55 55 55 55 56 56 56 56 56 56 56 56 56 56 56 56 56 56 56 56 57 57 57 57 57 57 57 57 57 57 57 57 57 57 57 57 57 57 56 57 56 56 56 56 56 56 56 55 55 55 55 55 55 54 54 54 54 54 54 54 55 54 55 55 55 56 56 56 56 56 57 57 57 56 56 57 57 57 57 57 57 57 57 57 57 57 56 57 56 56 56 55 55 55 55 55 55 55 55 56 57 57 58 59 59 60 60 61 61 61 61 62 62 62 61 62 62 62 62 62 62 61 61 61 61 61 61 61 60 60 61 60 60 60 60 59 58 58 58 59 59 59 59 59 59 59 59 59 58 58 58 58 58 58 58 58 57 57 57 56 56 55 56 56 55 55 55 54 54 -2147483647 -2147483647 -2147483647 -2147483647 -2147483647 -2147483647 -2147483647 -2147483647 -2147483647 -2147483647 -2147483647 -2147483647 -2147483647 -2147483647 -2147483647 -2147483647 -2147483647 -2147483647 -2147483647 -2147483647 -2147483647 -2147483647 -2147483647 -2147483647 -2147483647 -2147483647 -2147483647 -2147483647 -2147483647 -2147483647 -2147483647 -2147483647 -2147483647 -2147483647 -2147483647 -2147483647 -2147483647 -2147483647 -2147483647 -2147483647 -2147483647 -2147483647 -2147483647 -2147483647
53 53 54 53 53 53 53 53 53 53 53 53 54 54 54 54 54 54 54 54 54 54 54 54 55 55 55 55 56 55 56 56 56 56 56 57 57 57 57 57 57 57 56 57 57 56 57 57 57 57 57 57 57 57 57 57 57 57 57 57 57 57 57 57 57 57 57 57 56 56 56 56 56 56 56 55 55 55 55 54 55 54 54 54 54 54 55 55 55 55 55 55 56 56 56 56 56 56 56 57 57 57 57 57 57 57 57 58 58 58 57 57 57 57 57 57 56 56 56 56 55 55 54 55 55 55 57 57 58 59 60 60 60 60 61 61 61 61 61 61 62 62 61 62 62 62 62 62 62 62 61 62 62 61 61 61 61 61 61 60 60 59 59 58 58 58 58 58 59 59 59 59 59 59 59 59 59 58 58 58 58 58 58 58 57 56 56 56 56 56 55 55 55 55 55 -2147483647 -2147483647 -2147483647 -2147483647 -2147483647 -2147483647 -2147483647 -2147483647 -2147483647 -2147483647 -2147483647 -2147483647 -2147483647 -2147483647 -2147483647 -2147483647 -2147483647 -2147483647 -2147483647 -2147483647 -2147483647 -2147483647 -2147483647 -2147483647 -2147483647 -2147483647 -2147483647 -2147483647 -2147483647 -2147483647 -2147483647 -2147483647 -2147483647 -2147483647 -2147483647 -2147483647 -2147483647 -2147483647 -2147483647 -2147483647 -2147483647 -2147483647 -2147483647 -2147483647 -2147483647
53 53 53 53 53 54 54 54 54 54 54 54 54 54 54 54 54 54 54 54 54 54 54 55 55 55 56 55 56 56 56 56 57 57 57 57 57 57 57 57 57 57 57 57 57 57 58 57 57 58 58 58 57 58 58 58 58 58 57 57 58 57 57 57 57 57 57 57 57 57 56 56 56 56 56 56 55 56 55 56 55 55 55 54 54 55 54 55 55 55 56 56 56 56 56 57 56 57 57 57 57 57 57 57 57 57 57 57 57 58 58 58 57 57 57 57 57 57 57 57 56 56 56 55 55 56 57 58 59 59 59 60 61 61 61 61 61 61 61 62 62 62 62 62 62 62 62 62 62 62 62 62 62 61 62 61 61 61 61 60 60 60 59 59 59 58 58 58 58 59 59 59 59 59 58 59 59 58 57 59 57 57 58 57 56 56 56 56 55 55 55 55 55 -2147483647 -2147483647 -2147483647 -2147483647 -2147483647 -2147483647 -2147483647 -2147483647 -2147483647 -2147483647 -2147483647 -2147483647 -2147483647 -2147483647 -2147483647 -2147483647 -2147483647 -2147483647 -2147483647 -2147483647 -2147483647 -2147483647 -2147483647 -2147483647 -2147483647 -2147483647 -2147483647 -2147483647 -2147483647 -2147483647 -2147483647 -2147483647 -2147483647 -2147483647 -2147483647 -2147483647 -2147483647 -2147483647 -2147483647 -2147483647 -2147483647 -2147483647 -2147483647 -2147483647 -2147483647 -2147483647 -2147483647
54 53 53 53 53 53 54 54 54 54 55 55 55 55 55 55 55 54 54 54 55 55 55 55 55 56 56 56 56 56 56 56 57 57 57 57 57 57 58 58 58 58 57 58 58 58 58 58 58 58 58 58 58 58 58 58 58 57 58 58 58 57 58 57 58 58 57 57 57 57 57 57 56 57 56 56 56 56 55 55 55 55 54 54 54 55 55 55 55 56 56 56 56 56 57 57 57 57 57 57 57 57 57 57 57 57 57 58 58 58 58 58 58 57 57 57 57 58 58 58 58 57 57 55 57 57 58 59 59 59 60 61 61 61 61 61 62 62 62 62 62 62 62 62 62 62 62 62 62 61 62 62 62 61 61 61 61 61 61 61 61 61 61 61 60 60 59 58 58 59 59 58 59 59 58 59 58 58 57 58 57 57 57 57 57 57 56 55 55 55 54 -2147483647 -2147483647 -2147483647 -2147483647 -2147483647 -2147483647 -2147483647 -2147483647 -2147483647 -2147483647 -2147483647 -2147483647 -2147483647 -2147483647 -2147483647 -2147483647 -2147483647 -2147483647 -2147483647 -2147483647 -2147483647 -2147483647 -2147483647 -2147483647 -2147483647 -2147483647 -2147483647 -2147483647 -2147483647 -2147483647 -2147483647 -2147483647 -2147483647 -2147483647 -2147483647 -2147483647 -2147483647 -2147483647 -2147483647 -2147483647 -2147483647 -2147483647 -2147483647 -2147483647 -2147483647 -2147483647 -2147483647 -2147483647 -2147483647
53 53 53 53 54 54 54 54 54 54 55 54 55 55 55 56 55 55 55 55 55 55 55 55 55 56 56 56 56 57 57 57 57 57 57 57 58 58 58 58 58 58 58 58 57 57 57 58 58 58 58 58 58 58 58 58 58 58 58 58 58 57 58 58 58 58 58 58 58 57 57 57 57 57 57 56 56 56 56 55 55 55 55 55 55 55 56 56 56 56 56 56 56 57 57 57 57 58 57 58 58 57 57 58 57 57 58 58 58 58 58 58 58 58 58 58 57 57 57 57 56 57 57 57 56 56 57 57 58 58 60 60 60 61 61 61 62 62 61 62 62 62 62 62 62 62 62 62 62 62 62 62 62 62 62 62 61 61 61 61 61 61 60 60 60 60 59 59 58 59 59 59 58 59 58 58 59 58 57 58 57 56 57 56 56 56 56 56 55 -2147483647 -2147483647 -2147483647 -2147483647 -2147483647 -2147483647 -2147483647 -2147483647 -2147483647 -2147483647 -2147483647 -2147483647 -2147483647 -2147483647 -2147483647 -2147483647 -2147483647 -2147483647 -2147483647 -2147483647 -2147483647 -2147483647 -2147483647 -2147483647 -2147483647 -2147483647 -2147483647 -2147483647 -2147483647 -2147483647 -2147483647 -2147483647 -2147483647 -2147483647 -2147483647 -2147483647 -2147483647 -2147483647 -2147483647 -2147483647 -2147483647 -2147483647 -2147483647 -2147483647 -2147483647 -2147483647 -2147483647 -2147483647 -2147483647 -2147483647 -2147483647
53 53 54 54 54 54 54 54 55 55 55 55 55 55 55 55 55 55 55 55 55 55 55 55 56 56 56 56 56 57 57 57 57 57 57 58 58 58 58 58 58 58 58 58 58 58 58 58 58 58 59 58 59 58 59 59 58 58 59 58 58 58 58 58 58 58 58 58 58 58 57 57 57 57 57 57 57 56 57 56 56 56 56 56 56 56 56 56 56 56 57 57 57 57 57 57 58 58 58 58 58 57 58 58 58 58 58 58 57 58 58 58 58 57 57 57 58 58 57 57 57 56 56 57 58 58 58 58 59 59 59 60 61 60 61 61 61 62 61 62 62 62 62 62 62 62 62 62 62 62 62 62 62 62 62 61 61 61 61 61 60 60 61 61 60 60 59 59 59 59 59 59 58 58 59 58 58 57 58 57 57 56 56 57 56 56 56 -2147483647 -2147483647 -2147483647 -2147483647 -2147483647 -2147483647 -2147483647 -2147483647 -2147483647 -2147483647 -2147483647 -2147483647 -2147483647 -2147483647 -2147483647 -2147483647 -2147483647 -2147483647 -2147483647 -2147483647 -2147483647 -2147483647 -2147483647 -2147483647 -2147483647 -2147483647 -2147483647 -2147483647 -2147483647 -2147483647 -2147483647 -2147483647 -2147483647 -2147483647 -2147483647 -2147483647 -2147483647 -2147483647 -2147483647 -2147483647 -2147483647 -2147483647 -2147483647 -2147483647 -2147483647 -2147483647 -2147483647 -2147483647 -2147483647 -2147483647 -2147483647 -2147483647 -2147483647
54 53 53 54 54 54 54 54 54 54 54 54 54 54 55 55 55 55 55 55 55 55 56 56 56 56 57 57 57 58 58 57 58 58 58 58 58 58 58 59 58 58 58 58 58 58 58 59 58 59 59 58 58 58 58 58 59 59 59 59 59 58 59 59 59 59 59 58 58 58 58 58 58 58 57 57 57 57 57 57 56 56 57 56 57 57 57 57 57 56 57 57 57 57 58 58 58 58 58 58 58 58 58 58 58 58 58 58 58 58 58 58 57 57 57 58 58 58 57 57 57 56 56 56 57 57 58 58 59 59 60 60 61 61 61 61 61 61 62 62 62 62 62 62 62 62 62 62 62 62 62 62 62 62 62 61 61 61 61 61 60 60 61 60 60 60 59 59 59 59 59 59 59 58 58 59 58 58 57 57 56 56 56 56 56 56 -2147483647 -2147483647 -2147483647 -2147483647 -2147483647 -2147483647 -2147483647 -2147483647 -2147483647 -2147483647 -2147483647 -2147483647 -2147483647 -2147483647 -2147483647 -2147483647 -2147483647 -2147483647 -2147483647 -2147483647 -2147483647 -2147483647 -2147483647 -2147483647 -2147483647 -2147483647 -2147483647 -2147483647 -2147483647 -2147483647 -2147483647 -2147483647 -2147483647 -2147483647 -2147483647 -2147483647 -2147483647 -2147483647 -2147483647 -2147483647 -2147483647 -2147483647 -2147483647 -2147483647 -2147483647 -2147483647 -2147483647 -2147483647 -2147483647 -2147483647 -2147483647 -2147483647 -2147483647 -2147483647
54 53 54 54 53 54 53 54 54 55 54 55 55 54 55 55 55 55 55 55 56 56 56 56 56 57 57 57 57 57 58 58 58 58 58 58 58 58 59 59 59 59 59 59 59 58 58 58 58 59 59 59 59 58 58 58 59 59 58 59 60 59 59 59 59 59 59 59 59 59 59 59 58 58 58 58 58 57 57 57 57 58 58 58 58 57 57 57 57 58 58 58 58 58 58 58 58 58 59 59 58 59 59 58 58 58 58 58 59 59 58 58 58 58 58 57 58 58 58 57 57 57 57 57 57 58 58 59 59 60 60 60 61 61 61 61 61 61 61 61 61 62 62 62 62 62 62 62 62 62 62 62 62 62 62 62 61 61 61 61 61 61 61 60 60 60 59 60 59 59 59 59 58 58 58 58 58 58 58 57 57 57 56 56 56 -2147483647 -2147483647 -2147483647 -2147483647 -2147483647 -2147483647 -2147483647 -2147483647 -2147483647 -2147483647 -2147483647 -2147483647 -2147483647 -2147483647 -2147483647 -2147483647 -2147483647 -2147483647 -2147483647 -2147483647 -2147483647 -2147483647 -2147483647 -2147483647 -2147483647 -2147483647 -2147483647 -2147483647 -2147483647 -2147483647 -2147483647 -2147483647 -2147483647 -2147483647 -2147483647 -2147483647 -2147483647 -2147483647 -2147483647 -2147483647 -2147483647 -2147483647 -2147483647 -2147483647 -2147483647 -2147483647 -2147483647 -2147483647 -2147483647 -2147483647 -2147483647 -2147483647 -2147483647 -2147483647 -2147483647
54 54 54 54 54 54 54 54 54 54 54 54 55 55 55 55 55 55 56 55 56 56 56 56 57 57 58 58 59 59 59 59 59 59 59 60 60 60 59 59 59 59 59 59 59 58 59 58 58 58 58 58 58 57 58 58 58 58 58 59 58 59 59 59 59 59 59 59 59 59 59 58 59 59 59 59 58 58 58 58 57 57 57 57 58 58 58 58 58 58 58 59 59 59 59 58 59 59 59 59 59 59 59 59 59 59 59 58 58 58 58 58 58 58 58 58 58 58 58 58 58 58 58 58 58 58 58 59 59 60 60 61 61 61 60 61 61 61 61 62 62 62 62 62 62 62 62 63 63 62 62 62 62 62 62 62 62 61 61 62 61 61 60 60 61 60 59 59 60 59 59 58 58 58 58 58 58 57 57 57 57 57 56 -2147483647 -2147483647 -2147483647 -2147483647 -2147483647 -2147483647 -2147483647 -2147483647 -2147483647 -2147483647 -2147483647 -2147483647 -2147483647 -2147483647 -2147483647 -2147483647 -2147483647 -2147483647 -2147483647 -2147483647 -2147483647 -2147483647 -2147483647 -2147483647 -2147483647 -2147483647 -2147483647 -2147483647 -2147483647 -2147483647 -2147483647 -2147483647 -2147483647 -2147483647 -2147483647 -2147483647 -2147483647 -2147483647 -2147483647 -2147483647 -2147483647 -2147483647 -2147483647 -2147483647 -2147483647 -2147483647 -2147483647 -2147483647 -2147483647 -2147483647 -2147483647 -2147483647 -2147483647 -2147483647 -2147483647 -2147483647 -2147483647
54 54 55 55 54 55 54 54 54 54 54 55 55 56 56 56 56 55 55 55 55 56 56 57 57 58 58 58 59 59 59 60 60 59 60 59 59 60 59 59 60 59 59 59 58 58 58 58 57 57 57 57 57 56 57 57 57 58 58 58 58 58 59 59 59 59 60 59 59 59 60 59 59 59 59 58 59 59 58 58 58 58 57 58 58 58 58 58 58 58 58 58 58 59 59 59 59 60 59 59 60 59 59 59 59 59 59 59 59 59 59 59 59 59 59 58 58 58 59 59 58 58 58 58 59 59 59 60 60 60 60 61 61 61 61 61 61 61 62 62 62 63 62 62 62 63 62 62 63 62 63 62 62 63 62 62 62 62 62 62 62 61 61 61 61 60 60 60 59 59 58 58 58 58 59 58 57 57 58 57 57 57 56 -2147483647 -2147483647 -2147483647 -2147483647 -2147483647 -2147483647 -2147483647 -2147483647 -2147483647 -2147483647 -2147483647 -2147483647 -2147483647 -2147483647 -2147483647 -2147483647 -2147483647 -2147483647 -2147483647 -2147483647 -2147483647 -2147483647 -2147483647 -2147483647 -2147483647 -2147483647 -2147483647 -2147483647 -2147483647 -2147483647 -2147483647 -2147483647 -2147483647 -2147483647 -2147483647 -2147483647 -2147483647 -2147483647 -2147483647 -2147483647 -2147483647 -2147483647 -2147483647 -2147483647 -2147483647 -2147483647 -2147483647 -2147483647 -2147483647 -2147483647 -2147483647 -2147483647 -2147483647 -2147483647 -2147483647 -2147483647 -2147483647
55 54 55 54 55 54 54 54 54 54 54 54 54 54 55 55 55 55 55 55 55 56 57 57 57 58 57 58 59 59 59 60 60 60 60 60 59 59 60 60 60 59 59 59 58 58 57 57 57 56 56 56 56 56 56 56 57 57 57 59 59 60 60 60 60 60 60 60 60 60 60 60 60 59 60 59 59 59 59 59 59 59 59 59 60 59 59 59 59 59 59 59 59 60 60 60 60 60 60 60 60 60 61 60 60 60 59 59 60 60 59 59 59 61 61 61 60 60 60 60 60 59 60 59 59 59 59 60 61 61 61 61 61 61 61 61 61 61 61 62 62 62 63 62 62 63 63 63 62 63 63 63 63 62 63 62 63 62 62 61 62 61 61 60 60 61 60 60 60 59 58 59 58 58 58 58 58 58 57 57 57 57 -2147483647 -2147483647 -2147483647 -2147483647 -2147483647 -2147483647 -2147483647 -2147483647 -2147483647 -2147483647 -2147483647 -2147483647 -2147483647 -2147483647 -2147483647 -2147483647 -2147483647 -2147483647 -2147483647 -2147483647 -2147483647 -2147483647 -2147483647 -2147483647 -2147483647 -2147483647 -2147483647 -2147483647 -2147483647 -2147483647 -2147483647 -2147483647 -2147483647 -2147483647 -2147483647 -2147483647 -2147483647 -2147483647 -2147483647 -2147483647 -2147483647 -2147483647 -2147483647 -2147483647 -2147483647 -2147483647 -2147483647 -2147483647 -2147483647 -2147483647 -2147483647 -2147483647 -2147483647 -2147483647 -2147483647 -2147483647 -2147483647 -2147483647
55 55 55 55 56 55 55 54 55 54 54 54 54 55 55 55 55 55 55 56 56 56 57 57 57 57 58 57 58 59 60 60 60 60 60 59 60 60 60 60 59 59 59 59 58 58 58 57 57 56 56 56 55 55 55 55 56 57 58 59 60 60 60 61 60 60 60 60 61 61 60 61 60 60 60 60 60 59 60 60 60 60 60 60 61 60 60 60 60 60 60 60 60 60 60 60 60 60 60 60 60 60 60 60 60 60 60 60 61 61 60 59 59 60 60 60 60 60 60 60 61 61 60 61 61 61 61 60 60 60 61 61 61 61 61 61 61 61 62 62 62 62 63 62 63 63 63 63 63 63 63 63 63 63 64 63 62 62 62 62 62 62 61 61 61 61 60 60 60 59 58 59 58 59 58 58 57 57 57 57 56 -2147483647 -2147483647 -2147483647 -2147483647 -2147483647 -2147483647 -2147483647 -2147483647 -2147483647 -2147483647 -2147483647 -2147483647 -2147483647 -2147483647 -2147483647 -2147483647 -2147483647 -2147483647 -2147483647 -2147483647 -2147483647 -2147483647 -2147483647 -2147483647 -2147483647 -2147483647 -2147483647 -2147483647 -2147483647 -2147483647 -2147483647 -2147483647 -2147483647 -2147483647 -2147483647 -2147483647 -2147483647 -2147483647 -2147483647 -2147483647 -2147483647 -2147483647 -2147483647 -2147483647 -2147483647 -2147483647 -2147483647 -2147483647 -2147483647 -2147483647 -2147483647 -2147483647 -2147483647 -2147483647 -2147483647 -2147483647 -2147483647 -2147483647 -2147483647
54 54 55 56 55 55 55 55 55 55 54 55 55 55 55 55 55 55 55 56 56 56 56 57 57 57 58 58 58 59 60 60 59 59 59 59 59 60 60 59 60 60 59 59 58 58 57 58 58 57 56 55 56 55 56 56 57 58 58 59 60 61 60 61 61 61 61 61 61 61 61 61 61 61 60 61 61 60 61 60 60 60 60 60 60 60 60 60 60 61 61 61 61 60 61 61 61 60 61 61 61 61 61 60 60 60 60 60 60 60 60 60 60 60 60 60 60 60 60 60 60 60 59 60 61 61 61 61 61 61 61 61 61 62 62 61 61 62 61 62 62 63 63 63 63 63 63 64 63 63 63 63 63 63 63 63 63 62 63 62 62 61 61 61 61 61 60 60 59 59 59 59 58 57 58 58 57 56 -2147483647 -2147483647 -2147483647 -2147483647 -2147483647 -2147483647 -2147483647 -2147483647 -2147483647 -2147483647 -2147483647 -2147483647 -2147483647 -2147483647 -2147483647 -2147483647 -2147483647 -2147483647 -2147483647 -2147483647 -2147483647 -2147483647 -2147483647 -2147483647 -2147483647 -2147483647 -2147483647 -2147483647 -2147483647 -2147483647 -2147483647 -2147483647 -2147483647 -2147483647 -2147483647 -2147483647 -2147483647 -2147483647 -2147483647 -2147483647 -2147483647 -2147483647 -2147483647 -2147483647 -2147483647 -2147483647 -2147483647 -2147483647 -2147483647 -2147483647 -2147483647 -2147483647 -2147483647 -2147483647 -2147483647 -2147483647 -2147483647 -2147483647 -2147483647 -2147483647 -2147483647 -2147483647
54 54 54 55 55 55 55 56 55 55 55 55 55 55 54 55 55 55 55 56 56 57 57 57 57 57 58 58 58 59 59 59 59 60 60 60 60 60 60 60 60 60 60 60 59 59 60 59 58 57 57 56 56 57 57 57 58 59 59 59 59 61 61 61 61 61 61 61 61 61 61 61 62 62 61 61 61 61 61 61 61 61 61 61 61 61 61 61 60 61 61 60 61 61 61 61 61 61 61 61 61 61 61 60 60 61 60 60 60 60 60 60 60 60 60 60 60 60 61 61 60 60 60 60 60 60 60 61 61 61 61 61 61 61 61 62 61 61 61 61 62 62 62 63 63 63 64 63 64 64 64 64 64 63 64 63 63 63 62 62 62 62 61 61 61 61 61 61 59 59 59 59 58 58 58 58 -2147483647 -2147483647 -2147483647 -2147483647 -2147483647 -2147483647 -2147483647 -2147483647 -2147483647 -2147483647 -2147483647 -2147483647 -2147483647 -2147483647 -2147483647 -2147483647 -2147483647 -2147483647 -2147483647 -2147483647 -2147483647 -2147483647 -2147483647 -2147483647 -2147483647 -2147483647 -2147483647 -2147483647 -2147483647 -2147483647 -2147483647 -2147483647 -2147483647 -2147483647 -2147483647 -2147483647 -2147483647 -2147483647 -2147483647 -2147483647 -2147483647 -2147483647 -2147483647 -2147483647 -2147483647 -2147483647 -2147483647 -2147483647 -2147483647 -2147483647 -2147483647 -2147483647 -2147483647 -2147483647 -2147483647 -2147483647 -2147483647 -2147483647 -2147483647 -2147483647 -2147483647 -2147483647 -2147483647 -2147483647
55 54 53 54 55 55 54 55 55 55 55 55 54 55 55 55 55 56 56 56 56 56 57 57 57 58 58 58 58 58 58 59 59 59 59 60 60 60 60 60 60 60 60 60 60 60 61 60 58 58 58 57 57 58 58 59 59 59 59 60 61 61 61 61 61 61 61 61 62 62 62 62 62 62 62 62 62 62 62 62 62 61 61 61 62 61 62 61 62 61 62 61 61 61 62 62 62 62 62 62 62 61 61 62 61 61 61 61 61 61 60 61 60 60 60 60 60 60 60 60 61 60 60 60 61 61 61 61 62 62 62 61 61 61 61 62 61 62 62 62 62 62 63 63 63 63 63 64 64 65 64 64 64 63 64 63 64 64 63 63 63 62 61 62 62 61 61 61 60 60 60 59 59 58 58 -2147483647 -2147483647 -2147483647 -2147483647 -2147483647 -2147483647 -2147483647 -2147483647 -2147483647 -2147483647 -2147483647 -2147483647 -2147483647 -2147483647 -2147483647 -2147483647 -2147483647 -2147483647 -2147483647 -2147483647 -2147483647 -2147483647 -2147483647 -2147483647 -2147483647 -2147483647 -2147483647 -2147483647 -2147483647 -2147483647 -2147483647 -2147483647 -2147483647 -2147483647 -2147483647 -2147483647 -2147483647 -2147483647 -2147483647 -2147483647 -2147483647 -2147483647 -2147483647 -2147483647 -2147483647 -2147483647 -2147483647 -2147483647 -2147483647 -2147483647 -2147483647 -2147483647 -2147483647 -2147483647 -2147483647 -2147483647 -2147483647 -2147483647 -2147483647 -2147483647 -2147483647 -2147483647 -2147483647 -2147483647 -2147483647
54 55 54 53 53 53 54 54 55 55 55 55 55 56 56 56 57 56 57 57 57 56 57 57 57 57 58 58 58 59 59 59 59 59 59 59 59 60 60 60 59 59 59 59 59 59 59 59 59 59 59 58 58 58 59 59 60 60 60 61 61 61 62 62 62 62 62 62 62 63 63 62 62 63 62 63 62 62 63 62 62 62 62 62 62 62 62 62 62 62 62 62 62 62 62 62 62 62 62 62 62 62 62 62 61 61 62 61 61 61 61 61 61 60 60 60 60 60 60 60 61 61 61 60 61 60 61 61 61 61 61 61 61 61 61 61 62 62 62 61 62 62 62 63 63 63 63 64 64 65 65 65 65 65 64 64 65 64 63 62 62 62 62 61 61 60 61 61 60 60 59 59 57 58 58 -2147483647 -2147483647 -2147483647 -2147483647 -2147483647 -2147483647 -2147483647 -2147483647 -2147483647 -2147483647 -2147483647 -2147483647 -2147483647 -2147483647 -2147483647 -2147483647 -2147483647 -2147483647 -2147483647 -2147483647 -2147483647 -2147483647 -2147483647 -2147483647 -2147483647 -2147483647 -2147483647 -2147483647 -2147483647 -2147483647 -2147483647 -2147483647 -2147483647 -2147483647 -2147483647 -2147483647 -2147483647 -2147483647 -2147483647 -2147483647 -2147483647 -2147483647 -2147483647 -2147483647 -2147483647 -2147483647 -2147483647 -2147483647 -2147483647 -2147483647 -2147483647 -2147483647 -2147483647 -2147483647 -2147483647 -2147483647 -2147483647 -2147483647 -2147483647 -2147483647 -2147483647 -2147483647 -2147483647 -2147483647 -2147483647
53 53 53 54 53 53 54 54 55 55 56 55 55 56 56 57 57 56 57 57 57 57 57 57 58 58 58 58 58 59 59 59 59 59 59 59 60 60 60 59 60 59 59 59 59 59 60 60 60 60 60 59 59 60 60 60 61 62 62 62 62 62 62 62 63 62 63 63 63 63 63 63 63 63 63 63 62 63 63 63 63 62 63 63 62 63 62 62 62 62 62 63 63 62 63 63 63 62 62 62 62 62 62 62 62 62 62 62 62 61 61 61 61 61 61 61 60 60 60 61 61 61 61 61 61 61 61 61 61 61 61 61 61 61 61 61 61 62 62 62 62 62 62 63 63 63 64 64 64 66 65 65 65 65 65 64 65 63 63 63 62 62 62 62 61 61 60 61 60 60 59 59 59 58 57 -2147483647 -2147483647 -2147483647 -2147483647 -2147483647 -2147483647 -2147483647 -2147483647 -2147483647 -2147483647 -2147483647 -2147483647 -2147483647 -2147483647 -2147483647 -2147483647 -2147483647 -2147483647 -2147483647 -2147483647 -2147483647 -2147483647 -2147483647 -2147483647 -2147483647 -2147483647 -2147483647 -2147483647 -2147483647 -2147483647 -2147483647 -2147483647 -2147483647 -2147483647 -2147483647 -2147483647 -2147483647 -2147483647 -2147483647 -2147483647 -2147483647 -2147483647 -2147483647 -2147483647 -2147483647 -2147483647 -2147483647 -2147483647 -2147483647 -2147483647 -2147483647 -2147483647 -2147483647 -2147483647 -2147483647 -2147483647 -2147483647 -2147483647 -2147483647 -2147483647 -2147483647 -2147483647 -2147483647 -2147483647 -2147483647
53 53 53 55 55 54 53 54 54 55 55 56 55 55 56 56 56 56 56 56 56 57 57 57 58 58 58 58 58 59 59 59 59 60 59 59 60 59 59 59 60 60 60 60 60 60 61 61 60 61 61 61 60 61 61 62 61 62 62 62 63 63 63 63 63 63 63 63 63 64 63 64 64 63 64 63 63 62 63 63 63 63 63 63 63 63 63 63 63 62 63 63 63 63 63 63 63 63 63 63 63 62 62 63 62 62 62 62 62 62 62 62 62 62 61 61 61 60 61 60 61 61 61 61 61 61 61 61 61 61 61 61 61 61 61 61 62 62 61 62 62 62 62 63 63 63 63 64 65 65 65 66 66 65 64 65 64 63 63 62 63 62 63 62 61 60 60 61 60 60 60 58 58 58 -2147483647 -2147483647 -2147483647 -2147483647 -2147483647 -2147483647 -2147483647 -2147483647 -2147483647 -2147483647 -2147483647 -2147483647 -2147483647 -2147483647 -2147483647 -2147483647 -2147483647 -2147483647 -2147483647 -2147483647 -2147483647 -2147483647 -2147483647 -2147483647 -2147483647 -2147483647 -2147483647 -2147483647 -2147483647 -2147483647 -2147483647 -2147483647 -2147483647 -2147483647 -2147483647 -2147483647 -2147483647 -2147483647 -2147483647 -2147483647 -2147483647 -2147483647 -2147483647 -2147483647 -2147483647 -2147483647 -2147483647 -2147483647 -2147483647 -2147483647 -2147483647 -2147483647 -2147483647 -2147483647 -2147483647 -2147483647 -2147483647 -2147483647 -2147483647 -2147483647 -2147483647 -2147483647 -2147483647 -2147483647 -2147483647 -2147483647
54 54 54 54 54 55 54 54 54 54 55 55 55 56 55 56 55 56 56 57 57 57 57 58 57 58 58 58 58 58 59 59 59 59 59 59 60 59 59 59 59 60 60 60 60 60 61 60 61 61 60 61 61 62 61 62 62 62 63 63 62 63 63 64 63 64 63 63 63 62 63 64 63 63 64 64 63 63 63 63 63 63 63 63 64 64 63 63 64 63 64 63 63 63 63 63 63 63 63 63 63 63 63 63 63 63 62 63 62 62 63 62 62 62 62 62 61 61 61 61 61 61 61 61 62 61 61 62 61 61 61 61 61 61 62 61 62 61 62 63 62 62 63 63 64 64 64 63 64 65 65 66 65 65 65 65 65 63 63 63 63 62 62 62 61 61 61 60 60 60 60 59 57 -2147483647 -2147483647 -2147483647 -2147483647 -2147483647 -2147483647 -2147483647 -2147483647 -2147483647 -2147483647 -2147483647 -2147483647 -2147483647 -2147483647 -2147483647 -2147483647 -2147483647 -2147483647 -2147483647 -2147483647 -2147483647 -2147483647 -2147483647 -2147483647 -2147483647 -2147483647 -2147483647 -2147483647 -2147483647 -2147483647 -2147483647 -2147483647 -2147483647 -2147483647 -2147483647 -2147483647 -2147483647 -2147483647 -2147483647 -2147483647 -2147483647 -2147483647 -2147483647 -2147483647 -2147483647 -2147483647 -2147483647 -2147483647 -2147483647 -2147483647 -2147483647 -2147483647 -2147483647 -2147483647 -2147483647 -2147483647 -2147483647 -2147483647 -2147483647 -2147483647 -2147483647 -2147483647 -2147483647 -2147483647 -2147483647 -2147483647 -2147483647
53 53 53 53 54 53 54 55 55 55 55 56 56 55 55 56 55 56 57 57 58 58 58 58 58 59 59 59 59 59 59 59 60 60 60 60 60 60 60 60 60 60 61 60 60 60 60 60 60 60 60 60 60 61 61 61 62 63 63 63 64 64 64 64 64 63 64 63 63 62 63 63 63 64 64 64 64 63 64 63 63 63 63 63 64 64 64 64 64 64 64 64 64 64 64 64 64 64 64 64 64 63 63 64 63 63 63 63 63 63 62 63 63 62 62 62 63 62 62 61 62 62 61 62 62 61 62 62 62 61 62 61 61 61 61 61 62 62 62 62 62 63 63 63 64 64 64 64 65 66 65 66 65 64 64 65 65 63 63 63 62 62 62 62 61 61 61 60 61 60 58 -2147483647 -2147483647 -2147483647 -2147483647 -2147483647 -2147483647 -2147483647 -2147483647 -2147483647 -2147483647 -2147483647 -2147483647 -2147483647 -2147483647 -2147483647 -2147483647 -2147483647 -2147483647 -2147483647 -2147483647 -2147483647 -2147483647 -2147483647 -2147483647 -2147483647 -2147483647 -2147483647 -2147483647 -2147483647 -2147483647 -2147483647 -2147483647 -2147483647 -2147483647 -2147483647 -2147483647 -2147483647 -2147483647 -2147483647 -2147483647 -2147483647 -2147483647 -2147483647 -2147483647 -2147483647 -2147483647 -2147483647 -2147483647 -2147483647 -2147483647 -2147483647 -2147483647 -2147483647 -2147483647 -2147483647 -2147483647 -2147483647 -2147483647 -2147483647 -2147483647 -2147483647 -2147483647 -2147483647 -2147483647 -2147483647 -2147483647 -2147483647 -2147483647 -2147483647
53 53 53 53 53 53 53 54 54 55 55 56 56 56 56 57 56 56 56 56 56 56 57 57 57 57 58 58 59 60 60 60 60 60 61 60 60 60 60 59 60 60 59 60 60 60 60 60 60 60 60 60 60 61 61 62 63 64 64 65 65 64 63 64 63 63 63 62 63 63 63 62 62 63 64 64 63 63 63 63 63 63 63 64 64 64 64 65 65 64 64 65 65 65 64 64 64 64 64 64 64 64 64 64 64 63 63 64 63 63 63 63 63 63 63 62 62 62 61 61 62 61 61 61 61 61 61 61 61 61 61 61 61 61 60 62 62 62 62 62 62 62 63 63 64 63 64 64 64 64 64 64 64 65 65 64 65 64 64 63 62 63 62 61 62 61 61 61 60 -2147483647 -2147483647 -2147483647 -2147483647 -2147483647 -2147483647 -2147483647 -2147483647 -2147483647 -2147483647 -2147483647 -2147483647 -2147483647 -2147483647 -2147483647 -2147483647 -2147483647 -2147483647 -2147483647 -2147483647 -2147483647 -2147483647 -2147483647 -2147483647 -2147483647 -2147483647 -2147483647 -2147483647 -2147483647 -2147483647 -2147483647 -2147483647 -2147483647 -2147483647 -2147483647 -2147483647 -2147483647 -2147483647 -2147483647 -2147483647 -2147483647 -2147483647 -2147483647 -2147483647 -2147483647 -2147483647 -2147483647 -2147483647 -2147483647 -2147483647 -2147483647 -2147483647 -2147483647 -2147483647 -2147483647 -2147483647 -2147483647 -2147483647 -2147483647 -2147483647 -2147483647 -2147483647 -2147483647 -2147483647 -2147483647 -2147483647 -2147483647 -2147483647 -2147483647 -2147483647 -2147483647
53 53 53 54 53 53 53 53 53 53 53 54 54 54 54 55 55 55 56 56 56 56 57 57 57 58 58 58 58 58 59 58 59 59 59 60 60 59 60 59 60 59 60 60 60 60 60 60 60 60 61 60 61 62 62 63 63 64 65 65 64 63 63 63 63 64 63 62 63 63 63 63 62 63 64 64 64 63 63 63 63 63 63 63 63 63 64 64 64 64 65 65 65 65 65 65 65 65 65 64 64 64 64 64 64 64 64 64 64 63 63 63 63 63 63 63 63 62 62 61 61 61 60 -2147483647 -2147483647 61 61 61 61 61 61 61 60 60 60 61 61 62 62 62 62 63 63 63 64 64 64 63 65 65 65 64 64 64 65 64 64 64 63 63 64 63 63 62 61 62 62 60 -2147483647 -2147483647 -2147483647 -2147483647 -2147483647 -2147483647 -2147483647 -2147483647 -2147483647 -2147483647 -2147483647 -2147483647 -2147483647 -2147483647 -2147483647 -2147483647 -2147483647 -2147483647 -2147483647 -2147483647 -2147483647 -2147483647 -2147483647 -2147483647 -2147483647 -2147483647 -2147483647 -2147483647 -2147483647 -2147483647 -2147483647 -2147483647 -2147483647 -2147483647 -2147483647 -2147483647 -2147483647 -2147483647 -2147483647 -2147483647 -2147483647 -2147483647 -2147483647 -2147483647 -2147483647 -2147483647 -2147483647 -2147483647 -2147483647 -2147483647 -2147483647 -2147483647 -2147483647 -2147483647 -2147483647 -2147483647 -2147483647 -2147483647 -2147483647 -2147483647 -2147483647 -2147483647 -2147483647 -2147483647 -2147483647 -2147483647 -2147483647 -2147483647 -2147483647 -2147483647 -2147483647 -2147483647
54 53 53 53 53 53 53 53 53 53 54 54 54 54 54 55 55 55 56 56 56 56 56 56 57 57 58 58 57 58 58 58 58 59 59 60 59 60 60 60 60 59 60 60 60 61 60 60 60 60 61 61 61 61 63 64 63 64 65 64 63 63 63 63 62 62 63 62 63 63 63 63 63 62 63 63 64 64 64 64 64 63 64 63 64 64 64 64 65 64 64 64 64 64 64 65 65 65 65 65 65 65 65 65 64 64 65 64 64 64 64 64 64 63 63 63 62 62 61 61 61 61 61 61 60 60 61 61 61 61 61 61 61 61 61 61 61 62 62 62 62 62 63 64 63 64 64 64 64 64 65 65 64 65 64 63 64 63 63 63 63 63 62 61 62 61 -2147483647 -2147483647 -2147483647 -2147483647 -2147483647 -2147483647 -2147483647 -2147483647 -2147483647 -2147483647 -2147483647 -2147483647 -2147483647 -2147483647 -2147483647 -2147483647 -2147483647 -2147483647 -2147483647 -2147483647 -2147483647 -2147483647 -2147483647 -2147483647 -2147483647 -2147483647 -2147483647 -2147483647 -2147483647 -2147483647 -2147483647 -2147483647 -2147483647 -2147483647 -2147483647 -2147483647 -2147483647 -2147483647 -2147483647 -2147483647 -2147483647 -2147483647 -2147483647 -2147483647 -2147483647 -2147483647 -2147483647 -2147483647 -2147483647 -2147483647 -2147483647 -2147483647 -2147483647 -2147483647 -2147483647 -2147483647 -2147483647 -2147483647 -2147483647 -2147483647 -2147483647 -2147483647 -2147483647 -2147483647 -2147483647 -2147483647 -2147483647 -2147483647 -2147483647 -2147483647 -2147483647 -2147483647 -2147483647 -2147483647
53 53 53 53 53 53 53 53 53 53 54 54 54 54 54 55 55 55 55 56 56 56 56 56 56 56 58 58 58 57 58 58 58 59 59 59 59 59 59 59 60 60 59 60 60 61 61 61 61 61 61 61 61 61 61 61 62 63 63 63 63 63 63 63 63 63 63 62 62 62 62 62 62 62 62 62 63 64 64 64 64 64 64 64 64 64 65 64 65 65 65 65 65 65 65 65 65 64 64 65 64 65 65 65 65 65 64 64 64 64 64 65 64 63 63 63 62 62 62 62 61 62 61 60 61 61 61 61 61 61 61 61 61 61 61 61 62 62 62 62 62 63 62 63 63 64 63 64 63 65 64 65 64 64 64 64 64 63 63 62 63 62 62 61 61 -2147483647 -2147483647 -2147483647 -2147483647 -2147483647 -2147483647 -2147483647 -2147483647 -2147483647 -2147483647 -2147483647 -2147483647 -2147483647 -2147483647 -2147483647 -2147483647 -2147483647 -2147483647 -2147483647 -2147483647 -2147483647 -2147483647 -2147483647 -2147483647 -2147483647 -2147483647 -2147483647 -2147483647 -2147483647 -2147483647 -2147483647 -2147483647 -2147483647 -2147483647 -2147483647 -2147483647 -2147483647 -2147483647 -2147483647 -2147483647 -2147483647 -2147483647 -2147483647 -2147483647 -2147483647 -2147483647 -2147483647 -2147483647 -2147483647 -2147483647 -2147483647 -2147483647 -2147483647 -2147483647 -2147483647 -2147483647 -2147483647 -2147483647 -2147483647 -2147483647 -2147483647 -2147483647 -2147483647 -2147483647 -2147483647 -2147483647 -2147483647 -2147483647 -2147483647 -2147483647 -2147483647 -2147483647 -2147483647 -2147483647 -2147483647
53 53 53 53 53 53 53 53 53 54 54 54 54 54 54 55 55 55 55 56 55 56 56 56 56 57 57 57 58 58 57 58 58 59 59 59 59 59 59 59 60 60 60 60 60 60 61 61 62 61 61 61 61 62 61 62 62 63 64 64 64 63 63 63 63 63 63 63 63 63 63 63 63 63 63 63 63 63 63 64 64 64 64 65 65 65 64 64 65 65 65 65 65 66 65 65 65 65 65 65 65 65 65 65 65 64 65 65 64 64 64 64 64 64 63 62 62 62 62 62 61 62 61 61 61 61 61 61 61 61 61 61 61 61 62 61 61 61 62 62 62 62 63 62 63 63 63 64 63 64 64 64 65 64 64 64 64 64 62 63 62 62 -2147483647 -2147483647 -2147483647 -2147483647 -2147483647 -2147483647 -2147483647 -2147483647 -2147483647 -2147483647 -2147483647 -2147483647 -2147483647 -2147483647 -2147483647 -2147483647 -2147483647 -2147483647 -2147483647 -2147483647 -2147483647 -2147483647 -2147483647 -2147483647 -2147483647 -2147483647 -2147483647 -2147483647 -2147483647 -2147483647 -2147483647 -2147483647 -2147483647 -2147483647 -2147483647 -2147483647 -2147483647 -2147483647 -2147483647 -2147483647 -2147483647 -2147483647 -2147483647 -2147483647 -2147483647 -2147483647 -2147483647 -2147483647 -2147483647 -2147483647 -2147483647 -2147483647 -2147483647 -2147483647 -2147483647 -2147483647 -2147483647 -2147483647 -2147483647 -2147483647 -2147483647 -2147483647 -2147483647 -2147483647 -2147483647 -2147483647 -2147483647 -2147483647 -2147483647 -2147483647 -2147483647 -2147483647 -2147483647 -2147483647 -2147483647 -2147483647 -2147483647 -2147483647
53 53 53 53 53 53 53 53 54 54 54 54 54 54 54 55 55 55 55 55 56 56 56 56 57 56 57 57 57 57 58 58 58 58 59 59 60 59 60 60 60 60 60 60 61 61 61 61 62 62 62 62 62 63 63 63 63 63 64 64 64 64 64 64 64 64 63 63 63 63 63 63 63 63 63 63 63 63 63 63 64 65 65 65 65 65 65 65 65 65 65 65 65 65 65 66 65 65 65 65 65 65 65 65 65 65 65 64 64 65 64 64 64 64 63 63 63 63 62 62 62 62 61 62 61 62 61 61 62 61 61 62 61 61 61 61 62 62 62 62 62 62 62 63 63 63 64 63 64 64 63 65 63 64 64 64 63 64 63 63 63 62 -2147483647 -2147483647 -2147483647 -2147483647 -2147483647 -2147483647 -2147483647 -2147483647 -2147483647 -2147483647 -2147483647 -2147483647 -2147483647 -2147483647 -2147483647 -2147483647 -2147483647 -2147483647 -2147483647 -2147483647 -2147483647 -2147483647 -2147483647 -2147483647 -2147483647 -2147483647 -2147483647 -2147483647 -2147483647 -2147483647 -2147483647 -2147483647 -2147483647 -2147483647 -2147483647 -2147483647 -2147483647 -2147483647 -2147483647 -2147483647 -2147483647 -2147483647 -2147483647 -2147483647 -2147483647 -2147483647 -2147483647 -2147483647 -2147483647 -2147483647 -2147483647 -2147483647 -2147483647 -2147483647 -2147483647 -2147483647 -2147483647 -2147483647 -2147483647 -2147483647 -2147483647 -2147483647 -2147483647 -2147483647 -2147483647 -2147483647 -2147483647 -2147483647 -2147483647 -2147483647 -2147483647 -2147483647 -2147483647 -2147483647 -2147483647 -2147483647 -2147483647 -2147483647
53 53 53 53 53 54 53 53 53 54 53 54 54 54 54 55 55 55 55 55 55 56 56 56 56 56 56 57 57 57 58 58 58 58 59 59 59 60 60 60 60 60 60 61 61 60 61 61 61 61 61 61 62 62 63 63 63 63 64 64 64 64 64 64 65 64 64 64 63 64 64 63 64 63 63 64 64 63 64 64 65 65 65 65 65 65 66 65 66 66 66 66 66 66 66 66 66 66 66 66 66 65 65 65 65 65 65 64 65 64 64 64 63 62 63 63 62 62 62 62 62 62 62 61 61 62 61 62 62 61 61 62 61 62 61 61 62 62 62 62 63 63 63 63 62 63 64 64 64 64 63 63 63 64 63 64 64 63 62 62 -2147483647 -2147483647 -2147483647 -2147483647 -2147483647 -2147483647 -2147483647 -2147483647 -2147483647 -2147483647 -2147483647 -2147483647 -2147483647 -2147483647 -2147483647 -2147483647 -2147483647 -2147483647 -2147483647 -2147483647 -2147483647 -2147483647 -2147483647 -2147483647 -2147483647 -2147483647 -2147483647 -2147483647 -2147483647 -2147483647 -2147483647 -2147483647 -2147483647 -2147483647 -2147483647 -2147483647 -2147483647 -2147483647 -2147483647 -2147483647 -2147483647 -2147483647 -2147483647 -2147483647 -2147483647 -2147483647 -2147483647 -2147483647 -2147483647 -2147483647 -2147483647 -2147483647 -2147483647 -2147483647 -2147483647 -2147483647 -2147483647 -2147483647 -2147483647 -2147483647 -2147483647 -2147483647 -2147483647 -2147483647 -2147483647 -2147483647 -2147483647 -2147483647 -2147483647 -2147483647 -2147483647 -2147483647 -2147483647 -2147483647 -2147483647 -2147483647 -2147483647 -2147483647 -2147483647 -2147483647
53 53 53 53 53 53 53 54 54 54 54 54 54 54 54 55 55 55 55 55 55 55 56 56 56 56 57 57 57 57 58 58 58 59 59 59 59 60 60 60 60 60 60 60 61 61 61 61 61 61 61 62 63 63 63 64 64 64 64 64 64 65 64 64 64 65 64 64 64 64 64 64 64 64 65 64 64 65 64 64 65 65 65 65 65 66 66 65 66 66 66 66 66 66 66 66 67 67 66 66 66 66 66 66 66 66 65 66 65 64 64 64 64 63 63 63 62 62 62 62 62 62 63 62 62 62 62 61 61 63 62 62 62 62 62 61 62 62 62 63 63 63 63 63 62 64 63 64 63 63 64 63 63 63 64 63 63 -2147483647 -2147483647 -2147483647 -2147483647 -2147483647 -2147483647 -2147483647 -2147483647 -2147483647 -2147483647 -2147483647 -2147483647 -2147483647 -2147483647 -2147483647 -2147483647 -2147483647 -2147483647 -2147483647 -2147483647 -2147483647 -2147483647 -2147483647 -2147483647 -2147483647 -2147483647 -2147483647 -2147483647 -2147483647 -2147483647 -2147483647 -2147483647 -2147483647 -2147483647 -2147483647 -2147483647 -2147483647 -2147483647 -2147483647 -2147483647 -2147483647 -2147483647 -2147483647 -2147483647 -2147483647 -2147483647 -2147483647 -2147483647 -2147483647 -2147483647 -2147483647 -2147483647 -2147483647 -2147483647 -2147483647 -2147483647 -2147483647 -2147483647 -2147483647 -2147483647 -2147483647 -2147483647 -2147483647 -2147483647 -2147483647 -2147483647 -2147483647 -2147483647 -2147483647 -2147483647 -2147483647 -2147483647 -2147483647 -2147483647 -2147483647 -2147483647 -2147483647 -2147483647 -2147483647 -2147483647 -2147483647 -2147483647 -2147483647
53 53 53 53 53 53 53 53 54 54 54 54 54 54 54 54 55 55 55 55 55 56 56 57 56 57 57 57 57 58 58 58 58 59 59 59 59 59 60 60 60 60 61 61 61 60 62 61 62 62 63 62 63 63 63 64 64 65 64 64 65 65 64 64 64 65 65 65 64 64 64 64 64 65 65 65 65 65 65 65 65 66 66 66 66 66 67 66 67 66 67 67 67 67 67 67 66 66 67 66 66 67 67 66 66 66 66 65 65 65 64 64 64 64 63 63 63 62 62 62 63 62 63 63 62 62 62 62 62 62 62 62 62 62 62 62 62 62 62 62 63 63 62 63 63 64 63 65 64 64 63 64 64 -2147483647 63 -2147483647 -2147483647 -2147483647 -2147483647 -2147483647 -2147483647 -2147483647 -2147483647 -2147483647 -2147483647 -2147483647 -2147483647 -2147483647 -2147483647 -2147483647 -2147483647 -2147483647 -2147483647 -2147483647 -2147483647 -2147483647 -2147483647 -2147483647 -2147483647 -2147483647 -2147483647 -2147483647 -2147483647 -2147483647 -2147483647 -2147483647 -2147483647 -2147483647 -2147483647 -2147483647 -2147483647 -2147483647 -2147483647 -2147483647 -2147483647 -2147483647 -2147483647 -2147483647 -2147483647 -2147483647 -2147483647 -2147483647 -2147483647 -2147483647 -2147483647 -2147483647 -2147483647 -2147483647 -2147483647 -2147483647 -2147483647 -2147483647 -2147483647 -2147483647 -2147483647 -2147483647 -2147483647 -2147483647 -2147483647 -2147483647 -2147483647 -2147483647 -2147483647 -2147483647 -2147483647 -2147483647 -2147483647 -2147483647 -2147483647 -2147483647 -2147483647 -2147483647 -2147483647 -2147483647 -2147483647 -2147483647 -2147483647 -2147483647 -2147483647 -2147483647
53 53 53 53 53 53 53 53 53 53 54 54 54 54 54 54 54 55 55 55 55 55 56 56 56 57 57 57 57 58 58 58 58 58 59 59 59 59 60 60 61 60 61 61 61 61 61 61 62 62 62 62 63 63 63 64 64 64 65 65 64 65 65 65 64 65 65 65 65 65 65 65 64 65 65 65 65 65 65 66 66 66 66 66 66 66 67 67 67 67 67 67 66 67 67 67 67 67 67 67 67 67 67 66 66 65 66 65 65 65 65 65 65 64 64 64 63 64 63 63 63 63 62 63 63 62 62 62 62 62 62 62 62 62 62 62 62 62 63 62 62 63 63 63 64 63 63 63 64 63 64 63 -2147483647 -2147483647 -2147483647 -2147483647 -2147483647 -2147483647 -2147483647 -2147483647 -2147483647 -2147483647 -2147483647 -2147483647 -2147483647 -2147483647 -2147483647 -2147483647 -2147483647 -2147483647 -2147483647 -2147483647 -2147483647 -2147483647 -2147483647 -2147483647 -2147483647 -2147483647 -2147483647 -2147483647 -2147483647 -2147483647 -2147483647 -2147483647 -2147483647 -2147483647 -2147483647 -2147483647 -2147483647 -2147483647 -2147483647 -2147483647 -2147483647 -2147483647 -2147483647 -2147483647 -2147483647 -2147483647 -2147483647 -2147483647 -2147483647 -2147483647 -2147483647 -2147483647 -2147483647 -2147483647 -2147483647 -2147483647 -2147483647 -2147483647 -2147483647 -2147483647 -2147483647 -2147483647 -2147483647 -2147483647 -2147483647 -2147483647 -2147483647 -2147483647 -2147483647 -2147483647 -2147483647 -2147483647 -2147483647 -2147483647 -2147483647 -2147483647 -2147483647 -2147483647 -2147483647 -2147483647 -2147483647 -2147483647 -2147483647 -2147483647 -2147483647 -2147483647 -2147483647 -2147483647
53 52 53 52 52 52 52 53 53 54 54 54 54 54 55 55 55 55 55 55 55 55 55 56 56 56 56 57 57 57 58 58 58 58 59 59 58 59 59 60 60 61 60 61 61 61 61 62 62 63 62 62 63 63 64 64 64 65 64 65 65 65 65 65 65 65 65 65 65 65 65 65 65 66 65 65 65 66 66 66 67 66 67 66 67 67 67 67 67 67 68 67 67 67 68 67 67 68 68 67 67 67 67 66 67 66 66 66 66 65 65 65 64 64 64 64 63 63 64 63 62 63 63 63 62 63 63 63 63 63 63 62 62 62 63 62 62 62 63 63 63 63 63 62 62 63 63 63 -2147483647 -2147483647 -2147483647 -2147483647 -2147483647 -2147483647 -2147483647 -2147483647 -2147483647 -2147483647 -2147483647 -2147483647 -2147483647 -2147483647 -2147483647 -2147483647 -2147483647 -2147483647 -2147483647 -2147483647 -2147483647 -2147483647 -2147483647 -2147483647 -2147483647 -2147483647 -2147483647 -2147483647 -2147483647 -2147483647 -2147483647 -2147483647 -2147483647 -2147483647 -2147483647 -2147483647 -2147483647 -2147483647 -2147483647 -2147483647 -2147483647 -2147483647 -2147483647 -2147483647 -2147483647 -2147483647 -2147483647 -2147483647 -2147483647 -2147483647 -2147483647 -2147483647 -2147483647 -2147483647 -2147483647 -2147483647 -2147483647 -2147483647 -2147483647 -2147483647 -2147483647 -2147483647 -2147483647 -2147483647 -2147483647 -2147483647 -2147483647 -2147483647 -2147483647 -2147483647 -2147483647 -2147483647 -2147483647 -2147483647 -2147483647 -2147483647 -2147483647 -2147483647 -2147483647 -2147483647 -2147483647 -2147483647 -2147483647 -2147483647 -2147483647 -2147483647 -2147483647 -2147483647 -2147483647 -2147483647 -2147483647 -2147483647
52 52 52 53 53 53 53 53 53 53 53 53 53 54 54 55 55 55 55 56 55 55 55 56 56 56 56 57 57 57 58 58 58 58 59 59 59 59 60 60 60 60 60 61 61 61 62 61 62 63 63 63 63 64 64 64 65 65 65 66 65 66 66 66 66 66 66 65 65 67 66 65 66 65 66 65 66 66 66 66 66 67 67 67 67 68 67 67 68 69 68 68 68 68 68 68 68 68 68 68 67 68 67 67 67 67 66 67 66 66 65 65 66 65 64 65 64 64 64 63 64 64 63 63 63 63 63 63 63 63 63 63 62 62 62 62 62 62 -2147483647 -2147483647 -2147483647 -2147483647 -2147483647 -2147483647 -2147483647 -2147483647 -2147483647 -2147483647 -2147483647 -2147483647 -2147483647 -2147483647 -2147483647 -2147483647 -2147483647 -2147483647 -2147483647 -2147483647 -2147483647 -2147483647 -2147483647 -2147483647 -2147483647 -2147483647 -2147483647 -2147483647 -2147483647 -2147483647 -2147483647 -2147483647 -2147483647 -2147483647 -2147483647 -2147483647 -2147483647 -2147483647 -2147483647 -2147483647 -2147483647 -2147483647 -2147483647 -2147483647 -2147483647 -2147483647 -2147483647 -2147483647 -2147483647 -2147483647 -2147483647 -2147483647 -2147483647 -2147483647 -2147483647 -2147483647 -2147483647 -2147483647 -2147483647 -2147483647 -2147483647 -2147483647 -2147483647 -2147483647 -2147483647 -2147483647 -2147483647 -2147483647 -2147483647 -2147483647 -2147483647 -2147483647 -2147483647 -2147483647 -2147483647 -2147483647 -2147483647 -2147483647 -2147483647 -2147483647 -2147483647 -2147483647 -2147483647 -2147483647 -2147483647 -2147483647 -2147483647 -2147483647 -2147483647 -2147483647 -2147483647 -2147483647 -2147483647 -2147483647 -2147483647 -2147483647 -2147483647 -2147483647 -2147483647 -2147483647 -2147483647 -2147483647
52 52 52 52 53 52 52 52 53 53 53 53 54 54 53 54 55 54 54 55 55 55 56 56 56 56 57 57 57 57 57 58 58 58 58 59 58 59 59 60 60 61 61 61 61 62 62 62 63 63 63 63 63 64 64 64 65 65 65 65 66 66 65 65 66 66 66 66 66 66 66 66 66 66 66 67 67 67 66 67 67 67 67 67 67 68 68 68 68 68 69 68 68 68 68 68 69 68 69 68 68 67 67 67 68 68 67 67 67 66 66 65 65 65 66 65 65 65 64 64 64 64 64 63 63 63 63 63 63 63 63 63 62 62 -2147483647 -2147483647 -2147483647 -2147483647 -2147483647 -2147483647 -2147483647 -2147483647 -2147483647 -2147483647 -2147483647 -2147483647 -2147483647 -2147483647 -2147483647 -2147483647 -2147483647 -2147483647 -2147483647 -2147483647 -2147483647 -2147483647 -2147483647 -2147483647 -2147483647 -2147483647 -2147483647 -2147483647 -2147483647 -2147483647 -2147483647 -2147483647 -2147483647 -2147483647 -2147483647 -2147483647 -2147483647 -2147483647 -2147483647 -2147483647 -2147483647 -2147483647 -2147483647 -2147483647 -2147483647 -2147483647 -2147483647 -2147483647 -2147483647 -2147483647 -2147483647 -2147483647 -2147483647 -2147483647 -2147483647 -2147483647 -2147483647 -2147483647 -2147483647 -2147483647 -2147483647 -2147483647 -2147483647 -2147483647 -2147483647 -2147483647 -2147483647 -2147483647 -2147483647 -2147483647 -2147483647 -2147483647 -2147483647 -2147483647 -2147483647 -2147483647 -2147483647 -2147483647 -2147483647 -2147483647 -2147483647 -2147483647 -2147483647 -2147483647 -2147483647 -2147483647 -2147483647 -2147483647 -2147483647 -2147483647 -2147483647 -2147483647 -2147483647 -2147483647 -2147483647 -2147483647 -2147483647 -2147483647 -2147483647 -2147483647 -2147483647 -2147483647 -2147483647 -2147483647 -2147483647 -2147483647
52 52 52 52 52 52 52 52 53 52 52 53 53 53 54 54 54 54 55 55 55 55 56 56 56 56 56 57 57 57 57 57 58 58 58 59 59 60 60 60 61 60 60 61 62 62 62 63 62 63 63 63 64 64 64 65 65 65 66 65 65 66 66 66 66 66 66 67 66 66 66 66 66 66 66 67 67 67 68 68 67 68 68 68 68 68 68 68 68 68 68 68 68 68 68 69 68 69 68 68 69 68 69 68 68 68 67 67 67 67 67 66 66 66 65 66 65 65 65 65 65 64 64 64 64 63 63 63 63 63 62 -2147483647 -2147483647 -2147483647 -2147483647 -2147483647 -2147483647 -2147483647 -2147483647 -2147483647 -2147483647 -2147483647 -2147483647 -2147483647 -2147483647 -2147483647 -2147483647 -2147483647 -2147483647 -2147483647 -2147483647 -2147483647 -2147483647 -2147483647 -2147483647 -2147483647 -2147483647 -2147483647 -2147483647 -2147483647 -2147483647 -2147483647 -2147483647 -2147483647 -2147483647 -2147483647 -2147483647 -2147483647 -2147483647 -2147483647 -2147483647 -2147483647 -2147483647 -2147483647 -2147483647 -2147483647 -2147483647 -2147483647 -2147483647 -2147483647 -2147483647 -2147483647 -2147483647 -2147483647 -2147483647 -2147483647 -2147483647 -2147483647 -2147483647 -2147483647 -2147483647 -2147483647 -2147483647 -2147483647 -2147483647 -2147483647 -2147483647 -2147483647 -2147483647 -2147483647 -2147483647 -2147483647 -2147483647 -2147483647 -2147483647 -2147483647 -2147483647 -2147483647 -2147483647 -2147483647 -2147483647 -2147483647 -2147483647 -2147483647 -2147483647 -2147483647 -2147483647 -2147483647 -2147483647 -2147483647 -2147483647 -2147483647 -2147483647 -2147483647 -2147483647 -2147483647 -2147483647 -2147483647 -2147483647 -2147483647 -2147483647 -2147483647 -2147483647 -2147483647 -2147483647 -2147483647 -2147483647 -2147483647 -2147483647 -2147483647
52 52 51 51 52 52 52 52 53 53 53 53 53 53 54 53 54 54 55 55 55 55 56 56 56 57 56 56 57 57 57 58 58 58 58 59 59 59 60 60 60 61 60 61 61 61 62 62 63 63 63 64 64 64 64 65 65 66 65 66 66 66 67 66 66 66 67 66 67 67 66 67 67 67 67 67 67 68 68 67 67 68 68 68 68 68 68 68 68 68 69 69 69 69 69 69 69 69 69 69 69 69 68 68 68 68 68 67 67 67 67 67 66 66 66 65 65 65 65 65 64 65 65 64 63 63 -2147483647 -2147483647 -2147483647 -2147483647 -2147483647 -2147483647 -2147483647 -2147483647 -2147483647 -2147483647 -2147483647 -2147483647 -2147483647 -2147483647 -2147483647 -2147483647 -2147483647 -2147483647 -2147483647 -2147483647 -2147483647 -2147483647 -2147483647 -2147483647 -2147483647 -2147483647 -2147483647 -2147483647 -2147483647 -2147483647 -2147483647 -2147483647 -2147483647 -2147483647 -2147483647 -2147483647 -2147483647 -2147483647 -2147483647 -2147483647 -2147483647 -2147483647 -2147483647 -2147483647 -2147483647 -2147483647 -2147483647 -2147483647 -2147483647 -2147483647 -2147483647 -2147483647 -2147483647 -2147483647 -2147483647 -2147483647 -2147483647 -2147483647 -2147483647 -2147483647 -2147483647 -2147483647 -2147483647 -2147483647 -2147483647 -2147483647 -2147483647 -2147483647 -2147483647 -2147483647 -2147483647 -2147483647 -2147483647 -2147483647 -2147483647 -2147483647 -2147483647 -2147483647 -2147483647 -2147483647 -2147483647 -2147483647 -2147483647 -2147483647 -2147483647 -2147483647 -2147483647 -2147483647 -2147483647 -2147483647 -2147483647 -2147483647 -2147483647 -2147483647 -2147483647 -2147483647 -2147483647 -2147483647 -2147483647 -2147483647 -2147483647 -2147483647 -2147483647 -2147483647 -2147483647 -2147483647 -2147483647 -2147483647 -2147483647 -2147483647 -2147483647 -2147483647 -2147483647 -2147483647
51 51 52 52 52 52 52 52 53 53 53 52 53 53 54 54 54 55 54 54 55 55 55 56 56 57 56 57 57 57 58 57 58 58 58 59 60 59 59 60 60 61 61 61 61 62 62 63 63 63 64 63 64 65 65 66 66 66 66 66 66 66 67 67 66 67 67 67 67 67 67 67 67 67 67 67 68 68 68 68 68 68 69 69 69 69 68 69 69 69 70 69 69 69 69 69 69 69 69 69 69 69 68 68 69 68 69 68 67 67 67 68 66 67 67 67 65 65 65 65 65 65 64 -2147483647 -2147483647 -2147483647 -2147483647 -2147483647 -2147483647 -2147483647 -2147483647 -2147483647 -2147483647 -2147483647 -2147483647 -2147483647 -2147483647 -2147483647 -2147483647 -2147483647 -2147483647 -2147483647 -2147483647 -2147483647 -2147483647 -2147483647 -2147483647 -2147483647 -2147483647 -2147483647 -2147483647 -2147483647 -2147483647 -2147483647 -2147483647 -2147483647 -2147483647 -2147483647 -2147483647 -2147483647 -2147483647 -2147483647 -2147483647 -2147483647 -2147483647 -2147483647 -2147483647 -2147483647 -2147483647 -2147483647 -2147483647 -2147483647 -2147483647 -2147483647 -2147483647 -2147483647 -2147483647 -2147483647 -2147483647 -2147483647 -2147483647 -2147483647 -2147483647 -2147483647 -2147483647 -2147483647 -2147483647 -2147483647 -2147483647 -2147483647 -2147483647 -2147483647 -2147483647 -2147483647 -2147483647 -2147483647 -2147483647 -2147483647 -2147483647 -2147483647 -2147483647 -2147483647 -2147483647 -2147483647 -2147483647 -2147483647 -2147483647 -2147483647 -2147483647 -2147483647 -2147483647 -2147483647 -2147483647 -2147483647 -2147483647 -2147483647 -2147483647 -2147483647 -2147483647 -2147483647 -2147483647 -2147483647 -2147483647 -2147483647 -2147483647 -2147483647 -2147483647 -2147483647 -2147483647 -2147483647 -2147483647 -2147483647 -2147483647 -2147483647 -2147483647 -2147483647 -2147483647 -2147483647 -2147483647 -2147483647
51 51 51 51 52 52 52 52 52 52 53 53 53 53 53 54 54 54 54 55 55 55 55 56 56 56 56 56 57 58 57 58 58 58 58 58 59 59 60 60 61 60 61 61 61 62 62 63 63 63 63 63 64 65 65 65 66 66 66 66 66 66 66 66 67 67 67 66 67 67 67 68 68 68 68 67 67 68 68 68 68 68 68 68 69 69 69 69 69 69 69 70 69 69 69 69 70 69 69 69 69 69 69 69 69 69 68 68 68 68 67 67 67 67 66 67 66 66 65 65 65 -2147483647 -2147483647 -2147483647 -2147483647 -2147483647 -2147483647 -2147483647 -2147483647 -2147483647 -2147483647 -2147483647 -2147483647 -2147483647 -2147483647 -2147483647 -2147483647 -2147483647 -2147483647 -2147483647 -2147483647 -2147483647 -2147483647 -2147483647 -2147483647 -2147483647 -2147483647 -2147483647 -2147483647 -2147483647 -2147483647 -2147483647 -2147483647 -2147483647 -2147483647 -2147483647 -2147483647 -2147483647 -2147483647 -2147483647 -2147483647 -2147483647 -2147483647 -2147483647 -2147483647 -2147483647 -2147483647 -2147483647 -2147483647 -2147483647 -2147483647 -2147483647 -2147483647 -2147483647 -2147483647 -2147483647 -2147483647 -2147483647 -2147483647 -2147483647 -2147483647 -2147483647 -2147483647 -2147483647 -2147483647 -2147483647 -2147483647 -2147483647 -2147483647 -2147483647 -2147483647 -2147483647 -2147483647 -2147483647 -2147483647 -2147483647 -2147483647 -2147483647 -2147483647 -2147483647 -2147483647 -2147483647 -2147483647 -2147483647 -2147483647 -2147483647 -2147483647 -2147483647 -2147483647 -2147483647 -2147483647 -2147483647 -2147483647 -2147483647 -2147483647 -2147483647 -2147483647 -2147483647 -2147483647 -2147483647 -2147483647 -2147483647 -2147483647 -2147483647 -2147483647 -2147483647 -2147483647 -2147483647 -2147483647 -2147483647 -2147483647 -2147483647 -2147483647 -2147483647 -2147483647 -2147483647 -2147483647 -2147483647 -2147483647 -2147483647
51 50 51 50 50 51 52 52 52 52 52 52 53 53 53 54 54 55 54 54 54 55 56 55 55 55 56 57 57 57 57 58 58 58 59 59 59 60 60 60 60 61 61 61 62 62 62 63 63 64 64 64 65 64 65 65 66 66 66 66 67 67 67 67 67 66 67 67 68 67 66 67 67 67 68 68 68 68 68 68 68 69 69 68 68 69 69 69 69 69 70 69 70 69 70 70 69 69 70 70 69 69 69 69 69 68 69 68 69 68 68 68 67 67 66 66 66 -2147483647 -2147483647 -2147483647 -2147483647 -2147483647 -2147483647 -2147483647 -2147483647 -2147483647 -2147483647 -2147483647 -2147483647 -2147483647 -2147483647 -2147483647 -2147483647 -2147483647 -2147483647 -2147483647 -2147483647 -2147483647 -2147483647 -2147483647 -2147483647 -2147483647 -2147483647 -2147483647 -2147483647 -2147483647 -2147483647 -2147483647 -2147483647 -2147483647 -2147483647 -2147483647 -2147483647 -2147483647 -2147483647 -2147483647 -2147483647 -2147483647 -2147483647 -2147483647 -2147483647 -2147483647 -2147483647 -2147483647 -2147483647 -2147483647 -2147483647 -2147483647 -2147483647 -2147483647 -2147483647 -2147483647 -2147483647 -2147483647 -2147483647 -2147483647 -2147483647 -2147483647 -2147483647 -2147483647 -2147483647 -2147483647 -2147483647 -2147483647 -2147483647 -2147483647 -2147483647 -2147483647 -2147483647 -2147483647 -2147483647 -2147483647 -2147483647 -2147483647 -2147483647 -2147483647 -2147483647 -2147483647 -2147483647 -2147483647 -2147483647 -2147483647 -2147483647 -2147483647 -2147483647 -2147483647 -2147483647 -2147483647 -2147483647 -2147483647 -2147483647 -2147483647 -2147483647 -2147483647 -2147483647 -2147483647 -2147483647 -2147483647 -2147483647 -2147483647 -2147483647 -2147483647 -2147483647 -2147483647 -2147483647 -2147483647 -2147483647 -2147483647 -2147483647 -2147483647 -2147483647 -2147483647 -2147483647 -2147483647 -2147483647 -2147483647 -2147483647 -2147483647 -2147483647 -2147483647
50 50 50 50 50 50 51 52 52 52 52 53 53 53 53 54 54 53 54 54 55 55 56 56 56 56 56 57 57 58 57 58 58 58 59 58 60 59 60 60 60 61 61 62 62 62 63 63 63 64 63 64 64 64 65 66 66 66 66 67 67 67 67 67 67 67 68 67 68 67 67 68 68 68 68 68 68 69 69 69 69 69 69 69 69 69 69 70 70 70 69 70 70 69 69 69 70 70 70 69 70 69 70 69 69 69 69 68 67 68 68 67 -2147483647 -2147483647 -2147483647 -2147483647 -2147483647 -2147483647 -2147483647 -2147483647 -2147483647 -2147483647 -2147483647 -2147483647 -2147483647 -2147483647 -2147483647 -2147483647 -2147483647 -2147483647 -2147483647 -2147483647 -2147483647 -2147483647 -2147483647 -2147483647 -2147483647 -2147483647 -2147483647 -2147483647 -2147483647 -2147483647 -2147483647 -2147483647 -2147483647 -2147483647 -2147483647 -2147483647 -2147483647 -2147483647 -2147483647 -2147483647 -2147483647 -2147483647 -2147483647 -2147483647 -2147483647 -2147483647 -2147483647 -2147483647 -2147483647 -2147483647 -2147483647 -2147483647 -2147483647 -2147483647 -2147483647 -2147483647 -2147483647 -2147483647 -2147483647 -2147483647 -2147483647 -2147483647 -2147483647 -2147483647 -2147483647 -2147483647 -2147483647 -2147483647 -2147483647 -2147483647 -2147483647 -2147483647 -2147483647 -2147483647 -2147483647 -2147483647 -2147483647 -2147483647 -2147483647 -2147483647 -2147483647 -2147483647 -2147483647 -2147483647 -2147483647 -2147483647 -2147483647 -2147483647 -2147483647 -2147483647 -2147483647 -2147483647 -2147483647 -2147483647 -2147483647 -2147483647 -2147483647 -2147483647 -2147483647 -2147483647 -2147483647 -2147483647 -2147483647 -2147483647 -2147483647 -2147483647 -2147483647 -2147483647 -2147483647 -2147483647 -2147483647 -2147483647 -2147483647 -2147483647 -2147483647 -2147483647 -2147483647 -2147483647 -2147483647 -2147483647 -2147483647 -2147483647 -2147483647 -2147483647 -2147483647 -2147483647 -2147483647 -2147483647
49 50 50 50 51 50 51 51 52 52 52 52 52 53 53 53 54 54 54 54 55 55 55 55 56 56 56 56 57 57 58 58 58 58 58 59 59 60 59 60 61 61 61 61 62 62 63 63 63 64 64 64 65 65 65 66 66 65 66 67 67 67 67 67 67 67 67 68 67 68 68 68 68 68 68 68 68 68 68 68 69 69 69 70 69 69 69 70 70 70 70 70 70 70 70 70 70 70 69 70 69 70 69 69 69 69 -2147483647 -2147483647 -2147483647 -2147483647 -2147483647 -2147483647 -2147483647 -2147483647 -2147483647 -2147483647 -2147483647 -2147483647 -2147483647 -2147483647 -2147483647 -2147483647 -2147483647 -2147483647 -2147483647 -2147483647 -2147483647 -2147483647 -2147483647 -2147483647 -2147483647 -2147483647 -2147483647 -2147483647 -2147483647 -2147483647 -2147483647 -2147483647 -2147483647 -2147483647 -2147483647 -2147483647 -2147483647 -2147483647 -2147483647 -2147483647 -2147483647 -2147483647 -2147483647 -2147483647 -2147483647 -2147483647 -2147483647 -2147483647 -2147483647 -2147483647 -2147483647 -2147483647 -2147483647 -2147483647 -2147483647 -2147483647 -2147483647 -2147483647 -2147483647 -2147483647 -2147483647 -2147483647 -2147483647 -2147483647 -2147483647 -2147483647 -2147483647 -2147483647 -2147483647 -2147483647 -2147483647 -2147483647 -2147483647 -2147483647 -2147483647 -2147483647 -2147483647 -2147483647 -2147483647 -2147483647 -2147483647 -2147483647 -2147483647 -2147483647 -2147483647 -2147483647 -2147483647 -2147483647 -2147483647 -2147483647 -2147483647 -2147483647 -2147483647 -2147483647 -2147483647 -2147483647 -2147483647 -2147483647 -2147483647 -2147483647 -2147483647 -2147483647 -2147483647 -2147483647 -2147483647 -2147483647 -2147483647 -2147483647 -2147483647 -2147483647 -2147483647 -2147483647 -2147483647 -2147483647 -2147483647 -2147483647 -2147483647 -2147483647 -2147483647 -2147483647 -2147483647 -2147483647 -2147483647 -2147483647 -2147483647 -2147483647 -2147483647 -2147483647 -2147483647 -2147483647 -2147483647 -2147483647 -2147483647 -2147483647
50 50 50 50 50 50 51 51 51 52 53 52 53 53 53 53 54 54 54 54 55 55 55 56 56 56 57 56 57 57 57 58 58 58 58 59 59 60 59 60 61 61 61 62 62 62 63 63 63 64 64 64 64 65 65 66 66 66 67 66 67 67 67 67 68 67 67 68 67 68 68 67 68 68 68 68 69 68 69 69 69 69 69 69 70 70 70 69 70 69 70 70 70 70 70 70 70 70 70 -2147483647 -2147483647 -2147483647 -2147483647 -2147483647 -2147483647 -2147483647 -2147483647 -2147483647 -2147483647 -2147483647 -2147483647 -2147483647 -2147483647 -2147483647 -2147483647 -2147483647 -2147483647 -2147483647 -2147483647 -2147483647 -2147483647 -2147483647 -2147483647 -2147483647 -2147483647 -2147483647 -2147483647 -2147483647 -2147483647 -2147483647 -2147483647 -2147483647 -2147483647 -2147483647 -2147483647 -2147483647 -2147483647 -2147483647 -2147483647 -2147483647 -2147483647 -2147483647 -2147483647 -2147483647 -2147483647 -2147483647 -2147483647 -2147483647 -2147483647 -2147483647 -2147483647 -2147483647 -2147483647 -2147483647 -2147483647 -2147483647 -2147483647 -2147483647 -2147483647 -2147483647 -2147483647 -2147483647 -2147483647 -2147483647 -2147483647 -2147483647 -2147483647 -2147483647 -2147483647 -2147483647 -2147483647 -2147483647 -2147483647 -2147483647 -2147483647 -2147483647 -2147483647 -2147483647 -2147483647 -2147483647 -2147483647 -2147483647 -2147483647 -2147483647 -2147483647 -2147483647 -2147483647 -2147483647 -2147483647 -2147483647 -2147483647 -2147483647 -2147483647 -2147483647 -2147483647 -2147483647 -2147483647 -2147483647 -2147483647 -2147483647 -2147483647 -2147483647 -2147483647 -2147483647 -2147483647 -2147483647 -2147483647 -2147483647 -2147483647 -2147483647 -2147483647 -2147483647 -2147483647 -2147483647 -2147483647 -2147483647 -2147483647 -2147483647 -2147483647 -2147483647 -2147483647 -2147483647 -2147483647 -2147483647 -2147483647 -2147483647 -2147483647 -2147483647 -2147483647 -2147483647 -2147483647 -2147483647 -2147483647 -2147483647 -2147483647 -2147483647 -2147483647 -2147483647 -2147483647 -2147483647
49 50 50 49 50 51 51 51 51 51 52 52 52 53 53 53 53 54 55 54 55 55 55 55 56 56 56 56 57 57 58 57 58 58 58 59 59 60 60 60 60 61 62 62 62 63 63 63 64 64 64 65 65 65 66 66 66 66 66 66 67 67 67 67 67 67 68 68 67 68 68 69 68 69 69 69 69 69 69 69 69 69 69 69 70 69 70 70 70 70 70 70 70 70 70 70 -2147483647 -2147483647 -2147483647 -2147483647 -2147483647 -2147483647 -2147483647 -2147483647 -2147483647 -2147483647 -2147483647 -2147483647 -2147483647 -2147483647 -2147483647 -2147483647 -2147483647 -2147483647 -2147483647 -2147483647 -2147483647 -2147483647 -2147483647 -2147483647 -2147483647 -2147483647 -2147483647 -2147483647 -2147483647 -2147483647 -2147483647 -2147483647 -2147483647 -2147483647 -2147483647 -2147483647 -2147483647 -2147483647 -2147483647 -2147483647 -2147483647 -2147483647 -2147483647 -2147483647 -2147483647 -2147483647 -2147483647 -2147483647 -2147483647 -2147483647 -2147483647 -2147483647 -2147483647 -2147483647 -2147483647 -2147483647 -2147483647 -2147483647 -2147483647 -2147483647 -2147483647 -2147483647 -2147483647 -2147483647 -2147483647 -2147483647 -2147483647 -2147483647 -2147483647 -2147483647 -2147483647 -2147483647 -2147483647 -2147483647 -2147483647 -2147483647 -2147483647 -2147483647 -2147483647 -2147483647 -2147483647 -2147483647 -2147483647 -2147483647 -2147483647 -2147483647 -2147483647 -2147483647 -2147483647 -2147483647 -2147483647 -2147483647 -2147483647 -2147483647 -2147483647 -2147483647 -2147483647 -2147483647 -2147483647 -2147483647 -2147483647 -2147483647 -2147483647 -2147483647 -2147483647 -2147483647 -2147483647 -2147483647 -2147483647 -2147483647 -2147483647 -2147483647 -2147483647 -2147483647 -2147483647 -2147483647 -2147483647 -2147483647 -2147483647 -2147483647 -2147483647 -2147483647 -2147483647 -2147483647 -2147483647 -2147483647 -2147483647 -2147483647 -2147483647 -2147483647 -2147483647 -2147483647 -2147483647 -2147483647 -2147483647 -2147483647 -2147483647 -2147483647 -2147483647 -2147483647 -2147483647 -2147483647 -2147483647 -2147483647
49 49 49 50 50 50 51 51 51 52 52 52 52 53 53 53 54 54 54 54 54 55 55 55 56 56 56 57 57 57 58 58 58 59 59 59 59 60 60 61 61 61 62 62 62 62 63 62 64 64 64 65 65 65 66 66 66 66 67 67 67 67 67 67 68 67 68 67 68 68 68 68 68 69 68 69 69 69 69 69 69 69 70 70 70 70 70 -2147483647 -2147483647 -2147483647 -2147483647 -2147483647 -2147483647 -2147483647 -2147483647 -2147483647 -2147483647 -2147483647 -2147483647 -2147483647 -2147483647 -2147483647 -2147483647 -2147483647 -2147483647 -2147483647 -2147483647 -2147483647 -2147483647 -2147483647 -2147483647 -2147483647 -2147483647 -2147483647 -2147483647 -2147483647 -2147483647 -2147483647 -2147483647 -2147483647 -2147483647 -2147483647 -2147483647 -2147483647 -2147483647 -2147483647 -2147483647 -2147483647 -2147483647 -2147483647 -2147483647 -2147483647 -2147483647 -2147483647 -2147483647 -2147483647 -2147483647 -2147483647 -2147483647 -2147483647 -2147483647 -2147483647 -2147483647 -2147483647 -2147483647 -2147483647 -2147483647 -2147483647 -2147483647 -2147483647 -2147483647 -2147483647 -2147483647 -2147483647 -2147483647 -2147483647 -2147483647 -2147483647 -2147483647 -2147483647 -2147483647 -2147483647 -2147483647 -2147483647 -2147483647 -2147483647 -2147483647 -2147483647 -2147483647 -2147483647 -2147483647 -2147483647 -2147483647 -2147483647 -2147483647 -2147483647 -2147483647 -2147483647 -2147483647 -2147483647 -2147483647 -2147483647 -2147483647 -2147483647 -2147483647 -2147483647 -2147483647 -2147483647 -2147483647 -2147483647 -2147483647 -2147483647 -2147483647 -2147483647 -2147483647 -2147483647 -2147483647 -2147483647 -2147483647 -2147483647 -2147483647 -2147483647 -2147483647 -2147483647 -2147483647 -2147483647 -2147483647 -2147483647 -2147483647 -2147483647 -2147483647 -2147483647 -2147483647 -2147483647 -2147483647 -2147483647 -2147483647 -2147483647 -2147483647 -2147483647 -2147483647 -2147483647 -2147483647 -2147483647 -2147483647 -2147483647 -2147483647 -2147483647 -2147483647 -2147483647 -2147483647 -2147483647 -2147483647 -2147483647 -2147483647 -2147483647 -2147483647 -2147483647 -2147483647 -2147483647
50 49 49 50 50 50 50 51 51 52 52 52 52 52 52 53 54 54 54 55 54 55 55 55 55 56 57 56 58 57 58 57 59 59 58 59 60 60 60 60 61 61 61 62 63 63 63 63 64 64 64 65 65 65 66 66 65 66 67 67 67 66 67 68 67 67 68 68 68 68 69 69 69 68 69 69 68 69 69 70 70 70 69 69 -2147483647 -2147483647 -2147483647 -2147483647 -2147483647 -2147483647 -2147483647 -2147483647 -2147483647 -2147483647 -2147483647 -2147483647 -2147483647 -2147483647 -2147483647 -2147483647 -2147483647 -2147483647 -2147483647 -2147483647 -2147483647 -2147483647 -2147483647 -2147483647 -2147483647 -2147483647 -2147483647 -2147483647 -2147483647 -2147483647 -2147483647 -2147483647 -2147483647 -2147483647 -2147483647 -2147483647 -2147483647 -2147483647 -2147483647 -2147483647 -2147483647 -2147483647 -2147483647 -2147483647 -2147483647 -2147483647 -2147483647 -2147483647 -2147483647 -2147483647 -2147483647 -2147483647 -2147483647 -2147483647 -2147483647 -2147483647 -2147483647 -2147483647 -2147483647 -2147483647 -2147483647 -2147483647 -2147483647 -2147483647 -2147483647 -2147483647 -2147483647 -2147483647 -2147483647 -2147483647 -2147483647 -2147483647 -2147483647 -2147483647 -2147483647 -2147483647 -2147483647 -2147483647 -2147483647 -2147483647 -2147483647 -2147483647 -2147483647 -2147483647 -2147483647 -2147483647 -2147483647 -2147483647 -2147483647 -2147483647 -2147483647 -2147483647 -2147483647 -2147483647 -2147483647 -2147483647 -2147483647 -2147483647 -2147483647 -2147483647 -2147483647 -2147483647 -2147483647 -2147483647 -2147483647 -2147483647 -2147483647 -2147483647 -2147483647 -2147483647 -2147483647 -2147483647 -2147483647 -2147483647 -2147483647 -2147483647 -2147483647 -2147483647 -2147483647 -2147483647 -2147483647 -2147483647 -2147483647 -2147483647 -2147483647 -2147483647 -2147483647 -2147483647 -2147483647 -2147483647 -2147483647 -2147483647 -2147483647 -2147483647 -2147483647 -2147483647 -2147483647 -2147483647 -2147483647 -2147483647 -2147483647 -2147483647 -2147483647 -2147483647 -2147483647 -2147483647 -2147483647 -2147483647 -2147483647 -2147483647 -2147483647 -2147483647 -2147483647 -2147483647 -2147483647 -2147483647
49 49 50 49 50 50 51 50 51 51 52 52 53 52 52 53 53 53 54 54 54 55 55 56 56 56 56 57 57 57 57 57 58 58 59 59 60 60 60 60 61 62 62 62 62 62 63 63 64 64 65 65 64 66 66 66 66 67 66 67 67 66 67 68 67 68 68 68 68 68 68 69 68 69 69 69 -2147483647 69 -2147483647 -2147483647 -2147483647 -2147483647 -2147483647 -2147483647 -2147483647 -2147483647 -2147483647 -2147483647 -2147483647 -2147483647 -2147483647 -2147483647 -2147483647 -2147483647 -2147483647 -2147483647 -2147483647 -2147483647 -2147483647 -2147483647 -2147483647 -2147483647 -2147483647 -2147483647 -2147483647 -2147483647 -2147483647 -2147483647 -2147483647 -2147483647 -2147483647 -2147483647 -2147483647 -2147483647 -2147483647 -2147483647 -2147483647 -2147483647 -2147483647 -2147483647 -2147483647 -2147483647 -2147483647 -2147483647 -2147483647 -2147483647 -2147483647 -2147483647 -2147483647 -2147483647 -2147483647 -2147483647 -2147483647 -2147483647 -2147483647 -2147483647 -2147483647 -2147483647 -2147483647 -2147483647 -2147483647 -2147483647 -2147483647 -2147483647 -2147483647 -2147483647 -2147483647 -2147483647 -2147483647 -2147483647 -2147483647 -2147483647 -2147483647 -2147483647 -2147483647 -2147483647 -2147483647 -2147483647 -2147483647 -2147483647 -2147483647 -2147483647 -2147483647 -2147483647 -2147483647 -2147483647 -2147483647 -2147483647 -2147483647 -2147483647 -2147483647 -2147483647 -2147483647 -2147483647 -2147483647 -2147483647 -2147483647 -2147483647 -2147483647 -2147483647 -2147483647 -2147483647 -2147483647 -2147483647 -2147483647 -2147483647 -2147483647 -2147483647 -2147483647 -2147483647 -2147483647 -2147483647 -2147483647 -2147483647 -2147483647 -2147483647 -2147483647 -2147483647 -2147483647 -2147483647 -2147483647 -2147483647 -2147483647 -2147483647 -2147483647 -2147483647 -2147483647 -2147483647 -2147483647 -2147483647 -2147483647 -2147483647 -2147483647 -2147483647 -2147483647 -2147483647 -2147483647 -2147483647 -2147483647 -2147483647 -2147483647 -2147483647 -2147483647 -2147483647 -2147483647 -2147483647 -2147483647 -2147483647 -2147483647 -2147483647 -2147483647 -2147483647 -2147483647 -2147483647 -2147483647 -2147483647 -2147483647 -2147483647 -2147483647 -2147483647
