# Supplementary material for: Catchments catch all in South African coastal lowlands: topography and palaeoclimate restricted gene flow in Nymania capensis (Meliaceae)—a multilocus phylogeographic and distribution modelling approach
Source: PeerJ. 2017 Jan 31;5:e2965. doi: 10.7717/peerj.2965 (PMC5289106; doi:10.7717/peerj.2965)
Supplement: Supplemental Information 2 — See the Readme for file descriptions. This zip file includes all DNA alignments. [file peerj-05-2965-s002.zip › SupplementalInformationFiles/SDM.Data/CCSM/bio04.t.seasonality.asc]

NCOLS 240 
NROWS 84 
XLLCORNER 20 
YLLCORNER -35 
CELLSIZE 0.0416666666666667 
NODATA_value -2147483647 
4661 4720 4775 4809 4857 4873 4946 4992 4995 5061 5059 5131 5171 5179 5215 5234 5226 5257 5264 5288 5312 5344 5403 5388 5396 5433 5439 5460 5456 5478 5473 5439 5464 5464 5462 5468 5458 5435 5429 5429 5410 5412 5380 5365 5351 5331 5323 5320 5309 5301 5286 5300 5273 5302 5274 5274 5278 5241 5252 5240 5230 5229 5216 5240 5245 5265 5269 5257 5261 5263 5260 5273 5308 5317 5332 5359 5359 5353 5330 5319 5328 5305 5284 5284 5267 5255 5241 5223 5211 5217 5177 5159 5168 5127 5107 5090 5072 5058 5030 5037 4993 5010 4998 4977 4956 4932 4942 4900 4894 4872 4867 4831 4848 4815 4796 4775 4721 4717 4705 4698 4673 4697 4687 4714 4735 4717 4701 4758 4769 4748 4784 4797 4808 4788 4790 4797 4765 4788 4785 4789 4779 4768 4751 4761 4733 4692 4570 4585 4579 4562 4557 4524 4511 4498 4499 4466 4494 4417 4403 4349 4287 4248 4174 4102 4028 3998 3959 3950 4115 4135 4104 3950 3938 3992 3906 3803 3807 3719 3704 3722 3730 3630 3529 3451 3408 3514 3490 3447 3392 3342 3374 3386 3393 3410 3401 3349 3341 3364 3360 3360 3327 3307 3348 3391 3398 3402 3415 3425 3406 3374 3305 3262 3187 3110 3026 3002 2949 2872 2820 2744 2619 2502 2459 2432 2296 2188 2120 2111 2088 2015 1993 1975 1964 1978 1976 1962 -2147483647 -2147483647 -2147483647 -2147483647
4692 4685 4717 4768 4838 4853 4944 4972 4984 5000 5029 5076 5132 5161 5218 5226 5238 5266 5289 5255 5301 5336 5294 5351 5388 5390 5409 5463 5444 5451 5442 5432 5414 5455 5447 5426 5423 5457 5445 5408 5391 5382 5352 5347 5322 5340 5334 5299 5299 5281 5251 5243 5236 5224 5238 5230 5218 5208 5210 5221 5194 5210 5186 5208 5194 5218 5207 5200 5206 5184 5242 5200 5272 5265 5281 5293 5300 5308 5290 5283 5276 5269 5267 5267 5234 5243 5211 5185 5179 5174 5140 5140 5118 5112 5079 5056 5031 5019 5032 5032 4983 4972 4957 4927 4900 4890 4890 4860 4851 4861 4826 4796 4777 4778 4777 4732 4711 4662 4652 4643 4646 4652 4645 4667 4663 4698 4689 4690 4704 4731 4742 4740 4761 4766 4744 4750 4744 4735 4747 4734 4718 4692 4685 4704 4672 4631 4528 4486 4491 4479 4474 4433 4435 4436 4415 4454 4393 4354 4331 4282 4239 4193 4159 4091 4039 3939 3965 3955 3916 3961 3894 3873 3856 3899 3864 3769 3732 3668 3668 3659 3673 3663 3498 3387 3347 3501 3398 3385 3325 3286 3273 3275 3265 3273 3313 3284 3326 3300 3346 3336 3295 3266 3282 3307 3330 3379 3304 3360 3376 3364 3357 3286 3191 3108 3014 2979 2913 2852 2789 2718 2617 2400 2338 2238 2228 2205 2087 2043 2024 1961 1983 1954 1952 1967 2005 -2147483647 -2147483647 -2147483647 -2147483647 -2147483647
4664 4673 4694 4776 4788 4856 4922 4959 4982 4993 5029 5032 5104 5131 5203 5245 5229 5266 5307 5318 5304 5307 5295 5304 5397 5396 5399 5393 5413 5404 5397 5412 5397 5432 5424 5411 5411 5419 5414 5414 5399 5376 5356 5362 5355 5330 5308 5287 5271 5241 5233 5230 5223 5211 5202 5202 5205 5198 5189 5181 5171 5145 5179 5170 5167 5195 5198 5212 5201 5193 5201 5197 5178 5241 5235 5268 5242 5236 5242 5259 5248 5239 5245 5243 5205 5198 5199 5164 5175 5151 5142 5148 5091 5105 5042 5038 5005 4993 4975 4967 4954 4925 4896 4893 4890 4850 4834 4837 4830 4797 4763 4764 4747 4755 4687 4691 4695 4654 4654 4608 4603 4608 4604 4620 4638 4643 4680 4686 4667 4691 4705 4711 4711 4713 4719 4701 4699 4709 4679 4666 4660 4618 4621 4620 4612 4563 4450 4433 4454 4442 4401 4389 4379 4440 4401 4376 4346 4292 4282 4197 4221 4172 4123 4052 3990 3952 4002 3989 3899 3838 3844 3798 3783 3883 3840 3773 3655 3641 3585 3530 3548 3546 3487 3382 3330 3425 3213 3240 3209 3213 3222 3202 3261 3220 3195 3239 3258 3294 3282 3293 3276 3287 3275 3260 3260 3276 3253 3303 3313 3289 3268 3229 3161 3092 3013 2939 2882 2792 2759 2618 2523 2405 2292 2230 2162 2109 2021 2033 1985 1935 1952 1958 1935 1996 -2147483647 -2147483647 -2147483647 -2147483647 -2147483647 -2147483647
4640 4661 4666 4738 4769 4849 4889 4969 4971 4980 5017 5047 5085 5094 5185 5208 5245 5252 5265 5306 5296 5337 5340 5366 5355 5375 5392 5392 5419 5433 5419 5419 5384 5419 5415 5415 5389 5407 5385 5378 5378 5357 5346 5329 5297 5300 5267 5257 5235 5242 5239 5199 5183 5161 5169 5137 5160 5119 5129 5130 5099 5097 5126 5147 5150 5141 5147 5157 5163 5169 5167 5154 5174 5162 5207 5192 5203 5175 5154 5216 5202 5217 5194 5179 5179 5192 5176 5140 5123 5132 5115 5106 5089 5051 5043 5012 4979 4946 4904 4903 4900 4906 4852 4867 4843 4825 4799 4800 4765 4774 4727 4730 4721 4675 4681 4638 4639 4656 4644 4591 4557 4602 4577 4571 4592 4624 4637 4652 4645 4645 4674 4677 4685 4677 4686 4664 4666 4655 4639 4640 4633 4604 4624 4541 4447 4406 4452 4476 4480 4454 4384 4372 4389 4361 4333 4310 4294 4253 4191 4166 4117 4160 4149 4043 3904 3933 3929 3875 3885 3795 3805 3813 3781 3691 3700 3647 3619 3581 3496 3475 3555 3505 3437 3274 3237 3310 3220 3165 3185 3198 3118 3118 3133 3204 3163 3188 3207 3213 3216 3237 3240 3236 3209 3185 3179 3205 3237 3262 3230 3184 3217 3160 3075 3046 3005 2909 2813 2734 2675 2622 2479 2346 2239 2179 2126 2087 2050 2015 1950 1967 1958 1944 1951 -2147483647 -2147483647 -2147483647 -2147483647 -2147483647 -2147483647 -2147483647
4643 4626 4624 4700 4776 4832 4900 4969 4966 4993 5025 5013 5044 5115 5118 5208 5225 5235 5244 5280 5300 5322 5337 5348 5341 5341 5355 5366 5385 5388 5402 5396 5380 5398 5408 5403 5398 5427 5366 5375 5351 5360 5334 5325 5317 5289 5262 5236 5220 5201 5178 5159 5137 5125 5117 5108 5103 5105 5097 5087 5098 5101 5096 5106 5095 5114 5099 5109 5096 5106 5142 5126 5158 5138 5170 5172 5163 5142 5166 5176 5192 5162 5188 5188 5170 5179 5133 5129 5110 5085 5089 5083 5055 5047 4990 4954 4939 4898 4876 4869 4859 4847 4843 4797 4794 4795 4762 4762 4718 4741 4693 4676 4659 4632 4624 4621 4595 4624 4576 4559 4545 4534 4542 4538 4556 4558 4566 4599 4598 4599 4647 4646 4634 4646 4632 4627 4645 4631 4587 4567 4566 4548 4549 4488 4375 4442 4414 4409 4412 4387 4317 4370 4337 4310 4307 4239 4212 4237 4139 4114 4083 4052 3973 3977 3938 3876 3844 3821 3892 3801 3748 3794 3767 3724 3662 3547 3530 3510 3462 3419 3490 3402 3350 3228 3202 3256 3123 3129 3130 3136 3097 3081 3041 3103 3127 3143 3130 3159 3140 3147 3126 3146 3160 3142 3098 3119 3159 3159 3132 3115 3100 3029 2957 2965 2939 2864 2767 2665 2585 2525 2507 2375 2254 2167 2087 2053 2010 1982 1989 1973 1932 1952 -2147483647 -2147483647 -2147483647 -2147483647 -2147483647 -2147483647 -2147483647 -2147483647
4613 4663 4662 4700 4811 4872 4873 4922 4985 4983 5015 5046 5025 5076 5149 5142 5172 5213 5266 5254 5276 5258 5274 5297 5318 5319 5326 5318 5355 5369 5375 5342 5340 5370 5387 5387 5389 5375 5389 5325 5366 5340 5284 5269 5270 5262 5214 5203 5192 5171 5161 5153 5111 5115 5119 5110 5090 5068 5055 5063 5028 5054 5060 5048 5053 5062 5055 5057 5074 5072 5089 5057 5102 5078 5091 5105 5126 5115 5134 5121 5131 5144 5156 5140 5134 5128 5138 5107 5112 5073 5088 5071 5057 5036 5002 4944 4899 4899 4849 4816 4832 4814 4785 4768 4757 4735 4722 4698 4672 4678 4661 4661 4637 4624 4604 4586 4550 4573 4551 4514 4512 4500 4504 4495 4517 4542 4541 4554 4599 4578 4603 4614 4601 4581 4602 4606 4592 4566 4558 4538 4514 4536 4529 4459 4375 4387 4376 4357 4367 4315 4269 4258 4247 4233 4243 4172 4155 4148 4122 4101 4035 4011 3931 3933 3847 3796 3885 3858 3834 3695 3722 3743 3727 3674 3582 3535 3499 3428 3380 3435 3364 3277 3218 3170 3124 3107 3102 3098 3042 3045 3072 3062 3038 2990 3051 3089 3075 3134 3107 3112 3079 3082 3060 3075 3057 3077 3077 3076 3017 3032 3028 3021 2930 2820 2825 2773 2707 2638 2503 2395 2396 2301 2211 2131 2074 2026 2005 1978 1985 1965 -2147483647 -2147483647 -2147483647 -2147483647 -2147483647 -2147483647 -2147483647 -2147483647 -2147483647 -2147483647
4571 4622 4687 4751 4820 4829 4896 4941 4956 4970 4969 5022 5030 5079 5121 5136 5150 5187 5227 5242 5266 5251 5264 5267 5273 5285 5330 5310 5326 5328 5347 5346 5339 5352 5369 5383 5386 5371 5345 5341 5332 5304 5298 5257 5253 5230 5222 5185 5169 5148 5139 5140 5118 5080 5067 5059 5063 5054 5028 5032 4978 5027 4987 4996 5013 5024 5007 5012 5002 5024 5049 5063 5067 5038 5056 5078 5086 5093 5095 5104 5105 5120 5103 5116 5129 5106 5131 5127 5118 5083 5051 5048 5025 4998 4959 4930 4870 4865 4822 4807 4814 4773 4788 4741 4726 4705 4692 4669 4678 4633 4609 4591 4587 4588 4578 4521 4527 4512 4504 4488 4483 4464 4482 4482 4502 4510 4524 4555 4552 4555 4548 4589 4549 4555 4540 4543 4517 4521 4503 4490 4457 4486 4444 4445 4366 4312 4325 4309 4296 4269 4231 4200 4184 4180 4189 4132 4086 4112 4118 4056 4012 3988 3909 3881 3833 3796 3762 3758 3828 3775 3786 3683 3651 3608 3533 3522 3466 3415 3380 3360 3335 3208 3149 3125 3070 3051 3048 3024 3005 2969 2972 3028 3022 3020 2957 3057 3019 3047 3021 3034 3042 3035 3010 3026 3016 3016 3049 2993 2963 2976 3007 2929 2772 2704 2694 2696 2642 2527 2469 2382 2245 2227 2138 2098 2046 2026 2007 1969 1981 -2147483647 -2147483647 -2147483647 -2147483647 -2147483647 -2147483647 -2147483647 -2147483647 -2147483647 -2147483647 -2147483647
4551 4627 4687 4696 4727 4822 4922 4940 4974 4970 5000 4969 5030 5069 5111 5110 5061 5128 5200 5240 5230 5258 5247 5256 5267 5237 5311 5300 5314 5312 5301 5326 5333 5354 5368 5367 5368 5367 5345 5329 5290 5285 5293 5257 5211 5218 5189 5184 5148 5130 5105 5089 5096 5051 5045 5060 4988 4973 4967 4973 4998 5012 4978 4950 4988 4975 4977 4962 4971 4943 4962 4982 4983 5044 5044 5033 5022 5040 5051 5049 5051 5051 5063 5093 5088 5076 5107 5095 5085 5062 5062 5013 5003 4949 4891 4894 4854 4821 4765 4783 4786 4767 4726 4738 4685 4655 4654 4617 4610 4584 4540 4546 4542 4533 4519 4501 4507 4476 4460 4443 4427 4410 4437 4441 4457 4486 4477 4475 4507 4545 4546 4524 4536 4479 4528 4491 4434 4456 4438 4417 4455 4432 4417 4388 4343 4309 4236 4237 4229 4181 4185 4112 4108 4119 4127 4115 4055 4083 4081 4017 3946 3974 3943 3908 3805 3808 3843 3806 3846 3806 3759 3719 3582 3559 3456 3453 3416 3370 3323 3254 3240 3161 3105 3075 3045 3021 2982 2969 2954 2943 2951 2934 2922 2866 2870 2947 2999 3014 2992 3011 2994 2981 2973 2969 2969 2967 2947 2937 2926 2911 2884 2843 2792 2669 2581 2568 2581 2498 2347 2288 2216 2160 2100 2097 2054 2005 1982 1982 -2147483647 -2147483647 -2147483647 -2147483647 -2147483647 -2147483647 -2147483647 -2147483647 -2147483647 -2147483647 -2147483647 -2147483647
4563 4587 4648 4718 4735 4827 4894 4907 4930 4973 4981 4959 4995 5056 5102 5099 5108 5122 5163 5194 5209 5233 5241 5272 5296 5239 5281 5281 5279 5288 5279 5294 5301 5318 5344 5367 5349 5345 5333 5296 5271 5253 5241 5211 5199 5175 5157 5145 5101 5086 5086 5049 5049 5028 5023 5014 4983 4979 4942 4974 4934 4951 4951 4930 4951 4932 4931 4951 4941 4917 4889 4902 4917 4944 4965 4970 4974 4996 5008 5025 4996 5054 5051 5045 5068 5079 5088 5083 5071 5072 5040 4997 4967 4885 4878 4820 4803 4786 4765 4796 4762 4763 4721 4683 4648 4636 4600 4560 4567 4538 4495 4516 4491 4470 4450 4436 4464 4442 4436 4414 4395 4415 4397 4401 4418 4444 4468 4465 4483 4501 4505 4509 4487 4462 4444 4434 4353 4379 4397 4387 4393 4377 4387 4356 4317 4295 4260 4231 4161 4147 4116 4095 4068 4045 4094 4072 4078 4075 4053 3963 3928 3967 4007 3930 3860 3842 3872 3721 3766 3757 3723 3668 3650 3570 3487 3422 3380 3320 3280 3205 3179 3141 3064 3030 2985 2943 2924 2897 2883 2894 2864 2812 2772 2732 2861 2927 2901 2874 2927 2935 2923 2908 2898 2949 2876 2910 2894 2896 2849 2821 2806 2747 2671 2617 2521 2487 2358 2313 2304 2222 2174 2112 2058 2042 2007 1983 2000 -2147483647 -2147483647 -2147483647 -2147483647 -2147483647 -2147483647 -2147483647 -2147483647 -2147483647 -2147483647 -2147483647 -2147483647 -2147483647
4554 4611 4663 4769 4811 4843 4882 4878 4900 4971 4974 4960 4997 5028 5031 5014 5064 5092 5143 5194 5199 5216 5231 5256 5264 5281 5296 5281 5280 5261 5273 5267 5259 5295 5302 5353 5350 5329 5285 5276 5241 5231 5209 5171 5157 5159 5107 5095 5068 5063 5046 5008 4986 4996 5008 4954 4973 4935 4909 4932 4898 4888 4897 4900 4883 4891 4885 4904 4898 4888 4858 4847 4859 4872 4887 4930 4928 4945 4956 4973 4984 4960 5003 5003 5009 5016 5026 5051 5039 5039 5025 4962 4929 4903 4882 4828 4778 4771 4737 4706 4709 4696 4671 4635 4597 4585 4547 4539 4533 4500 4492 4486 4454 4417 4395 4416 4431 4431 4391 4350 4359 4330 4351 4360 4374 4401 4415 4412 4464 4468 4489 4501 4485 4470 4482 4407 4383 4346 4354 4355 4354 4335 4332 4311 4289 4257 4210 4209 4093 4078 4062 4060 4024 4029 4026 4010 4031 4014 4035 4017 4010 3998 3986 3934 3947 3880 3835 3739 3678 3650 3634 3590 3571 3557 3467 3415 3353 3299 3212 3177 3128 3072 3021 2987 2944 2901 2894 2851 2821 2828 2770 2735 2703 2770 2824 2842 2843 2804 2823 2850 2853 2865 2871 2806 2841 2801 2817 2794 2806 2785 2747 2714 2629 2581 2536 2447 2348 2264 2218 2171 2114 2081 2049 2016 2003 2000 -2147483647 -2147483647 -2147483647 -2147483647 -2147483647 -2147483647 -2147483647 -2147483647 -2147483647 -2147483647 -2147483647 -2147483647 -2147483647 -2147483647
4595 4647 4674 4773 4798 4823 4804 4850 4909 4954 4959 4940 4952 5002 4992 5001 5050 5068 5092 5125 5172 5184 5203 5236 5259 5229 5270 5270 5222 5229 5267 5273 5253 5267 5276 5310 5305 5298 5282 5234 5213 5158 5136 5147 5139 5104 5107 5067 5046 4990 5014 4978 4955 4954 4930 4907 4917 4915 4884 4872 4878 4871 4871 4847 4839 4847 4849 4852 4838 4819 4777 4785 4789 4826 4883 4867 4898 4905 4916 4948 4953 4978 4957 4976 4965 5013 5029 4996 5023 5029 4996 4949 4921 4879 4884 4836 4795 4753 4691 4705 4654 4616 4606 4582 4568 4529 4470 4429 4406 4422 4437 4387 4374 4388 4364 4359 4379 4367 4351 4344 4319 4326 4310 4345 4330 4350 4363 4391 4394 4429 4431 4450 4488 4485 4438 4334 4325 4350 4328 4330 4306 4279 4280 4283 4248 4179 4185 4137 4039 4007 3982 3972 3999 3987 3982 3987 3959 3993 3958 3886 3934 3913 3964 3972 3909 3844 3741 3669 3698 3645 3599 3585 3493 3463 3440 3389 3344 3294 3181 3133 3084 3030 2983 2920 2910 2876 2850 2842 2780 2750 2732 2700 2703 2764 2771 2757 2735 2748 2771 2744 2728 2787 2780 2722 2729 2762 2744 2720 2727 2708 2658 2579 2554 2514 2433 2400 2346 2266 2196 2127 2090 2076 2027 2014 1973 -2147483647 -2147483647 -2147483647 -2147483647 -2147483647 -2147483647 -2147483647 -2147483647 -2147483647 -2147483647 -2147483647 -2147483647 -2147483647 -2147483647 -2147483647
4617 4677 4703 4770 4806 4760 4710 4825 4903 4914 4981 4886 4908 4902 4974 4917 5001 5024 5072 5081 5105 5180 5178 5185 5196 5196 5212 5231 5214 5241 5258 5223 5231 5231 5187 5231 5268 5253 5239 5214 5177 5145 5103 5104 5103 5054 5039 4996 4990 4968 4973 4958 4939 4953 4909 4903 4858 4843 4849 4791 4835 4813 4810 4834 4788 4788 4782 4772 4762 4791 4776 4736 4748 4815 4806 4792 4835 4819 4843 4873 4904 4896 4916 4933 4943 4951 4973 4974 4929 4985 4952 4938 4916 4873 4827 4806 4753 4731 4674 4607 4628 4602 4587 4559 4524 4468 4461 4374 4373 4439 4389 4314 4320 4376 4330 4287 4327 4327 4311 4302 4299 4279 4265 4302 4318 4317 4313 4365 4385 4386 4375 4442 4475 4456 4369 4384 4382 4295 4290 4292 4276 4247 4203 4260 4207 4103 4159 4022 3995 3980 3940 3922 3913 3900 3919 3931 3939 3945 3926 3893 3901 3846 3840 3881 3870 3870 3810 3699 3680 3645 3539 3530 3484 3453 3430 3369 3321 3277 3173 3105 3039 2999 2947 2918 2867 2836 2807 2774 2751 2714 2661 2675 2675 2674 2711 2664 2648 2657 2651 2605 2686 2732 2710 2736 2672 2660 2645 2672 2632 2607 2569 2485 2418 2407 2352 2295 2265 2218 2148 2089 2075 2044 1992 1983 1959 -2147483647 -2147483647 -2147483647 -2147483647 -2147483647 -2147483647 -2147483647 -2147483647 -2147483647 -2147483647 -2147483647 -2147483647 -2147483647 -2147483647 -2147483647
4730 4595 4651 4722 4784 4789 4727 4748 4846 4922 4931 4848 4894 4799 4961 4979 4894 4957 4971 4994 5084 5141 5142 5125 5125 5134 5149 5202 5241 5209 5218 5181 5155 5154 5126 5148 5169 5190 5167 5134 5103 5103 5091 5062 5056 5050 4994 4981 4961 4953 4946 4921 4934 4915 4843 4839 4838 4805 4797 4791 4788 4771 4766 4766 4754 4777 4756 4775 4754 4733 4708 4692 4662 4696 4718 4767 4779 4810 4798 4827 4865 4850 4865 4910 4919 4947 4944 4943 4884 4896 4897 4875 4852 4842 4756 4676 4697 4669 4657 4624 4622 4555 4567 4533 4508 4466 4421 4341 4384 4389 4345 4278 4256 4337 4333 4269 4267 4249 4271 4257 4279 4240 4251 4256 4250 4271 4259 4284 4340 4366 4346 4372 4434 4451 4381 4377 4313 4268 4226 4267 4225 4247 4230 4216 4172 4148 4092 4048 4017 3907 3883 3888 3864 3869 3871 3871 3873 3826 3830 3894 3901 3913 3841 3834 3804 3808 3749 3665 3662 3615 3529 3497 3461 3408 3369 3339 3292 3242 3125 3040 2978 2961 2945 2897 2873 2852 2750 2750 2734 2689 2662 2599 2606 2628 2624 2589 2524 2583 2547 2600 2618 2636 2624 2632 2636 2599 2548 2555 2557 2539 2479 2417 2341 2341 2314 2249 2187 2137 2099 2065 2023 2004 1991 1981 -2147483647 -2147483647 -2147483647 -2147483647 -2147483647 -2147483647 -2147483647 -2147483647 -2147483647 -2147483647 -2147483647 -2147483647 -2147483647 -2147483647 -2147483647 -2147483647
5064 4701 4716 4790 4776 4661 4655 4768 4902 4919 4913 4751 4809 4777 4800 4912 4912 4825 4854 4849 4983 5108 5095 5121 5072 5054 5098 5156 5179 5189 5184 5137 5147 5115 5094 5094 5109 5109 5084 5061 5049 5061 5063 5066 5041 5020 4950 4960 4943 4914 4908 4866 4846 4842 4822 4800 4762 4754 4758 4759 4717 4704 4704 4715 4742 4731 4701 4719 4691 4666 4633 4630 4631 4624 4686 4734 4770 4754 4767 4795 4807 4837 4836 4859 4879 4887 4889 4881 4842 4788 4802 4836 4801 4761 4707 4641 4649 4609 4604 4577 4576 4560 4534 4485 4429 4404 4379 4305 4286 4300 4271 4208 4208 4224 4249 4225 4197 4222 4234 4205 4246 4203 4215 4231 4226 4233 4237 4228 4291 4338 4304 4361 4424 4435 4401 4366 4283 4200 4206 4252 4233 4202 4201 4140 4184 4112 4053 4040 3952 3852 3859 3853 3807 3805 3828 3827 3750 3732 3795 3801 3794 3849 3865 3815 3786 3726 3727 3670 3657 3595 3518 3425 3382 3369 3309 3257 3243 3196 3115 3013 2950 2909 2882 2846 2821 2780 2772 2743 2686 2624 2578 2590 2559 2523 2539 2518 2511 2532 2504 2521 2555 2539 2560 2565 2564 2555 2509 2446 2474 2437 2402 2358 2302 2236 2261 2178 2126 2101 2059 2043 2025 1991 -2147483647 -2147483647 -2147483647 -2147483647 -2147483647 -2147483647 -2147483647 -2147483647 -2147483647 -2147483647 -2147483647 -2147483647 -2147483647 -2147483647 -2147483647 -2147483647 -2147483647 -2147483647
5051 4916 4747 4832 4809 4697 4631 4824 4873 4824 4856 4801 4716 4778 4716 4823 4903 4864 4859 4827 4930 5056 5082 5094 5033 5066 5066 5127 5135 5149 5118 5087 5075 5032 5039 5061 5050 5022 5022 4956 4902 4992 5000 5003 4993 4962 4925 4930 4928 4933 4872 4846 4817 4796 4808 4769 4709 4710 4730 4736 4669 4704 4666 4682 4707 4632 4669 4678 4667 4647 4627 4631 4598 4617 4653 4684 4724 4736 4730 4779 4785 4791 4818 4844 4837 4852 4854 4853 4861 4779 4707 4755 4742 4718 4633 4618 4600 4553 4540 4548 4548 4522 4444 4452 4385 4347 4368 4257 4160 4166 4183 4160 4154 4187 4197 4169 4202 4242 4204 4177 4165 4185 4184 4160 4172 4176 4183 4216 4231 4268 4249 4308 4377 4398 4409 4320 4228 4191 4192 4225 4231 4192 4111 4099 4127 4076 4041 3971 3951 3856 3836 3802 3755 3777 3797 3751 3688 3696 3706 3723 3735 3751 3785 3757 3738 3656 3594 3617 3579 3573 3504 3463 3343 3291 3228 3178 3163 3166 3072 2995 2936 2882 2795 2781 2748 2735 2748 2624 2607 2572 2523 2572 2552 2534 2489 2479 2467 2456 2477 2495 2450 2509 2478 2514 2512 2492 2482 2412 2394 2319 2304 2329 2235 2221 2183 2131 2088 2067 2021 2015 2002 -2147483647 -2147483647 -2147483647 -2147483647 -2147483647 -2147483647 -2147483647 -2147483647 -2147483647 -2147483647 -2147483647 -2147483647 -2147483647 -2147483647 -2147483647 -2147483647 -2147483647 -2147483647 -2147483647
5108 5070 4846 4917 4973 4844 4713 4730 4823 4874 4816 4789 4721 4666 4721 4709 4836 4853 4763 4790 4920 5012 5027 5071 5075 5066 5055 5078 5055 5067 5050 5028 5032 4988 4985 4974 4993 4989 5013 4899 4946 4957 4876 4971 4945 4922 4890 4925 4921 4890 4838 4812 4817 4797 4758 4758 4703 4673 4670 4670 4658 4640 4638 4659 4615 4581 4577 4622 4611 4577 4557 4537 4552 4591 4618 4648 4661 4706 4699 4721 4754 4760 4796 4790 4818 4831 4827 4848 4829 4780 4701 4702 4706 4678 4634 4581 4556 4544 4521 4560 4463 4354 4303 4272 4296 4298 4175 4074 4072 4031 4058 4091 4137 4159 4203 4200 4164 4182 4171 4166 4166 4158 4124 4163 4128 4145 4142 4169 4192 4225 4225 4274 4295 4352 4379 4340 4300 4215 4260 4168 4182 4192 4092 4111 4099 4008 3953 3865 3849 3798 3774 3738 3736 3677 3744 3692 3676 3660 3687 3666 3719 3739 3701 3695 3676 3550 3568 3553 3526 3476 3471 3394 3372 3283 3245 3163 3093 3129 3052 3047 2982 2901 2781 2770 2708 2660 2655 2697 2610 2543 2512 2525 2499 2487 2478 2466 2445 2458 2420 2438 2447 2460 2436 2450 2451 2442 2416 2404 2346 2306 2231 2245 2183 2174 2102 2069 2057 2034 2005 1980 -2147483647 -2147483647 -2147483647 -2147483647 -2147483647 -2147483647 -2147483647 -2147483647 -2147483647 -2147483647 -2147483647 -2147483647 -2147483647 -2147483647 -2147483647 -2147483647 -2147483647 -2147483647 -2147483647 -2147483647
5149 5160 5100 5124 4803 4865 4721 4636 4775 4852 4866 4760 4665 4622 4659 4676 4787 4847 4853 4837 4892 4869 4947 5001 5019 5002 5022 5017 4993 5028 5017 4981 4943 4945 4941 4950 4907 4984 4985 4970 4887 4842 4892 4991 5016 4964 4918 4858 4854 4877 4837 4818 4811 4778 4752 4730 4704 4647 4647 4647 4628 4628 4620 4611 4565 4537 4555 4524 4556 4530 4558 4533 4588 4587 4625 4633 4650 4651 4663 4699 4731 4727 4737 4764 4755 4792 4792 4778 4788 4785 4740 4679 4657 4634 4600 4493 4484 4584 4547 4476 4426 4349 4312 4185 4173 4153 4082 3999 3937 3949 4070 4104 4106 4156 4182 4170 4175 4165 4130 4139 4122 4116 4077 4088 4052 4103 4129 4118 4135 4126 4116 4178 4158 4202 4319 4345 4321 4206 4203 4192 4181 4150 4122 4094 4049 3970 3846 3828 3743 3757 3758 3703 3684 3660 3663 3642 3593 3582 3581 3583 3660 3608 3651 3671 3603 3498 3447 3483 3497 3469 3418 3368 3264 3213 3188 3172 3099 3034 3016 3039 2978 2935 2829 2801 2699 2692 2670 2674 2598 2521 2480 2486 2473 2445 2457 2440 2403 2409 2379 2397 2409 2414 2433 2433 2411 2368 2351 2315 2318 2276 2211 2170 2134 2102 2055 2022 2014 1993 1991 1985 -2147483647 -2147483647 -2147483647 -2147483647 -2147483647 -2147483647 -2147483647 -2147483647 -2147483647 -2147483647 -2147483647 -2147483647 -2147483647 -2147483647 -2147483647 -2147483647 -2147483647 -2147483647 -2147483647 -2147483647
5204 5204 5228 5162 4855 4741 4625 4634 4812 4832 4771 4789 4743 4675 4653 4736 4847 4794 4822 4830 4881 4875 4972 4972 4980 4957 4938 4955 4961 4984 5012 4973 4967 4887 4887 4869 4938 5060 5059 5051 4836 4862 4918 4936 4949 4966 4905 4887 4837 4810 4816 4813 4783 4752 4714 4695 4659 4615 4617 4589 4598 4561 4585 4521 4503 4508 4475 4488 4482 4485 4478 4499 4501 4543 4563 4584 4606 4645 4679 4696 4697 4708 4712 4737 4747 4731 4742 4756 4731 4726 4712 4703 4583 4573 4614 4603 4558 4566 4517 4463 4424 4347 4344 4168 4091 4120 4139 4065 3939 3974 4054 4068 4125 4130 4154 4146 4127 4110 4087 4059 4059 4064 4041 4035 4041 4050 4069 4040 4044 4056 4043 4065 4078 4127 4161 4235 4262 4191 4189 4180 4132 4075 4062 3976 3947 3855 3816 3769 3722 3697 3703 3649 3605 3597 3582 3565 3547 3497 3545 3575 3603 3630 3572 3540 3523 3443 3419 3370 3427 3412 3350 3275 3196 3153 3125 3046 2992 2972 2956 2995 2990 2813 2925 2815 2662 2691 2741 2655 2551 2495 2451 2442 2469 2483 2487 2414 2386 2364 2407 2378 2402 2361 2372 2368 2355 2335 2324 2275 2233 2217 2164 2124 2093 2062 2016 2004 1993 1971 2020 -2147483647 -2147483647 -2147483647 -2147483647 -2147483647 -2147483647 -2147483647 -2147483647 -2147483647 -2147483647 -2147483647 -2147483647 -2147483647 -2147483647 -2147483647 -2147483647 -2147483647 -2147483647 -2147483647 -2147483647 -2147483647
5244 5234 5222 5168 4891 4846 4502 4639 4775 4723 4679 4698 4683 4653 4647 4647 4738 4729 4692 4718 4850 4888 4904 4957 4933 4883 4854 4855 4855 4890 4928 4923 4947 4942 4892 4856 4885 4929 5051 5034 4990 5014 4993 4962 4855 4842 4894 4861 4809 4843 4794 4786 4761 4717 4703 4670 4612 4605 4584 4583 4581 4525 4510 4493 4466 4465 4457 4467 4465 4487 4487 4492 4511 4543 4551 4567 4589 4612 4645 4653 4696 4680 4697 4707 4705 4737 4706 4731 4706 4700 4703 4602 4572 4581 4583 4564 4521 4479 4436 4422 4354 4283 4294 4186 4073 4004 4089 4100 3971 3907 4018 4105 4135 4091 4114 4064 4080 4093 4080 4061 4049 4035 4020 3979 4023 3986 4002 3973 3997 3960 3962 3940 4014 4027 4017 4094 4179 4174 4136 4131 4019 3940 3924 3876 3846 3826 3737 3661 3661 3616 3662 3607 3552 3541 3523 3495 3489 3453 3480 3541 3548 3477 3446 3419 3491 3390 3350 3340 3363 3310 3236 3239 3188 3110 3043 2994 2943 2961 2880 2836 2876 2740 2794 2877 2824 2665 2709 2591 2556 2513 2425 2421 2392 2406 2417 2410 2374 2374 2379 2366 2359 2348 2355 2331 2322 2303 2243 2221 2194 2170 2124 2102 2059 2034 2004 1983 1960 1967 -2147483647 -2147483647 -2147483647 -2147483647 -2147483647 -2147483647 -2147483647 -2147483647 -2147483647 -2147483647 -2147483647 -2147483647 -2147483647 -2147483647 -2147483647 -2147483647 -2147483647 -2147483647 -2147483647 -2147483647 -2147483647 -2147483647
5239 5255 5248 5260 5073 4797 4683 4802 4630 4673 4545 4565 4609 4654 4703 4708 4711 4614 4620 4687 4820 4853 4836 4916 4878 4793 4743 4722 4743 4844 4834 4850 4880 4884 4832 4746 4783 4912 4999 5059 5035 5035 5003 4994 4959 4924 4847 4876 4845 4774 4761 4774 4734 4706 4683 4624 4610 4549 4521 4523 4491 4439 4431 4439 4420 4425 4434 4435 4458 4465 4465 4484 4506 4517 4526 4571 4589 4590 4614 4640 4645 4668 4670 4687 4693 4705 4705 4705 4695 4677 4669 4626 4615 4525 4577 4501 4461 4429 4410 4402 4374 4287 4175 4125 4071 3999 3952 3913 3911 3860 3893 4042 4016 4021 4087 4073 4035 4034 4020 4023 4029 4030 4013 3992 3945 3934 3937 3902 3909 3947 3921 3964 3923 3932 3926 3996 4082 4090 4071 4035 4002 3874 3820 3730 3745 3724 3712 3673 3622 3587 3573 3581 3554 3500 3461 3440 3410 3419 3415 3487 3482 3365 3367 3358 3377 3335 3249 3249 3228 3143 3136 3193 3121 3066 3035 2985 2955 2854 2768 2710 2747 2655 2742 2734 2749 2689 2681 2696 2590 2505 2482 2433 2408 2433 2407 2406 2366 2340 2353 2355 2336 2315 2308 2294 2264 2280 2216 2205 2182 2124 2102 2059 2034 2007 1995 1985 1964 1931 -2147483647 -2147483647 -2147483647 -2147483647 -2147483647 -2147483647 -2147483647 -2147483647 -2147483647 -2147483647 -2147483647 -2147483647 -2147483647 -2147483647 -2147483647 -2147483647 -2147483647 -2147483647 -2147483647 -2147483647 -2147483647 -2147483647
5244 5266 5279 5274 5289 5175 5112 5173 4800 4698 4582 4516 4565 4571 4580 4586 4615 4591 4595 4638 4774 4742 4751 4829 4875 4767 4705 4686 4744 4749 4701 4773 4807 4805 4824 4991 4933 5030 5049 5034 5016 5016 5002 4973 4930 4912 4880 4869 4828 4795 4778 4742 4697 4673 4661 4598 4600 4546 4495 4467 4448 4425 4402 4413 4390 4413 4413 4430 4441 4453 4471 4477 4484 4505 4529 4550 4568 4579 4589 4621 4619 4642 4651 4654 4675 4670 4660 4661 4640 4637 4629 4625 4575 4545 4510 4481 4450 4420 4376 4359 4293 4205 4217 4127 4072 4025 3974 3948 3912 3928 3898 3906 3972 4013 4035 4003 3996 4002 3983 4007 3994 3961 4011 3985 3945 3918 3886 3917 3903 3935 3953 3919 3925 3942 3989 4026 4056 4006 4003 3941 3934 3866 3687 3690 3700 3712 3697 3648 3544 3540 3530 3510 3499 3428 3402 3419 3402 3364 3352 3423 3406 3319 3291 3276 3259 3305 3213 3161 3131 3157 3159 3100 3048 2985 2973 2912 2810 2774 2715 2693 2660 2569 2598 2629 2624 2759 2637 2650 2660 2565 2477 2430 2397 2391 2398 2392 2372 2316 2316 2303 2311 2322 2296 2234 2247 2235 2173 2172 2140 2117 2078 2047 2004 1985 1974 1955 1936 1928 -2147483647 -2147483647 -2147483647 -2147483647 -2147483647 -2147483647 -2147483647 -2147483647 -2147483647 -2147483647 -2147483647 -2147483647 -2147483647 -2147483647 -2147483647 -2147483647 -2147483647 -2147483647 -2147483647 -2147483647 -2147483647 -2147483647
5266 5249 5256 5262 5289 5282 5271 5212 4815 4706 4698 4571 4578 4445 4461 4547 4612 4654 4574 4637 4727 4764 4769 4849 4794 4834 4792 4732 4661 4686 4706 4768 4817 4971 5023 5058 5095 5077 5029 4984 5022 4990 4971 4952 4929 4873 4860 4842 4804 4751 4717 4696 4670 4671 4623 4576 4556 4533 4496 4466 4448 4437 4404 4391 4381 4401 4411 4401 4425 4441 4453 4476 4481 4484 4512 4537 4549 4556 4602 4608 4597 4626 4619 4611 4652 4607 4679 4633 4639 4626 4608 4599 4530 4546 4505 4460 4433 4392 4388 4273 4269 4215 4180 4128 4085 4025 4032 3971 3940 3923 3917 3929 4028 3981 3969 3965 3965 3984 3981 3940 3944 3952 3990 3971 3897 3902 3905 3920 3910 3880 3902 3919 3894 3868 3872 3956 3977 3946 3942 3915 3878 3801 3679 3657 3644 3684 3675 3626 3569 3581 3535 3471 3485 3411 3423 3424 3422 3349 3305 3336 3324 3266 3246 3234 3206 3223 3198 3121 3092 3093 3066 3008 2982 2945 2883 2826 2763 2702 2649 2619 2594 2559 2533 2548 2600 2687 2708 2733 2707 2626 2467 2408 2375 2368 2389 2392 2350 2308 2288 2294 2298 2256 2255 2246 2220 2205 2160 2130 2105 2081 2054 2023 2004 1983 1960 1940 1942 -2147483647 -2147483647 -2147483647 -2147483647 -2147483647 -2147483647 -2147483647 -2147483647 -2147483647 -2147483647 -2147483647 -2147483647 -2147483647 -2147483647 -2147483647 -2147483647 -2147483647 -2147483647 -2147483647 -2147483647 -2147483647 -2147483647 -2147483647
5270 5286 5273 5299 5309 5305 5283 5139 4829 4712 4662 4611 4550 4473 4511 4573 4532 4569 4597 4624 4646 4712 4735 4759 4826 4797 4776 4756 4594 4585 4665 4934 5036 5052 5057 5077 5071 5076 5079 5036 5004 4964 4971 4926 4888 4842 4821 4822 4763 4758 4708 4679 4660 4603 4579 4555 4538 4520 4452 4440 4440 4404 4393 4381 4364 4381 4392 4391 4420 4432 4433 4471 4472 4476 4505 4516 4543 4556 4568 4590 4597 4612 4619 4631 4610 4637 4633 4619 4622 4605 4599 4570 4543 4521 4467 4463 4416 4421 4379 4304 4273 4230 4181 4143 4104 4051 4033 3995 3990 3979 3957 3948 3963 3980 3964 3977 3975 3988 3986 3993 3970 3967 4007 3978 3940 3836 3851 3889 3902 3826 3879 3855 3840 3829 3808 3858 3890 3856 3865 3827 3761 3703 3738 3612 3645 3725 3669 3560 3555 3593 3531 3499 3563 3563 3507 3469 3428 3325 3365 3290 3378 3319 3212 3205 3172 3154 3121 3076 3055 3037 3015 2945 2912 2870 2844 2754 2702 2661 2640 2618 2538 2571 2554 2512 2488 2563 2552 2520 2576 2580 2522 2399 2408 2365 2408 2387 2315 2298 2270 2318 2290 2242 2225 2236 2177 2172 2127 2103 2081 2076 2042 2013 1975 1972 1954 1938 -2147483647 -2147483647 -2147483647 -2147483647 -2147483647 -2147483647 -2147483647 -2147483647 -2147483647 -2147483647 -2147483647 -2147483647 -2147483647 -2147483647 -2147483647 -2147483647 -2147483647 -2147483647 -2147483647 -2147483647 -2147483647 -2147483647 -2147483647 -2147483647
5283 5270 5162 5292 5310 5319 5310 5261 5094 4734 4661 4622 4538 4525 4534 4566 4523 4534 4533 4608 4617 4689 4728 4694 4723 4711 4759 4775 4755 4730 4948 5022 5041 5038 5074 5080 5063 5079 5036 5022 4996 4954 4915 4893 4850 4828 4788 4763 4746 4726 4687 4652 4635 4603 4559 4546 4526 4499 4463 4424 4389 4382 4370 4368 4355 4370 4367 4365 4399 4411 4409 4448 4432 4472 4472 4512 4517 4522 4551 4567 4582 4597 4602 4609 4598 4610 4601 4596 4601 4601 4561 4556 4500 4490 4475 4459 4451 4420 4353 4330 4286 4215 4204 4180 4118 4065 4029 4049 4052 4012 3978 3988 3997 3997 3966 3987 4001 3980 4018 3969 3974 3971 3985 3973 3944 3865 3816 3868 3817 3844 3826 3797 3794 3760 3767 3765 3761 3794 3815 3786 3738 3666 3684 3681 3728 3694 3614 3507 3568 3648 3589 3546 3630 3630 3599 3554 3506 3455 3288 3364 3434 3495 3266 3267 3119 3063 3076 3024 2993 2978 2941 2898 2856 2804 2750 2710 2657 2612 2591 2589 2588 2532 2562 2557 2505 2522 2639 2612 2567 2584 2571 2508 2433 2400 2381 2392 2337 2296 2254 2242 2247 2209 2195 2192 2157 2141 2119 2110 2068 2015 1972 2013 1956 1960 -2147483647 -2147483647 -2147483647 -2147483647 -2147483647 -2147483647 -2147483647 -2147483647 -2147483647 -2147483647 -2147483647 -2147483647 -2147483647 -2147483647 -2147483647 -2147483647 -2147483647 -2147483647 -2147483647 -2147483647 -2147483647 -2147483647 -2147483647 -2147483647 -2147483647 -2147483647
5242 5245 5127 5206 5276 5310 5310 5305 5167 4868 4621 4589 4558 4519 4530 4545 4527 4545 4609 4614 4639 4676 4697 4682 4652 4653 4668 4775 4917 4977 4981 5038 5010 5063 5059 5059 5041 5041 5018 4966 4968 4909 4881 4876 4836 4781 4752 4743 4721 4681 4656 4623 4595 4571 4558 4536 4497 4466 4448 4408 4401 4373 4350 4348 4348 4358 4381 4355 4382 4404 4409 4439 4432 4472 4462 4482 4502 4517 4527 4556 4572 4581 4625 4593 4608 4613 4605 4607 4607 4582 4563 4542 4502 4494 4488 4456 4424 4397 4356 4321 4265 4224 4204 4173 4136 4095 4065 4078 4079 4037 4039 4028 4016 4007 4020 4030 4015 4017 4009 3982 3990 3948 3951 3940 3906 3830 3800 3810 3780 3782 3800 3769 3773 3728 3726 3720 3743 3733 3733 3742 3717 3701 3716 3735 3669 3606 3545 3513 3545 3572 3624 3631 3661 3580 3485 3419 3395 3327 3349 3546 3620 3532 3454 3290 3076 3027 3021 2967 2915 2909 2860 2832 2794 2761 2696 2658 2604 2527 2521 2548 2556 2560 2583 2603 2552 2557 2558 2478 2477 2470 2476 2496 2465 2441 2422 2380 2365 2290 2262 2238 2238 2194 2184 2175 2141 2113 2101 2067 2049 2010 1997 1981 1964 -2147483647 -2147483647 -2147483647 -2147483647 -2147483647 -2147483647 -2147483647 -2147483647 -2147483647 -2147483647 -2147483647 -2147483647 -2147483647 -2147483647 -2147483647 -2147483647 -2147483647 -2147483647 -2147483647 -2147483647 -2147483647 -2147483647 -2147483647 -2147483647 -2147483647 -2147483647 -2147483647
5158 5250 5114 5182 5267 5282 5283 5294 5218 5128 4972 4941 4955 4811 4667 4505 4518 4540 4568 4588 4576 4631 4606 4623 4631 4555 4562 4760 4964 5029 5073 5078 5062 5068 5044 5024 5024 4983 4966 4942 4932 4897 4846 4820 4794 4764 4737 4712 4681 4640 4627 4595 4570 4547 4515 4491 4446 4444 4411 4383 4366 4350 4321 4338 4328 4344 4344 4355 4355 4399 4399 4412 4445 4414 4436 4466 4487 4521 4516 4555 4585 4553 4552 4581 4587 4596 4569 4574 4562 4565 4541 4523 4522 4484 4469 4431 4404 4365 4353 4297 4268 4228 4195 4175 4151 4100 4100 4077 4095 4076 4063 4065 4074 4036 4031 4036 4049 4025 4014 4014 3982 3989 4005 3966 3899 3858 3832 3750 3728 3751 3775 3751 3704 3679 3670 3682 3676 3679 3691 3678 3669 3709 3709 3710 3648 3535 3477 3529 3573 3595 3644 3636 3608 3520 3469 3469 3404 3449 3514 3594 3661 3552 3483 3337 3226 3031 2968 2948 2897 2854 2823 2810 2744 2685 2641 2612 2646 2603 2577 2605 2586 2527 2577 2500 2511 2471 2403 2422 2417 2378 2379 2352 2329 2344 2334 2343 2354 2277 2264 2202 2201 2182 2167 2171 2136 2073 2059 2058 2024 2019 1965 1996 -2147483647 -2147483647 -2147483647 -2147483647 -2147483647 -2147483647 -2147483647 -2147483647 -2147483647 -2147483647 -2147483647 -2147483647 -2147483647 -2147483647 -2147483647 -2147483647 -2147483647 -2147483647 -2147483647 -2147483647 -2147483647 -2147483647 -2147483647 -2147483647 -2147483647 -2147483647 -2147483647 -2147483647
5056 5175 5158 5078 5248 5243 5264 5290 5224 5247 5180 5185 5134 4954 4647 4458 4507 4492 4516 4514 4538 4536 4544 4538 4592 4528 4582 4761 4984 5051 5078 5078 5082 5082 5031 5043 5011 4973 4924 4882 4880 4860 4816 4802 4751 4728 4685 4685 4645 4617 4585 4557 4559 4535 4483 4454 4447 4424 4388 4364 4353 4306 4306 4294 4328 4312 4335 4371 4385 4390 4359 4399 4400 4433 4456 4469 4478 4489 4513 4522 4541 4560 4561 4561 4561 4576 4569 4555 4565 4553 4548 4523 4500 4457 4461 4425 4372 4345 4339 4300 4280 4239 4204 4183 4147 4136 4135 4106 4111 4111 4081 4126 4124 4071 4076 4077 4073 4055 4056 4000 3967 3972 3978 3973 3937 3890 3821 3740 3706 3709 3700 3681 3649 3651 3642 3632 3616 3608 3643 3610 3666 3698 3619 3611 3585 3508 3469 3499 3534 3622 3665 3655 3542 3548 3499 3433 3469 3555 3448 3596 3616 3482 3372 3269 3043 3032 3064 2916 2843 2905 2936 2864 2847 2696 2626 2608 2648 2632 2608 2562 2532 2523 2455 2468 2451 2405 2409 2422 2383 2375 2350 2316 2338 2353 2333 2300 2266 2269 2215 2197 2174 2164 2138 2114 2145 2095 2073 1998 2030 1983 1992 -2147483647 -2147483647 -2147483647 -2147483647 -2147483647 -2147483647 -2147483647 -2147483647 -2147483647 -2147483647 -2147483647 -2147483647 -2147483647 -2147483647 -2147483647 -2147483647 -2147483647 -2147483647 -2147483647 -2147483647 -2147483647 -2147483647 -2147483647 -2147483647 -2147483647 -2147483647 -2147483647 -2147483647 -2147483647
5198 5253 5230 5107 5166 5240 5219 5249 5275 5284 5243 5154 5054 4988 4841 4889 4762 4445 4453 4455 4466 4471 4494 4507 4489 4494 4584 4829 4919 5019 5050 5048 5043 5043 5009 5024 4994 4939 4931 4881 4863 4783 4750 4737 4720 4687 4664 4649 4605 4571 4567 4525 4492 4480 4460 4416 4407 4368 4356 4344 4332 4319 4301 4312 4333 4317 4308 4338 4345 4347 4399 4383 4395 4422 4439 4457 4472 4490 4492 4522 4519 4537 4546 4570 4569 4554 4535 4539 4528 4542 4519 4491 4475 4443 4416 4405 4391 4359 4336 4304 4264 4238 4237 4194 4164 4141 4114 4126 4125 4131 4144 4146 4126 4107 4095 4076 4067 4061 4052 4004 4005 3997 3965 3997 3966 3906 3805 3723 3701 3689 3635 3634 3636 3604 3574 3596 3587 3543 3572 3603 3655 3678 3659 3629 3553 3464 3542 3622 3633 3603 3692 3628 3619 3573 3474 3405 3572 3566 3436 3648 3640 3467 3205 3177 3215 3244 3279 2978 2861 2862 3028 2930 2971 2737 2540 2580 2621 2559 2504 2472 2505 2504 2548 2573 2550 2423 2436 2418 2391 2402 2333 2291 2325 2303 2261 2249 2244 2254 2171 2244 2177 2162 2118 2138 2103 2068 2062 2021 2003 1983 -2147483647 -2147483647 -2147483647 -2147483647 -2147483647 -2147483647 -2147483647 -2147483647 -2147483647 -2147483647 -2147483647 -2147483647 -2147483647 -2147483647 -2147483647 -2147483647 -2147483647 -2147483647 -2147483647 -2147483647 -2147483647 -2147483647 -2147483647 -2147483647 -2147483647 -2147483647 -2147483647 -2147483647 -2147483647 -2147483647
5248 5257 5218 5162 5093 5191 5146 5147 5258 5263 5251 5216 5200 5178 5104 5027 4907 4598 4564 4514 4615 4702 4747 4723 4609 4647 4660 4708 4906 5010 5018 5027 5018 4988 4969 4963 4951 4876 4855 4805 4767 4734 4719 4676 4663 4624 4600 4594 4559 4538 4532 4489 4460 4452 4412 4416 4359 4336 4312 4314 4284 4284 4273 4278 4260 4285 4291 4308 4319 4345 4342 4386 4380 4371 4406 4435 4433 4440 4490 4511 4526 4568 4555 4524 4567 4545 4535 4557 4517 4517 4522 4482 4462 4439 4400 4375 4362 4357 4322 4302 4269 4243 4226 4195 4192 4147 4167 4151 4137 4155 4187 4166 4157 4118 4102 4081 4077 4048 4065 4009 3990 3982 4004 3994 3984 3915 3855 3730 3670 3661 3609 3605 3561 3562 3561 3562 3536 3532 3496 3536 3612 3537 3551 3555 3564 3563 3605 3579 3603 3659 3682 3673 3616 3495 3420 3392 3559 3690 3648 3605 3522 3505 3368 3161 3389 3368 3256 3182 3074 2973 3096 3082 2905 2666 2509 2667 2629 2630 2530 2563 2530 2504 2538 2524 2489 2512 2421 2440 2398 2423 2360 2330 2303 2330 2250 2278 2234 2214 2200 2180 2146 2144 2105 2083 2076 2032 2031 1997 -2147483647 -2147483647 -2147483647 -2147483647 -2147483647 -2147483647 -2147483647 -2147483647 -2147483647 -2147483647 -2147483647 -2147483647 -2147483647 -2147483647 -2147483647 -2147483647 -2147483647 -2147483647 -2147483647 -2147483647 -2147483647 -2147483647 -2147483647 -2147483647 -2147483647 -2147483647 -2147483647 -2147483647 -2147483647 -2147483647 -2147483647 -2147483647
5229 5203 5179 5136 5054 5134 5124 5139 5230 5203 5227 5216 5205 5111 5025 4866 4677 4688 4779 4716 4734 4814 4828 4821 4770 4788 4730 4730 4897 4955 4972 4968 4982 4943 4929 4926 4862 4831 4813 4745 4747 4696 4663 4658 4603 4593 4567 4555 4529 4507 4486 4457 4444 4400 4376 4349 4327 4318 4275 4278 4237 4247 4239 4254 4260 4271 4278 4269 4276 4324 4369 4354 4396 4416 4400 4427 4434 4445 4468 4492 4508 4520 4508 4535 4536 4547 4545 4539 4525 4515 4516 4491 4447 4444 4398 4375 4354 4322 4311 4278 4250 4233 4194 4217 4198 4152 4169 4160 4174 4206 4206 4194 4169 4120 4053 4084 4080 4106 4072 4025 3984 3991 4000 4048 3993 3957 3840 3699 3640 3623 3598 3529 3463 3436 3393 3442 3463 3483 3448 3589 3579 3477 3503 3542 3555 3590 3624 3602 3538 3583 3643 3670 3616 3508 3443 3498 3577 3650 3618 3581 3453 3396 3350 3356 3441 3337 3232 3068 3275 2972 3132 3015 2907 2527 2686 2780 2885 2796 2776 2704 2671 2583 2568 2528 2485 2470 2443 2436 2397 2384 2403 2348 2299 2273 2280 2242 2231 2208 2180 2167 2146 2104 2128 2062 2066 2024 2019 -2147483647 -2147483647 -2147483647 -2147483647 -2147483647 -2147483647 -2147483647 -2147483647 -2147483647 -2147483647 -2147483647 -2147483647 -2147483647 -2147483647 -2147483647 -2147483647 -2147483647 -2147483647 -2147483647 -2147483647 -2147483647 -2147483647 -2147483647 -2147483647 -2147483647 -2147483647 -2147483647 -2147483647 -2147483647 -2147483647 -2147483647 -2147483647 -2147483647
5095 5075 5165 5200 5032 5006 4961 5032 5177 5135 5197 5153 5136 5114 4975 4745 4816 4750 4813 4691 4781 4773 4867 4876 4828 4817 4726 4744 4725 4876 4916 4925 4921 4894 4862 4841 4830 4773 4767 4715 4650 4640 4602 4584 4570 4542 4523 4519 4488 4454 4450 4426 4383 4332 4349 4302 4309 4270 4241 4251 4225 4212 4221 4232 4240 4247 4252 4265 4273 4317 4321 4343 4342 4374 4386 4413 4467 4469 4483 4516 4487 4489 4547 4531 4548 4564 4505 4525 4521 4507 4482 4454 4438 4390 4386 4374 4329 4310 4285 4233 4217 4216 4200 4223 4148 4161 4150 4139 4140 4207 4199 4211 4194 4150 4042 4020 4072 4120 4143 4042 3937 3981 4028 4021 4034 4005 3835 3706 3617 3598 3557 3529 3438 3420 3421 3386 3469 3500 3539 3565 3515 3462 3460 3478 3512 3554 3559 3561 3582 3584 3593 3603 3567 3532 3550 3542 3572 3652 3698 3696 3502 3484 3405 3451 3450 3346 3255 3284 3313 3232 3142 2965 2866 2673 2882 2961 2978 2939 2776 2752 2702 2676 2640 2567 2514 2474 2463 2438 2401 2358 2324 2338 2287 2294 2256 2267 2220 2190 2177 2142 2130 2088 2065 2034 2043 2017 -2147483647 -2147483647 -2147483647 -2147483647 -2147483647 -2147483647 -2147483647 -2147483647 -2147483647 -2147483647 -2147483647 -2147483647 -2147483647 -2147483647 -2147483647 -2147483647 -2147483647 -2147483647 -2147483647 -2147483647 -2147483647 -2147483647 -2147483647 -2147483647 -2147483647 -2147483647 -2147483647 -2147483647 -2147483647 -2147483647 -2147483647 -2147483647 -2147483647 -2147483647
5163 5183 5137 5060 5097 5017 4946 4901 5030 5064 5104 5111 5033 5076 4892 4808 4817 4811 4817 4859 4818 4841 4865 4900 4828 4790 4785 4712 4653 4831 4853 4859 4847 4849 4819 4777 4756 4709 4679 4635 4616 4556 4550 4526 4522 4487 4476 4468 4444 4403 4382 4348 4325 4306 4277 4257 4261 4219 4219 4206 4166 4190 4196 4197 4183 4200 4221 4227 4255 4281 4287 4305 4342 4344 4373 4393 4427 4461 4483 4489 4518 4500 4526 4499 4511 4495 4496 4495 4497 4474 4454 4423 4422 4397 4374 4348 4334 4307 4261 4259 4214 4233 4174 4172 4117 4082 4094 4085 4117 4189 4229 4250 4238 4194 4110 4105 4175 4163 4149 4076 4051 4058 4024 3933 4029 4049 3835 3697 3604 3586 3544 3515 3460 3404 3434 3392 3432 3524 3545 3557 3519 3471 3469 3478 3513 3519 3538 3556 3556 3585 3604 3571 3477 3477 3537 3537 3553 3586 3656 3650 3595 3536 3448 3396 3410 3378 3313 3342 3320 3166 3019 2895 2967 2985 3016 3005 3019 2917 2778 2761 2711 2661 2643 2575 2516 2479 2410 2399 2403 2355 2309 2327 2297 2275 2256 2232 2202 2187 2157 2106 2102 2082 2058 2023 1995 -2147483647 -2147483647 -2147483647 -2147483647 -2147483647 -2147483647 -2147483647 -2147483647 -2147483647 -2147483647 -2147483647 -2147483647 -2147483647 -2147483647 -2147483647 -2147483647 -2147483647 -2147483647 -2147483647 -2147483647 -2147483647 -2147483647 -2147483647 -2147483647 -2147483647 -2147483647 -2147483647 -2147483647 -2147483647 -2147483647 -2147483647 -2147483647 -2147483647 -2147483647 -2147483647
5183 5167 5158 5139 5076 4954 4850 4773 4784 4941 5014 5007 4934 4942 4797 4814 4852 4894 4891 4871 4870 4939 4904 4902 4850 4824 4777 4684 4670 4800 4794 4808 4799 4769 4737 4717 4696 4636 4616 4567 4579 4509 4492 4482 4465 4443 4427 4420 4395 4389 4362 4338 4286 4274 4226 4215 4184 4177 4153 4148 4170 4141 4151 4160 4157 4177 4219 4199 4244 4248 4268 4307 4302 4347 4352 4357 4413 4426 4432 4453 4492 4519 4503 4497 4504 4511 4508 4458 4464 4449 4460 4422 4422 4392 4371 4343 4322 4286 4253 4253 4226 4191 4186 4127 4117 4106 4106 4088 4163 4185 4218 4282 4270 4170 4126 4178 4217 4249 4177 4078 4132 4119 4047 4015 4124 4055 3866 3796 3621 3605 3517 3515 3446 3441 3478 3442 3404 3421 3502 3553 3500 3441 3438 3437 3447 3467 3489 3535 3537 3570 3564 3568 3579 3545 3572 3533 3501 3532 3567 3607 3566 3567 3468 3399 3405 3389 3306 3367 3245 3185 3120 3004 2980 2973 3001 3005 3019 2951 2776 2719 2629 2646 2565 2503 2510 2473 2444 2374 2356 2365 2334 2290 2298 2261 2243 2229 2167 2148 2123 2100 2080 2057 2020 2010 -2147483647 -2147483647 -2147483647 -2147483647 -2147483647 -2147483647 -2147483647 -2147483647 -2147483647 -2147483647 -2147483647 -2147483647 -2147483647 -2147483647 -2147483647 -2147483647 -2147483647 -2147483647 -2147483647 -2147483647 -2147483647 -2147483647 -2147483647 -2147483647 -2147483647 -2147483647 -2147483647 -2147483647 -2147483647 -2147483647 -2147483647 -2147483647 -2147483647 -2147483647 -2147483647 -2147483647
5178 5078 5014 5054 5066 5011 4937 4876 4773 4813 4881 4874 4745 4821 4878 4870 4888 4876 4907 4860 4820 4855 4915 4921 4796 4752 4723 4653 4639 4754 4750 4756 4712 4720 4679 4641 4617 4571 4546 4520 4484 4460 4427 4419 4400 4397 4376 4361 4368 4332 4288 4283 4270 4230 4191 4189 4134 4150 4144 4110 4107 4096 4112 4128 4158 4126 4126 4151 4186 4211 4249 4257 4261 4301 4329 4393 4385 4407 4451 4474 4447 4468 4496 4501 4490 4497 4492 4495 4470 4436 4421 4422 4397 4370 4354 4316 4283 4248 4282 4230 4226 4188 4207 4178 4174 4174 4154 4131 4190 4186 4212 4259 4235 4206 4225 4095 4190 4264 4127 4025 4016 4223 4079 4015 4162 4161 4006 3824 3665 3633 3557 3543 3448 3445 3477 3482 3383 3421 3510 3545 3463 3447 3374 3377 3397 3396 3446 3467 3512 3530 3536 3540 3540 3556 3568 3512 3533 3489 3541 3552 3578 3537 3441 3372 3361 3364 3383 3314 3251 3135 3093 3044 3044 2959 2899 2873 2928 2939 2838 2705 2620 2581 2537 2493 2430 2422 2419 2385 2346 2319 2343 2292 2266 2243 2219 2155 2148 2123 2108 2065 2049 2008 2007 -2147483647 -2147483647 -2147483647 -2147483647 -2147483647 -2147483647 -2147483647 -2147483647 -2147483647 -2147483647 -2147483647 -2147483647 -2147483647 -2147483647 -2147483647 -2147483647 -2147483647 -2147483647 -2147483647 -2147483647 -2147483647 -2147483647 -2147483647 -2147483647 -2147483647 -2147483647 -2147483647 -2147483647 -2147483647 -2147483647 -2147483647 -2147483647 -2147483647 -2147483647 -2147483647 -2147483647 -2147483647
5087 5089 4966 4882 4979 4998 4980 4889 4865 4757 4591 4676 4594 4718 4792 4831 4877 4939 4961 4934 4885 4808 4870 4902 4730 4639 4615 4515 4584 4635 4665 4669 4660 4650 4622 4589 4539 4493 4490 4434 4417 4370 4356 4332 4318 4315 4323 4332 4307 4289 4276 4224 4185 4181 4168 4152 4119 4099 4079 4077 4042 4084 4071 4060 4092 4139 4116 4136 4194 4193 4220 4230 4244 4271 4288 4332 4378 4377 4401 4440 4456 4476 4476 4490 4479 4479 4470 4473 4423 4359 4372 4385 4358 4334 4338 4307 4285 4253 4238 4235 4196 4183 4218 4182 4177 4166 4165 4189 4220 4254 4273 4326 4318 4281 4313 4279 4214 4352 4117 4160 4159 4271 4108 4015 4195 4080 3814 3686 3616 3641 3599 3594 3518 3488 3510 3526 3448 3398 3421 3501 3468 3407 3363 3374 3405 3421 3386 3404 3407 3430 3458 3469 3461 3479 3522 3481 3505 3473 3424 3426 3483 3493 3479 3367 3318 3357 3332 3254 3172 3141 3125 3118 3042 2924 2880 2864 2841 2823 2772 2649 2644 2549 2530 2459 2418 2386 2359 2345 2350 2301 2286 2279 2243 2219 2177 2158 2131 2114 2055 2048 2071 2015 -2147483647 -2147483647 -2147483647 -2147483647 -2147483647 -2147483647 -2147483647 -2147483647 -2147483647 -2147483647 -2147483647 -2147483647 -2147483647 -2147483647 -2147483647 -2147483647 -2147483647 -2147483647 -2147483647 -2147483647 -2147483647 -2147483647 -2147483647 -2147483647 -2147483647 -2147483647 -2147483647 -2147483647 -2147483647 -2147483647 -2147483647 -2147483647 -2147483647 -2147483647 -2147483647 -2147483647 -2147483647 -2147483647
5159 5117 5103 5106 5059 4992 4947 4932 4902 4726 4619 4521 4599 4671 4737 4720 4746 4835 4877 4958 4956 4884 4861 4909 4839 4744 4636 4626 4658 4658 4629 4622 4591 4564 4526 4516 4472 4447 4408 4395 4384 4341 4282 4275 4282 4261 4255 4285 4280 4237 4211 4176 4150 4094 4072 4061 4057 4044 4036 4023 4039 4027 4012 4063 4050 4061 4053 4082 4085 4087 4128 4188 4213 4256 4279 4306 4338 4366 4372 4398 4431 4437 4488 4467 4479 4479 4463 4463 4442 4398 4391 4381 4363 4327 4297 4279 4241 4220 4218 4206 4205 4179 4195 4163 4152 4166 4174 4190 4191 4243 4260 4301 4335 4340 4392 4392 4424 4463 4467 4457 4462 4492 4447 4425 4384 4163 4019 3925 3754 3651 3630 3636 3541 3569 3471 3531 3501 3414 3427 3486 3510 3471 3394 3405 3405 3435 3380 3346 3307 3337 3341 3381 3378 3429 3458 3468 3466 3471 3471 3394 3398 3435 3436 3311 3271 3315 3299 3223 3159 3154 3143 3105 3036 2989 2888 2833 2826 2739 2659 2617 2557 2479 2449 2432 2416 2382 2334 2354 2300 2287 2279 2251 2222 2190 2173 2131 2114 2079 2056 2074 -2147483647 -2147483647 -2147483647 -2147483647 -2147483647 -2147483647 -2147483647 -2147483647 -2147483647 -2147483647 -2147483647 -2147483647 -2147483647 -2147483647 -2147483647 -2147483647 -2147483647 -2147483647 -2147483647 -2147483647 -2147483647 -2147483647 -2147483647 -2147483647 -2147483647 -2147483647 -2147483647 -2147483647 -2147483647 -2147483647 -2147483647 -2147483647 -2147483647 -2147483647 -2147483647 -2147483647 -2147483647 -2147483647 -2147483647 -2147483647
5117 5121 5098 5108 5074 4985 5008 4909 4768 4652 4734 4678 4644 4705 4760 4780 4786 4846 4907 4865 4972 4869 4891 4824 4732 4641 4589 4568 4623 4620 4608 4562 4509 4481 4461 4438 4401 4403 4337 4338 4297 4278 4264 4244 4235 4237 4225 4261 4219 4166 4141 4100 4060 4056 4043 4020 3987 4009 3967 4004 4026 3997 3976 4003 3984 4050 4044 4081 4092 4098 4131 4146 4178 4193 4245 4275 4344 4327 4373 4384 4418 4439 4440 4456 4470 4462 4451 4442 4430 4420 4391 4346 4311 4274 4283 4227 4223 4199 4175 4169 4159 4150 4143 4152 4136 4139 4151 4156 4189 4190 4215 4270 4258 4339 4367 4419 4420 4463 4502 4514 4525 4552 4556 4521 4443 4342 4242 4100 3943 3800 3751 3690 3684 3629 3587 3538 3589 3509 3463 3461 3470 3482 3426 3405 3437 3407 3429 3391 3416 3366 3386 3350 3356 3356 3357 3362 3357 3393 3431 3416 3378 3372 3438 3376 3335 3214 3234 3240 3193 3149 3111 3067 3028 2951 2872 2816 2764 2722 2618 2563 2490 2474 2415 2398 2360 2326 2276 2285 2254 2281 2251 2230 2190 2164 2145 2115 2089 2051 2049 -2147483647 -2147483647 -2147483647 -2147483647 -2147483647 -2147483647 -2147483647 -2147483647 -2147483647 -2147483647 -2147483647 -2147483647 -2147483647 -2147483647 -2147483647 -2147483647 -2147483647 -2147483647 -2147483647 -2147483647 -2147483647 -2147483647 -2147483647 -2147483647 -2147483647 -2147483647 -2147483647 -2147483647 -2147483647 -2147483647 -2147483647 -2147483647 -2147483647 -2147483647 -2147483647 -2147483647 -2147483647 -2147483647 -2147483647 -2147483647 -2147483647
5090 5089 5067 5064 5056 5064 4935 4847 4761 4805 4719 4824 4721 4794 4842 4793 4844 4904 4931 4982 5013 4959 4838 4758 4762 4657 4602 4587 4598 4578 4531 4517 4479 4420 4393 4349 4325 4289 4289 4270 4244 4220 4202 4196 4168 4175 4200 4222 4147 4114 4083 4030 4024 3980 4001 3963 3968 3936 3952 3962 3995 3966 3973 3976 4004 4010 4028 4028 4021 4069 4088 4111 4144 4173 4201 4231 4262 4291 4334 4377 4400 4410 4418 4427 4476 4423 4370 4269 4227 4172 4267 4286 4270 4268 4255 4237 4155 4157 4145 4125 4131 4131 4127 4130 4116 4116 4100 4123 4131 4173 4206 4242 4270 4290 4321 4360 4447 4443 4511 4555 4580 4595 4608 4584 4539 4506 4386 4270 4159 4044 3955 3826 3760 3655 3635 3608 3600 3551 3504 3456 3468 3445 3445 3433 3407 3441 3391 3389 3384 3345 3382 3385 3391 3366 3331 3317 3303 3317 3341 3354 3358 3332 3330 3328 3365 3243 3098 3128 3129 3094 3022 2975 2955 2892 2832 2787 2721 2642 2633 2581 2505 2437 2379 2356 2351 2326 2322 2296 2248 2239 2221 2191 2150 2143 2112 2088 2082 2075 -2147483647 -2147483647 -2147483647 -2147483647 -2147483647 -2147483647 -2147483647 -2147483647 -2147483647 -2147483647 -2147483647 -2147483647 -2147483647 -2147483647 -2147483647 -2147483647 -2147483647 -2147483647 -2147483647 -2147483647 -2147483647 -2147483647 -2147483647 -2147483647 -2147483647 -2147483647 -2147483647 -2147483647 -2147483647 -2147483647 -2147483647 -2147483647 -2147483647 -2147483647 -2147483647 -2147483647 -2147483647 -2147483647 -2147483647 -2147483647 -2147483647 -2147483647
5016 5004 5011 5001 5057 5001 5002 4968 4894 4905 4908 4864 4847 4880 4897 4947 4950 4951 4978 4907 4980 4955 4854 4812 4762 4708 4649 4591 4523 4497 4466 4426 4394 4349 4322 4279 4259 4238 4229 4207 4183 4172 4151 4153 4141 4152 4177 4120 4064 4034 4011 3979 3943 3953 3947 3973 3935 3919 3944 3934 3936 3931 3938 3935 3947 3967 3971 4005 4029 4049 4055 4076 4099 4114 4158 4187 4223 4270 4318 4346 4377 4393 4424 4436 4440 4440 4443 4310 4202 4228 4271 4302 4220 4234 4205 4103 4139 4110 4124 4103 4095 4088 4099 4093 4087 4091 4079 4092 4097 4126 4136 4209 4268 4260 4327 4355 4425 4487 4477 4542 4607 4628 4642 4625 4597 4515 4418 4339 4239 4094 3981 3836 3728 3607 3583 3570 3527 3541 3486 3407 3380 3403 3386 3396 3364 3355 3376 3345 3309 3310 3295 3306 3313 3332 3307 3291 3291 3281 3327 3277 3248 3257 3253 3286 3337 3191 3069 3065 2970 2943 2885 2859 2855 2811 2752 2770 2662 2622 2543 2522 2509 2430 2363 2353 2324 2286 2272 2250 2227 2219 2190 2173 2145 2111 2084 2072 2028 -2147483647 -2147483647 -2147483647 -2147483647 -2147483647 -2147483647 -2147483647 -2147483647 -2147483647 -2147483647 -2147483647 -2147483647 -2147483647 -2147483647 -2147483647 -2147483647 -2147483647 -2147483647 -2147483647 -2147483647 -2147483647 -2147483647 -2147483647 -2147483647 -2147483647 -2147483647 -2147483647 -2147483647 -2147483647 -2147483647 -2147483647 -2147483647 -2147483647 -2147483647 -2147483647 -2147483647 -2147483647 -2147483647 -2147483647 -2147483647 -2147483647 -2147483647 -2147483647
4955 4933 4920 4906 4930 4895 4952 4925 4939 4892 4926 4874 4842 4821 4854 4882 4920 4926 4952 4963 4973 4913 4841 4798 4727 4665 4585 4516 4498 4424 4402 4344 4335 4268 4211 4216 4187 4165 4156 4156 4104 4106 4116 4113 4107 4125 4133 4080 4049 4043 3997 3998 3967 3947 3951 3959 3928 3946 3924 3896 3907 3907 3884 3924 3927 3907 3943 3955 3970 3986 4020 4024 4051 4088 4114 4149 4197 4245 4279 4309 4362 4380 4397 4469 4400 4429 4401 4371 4326 4311 4301 4222 4228 4191 4150 4136 4106 4032 4017 4006 4051 4055 4057 4044 4039 4039 4024 3994 4020 4052 4069 4101 4145 4187 4248 4303 4347 4399 4481 4532 4600 4636 4654 4637 4604 4533 4402 4278 4198 4092 3957 3799 3665 3603 3523 3475 3475 3433 3405 3379 3378 3373 3316 3272 3234 3219 3221 3206 3237 3266 3240 3265 3284 3251 3240 3254 3212 3183 3208 3228 3213 3188 3236 3276 3316 3237 3159 3116 2987 2918 2852 2807 2763 2732 2731 2665 2607 2574 2517 2445 2431 2393 2343 2314 2275 2270 2245 2215 2205 2172 2135 2112 2090 2067 2048 2058 -2147483647 -2147483647 -2147483647 -2147483647 -2147483647 -2147483647 -2147483647 -2147483647 -2147483647 -2147483647 -2147483647 -2147483647 -2147483647 -2147483647 -2147483647 -2147483647 -2147483647 -2147483647 -2147483647 -2147483647 -2147483647 -2147483647 -2147483647 -2147483647 -2147483647 -2147483647 -2147483647 -2147483647 -2147483647 -2147483647 -2147483647 -2147483647 -2147483647 -2147483647 -2147483647 -2147483647 -2147483647 -2147483647 -2147483647 -2147483647 -2147483647 -2147483647 -2147483647 -2147483647
4756 4540 4539 4686 4734 4855 4800 4805 4797 4852 4837 4780 4729 4714 4730 4777 4847 4897 4964 4983 4990 4847 4789 4767 4687 4592 4528 4485 4422 4389 4303 4261 4216 4181 4152 4130 4103 4110 4086 4088 4089 4066 4070 4096 4074 4069 4069 4009 4059 4045 4009 4003 3999 3962 3979 3941 3950 3888 3883 3891 3873 3850 3877 3868 3873 3878 3878 3904 3931 3955 3964 3977 4017 4056 4056 4094 4158 4181 4217 4277 4330 4318 4392 4444 4442 4396 4322 4292 4295 4256 4222 4208 4143 4129 4108 4100 4071 4061 4042 4020 3961 4002 3976 3937 3958 3973 3969 3937 3966 3966 3988 4044 4072 4119 4148 4199 4220 4318 4404 4444 4533 4617 4682 4637 4593 4512 4337 4160 4021 3948 3834 3695 3616 3567 3537 3537 3514 3481 3471 3440 3385 3373 3317 3269 3226 3165 3130 3116 3131 3157 3168 3115 3144 3172 3156 3164 3146 3102 3109 3137 3169 3174 3190 3200 3196 3219 3187 3107 2919 2885 2774 2714 2706 2697 2600 2590 2526 2497 2462 2398 2382 2326 2290 2250 2286 2208 2203 2201 2172 2129 2107 2088 2061 2056 2037 -2147483647 -2147483647 -2147483647 -2147483647 -2147483647 -2147483647 -2147483647 -2147483647 -2147483647 -2147483647 -2147483647 -2147483647 -2147483647 -2147483647 -2147483647 -2147483647 -2147483647 -2147483647 -2147483647 -2147483647 -2147483647 -2147483647 -2147483647 -2147483647 -2147483647 -2147483647 -2147483647 -2147483647 -2147483647 -2147483647 -2147483647 -2147483647 -2147483647 -2147483647 -2147483647 -2147483647 -2147483647 -2147483647 -2147483647 -2147483647 -2147483647 -2147483647 -2147483647 -2147483647 -2147483647
4551 4622 4642 4644 4549 4597 4587 4582 4592 4653 4603 4585 4629 4726 4761 4771 4825 4805 4862 4882 4909 4856 4771 4718 4594 4532 4443 4382 4288 4271 4221 4186 4139 4114 4073 4036 4038 4015 4007 4022 4004 4023 4031 4020 3997 3959 3957 3967 3889 3846 3870 3851 3839 3795 3786 3777 3805 3811 3850 3813 3791 3824 3802 3818 3840 3818 3867 3846 3876 3892 3901 3912 3956 4002 4013 4047 4088 4138 4188 4114 4215 4226 4228 4417 4371 4358 4322 4266 4234 4204 4160 4149 4140 4108 4069 4048 4023 3999 3986 3959 3985 3955 3952 3975 3901 3920 3902 3890 3942 3915 3890 3929 3982 3988 3982 4008 4051 4077 4168 4244 4327 4262 4454 4634 4536 4389 4187 3914 3887 3929 3803 3638 3533 3370 3376 3385 3390 3414 3371 3355 3350 3328 3289 3254 3230 3143 3100 3077 3082 3084 3110 3112 3090 3084 3066 3081 3054 3045 2983 3032 3062 3048 3050 3071 3018 3076 3090 3000 2900 2799 2713 2645 2615 2614 2598 2521 2441 2452 2408 2353 2344 2293 2246 2245 2212 2199 2186 2148 2130 2116 2088 2065 2061 -2147483647 -2147483647 -2147483647 -2147483647 -2147483647 -2147483647 -2147483647 -2147483647 -2147483647 -2147483647 -2147483647 -2147483647 -2147483647 -2147483647 -2147483647 -2147483647 -2147483647 -2147483647 -2147483647 -2147483647 -2147483647 -2147483647 -2147483647 -2147483647 -2147483647 -2147483647 -2147483647 -2147483647 -2147483647 -2147483647 -2147483647 -2147483647 -2147483647 -2147483647 -2147483647 -2147483647 -2147483647 -2147483647 -2147483647 -2147483647 -2147483647 -2147483647 -2147483647 -2147483647 -2147483647 -2147483647 -2147483647
4573 4676 4631 4630 4664 4604 4572 4578 4549 4504 4438 4423 4424 4416 4407 4434 4446 4637 4709 4731 4685 4704 4680 4614 4529 4451 4393 4269 4225 4186 4134 4109 4089 4065 4025 3991 3976 3961 3928 3936 3940 3948 3940 3904 3852 3853 3809 3790 3800 3797 3835 3817 3785 3750 3720 3724 3780 3780 3753 3763 3748 3754 3746 3773 3755 3769 3785 3778 3804 3837 3857 3850 3883 3901 3943 3990 4012 4054 4116 4200 4195 4237 4381 4429 4382 4339 4287 4237 4244 4166 4119 4076 4058 4033 4004 3968 3952 3943 3927 3916 3902 3915 3900 3907 3900 3917 3910 3931 3878 3799 3867 3886 3934 4013 4013 4013 3982 3882 3856 3916 3943 4022 4140 4405 4194 4162 3966 3778 3846 3882 3603 3451 3393 3389 3395 3354 3246 3205 3215 3223 3244 3285 3246 3222 3218 3135 3149 3124 3109 3046 3041 3045 3041 3030 3008 2994 2977 2975 2946 2898 2858 2874 2840 2864 2812 2826 2864 2883 2819 2720 2663 2643 2563 2522 2491 2449 2420 2380 2361 2356 2281 2282 2240 2202 2172 2146 2147 2117 2099 2076 2064 -2147483647 -2147483647 -2147483647 -2147483647 -2147483647 -2147483647 -2147483647 -2147483647 -2147483647 -2147483647 -2147483647 -2147483647 -2147483647 -2147483647 -2147483647 -2147483647 -2147483647 -2147483647 -2147483647 -2147483647 -2147483647 -2147483647 -2147483647 -2147483647 -2147483647 -2147483647 -2147483647 -2147483647 -2147483647 -2147483647 -2147483647 -2147483647 -2147483647 -2147483647 -2147483647 -2147483647 -2147483647 -2147483647 -2147483647 -2147483647 -2147483647 -2147483647 -2147483647 -2147483647 -2147483647 -2147483647 -2147483647 -2147483647 -2147483647
4617 4645 4621 4621 4631 4559 4505 4572 4527 4467 4299 4451 4461 4380 4380 4322 4346 4353 4351 4383 4431 4508 4542 4507 4440 4381 4296 4195 4108 4016 3948 3933 3914 3955 3943 3923 3868 3858 3883 3839 3816 3799 3796 3770 3761 3717 3714 3696 3680 3676 3636 3601 3603 3630 3588 3611 3621 3639 3681 3745 3741 3748 3700 3673 3674 3674 3683 3707 3727 3749 3753 3782 3786 3809 3856 3904 3944 3991 4039 4115 4130 4141 4227 4238 4233 4210 4153 4186 4096 4103 4075 4023 3999 3972 3948 3909 3896 3878 3840 3845 3844 3838 3841 3853 3867 3881 3819 3858 3856 3810 3751 3822 3889 3913 3847 3928 4003 3978 3986 4109 4188 4167 4134 4039 4230 4217 4187 4124 3988 3940 3687 3684 3535 3489 3467 3506 3374 3312 3282 3275 3242 3168 3131 3153 3132 3113 3066 3046 3006 2963 2994 2939 2934 2943 2912 2914 2943 2891 2883 2840 2814 2781 2794 2784 2759 2750 2763 2748 2727 2615 2557 2549 2516 2442 2423 2407 2349 2322 2295 2237 2214 2192 2201 2195 2150 2116 2084 2071 2086 -2147483647 -2147483647 -2147483647 -2147483647 -2147483647 -2147483647 -2147483647 -2147483647 -2147483647 -2147483647 -2147483647 -2147483647 -2147483647 -2147483647 -2147483647 -2147483647 -2147483647 -2147483647 -2147483647 -2147483647 -2147483647 -2147483647 -2147483647 -2147483647 -2147483647 -2147483647 -2147483647 -2147483647 -2147483647 -2147483647 -2147483647 -2147483647 -2147483647 -2147483647 -2147483647 -2147483647 -2147483647 -2147483647 -2147483647 -2147483647 -2147483647 -2147483647 -2147483647 -2147483647 -2147483647 -2147483647 -2147483647 -2147483647 -2147483647 -2147483647 -2147483647
4567 4563 4546 4588 4454 4420 4423 4475 4413 4362 4323 4423 4454 4380 4473 4472 4486 4604 4583 4578 4576 4542 4489 4438 4324 4262 4181 4110 4136 4040 3966 3944 3945 3901 3885 3853 3855 3837 3783 3783 3765 3762 3708 3716 3679 3621 3620 3574 3598 3616 3608 3591 3642 3607 3552 3538 3549 3548 3621 3633 3691 3681 3664 3642 3607 3642 3628 3633 3644 3659 3693 3715 3756 3762 3776 3835 3869 3904 3943 3979 4043 4017 4046 4033 4021 4030 4020 4015 4005 4022 3994 3980 3916 3882 3890 3846 3827 3817 3800 3782 3778 3770 3759 3763 3774 3781 3792 3814 3814 3790 3824 3863 3888 3938 3946 3978 3955 3955 4044 4041 4117 4221 4241 4101 3992 4033 4016 3940 3963 3866 3765 3747 3607 3596 3579 3507 3437 3313 3276 3276 3241 3175 3126 3099 3084 3048 3005 2962 2985 2932 2892 2921 2880 2867 2866 2856 2841 2809 2806 2770 2756 2744 2709 2666 2665 2664 2637 2619 2584 2562 2491 2492 2465 2377 2350 2326 2297 2270 2243 2210 2203 2200 2137 2108 2092 2069 2061 -2147483647 -2147483647 -2147483647 -2147483647 -2147483647 -2147483647 -2147483647 -2147483647 -2147483647 -2147483647 -2147483647 -2147483647 -2147483647 -2147483647 -2147483647 -2147483647 -2147483647 -2147483647 -2147483647 -2147483647 -2147483647 -2147483647 -2147483647 -2147483647 -2147483647 -2147483647 -2147483647 -2147483647 -2147483647 -2147483647 -2147483647 -2147483647 -2147483647 -2147483647 -2147483647 -2147483647 -2147483647 -2147483647 -2147483647 -2147483647 -2147483647 -2147483647 -2147483647 -2147483647 -2147483647 -2147483647 -2147483647 -2147483647 -2147483647 -2147483647 -2147483647 -2147483647 -2147483647
4528 4561 4572 4535 4411 4454 4524 4495 4496 4475 4498 4561 4578 4522 4486 4380 4375 4549 4571 4531 4511 4490 4412 4360 4288 4203 4150 4064 3985 3906 3816 3737 3666 3824 3686 3730 3746 3756 3736 3718 3707 3659 3666 3638 3604 3629 3656 3691 3762 3739 3694 3767 3805 3917 3859 3757 3547 3524 3489 3483 3546 3566 3513 3510 3495 3500 3507 3573 3557 3582 3604 3626 3630 3654 3728 3757 3780 3812 3830 3814 3967 3992 3958 3938 3860 3918 3895 3940 3940 3946 3916 3886 3856 3823 3780 3769 3717 3734 3712 3707 3713 3697 3707 3716 3723 3732 3719 3736 3763 3756 3757 3807 3822 3844 3896 3885 3877 3847 3955 4018 4058 4103 4119 4094 4044 4022 3971 3888 3842 3813 3718 3668 3626 3595 3565 3516 3439 3365 3339 3281 3187 3166 3102 3037 3018 2985 2940 2904 2900 2854 2837 2813 2792 2784 2759 2737 2742 2713 2662 2649 2661 2619 2608 2625 2585 2562 2568 2551 2488 2424 2395 2334 2364 2273 2259 2245 2235 2194 2177 2203 2165 2158 2111 2083 2048 2039 -2147483647 -2147483647 -2147483647 -2147483647 -2147483647 -2147483647 -2147483647 -2147483647 -2147483647 -2147483647 -2147483647 -2147483647 -2147483647 -2147483647 -2147483647 -2147483647 -2147483647 -2147483647 -2147483647 -2147483647 -2147483647 -2147483647 -2147483647 -2147483647 -2147483647 -2147483647 -2147483647 -2147483647 -2147483647 -2147483647 -2147483647 -2147483647 -2147483647 -2147483647 -2147483647 -2147483647 -2147483647 -2147483647 -2147483647 -2147483647 -2147483647 -2147483647 -2147483647 -2147483647 -2147483647 -2147483647 -2147483647 -2147483647 -2147483647 -2147483647 -2147483647 -2147483647 -2147483647 -2147483647
4426 4487 4505 4497 4530 4506 4588 4484 4424 4343 4382 4432 4432 4520 4485 4448 4459 4505 4496 4454 4392 4291 4250 4237 4102 4024 3923 3926 3860 3879 3827 3834 3796 3801 3731 3730 3711 3716 3663 3692 3673 3702 3736 3715 3700 3778 3741 3778 3740 3625 3578 3598 3618 3773 3853 3708 3703 3621 3608 3521 3484 3527 3452 3444 3446 3480 3484 3490 3493 3509 3520 3526 3565 3574 3597 3632 3663 3704 3751 3788 3812 3730 3677 3626 3683 3803 3823 3866 3878 3841 3808 3788 3796 3736 3736 3706 3696 3665 3658 3648 3655 3642 3618 3633 3633 3642 3642 3653 3660 3676 3689 3715 3731 3770 3797 3809 3781 3796 3869 3904 3938 3968 3964 3944 3934 3887 3828 3745 3731 3701 3663 3615 3570 3556 3492 3483 3433 3390 3326 3261 3176 3105 3047 3000 2952 2908 2873 2832 2803 2796 2750 2713 2711 2682 2669 2637 2637 2607 2592 2578 2542 2548 2511 2506 2504 2471 2470 2425 2403 2339 2295 2280 2244 2227 2223 2190 2157 2129 2123 2084 2103 2072 2049 2038 2017 -2147483647 -2147483647 -2147483647 -2147483647 -2147483647 -2147483647 -2147483647 -2147483647 -2147483647 -2147483647 -2147483647 -2147483647 -2147483647 -2147483647 -2147483647 -2147483647 -2147483647 -2147483647 -2147483647 -2147483647 -2147483647 -2147483647 -2147483647 -2147483647 -2147483647 -2147483647 -2147483647 -2147483647 -2147483647 -2147483647 -2147483647 -2147483647 -2147483647 -2147483647 -2147483647 -2147483647 -2147483647 -2147483647 -2147483647 -2147483647 -2147483647 -2147483647 -2147483647 -2147483647 -2147483647 -2147483647 -2147483647 -2147483647 -2147483647 -2147483647 -2147483647 -2147483647 -2147483647 -2147483647 -2147483647
4339 4395 4397 4404 4460 4448 4438 4557 4524 4508 4538 4512 4450 4439 4426 4449 4412 4426 4318 4361 4353 4318 4272 4205 4135 4068 3987 3883 3810 3725 3694 3717 3673 3650 3596 3607 3627 3611 3597 3592 3622 3666 3671 3696 3652 3765 3725 3881 3888 3791 3764 3881 3795 3949 3975 3748 3767 3665 3658 3660 3573 3562 3489 3493 3464 3461 3427 3428 3447 3411 3427 3454 3518 3483 3500 3548 3552 3614 3659 3675 3710 3771 3788 3783 3762 3750 3706 3740 3710 3657 3597 3639 3595 3627 3633 3649 3610 3622 3567 3569 3563 3560 3564 3542 3562 3574 3576 3594 3583 3583 3614 3629 3653 3684 3699 3728 3715 3726 3723 3765 3789 3800 3835 3806 3820 3784 3740 3683 3650 3585 3568 3506 3495 3481 3450 3418 3381 3311 3214 3146 3064 3035 2971 2932 2874 2831 2788 2753 2717 2667 2665 2639 2612 2580 2561 2526 2513 2537 2480 2455 2429 2396 2398 2398 2378 2352 2341 2337 2262 2216 2202 2213 2160 2148 2139 2106 2097 2098 2041 2058 2019 2034 2019 -2147483647 -2147483647 -2147483647 -2147483647 -2147483647 -2147483647 -2147483647 -2147483647 -2147483647 -2147483647 -2147483647 -2147483647 -2147483647 -2147483647 -2147483647 -2147483647 -2147483647 -2147483647 -2147483647 -2147483647 -2147483647 -2147483647 -2147483647 -2147483647 -2147483647 -2147483647 -2147483647 -2147483647 -2147483647 -2147483647 -2147483647 -2147483647 -2147483647 -2147483647 -2147483647 -2147483647 -2147483647 -2147483647 -2147483647 -2147483647 -2147483647 -2147483647 -2147483647 -2147483647 -2147483647 -2147483647 -2147483647 -2147483647 -2147483647 -2147483647 -2147483647 -2147483647 -2147483647 -2147483647 -2147483647 -2147483647 -2147483647
4225 4235 4225 4267 4361 4268 4415 4495 4503 4521 4533 4496 4252 4098 4018 4157 4260 4373 4389 4349 4317 4258 4177 4095 4063 3999 3945 3853 3748 3656 3611 3595 3599 3584 3599 3631 3591 3555 3588 3560 3512 3561 3655 3700 3758 3801 3816 3896 4011 4018 4038 4038 4044 4226 4069 3911 3816 3819 3679 3725 3627 3573 3460 3458 3424 3377 3357 3366 3357 3340 3354 3386 3376 3409 3430 3463 3486 3479 3580 3596 3615 3641 3659 3647 3672 3661 3627 3675 3682 3655 3633 3662 3610 3578 3542 3512 3523 3493 3509 3517 3479 3485 3483 3473 3477 3491 3486 3485 3498 3480 3472 3483 3548 3549 3564 3597 3600 3622 3611 3650 3660 3690 3652 3697 3660 3617 3568 3573 3523 3485 3471 3434 3420 3379 3383 3368 3335 3277 3152 3067 3008 2941 2904 2863 2802 2738 2691 2625 2600 2570 2539 2485 2481 2449 2445 2443 2395 2377 2306 2370 2346 2299 2278 2291 2289 2281 2228 2208 2192 2141 2099 2108 2084 2079 2056 2074 2038 2043 2016 2007 2002 1977 1974 -2147483647 -2147483647 -2147483647 -2147483647 -2147483647 -2147483647 -2147483647 -2147483647 -2147483647 -2147483647 -2147483647 -2147483647 -2147483647 -2147483647 -2147483647 -2147483647 -2147483647 -2147483647 -2147483647 -2147483647 -2147483647 -2147483647 -2147483647 -2147483647 -2147483647 -2147483647 -2147483647 -2147483647 -2147483647 -2147483647 -2147483647 -2147483647 -2147483647 -2147483647 -2147483647 -2147483647 -2147483647 -2147483647 -2147483647 -2147483647 -2147483647 -2147483647 -2147483647 -2147483647 -2147483647 -2147483647 -2147483647 -2147483647 -2147483647 -2147483647 -2147483647 -2147483647 -2147483647 -2147483647 -2147483647 -2147483647 -2147483647
4072 4157 4219 4268 4214 4312 4394 4438 4453 4444 4475 4471 4484 4440 4445 4431 4392 4349 4338 4294 4241 4151 4037 3968 3992 3939 3868 3825 3760 3702 3628 3558 3545 3525 3536 3548 3556 3518 3505 3497 3481 3535 3581 3655 3701 3775 3866 3932 3981 4112 4163 4206 4228 4250 4231 4178 4056 3944 3816 3503 3402 3400 3346 3294 3327 3252 3255 3256 3237 3261 3256 3282 3294 3316 3334 3357 3386 3407 3434 3448 3485 3518 3485 3504 3481 3451 3497 3528 3530 3538 3542 3520 3520 3505 3489 3459 3406 3429 3443 3410 3406 3378 3373 3393 3401 3396 3387 3399 3387 3399 3418 3423 3423 3289 3215 3284 3333 3381 3379 3381 3404 3482 3490 3533 3526 3522 3516 3462 3416 3418 3355 3339 3307 3274 3283 3303 3245 3215 3106 2996 2948 2904 2817 2786 2717 2671 2627 2577 2560 2479 2431 2414 2384 2345 2321 2292 2272 2285 2267 2268 2238 2239 2196 2175 2163 2134 2136 2127 2093 2087 2062 2044 2022 2024 2012 2014 1945 1980 1985 1942 1942 1942 -2147483647 -2147483647 -2147483647 -2147483647 -2147483647 -2147483647 -2147483647 -2147483647 -2147483647 -2147483647 -2147483647 -2147483647 -2147483647 -2147483647 -2147483647 -2147483647 -2147483647 -2147483647 -2147483647 -2147483647 -2147483647 -2147483647 -2147483647 -2147483647 -2147483647 -2147483647 -2147483647 -2147483647 -2147483647 -2147483647 -2147483647 -2147483647 -2147483647 -2147483647 -2147483647 -2147483647 -2147483647 -2147483647 -2147483647 -2147483647 -2147483647 -2147483647 -2147483647 -2147483647 -2147483647 -2147483647 -2147483647 -2147483647 -2147483647 -2147483647 -2147483647 -2147483647 -2147483647 -2147483647 -2147483647 -2147483647 -2147483647 -2147483647
3882 3975 4081 3967 4002 4115 4156 4318 4338 4389 4408 4389 4389 4379 4358 4358 4347 4295 4271 4241 4197 4149 4077 4020 3949 3888 3855 3830 3776 3632 3576 3562 3532 3537 3548 3526 3496 3463 3457 3442 3462 3470 3544 3577 3625 3721 3801 3886 3966 4070 4160 4261 4355 4400 4377 4203 3989 3862 3599 3451 3294 3256 3202 3196 3189 3200 3187 3223 3183 3189 3202 3230 3230 3210 3244 3238 3280 3308 3333 3352 3368 3361 3346 3316 3295 3389 3386 3308 3368 3406 3342 3396 3401 3390 3423 3393 3382 3348 3323 3319 3300 3297 3310 3299 3310 3301 3304 3295 3235 3260 3266 3365 3360 3317 3294 3294 3271 3253 3243 3272 3233 3204 3233 3191 3156 3227 3267 3274 3310 3277 3277 3240 3205 3225 3197 3211 3160 3121 3031 2948 2877 2824 2748 2689 2630 2585 2540 2475 2426 2407 2364 2335 2277 2244 2198 2194 2130 2176 2134 2144 2113 2109 2122 2101 2070 2073 2074 2025 2010 1994 1994 1994 1964 1953 1971 1967 1942 1944 1918 1923 1909 -2147483647 -2147483647 -2147483647 -2147483647 -2147483647 -2147483647 -2147483647 -2147483647 -2147483647 -2147483647 -2147483647 -2147483647 -2147483647 -2147483647 -2147483647 -2147483647 -2147483647 -2147483647 -2147483647 -2147483647 -2147483647 -2147483647 -2147483647 -2147483647 -2147483647 -2147483647 -2147483647 -2147483647 -2147483647 -2147483647 -2147483647 -2147483647 -2147483647 -2147483647 -2147483647 -2147483647 -2147483647 -2147483647 -2147483647 -2147483647 -2147483647 -2147483647 -2147483647 -2147483647 -2147483647 -2147483647 -2147483647 -2147483647 -2147483647 -2147483647 -2147483647 -2147483647 -2147483647 -2147483647 -2147483647 -2147483647 -2147483647 -2147483647 -2147483647
4233 4208 3973 3882 3914 3984 4065 4213 4254 4283 4328 4313 4308 4320 4341 4291 4287 4268 4202 4179 4132 4071 4046 3960 3949 3868 3802 3774 3727 3653 3566 3509 3531 3495 3485 3473 3441 3445 3412 3445 3444 3464 3515 3554 3581 3670 3745 3805 3815 3982 4077 4189 4274 4252 4071 4071 3833 3755 3494 3340 3236 3153 3179 3127 3137 3144 3129 3108 3124 3131 3134 3105 3091 3087 3101 3142 3174 3229 3230 3231 3292 3303 3307 3309 3326 3310 3348 3339 3293 3308 3310 3287 3305 3305 3257 3294 3299 3290 3234 3213 3266 3231 3216 3199 3210 3193 3187 3226 3226 3222 3215 3226 3244 3231 3248 3263 3258 3277 3291 3272 3246 3295 3305 3291 3193 3195 3166 3145 3176 3211 3199 3172 3134 3109 3119 3089 3034 2968 2949 2886 2829 2734 2664 2609 2546 2503 2410 2382 2308 2295 2248 2209 2171 2153 2123 2097 2047 2044 2015 2036 2046 2038 2025 2014 2004 1976 1973 1983 1956 1954 1931 1931 1931 1909 1932 1903 1918 1906 -2147483647 -2147483647 -2147483647 -2147483647 -2147483647 -2147483647 -2147483647 -2147483647 -2147483647 -2147483647 -2147483647 -2147483647 -2147483647 -2147483647 -2147483647 -2147483647 -2147483647 -2147483647 -2147483647 -2147483647 -2147483647 -2147483647 -2147483647 -2147483647 -2147483647 -2147483647 -2147483647 -2147483647 -2147483647 -2147483647 -2147483647 -2147483647 -2147483647 -2147483647 -2147483647 -2147483647 -2147483647 -2147483647 -2147483647 -2147483647 -2147483647 -2147483647 -2147483647 -2147483647 -2147483647 -2147483647 -2147483647 -2147483647 -2147483647 -2147483647 -2147483647 -2147483647 -2147483647 -2147483647 -2147483647 -2147483647 -2147483647 -2147483647 -2147483647 -2147483647 -2147483647 -2147483647
4290 4353 4388 4101 3991 4033 4073 4046 4096 4134 4205 4218 4225 4291 4269 4237 4235 4190 4162 4110 4072 4007 3957 3921 3883 3824 3805 3727 3695 3603 3584 3551 3492 3415 3440 3413 3414 3391 3399 3370 3415 3416 3449 3461 3492 3489 3474 3555 3644 3870 3939 4030 4020 3953 3787 3815 3637 3492 3442 3344 3264 3158 3099 3060 3022 3016 3030 3002 2966 2955 2955 2958 2955 2992 3017 3054 3102 3128 3142 3161 3161 3186 3142 3188 3215 3197 3224 3251 3250 3258 3248 3248 3248 3224 3226 3192 3188 3187 3183 3205 3185 3153 3150 3156 3119 3077 3119 3126 3132 3121 3063 3170 3145 3135 3164 3172 3216 3177 3106 3166 3203 3175 3144 3196 3199 3127 3176 3137 3109 3084 3051 3052 3038 3037 3005 3010 2970 2924 2862 2792 2712 2650 2576 2488 2455 2348 2282 2227 2194 2164 2167 2091 2064 2040 2002 1973 1968 1980 1975 1960 1950 1949 1949 1931 1944 1903 1911 1904 1886 1884 1879 1887 1867 1877 1865 1852 -2147483647 -2147483647 -2147483647 -2147483647 -2147483647 -2147483647 -2147483647 -2147483647 -2147483647 -2147483647 -2147483647 -2147483647 -2147483647 -2147483647 -2147483647 -2147483647 -2147483647 -2147483647 -2147483647 -2147483647 -2147483647 -2147483647 -2147483647 -2147483647 -2147483647 -2147483647 -2147483647 -2147483647 -2147483647 -2147483647 -2147483647 -2147483647 -2147483647 -2147483647 -2147483647 -2147483647 -2147483647 -2147483647 -2147483647 -2147483647 -2147483647 -2147483647 -2147483647 -2147483647 -2147483647 -2147483647 -2147483647 -2147483647 -2147483647 -2147483647 -2147483647 -2147483647 -2147483647 -2147483647 -2147483647 -2147483647 -2147483647 -2147483647 -2147483647 -2147483647 -2147483647 -2147483647 -2147483647 -2147483647
3967 4295 4400 4214 4128 4211 4282 4109 4122 4155 4189 4189 4227 4167 4177 4151 4118 4124 4072 4017 3982 3975 3930 3887 3871 3772 3781 3733 3658 3620 3611 3546 3494 3483 3452 3371 3367 3342 3333 3366 3378 3391 3342 3323 3350 3304 3265 3401 3605 3691 3728 3812 3756 3597 3640 3491 3463 3339 3277 3213 3114 3047 3023 2973 2945 2935 2909 2867 2865 2874 2884 2878 2886 2923 2929 2972 3000 3009 3011 3036 3010 3031 3086 3077 3121 3114 3112 3117 3061 3078 3091 3090 3110 3090 3092 3104 3097 3131 3103 3105 3082 3108 3073 3026 3036 3028 3010 3052 3025 3008 2997 2979 3001 3002 3006 3032 3046 3080 3119 3085 3041 3110 3108 3095 3071 3078 3057 3013 2971 2972 2987 2966 2985 2964 2930 2900 2852 2802 2720 2699 2615 2550 2475 2398 2310 2252 2182 2096 2040 1986 1966 1950 1989 1984 1931 1918 1894 1842 1882 1881 1896 1889 1881 1881 1843 1855 1849 1836 1849 1842 1823 1841 1832 1843 1827 -2147483647 -2147483647 -2147483647 -2147483647 -2147483647 -2147483647 -2147483647 -2147483647 -2147483647 -2147483647 -2147483647 -2147483647 -2147483647 -2147483647 -2147483647 -2147483647 -2147483647 -2147483647 -2147483647 -2147483647 -2147483647 -2147483647 -2147483647 -2147483647 -2147483647 -2147483647 -2147483647 -2147483647 -2147483647 -2147483647 -2147483647 -2147483647 -2147483647 -2147483647 -2147483647 -2147483647 -2147483647 -2147483647 -2147483647 -2147483647 -2147483647 -2147483647 -2147483647 -2147483647 -2147483647 -2147483647 -2147483647 -2147483647 -2147483647 -2147483647 -2147483647 -2147483647 -2147483647 -2147483647 -2147483647 -2147483647 -2147483647 -2147483647 -2147483647 -2147483647 -2147483647 -2147483647 -2147483647 -2147483647 -2147483647
4109 3999 4276 4412 4374 4314 4235 4220 4095 4034 4052 4066 4123 4026 4015 3992 3908 3871 3861 3850 3855 3894 3854 3831 3763 3721 3695 3657 3621 3575 3497 3496 3480 3486 3455 3400 3356 3339 3305 3307 3324 3340 3340 3359 3402 3415 3454 3411 3467 3478 3502 3595 3567 3581 3445 3382 3292 3243 3137 3095 3013 2957 2916 2878 2834 2830 2811 2789 2772 2754 2754 2741 2777 2745 2739 2800 2826 2806 2923 2936 2986 2977 3007 2999 2996 3018 3010 2994 3023 3037 3055 3020 2979 2952 2979 2985 2946 2929 2958 2987 2973 2978 2993 2969 2929 2969 2990 2934 2971 2922 2890 2891 2867 2915 2891 2874 2921 2951 2909 2971 2994 2978 2978 2977 3013 2981 2958 2902 2923 2930 2913 2932 2928 2867 2811 2798 2752 2714 2669 2592 2531 2488 2393 2321 2226 2141 2090 2047 1954 1872 1803 1776 1770 1771 1799 1782 1779 1788 1811 1815 1820 1820 1828 1828 1825 1816 1805 1796 1794 1783 1783 1783 1821 1806 1799 -2147483647 -2147483647 -2147483647 -2147483647 -2147483647 -2147483647 -2147483647 -2147483647 -2147483647 -2147483647 -2147483647 -2147483647 -2147483647 -2147483647 -2147483647 -2147483647 -2147483647 -2147483647 -2147483647 -2147483647 -2147483647 -2147483647 -2147483647 -2147483647 -2147483647 -2147483647 -2147483647 -2147483647 -2147483647 -2147483647 -2147483647 -2147483647 -2147483647 -2147483647 -2147483647 -2147483647 -2147483647 -2147483647 -2147483647 -2147483647 -2147483647 -2147483647 -2147483647 -2147483647 -2147483647 -2147483647 -2147483647 -2147483647 -2147483647 -2147483647 -2147483647 -2147483647 -2147483647 -2147483647 -2147483647 -2147483647 -2147483647 -2147483647 -2147483647 -2147483647 -2147483647 -2147483647 -2147483647 -2147483647 -2147483647
4268 4289 4238 4213 4340 4281 4257 4196 4127 3961 3883 3961 4010 3946 3918 3887 3861 3889 3837 3849 3865 3886 3823 3777 3711 3657 3630 3625 3580 3516 3487 3431 3416 3413 3384 3334 3316 3317 3309 3283 3271 3285 3305 3306 3328 3300 3288 3253 3299 3276 3253 3324 3354 3294 3239 3142 3107 3015 2997 2933 2909 2879 2823 2793 2771 2756 2752 2724 2760 2720 2671 2741 2672 2633 2650 2643 2717 2661 2692 2799 2734 2822 2871 2890 2864 2925 2950 2894 2889 2901 2912 2895 2883 2884 2861 2872 2872 2894 2869 2856 2885 2844 2854 2803 2821 2849 2874 2846 2853 2852 2815 2845 2804 2757 2831 2764 2797 2792 2832 2826 2848 2885 2903 2870 2880 2866 2858 2843 2844 2851 2906 2849 2830 2775 2731 2717 2664 2600 2568 2514 2438 2387 2310 2246 2178 2087 2016 1955 1880 1790 1732 1686 1667 1687 1695 1724 1718 1728 1760 1760 1768 1761 1765 1769 1766 1759 1756 1744 1752 1752 1742 1747 1752 1742 1760 -2147483647 -2147483647 -2147483647 -2147483647 -2147483647 -2147483647 -2147483647 -2147483647 -2147483647 -2147483647 -2147483647 -2147483647 -2147483647 -2147483647 -2147483647 -2147483647 -2147483647 -2147483647 -2147483647 -2147483647 -2147483647 -2147483647 -2147483647 -2147483647 -2147483647 -2147483647 -2147483647 -2147483647 -2147483647 -2147483647 -2147483647 -2147483647 -2147483647 -2147483647 -2147483647 -2147483647 -2147483647 -2147483647 -2147483647 -2147483647 -2147483647 -2147483647 -2147483647 -2147483647 -2147483647 -2147483647 -2147483647 -2147483647 -2147483647 -2147483647 -2147483647 -2147483647 -2147483647 -2147483647 -2147483647 -2147483647 -2147483647 -2147483647 -2147483647 -2147483647 -2147483647 -2147483647 -2147483647 -2147483647 -2147483647
4218 4263 4279 4039 3986 4220 4241 4182 4160 4099 3928 3909 3950 3910 3898 3896 3909 3899 3867 3870 3854 3828 3786 3721 3670 3638 3581 3565 3531 3464 3444 3404 3390 3330 3331 3307 3304 3253 3255 3243 3229 3204 3211 3211 3210 3179 3149 3118 3118 3136 3106 3051 3110 3087 3051 2973 2986 2911 2897 2842 2788 2776 2737 2702 2653 2645 2603 2632 2619 2571 2592 2566 2536 2566 2522 2547 2578 2667 2700 2665 2686 2710 2718 2704 2719 2758 2795 2856 2894 2870 2865 2858 2838 2813 2823 2820 2795 2801 2811 2768 2761 2752 2751 2748 2800 2779 2778 2779 2735 2727 2722 2749 2753 2772 2674 2693 2661 2693 2711 2742 2749 2768 2762 2789 2789 2750 2808 2765 2743 2731 2746 2782 2751 2704 2635 2611 2545 2535 2481 2428 2364 2309 2244 2196 2105 2047 1978 1880 1807 1742 1639 1611 1632 1645 1666 1677 1680 1694 1702 1722 1724 1713 1720 1725 1720 1727 1727 1699 1727 1712 1699 1734 1706 1716 -2147483647 -2147483647 -2147483647 -2147483647 -2147483647 -2147483647 -2147483647 -2147483647 -2147483647 -2147483647 -2147483647 -2147483647 -2147483647 -2147483647 -2147483647 -2147483647 -2147483647 -2147483647 -2147483647 -2147483647 -2147483647 -2147483647 -2147483647 -2147483647 -2147483647 -2147483647 -2147483647 -2147483647 -2147483647 -2147483647 -2147483647 -2147483647 -2147483647 -2147483647 -2147483647 -2147483647 -2147483647 -2147483647 -2147483647 -2147483647 -2147483647 -2147483647 -2147483647 -2147483647 -2147483647 -2147483647 -2147483647 -2147483647 -2147483647 -2147483647 -2147483647 -2147483647 -2147483647 -2147483647 -2147483647 -2147483647 -2147483647 -2147483647 -2147483647 -2147483647 -2147483647 -2147483647 -2147483647 -2147483647 -2147483647 -2147483647
4172 4161 4214 4174 4134 3953 4048 4112 4133 4092 3965 3924 3903 3871 3930 3926 3924 3859 3830 3717 3590 3586 3657 3646 3630 3581 3547 3522 3513 3493 3413 3404 3374 3302 3289 3298 3255 3217 3208 3214 3185 3178 3146 3155 3121 3133 3117 3134 3121 3074 3117 3010 3066 2907 2995 2886 2865 2825 2775 2775 2703 2679 2580 2597 2509 2522 2516 2490 2539 2528 2577 2538 2566 2493 2448 2468 2550 2606 2637 2618 2632 2657 2607 2631 2661 2669 2699 2694 2695 2703 2727 2777 2784 2774 2764 2755 2723 2732 2667 2656 2718 2722 2669 2662 2641 2650 2657 2633 2659 2668 2609 2628 2661 2630 2600 2558 2581 2585 2576 2611 2634 2661 2698 2673 2692 2692 2723 2660 2678 2679 2666 2680 2666 2619 2552 2547 2498 2457 2409 2363 2303 2280 2181 2127 2030 1975 1889 1860 1786 1703 1665 1616 1598 1601 1604 1609 1603 1661 1652 1671 1676 1676 1667 1676 1655 1671 1664 1670 1664 1659 1674 1677 1696 -2147483647 -2147483647 -2147483647 -2147483647 -2147483647 -2147483647 -2147483647 -2147483647 -2147483647 -2147483647 -2147483647 -2147483647 -2147483647 -2147483647 -2147483647 -2147483647 -2147483647 -2147483647 -2147483647 -2147483647 -2147483647 -2147483647 -2147483647 -2147483647 -2147483647 -2147483647 -2147483647 -2147483647 -2147483647 -2147483647 -2147483647 -2147483647 -2147483647 -2147483647 -2147483647 -2147483647 -2147483647 -2147483647 -2147483647 -2147483647 -2147483647 -2147483647 -2147483647 -2147483647 -2147483647 -2147483647 -2147483647 -2147483647 -2147483647 -2147483647 -2147483647 -2147483647 -2147483647 -2147483647 -2147483647 -2147483647 -2147483647 -2147483647 -2147483647 -2147483647 -2147483647 -2147483647 -2147483647 -2147483647 -2147483647 -2147483647 -2147483647
4071 4165 4143 4183 4136 4140 3991 3747 3706 3894 3831 3781 3839 3877 3877 3799 3878 3745 3619 3624 3502 3489 3526 3475 3535 3469 3424 3404 3360 3339 3333 3323 3263 3195 3186 3141 3173 3156 3135 3137 3140 3106 3071 3093 3071 3080 3066 3076 3078 3058 3026 3010 2962 2924 2865 2740 2644 2576 2499 2521 2408 2393 2412 2367 2388 2434 2441 2501 2557 2571 2564 2507 2550 2453 2392 2423 2470 2548 2515 2578 2612 2625 2585 2599 2598 2597 2585 2591 2579 2577 2587 2590 2637 2659 2608 2660 2713 2615 2704 2648 2606 2561 2529 2544 2550 2572 2527 2519 2497 2502 2569 2585 2579 2505 2476 2460 2460 2480 2502 2545 2548 2564 2575 2585 2607 2612 2610 2630 2581 2598 2594 2588 2590 2556 2479 2470 2449 2362 2354 2298 2241 2178 2124 2052 1996 1915 1865 1815 1758 1690 1633 1622 1595 1589 1596 1568 1572 1612 1611 1616 1613 1627 1649 1630 1637 1631 1635 1637 1618 1639 1638 -2147483647 -2147483647 -2147483647 -2147483647 -2147483647 -2147483647 -2147483647 -2147483647 -2147483647 -2147483647 -2147483647 -2147483647 -2147483647 -2147483647 -2147483647 -2147483647 -2147483647 -2147483647 -2147483647 -2147483647 -2147483647 -2147483647 -2147483647 -2147483647 -2147483647 -2147483647 -2147483647 -2147483647 -2147483647 -2147483647 -2147483647 -2147483647 -2147483647 -2147483647 -2147483647 -2147483647 -2147483647 -2147483647 -2147483647 -2147483647 -2147483647 -2147483647 -2147483647 -2147483647 -2147483647 -2147483647 -2147483647 -2147483647 -2147483647 -2147483647 -2147483647 -2147483647 -2147483647 -2147483647 -2147483647 -2147483647 -2147483647 -2147483647 -2147483647 -2147483647 -2147483647 -2147483647 -2147483647 -2147483647 -2147483647 -2147483647 -2147483647 -2147483647 -2147483647
4039 4074 4059 4068 4095 4042 4105 4017 3922 3868 3704 3641 3760 3734 3700 3678 3783 3774 3691 3703 3725 3665 3621 3612 3581 3539 3457 3395 3371 3332 3248 3240 3199 3167 3140 3156 3148 3133 3109 3113 3060 3047 3027 3013 3010 2990 2940 2947 2924 2905 2833 2837 2757 2711 2631 2567 2457 2369 2286 2251 2200 2268 2335 2340 2393 2445 2493 2524 2498 2497 2545 2572 2593 2519 2474 2409 2493 2548 2591 2597 2575 2571 2568 2551 2547 2549 2539 2469 2496 2486 2505 2446 2442 2468 2479 2486 2482 2510 2484 2514 2552 2502 2511 2502 2491 2455 2430 2410 2407 2376 2374 2413 2432 2428 2365 2361 2379 2396 2412 2466 2475 2486 2509 2511 2547 2562 2555 2555 2548 2557 2523 2539 2542 2515 2526 2428 2384 2312 2275 2245 2178 2129 2095 2006 1938 1874 1832 1785 1713 1674 1598 1630 1600 1575 1559 1539 1578 1557 1572 1579 1597 1575 1592 1602 1590 1604 1578 1609 1592 -2147483647 -2147483647 -2147483647 -2147483647 -2147483647 -2147483647 -2147483647 -2147483647 -2147483647 -2147483647 -2147483647 -2147483647 -2147483647 -2147483647 -2147483647 -2147483647 -2147483647 -2147483647 -2147483647 -2147483647 -2147483647 -2147483647 -2147483647 -2147483647 -2147483647 -2147483647 -2147483647 -2147483647 -2147483647 -2147483647 -2147483647 -2147483647 -2147483647 -2147483647 -2147483647 -2147483647 -2147483647 -2147483647 -2147483647 -2147483647 -2147483647 -2147483647 -2147483647 -2147483647 -2147483647 -2147483647 -2147483647 -2147483647 -2147483647 -2147483647 -2147483647 -2147483647 -2147483647 -2147483647 -2147483647 -2147483647 -2147483647 -2147483647 -2147483647 -2147483647 -2147483647 -2147483647 -2147483647 -2147483647 -2147483647 -2147483647 -2147483647 -2147483647 -2147483647 -2147483647 -2147483647
4002 4007 3991 4011 4006 3998 4029 3974 3948 3949 3949 3921 3886 3841 3824 3804 3802 3794 3737 3678 3711 3664 3632 3590 3520 3450 3441 3420 3427 3410 3354 3347 3297 3266 3169 3164 3125 3094 3063 3049 3017 2983 2943 2932 2902 2913 2879 2835 2776 2778 2692 2640 2616 2538 2492 2417 2364 2287 2210 2189 2209 2333 2369 2368 2322 2335 2415 2497 2482 2418 2559 2575 2663 2524 2466 2435 2423 2472 2512 2557 2578 2564 2546 2561 2547 2496 2509 2472 2461 2456 2406 2401 2366 2377 2392 2377 2376 2379 2372 2418 2377 2378 2385 2376 2375 2390 2383 2343 2305 2305 2288 2262 2253 2213 2222 2242 2253 2302 2315 2396 2391 2426 2452 -2147483647 -2147483647 2446 2485 2477 2477 2489 2494 2481 2483 2467 2442 2393 2341 2267 2211 2188 2127 2070 2028 1960 1909 1846 1823 1755 1686 1637 1610 1616 1578 1568 1536 1537 1546 1541 1545 1561 1549 1565 1563 1552 1552 1561 1561 1592 -2147483647 -2147483647 -2147483647 -2147483647 -2147483647 -2147483647 -2147483647 -2147483647 -2147483647 -2147483647 -2147483647 -2147483647 -2147483647 -2147483647 -2147483647 -2147483647 -2147483647 -2147483647 -2147483647 -2147483647 -2147483647 -2147483647 -2147483647 -2147483647 -2147483647 -2147483647 -2147483647 -2147483647 -2147483647 -2147483647 -2147483647 -2147483647 -2147483647 -2147483647 -2147483647 -2147483647 -2147483647 -2147483647 -2147483647 -2147483647 -2147483647 -2147483647 -2147483647 -2147483647 -2147483647 -2147483647 -2147483647 -2147483647 -2147483647 -2147483647 -2147483647 -2147483647 -2147483647 -2147483647 -2147483647 -2147483647 -2147483647 -2147483647 -2147483647 -2147483647 -2147483647 -2147483647 -2147483647 -2147483647 -2147483647 -2147483647 -2147483647 -2147483647 -2147483647 -2147483647 -2147483647 -2147483647
3783 3903 3961 3944 3942 3938 3899 3909 3904 3878 3851 3822 3830 3794 3763 3793 3734 3694 3665 3644 3643 3601 3584 3542 3543 3525 3459 3443 3447 3430 3407 3354 3294 3192 3165 3142 3098 3033 3015 2986 2948 2943 2883 2853 2830 2812 2769 2690 2650 2613 2584 2560 2497 2458 2375 2341 2289 2262 2212 2222 2310 2374 2370 2407 2441 2502 2469 2471 2397 2438 2529 2513 2602 2640 2512 2492 2424 2419 2437 2468 2472 2512 2496 2496 2504 2438 2421 2418 2409 2409 2393 2368 2378 2376 2356 2302 2319 2304 2306 2294 2315 2308 2303 2290 2283 2283 2253 2263 2243 2235 2210 2189 2181 2166 2177 2185 2214 2238 2270 2321 2343 2373 2372 2396 2396 2406 2416 2421 2400 2411 2421 2408 2407 2391 2377 2331 2285 2234 2183 2126 2075 2028 1978 1915 1856 1824 1767 1739 1669 1651 1600 1592 1549 1549 1535 1525 1513 1505 1527 1527 1533 1521 1525 1535 1528 1540 -2147483647 -2147483647 -2147483647 -2147483647 -2147483647 -2147483647 -2147483647 -2147483647 -2147483647 -2147483647 -2147483647 -2147483647 -2147483647 -2147483647 -2147483647 -2147483647 -2147483647 -2147483647 -2147483647 -2147483647 -2147483647 -2147483647 -2147483647 -2147483647 -2147483647 -2147483647 -2147483647 -2147483647 -2147483647 -2147483647 -2147483647 -2147483647 -2147483647 -2147483647 -2147483647 -2147483647 -2147483647 -2147483647 -2147483647 -2147483647 -2147483647 -2147483647 -2147483647 -2147483647 -2147483647 -2147483647 -2147483647 -2147483647 -2147483647 -2147483647 -2147483647 -2147483647 -2147483647 -2147483647 -2147483647 -2147483647 -2147483647 -2147483647 -2147483647 -2147483647 -2147483647 -2147483647 -2147483647 -2147483647 -2147483647 -2147483647 -2147483647 -2147483647 -2147483647 -2147483647 -2147483647 -2147483647 -2147483647 -2147483647
3889 3889 3889 3879 3868 3858 3852 3829 3812 3806 3781 3769 3761 3756 3708 3653 3654 3618 3624 3613 3549 3530 3563 3499 3504 3464 3396 3382 3384 3370 3351 3299 3219 3186 3122 3094 3063 3015 2986 2950 2875 2861 2829 2800 2749 2735 2668 2605 2540 2524 2488 2452 2466 2426 2501 2455 2421 2327 2270 2306 2276 2290 2317 2346 2377 2379 2430 2464 2489 2499 2523 2551 2561 2564 2564 2556 2549 2441 2362 2393 2423 2438 2447 2439 2394 2380 2391 2378 2367 2363 2354 2325 2331 2298 2297 2266 2270 2309 2309 2263 2268 2246 2225 2229 2198 2218 2200 2184 2178 2164 2156 2105 2124 2118 2132 2154 2175 2184 2198 2245 2249 2272 2301 2331 2314 2336 2334 2327 2347 2347 2346 2320 2326 2297 2290 2227 2202 2149 2123 2079 2022 1989 1940 1867 1825 1785 1730 1698 1651 1628 1590 1538 1541 1539 1498 1496 1522 1495 1495 1489 1488 1521 1511 1536 1528 -2147483647 -2147483647 -2147483647 -2147483647 -2147483647 -2147483647 -2147483647 -2147483647 -2147483647 -2147483647 -2147483647 -2147483647 -2147483647 -2147483647 -2147483647 -2147483647 -2147483647 -2147483647 -2147483647 -2147483647 -2147483647 -2147483647 -2147483647 -2147483647 -2147483647 -2147483647 -2147483647 -2147483647 -2147483647 -2147483647 -2147483647 -2147483647 -2147483647 -2147483647 -2147483647 -2147483647 -2147483647 -2147483647 -2147483647 -2147483647 -2147483647 -2147483647 -2147483647 -2147483647 -2147483647 -2147483647 -2147483647 -2147483647 -2147483647 -2147483647 -2147483647 -2147483647 -2147483647 -2147483647 -2147483647 -2147483647 -2147483647 -2147483647 -2147483647 -2147483647 -2147483647 -2147483647 -2147483647 -2147483647 -2147483647 -2147483647 -2147483647 -2147483647 -2147483647 -2147483647 -2147483647 -2147483647 -2147483647 -2147483647 -2147483647
3812 3808 3800 3799 3791 3799 3771 3765 3761 3746 3717 3709 3685 3668 3659 3627 3615 3590 3559 3568 3528 3485 3467 3457 3435 3413 3384 3351 3314 3328 3291 3232 3185 3132 3088 3032 3008 2962 2945 2876 2842 2796 2778 2733 2668 2661 2619 2566 2473 2442 2379 2354 2448 2364 2402 2371 2326 2280 2235 2251 2224 2234 2241 2275 2307 2343 2332 2388 2403 2419 2433 2472 2479 2507 2507 2511 2519 2483 2461 2431 2400 2381 2401 2362 2315 2331 2317 2335 2283 2300 2288 2272 2269 2245 2250 2245 2228 2241 2215 2226 2206 2206 2199 2187 2171 2154 2131 2133 2113 2091 2096 2058 2085 2056 2070 2082 2105 2118 2151 2188 2216 2218 2238 2240 2240 2268 2269 2264 2286 2273 2273 2292 2257 2222 2215 2216 2149 2100 2051 2008 1981 1929 1902 1842 1796 1752 1708 1661 1638 1608 1548 1547 1529 1511 1511 1491 1482 1469 1487 1477 1467 1472 -2147483647 -2147483647 -2147483647 -2147483647 -2147483647 -2147483647 -2147483647 -2147483647 -2147483647 -2147483647 -2147483647 -2147483647 -2147483647 -2147483647 -2147483647 -2147483647 -2147483647 -2147483647 -2147483647 -2147483647 -2147483647 -2147483647 -2147483647 -2147483647 -2147483647 -2147483647 -2147483647 -2147483647 -2147483647 -2147483647 -2147483647 -2147483647 -2147483647 -2147483647 -2147483647 -2147483647 -2147483647 -2147483647 -2147483647 -2147483647 -2147483647 -2147483647 -2147483647 -2147483647 -2147483647 -2147483647 -2147483647 -2147483647 -2147483647 -2147483647 -2147483647 -2147483647 -2147483647 -2147483647 -2147483647 -2147483647 -2147483647 -2147483647 -2147483647 -2147483647 -2147483647 -2147483647 -2147483647 -2147483647 -2147483647 -2147483647 -2147483647 -2147483647 -2147483647 -2147483647 -2147483647 -2147483647 -2147483647 -2147483647 -2147483647 -2147483647 -2147483647 -2147483647
3708 3727 3721 3723 3712 3701 3692 3692 3660 3656 3639 3620 3632 3600 3592 3573 3547 3520 3511 3489 3477 3448 3418 3399 3377 3383 3304 3332 3289 3266 3240 3177 3144 3079 3048 2988 2945 2917 2862 2816 2785 2727 2694 2668 2612 2591 2543 2480 2402 2360 2298 2239 2280 2268 2258 2264 2236 2203 2210 2178 2189 2221 2187 2233 2266 2284 2298 2295 2335 2369 2377 2409 2420 2412 2423 2420 2420 2412 2431 2389 2324 2313 2311 2266 2312 2287 2271 2257 2250 2246 2239 2228 2215 2208 2195 2195 2187 2183 2195 2172 2154 2145 2143 2134 2111 2132 2109 2111 2070 2040 2061 2037 2031 2015 2018 2017 2039 2073 2078 2109 2122 2143 2157 2174 2185 2161 2207 2207 2206 2201 2211 2191 2213 2157 2140 2116 2079 2042 2015 1981 1940 1892 1858 1789 1755 1722 1680 1653 1608 1562 1540 1556 1521 1488 1474 1453 1476 1454 1443 1470 1473 1465 -2147483647 -2147483647 -2147483647 -2147483647 -2147483647 -2147483647 -2147483647 -2147483647 -2147483647 -2147483647 -2147483647 -2147483647 -2147483647 -2147483647 -2147483647 -2147483647 -2147483647 -2147483647 -2147483647 -2147483647 -2147483647 -2147483647 -2147483647 -2147483647 -2147483647 -2147483647 -2147483647 -2147483647 -2147483647 -2147483647 -2147483647 -2147483647 -2147483647 -2147483647 -2147483647 -2147483647 -2147483647 -2147483647 -2147483647 -2147483647 -2147483647 -2147483647 -2147483647 -2147483647 -2147483647 -2147483647 -2147483647 -2147483647 -2147483647 -2147483647 -2147483647 -2147483647 -2147483647 -2147483647 -2147483647 -2147483647 -2147483647 -2147483647 -2147483647 -2147483647 -2147483647 -2147483647 -2147483647 -2147483647 -2147483647 -2147483647 -2147483647 -2147483647 -2147483647 -2147483647 -2147483647 -2147483647 -2147483647 -2147483647 -2147483647 -2147483647 -2147483647 -2147483647
3629 3629 3662 3632 3623 3623 3616 3616 3610 3580 3599 3573 3553 3543 3513 3492 3478 3458 3432 3437 3428 3392 3359 3356 3333 3282 3286 3266 3240 3196 3150 3138 3078 3040 2988 2953 2893 2838 2789 2781 2732 2683 2634 2586 2554 2514 2443 2429 2381 2354 2299 2324 2269 2197 2205 2191 2185 2173 2146 2164 2122 2128 2143 2185 2184 2202 2239 2250 2275 2297 2306 2334 2328 2351 2369 2344 2347 2352 2312 2299 2296 2271 2283 2257 2257 2246 2199 2215 2187 2193 2183 2175 2185 2154 2154 2142 2123 2121 2110 2144 2116 2084 2100 2082 2078 2070 2060 2044 2020 2017 2017 1998 2020 2034 2037 2012 2002 2028 2050 2081 2079 2080 2102 2113 2136 2132 2135 2144 2137 2129 2128 2134 2112 2094 2073 2055 2016 1989 1949 1928 1911 1845 1798 1730 1734 1706 1673 1627 1586 1540 1549 1525 1509 1500 1472 1430 1459 1453 1439 1457 -2147483647 -2147483647 -2147483647 -2147483647 -2147483647 -2147483647 -2147483647 -2147483647 -2147483647 -2147483647 -2147483647 -2147483647 -2147483647 -2147483647 -2147483647 -2147483647 -2147483647 -2147483647 -2147483647 -2147483647 -2147483647 -2147483647 -2147483647 -2147483647 -2147483647 -2147483647 -2147483647 -2147483647 -2147483647 -2147483647 -2147483647 -2147483647 -2147483647 -2147483647 -2147483647 -2147483647 -2147483647 -2147483647 -2147483647 -2147483647 -2147483647 -2147483647 -2147483647 -2147483647 -2147483647 -2147483647 -2147483647 -2147483647 -2147483647 -2147483647 -2147483647 -2147483647 -2147483647 -2147483647 -2147483647 -2147483647 -2147483647 -2147483647 -2147483647 -2147483647 -2147483647 -2147483647 -2147483647 -2147483647 -2147483647 -2147483647 -2147483647 -2147483647 -2147483647 -2147483647 -2147483647 -2147483647 -2147483647 -2147483647 -2147483647 -2147483647 -2147483647 -2147483647 -2147483647 -2147483647
3541 3552 3555 3551 3561 3549 3536 3548 3530 3514 3504 3497 3486 3470 3454 3443 3415 3385 3368 3365 3353 3335 3307 3282 3262 3260 3219 3183 3158 3138 3087 3059 3013 2982 2936 2898 2850 2795 2729 2697 2706 2638 2600 2538 2476 2454 2410 2346 2342 2308 2275 2217 2169 2173 2159 2147 2121 2123 2096 2098 2140 2082 2100 2143 2143 2145 2181 2189 2222 2238 2261 2260 2281 2281 2270 2282 2312 2301 2292 2232 2249 2237 2229 2214 2224 2207 2179 2174 2134 2132 2144 2132 2139 2112 2097 2116 2078 2055 2060 2062 2050 2050 2026 2060 2014 2028 2008 2008 2003 2012 1977 1967 1980 1969 1988 1979 1985 1977 1997 2020 2062 2030 2027 2068 2072 2083 2064 2091 2078 2062 2074 2070 2062 2048 2016 2011 1966 1949 1920 1853 1857 1797 1773 1742 1688 1656 1616 1584 1576 1550 1524 1512 1515 1490 1457 1441 1457 -2147483647 -2147483647 -2147483647 -2147483647 -2147483647 -2147483647 -2147483647 -2147483647 -2147483647 -2147483647 -2147483647 -2147483647 -2147483647 -2147483647 -2147483647 -2147483647 -2147483647 -2147483647 -2147483647 -2147483647 -2147483647 -2147483647 -2147483647 -2147483647 -2147483647 -2147483647 -2147483647 -2147483647 -2147483647 -2147483647 -2147483647 -2147483647 -2147483647 -2147483647 -2147483647 -2147483647 -2147483647 -2147483647 -2147483647 -2147483647 -2147483647 -2147483647 -2147483647 -2147483647 -2147483647 -2147483647 -2147483647 -2147483647 -2147483647 -2147483647 -2147483647 -2147483647 -2147483647 -2147483647 -2147483647 -2147483647 -2147483647 -2147483647 -2147483647 -2147483647 -2147483647 -2147483647 -2147483647 -2147483647 -2147483647 -2147483647 -2147483647 -2147483647 -2147483647 -2147483647 -2147483647 -2147483647 -2147483647 -2147483647 -2147483647 -2147483647 -2147483647 -2147483647 -2147483647 -2147483647 -2147483647 -2147483647 -2147483647
3454 3468 3459 3490 3490 3487 3455 3467 3455 3450 3442 3441 3423 3407 3383 3379 3367 3344 3342 3304 3289 3261 3242 3223 3211 3165 3151 3127 3101 3063 3028 3001 2982 2936 2881 2832 2785 2753 2707 2683 2587 2583 2514 2503 2457 2404 2358 2325 2272 2226 2202 2185 2132 2136 2096 2090 2089 2045 2066 2041 2057 2065 2101 2101 2075 2113 2130 2154 2180 2206 2201 2210 2211 2216 2195 2234 2199 2196 2207 2196 2201 2165 2173 2173 2165 2145 2123 2108 2095 2107 2084 2090 2085 2073 2072 2060 2047 2029 2054 2001 2015 1977 1967 1985 1981 1973 1957 1967 1954 1939 1966 1954 1940 1941 1957 1941 1958 1959 1978 1967 1977 1989 2009 2011 2011 2022 2022 2019 2034 2021 2049 2009 1999 2012 1985 1941 1923 1891 1866 1815 1778 1766 1741 1709 1673 1640 1619 1562 1564 1498 1520 1500 1499 -2147483647 1463 -2147483647 -2147483647 -2147483647 -2147483647 -2147483647 -2147483647 -2147483647 -2147483647 -2147483647 -2147483647 -2147483647 -2147483647 -2147483647 -2147483647 -2147483647 -2147483647 -2147483647 -2147483647 -2147483647 -2147483647 -2147483647 -2147483647 -2147483647 -2147483647 -2147483647 -2147483647 -2147483647 -2147483647 -2147483647 -2147483647 -2147483647 -2147483647 -2147483647 -2147483647 -2147483647 -2147483647 -2147483647 -2147483647 -2147483647 -2147483647 -2147483647 -2147483647 -2147483647 -2147483647 -2147483647 -2147483647 -2147483647 -2147483647 -2147483647 -2147483647 -2147483647 -2147483647 -2147483647 -2147483647 -2147483647 -2147483647 -2147483647 -2147483647 -2147483647 -2147483647 -2147483647 -2147483647 -2147483647 -2147483647 -2147483647 -2147483647 -2147483647 -2147483647 -2147483647 -2147483647 -2147483647 -2147483647 -2147483647 -2147483647 -2147483647 -2147483647 -2147483647 -2147483647 -2147483647 -2147483647 -2147483647 -2147483647 -2147483647 -2147483647 -2147483647
3350 3401 3392 3367 3391 3373 3393 3382 3402 3385 3372 3380 3362 3341 3330 3314 3295 3279 3259 3240 3233 3216 3195 3171 3160 3117 3075 3052 3031 2995 2962 2929 2891 2854 2848 2793 2749 2698 2664 2623 2589 2537 2431 2435 2406 2360 2311 2289 2219 2207 2179 2156 2116 2097 2107 2052 2033 2041 2037 2012 2062 2036 2031 2063 2080 2078 2101 2091 2107 2119 2150 2160 2180 2167 2146 2187 2176 2166 2148 2143 2133 2133 2124 2124 2082 2090 2090 2083 2060 2065 2073 2029 2065 1997 2004 2022 2023 1988 1991 1973 1962 1956 1979 1944 1935 1948 1914 1927 1930 1900 1899 1913 1900 1886 1901 1876 1910 1906 1926 1912 1927 1960 1961 1935 1946 1979 1982 1977 1958 1961 1970 1967 1953 1928 1924 1893 1860 1830 1809 1758 1753 1727 1694 1670 1628 1610 1570 1579 1515 1498 1498 1489 -2147483647 -2147483647 -2147483647 -2147483647 -2147483647 -2147483647 -2147483647 -2147483647 -2147483647 -2147483647 -2147483647 -2147483647 -2147483647 -2147483647 -2147483647 -2147483647 -2147483647 -2147483647 -2147483647 -2147483647 -2147483647 -2147483647 -2147483647 -2147483647 -2147483647 -2147483647 -2147483647 -2147483647 -2147483647 -2147483647 -2147483647 -2147483647 -2147483647 -2147483647 -2147483647 -2147483647 -2147483647 -2147483647 -2147483647 -2147483647 -2147483647 -2147483647 -2147483647 -2147483647 -2147483647 -2147483647 -2147483647 -2147483647 -2147483647 -2147483647 -2147483647 -2147483647 -2147483647 -2147483647 -2147483647 -2147483647 -2147483647 -2147483647 -2147483647 -2147483647 -2147483647 -2147483647 -2147483647 -2147483647 -2147483647 -2147483647 -2147483647 -2147483647 -2147483647 -2147483647 -2147483647 -2147483647 -2147483647 -2147483647 -2147483647 -2147483647 -2147483647 -2147483647 -2147483647 -2147483647 -2147483647 -2147483647 -2147483647 -2147483647 -2147483647 -2147483647 -2147483647 -2147483647
3255 3309 3304 3323 3277 3331 3312 3322 3309 3315 3300 3275 3275 3271 3244 3254 3220 3212 3200 3189 3173 3140 3128 3106 3094 3066 3053 3017 2982 2953 2898 2865 2837 2815 2772 2698 2711 2620 2614 2562 2525 2451 2449 2398 2364 2310 2291 2216 2186 2149 2147 2112 2101 2074 2004 2040 2000 2011 2007 2010 1980 1980 2022 2010 2030 2030 2057 2059 2114 2069 2076 2080 2111 2066 2115 2113 2125 2087 2105 2101 2083 2083 2060 2063 2052 2061 2043 2027 2025 2001 2013 1972 1992 1974 1954 1978 1965 1932 1922 1965 1928 1915 1912 1915 1871 1923 1880 1879 1861 1862 1876 1868 1859 1880 1859 1864 1884 1871 1867 1884 1885 1910 1916 1908 1934 1918 1915 1929 1910 1912 1912 1910 1896 1879 1883 1843 1822 1806 1772 1751 1742 1691 1665 1668 1645 1589 1582 1548 -2147483647 -2147483647 -2147483647 -2147483647 -2147483647 -2147483647 -2147483647 -2147483647 -2147483647 -2147483647 -2147483647 -2147483647 -2147483647 -2147483647 -2147483647 -2147483647 -2147483647 -2147483647 -2147483647 -2147483647 -2147483647 -2147483647 -2147483647 -2147483647 -2147483647 -2147483647 -2147483647 -2147483647 -2147483647 -2147483647 -2147483647 -2147483647 -2147483647 -2147483647 -2147483647 -2147483647 -2147483647 -2147483647 -2147483647 -2147483647 -2147483647 -2147483647 -2147483647 -2147483647 -2147483647 -2147483647 -2147483647 -2147483647 -2147483647 -2147483647 -2147483647 -2147483647 -2147483647 -2147483647 -2147483647 -2147483647 -2147483647 -2147483647 -2147483647 -2147483647 -2147483647 -2147483647 -2147483647 -2147483647 -2147483647 -2147483647 -2147483647 -2147483647 -2147483647 -2147483647 -2147483647 -2147483647 -2147483647 -2147483647 -2147483647 -2147483647 -2147483647 -2147483647 -2147483647 -2147483647 -2147483647 -2147483647 -2147483647 -2147483647 -2147483647 -2147483647 -2147483647 -2147483647 -2147483647 -2147483647 -2147483647 -2147483647
3181 3228 3214 3230 3249 3228 3263 3247 3241 3241 3220 3220 3222 3165 3201 3173 3152 3167 3141 3101 3108 3091 3122 3050 3015 2993 2974 2925 2936 2906 2855 2841 2804 2757 2732 2690 2671 2597 2561 2537 2485 2451 2406 2352 2325 2291 2219 2212 2176 2128 2089 2097 2064 2023 2033 2012 1993 1967 1968 1959 1959 1929 1965 1975 1993 1999 1995 2015 2010 1989 2013 2055 2037 2052 2055 2063 2049 2045 2038 2032 2065 2011 2016 1999 1976 2001 1976 2000 1965 1939 1949 1938 1909 1915 1938 1885 1913 1894 1893 1871 1861 1880 1859 1873 1868 1860 1831 1834 1862 1826 1827 1845 1818 1834 1828 1823 1816 1821 1839 1864 1849 1858 1869 1871 1870 1881 1860 1873 1868 1871 1875 1881 1843 1841 1811 1813 1783 1747 -2147483647 -2147483647 -2147483647 -2147483647 -2147483647 -2147483647 -2147483647 -2147483647 -2147483647 -2147483647 -2147483647 -2147483647 -2147483647 -2147483647 -2147483647 -2147483647 -2147483647 -2147483647 -2147483647 -2147483647 -2147483647 -2147483647 -2147483647 -2147483647 -2147483647 -2147483647 -2147483647 -2147483647 -2147483647 -2147483647 -2147483647 -2147483647 -2147483647 -2147483647 -2147483647 -2147483647 -2147483647 -2147483647 -2147483647 -2147483647 -2147483647 -2147483647 -2147483647 -2147483647 -2147483647 -2147483647 -2147483647 -2147483647 -2147483647 -2147483647 -2147483647 -2147483647 -2147483647 -2147483647 -2147483647 -2147483647 -2147483647 -2147483647 -2147483647 -2147483647 -2147483647 -2147483647 -2147483647 -2147483647 -2147483647 -2147483647 -2147483647 -2147483647 -2147483647 -2147483647 -2147483647 -2147483647 -2147483647 -2147483647 -2147483647 -2147483647 -2147483647 -2147483647 -2147483647 -2147483647 -2147483647 -2147483647 -2147483647 -2147483647 -2147483647 -2147483647 -2147483647 -2147483647 -2147483647 -2147483647 -2147483647 -2147483647 -2147483647 -2147483647 -2147483647 -2147483647 -2147483647 -2147483647 -2147483647 -2147483647 -2147483647 -2147483647
3119 3102 3143 3141 3153 3153 3189 3176 3176 3162 3155 3171 3123 3133 3122 3127 3110 3092 3087 3054 3038 2988 3023 2983 2979 2947 2924 2908 2865 2846 2809 2772 2766 2720 2686 2655 2581 2561 2531 2470 2447 2398 2364 2321 2286 2246 2217 2167 2141 2104 2055 2060 2043 1976 2042 1973 1957 1948 1948 1939 1938 1925 1936 1921 1954 1964 1958 1948 1963 1966 1998 1967 2001 2002 2004 2005 2006 2015 2001 1991 1982 1971 1948 1986 1963 1932 1930 1935 1918 1911 1887 1909 1877 1897 1897 1856 1855 1901 1871 1850 1847 1836 1845 1849 1808 1820 1830 1789 1794 1800 1766 1815 1783 1801 1794 1802 1804 1816 1815 1792 1830 1826 1822 1834 1821 1816 1817 1824 1831 1821 1819 1798 1813 1792 -2147483647 -2147483647 -2147483647 -2147483647 -2147483647 -2147483647 -2147483647 -2147483647 -2147483647 -2147483647 -2147483647 -2147483647 -2147483647 -2147483647 -2147483647 -2147483647 -2147483647 -2147483647 -2147483647 -2147483647 -2147483647 -2147483647 -2147483647 -2147483647 -2147483647 -2147483647 -2147483647 -2147483647 -2147483647 -2147483647 -2147483647 -2147483647 -2147483647 -2147483647 -2147483647 -2147483647 -2147483647 -2147483647 -2147483647 -2147483647 -2147483647 -2147483647 -2147483647 -2147483647 -2147483647 -2147483647 -2147483647 -2147483647 -2147483647 -2147483647 -2147483647 -2147483647 -2147483647 -2147483647 -2147483647 -2147483647 -2147483647 -2147483647 -2147483647 -2147483647 -2147483647 -2147483647 -2147483647 -2147483647 -2147483647 -2147483647 -2147483647 -2147483647 -2147483647 -2147483647 -2147483647 -2147483647 -2147483647 -2147483647 -2147483647 -2147483647 -2147483647 -2147483647 -2147483647 -2147483647 -2147483647 -2147483647 -2147483647 -2147483647 -2147483647 -2147483647 -2147483647 -2147483647 -2147483647 -2147483647 -2147483647 -2147483647 -2147483647 -2147483647 -2147483647 -2147483647 -2147483647 -2147483647 -2147483647 -2147483647 -2147483647 -2147483647 -2147483647 -2147483647 -2147483647 -2147483647
3006 3012 3048 3088 3024 3068 3081 3123 3088 3118 3137 3088 3064 3075 3027 3066 3054 3028 3014 2998 2976 2966 2931 2924 2904 2875 2872 2869 2809 2763 2785 2739 2671 2659 2648 2587 2543 2503 2457 2436 2363 2362 2310 2291 2238 2186 2168 2128 2110 2083 2058 2033 2007 1992 1958 1968 1928 1912 1916 1908 1911 1903 1906 1908 1914 1901 1892 1929 1962 1936 1955 1951 1944 1957 1967 1978 1964 1947 1942 1942 1961 1919 1915 1921 1925 1919 1904 1887 1905 1869 1874 1874 1859 1852 1847 1844 1844 1820 1824 1829 1779 1834 1799 1787 1789 1780 1768 1775 1754 1767 1759 1758 1769 1750 1762 1753 1758 1776 1793 1780 1781 1775 1776 1782 1777 1782 1800 1775 1785 1775 1785 -2147483647 -2147483647 -2147483647 -2147483647 -2147483647 -2147483647 -2147483647 -2147483647 -2147483647 -2147483647 -2147483647 -2147483647 -2147483647 -2147483647 -2147483647 -2147483647 -2147483647 -2147483647 -2147483647 -2147483647 -2147483647 -2147483647 -2147483647 -2147483647 -2147483647 -2147483647 -2147483647 -2147483647 -2147483647 -2147483647 -2147483647 -2147483647 -2147483647 -2147483647 -2147483647 -2147483647 -2147483647 -2147483647 -2147483647 -2147483647 -2147483647 -2147483647 -2147483647 -2147483647 -2147483647 -2147483647 -2147483647 -2147483647 -2147483647 -2147483647 -2147483647 -2147483647 -2147483647 -2147483647 -2147483647 -2147483647 -2147483647 -2147483647 -2147483647 -2147483647 -2147483647 -2147483647 -2147483647 -2147483647 -2147483647 -2147483647 -2147483647 -2147483647 -2147483647 -2147483647 -2147483647 -2147483647 -2147483647 -2147483647 -2147483647 -2147483647 -2147483647 -2147483647 -2147483647 -2147483647 -2147483647 -2147483647 -2147483647 -2147483647 -2147483647 -2147483647 -2147483647 -2147483647 -2147483647 -2147483647 -2147483647 -2147483647 -2147483647 -2147483647 -2147483647 -2147483647 -2147483647 -2147483647 -2147483647 -2147483647 -2147483647 -2147483647 -2147483647 -2147483647 -2147483647 -2147483647 -2147483647 -2147483647 -2147483647
2922 2934 2955 2973 2987 3008 3010 2995 3020 3012 3034 3044 3021 3031 3015 2989 2983 2973 2970 2942 2940 2928 2883 2871 2859 2816 2781 2786 2750 2732 2688 2645 2635 2644 2576 2529 2508 2473 2414 2383 2362 2302 2276 2225 2204 2172 2168 2105 2082 2041 2038 2017 1984 2026 1937 1917 1921 1882 1913 1903 1890 1876 1862 1884 1910 1904 1879 1885 1881 1914 1947 1905 1896 1915 1908 1912 1902 1888 1909 1898 1932 1885 1884 1874 1859 1870 1845 1866 1873 1870 1827 1828 1806 1789 1798 1823 1784 1784 1784 1774 1774 1751 1776 1745 1739 1745 1735 1756 1731 1718 1718 1732 1727 1737 1724 1704 1744 1734 1698 1741 1744 1732 1722 1742 1751 1764 -2147483647 -2147483647 -2147483647 -2147483647 -2147483647 -2147483647 -2147483647 -2147483647 -2147483647 -2147483647 -2147483647 -2147483647 -2147483647 -2147483647 -2147483647 -2147483647 -2147483647 -2147483647 -2147483647 -2147483647 -2147483647 -2147483647 -2147483647 -2147483647 -2147483647 -2147483647 -2147483647 -2147483647 -2147483647 -2147483647 -2147483647 -2147483647 -2147483647 -2147483647 -2147483647 -2147483647 -2147483647 -2147483647 -2147483647 -2147483647 -2147483647 -2147483647 -2147483647 -2147483647 -2147483647 -2147483647 -2147483647 -2147483647 -2147483647 -2147483647 -2147483647 -2147483647 -2147483647 -2147483647 -2147483647 -2147483647 -2147483647 -2147483647 -2147483647 -2147483647 -2147483647 -2147483647 -2147483647 -2147483647 -2147483647 -2147483647 -2147483647 -2147483647 -2147483647 -2147483647 -2147483647 -2147483647 -2147483647 -2147483647 -2147483647 -2147483647 -2147483647 -2147483647 -2147483647 -2147483647 -2147483647 -2147483647 -2147483647 -2147483647 -2147483647 -2147483647 -2147483647 -2147483647 -2147483647 -2147483647 -2147483647 -2147483647 -2147483647 -2147483647 -2147483647 -2147483647 -2147483647 -2147483647 -2147483647 -2147483647 -2147483647 -2147483647 -2147483647 -2147483647 -2147483647 -2147483647 -2147483647 -2147483647 -2147483647 -2147483647 -2147483647 -2147483647 -2147483647 -2147483647
2816 2865 2868 2891 2918 2944 2944 2971 2925 2953 2978 2958 2934 2948 2919 2926 2916 2881 2892 2893 2882 2875 2832 2806 2779 2757 2771 2720 2699 2659 2613 2617 2557 2573 2489 2494 2427 2438 2385 2335 2319 2280 2238 2200 2167 2133 2105 2088 2060 2038 2012 2018 1947 1912 1931 1893 1853 1854 1869 1859 1869 1853 1862 1837 1845 1822 1805 1856 1864 1861 1875 1865 1850 1888 1877 1884 1859 1854 1848 1853 1833 1848 1837 1827 1838 1821 1840 1821 1818 1803 1781 1781 1781 1781 1773 1757 1757 1757 1748 1732 1733 1739 1736 1730 1705 1695 1724 1714 1713 1699 1709 1673 1699 1694 1712 1699 1682 1707 1702 1711 1723 1721 1713 -2147483647 -2147483647 -2147483647 -2147483647 -2147483647 -2147483647 -2147483647 -2147483647 -2147483647 -2147483647 -2147483647 -2147483647 -2147483647 -2147483647 -2147483647 -2147483647 -2147483647 -2147483647 -2147483647 -2147483647 -2147483647 -2147483647 -2147483647 -2147483647 -2147483647 -2147483647 -2147483647 -2147483647 -2147483647 -2147483647 -2147483647 -2147483647 -2147483647 -2147483647 -2147483647 -2147483647 -2147483647 -2147483647 -2147483647 -2147483647 -2147483647 -2147483647 -2147483647 -2147483647 -2147483647 -2147483647 -2147483647 -2147483647 -2147483647 -2147483647 -2147483647 -2147483647 -2147483647 -2147483647 -2147483647 -2147483647 -2147483647 -2147483647 -2147483647 -2147483647 -2147483647 -2147483647 -2147483647 -2147483647 -2147483647 -2147483647 -2147483647 -2147483647 -2147483647 -2147483647 -2147483647 -2147483647 -2147483647 -2147483647 -2147483647 -2147483647 -2147483647 -2147483647 -2147483647 -2147483647 -2147483647 -2147483647 -2147483647 -2147483647 -2147483647 -2147483647 -2147483647 -2147483647 -2147483647 -2147483647 -2147483647 -2147483647 -2147483647 -2147483647 -2147483647 -2147483647 -2147483647 -2147483647 -2147483647 -2147483647 -2147483647 -2147483647 -2147483647 -2147483647 -2147483647 -2147483647 -2147483647 -2147483647 -2147483647 -2147483647 -2147483647 -2147483647 -2147483647 -2147483647 -2147483647 -2147483647 -2147483647
2769 2773 2800 2822 2836 2848 2875 2854 2887 2919 2909 2889 2907 2872 2875 2873 2834 2846 2814 2822 2819 2781 2772 2738 2724 2720 2673 2685 2650 2621 2585 2549 2524 2508 2467 2439 2412 2384 2343 2302 2270 2252 2212 2169 2144 2133 2085 2049 1997 1998 1989 2004 1941 1905 1890 1869 1869 1847 1805 1839 1854 1840 1821 1861 1844 1810 1825 1826 1812 1832 1846 1832 1831 1833 1829 1840 1837 1832 1846 1838 1817 1814 1823 1819 1779 1787 1790 1785 1775 1775 1768 1746 1746 1743 1734 1725 1712 1712 1707 1719 1710 1697 1704 1698 1683 1683 1664 1680 1669 1667 1680 1663 1682 1671 1667 1656 1638 1667 1710 1694 1695 -2147483647 -2147483647 -2147483647 -2147483647 -2147483647 -2147483647 -2147483647 -2147483647 -2147483647 -2147483647 -2147483647 -2147483647 -2147483647 -2147483647 -2147483647 -2147483647 -2147483647 -2147483647 -2147483647 -2147483647 -2147483647 -2147483647 -2147483647 -2147483647 -2147483647 -2147483647 -2147483647 -2147483647 -2147483647 -2147483647 -2147483647 -2147483647 -2147483647 -2147483647 -2147483647 -2147483647 -2147483647 -2147483647 -2147483647 -2147483647 -2147483647 -2147483647 -2147483647 -2147483647 -2147483647 -2147483647 -2147483647 -2147483647 -2147483647 -2147483647 -2147483647 -2147483647 -2147483647 -2147483647 -2147483647 -2147483647 -2147483647 -2147483647 -2147483647 -2147483647 -2147483647 -2147483647 -2147483647 -2147483647 -2147483647 -2147483647 -2147483647 -2147483647 -2147483647 -2147483647 -2147483647 -2147483647 -2147483647 -2147483647 -2147483647 -2147483647 -2147483647 -2147483647 -2147483647 -2147483647 -2147483647 -2147483647 -2147483647 -2147483647 -2147483647 -2147483647 -2147483647 -2147483647 -2147483647 -2147483647 -2147483647 -2147483647 -2147483647 -2147483647 -2147483647 -2147483647 -2147483647 -2147483647 -2147483647 -2147483647 -2147483647 -2147483647 -2147483647 -2147483647 -2147483647 -2147483647 -2147483647 -2147483647 -2147483647 -2147483647 -2147483647 -2147483647 -2147483647 -2147483647 -2147483647 -2147483647 -2147483647 -2147483647 -2147483647
2674 2701 2738 2758 2797 2791 2801 2835 2796 2824 2823 2859 2836 2834 2805 2805 2816 2776 2783 2760 2760 2760 2721 2696 2681 2654 2611 2611 2600 2581 2526 2502 2515 2466 2431 2404 2362 2341 2302 2262 2237 2207 2193 2144 2116 2060 2053 1999 2011 1955 1973 1920 1896 1894 1894 1866 1841 1841 1814 1814 1774 1813 1802 1795 1797 1833 1805 1787 1787 1808 1815 1789 1803 1805 1789 1819 1768 1788 1815 1822 1820 1782 1777 1767 1770 1759 1760 1759 1736 1716 1715 1722 1682 1722 1727 1716 1693 1707 1697 1686 1680 1672 1641 1680 1661 1672 1667 1661 1650 1635 1631 1655 1641 1658 1694 1662 1674 -2147483647 -2147483647 -2147483647 -2147483647 -2147483647 -2147483647 -2147483647 -2147483647 -2147483647 -2147483647 -2147483647 -2147483647 -2147483647 -2147483647 -2147483647 -2147483647 -2147483647 -2147483647 -2147483647 -2147483647 -2147483647 -2147483647 -2147483647 -2147483647 -2147483647 -2147483647 -2147483647 -2147483647 -2147483647 -2147483647 -2147483647 -2147483647 -2147483647 -2147483647 -2147483647 -2147483647 -2147483647 -2147483647 -2147483647 -2147483647 -2147483647 -2147483647 -2147483647 -2147483647 -2147483647 -2147483647 -2147483647 -2147483647 -2147483647 -2147483647 -2147483647 -2147483647 -2147483647 -2147483647 -2147483647 -2147483647 -2147483647 -2147483647 -2147483647 -2147483647 -2147483647 -2147483647 -2147483647 -2147483647 -2147483647 -2147483647 -2147483647 -2147483647 -2147483647 -2147483647 -2147483647 -2147483647 -2147483647 -2147483647 -2147483647 -2147483647 -2147483647 -2147483647 -2147483647 -2147483647 -2147483647 -2147483647 -2147483647 -2147483647 -2147483647 -2147483647 -2147483647 -2147483647 -2147483647 -2147483647 -2147483647 -2147483647 -2147483647 -2147483647 -2147483647 -2147483647 -2147483647 -2147483647 -2147483647 -2147483647 -2147483647 -2147483647 -2147483647 -2147483647 -2147483647 -2147483647 -2147483647 -2147483647 -2147483647 -2147483647 -2147483647 -2147483647 -2147483647 -2147483647 -2147483647 -2147483647 -2147483647 -2147483647 -2147483647 -2147483647 -2147483647 -2147483647 -2147483647
2612 2643 2677 2694 2703 2746 2746 2725 2748 2763 2793 2758 2760 2756 2759 2730 2742 2758 2726 2707 2693 2684 2666 2651 2623 2641 2590 2582 2553 2485 2490 2470 2452 2414 2393 2352 2337 2294 2258 2237 2207 2175 2151 2116 2087 2035 2033 1987 1983 1940 1930 1896 1896 1867 1859 1837 1825 1816 1811 1803 1812 1783 1759 1786 1766 1788 1775 1774 1779 1777 1758 1766 1765 1764 1731 1752 1751 1724 1740 1759 1748 1738 1778 1741 1741 1741 1721 1735 1709 1709 1715 1694 1676 1684 1682 1682 1679 1679 1685 1665 1654 1654 1643 1638 1635 1645 1623 1645 1639 1635 1584 1644 -2147483647 -2147483647 -2147483647 -2147483647 -2147483647 -2147483647 -2147483647 -2147483647 -2147483647 -2147483647 -2147483647 -2147483647 -2147483647 -2147483647 -2147483647 -2147483647 -2147483647 -2147483647 -2147483647 -2147483647 -2147483647 -2147483647 -2147483647 -2147483647 -2147483647 -2147483647 -2147483647 -2147483647 -2147483647 -2147483647 -2147483647 -2147483647 -2147483647 -2147483647 -2147483647 -2147483647 -2147483647 -2147483647 -2147483647 -2147483647 -2147483647 -2147483647 -2147483647 -2147483647 -2147483647 -2147483647 -2147483647 -2147483647 -2147483647 -2147483647 -2147483647 -2147483647 -2147483647 -2147483647 -2147483647 -2147483647 -2147483647 -2147483647 -2147483647 -2147483647 -2147483647 -2147483647 -2147483647 -2147483647 -2147483647 -2147483647 -2147483647 -2147483647 -2147483647 -2147483647 -2147483647 -2147483647 -2147483647 -2147483647 -2147483647 -2147483647 -2147483647 -2147483647 -2147483647 -2147483647 -2147483647 -2147483647 -2147483647 -2147483647 -2147483647 -2147483647 -2147483647 -2147483647 -2147483647 -2147483647 -2147483647 -2147483647 -2147483647 -2147483647 -2147483647 -2147483647 -2147483647 -2147483647 -2147483647 -2147483647 -2147483647 -2147483647 -2147483647 -2147483647 -2147483647 -2147483647 -2147483647 -2147483647 -2147483647 -2147483647 -2147483647 -2147483647 -2147483647 -2147483647 -2147483647 -2147483647 -2147483647 -2147483647 -2147483647 -2147483647 -2147483647 -2147483647 -2147483647 -2147483647 -2147483647 -2147483647 -2147483647 -2147483647
2573 2607 2610 2640 2643 2681 2677 2713 2694 2702 2694 2706 2717 2694 2702 2691 2679 2691 2658 2642 2631 2631 2632 2605 2588 2598 2522 2550 2489 2448 2433 2428 2398 2371 2352 2308 2291 2247 2241 2198 2167 2144 2116 2088 2055 2018 1995 2003 1956 1930 1906 1894 1882 1855 1834 1819 1815 1825 1785 1783 1769 1763 1766 1759 1758 1754 1750 1742 1742 1747 1742 1754 1754 1718 1748 1737 1729 1737 1722 1719 1707 1728 1719 1707 1691 1655 1691 1695 1693 1685 1677 1653 1642 1663 1672 1661 1653 1648 1657 1633 1644 1640 1615 1643 1622 1613 -2147483647 -2147483647 -2147483647 -2147483647 -2147483647 -2147483647 -2147483647 -2147483647 -2147483647 -2147483647 -2147483647 -2147483647 -2147483647 -2147483647 -2147483647 -2147483647 -2147483647 -2147483647 -2147483647 -2147483647 -2147483647 -2147483647 -2147483647 -2147483647 -2147483647 -2147483647 -2147483647 -2147483647 -2147483647 -2147483647 -2147483647 -2147483647 -2147483647 -2147483647 -2147483647 -2147483647 -2147483647 -2147483647 -2147483647 -2147483647 -2147483647 -2147483647 -2147483647 -2147483647 -2147483647 -2147483647 -2147483647 -2147483647 -2147483647 -2147483647 -2147483647 -2147483647 -2147483647 -2147483647 -2147483647 -2147483647 -2147483647 -2147483647 -2147483647 -2147483647 -2147483647 -2147483647 -2147483647 -2147483647 -2147483647 -2147483647 -2147483647 -2147483647 -2147483647 -2147483647 -2147483647 -2147483647 -2147483647 -2147483647 -2147483647 -2147483647 -2147483647 -2147483647 -2147483647 -2147483647 -2147483647 -2147483647 -2147483647 -2147483647 -2147483647 -2147483647 -2147483647 -2147483647 -2147483647 -2147483647 -2147483647 -2147483647 -2147483647 -2147483647 -2147483647 -2147483647 -2147483647 -2147483647 -2147483647 -2147483647 -2147483647 -2147483647 -2147483647 -2147483647 -2147483647 -2147483647 -2147483647 -2147483647 -2147483647 -2147483647 -2147483647 -2147483647 -2147483647 -2147483647 -2147483647 -2147483647 -2147483647 -2147483647 -2147483647 -2147483647 -2147483647 -2147483647 -2147483647 -2147483647 -2147483647 -2147483647 -2147483647 -2147483647 -2147483647 -2147483647 -2147483647 -2147483647 -2147483647 -2147483647
2533 2544 2564 2590 2597 2613 2615 2615 2641 2627 2647 2651 2653 2626 2626 2631 2597 2609 2601 2608 2579 2579 2565 2543 2532 2513 2470 2473 2458 2438 2385 2385 2363 2324 2302 2261 2237 2214 2198 2153 2137 2093 2084 2044 2014 2000 1961 1993 1919 1912 1886 1861 1854 1841 1827 1791 1777 1780 1767 1811 1751 1736 1722 1740 1715 1730 1704 1716 1738 1668 1710 1710 1705 1729 1739 1710 1730 1674 1685 1706 1678 1706 1691 1691 1662 1682 1656 1675 1641 1658 1674 1668 1639 1613 1628 1652 1631 1615 1631 -2147483647 -2147483647 -2147483647 -2147483647 -2147483647 -2147483647 -2147483647 -2147483647 -2147483647 -2147483647 -2147483647 -2147483647 -2147483647 -2147483647 -2147483647 -2147483647 -2147483647 -2147483647 -2147483647 -2147483647 -2147483647 -2147483647 -2147483647 -2147483647 -2147483647 -2147483647 -2147483647 -2147483647 -2147483647 -2147483647 -2147483647 -2147483647 -2147483647 -2147483647 -2147483647 -2147483647 -2147483647 -2147483647 -2147483647 -2147483647 -2147483647 -2147483647 -2147483647 -2147483647 -2147483647 -2147483647 -2147483647 -2147483647 -2147483647 -2147483647 -2147483647 -2147483647 -2147483647 -2147483647 -2147483647 -2147483647 -2147483647 -2147483647 -2147483647 -2147483647 -2147483647 -2147483647 -2147483647 -2147483647 -2147483647 -2147483647 -2147483647 -2147483647 -2147483647 -2147483647 -2147483647 -2147483647 -2147483647 -2147483647 -2147483647 -2147483647 -2147483647 -2147483647 -2147483647 -2147483647 -2147483647 -2147483647 -2147483647 -2147483647 -2147483647 -2147483647 -2147483647 -2147483647 -2147483647 -2147483647 -2147483647 -2147483647 -2147483647 -2147483647 -2147483647 -2147483647 -2147483647 -2147483647 -2147483647 -2147483647 -2147483647 -2147483647 -2147483647 -2147483647 -2147483647 -2147483647 -2147483647 -2147483647 -2147483647 -2147483647 -2147483647 -2147483647 -2147483647 -2147483647 -2147483647 -2147483647 -2147483647 -2147483647 -2147483647 -2147483647 -2147483647 -2147483647 -2147483647 -2147483647 -2147483647 -2147483647 -2147483647 -2147483647 -2147483647 -2147483647 -2147483647 -2147483647 -2147483647 -2147483647 -2147483647 -2147483647 -2147483647 -2147483647 -2147483647 -2147483647 -2147483647
2518 2477 2501 2534 2550 2551 2532 2560 2584 2565 2587 2596 2596 2592 2592 2592 2533 2558 2542 2545 2532 2521 2509 2522 2490 2444 2447 2407 2407 2373 2362 2341 2297 2291 2280 2231 2196 2173 2155 2121 2110 2054 2053 2022 1966 1994 1943 1927 1898 1883 1862 1862 1825 1815 1785 1764 1771 1751 1741 1737 1734 1740 1713 1700 1710 1694 1690 1699 1713 1694 1690 1653 1668 1651 1630 1684 1659 1645 1666 1735 1691 1665 1670 1649 1653 1642 1670 1652 1639 1638 1636 1622 1632 1604 1593 1617 -2147483647 -2147483647 -2147483647 -2147483647 -2147483647 -2147483647 -2147483647 -2147483647 -2147483647 -2147483647 -2147483647 -2147483647 -2147483647 -2147483647 -2147483647 -2147483647 -2147483647 -2147483647 -2147483647 -2147483647 -2147483647 -2147483647 -2147483647 -2147483647 -2147483647 -2147483647 -2147483647 -2147483647 -2147483647 -2147483647 -2147483647 -2147483647 -2147483647 -2147483647 -2147483647 -2147483647 -2147483647 -2147483647 -2147483647 -2147483647 -2147483647 -2147483647 -2147483647 -2147483647 -2147483647 -2147483647 -2147483647 -2147483647 -2147483647 -2147483647 -2147483647 -2147483647 -2147483647 -2147483647 -2147483647 -2147483647 -2147483647 -2147483647 -2147483647 -2147483647 -2147483647 -2147483647 -2147483647 -2147483647 -2147483647 -2147483647 -2147483647 -2147483647 -2147483647 -2147483647 -2147483647 -2147483647 -2147483647 -2147483647 -2147483647 -2147483647 -2147483647 -2147483647 -2147483647 -2147483647 -2147483647 -2147483647 -2147483647 -2147483647 -2147483647 -2147483647 -2147483647 -2147483647 -2147483647 -2147483647 -2147483647 -2147483647 -2147483647 -2147483647 -2147483647 -2147483647 -2147483647 -2147483647 -2147483647 -2147483647 -2147483647 -2147483647 -2147483647 -2147483647 -2147483647 -2147483647 -2147483647 -2147483647 -2147483647 -2147483647 -2147483647 -2147483647 -2147483647 -2147483647 -2147483647 -2147483647 -2147483647 -2147483647 -2147483647 -2147483647 -2147483647 -2147483647 -2147483647 -2147483647 -2147483647 -2147483647 -2147483647 -2147483647 -2147483647 -2147483647 -2147483647 -2147483647 -2147483647 -2147483647 -2147483647 -2147483647 -2147483647 -2147483647 -2147483647 -2147483647 -2147483647 -2147483647 -2147483647 -2147483647
2422 2463 2467 2459 2505 2487 2521 2515 2520 2530 2531 2529 2538 2540 2530 2521 2521 2513 2513 2501 2481 2466 2444 2459 2426 2402 2401 2374 2350 2321 2302 2290 2261 2237 2214 2186 2167 2132 2105 2084 2050 2034 1988 2003 1970 1938 1935 1909 1875 1855 1835 1824 1807 1770 1772 1735 1762 1740 1731 1713 1703 1693 1688 1691 1677 1682 1681 1670 1662 1662 1644 1678 1671 1686 1657 1654 1648 1640 1649 1669 1638 1631 1670 1625 1625 1627 1634 -2147483647 -2147483647 -2147483647 -2147483647 -2147483647 -2147483647 -2147483647 -2147483647 -2147483647 -2147483647 -2147483647 -2147483647 -2147483647 -2147483647 -2147483647 -2147483647 -2147483647 -2147483647 -2147483647 -2147483647 -2147483647 -2147483647 -2147483647 -2147483647 -2147483647 -2147483647 -2147483647 -2147483647 -2147483647 -2147483647 -2147483647 -2147483647 -2147483647 -2147483647 -2147483647 -2147483647 -2147483647 -2147483647 -2147483647 -2147483647 -2147483647 -2147483647 -2147483647 -2147483647 -2147483647 -2147483647 -2147483647 -2147483647 -2147483647 -2147483647 -2147483647 -2147483647 -2147483647 -2147483647 -2147483647 -2147483647 -2147483647 -2147483647 -2147483647 -2147483647 -2147483647 -2147483647 -2147483647 -2147483647 -2147483647 -2147483647 -2147483647 -2147483647 -2147483647 -2147483647 -2147483647 -2147483647 -2147483647 -2147483647 -2147483647 -2147483647 -2147483647 -2147483647 -2147483647 -2147483647 -2147483647 -2147483647 -2147483647 -2147483647 -2147483647 -2147483647 -2147483647 -2147483647 -2147483647 -2147483647 -2147483647 -2147483647 -2147483647 -2147483647 -2147483647 -2147483647 -2147483647 -2147483647 -2147483647 -2147483647 -2147483647 -2147483647 -2147483647 -2147483647 -2147483647 -2147483647 -2147483647 -2147483647 -2147483647 -2147483647 -2147483647 -2147483647 -2147483647 -2147483647 -2147483647 -2147483647 -2147483647 -2147483647 -2147483647 -2147483647 -2147483647 -2147483647 -2147483647 -2147483647 -2147483647 -2147483647 -2147483647 -2147483647 -2147483647 -2147483647 -2147483647 -2147483647 -2147483647 -2147483647 -2147483647 -2147483647 -2147483647 -2147483647 -2147483647 -2147483647 -2147483647 -2147483647 -2147483647 -2147483647 -2147483647 -2147483647 -2147483647 -2147483647 -2147483647 -2147483647 -2147483647 -2147483647 -2147483647
2371 2376 2419 2391 2450 2419 2478 2478 2441 2478 2479 2479 2479 2476 2479 2462 2493 2460 2436 2436 2427 2415 2415 2393 2384 2362 2334 2324 2300 2281 2256 2240 2217 2205 2173 2184 2131 2107 2072 2056 2033 2001 1971 1941 1940 1898 1900 1876 1831 1825 1807 1808 1784 1779 1747 1753 1719 1715 1699 1689 1684 1688 1676 1656 1668 1680 1665 1665 1659 1634 1615 1636 1650 1647 1629 1683 1640 1632 1622 1632 1625 1629 1638 1616 -2147483647 -2147483647 -2147483647 -2147483647 -2147483647 -2147483647 -2147483647 -2147483647 -2147483647 -2147483647 -2147483647 -2147483647 -2147483647 -2147483647 -2147483647 -2147483647 -2147483647 -2147483647 -2147483647 -2147483647 -2147483647 -2147483647 -2147483647 -2147483647 -2147483647 -2147483647 -2147483647 -2147483647 -2147483647 -2147483647 -2147483647 -2147483647 -2147483647 -2147483647 -2147483647 -2147483647 -2147483647 -2147483647 -2147483647 -2147483647 -2147483647 -2147483647 -2147483647 -2147483647 -2147483647 -2147483647 -2147483647 -2147483647 -2147483647 -2147483647 -2147483647 -2147483647 -2147483647 -2147483647 -2147483647 -2147483647 -2147483647 -2147483647 -2147483647 -2147483647 -2147483647 -2147483647 -2147483647 -2147483647 -2147483647 -2147483647 -2147483647 -2147483647 -2147483647 -2147483647 -2147483647 -2147483647 -2147483647 -2147483647 -2147483647 -2147483647 -2147483647 -2147483647 -2147483647 -2147483647 -2147483647 -2147483647 -2147483647 -2147483647 -2147483647 -2147483647 -2147483647 -2147483647 -2147483647 -2147483647 -2147483647 -2147483647 -2147483647 -2147483647 -2147483647 -2147483647 -2147483647 -2147483647 -2147483647 -2147483647 -2147483647 -2147483647 -2147483647 -2147483647 -2147483647 -2147483647 -2147483647 -2147483647 -2147483647 -2147483647 -2147483647 -2147483647 -2147483647 -2147483647 -2147483647 -2147483647 -2147483647 -2147483647 -2147483647 -2147483647 -2147483647 -2147483647 -2147483647 -2147483647 -2147483647 -2147483647 -2147483647 -2147483647 -2147483647 -2147483647 -2147483647 -2147483647 -2147483647 -2147483647 -2147483647 -2147483647 -2147483647 -2147483647 -2147483647 -2147483647 -2147483647 -2147483647 -2147483647 -2147483647 -2147483647 -2147483647 -2147483647 -2147483647 -2147483647 -2147483647 -2147483647 -2147483647 -2147483647 -2147483647 -2147483647 -2147483647
2319 2354 2306 2341 2347 2383 2393 2400 2394 2404 2413 2413 2397 2425 2421 2390 2422 2393 2384 2388 2376 2365 2348 2335 2320 2312 2292 2240 2267 2237 2229 2194 2188 2154 2143 2108 2106 2070 2055 2023 1978 1956 1954 1929 1908 1881 1859 1845 1835 1806 1780 1784 1773 1725 1726 1704 1725 1682 1658 1668 1690 1660 1660 1629 1636 1652 1636 1629 1638 1646 1604 1608 1596 1608 1613 1627 -2147483647 1623 -2147483647 -2147483647 -2147483647 -2147483647 -2147483647 -2147483647 -2147483647 -2147483647 -2147483647 -2147483647 -2147483647 -2147483647 -2147483647 -2147483647 -2147483647 -2147483647 -2147483647 -2147483647 -2147483647 -2147483647 -2147483647 -2147483647 -2147483647 -2147483647 -2147483647 -2147483647 -2147483647 -2147483647 -2147483647 -2147483647 -2147483647 -2147483647 -2147483647 -2147483647 -2147483647 -2147483647 -2147483647 -2147483647 -2147483647 -2147483647 -2147483647 -2147483647 -2147483647 -2147483647 -2147483647 -2147483647 -2147483647 -2147483647 -2147483647 -2147483647 -2147483647 -2147483647 -2147483647 -2147483647 -2147483647 -2147483647 -2147483647 -2147483647 -2147483647 -2147483647 -2147483647 -2147483647 -2147483647 -2147483647 -2147483647 -2147483647 -2147483647 -2147483647 -2147483647 -2147483647 -2147483647 -2147483647 -2147483647 -2147483647 -2147483647 -2147483647 -2147483647 -2147483647 -2147483647 -2147483647 -2147483647 -2147483647 -2147483647 -2147483647 -2147483647 -2147483647 -2147483647 -2147483647 -2147483647 -2147483647 -2147483647 -2147483647 -2147483647 -2147483647 -2147483647 -2147483647 -2147483647 -2147483647 -2147483647 -2147483647 -2147483647 -2147483647 -2147483647 -2147483647 -2147483647 -2147483647 -2147483647 -2147483647 -2147483647 -2147483647 -2147483647 -2147483647 -2147483647 -2147483647 -2147483647 -2147483647 -2147483647 -2147483647 -2147483647 -2147483647 -2147483647 -2147483647 -2147483647 -2147483647 -2147483647 -2147483647 -2147483647 -2147483647 -2147483647 -2147483647 -2147483647 -2147483647 -2147483647 -2147483647 -2147483647 -2147483647 -2147483647 -2147483647 -2147483647 -2147483647 -2147483647 -2147483647 -2147483647 -2147483647 -2147483647 -2147483647 -2147483647 -2147483647 -2147483647 -2147483647 -2147483647 -2147483647 -2147483647 -2147483647 -2147483647 -2147483647 -2147483647 -2147483647 -2147483647 -2147483647 -2147483647 -2147483647
