# Supplementary material for: Catchments catch all in South African coastal lowlands: topography and palaeoclimate restricted gene flow in Nymania capensis (Meliaceae)—a multilocus phylogeographic and distribution modelling approach
Source: PeerJ. 2017 Jan 31;5:e2965. doi: 10.7717/peerj.2965 (PMC5289106; doi:10.7717/peerj.2965)
Supplement: Supplemental Information 2 — See the Readme for file descriptions. This zip file includes all DNA alignments. [file peerj-05-2965-s002.zip › SupplementalInformationFiles/SDM.Data/CCSM/bio05.max.t.warmest.month.asc]

NCOLS 240 
NROWS 84 
XLLCORNER 20 
YLLCORNER -35 
CELLSIZE 0.0416666666666667 
NODATA_value -2147483647 
289 290 291 291 292 293 297 297 295 295 294 296 298 299 298 297 294 295 291 290 293 295 296 295 296 296 297 299 298 298 296 295 296 297 296 297 297 295 294 291 293 291 290 291 288 288 289 287 286 285 282 283 281 280 280 280 278 273 271 270 270 268 268 276 276 278 278 278 273 268 268 270 274 276 279 282 282 282 280 280 279 278 279 278 276 275 276 273 274 274 271 270 271 271 267 266 266 262 263 263 264 264 265 264 263 265 266 266 265 266 267 267 266 267 271 275 276 277 279 280 282 285 285 284 284 285 283 284 286 288 291 290 289 290 290 286 278 283 283 281 279 276 276 276 278 273 249 251 251 249 251 250 247 253 257 269 271 271 260 262 260 259 260 260 260 255 253 254 249 247 246 257 257 249 253 259 263 261 255 246 244 247 251 257 257 244 243 245 248 257 259 252 245 237 241 256 255 244 251 253 235 235 251 261 261 262 262 265 265 263 257 255 250 246 241 244 243 239 239 243 243 243 243 237 241 244 247 241 238 242 243 241 244 245 248 250 -2147483647 -2147483647 -2147483647 -2147483647
287 285 284 287 288 291 295 295 293 293 291 292 296 298 298 296 296 294 293 287 288 291 289 291 293 294 295 297 297 296 294 293 294 294 294 293 292 294 294 292 291 291 290 286 287 288 288 286 285 283 280 278 277 276 277 276 276 274 272 272 270 269 268 273 274 276 276 275 271 267 269 267 269 273 277 279 280 279 278 277 276 275 276 274 275 278 270 267 267 271 268 270 269 268 266 261 258 260 260 260 261 262 260 258 259 263 262 261 257 259 264 264 264 262 271 274 275 277 277 278 281 284 285 284 286 287 287 286 286 287 289 290 291 289 285 284 283 280 280 278 277 274 277 277 276 268 249 246 244 243 246 245 244 249 254 270 271 272 267 259 256 258 257 255 254 260 267 266 262 251 253 256 258 250 248 257 260 257 254 246 241 240 250 257 255 236 243 245 250 247 256 257 255 252 236 258 265 260 264 259 254 239 251 257 257 259 256 259 262 261 260 258 253 247 243 246 245 242 241 239 242 247 249 248 241 239 246 248 241 242 244 244 245 248 254 -2147483647 -2147483647 -2147483647 -2147483647 -2147483647
284 280 277 282 287 290 293 294 289 289 288 289 292 294 298 298 296 295 294 294 292 290 288 288 292 294 295 295 295 290 290 289 290 292 292 291 292 293 293 293 292 289 288 287 288 288 287 285 283 282 279 275 274 273 274 273 274 272 271 270 269 267 267 271 273 276 276 276 276 271 272 270 268 274 276 278 276 273 275 278 276 277 280 277 277 279 273 269 269 272 271 275 273 270 264 259 255 257 254 253 258 260 254 253 259 259 255 257 247 254 259 261 258 255 268 267 271 269 269 276 278 281 282 284 286 288 289 289 286 284 290 291 290 288 288 285 281 280 282 279 276 273 277 276 271 263 243 243 247 247 243 238 250 266 269 271 274 273 268 261 249 249 249 251 253 267 273 273 266 253 259 261 257 241 244 247 252 252 257 256 244 238 243 250 254 238 254 254 255 249 250 249 265 261 253 260 263 264 264 261 259 261 259 253 252 254 251 258 260 257 257 258 253 252 248 244 245 244 241 242 242 245 247 246 248 248 245 246 243 242 245 245 247 252 -2147483647 -2147483647 -2147483647 -2147483647 -2147483647 -2147483647
281 275 272 277 279 285 290 294 289 285 287 288 290 292 295 294 295 295 294 293 292 294 292 292 290 291 293 292 293 294 292 290 288 289 289 289 289 293 292 290 290 291 289 289 288 286 283 283 283 281 279 276 274 270 270 270 272 270 269 269 266 264 267 270 273 276 277 277 278 277 273 274 272 272 275 274 271 268 260 278 277 279 280 281 282 281 277 266 265 269 271 275 272 270 266 260 253 252 247 250 254 257 250 254 258 256 253 251 241 248 251 257 258 262 266 263 255 249 250 272 276 276 278 280 282 287 288 288 285 274 290 291 287 285 287 285 284 282 282 278 276 274 278 265 247 241 254 263 267 265 255 256 261 270 266 271 275 273 264 255 252 236 235 246 257 266 270 271 268 263 251 247 269 264 247 253 264 265 265 256 238 235 240 254 254 241 245 258 263 263 258 255 258 264 262 262 261 261 260 261 260 259 255 250 249 250 254 258 255 252 254 257 255 250 245 243 244 244 241 239 242 245 247 245 247 244 246 241 243 246 245 246 251 -2147483647 -2147483647 -2147483647 -2147483647 -2147483647 -2147483647 -2147483647
276 273 265 272 279 285 290 293 292 290 287 286 287 288 289 292 291 294 292 292 292 292 291 292 290 289 288 289 290 291 289 288 287 286 287 290 289 292 290 287 290 291 290 288 287 285 283 281 279 279 278 275 270 267 268 267 269 269 268 267 265 267 270 272 274 276 277 277 278 277 276 275 275 276 272 271 269 263 271 279 281 281 281 283 283 281 276 271 269 269 271 275 272 269 264 258 250 246 240 247 250 251 245 238 245 250 241 239 238 250 245 247 253 257 258 249 231 248 257 269 270 268 266 275 278 281 287 288 284 280 291 291 288 286 286 284 284 281 279 275 274 275 278 269 245 257 259 264 269 264 258 267 271 271 271 269 272 274 266 252 257 263 253 250 243 247 260 262 273 266 250 270 276 275 270 263 264 266 264 252 235 244 240 253 248 238 252 259 261 265 262 262 256 261 262 261 260 261 256 257 254 254 254 251 245 245 251 254 248 249 249 254 253 251 243 245 243 242 243 241 239 238 241 242 245 247 246 247 246 246 247 252 -2147483647 -2147483647 -2147483647 -2147483647 -2147483647 -2147483647 -2147483647 -2147483647
271 271 267 271 283 287 286 289 290 288 287 287 282 285 289 289 290 292 294 293 291 288 287 288 289 287 288 286 287 289 287 283 283 285 286 287 289 290 288 285 288 287 285 285 286 284 280 278 277 276 273 273 270 269 271 270 267 265 264 263 260 262 262 269 275 276 278 278 279 277 274 276 276 278 273 273 273 273 274 277 279 280 281 283 282 281 277 274 270 269 274 274 272 269 264 260 252 251 245 242 244 247 243 239 248 248 239 242 235 240 237 237 247 246 244 247 245 246 258 267 262 255 268 277 282 285 286 288 288 288 291 291 287 285 285 283 281 279 277 275 274 277 277 275 255 259 266 268 269 259 262 264 268 273 272 265 266 271 271 268 264 268 256 242 250 256 270 273 272 254 258 271 277 276 267 262 262 264 260 239 242 252 249 252 253 251 261 262 259 261 263 263 260 256 259 261 258 259 257 257 256 251 247 249 246 248 248 248 244 244 245 249 249 252 247 243 243 242 243 243 238 239 240 243 246 243 247 247 247 249 -2147483647 -2147483647 -2147483647 -2147483647 -2147483647 -2147483647 -2147483647 -2147483647 -2147483647 -2147483647
261 266 270 280 284 283 287 288 289 285 283 281 281 285 287 286 287 289 292 292 291 288 286 285 284 286 286 285 286 285 283 281 281 284 285 287 288 288 286 286 287 286 283 284 284 283 281 280 279 275 274 275 273 272 270 268 264 261 259 260 261 263 266 268 274 275 276 277 278 279 279 278 278 273 271 273 273 269 271 273 275 278 278 281 283 282 281 279 274 276 276 272 271 268 264 261 256 253 248 245 250 254 250 245 254 251 247 253 239 246 257 250 244 241 239 241 252 255 261 263 255 263 271 272 282 286 287 289 288 288 289 289 284 283 283 280 277 276 273 274 274 275 277 278 266 257 261 268 264 263 260 245 259 266 274 263 251 273 276 272 268 271 263 252 252 250 255 260 276 276 275 262 268 272 259 254 259 265 264 239 239 252 254 256 253 260 261 261 260 258 259 262 262 260 258 261 257 260 255 253 256 253 248 251 248 248 248 244 242 244 247 249 251 251 248 242 241 243 241 241 245 243 244 245 246 247 247 248 250 -2147483647 -2147483647 -2147483647 -2147483647 -2147483647 -2147483647 -2147483647 -2147483647 -2147483647 -2147483647 -2147483647
257 266 270 271 269 281 287 285 289 287 282 278 282 286 286 285 282 284 288 289 288 290 288 286 284 283 284 284 282 282 282 283 282 282 285 286 287 287 285 285 285 285 283 283 280 282 281 281 280 278 276 276 275 272 270 268 262 256 255 257 263 266 266 257 265 273 272 273 274 278 277 278 276 272 272 273 271 270 271 268 273 277 278 280 282 283 282 276 273 277 277 273 270 262 260 259 256 251 241 245 253 259 256 249 251 257 251 257 251 258 262 253 249 248 249 251 243 252 254 262 259 265 272 276 281 285 287 288 289 291 289 286 281 279 281 276 268 270 270 271 273 275 277 277 274 270 255 262 264 259 256 241 259 265 274 272 261 272 277 270 263 269 268 268 259 265 272 268 281 282 279 281 269 272 252 261 263 260 262 249 242 253 255 255 254 258 257 258 260 260 260 260 257 253 253 258 259 258 258 256 256 252 252 250 248 248 247 245 245 244 246 247 245 248 248 245 241 240 243 243 244 244 243 246 245 246 248 250 -2147483647 -2147483647 -2147483647 -2147483647 -2147483647 -2147483647 -2147483647 -2147483647 -2147483647 -2147483647 -2147483647 -2147483647
258 259 265 268 269 280 285 281 284 285 282 275 280 284 283 281 281 283 284 286 285 288 288 288 288 285 284 282 280 280 279 280 280 279 283 284 285 285 284 281 282 281 281 281 280 280 278 279 276 277 275 273 271 271 269 266 263 259 258 262 264 266 264 254 265 272 270 261 263 273 280 276 275 276 275 277 270 273 276 276 270 277 278 280 279 281 282 275 273 276 277 271 269 263 261 254 251 252 246 257 259 261 258 253 255 258 260 264 264 265 264 258 250 253 260 261 254 240 256 266 271 274 274 277 281 283 285 284 287 290 289 288 284 277 276 271 261 263 269 270 272 275 278 277 274 273 271 272 263 255 255 249 253 262 274 274 276 276 276 268 264 272 281 274 269 269 274 264 269 279 279 272 279 279 265 255 259 261 264 254 242 241 246 247 248 254 252 253 256 258 257 252 248 247 255 257 256 254 255 255 254 255 252 253 248 249 244 243 246 246 244 246 247 245 245 245 246 245 243 242 243 244 244 245 245 248 252 -2147483647 -2147483647 -2147483647 -2147483647 -2147483647 -2147483647 -2147483647 -2147483647 -2147483647 -2147483647 -2147483647 -2147483647 -2147483647
256 259 264 275 279 281 282 279 280 284 283 276 278 282 280 277 279 280 282 286 284 286 286 287 287 287 284 283 281 281 278 277 275 277 280 282 283 284 282 280 278 276 278 278 279 279 277 273 273 274 275 269 266 268 269 268 266 261 257 261 263 266 269 270 270 272 264 268 267 268 280 281 276 279 278 273 273 275 276 276 278 277 280 282 282 281 282 280 277 274 275 267 266 266 263 255 255 255 246 257 261 263 263 266 268 265 262 263 266 268 259 250 248 261 264 263 257 242 244 263 269 274 276 277 280 284 284 285 288 290 291 291 289 282 280 275 270 268 270 270 272 274 276 278 276 274 272 274 260 251 260 256 265 268 271 271 274 276 278 277 279 280 282 278 283 278 275 266 266 261 271 268 277 280 277 268 265 269 254 248 245 248 249 250 255 252 255 250 253 254 253 248 247 252 255 255 253 251 252 250 248 250 254 253 250 245 242 242 241 240 242 242 243 242 242 243 244 245 245 243 244 244 244 244 246 251 -2147483647 -2147483647 -2147483647 -2147483647 -2147483647 -2147483647 -2147483647 -2147483647 -2147483647 -2147483647 -2147483647 -2147483647 -2147483647 -2147483647
263 265 265 276 277 274 270 275 277 282 282 278 277 279 276 272 276 277 280 281 282 284 284 285 285 283 283 282 277 276 279 279 277 276 278 279 281 281 281 279 275 273 273 275 277 274 273 271 272 272 273 270 267 268 267 267 263 264 262 262 261 264 267 267 269 271 269 266 272 273 280 282 280 279 274 266 274 278 278 279 281 278 281 283 283 280 281 273 273 274 274 268 269 267 265 262 261 257 245 253 258 259 262 263 269 271 274 276 273 264 262 268 261 261 266 263 256 244 246 261 269 272 272 274 278 280 283 286 284 287 287 289 291 290 281 268 270 271 271 272 272 270 276 278 277 272 273 270 265 249 259 254 266 268 270 272 273 273 275 269 274 273 282 284 282 275 267 264 271 265 266 273 269 272 275 274 273 271 258 256 247 248 248 249 253 256 255 254 248 249 250 243 248 254 254 252 250 250 248 246 246 249 252 253 252 246 245 242 242 241 242 244 243 241 243 239 239 239 241 244 244 245 245 244 245 -2147483647 -2147483647 -2147483647 -2147483647 -2147483647 -2147483647 -2147483647 -2147483647 -2147483647 -2147483647 -2147483647 -2147483647 -2147483647 -2147483647 -2147483647
264 268 270 274 275 271 260 270 276 278 281 271 272 269 272 265 271 274 276 278 280 282 282 282 280 280 280 282 278 279 280 276 273 273 270 274 277 277 277 277 274 271 270 273 274 271 270 269 269 271 267 267 266 266 266 265 263 263 260 256 256 261 265 264 264 266 268 270 273 274 278 281 283 274 273 276 275 279 279 282 282 282 283 283 280 280 279 272 266 275 274 274 273 270 266 262 261 256 251 249 251 253 255 261 266 269 266 275 272 258 261 275 273 261 264 264 251 249 241 259 267 266 271 275 275 275 276 280 283 284 286 289 292 288 279 278 276 270 270 273 274 273 271 277 276 266 273 261 266 262 258 260 262 260 267 271 272 272 274 266 273 269 270 282 280 280 276 273 269 273 264 274 274 274 276 276 274 273 265 257 251 255 255 253 253 253 253 253 250 249 246 243 250 251 251 249 246 246 244 243 246 248 250 252 252 249 249 243 241 242 241 244 245 241 242 240 239 240 241 244 242 243 242 242 244 -2147483647 -2147483647 -2147483647 -2147483647 -2147483647 -2147483647 -2147483647 -2147483647 -2147483647 -2147483647 -2147483647 -2147483647 -2147483647 -2147483647 -2147483647
277 259 261 266 272 272 263 262 270 277 277 265 267 258 271 272 262 267 268 269 277 280 278 276 275 274 273 278 280 279 278 273 271 270 266 267 271 273 271 270 269 270 269 269 272 271 265 264 268 270 263 265 265 266 265 262 260 257 261 255 253 260 258 251 255 261 262 267 270 271 276 280 282 281 279 278 277 277 282 282 283 284 282 281 278 271 274 269 261 265 266 270 270 267 252 245 255 255 251 249 250 253 257 262 261 262 268 274 267 255 265 276 275 259 258 266 259 258 233 248 262 266 268 271 271 269 269 275 281 283 276 283 291 289 282 280 274 270 271 275 274 277 278 280 279 277 273 269 269 260 260 255 251 260 266 266 267 265 268 273 275 278 277 280 278 282 281 270 273 274 269 270 271 271 273 274 274 271 265 250 245 251 257 257 259 258 251 252 252 249 243 240 244 248 248 243 238 241 240 242 242 244 244 243 243 246 250 246 242 241 242 242 243 240 238 240 241 241 241 241 243 244 246 245 -2147483647 -2147483647 -2147483647 -2147483647 -2147483647 -2147483647 -2147483647 -2147483647 -2147483647 -2147483647 -2147483647 -2147483647 -2147483647 -2147483647 -2147483647 -2147483647
311 268 270 273 271 257 257 265 275 275 275 256 262 256 257 267 266 257 257 253 266 277 277 274 270 266 271 274 277 277 275 271 269 267 265 264 267 266 266 264 265 268 269 271 272 270 268 268 269 270 265 261 262 263 261 259 251 247 253 254 247 247 247 243 250 263 263 268 271 275 277 279 281 280 278 272 273 275 283 283 284 285 282 279 272 262 265 270 260 252 256 265 265 258 242 242 247 245 248 248 256 264 262 260 271 267 266 276 276 269 272 277 278 272 260 271 266 264 239 240 256 262 259 264 265 265 267 270 278 283 279 286 290 291 287 282 276 268 267 275 279 279 277 278 282 279 276 274 266 255 253 255 249 255 263 260 255 251 264 269 268 276 279 280 277 276 277 278 277 275 271 259 259 267 269 267 272 271 265 250 242 252 253 253 255 254 256 254 248 245 241 241 244 241 241 239 237 236 237 240 241 241 240 238 241 246 248 248 244 240 241 238 241 240 238 239 240 240 240 246 246 249 -2147483647 -2147483647 -2147483647 -2147483647 -2147483647 -2147483647 -2147483647 -2147483647 -2147483647 -2147483647 -2147483647 -2147483647 -2147483647 -2147483647 -2147483647 -2147483647 -2147483647 -2147483647
313 291 271 277 274 262 252 269 273 267 268 263 253 256 249 259 266 260 259 251 262 274 274 273 269 268 269 273 275 273 271 267 264 260 261 263 262 261 262 255 250 262 265 267 268 267 267 267 271 275 263 263 262 262 265 259 243 246 250 252 246 241 239 246 249 278 268 265 268 271 274 277 279 276 276 275 276 280 280 284 285 285 283 280 275 269 269 276 271 255 243 256 262 255 239 242 247 239 229 263 271 268 270 268 273 271 266 279 284 281 278 281 280 276 275 271 262 252 241 245 255 256 252 255 257 260 266 273 278 280 276 284 287 289 289 281 273 270 272 276 280 280 273 274 280 275 274 268 267 263 256 253 244 258 262 257 240 252 257 261 265 270 273 277 277 267 263 271 274 278 276 272 261 257 255 255 262 271 265 258 256 251 245 245 248 251 255 243 243 242 239 244 246 244 242 239 239 236 238 239 239 239 237 239 241 240 241 246 247 245 244 239 238 239 239 238 239 240 242 243 248 -2147483647 -2147483647 -2147483647 -2147483647 -2147483647 -2147483647 -2147483647 -2147483647 -2147483647 -2147483647 -2147483647 -2147483647 -2147483647 -2147483647 -2147483647 -2147483647 -2147483647 -2147483647 -2147483647
315 307 282 288 291 277 261 261 267 272 264 261 253 247 250 248 259 259 251 246 261 268 270 273 272 270 268 270 266 268 265 263 261 259 258 257 258 260 262 252 258 259 254 266 264 264 265 273 282 275 265 264 274 280 264 266 247 246 246 250 246 244 237 253 274 286 281 273 274 278 280 281 281 279 277 278 278 281 282 282 285 285 283 283 277 272 273 277 274 265 249 254 260 256 248 237 237 237 240 263 277 283 286 286 279 275 284 289 285 289 286 282 276 274 266 263 257 244 228 243 249 246 244 247 246 253 264 269 273 274 273 281 282 286 288 285 282 275 280 275 282 282 276 279 281 274 269 259 253 249 254 250 246 240 254 254 249 252 254 257 264 267 269 271 271 255 260 266 266 271 274 272 272 266 267 262 260 270 264 268 265 259 248 246 243 240 250 254 246 242 238 243 242 241 243 240 240 238 237 237 237 236 237 238 237 240 242 241 241 242 244 242 237 237 237 240 240 241 241 244 -2147483647 -2147483647 -2147483647 -2147483647 -2147483647 -2147483647 -2147483647 -2147483647 -2147483647 -2147483647 -2147483647 -2147483647 -2147483647 -2147483647 -2147483647 -2147483647 -2147483647 -2147483647 -2147483647 -2147483647
318 317 306 307 272 275 259 251 262 270 268 260 250 242 244 246 256 262 259 257 259 257 263 268 270 267 265 266 262 266 264 258 257 256 256 257 253 259 265 261 253 250 256 275 283 284 278 272 276 282 280 279 290 289 292 291 260 248 250 250 249 252 259 260 280 288 288 284 285 281 277 279 269 281 267 276 278 279 282 283 284 284 286 285 282 280 281 281 280 275 263 251 252 249 248 226 230 257 269 274 278 283 283 290 285 283 287 290 290 290 280 278 272 266 266 257 243 233 230 242 241 242 232 237 244 254 262 263 268 266 267 273 271 276 285 289 288 280 283 285 285 284 283 282 279 271 260 253 243 253 255 246 241 237 246 244 235 240 241 250 260 262 268 271 268 252 250 258 261 270 271 270 258 257 265 268 264 261 264 270 268 266 258 259 249 252 253 255 245 240 237 238 240 239 240 241 239 236 235 235 234 237 238 238 240 236 239 241 241 240 238 242 238 236 237 238 240 241 243 247 -2147483647 -2147483647 -2147483647 -2147483647 -2147483647 -2147483647 -2147483647 -2147483647 -2147483647 -2147483647 -2147483647 -2147483647 -2147483647 -2147483647 -2147483647 -2147483647 -2147483647 -2147483647 -2147483647 -2147483647
322 321 322 311 278 264 251 251 265 267 263 262 258 250 247 254 262 255 255 259 260 260 266 268 266 264 261 261 259 262 264 262 260 252 252 251 256 270 280 277 249 254 263 269 281 288 283 279 272 278 287 293 294 296 295 294 273 248 254 241 244 269 275 274 290 290 288 288 284 281 282 283 281 285 283 283 282 282 284 283 282 284 285 286 285 283 282 284 277 274 276 268 244 246 258 268 267 260 258 272 278 280 274 288 291 286 280 283 288 287 283 277 270 265 263 253 244 224 224 228 232 232 225 234 240 251 256 251 256 259 257 262 262 271 278 287 290 285 283 286 284 283 281 273 269 262 255 245 240 243 248 237 230 230 240 232 237 230 241 252 261 264 260 261 263 248 250 247 256 264 263 260 246 248 258 250 251 258 261 268 270 255 267 260 250 254 259 254 245 239 235 238 241 242 242 240 239 237 238 236 238 237 237 237 240 240 239 238 237 240 239 237 236 238 237 239 240 241 244 -2147483647 -2147483647 -2147483647 -2147483647 -2147483647 -2147483647 -2147483647 -2147483647 -2147483647 -2147483647 -2147483647 -2147483647 -2147483647 -2147483647 -2147483647 -2147483647 -2147483647 -2147483647 -2147483647 -2147483647 -2147483647
326 324 322 310 278 273 238 252 263 259 254 254 251 248 247 247 253 250 246 247 257 263 262 266 264 258 254 251 251 257 259 259 260 259 256 251 254 259 280 284 281 283 289 282 267 274 286 285 272 287 292 297 297 297 297 296 293 288 282 254 260 284 279 293 293 291 290 288 283 280 284 285 286 286 286 286 284 282 282 272 279 283 286 287 286 284 284 284 284 279 275 254 248 254 269 275 287 286 277 274 282 288 280 287 291 292 283 279 285 290 280 268 262 261 258 264 267 257 249 242 240 230 229 232 241 243 250 243 246 247 250 240 257 263 265 276 285 288 287 286 276 268 266 258 260 258 244 235 231 239 245 239 227 224 225 222 225 225 231 252 256 250 249 245 255 243 240 247 255 250 244 248 247 249 246 243 252 259 255 254 262 249 259 266 264 253 259 250 249 242 237 238 238 239 240 242 239 239 239 238 237 238 238 237 236 238 240 238 238 237 238 236 237 238 238 238 239 241 -2147483647 -2147483647 -2147483647 -2147483647 -2147483647 -2147483647 -2147483647 -2147483647 -2147483647 -2147483647 -2147483647 -2147483647 -2147483647 -2147483647 -2147483647 -2147483647 -2147483647 -2147483647 -2147483647 -2147483647 -2147483647 -2147483647
326 326 324 319 298 268 257 266 251 256 238 242 244 249 252 252 251 241 239 246 255 259 258 263 260 249 244 241 244 251 252 252 257 256 251 244 247 260 280 289 291 297 298 298 293 294 281 293 291 287 292 299 300 299 299 298 296 289 274 280 286 296 298 296 295 292 292 288 282 280 280 281 283 287 287 286 285 282 282 271 276 282 281 288 288 287 286 285 285 282 276 263 260 252 280 286 290 291 275 268 267 286 291 292 293 293 294 293 293 293 290 278 279 271 268 272 265 262 272 276 262 252 256 241 232 239 241 232 233 242 246 253 250 250 256 269 283 288 286 284 281 263 253 242 246 247 244 245 233 229 231 239 233 224 213 218 221 220 222 246 247 233 237 241 247 244 235 238 236 229 231 247 248 247 253 254 258 249 240 237 250 245 257 257 260 257 258 258 253 245 244 239 240 242 242 242 239 236 238 239 238 236 237 238 239 236 235 238 238 237 238 237 237 238 237 238 238 240 -2147483647 -2147483647 -2147483647 -2147483647 -2147483647 -2147483647 -2147483647 -2147483647 -2147483647 -2147483647 -2147483647 -2147483647 -2147483647 -2147483647 -2147483647 -2147483647 -2147483647 -2147483647 -2147483647 -2147483647 -2147483647 -2147483647
326 325 325 323 318 303 295 301 266 256 244 236 241 243 240 241 246 240 237 240 252 250 250 258 260 250 241 240 243 247 242 246 250 251 254 273 268 283 284 292 294 296 299 298 296 297 297 299 300 299 300 300 300 300 299 297 297 299 296 292 294 298 297 297 294 292 292 291 289 288 286 288 288 287 287 286 287 286 285 282 274 278 282 285 288 288 287 287 285 284 281 271 260 256 283 289 291 292 288 279 281 292 290 292 293 294 295 296 296 295 292 290 282 272 272 272 285 277 267 258 258 260 271 256 244 234 236 242 245 252 260 261 257 263 276 278 286 288 280 275 277 267 241 234 244 254 254 242 228 225 228 227 229 205 214 219 218 218 222 238 241 221 230 230 234 241 238 228 228 234 242 240 239 238 248 248 243 243 234 234 244 240 244 249 252 263 255 257 258 252 246 241 238 241 241 241 241 237 236 236 238 239 237 237 238 237 236 238 238 236 238 239 237 236 236 237 236 238 -2147483647 -2147483647 -2147483647 -2147483647 -2147483647 -2147483647 -2147483647 -2147483647 -2147483647 -2147483647 -2147483647 -2147483647 -2147483647 -2147483647 -2147483647 -2147483647 -2147483647 -2147483647 -2147483647 -2147483647 -2147483647 -2147483647
326 324 325 323 323 318 315 305 267 256 254 242 242 229 229 241 243 244 240 241 250 251 254 259 255 256 252 245 238 240 239 251 254 269 280 289 293 294 291 289 295 298 300 300 299 299 300 301 301 300 300 300 301 300 300 298 298 299 299 298 299 299 298 295 294 292 292 291 291 290 290 289 288 288 287 287 286 286 286 287 285 284 286 281 290 288 289 288 287 286 285 273 262 276 287 290 293 294 295 294 295 295 296 295 291 294 297 297 296 295 294 291 274 280 286 283 288 273 265 274 274 260 283 277 247 242 254 260 253 247 262 262 255 253 263 280 285 286 279 281 275 263 245 245 245 260 257 250 239 248 246 234 237 225 225 235 240 219 218 232 233 228 226 230 228 233 233 222 227 231 235 231 232 236 243 237 232 230 224 230 236 237 241 244 251 258 261 262 261 258 247 242 239 239 241 242 238 236 235 236 235 236 240 240 238 237 236 237 237 237 237 237 237 237 236 236 239 -2147483647 -2147483647 -2147483647 -2147483647 -2147483647 -2147483647 -2147483647 -2147483647 -2147483647 -2147483647 -2147483647 -2147483647 -2147483647 -2147483647 -2147483647 -2147483647 -2147483647 -2147483647 -2147483647 -2147483647 -2147483647 -2147483647 -2147483647
324 322 322 324 323 320 319 297 268 256 252 247 241 235 234 239 237 238 240 243 244 248 252 254 255 254 252 248 234 233 239 268 281 285 291 293 295 297 298 298 299 302 302 302 301 300 299 301 301 301 300 301 301 300 299 297 299 300 298 298 298 297 295 294 292 292 291 291 291 291 291 290 289 289 288 288 288 287 287 287 287 288 290 289 289 290 289 288 288 287 286 286 285 285 290 292 293 294 295 294 296 295 296 296 296 298 298 298 297 297 295 294 291 290 292 292 290 288 288 288 280 277 286 284 266 232 244 255 262 247 260 258 260 256 248 271 278 284 285 273 261 249 261 241 250 269 259 246 251 256 251 245 257 259 253 250 245 228 240 226 249 244 230 225 227 224 231 222 223 227 231 226 229 233 238 233 230 234 237 239 240 245 245 242 242 250 249 246 252 256 250 243 243 240 244 244 239 236 234 236 237 235 235 235 235 235 235 236 237 239 237 237 235 236 237 240 -2147483647 -2147483647 -2147483647 -2147483647 -2147483647 -2147483647 -2147483647 -2147483647 -2147483647 -2147483647 -2147483647 -2147483647 -2147483647 -2147483647 -2147483647 -2147483647 -2147483647 -2147483647 -2147483647 -2147483647 -2147483647 -2147483647 -2147483647 -2147483647
322 318 302 320 322 322 319 311 294 259 252 247 240 238 237 236 236 237 236 242 243 249 252 248 249 249 251 253 252 251 270 281 284 288 293 295 297 298 299 300 301 301 301 302 302 301 301 300 302 302 301 301 301 300 299 300 300 300 299 296 295 293 292 292 292 292 292 291 291 291 290 290 289 288 287 287 287 286 287 287 288 288 289 289 289 290 289 288 288 288 288 288 289 290 292 293 293 294 294 294 296 291 284 288 293 293 294 299 299 298 297 297 297 295 294 293 292 289 291 290 288 283 289 288 281 260 245 259 254 263 260 257 260 251 257 261 263 275 285 279 267 254 260 262 274 268 253 240 253 266 261 255 268 271 269 264 261 254 230 245 260 269 242 243 219 208 224 220 217 224 226 222 228 228 228 228 225 229 240 246 246 242 247 247 245 246 253 254 253 254 255 252 246 242 242 244 242 238 235 235 237 234 236 235 237 236 237 237 238 237 237 237 235 237 -2147483647 -2147483647 -2147483647 -2147483647 -2147483647 -2147483647 -2147483647 -2147483647 -2147483647 -2147483647 -2147483647 -2147483647 -2147483647 -2147483647 -2147483647 -2147483647 -2147483647 -2147483647 -2147483647 -2147483647 -2147483647 -2147483647 -2147483647 -2147483647 -2147483647 -2147483647
317 316 299 306 315 320 320 316 298 271 250 246 241 239 237 236 237 238 241 243 247 250 249 247 245 243 246 254 267 278 279 288 285 289 292 294 296 299 300 300 301 301 300 301 301 301 300 301 302 301 300 300 300 299 299 300 299 299 298 295 295 294 292 291 291 291 291 290 290 290 290 290 289 288 287 286 286 286 286 287 288 289 290 290 291 291 290 290 290 289 289 288 289 290 291 292 292 293 294 293 293 291 288 282 282 283 293 300 300 300 299 299 298 297 295 295 295 294 293 292 289 285 289 288 280 254 246 253 254 260 269 265 258 256 266 267 270 279 283 279 271 271 272 278 275 259 250 246 251 263 268 272 276 268 257 250 248 240 248 273 283 275 270 254 224 213 221 217 213 215 216 217 220 221 223 216 219 224 236 243 244 246 249 251 249 251 249 246 246 246 247 251 248 247 249 246 246 240 235 234 237 236 237 238 236 236 237 237 236 235 236 235 238 -2147483647 -2147483647 -2147483647 -2147483647 -2147483647 -2147483647 -2147483647 -2147483647 -2147483647 -2147483647 -2147483647 -2147483647 -2147483647 -2147483647 -2147483647 -2147483647 -2147483647 -2147483647 -2147483647 -2147483647 -2147483647 -2147483647 -2147483647 -2147483647 -2147483647 -2147483647 -2147483647
302 311 296 305 312 316 316 313 304 293 279 276 275 263 249 235 237 238 239 240 242 245 241 241 242 237 237 256 277 286 292 294 293 294 294 293 295 297 298 299 300 301 300 300 302 302 301 301 301 301 301 299 300 299 299 299 297 297 296 293 291 290 289 289 290 290 290 290 290 290 290 289 290 288 288 288 287 287 287 287 288 289 289 290 291 291 290 290 290 289 289 288 288 290 291 291 290 291 292 292 293 292 292 291 289 291 297 299 301 301 301 301 300 298 297 297 296 296 294 292 291 290 291 290 284 276 274 247 248 257 270 264 253 251 256 261 268 273 286 274 277 286 284 280 268 251 244 259 263 266 276 275 273 264 258 259 254 261 271 282 290 282 276 262 252 227 215 217 213 208 214 219 211 212 214 225 241 242 242 246 246 243 247 244 245 244 240 241 240 239 238 238 239 240 241 243 245 239 236 236 236 236 238 237 237 236 236 236 235 235 235 239 -2147483647 -2147483647 -2147483647 -2147483647 -2147483647 -2147483647 -2147483647 -2147483647 -2147483647 -2147483647 -2147483647 -2147483647 -2147483647 -2147483647 -2147483647 -2147483647 -2147483647 -2147483647 -2147483647 -2147483647 -2147483647 -2147483647 -2147483647 -2147483647 -2147483647 -2147483647 -2147483647 -2147483647
294 305 304 293 310 308 309 313 307 307 301 298 291 276 251 234 235 234 234 234 238 238 236 238 240 237 240 257 283 291 294 296 297 298 296 295 296 295 295 296 297 298 301 302 301 301 300 300 301 300 298 299 299 299 298 297 296 296 295 292 291 288 287 287 288 288 289 290 290 290 289 290 289 289 289 289 288 287 286 286 287 288 289 289 290 291 291 291 291 291 290 289 288 287 287 288 288 288 292 292 293 293 293 294 295 296 298 299 301 302 302 302 301 300 299 298 297 295 294 291 289 290 291 292 291 287 281 263 248 259 266 264 257 251 250 263 271 279 284 273 286 288 280 272 270 259 251 253 263 278 283 281 268 270 263 259 265 275 266 284 288 276 266 258 229 232 242 221 209 235 246 243 244 233 225 235 242 244 244 242 242 243 240 241 240 237 239 240 239 240 238 236 239 242 242 239 237 239 238 235 235 237 238 236 236 236 236 235 236 235 238 -2147483647 -2147483647 -2147483647 -2147483647 -2147483647 -2147483647 -2147483647 -2147483647 -2147483647 -2147483647 -2147483647 -2147483647 -2147483647 -2147483647 -2147483647 -2147483647 -2147483647 -2147483647 -2147483647 -2147483647 -2147483647 -2147483647 -2147483647 -2147483647 -2147483647 -2147483647 -2147483647 -2147483647 -2147483647
303 310 308 295 299 308 306 307 311 311 307 295 285 278 265 268 257 233 229 229 230 232 234 237 232 232 244 266 279 289 294 296 297 298 296 296 296 293 293 294 295 296 298 299 300 300 300 301 299 298 299 299 298 297 296 294 292 292 291 291 290 288 286 287 287 288 288 289 289 289 290 288 288 288 288 287 286 286 287 287 288 288 290 290 291 292 292 290 289 289 288 287 286 285 284 286 287 287 290 292 292 294 295 295 294 296 298 298 299 301 302 303 302 300 299 297 296 294 293 291 289 289 291 293 293 290 283 268 248 265 273 260 255 247 246 258 263 276 284 285 288 289 286 280 270 254 266 277 279 275 287 281 280 274 264 259 278 278 268 288 291 276 250 248 258 264 270 239 225 231 258 251 258 239 218 231 239 238 237 236 240 242 247 248 245 240 241 242 242 242 237 235 237 237 236 236 235 235 234 237 237 237 236 237 236 235 235 235 236 238 -2147483647 -2147483647 -2147483647 -2147483647 -2147483647 -2147483647 -2147483647 -2147483647 -2147483647 -2147483647 -2147483647 -2147483647 -2147483647 -2147483647 -2147483647 -2147483647 -2147483647 -2147483647 -2147483647 -2147483647 -2147483647 -2147483647 -2147483647 -2147483647 -2147483647 -2147483647 -2147483647 -2147483647 -2147483647 -2147483647
312 311 307 302 291 301 299 296 308 308 307 301 298 295 287 282 271 247 242 238 247 255 258 257 246 251 254 257 276 291 294 296 297 298 298 298 295 292 290 292 293 295 296 297 298 299 299 298 298 299 299 297 296 295 293 292 289 288 287 287 287 286 284 284 285 286 286 286 286 287 287 289 289 289 289 288 288 287 286 287 287 289 289 290 291 291 290 290 289 288 288 287 285 284 283 282 283 286 289 290 291 293 294 295 297 296 297 299 300 302 305 304 302 299 297 294 293 293 293 290 289 291 293 293 295 291 286 279 268 273 273 264 244 246 248 262 259 267 272 281 286 280 275 277 276 278 279 277 280 286 288 289 281 269 261 259 279 291 289 285 281 283 271 250 276 278 270 265 257 250 264 266 252 232 214 240 240 243 238 242 242 242 245 244 245 245 242 243 241 245 240 240 238 240 237 237 236 236 236 236 236 237 236 235 235 235 235 236 -2147483647 -2147483647 -2147483647 -2147483647 -2147483647 -2147483647 -2147483647 -2147483647 -2147483647 -2147483647 -2147483647 -2147483647 -2147483647 -2147483647 -2147483647 -2147483647 -2147483647 -2147483647 -2147483647 -2147483647 -2147483647 -2147483647 -2147483647 -2147483647 -2147483647 -2147483647 -2147483647 -2147483647 -2147483647 -2147483647 -2147483647 -2147483647
307 306 301 295 287 295 292 295 304 301 304 302 300 288 281 267 256 257 262 257 259 266 270 266 263 265 262 259 278 288 291 293 297 298 295 297 294 293 292 290 292 292 293 294 295 296 299 298 298 298 297 295 294 292 291 290 289 286 285 284 283 281 281 282 282 284 283 286 286 286 287 288 288 289 289 288 287 287 287 288 288 287 289 291 291 292 291 290 289 287 286 285 284 282 282 284 284 286 286 286 287 290 291 293 294 294 297 297 300 303 305 304 302 298 292 291 293 295 293 291 288 290 293 295 296 295 288 272 269 273 276 277 276 278 277 276 262 263 270 287 286 271 273 278 280 281 282 281 276 280 286 288 283 271 268 273 282 289 288 286 277 272 270 274 283 276 268 257 276 251 268 258 252 216 239 250 258 255 255 253 249 245 245 243 244 244 245 243 241 241 244 242 238 238 238 235 236 235 237 236 237 235 235 234 234 234 236 -2147483647 -2147483647 -2147483647 -2147483647 -2147483647 -2147483647 -2147483647 -2147483647 -2147483647 -2147483647 -2147483647 -2147483647 -2147483647 -2147483647 -2147483647 -2147483647 -2147483647 -2147483647 -2147483647 -2147483647 -2147483647 -2147483647 -2147483647 -2147483647 -2147483647 -2147483647 -2147483647 -2147483647 -2147483647 -2147483647 -2147483647 -2147483647 -2147483647
295 296 301 300 287 286 283 284 298 295 300 298 295 292 280 260 264 261 266 257 263 263 273 273 272 269 261 265 266 280 288 291 293 297 295 297 295 294 292 288 288 290 291 292 294 295 296 298 296 295 294 292 291 290 289 287 286 285 283 282 279 277 278 280 282 282 282 283 284 285 286 287 287 288 288 289 289 289 289 289 289 288 289 290 291 292 291 290 288 286 285 284 282 281 283 285 284 282 282 283 284 285 286 288 288 291 293 294 296 301 302 306 304 298 287 286 291 297 297 292 285 287 290 293 297 297 287 273 264 271 271 275 274 277 280 278 282 284 285 288 282 273 272 275 278 281 282 280 281 283 283 285 281 279 279 280 282 289 293 293 282 282 277 283 286 277 273 276 280 275 266 257 250 235 255 262 265 263 254 253 252 252 251 247 245 244 245 244 243 240 239 241 237 237 236 237 237 235 236 236 234 234 233 233 233 235 -2147483647 -2147483647 -2147483647 -2147483647 -2147483647 -2147483647 -2147483647 -2147483647 -2147483647 -2147483647 -2147483647 -2147483647 -2147483647 -2147483647 -2147483647 -2147483647 -2147483647 -2147483647 -2147483647 -2147483647 -2147483647 -2147483647 -2147483647 -2147483647 -2147483647 -2147483647 -2147483647 -2147483647 -2147483647 -2147483647 -2147483647 -2147483647 -2147483647 -2147483647
302 305 300 291 291 286 278 276 285 288 292 291 287 288 273 266 266 265 268 270 269 269 272 276 271 268 270 263 258 278 284 289 292 295 297 297 295 293 290 289 287 288 289 292 293 294 294 296 294 293 292 290 288 287 285 283 282 280 279 276 276 275 276 277 278 279 280 281 281 283 285 285 287 287 289 288 288 289 289 289 289 288 289 291 291 291 291 290 288 286 284 285 285 284 284 286 287 285 283 285 285 287 286 286 282 282 281 284 293 300 304 307 306 300 292 292 295 300 297 290 290 291 291 287 294 296 286 276 267 271 273 270 273 276 281 278 280 284 288 287 285 279 275 277 279 280 282 282 281 286 287 285 274 275 281 280 283 287 291 292 290 289 283 279 284 283 277 282 281 271 260 251 258 263 265 266 266 263 254 253 251 252 252 251 247 245 241 242 244 241 238 239 238 237 238 237 237 236 235 234 233 233 232 233 234 -2147483647 -2147483647 -2147483647 -2147483647 -2147483647 -2147483647 -2147483647 -2147483647 -2147483647 -2147483647 -2147483647 -2147483647 -2147483647 -2147483647 -2147483647 -2147483647 -2147483647 -2147483647 -2147483647 -2147483647 -2147483647 -2147483647 -2147483647 -2147483647 -2147483647 -2147483647 -2147483647 -2147483647 -2147483647 -2147483647 -2147483647 -2147483647 -2147483647 -2147483647 -2147483647
304 301 301 297 292 282 271 265 266 280 283 283 276 277 267 267 271 273 274 272 275 279 278 279 275 273 272 264 265 279 284 287 290 292 294 296 293 291 289 287 286 286 287 289 290 292 294 294 293 293 290 289 286 285 281 279 276 275 274 274 272 271 273 274 275 276 278 278 280 281 282 283 284 285 287 287 289 289 289 289 289 290 290 290 291 291 290 289 287 285 286 287 288 288 287 288 288 284 284 287 288 288 289 287 285 286 286 283 295 299 301 307 304 296 295 297 300 302 297 290 294 295 291 290 299 296 286 284 274 275 271 268 273 277 282 279 275 279 283 287 283 277 274 274 275 276 278 282 284 286 285 285 286 284 285 281 279 283 286 291 289 290 285 281 284 284 278 280 275 271 268 260 260 261 264 266 267 265 255 252 249 249 247 247 247 247 246 241 240 240 240 237 237 236 235 236 235 234 235 233 233 232 232 235 -2147483647 -2147483647 -2147483647 -2147483647 -2147483647 -2147483647 -2147483647 -2147483647 -2147483647 -2147483647 -2147483647 -2147483647 -2147483647 -2147483647 -2147483647 -2147483647 -2147483647 -2147483647 -2147483647 -2147483647 -2147483647 -2147483647 -2147483647 -2147483647 -2147483647 -2147483647 -2147483647 -2147483647 -2147483647 -2147483647 -2147483647 -2147483647 -2147483647 -2147483647 -2147483647 -2147483647
301 294 288 289 291 287 280 274 266 268 274 273 263 268 273 273 274 275 276 273 269 273 279 282 273 270 269 265 262 277 284 287 290 291 293 295 292 289 287 288 286 284 284 286 288 290 292 294 293 291 288 287 285 284 282 279 276 275 271 268 267 267 269 270 272 273 274 276 277 278 279 281 283 284 286 287 288 289 289 289 289 290 290 291 291 292 290 288 285 283 284 286 287 288 288 289 288 286 288 289 290 290 291 292 293 293 291 290 298 299 301 306 305 298 299 291 295 302 292 285 286 299 292 289 298 300 295 286 276 277 274 274 269 272 278 281 274 278 283 287 282 277 269 268 271 271 275 278 281 283 285 286 287 288 287 282 284 282 286 289 291 290 284 280 280 282 281 279 275 268 265 264 267 260 257 257 262 264 259 253 249 246 244 244 243 244 245 243 240 239 238 237 235 235 234 233 233 233 234 232 232 232 233 -2147483647 -2147483647 -2147483647 -2147483647 -2147483647 -2147483647 -2147483647 -2147483647 -2147483647 -2147483647 -2147483647 -2147483647 -2147483647 -2147483647 -2147483647 -2147483647 -2147483647 -2147483647 -2147483647 -2147483647 -2147483647 -2147483647 -2147483647 -2147483647 -2147483647 -2147483647 -2147483647 -2147483647 -2147483647 -2147483647 -2147483647 -2147483647 -2147483647 -2147483647 -2147483647 -2147483647 -2147483647
296 293 284 276 286 285 282 278 275 266 252 258 252 261 266 270 274 278 281 280 277 272 278 282 269 261 259 252 261 269 274 283 288 290 291 294 291 289 288 285 284 283 281 283 284 287 291 293 291 290 287 285 283 280 279 276 273 272 270 266 266 266 265 266 268 269 270 271 274 276 278 279 280 281 283 284 285 287 288 289 291 291 290 291 290 291 289 284 277 275 280 285 288 289 289 289 288 287 288 290 290 291 292 293 294 297 295 300 303 305 306 309 309 306 305 303 298 304 291 293 293 298 291 288 299 294 282 275 272 276 277 278 276 277 281 283 278 273 277 283 280 273 268 270 273 276 272 272 274 275 276 277 279 283 286 283 286 282 278 280 286 287 288 280 277 280 280 273 271 270 269 272 266 258 257 258 256 257 256 253 250 249 245 246 243 243 241 241 240 238 236 234 233 232 232 232 232 233 232 232 234 234 -2147483647 -2147483647 -2147483647 -2147483647 -2147483647 -2147483647 -2147483647 -2147483647 -2147483647 -2147483647 -2147483647 -2147483647 -2147483647 -2147483647 -2147483647 -2147483647 -2147483647 -2147483647 -2147483647 -2147483647 -2147483647 -2147483647 -2147483647 -2147483647 -2147483647 -2147483647 -2147483647 -2147483647 -2147483647 -2147483647 -2147483647 -2147483647 -2147483647 -2147483647 -2147483647 -2147483647 -2147483647 -2147483647
302 301 297 296 292 287 284 280 276 264 256 248 253 260 262 264 266 272 275 283 284 278 281 283 278 274 267 267 275 277 278 282 285 289 291 293 290 290 286 284 285 281 278 282 281 284 286 291 290 287 284 282 278 274 270 267 265 263 264 265 265 264 264 266 268 268 268 269 270 271 273 275 278 280 282 283 284 285 286 287 289 289 290 291 291 290 289 287 284 279 281 285 288 289 289 287 285 284 286 288 290 291 292 293 293 296 298 299 301 303 305 308 309 310 309 310 310 310 309 307 308 308 308 306 305 296 292 287 280 277 277 281 276 280 276 282 282 275 278 283 284 282 275 274 275 278 272 270 270 269 270 272 274 279 283 285 285 286 285 278 281 287 286 277 276 279 280 272 271 270 273 273 269 265 259 255 255 252 250 248 247 246 245 245 244 244 242 241 239 236 233 232 232 231 230 231 231 232 232 234 -2147483647 -2147483647 -2147483647 -2147483647 -2147483647 -2147483647 -2147483647 -2147483647 -2147483647 -2147483647 -2147483647 -2147483647 -2147483647 -2147483647 -2147483647 -2147483647 -2147483647 -2147483647 -2147483647 -2147483647 -2147483647 -2147483647 -2147483647 -2147483647 -2147483647 -2147483647 -2147483647 -2147483647 -2147483647 -2147483647 -2147483647 -2147483647 -2147483647 -2147483647 -2147483647 -2147483647 -2147483647 -2147483647 -2147483647 -2147483647
302 302 300 298 295 288 287 281 269 258 265 261 257 261 266 269 270 275 280 278 286 280 284 280 273 269 263 264 273 276 280 282 282 284 288 292 292 289 287 285 285 284 283 284 282 285 287 290 288 284 279 275 272 269 267 264 261 262 263 264 264 265 264 265 267 269 269 269 269 271 271 273 275 277 278 279 281 283 285 286 288 289 290 291 290 289 286 284 281 281 285 286 288 289 289 285 282 281 282 285 288 290 291 292 293 292 295 296 299 300 302 304 304 306 307 309 308 310 311 310 310 310 311 309 305 302 299 295 290 286 284 283 284 285 283 282 284 282 280 279 281 283 279 278 280 278 279 277 279 277 276 274 274 274 275 276 275 279 285 285 282 282 286 284 278 273 276 279 275 275 273 272 270 265 258 258 256 253 250 248 246 245 242 242 241 240 240 240 237 232 230 231 229 229 229 230 231 232 234 -2147483647 -2147483647 -2147483647 -2147483647 -2147483647 -2147483647 -2147483647 -2147483647 -2147483647 -2147483647 -2147483647 -2147483647 -2147483647 -2147483647 -2147483647 -2147483647 -2147483647 -2147483647 -2147483647 -2147483647 -2147483647 -2147483647 -2147483647 -2147483647 -2147483647 -2147483647 -2147483647 -2147483647 -2147483647 -2147483647 -2147483647 -2147483647 -2147483647 -2147483647 -2147483647 -2147483647 -2147483647 -2147483647 -2147483647 -2147483647 -2147483647
299 299 298 298 295 294 284 276 270 271 265 273 264 269 273 271 275 279 283 287 290 288 281 278 277 270 268 269 274 277 281 282 282 285 285 287 290 290 288 286 287 283 284 284 284 286 290 289 286 280 276 273 270 266 265 265 264 262 262 264 265 264 263 264 265 269 270 270 270 271 271 271 272 275 275 276 277 278 281 284 286 287 289 289 285 280 275 268 260 258 270 275 280 287 288 285 280 279 281 284 286 289 290 292 292 292 292 294 295 297 299 301 303 303 303 305 308 308 309 310 310 311 311 310 308 307 305 303 300 297 293 289 287 285 283 284 284 284 282 280 281 281 282 282 280 282 281 281 282 282 281 281 281 280 275 273 273 275 280 284 281 281 282 284 285 275 267 269 271 272 269 266 267 265 261 258 253 252 253 251 248 244 241 241 242 241 239 237 234 230 230 229 228 228 229 230 232 234 -2147483647 -2147483647 -2147483647 -2147483647 -2147483647 -2147483647 -2147483647 -2147483647 -2147483647 -2147483647 -2147483647 -2147483647 -2147483647 -2147483647 -2147483647 -2147483647 -2147483647 -2147483647 -2147483647 -2147483647 -2147483647 -2147483647 -2147483647 -2147483647 -2147483647 -2147483647 -2147483647 -2147483647 -2147483647 -2147483647 -2147483647 -2147483647 -2147483647 -2147483647 -2147483647 -2147483647 -2147483647 -2147483647 -2147483647 -2147483647 -2147483647 -2147483647
297 292 294 294 295 293 292 288 283 282 280 278 275 278 281 283 284 285 287 284 289 290 284 284 282 280 277 275 275 278 279 281 282 282 283 284 286 289 289 288 286 284 283 284 285 287 289 285 281 277 275 271 266 266 266 267 266 266 263 263 265 264 263 265 265 267 269 271 272 272 272 272 271 271 272 272 272 277 279 283 285 286 288 288 287 287 283 272 266 267 275 279 276 284 278 269 271 275 282 285 287 289 291 292 291 290 288 289 292 294 296 299 300 301 303 304 305 306 306 308 310 311 311 310 309 308 306 304 301 298 294 290 286 282 281 282 281 281 280 277 276 279 280 280 280 280 280 278 278 279 279 279 281 280 281 279 280 280 281 281 277 276 278 280 286 276 267 268 262 262 259 259 260 259 258 260 257 251 248 249 249 245 242 241 240 239 237 235 232 230 229 228 228 228 228 229 231 -2147483647 -2147483647 -2147483647 -2147483647 -2147483647 -2147483647 -2147483647 -2147483647 -2147483647 -2147483647 -2147483647 -2147483647 -2147483647 -2147483647 -2147483647 -2147483647 -2147483647 -2147483647 -2147483647 -2147483647 -2147483647 -2147483647 -2147483647 -2147483647 -2147483647 -2147483647 -2147483647 -2147483647 -2147483647 -2147483647 -2147483647 -2147483647 -2147483647 -2147483647 -2147483647 -2147483647 -2147483647 -2147483647 -2147483647 -2147483647 -2147483647 -2147483647 -2147483647
291 288 286 287 287 288 288 288 287 285 283 281 277 277 279 282 284 285 289 291 292 290 284 286 285 281 275 274 274 273 273 273 276 280 281 284 285 287 290 287 284 282 285 287 287 288 287 284 281 279 276 275 272 270 270 269 269 268 265 263 265 265 263 265 265 266 267 269 271 271 273 271 271 273 275 275 276 278 279 281 282 285 286 283 279 281 287 281 279 278 282 284 286 280 275 277 277 269 269 273 280 285 291 290 290 288 285 282 285 288 291 292 294 296 298 300 301 302 305 306 307 308 309 309 308 306 303 300 299 297 292 285 279 278 276 276 276 275 276 275 276 276 275 272 267 266 266 266 268 269 273 274 277 277 277 277 277 275 277 277 277 276 282 286 285 280 277 275 265 263 259 255 256 254 255 254 253 251 247 246 245 243 240 240 239 238 237 235 232 229 227 227 227 227 227 231 -2147483647 -2147483647 -2147483647 -2147483647 -2147483647 -2147483647 -2147483647 -2147483647 -2147483647 -2147483647 -2147483647 -2147483647 -2147483647 -2147483647 -2147483647 -2147483647 -2147483647 -2147483647 -2147483647 -2147483647 -2147483647 -2147483647 -2147483647 -2147483647 -2147483647 -2147483647 -2147483647 -2147483647 -2147483647 -2147483647 -2147483647 -2147483647 -2147483647 -2147483647 -2147483647 -2147483647 -2147483647 -2147483647 -2147483647 -2147483647 -2147483647 -2147483647 -2147483647 -2147483647
278 260 260 271 275 281 281 281 279 281 279 275 270 269 271 275 281 286 290 293 294 286 285 287 284 280 276 275 274 273 273 274 275 277 279 281 283 285 287 287 285 285 287 288 288 286 283 282 281 280 279 278 277 275 275 273 271 269 268 266 265 265 265 267 266 267 268 268 269 272 273 273 272 274 274 274 275 277 278 279 279 275 279 282 285 285 286 285 286 285 285 285 285 284 285 284 283 281 284 282 269 283 277 273 279 283 283 281 282 283 284 287 289 291 292 293 295 297 299 300 302 304 306 308 307 304 298 293 289 289 286 282 278 277 277 280 280 281 281 280 278 278 276 270 269 261 258 258 260 258 262 263 265 266 267 270 269 269 272 274 277 281 282 283 284 283 282 277 266 264 255 253 255 254 251 248 248 249 246 242 242 241 239 238 238 237 236 235 232 229 228 227 227 229 230 -2147483647 -2147483647 -2147483647 -2147483647 -2147483647 -2147483647 -2147483647 -2147483647 -2147483647 -2147483647 -2147483647 -2147483647 -2147483647 -2147483647 -2147483647 -2147483647 -2147483647 -2147483647 -2147483647 -2147483647 -2147483647 -2147483647 -2147483647 -2147483647 -2147483647 -2147483647 -2147483647 -2147483647 -2147483647 -2147483647 -2147483647 -2147483647 -2147483647 -2147483647 -2147483647 -2147483647 -2147483647 -2147483647 -2147483647 -2147483647 -2147483647 -2147483647 -2147483647 -2147483647 -2147483647
263 267 272 269 262 262 263 263 263 266 262 262 266 272 276 279 281 281 285 287 291 291 289 287 283 279 278 270 262 262 266 268 271 272 272 274 274 279 284 287 285 285 288 286 282 278 277 276 271 268 269 264 260 256 258 261 260 260 262 262 261 263 264 265 266 266 267 269 269 270 271 272 272 275 274 274 274 273 273 264 270 269 269 282 284 284 284 283 284 283 282 283 279 278 275 275 282 282 283 286 289 289 289 287 281 282 276 278 282 280 277 279 282 282 280 282 283 283 290 291 293 291 296 305 301 298 293 283 283 288 284 277 271 264 264 267 271 275 274 274 275 278 276 273 272 263 257 257 258 259 262 264 262 261 261 260 260 259 259 262 268 272 273 273 270 276 276 274 267 259 254 251 251 252 250 246 244 247 244 240 240 239 238 238 236 236 235 234 232 230 229 230 232 -2147483647 -2147483647 -2147483647 -2147483647 -2147483647 -2147483647 -2147483647 -2147483647 -2147483647 -2147483647 -2147483647 -2147483647 -2147483647 -2147483647 -2147483647 -2147483647 -2147483647 -2147483647 -2147483647 -2147483647 -2147483647 -2147483647 -2147483647 -2147483647 -2147483647 -2147483647 -2147483647 -2147483647 -2147483647 -2147483647 -2147483647 -2147483647 -2147483647 -2147483647 -2147483647 -2147483647 -2147483647 -2147483647 -2147483647 -2147483647 -2147483647 -2147483647 -2147483647 -2147483647 -2147483647 -2147483647 -2147483647
270 276 272 272 273 268 265 266 263 258 252 249 251 251 251 253 255 270 276 280 279 283 285 286 282 278 271 262 257 253 253 259 258 258 255 252 252 263 274 284 283 282 281 273 267 270 263 263 259 261 263 263 259 254 250 253 256 259 258 258 258 258 257 258 260 261 263 264 266 267 268 266 269 271 270 268 272 273 273 273 272 273 279 284 282 280 278 279 279 278 279 280 279 281 281 282 281 278 279 279 279 283 284 287 288 286 283 284 278 273 275 278 281 286 285 284 281 274 273 276 277 280 286 296 289 289 282 276 281 287 273 265 262 264 267 265 259 256 259 263 268 273 273 275 274 270 269 271 270 268 264 262 261 258 258 255 254 253 252 250 248 251 254 257 255 256 260 266 259 255 253 251 247 247 247 245 243 241 241 240 238 238 237 235 234 234 232 231 230 229 230 -2147483647 -2147483647 -2147483647 -2147483647 -2147483647 -2147483647 -2147483647 -2147483647 -2147483647 -2147483647 -2147483647 -2147483647 -2147483647 -2147483647 -2147483647 -2147483647 -2147483647 -2147483647 -2147483647 -2147483647 -2147483647 -2147483647 -2147483647 -2147483647 -2147483647 -2147483647 -2147483647 -2147483647 -2147483647 -2147483647 -2147483647 -2147483647 -2147483647 -2147483647 -2147483647 -2147483647 -2147483647 -2147483647 -2147483647 -2147483647 -2147483647 -2147483647 -2147483647 -2147483647 -2147483647 -2147483647 -2147483647 -2147483647 -2147483647
277 276 274 274 271 267 263 266 262 256 244 254 255 249 248 244 247 249 251 255 259 267 272 277 276 272 266 252 242 236 228 232 234 241 243 256 266 269 269 269 250 251 246 248 234 237 236 233 236 238 228 225 224 223 216 223 235 241 253 263 264 262 259 255 252 251 253 256 257 261 263 266 268 270 271 271 273 271 271 273 271 269 274 276 273 272 271 273 270 272 273 273 276 277 277 277 279 280 281 282 282 283 284 283 286 284 277 280 278 274 271 275 277 281 276 279 283 280 280 285 288 287 285 283 291 293 296 297 291 291 278 280 273 273 272 278 273 269 268 271 269 264 264 269 268 271 271 267 264 259 259 256 252 251 249 250 253 253 254 256 255 248 250 254 254 256 257 259 256 249 249 249 246 245 244 243 239 239 239 237 237 237 237 235 232 231 230 230 232 -2147483647 -2147483647 -2147483647 -2147483647 -2147483647 -2147483647 -2147483647 -2147483647 -2147483647 -2147483647 -2147483647 -2147483647 -2147483647 -2147483647 -2147483647 -2147483647 -2147483647 -2147483647 -2147483647 -2147483647 -2147483647 -2147483647 -2147483647 -2147483647 -2147483647 -2147483647 -2147483647 -2147483647 -2147483647 -2147483647 -2147483647 -2147483647 -2147483647 -2147483647 -2147483647 -2147483647 -2147483647 -2147483647 -2147483647 -2147483647 -2147483647 -2147483647 -2147483647 -2147483647 -2147483647 -2147483647 -2147483647 -2147483647 -2147483647 -2147483647 -2147483647
275 273 271 274 261 256 259 262 257 251 248 256 257 252 259 262 261 272 272 272 276 278 281 280 270 264 258 255 253 250 242 241 242 244 244 240 249 255 259 264 258 255 241 245 238 226 221 219 223 230 232 241 246 237 226 222 222 231 248 255 261 262 258 256 255 255 254 257 258 260 261 262 263 266 269 269 267 264 264 265 265 265 264 263 261 262 262 263 263 269 271 272 273 273 273 275 275 276 278 280 280 283 283 284 285 286 284 284 283 278 279 281 283 285 286 285 282 281 285 284 287 291 293 287 283 286 288 287 297 293 289 293 284 285 287 282 282 271 271 273 275 269 267 268 270 271 264 260 258 256 253 256 255 256 251 253 252 255 258 256 256 256 251 251 253 252 253 255 249 247 245 244 244 243 240 239 238 237 237 236 237 238 237 233 230 229 230 -2147483647 -2147483647 -2147483647 -2147483647 -2147483647 -2147483647 -2147483647 -2147483647 -2147483647 -2147483647 -2147483647 -2147483647 -2147483647 -2147483647 -2147483647 -2147483647 -2147483647 -2147483647 -2147483647 -2147483647 -2147483647 -2147483647 -2147483647 -2147483647 -2147483647 -2147483647 -2147483647 -2147483647 -2147483647 -2147483647 -2147483647 -2147483647 -2147483647 -2147483647 -2147483647 -2147483647 -2147483647 -2147483647 -2147483647 -2147483647 -2147483647 -2147483647 -2147483647 -2147483647 -2147483647 -2147483647 -2147483647 -2147483647 -2147483647 -2147483647 -2147483647 -2147483647 -2147483647
274 276 276 272 260 262 269 265 264 264 266 271 270 267 263 254 254 273 276 275 277 282 283 278 277 271 261 253 242 232 222 209 202 234 213 220 230 236 251 255 240 234 230 227 228 245 244 254 264 265 258 265 268 278 274 266 245 229 227 230 241 250 238 230 227 232 239 245 250 252 254 251 249 248 261 259 256 260 258 257 266 266 262 258 255 257 259 261 262 266 267 268 269 270 271 272 273 274 276 276 278 277 279 280 281 282 282 283 283 282 280 282 282 283 284 282 279 276 281 285 286 290 293 294 293 293 294 295 297 297 297 296 292 294 292 289 287 283 282 278 273 272 268 266 268 267 262 259 256 254 256 256 254 256 257 256 255 256 256 258 257 255 253 252 248 248 249 247 247 243 241 241 240 239 237 236 236 234 235 236 237 236 234 230 229 229 -2147483647 -2147483647 -2147483647 -2147483647 -2147483647 -2147483647 -2147483647 -2147483647 -2147483647 -2147483647 -2147483647 -2147483647 -2147483647 -2147483647 -2147483647 -2147483647 -2147483647 -2147483647 -2147483647 -2147483647 -2147483647 -2147483647 -2147483647 -2147483647 -2147483647 -2147483647 -2147483647 -2147483647 -2147483647 -2147483647 -2147483647 -2147483647 -2147483647 -2147483647 -2147483647 -2147483647 -2147483647 -2147483647 -2147483647 -2147483647 -2147483647 -2147483647 -2147483647 -2147483647 -2147483647 -2147483647 -2147483647 -2147483647 -2147483647 -2147483647 -2147483647 -2147483647 -2147483647 -2147483647
269 272 272 271 274 270 277 267 262 255 258 262 261 271 268 263 266 275 278 273 271 261 258 266 250 241 232 233 229 233 232 229 232 250 244 242 244 251 273 272 263 270 271 268 265 272 266 270 264 248 246 252 254 268 274 263 263 259 258 248 244 252 234 234 234 237 240 241 240 247 248 250 257 261 265 265 265 266 266 266 257 249 241 236 243 252 255 262 264 261 258 260 263 263 265 267 268 269 270 270 271 273 274 275 276 276 278 279 279 279 280 281 282 282 282 280 277 275 279 282 282 286 288 289 290 292 293 293 294 295 294 294 293 292 290 290 288 286 282 280 277 272 270 268 266 266 261 258 258 256 254 254 253 253 254 253 253 253 254 255 254 250 251 250 248 246 244 242 242 240 238 236 236 235 234 234 233 232 231 232 232 232 229 229 231 -2147483647 -2147483647 -2147483647 -2147483647 -2147483647 -2147483647 -2147483647 -2147483647 -2147483647 -2147483647 -2147483647 -2147483647 -2147483647 -2147483647 -2147483647 -2147483647 -2147483647 -2147483647 -2147483647 -2147483647 -2147483647 -2147483647 -2147483647 -2147483647 -2147483647 -2147483647 -2147483647 -2147483647 -2147483647 -2147483647 -2147483647 -2147483647 -2147483647 -2147483647 -2147483647 -2147483647 -2147483647 -2147483647 -2147483647 -2147483647 -2147483647 -2147483647 -2147483647 -2147483647 -2147483647 -2147483647 -2147483647 -2147483647 -2147483647 -2147483647 -2147483647 -2147483647 -2147483647 -2147483647 -2147483647
264 267 266 266 271 269 267 277 273 272 273 273 268 267 268 270 268 270 264 269 273 279 279 281 281 280 274 265 266 263 260 257 258 258 265 264 260 258 278 276 274 278 271 267 262 272 266 277 277 272 270 277 271 282 282 269 271 265 266 266 262 262 259 259 259 260 259 260 260 260 260 262 262 261 260 260 262 262 261 263 263 262 260 257 255 254 250 252 251 245 242 244 243 247 254 258 262 264 264 264 264 265 267 269 272 273 273 274 274 273 275 277 279 278 277 276 275 273 273 275 276 282 284 283 286 287 286 288 288 289 289 289 289 289 289 287 285 283 277 274 269 267 266 265 264 265 262 258 257 256 253 253 252 251 251 251 251 251 250 249 251 250 247 246 243 244 242 239 237 236 234 235 233 232 232 231 231 231 230 230 229 227 230 -2147483647 -2147483647 -2147483647 -2147483647 -2147483647 -2147483647 -2147483647 -2147483647 -2147483647 -2147483647 -2147483647 -2147483647 -2147483647 -2147483647 -2147483647 -2147483647 -2147483647 -2147483647 -2147483647 -2147483647 -2147483647 -2147483647 -2147483647 -2147483647 -2147483647 -2147483647 -2147483647 -2147483647 -2147483647 -2147483647 -2147483647 -2147483647 -2147483647 -2147483647 -2147483647 -2147483647 -2147483647 -2147483647 -2147483647 -2147483647 -2147483647 -2147483647 -2147483647 -2147483647 -2147483647 -2147483647 -2147483647 -2147483647 -2147483647 -2147483647 -2147483647 -2147483647 -2147483647 -2147483647 -2147483647 -2147483647 -2147483647
258 258 255 258 264 257 267 275 277 280 280 276 255 241 233 246 257 271 278 276 283 280 274 276 276 278 278 273 269 262 264 262 258 258 254 244 251 251 259 273 282 278 275 277 282 282 280 282 289 287 287 286 286 294 286 278 275 275 267 271 267 265 261 261 260 258 256 256 255 255 255 256 254 252 252 254 256 256 256 258 257 256 255 253 253 251 249 254 254 256 257 258 259 260 258 252 247 249 253 254 254 258 261 266 268 270 269 269 268 263 261 263 269 267 268 269 269 269 267 270 273 277 274 276 278 276 278 281 283 285 285 285 283 284 285 283 283 280 275 270 266 262 262 262 260 259 259 259 256 255 255 252 251 250 250 248 247 247 248 246 245 245 244 242 241 239 238 237 235 233 231 231 230 230 228 228 229 229 229 228 225 226 231 -2147483647 -2147483647 -2147483647 -2147483647 -2147483647 -2147483647 -2147483647 -2147483647 -2147483647 -2147483647 -2147483647 -2147483647 -2147483647 -2147483647 -2147483647 -2147483647 -2147483647 -2147483647 -2147483647 -2147483647 -2147483647 -2147483647 -2147483647 -2147483647 -2147483647 -2147483647 -2147483647 -2147483647 -2147483647 -2147483647 -2147483647 -2147483647 -2147483647 -2147483647 -2147483647 -2147483647 -2147483647 -2147483647 -2147483647 -2147483647 -2147483647 -2147483647 -2147483647 -2147483647 -2147483647 -2147483647 -2147483647 -2147483647 -2147483647 -2147483647 -2147483647 -2147483647 -2147483647 -2147483647 -2147483647 -2147483647 -2147483647
248 253 258 260 255 264 270 273 275 276 278 280 281 279 281 280 281 280 281 283 282 268 251 248 260 271 276 274 271 271 269 264 259 257 254 252 251 252 261 274 283 281 281 283 282 286 285 289 287 292 293 294 295 295 292 290 285 280 275 261 256 255 253 253 253 251 250 250 247 245 244 246 248 246 248 248 249 248 244 245 247 247 242 241 238 238 239 245 247 248 248 249 252 252 255 260 262 263 260 256 249 239 240 252 260 261 260 259 258 262 263 263 260 244 236 243 249 253 253 254 259 263 264 267 269 271 274 274 276 277 277 279 280 280 279 280 279 276 272 265 265 265 261 258 256 254 253 253 251 252 249 248 248 247 245 247 246 244 244 244 242 240 241 242 240 237 235 233 232 231 230 229 228 227 226 226 225 227 227 224 224 226 -2147483647 -2147483647 -2147483647 -2147483647 -2147483647 -2147483647 -2147483647 -2147483647 -2147483647 -2147483647 -2147483647 -2147483647 -2147483647 -2147483647 -2147483647 -2147483647 -2147483647 -2147483647 -2147483647 -2147483647 -2147483647 -2147483647 -2147483647 -2147483647 -2147483647 -2147483647 -2147483647 -2147483647 -2147483647 -2147483647 -2147483647 -2147483647 -2147483647 -2147483647 -2147483647 -2147483647 -2147483647 -2147483647 -2147483647 -2147483647 -2147483647 -2147483647 -2147483647 -2147483647 -2147483647 -2147483647 -2147483647 -2147483647 -2147483647 -2147483647 -2147483647 -2147483647 -2147483647 -2147483647 -2147483647 -2147483647 -2147483647 -2147483647
232 243 250 236 240 249 253 266 269 273 275 275 276 276 277 279 280 279 278 280 283 283 277 275 274 274 275 278 275 269 260 253 251 249 244 243 247 258 267 276 281 281 282 283 283 284 286 288 290 292 293 295 296 297 294 289 281 277 267 258 246 239 239 237 241 236 232 233 217 221 217 229 238 244 244 244 243 245 242 237 239 235 231 228 224 232 237 225 231 238 231 237 239 241 245 247 249 255 260 258 260 261 258 252 249 249 248 248 240 243 247 262 263 256 250 249 247 246 246 249 246 245 248 245 245 250 255 260 268 273 275 275 274 278 276 276 276 274 269 266 263 263 260 257 256 253 251 249 249 246 245 244 243 244 242 242 245 243 242 242 240 239 237 236 235 235 234 232 231 228 228 227 226 225 225 224 225 226 226 226 226 -2147483647 -2147483647 -2147483647 -2147483647 -2147483647 -2147483647 -2147483647 -2147483647 -2147483647 -2147483647 -2147483647 -2147483647 -2147483647 -2147483647 -2147483647 -2147483647 -2147483647 -2147483647 -2147483647 -2147483647 -2147483647 -2147483647 -2147483647 -2147483647 -2147483647 -2147483647 -2147483647 -2147483647 -2147483647 -2147483647 -2147483647 -2147483647 -2147483647 -2147483647 -2147483647 -2147483647 -2147483647 -2147483647 -2147483647 -2147483647 -2147483647 -2147483647 -2147483647 -2147483647 -2147483647 -2147483647 -2147483647 -2147483647 -2147483647 -2147483647 -2147483647 -2147483647 -2147483647 -2147483647 -2147483647 -2147483647 -2147483647 -2147483647 -2147483647
267 264 244 230 233 239 246 260 263 266 270 270 272 273 279 278 280 281 281 281 281 279 280 279 279 277 275 276 275 271 265 253 242 238 231 230 228 243 258 268 275 276 281 281 282 283 283 282 280 288 289 291 291 290 283 283 275 272 261 255 250 243 237 229 230 226 216 217 221 222 233 237 243 244 244 245 239 235 227 227 234 236 238 240 234 234 248 239 231 236 235 230 233 240 231 233 237 244 247 246 249 254 258 258 259 260 261 257 258 259 261 262 263 259 254 253 252 255 258 255 255 256 259 259 250 254 252 252 257 268 273 272 271 270 272 271 272 271 268 265 264 261 260 256 252 249 249 247 247 245 242 241 240 240 239 239 239 240 238 239 236 237 235 235 234 232 231 230 228 226 225 224 224 223 223 224 226 228 -2147483647 -2147483647 -2147483647 -2147483647 -2147483647 -2147483647 -2147483647 -2147483647 -2147483647 -2147483647 -2147483647 -2147483647 -2147483647 -2147483647 -2147483647 -2147483647 -2147483647 -2147483647 -2147483647 -2147483647 -2147483647 -2147483647 -2147483647 -2147483647 -2147483647 -2147483647 -2147483647 -2147483647 -2147483647 -2147483647 -2147483647 -2147483647 -2147483647 -2147483647 -2147483647 -2147483647 -2147483647 -2147483647 -2147483647 -2147483647 -2147483647 -2147483647 -2147483647 -2147483647 -2147483647 -2147483647 -2147483647 -2147483647 -2147483647 -2147483647 -2147483647 -2147483647 -2147483647 -2147483647 -2147483647 -2147483647 -2147483647 -2147483647 -2147483647 -2147483647 -2147483647 -2147483647
275 281 282 256 244 247 251 247 252 257 263 265 269 274 278 278 279 279 278 277 277 274 274 274 275 276 276 276 274 269 270 268 263 251 239 242 240 241 247 251 258 260 262 265 263 261 259 265 270 282 283 285 282 279 274 275 267 261 262 256 253 250 242 239 240 240 239 240 241 243 244 243 243 241 238 237 234 233 231 229 235 241 244 247 247 247 248 243 242 246 246 246 240 245 241 232 230 231 238 240 242 246 249 249 254 259 257 257 257 259 263 256 260 259 258 257 254 250 244 250 257 256 250 256 263 265 265 261 260 263 267 270 270 269 268 268 268 267 266 264 261 259 257 255 252 250 248 246 244 241 239 237 236 236 236 236 236 235 236 235 235 234 234 232 232 229 228 226 226 225 224 222 222 222 224 226 -2147483647 -2147483647 -2147483647 -2147483647 -2147483647 -2147483647 -2147483647 -2147483647 -2147483647 -2147483647 -2147483647 -2147483647 -2147483647 -2147483647 -2147483647 -2147483647 -2147483647 -2147483647 -2147483647 -2147483647 -2147483647 -2147483647 -2147483647 -2147483647 -2147483647 -2147483647 -2147483647 -2147483647 -2147483647 -2147483647 -2147483647 -2147483647 -2147483647 -2147483647 -2147483647 -2147483647 -2147483647 -2147483647 -2147483647 -2147483647 -2147483647 -2147483647 -2147483647 -2147483647 -2147483647 -2147483647 -2147483647 -2147483647 -2147483647 -2147483647 -2147483647 -2147483647 -2147483647 -2147483647 -2147483647 -2147483647 -2147483647 -2147483647 -2147483647 -2147483647 -2147483647 -2147483647 -2147483647 -2147483647
252 277 288 269 260 267 273 257 258 261 265 266 272 268 273 272 271 270 270 270 271 274 275 275 275 271 273 276 274 272 275 273 270 271 268 262 264 265 265 269 271 264 252 245 245 240 236 253 268 273 273 275 272 266 267 260 261 256 255 251 249 246 246 245 244 244 244 243 239 236 236 236 234 233 234 233 233 234 237 239 239 242 243 243 242 244 245 247 249 248 249 249 249 250 247 243 245 241 244 242 242 240 243 248 254 253 250 249 251 254 257 256 259 263 261 260 258 254 251 248 247 254 259 255 253 255 263 268 267 267 267 266 267 267 266 265 264 263 262 261 260 257 256 254 251 249 248 245 243 240 238 235 233 232 231 232 232 233 233 232 232 231 231 229 227 226 224 223 222 222 223 222 223 225 227 -2147483647 -2147483647 -2147483647 -2147483647 -2147483647 -2147483647 -2147483647 -2147483647 -2147483647 -2147483647 -2147483647 -2147483647 -2147483647 -2147483647 -2147483647 -2147483647 -2147483647 -2147483647 -2147483647 -2147483647 -2147483647 -2147483647 -2147483647 -2147483647 -2147483647 -2147483647 -2147483647 -2147483647 -2147483647 -2147483647 -2147483647 -2147483647 -2147483647 -2147483647 -2147483647 -2147483647 -2147483647 -2147483647 -2147483647 -2147483647 -2147483647 -2147483647 -2147483647 -2147483647 -2147483647 -2147483647 -2147483647 -2147483647 -2147483647 -2147483647 -2147483647 -2147483647 -2147483647 -2147483647 -2147483647 -2147483647 -2147483647 -2147483647 -2147483647 -2147483647 -2147483647 -2147483647 -2147483647 -2147483647 -2147483647
266 254 278 289 285 280 273 270 258 252 254 255 265 258 256 254 248 245 248 248 254 268 274 272 270 270 270 270 269 270 267 271 272 273 273 273 272 273 271 271 271 274 272 271 267 266 263 259 263 262 262 267 266 266 259 257 254 250 249 245 246 242 239 239 238 239 237 236 236 236 237 239 241 240 239 234 235 237 232 232 230 228 234 239 238 241 243 245 243 241 243 245 246 248 247 246 249 249 249 246 245 244 244 245 249 246 241 244 247 250 254 255 257 256 258 260 256 257 256 253 245 245 249 255 258 257 255 262 265 266 265 266 263 263 262 263 261 260 258 258 256 255 254 253 249 247 245 244 242 238 236 233 231 231 230 230 230 229 230 230 230 229 229 228 227 224 222 220 220 220 222 222 224 225 224 -2147483647 -2147483647 -2147483647 -2147483647 -2147483647 -2147483647 -2147483647 -2147483647 -2147483647 -2147483647 -2147483647 -2147483647 -2147483647 -2147483647 -2147483647 -2147483647 -2147483647 -2147483647 -2147483647 -2147483647 -2147483647 -2147483647 -2147483647 -2147483647 -2147483647 -2147483647 -2147483647 -2147483647 -2147483647 -2147483647 -2147483647 -2147483647 -2147483647 -2147483647 -2147483647 -2147483647 -2147483647 -2147483647 -2147483647 -2147483647 -2147483647 -2147483647 -2147483647 -2147483647 -2147483647 -2147483647 -2147483647 -2147483647 -2147483647 -2147483647 -2147483647 -2147483647 -2147483647 -2147483647 -2147483647 -2147483647 -2147483647 -2147483647 -2147483647 -2147483647 -2147483647 -2147483647 -2147483647 -2147483647 -2147483647
284 283 278 273 286 281 279 274 267 250 243 251 260 254 249 250 249 253 251 254 265 271 269 265 262 263 266 269 266 265 265 263 266 268 267 268 267 266 270 270 267 271 270 266 263 256 252 248 253 251 249 256 256 255 252 246 244 238 239 236 240 240 238 235 231 231 228 229 227 229 229 227 233 235 237 241 244 239 238 233 237 235 234 235 239 234 235 240 240 243 243 243 244 245 245 245 245 244 246 243 245 247 247 248 248 246 244 244 243 245 247 247 249 250 249 253 257 256 255 253 252 248 245 248 248 254 257 259 260 262 263 262 262 260 259 259 258 257 256 254 253 251 250 248 246 243 242 240 238 235 233 229 228 228 228 229 229 229 228 228 228 228 226 226 225 225 222 219 220 220 220 219 219 220 222 -2147483647 -2147483647 -2147483647 -2147483647 -2147483647 -2147483647 -2147483647 -2147483647 -2147483647 -2147483647 -2147483647 -2147483647 -2147483647 -2147483647 -2147483647 -2147483647 -2147483647 -2147483647 -2147483647 -2147483647 -2147483647 -2147483647 -2147483647 -2147483647 -2147483647 -2147483647 -2147483647 -2147483647 -2147483647 -2147483647 -2147483647 -2147483647 -2147483647 -2147483647 -2147483647 -2147483647 -2147483647 -2147483647 -2147483647 -2147483647 -2147483647 -2147483647 -2147483647 -2147483647 -2147483647 -2147483647 -2147483647 -2147483647 -2147483647 -2147483647 -2147483647 -2147483647 -2147483647 -2147483647 -2147483647 -2147483647 -2147483647 -2147483647 -2147483647 -2147483647 -2147483647 -2147483647 -2147483647 -2147483647 -2147483647
287 288 286 266 255 281 283 276 275 269 255 253 258 254 251 256 258 260 262 267 268 267 265 262 261 262 266 263 262 261 262 262 266 263 263 265 266 267 269 269 267 262 257 253 250 244 239 238 238 240 239 235 243 240 241 236 240 233 236 233 230 233 233 232 237 234 234 229 231 232 238 231 233 237 234 239 241 244 244 243 245 245 243 243 242 241 237 233 228 235 232 236 238 240 240 242 241 239 240 241 244 244 244 242 242 241 242 240 242 243 243 242 241 242 245 248 251 254 252 252 254 253 249 249 245 247 249 252 254 255 257 258 259 258 256 255 254 254 253 252 249 247 246 245 243 240 239 237 235 233 229 227 226 227 227 227 227 227 227 227 226 225 224 222 222 222 221 219 220 219 218 218 217 221 -2147483647 -2147483647 -2147483647 -2147483647 -2147483647 -2147483647 -2147483647 -2147483647 -2147483647 -2147483647 -2147483647 -2147483647 -2147483647 -2147483647 -2147483647 -2147483647 -2147483647 -2147483647 -2147483647 -2147483647 -2147483647 -2147483647 -2147483647 -2147483647 -2147483647 -2147483647 -2147483647 -2147483647 -2147483647 -2147483647 -2147483647 -2147483647 -2147483647 -2147483647 -2147483647 -2147483647 -2147483647 -2147483647 -2147483647 -2147483647 -2147483647 -2147483647 -2147483647 -2147483647 -2147483647 -2147483647 -2147483647 -2147483647 -2147483647 -2147483647 -2147483647 -2147483647 -2147483647 -2147483647 -2147483647 -2147483647 -2147483647 -2147483647 -2147483647 -2147483647 -2147483647 -2147483647 -2147483647 -2147483647 -2147483647 -2147483647
283 277 283 280 273 256 265 274 273 273 261 254 254 254 263 266 269 268 260 246 235 235 251 258 262 262 260 260 260 262 261 262 263 260 262 266 266 267 268 270 264 260 250 251 246 246 247 248 244 241 247 239 243 226 239 231 233 232 229 229 235 229 235 232 237 233 237 237 240 239 241 237 239 238 236 234 238 243 244 243 243 245 239 236 234 237 235 241 237 237 237 233 232 232 236 234 236 238 241 241 239 238 239 239 241 242 241 241 239 238 239 239 238 240 241 242 244 248 250 252 252 248 248 248 248 247 246 248 248 250 250 251 252 253 253 252 251 251 249 248 245 245 243 242 240 238 236 236 234 231 228 226 225 224 224 224 223 225 226 225 224 223 222 220 219 219 217 218 218 218 216 216 221 -2147483647 -2147483647 -2147483647 -2147483647 -2147483647 -2147483647 -2147483647 -2147483647 -2147483647 -2147483647 -2147483647 -2147483647 -2147483647 -2147483647 -2147483647 -2147483647 -2147483647 -2147483647 -2147483647 -2147483647 -2147483647 -2147483647 -2147483647 -2147483647 -2147483647 -2147483647 -2147483647 -2147483647 -2147483647 -2147483647 -2147483647 -2147483647 -2147483647 -2147483647 -2147483647 -2147483647 -2147483647 -2147483647 -2147483647 -2147483647 -2147483647 -2147483647 -2147483647 -2147483647 -2147483647 -2147483647 -2147483647 -2147483647 -2147483647 -2147483647 -2147483647 -2147483647 -2147483647 -2147483647 -2147483647 -2147483647 -2147483647 -2147483647 -2147483647 -2147483647 -2147483647 -2147483647 -2147483647 -2147483647 -2147483647 -2147483647 -2147483647
282 281 285 285 282 284 264 240 239 253 249 245 252 262 262 256 267 257 241 239 226 227 238 239 248 248 238 242 241 251 251 249 243 242 240 244 246 250 255 260 255 248 251 253 250 249 249 255 253 254 251 248 248 246 244 241 238 236 234 234 233 232 233 234 235 238 238 240 242 242 241 240 241 237 232 235 237 240 239 243 245 245 242 242 243 242 241 242 238 239 240 239 237 236 238 231 232 235 232 235 237 239 240 239 237 237 238 240 239 238 236 235 234 237 237 238 240 241 244 248 249 247 247 246 247 248 248 246 245 246 246 248 247 248 249 249 248 246 246 245 243 241 239 239 238 236 235 233 231 229 227 225 224 223 222 221 219 221 222 222 222 221 219 218 217 217 216 216 216 215 217 -2147483647 -2147483647 -2147483647 -2147483647 -2147483647 -2147483647 -2147483647 -2147483647 -2147483647 -2147483647 -2147483647 -2147483647 -2147483647 -2147483647 -2147483647 -2147483647 -2147483647 -2147483647 -2147483647 -2147483647 -2147483647 -2147483647 -2147483647 -2147483647 -2147483647 -2147483647 -2147483647 -2147483647 -2147483647 -2147483647 -2147483647 -2147483647 -2147483647 -2147483647 -2147483647 -2147483647 -2147483647 -2147483647 -2147483647 -2147483647 -2147483647 -2147483647 -2147483647 -2147483647 -2147483647 -2147483647 -2147483647 -2147483647 -2147483647 -2147483647 -2147483647 -2147483647 -2147483647 -2147483647 -2147483647 -2147483647 -2147483647 -2147483647 -2147483647 -2147483647 -2147483647 -2147483647 -2147483647 -2147483647 -2147483647 -2147483647 -2147483647 -2147483647 -2147483647
278 279 280 282 284 283 282 273 263 256 241 234 248 247 246 246 262 262 252 259 266 261 266 265 265 262 256 253 249 246 236 241 238 236 239 250 252 257 260 263 261 257 260 257 253 253 256 256 253 252 252 250 248 244 240 239 234 231 230 230 230 235 238 239 240 242 243 243 240 240 241 241 243 240 237 236 239 241 243 244 244 245 244 243 243 245 244 241 240 240 240 239 238 239 238 238 237 237 234 235 234 234 233 233 235 238 238 237 236 236 235 234 234 233 234 235 237 241 244 245 247 248 249 249 248 247 247 247 243 243 244 244 244 244 245 245 245 244 243 242 240 238 237 235 235 234 233 231 230 229 226 226 224 222 221 218 218 218 219 220 219 217 217 216 216 215 214 216 216 -2147483647 -2147483647 -2147483647 -2147483647 -2147483647 -2147483647 -2147483647 -2147483647 -2147483647 -2147483647 -2147483647 -2147483647 -2147483647 -2147483647 -2147483647 -2147483647 -2147483647 -2147483647 -2147483647 -2147483647 -2147483647 -2147483647 -2147483647 -2147483647 -2147483647 -2147483647 -2147483647 -2147483647 -2147483647 -2147483647 -2147483647 -2147483647 -2147483647 -2147483647 -2147483647 -2147483647 -2147483647 -2147483647 -2147483647 -2147483647 -2147483647 -2147483647 -2147483647 -2147483647 -2147483647 -2147483647 -2147483647 -2147483647 -2147483647 -2147483647 -2147483647 -2147483647 -2147483647 -2147483647 -2147483647 -2147483647 -2147483647 -2147483647 -2147483647 -2147483647 -2147483647 -2147483647 -2147483647 -2147483647 -2147483647 -2147483647 -2147483647 -2147483647 -2147483647 -2147483647 -2147483647
271 271 273 276 279 282 283 281 281 283 284 282 284 284 281 278 276 275 272 267 270 273 272 266 259 256 256 260 262 264 260 263 261 262 257 258 258 260 261 263 261 260 261 255 252 250 250 251 252 252 248 250 244 242 238 234 233 229 228 229 232 239 243 241 238 238 243 244 243 239 242 242 245 241 239 237 236 238 241 245 246 247 247 248 248 250 248 246 247 249 239 238 237 237 237 236 237 237 237 238 237 237 236 236 235 232 233 233 234 235 235 233 233 232 232 233 234 237 241 248 249 252 256 -2147483647 -2147483647 255 250 247 245 244 244 244 244 242 242 242 242 240 240 238 238 235 233 233 231 231 231 229 227 226 225 224 223 222 221 219 218 217 218 218 217 215 215 214 214 214 215 218 -2147483647 -2147483647 -2147483647 -2147483647 -2147483647 -2147483647 -2147483647 -2147483647 -2147483647 -2147483647 -2147483647 -2147483647 -2147483647 -2147483647 -2147483647 -2147483647 -2147483647 -2147483647 -2147483647 -2147483647 -2147483647 -2147483647 -2147483647 -2147483647 -2147483647 -2147483647 -2147483647 -2147483647 -2147483647 -2147483647 -2147483647 -2147483647 -2147483647 -2147483647 -2147483647 -2147483647 -2147483647 -2147483647 -2147483647 -2147483647 -2147483647 -2147483647 -2147483647 -2147483647 -2147483647 -2147483647 -2147483647 -2147483647 -2147483647 -2147483647 -2147483647 -2147483647 -2147483647 -2147483647 -2147483647 -2147483647 -2147483647 -2147483647 -2147483647 -2147483647 -2147483647 -2147483647 -2147483647 -2147483647 -2147483647 -2147483647 -2147483647 -2147483647 -2147483647 -2147483647 -2147483647 -2147483647
254 266 271 275 278 279 281 280 282 283 283 283 283 280 277 273 272 268 266 269 270 271 270 271 267 266 263 265 268 268 268 266 266 258 257 258 259 257 258 257 259 261 259 254 252 249 248 252 252 252 250 249 244 246 238 234 233 232 232 233 240 244 243 246 249 249 246 245 238 240 243 240 243 246 241 239 237 237 238 241 243 246 247 248 248 246 247 247 247 247 246 244 246 248 245 241 241 239 237 237 235 235 235 234 235 235 233 232 232 231 232 233 233 233 233 234 236 238 239 244 249 250 250 252 252 250 248 246 245 247 245 244 244 242 241 241 240 239 238 236 236 234 233 230 229 227 228 227 226 225 223 222 222 220 220 218 217 217 216 216 215 214 213 214 214 217 -2147483647 -2147483647 -2147483647 -2147483647 -2147483647 -2147483647 -2147483647 -2147483647 -2147483647 -2147483647 -2147483647 -2147483647 -2147483647 -2147483647 -2147483647 -2147483647 -2147483647 -2147483647 -2147483647 -2147483647 -2147483647 -2147483647 -2147483647 -2147483647 -2147483647 -2147483647 -2147483647 -2147483647 -2147483647 -2147483647 -2147483647 -2147483647 -2147483647 -2147483647 -2147483647 -2147483647 -2147483647 -2147483647 -2147483647 -2147483647 -2147483647 -2147483647 -2147483647 -2147483647 -2147483647 -2147483647 -2147483647 -2147483647 -2147483647 -2147483647 -2147483647 -2147483647 -2147483647 -2147483647 -2147483647 -2147483647 -2147483647 -2147483647 -2147483647 -2147483647 -2147483647 -2147483647 -2147483647 -2147483647 -2147483647 -2147483647 -2147483647 -2147483647 -2147483647 -2147483647 -2147483647 -2147483647 -2147483647 -2147483647
268 272 273 274 270 274 276 277 279 278 278 280 280 278 274 271 267 266 270 269 269 270 271 270 269 267 263 262 263 264 266 263 260 258 255 256 258 259 257 256 258 258 256 251 248 246 247 249 248 249 247 246 250 248 256 253 250 243 238 242 240 240 242 243 245 245 246 246 249 248 247 247 247 248 250 250 250 240 238 238 241 244 245 244 245 244 245 246 246 245 245 244 245 244 243 241 242 245 247 243 241 240 236 234 234 233 233 233 231 230 229 228 230 231 233 234 235 236 239 243 244 245 246 247 247 246 245 243 243 243 244 243 242 241 240 239 239 238 236 234 234 234 233 231 229 228 226 225 225 223 221 218 219 219 217 216 216 215 215 213 212 213 214 217 216 -2147483647 -2147483647 -2147483647 -2147483647 -2147483647 -2147483647 -2147483647 -2147483647 -2147483647 -2147483647 -2147483647 -2147483647 -2147483647 -2147483647 -2147483647 -2147483647 -2147483647 -2147483647 -2147483647 -2147483647 -2147483647 -2147483647 -2147483647 -2147483647 -2147483647 -2147483647 -2147483647 -2147483647 -2147483647 -2147483647 -2147483647 -2147483647 -2147483647 -2147483647 -2147483647 -2147483647 -2147483647 -2147483647 -2147483647 -2147483647 -2147483647 -2147483647 -2147483647 -2147483647 -2147483647 -2147483647 -2147483647 -2147483647 -2147483647 -2147483647 -2147483647 -2147483647 -2147483647 -2147483647 -2147483647 -2147483647 -2147483647 -2147483647 -2147483647 -2147483647 -2147483647 -2147483647 -2147483647 -2147483647 -2147483647 -2147483647 -2147483647 -2147483647 -2147483647 -2147483647 -2147483647 -2147483647 -2147483647 -2147483647 -2147483647
266 266 268 269 268 269 270 271 273 273 274 277 277 274 271 269 269 267 269 269 268 266 266 268 267 265 266 264 263 264 264 262 260 258 256 254 257 257 257 256 256 256 253 252 250 249 244 242 243 243 245 245 251 248 251 248 246 242 239 238 238 240 240 241 243 244 244 245 245 246 245 245 247 248 248 250 251 250 248 246 243 242 242 242 242 243 243 244 243 244 244 244 244 243 242 242 242 243 243 242 241 241 240 239 237 238 233 231 229 229 230 229 228 227 230 232 234 235 237 239 241 241 242 243 242 242 242 242 240 240 239 238 238 238 239 238 237 235 233 233 232 233 230 229 228 227 225 224 223 222 219 218 217 217 215 214 214 213 213 211 212 212 -2147483647 -2147483647 -2147483647 -2147483647 -2147483647 -2147483647 -2147483647 -2147483647 -2147483647 -2147483647 -2147483647 -2147483647 -2147483647 -2147483647 -2147483647 -2147483647 -2147483647 -2147483647 -2147483647 -2147483647 -2147483647 -2147483647 -2147483647 -2147483647 -2147483647 -2147483647 -2147483647 -2147483647 -2147483647 -2147483647 -2147483647 -2147483647 -2147483647 -2147483647 -2147483647 -2147483647 -2147483647 -2147483647 -2147483647 -2147483647 -2147483647 -2147483647 -2147483647 -2147483647 -2147483647 -2147483647 -2147483647 -2147483647 -2147483647 -2147483647 -2147483647 -2147483647 -2147483647 -2147483647 -2147483647 -2147483647 -2147483647 -2147483647 -2147483647 -2147483647 -2147483647 -2147483647 -2147483647 -2147483647 -2147483647 -2147483647 -2147483647 -2147483647 -2147483647 -2147483647 -2147483647 -2147483647 -2147483647 -2147483647 -2147483647 -2147483647 -2147483647 -2147483647
259 260 264 263 263 264 265 267 267 269 271 272 273 272 271 271 268 266 266 268 267 266 267 267 265 265 264 263 263 263 262 259 259 257 255 254 253 252 252 253 251 251 250 248 247 245 244 243 241 239 239 239 243 242 243 243 241 239 238 237 238 238 239 240 241 242 243 243 244 244 243 244 245 244 247 247 247 247 246 244 242 242 242 241 241 242 242 241 242 242 242 242 242 241 240 240 240 240 240 240 239 239 238 238 237 237 236 237 232 229 230 230 229 228 228 228 230 232 232 234 235 237 238 239 240 239 240 240 239 238 237 235 236 236 237 234 235 233 232 232 230 230 228 227 225 225 222 222 220 219 218 217 217 215 213 212 212 211 210 210 211 214 -2147483647 -2147483647 -2147483647 -2147483647 -2147483647 -2147483647 -2147483647 -2147483647 -2147483647 -2147483647 -2147483647 -2147483647 -2147483647 -2147483647 -2147483647 -2147483647 -2147483647 -2147483647 -2147483647 -2147483647 -2147483647 -2147483647 -2147483647 -2147483647 -2147483647 -2147483647 -2147483647 -2147483647 -2147483647 -2147483647 -2147483647 -2147483647 -2147483647 -2147483647 -2147483647 -2147483647 -2147483647 -2147483647 -2147483647 -2147483647 -2147483647 -2147483647 -2147483647 -2147483647 -2147483647 -2147483647 -2147483647 -2147483647 -2147483647 -2147483647 -2147483647 -2147483647 -2147483647 -2147483647 -2147483647 -2147483647 -2147483647 -2147483647 -2147483647 -2147483647 -2147483647 -2147483647 -2147483647 -2147483647 -2147483647 -2147483647 -2147483647 -2147483647 -2147483647 -2147483647 -2147483647 -2147483647 -2147483647 -2147483647 -2147483647 -2147483647 -2147483647 -2147483647
255 256 258 258 259 258 260 264 266 268 269 270 271 271 268 266 264 263 264 265 266 265 264 265 263 263 262 262 261 260 259 259 258 256 254 253 251 247 247 248 248 249 249 246 247 245 244 245 247 247 245 246 244 239 240 239 238 237 236 237 237 237 238 238 239 239 240 241 241 242 242 243 243 244 244 244 244 244 244 243 241 241 242 241 241 241 240 240 240 241 242 242 241 241 240 240 239 238 238 238 238 237 236 235 235 234 235 235 233 233 232 232 232 235 235 234 229 230 232 233 234 234 236 236 237 238 238 238 237 236 235 234 234 234 234 234 232 231 231 229 228 228 225 224 224 223 220 220 218 217 217 217 217 215 212 210 211 212 212 213 -2147483647 -2147483647 -2147483647 -2147483647 -2147483647 -2147483647 -2147483647 -2147483647 -2147483647 -2147483647 -2147483647 -2147483647 -2147483647 -2147483647 -2147483647 -2147483647 -2147483647 -2147483647 -2147483647 -2147483647 -2147483647 -2147483647 -2147483647 -2147483647 -2147483647 -2147483647 -2147483647 -2147483647 -2147483647 -2147483647 -2147483647 -2147483647 -2147483647 -2147483647 -2147483647 -2147483647 -2147483647 -2147483647 -2147483647 -2147483647 -2147483647 -2147483647 -2147483647 -2147483647 -2147483647 -2147483647 -2147483647 -2147483647 -2147483647 -2147483647 -2147483647 -2147483647 -2147483647 -2147483647 -2147483647 -2147483647 -2147483647 -2147483647 -2147483647 -2147483647 -2147483647 -2147483647 -2147483647 -2147483647 -2147483647 -2147483647 -2147483647 -2147483647 -2147483647 -2147483647 -2147483647 -2147483647 -2147483647 -2147483647 -2147483647 -2147483647 -2147483647 -2147483647 -2147483647 -2147483647
253 253 255 257 258 256 257 261 263 264 265 266 268 268 266 264 263 262 263 263 264 264 263 263 263 261 260 257 257 257 259 258 254 253 254 251 250 249 247 246 245 247 249 250 245 244 246 245 246 246 244 241 237 238 237 236 236 235 235 235 234 235 236 237 237 237 239 239 240 240 240 241 241 242 242 242 242 242 242 241 242 241 241 241 242 241 241 240 238 239 240 240 241 241 241 241 238 237 236 236 235 234 234 234 233 233 232 231 232 233 231 231 232 233 232 232 232 230 231 232 234 233 233 234 234 235 236 235 235 233 233 233 233 232 232 232 230 230 229 226 226 224 223 222 222 220 219 217 217 215 214 217 219 215 211 210 211 -2147483647 -2147483647 -2147483647 -2147483647 -2147483647 -2147483647 -2147483647 -2147483647 -2147483647 -2147483647 -2147483647 -2147483647 -2147483647 -2147483647 -2147483647 -2147483647 -2147483647 -2147483647 -2147483647 -2147483647 -2147483647 -2147483647 -2147483647 -2147483647 -2147483647 -2147483647 -2147483647 -2147483647 -2147483647 -2147483647 -2147483647 -2147483647 -2147483647 -2147483647 -2147483647 -2147483647 -2147483647 -2147483647 -2147483647 -2147483647 -2147483647 -2147483647 -2147483647 -2147483647 -2147483647 -2147483647 -2147483647 -2147483647 -2147483647 -2147483647 -2147483647 -2147483647 -2147483647 -2147483647 -2147483647 -2147483647 -2147483647 -2147483647 -2147483647 -2147483647 -2147483647 -2147483647 -2147483647 -2147483647 -2147483647 -2147483647 -2147483647 -2147483647 -2147483647 -2147483647 -2147483647 -2147483647 -2147483647 -2147483647 -2147483647 -2147483647 -2147483647 -2147483647 -2147483647 -2147483647 -2147483647 -2147483647 -2147483647
252 253 255 256 256 257 256 257 258 258 259 261 264 265 264 263 263 262 263 263 262 260 256 256 260 256 252 253 252 252 251 253 254 253 251 248 247 246 244 243 242 240 242 245 244 244 241 244 241 241 241 239 238 237 236 235 234 234 233 233 233 234 236 235 236 237 237 238 239 239 240 240 241 241 240 241 240 239 240 240 240 239 241 241 240 240 239 239 238 238 238 239 238 239 239 239 237 236 235 235 235 233 233 233 233 233 232 232 232 231 232 232 231 231 232 231 231 232 231 231 232 232 232 232 232 232 233 232 232 232 231 230 229 229 230 229 228 227 225 223 221 221 221 220 219 217 217 215 215 212 213 213 216 -2147483647 213 -2147483647 -2147483647 -2147483647 -2147483647 -2147483647 -2147483647 -2147483647 -2147483647 -2147483647 -2147483647 -2147483647 -2147483647 -2147483647 -2147483647 -2147483647 -2147483647 -2147483647 -2147483647 -2147483647 -2147483647 -2147483647 -2147483647 -2147483647 -2147483647 -2147483647 -2147483647 -2147483647 -2147483647 -2147483647 -2147483647 -2147483647 -2147483647 -2147483647 -2147483647 -2147483647 -2147483647 -2147483647 -2147483647 -2147483647 -2147483647 -2147483647 -2147483647 -2147483647 -2147483647 -2147483647 -2147483647 -2147483647 -2147483647 -2147483647 -2147483647 -2147483647 -2147483647 -2147483647 -2147483647 -2147483647 -2147483647 -2147483647 -2147483647 -2147483647 -2147483647 -2147483647 -2147483647 -2147483647 -2147483647 -2147483647 -2147483647 -2147483647 -2147483647 -2147483647 -2147483647 -2147483647 -2147483647 -2147483647 -2147483647 -2147483647 -2147483647 -2147483647 -2147483647 -2147483647 -2147483647 -2147483647 -2147483647 -2147483647 -2147483647 -2147483647
247 250 252 255 255 256 257 256 257 258 257 258 257 254 261 261 261 263 260 260 260 258 256 256 257 253 251 251 249 248 247 248 249 252 251 249 249 246 244 240 238 238 240 241 243 242 241 241 239 240 239 238 237 235 235 234 233 233 232 233 233 233 233 235 236 235 236 236 236 237 237 239 240 239 239 240 238 238 238 238 239 239 238 239 239 240 239 238 237 237 237 237 237 236 237 237 235 234 234 233 232 232 233 233 233 232 230 231 231 231 230 230 230 229 230 229 229 229 230 229 230 231 230 230 230 230 231 231 230 230 229 228 228 228 227 226 224 224 221 218 218 217 218 218 217 216 215 215 213 212 212 213 -2147483647 -2147483647 -2147483647 -2147483647 -2147483647 -2147483647 -2147483647 -2147483647 -2147483647 -2147483647 -2147483647 -2147483647 -2147483647 -2147483647 -2147483647 -2147483647 -2147483647 -2147483647 -2147483647 -2147483647 -2147483647 -2147483647 -2147483647 -2147483647 -2147483647 -2147483647 -2147483647 -2147483647 -2147483647 -2147483647 -2147483647 -2147483647 -2147483647 -2147483647 -2147483647 -2147483647 -2147483647 -2147483647 -2147483647 -2147483647 -2147483647 -2147483647 -2147483647 -2147483647 -2147483647 -2147483647 -2147483647 -2147483647 -2147483647 -2147483647 -2147483647 -2147483647 -2147483647 -2147483647 -2147483647 -2147483647 -2147483647 -2147483647 -2147483647 -2147483647 -2147483647 -2147483647 -2147483647 -2147483647 -2147483647 -2147483647 -2147483647 -2147483647 -2147483647 -2147483647 -2147483647 -2147483647 -2147483647 -2147483647 -2147483647 -2147483647 -2147483647 -2147483647 -2147483647 -2147483647 -2147483647 -2147483647 -2147483647 -2147483647 -2147483647 -2147483647 -2147483647 -2147483647
245 247 249 250 252 255 255 256 255 253 252 253 253 248 248 251 253 256 258 258 258 256 259 259 258 258 256 252 251 249 247 246 248 250 250 251 254 248 249 245 242 242 243 242 242 241 241 238 238 237 237 237 235 235 233 232 233 231 232 231 232 232 232 233 234 234 234 235 235 234 236 236 238 237 238 238 238 237 237 237 236 236 236 237 237 237 238 237 236 235 234 234 233 233 232 233 232 232 231 231 231 231 231 231 230 230 230 229 229 230 229 228 228 229 228 228 228 228 227 229 228 229 229 228 229 229 228 228 227 227 228 227 228 227 225 224 224 223 223 220 219 219 219 222 221 217 217 217 -2147483647 -2147483647 -2147483647 -2147483647 -2147483647 -2147483647 -2147483647 -2147483647 -2147483647 -2147483647 -2147483647 -2147483647 -2147483647 -2147483647 -2147483647 -2147483647 -2147483647 -2147483647 -2147483647 -2147483647 -2147483647 -2147483647 -2147483647 -2147483647 -2147483647 -2147483647 -2147483647 -2147483647 -2147483647 -2147483647 -2147483647 -2147483647 -2147483647 -2147483647 -2147483647 -2147483647 -2147483647 -2147483647 -2147483647 -2147483647 -2147483647 -2147483647 -2147483647 -2147483647 -2147483647 -2147483647 -2147483647 -2147483647 -2147483647 -2147483647 -2147483647 -2147483647 -2147483647 -2147483647 -2147483647 -2147483647 -2147483647 -2147483647 -2147483647 -2147483647 -2147483647 -2147483647 -2147483647 -2147483647 -2147483647 -2147483647 -2147483647 -2147483647 -2147483647 -2147483647 -2147483647 -2147483647 -2147483647 -2147483647 -2147483647 -2147483647 -2147483647 -2147483647 -2147483647 -2147483647 -2147483647 -2147483647 -2147483647 -2147483647 -2147483647 -2147483647 -2147483647 -2147483647 -2147483647 -2147483647 -2147483647 -2147483647
244 245 244 247 249 250 249 249 253 253 253 254 253 252 253 250 250 253 252 250 253 257 258 257 256 255 254 255 255 253 247 246 250 251 249 249 248 246 246 244 245 244 244 242 240 240 238 237 237 236 236 235 234 233 233 232 231 231 230 229 230 230 231 231 232 232 233 233 232 232 233 234 235 235 236 236 236 236 235 235 235 233 233 234 236 235 234 235 233 232 232 232 231 231 231 231 231 231 231 229 229 229 229 229 229 228 227 227 228 227 227 228 226 227 227 226 227 226 226 227 227 226 226 227 226 226 226 226 225 225 226 225 225 225 224 224 225 225 -2147483647 -2147483647 -2147483647 -2147483647 -2147483647 -2147483647 -2147483647 -2147483647 -2147483647 -2147483647 -2147483647 -2147483647 -2147483647 -2147483647 -2147483647 -2147483647 -2147483647 -2147483647 -2147483647 -2147483647 -2147483647 -2147483647 -2147483647 -2147483647 -2147483647 -2147483647 -2147483647 -2147483647 -2147483647 -2147483647 -2147483647 -2147483647 -2147483647 -2147483647 -2147483647 -2147483647 -2147483647 -2147483647 -2147483647 -2147483647 -2147483647 -2147483647 -2147483647 -2147483647 -2147483647 -2147483647 -2147483647 -2147483647 -2147483647 -2147483647 -2147483647 -2147483647 -2147483647 -2147483647 -2147483647 -2147483647 -2147483647 -2147483647 -2147483647 -2147483647 -2147483647 -2147483647 -2147483647 -2147483647 -2147483647 -2147483647 -2147483647 -2147483647 -2147483647 -2147483647 -2147483647 -2147483647 -2147483647 -2147483647 -2147483647 -2147483647 -2147483647 -2147483647 -2147483647 -2147483647 -2147483647 -2147483647 -2147483647 -2147483647 -2147483647 -2147483647 -2147483647 -2147483647 -2147483647 -2147483647 -2147483647 -2147483647 -2147483647 -2147483647 -2147483647 -2147483647 -2147483647 -2147483647 -2147483647 -2147483647 -2147483647 -2147483647
242 243 243 243 244 246 248 250 251 252 253 253 252 252 261 256 254 258 254 251 251 255 254 253 253 252 253 252 251 250 250 250 250 249 249 247 246 245 244 242 242 240 240 239 238 237 236 236 235 234 234 233 233 232 232 230 229 230 229 230 228 229 229 230 230 230 231 230 231 232 233 232 232 233 234 235 234 234 234 234 233 232 232 232 232 232 233 233 231 231 230 231 230 230 230 231 230 230 229 229 229 229 228 228 227 228 228 226 226 227 225 226 226 225 224 225 225 225 225 224 225 225 224 224 224 224 224 223 223 222 223 223 224 225 -2147483647 -2147483647 -2147483647 -2147483647 -2147483647 -2147483647 -2147483647 -2147483647 -2147483647 -2147483647 -2147483647 -2147483647 -2147483647 -2147483647 -2147483647 -2147483647 -2147483647 -2147483647 -2147483647 -2147483647 -2147483647 -2147483647 -2147483647 -2147483647 -2147483647 -2147483647 -2147483647 -2147483647 -2147483647 -2147483647 -2147483647 -2147483647 -2147483647 -2147483647 -2147483647 -2147483647 -2147483647 -2147483647 -2147483647 -2147483647 -2147483647 -2147483647 -2147483647 -2147483647 -2147483647 -2147483647 -2147483647 -2147483647 -2147483647 -2147483647 -2147483647 -2147483647 -2147483647 -2147483647 -2147483647 -2147483647 -2147483647 -2147483647 -2147483647 -2147483647 -2147483647 -2147483647 -2147483647 -2147483647 -2147483647 -2147483647 -2147483647 -2147483647 -2147483647 -2147483647 -2147483647 -2147483647 -2147483647 -2147483647 -2147483647 -2147483647 -2147483647 -2147483647 -2147483647 -2147483647 -2147483647 -2147483647 -2147483647 -2147483647 -2147483647 -2147483647 -2147483647 -2147483647 -2147483647 -2147483647 -2147483647 -2147483647 -2147483647 -2147483647 -2147483647 -2147483647 -2147483647 -2147483647 -2147483647 -2147483647 -2147483647 -2147483647 -2147483647 -2147483647 -2147483647 -2147483647
235 239 239 241 241 244 247 249 249 250 251 257 252 254 256 253 252 252 251 252 255 253 252 251 250 250 250 249 248 248 249 248 247 248 246 245 244 242 241 241 239 239 238 237 237 236 235 235 234 234 233 233 231 231 230 229 228 228 228 228 229 227 227 228 229 229 229 230 230 231 231 230 230 230 232 232 232 232 231 231 232 231 231 231 230 230 230 231 230 230 230 231 230 229 229 229 229 228 229 228 226 227 226 226 225 225 226 226 224 224 224 222 223 221 221 222 222 223 223 223 222 223 222 223 223 223 223 222 223 224 225 -2147483647 -2147483647 -2147483647 -2147483647 -2147483647 -2147483647 -2147483647 -2147483647 -2147483647 -2147483647 -2147483647 -2147483647 -2147483647 -2147483647 -2147483647 -2147483647 -2147483647 -2147483647 -2147483647 -2147483647 -2147483647 -2147483647 -2147483647 -2147483647 -2147483647 -2147483647 -2147483647 -2147483647 -2147483647 -2147483647 -2147483647 -2147483647 -2147483647 -2147483647 -2147483647 -2147483647 -2147483647 -2147483647 -2147483647 -2147483647 -2147483647 -2147483647 -2147483647 -2147483647 -2147483647 -2147483647 -2147483647 -2147483647 -2147483647 -2147483647 -2147483647 -2147483647 -2147483647 -2147483647 -2147483647 -2147483647 -2147483647 -2147483647 -2147483647 -2147483647 -2147483647 -2147483647 -2147483647 -2147483647 -2147483647 -2147483647 -2147483647 -2147483647 -2147483647 -2147483647 -2147483647 -2147483647 -2147483647 -2147483647 -2147483647 -2147483647 -2147483647 -2147483647 -2147483647 -2147483647 -2147483647 -2147483647 -2147483647 -2147483647 -2147483647 -2147483647 -2147483647 -2147483647 -2147483647 -2147483647 -2147483647 -2147483647 -2147483647 -2147483647 -2147483647 -2147483647 -2147483647 -2147483647 -2147483647 -2147483647 -2147483647 -2147483647 -2147483647 -2147483647 -2147483647 -2147483647 -2147483647 -2147483647 -2147483647
232 237 239 240 242 243 244 245 245 246 250 249 249 249 249 249 250 248 250 250 249 249 248 248 248 248 248 248 246 247 247 245 245 246 244 243 243 241 240 239 238 237 236 235 235 234 234 233 232 232 232 231 231 230 227 227 226 226 226 226 227 226 227 227 228 227 228 228 229 229 229 229 228 229 229 229 230 229 230 230 230 230 231 230 228 228 230 231 229 228 228 229 228 228 228 227 226 226 226 226 226 225 224 224 224 224 223 224 224 222 222 222 222 222 221 220 219 221 220 222 222 222 222 222 225 225 -2147483647 -2147483647 -2147483647 -2147483647 -2147483647 -2147483647 -2147483647 -2147483647 -2147483647 -2147483647 -2147483647 -2147483647 -2147483647 -2147483647 -2147483647 -2147483647 -2147483647 -2147483647 -2147483647 -2147483647 -2147483647 -2147483647 -2147483647 -2147483647 -2147483647 -2147483647 -2147483647 -2147483647 -2147483647 -2147483647 -2147483647 -2147483647 -2147483647 -2147483647 -2147483647 -2147483647 -2147483647 -2147483647 -2147483647 -2147483647 -2147483647 -2147483647 -2147483647 -2147483647 -2147483647 -2147483647 -2147483647 -2147483647 -2147483647 -2147483647 -2147483647 -2147483647 -2147483647 -2147483647 -2147483647 -2147483647 -2147483647 -2147483647 -2147483647 -2147483647 -2147483647 -2147483647 -2147483647 -2147483647 -2147483647 -2147483647 -2147483647 -2147483647 -2147483647 -2147483647 -2147483647 -2147483647 -2147483647 -2147483647 -2147483647 -2147483647 -2147483647 -2147483647 -2147483647 -2147483647 -2147483647 -2147483647 -2147483647 -2147483647 -2147483647 -2147483647 -2147483647 -2147483647 -2147483647 -2147483647 -2147483647 -2147483647 -2147483647 -2147483647 -2147483647 -2147483647 -2147483647 -2147483647 -2147483647 -2147483647 -2147483647 -2147483647 -2147483647 -2147483647 -2147483647 -2147483647 -2147483647 -2147483647 -2147483647 -2147483647 -2147483647 -2147483647 -2147483647 -2147483647
233 236 236 237 239 240 241 242 242 245 245 246 246 246 246 246 246 247 247 247 247 247 247 246 247 246 247 245 245 246 244 244 244 243 242 242 240 240 239 237 237 236 234 235 234 233 233 230 230 230 231 231 230 228 226 224 223 224 225 226 226 227 226 226 226 227 226 226 227 227 228 227 229 229 228 229 228 229 228 227 228 230 229 228 228 228 229 229 228 229 227 227 227 227 227 226 226 226 225 224 224 224 224 224 222 222 222 221 222 223 221 220 221 220 220 220 219 220 220 221 222 222 224 -2147483647 -2147483647 -2147483647 -2147483647 -2147483647 -2147483647 -2147483647 -2147483647 -2147483647 -2147483647 -2147483647 -2147483647 -2147483647 -2147483647 -2147483647 -2147483647 -2147483647 -2147483647 -2147483647 -2147483647 -2147483647 -2147483647 -2147483647 -2147483647 -2147483647 -2147483647 -2147483647 -2147483647 -2147483647 -2147483647 -2147483647 -2147483647 -2147483647 -2147483647 -2147483647 -2147483647 -2147483647 -2147483647 -2147483647 -2147483647 -2147483647 -2147483647 -2147483647 -2147483647 -2147483647 -2147483647 -2147483647 -2147483647 -2147483647 -2147483647 -2147483647 -2147483647 -2147483647 -2147483647 -2147483647 -2147483647 -2147483647 -2147483647 -2147483647 -2147483647 -2147483647 -2147483647 -2147483647 -2147483647 -2147483647 -2147483647 -2147483647 -2147483647 -2147483647 -2147483647 -2147483647 -2147483647 -2147483647 -2147483647 -2147483647 -2147483647 -2147483647 -2147483647 -2147483647 -2147483647 -2147483647 -2147483647 -2147483647 -2147483647 -2147483647 -2147483647 -2147483647 -2147483647 -2147483647 -2147483647 -2147483647 -2147483647 -2147483647 -2147483647 -2147483647 -2147483647 -2147483647 -2147483647 -2147483647 -2147483647 -2147483647 -2147483647 -2147483647 -2147483647 -2147483647 -2147483647 -2147483647 -2147483647 -2147483647 -2147483647 -2147483647 -2147483647 -2147483647 -2147483647 -2147483647 -2147483647 -2147483647
230 232 233 234 235 237 238 239 241 241 241 242 243 243 243 244 246 246 245 244 244 245 245 245 245 245 244 244 244 243 243 241 242 241 240 240 239 238 237 236 235 235 233 234 233 232 231 230 228 229 230 230 229 227 227 225 225 224 225 225 226 225 225 226 225 225 225 227 227 227 227 227 227 227 227 228 229 228 228 228 228 228 228 229 228 227 227 227 227 227 227 226 226 226 225 225 224 224 224 224 224 223 222 222 222 221 221 222 220 221 221 220 220 221 220 219 219 221 223 222 223 -2147483647 -2147483647 -2147483647 -2147483647 -2147483647 -2147483647 -2147483647 -2147483647 -2147483647 -2147483647 -2147483647 -2147483647 -2147483647 -2147483647 -2147483647 -2147483647 -2147483647 -2147483647 -2147483647 -2147483647 -2147483647 -2147483647 -2147483647 -2147483647 -2147483647 -2147483647 -2147483647 -2147483647 -2147483647 -2147483647 -2147483647 -2147483647 -2147483647 -2147483647 -2147483647 -2147483647 -2147483647 -2147483647 -2147483647 -2147483647 -2147483647 -2147483647 -2147483647 -2147483647 -2147483647 -2147483647 -2147483647 -2147483647 -2147483647 -2147483647 -2147483647 -2147483647 -2147483647 -2147483647 -2147483647 -2147483647 -2147483647 -2147483647 -2147483647 -2147483647 -2147483647 -2147483647 -2147483647 -2147483647 -2147483647 -2147483647 -2147483647 -2147483647 -2147483647 -2147483647 -2147483647 -2147483647 -2147483647 -2147483647 -2147483647 -2147483647 -2147483647 -2147483647 -2147483647 -2147483647 -2147483647 -2147483647 -2147483647 -2147483647 -2147483647 -2147483647 -2147483647 -2147483647 -2147483647 -2147483647 -2147483647 -2147483647 -2147483647 -2147483647 -2147483647 -2147483647 -2147483647 -2147483647 -2147483647 -2147483647 -2147483647 -2147483647 -2147483647 -2147483647 -2147483647 -2147483647 -2147483647 -2147483647 -2147483647 -2147483647 -2147483647 -2147483647 -2147483647 -2147483647 -2147483647 -2147483647 -2147483647 -2147483647 -2147483647
227 229 230 232 233 233 235 237 238 239 239 240 240 241 241 241 242 243 243 243 244 243 243 244 243 243 242 242 242 241 241 240 240 239 239 238 237 237 236 234 235 233 233 232 231 231 230 229 229 229 228 226 226 227 226 225 224 224 225 225 224 224 225 224 225 225 226 225 226 227 226 226 226 227 226 227 226 226 227 227 227 228 227 227 228 227 227 226 225 225 226 226 225 225 224 224 224 223 222 222 222 222 222 221 221 222 221 221 220 219 221 221 221 223 224 222 223 -2147483647 -2147483647 -2147483647 -2147483647 -2147483647 -2147483647 -2147483647 -2147483647 -2147483647 -2147483647 -2147483647 -2147483647 -2147483647 -2147483647 -2147483647 -2147483647 -2147483647 -2147483647 -2147483647 -2147483647 -2147483647 -2147483647 -2147483647 -2147483647 -2147483647 -2147483647 -2147483647 -2147483647 -2147483647 -2147483647 -2147483647 -2147483647 -2147483647 -2147483647 -2147483647 -2147483647 -2147483647 -2147483647 -2147483647 -2147483647 -2147483647 -2147483647 -2147483647 -2147483647 -2147483647 -2147483647 -2147483647 -2147483647 -2147483647 -2147483647 -2147483647 -2147483647 -2147483647 -2147483647 -2147483647 -2147483647 -2147483647 -2147483647 -2147483647 -2147483647 -2147483647 -2147483647 -2147483647 -2147483647 -2147483647 -2147483647 -2147483647 -2147483647 -2147483647 -2147483647 -2147483647 -2147483647 -2147483647 -2147483647 -2147483647 -2147483647 -2147483647 -2147483647 -2147483647 -2147483647 -2147483647 -2147483647 -2147483647 -2147483647 -2147483647 -2147483647 -2147483647 -2147483647 -2147483647 -2147483647 -2147483647 -2147483647 -2147483647 -2147483647 -2147483647 -2147483647 -2147483647 -2147483647 -2147483647 -2147483647 -2147483647 -2147483647 -2147483647 -2147483647 -2147483647 -2147483647 -2147483647 -2147483647 -2147483647 -2147483647 -2147483647 -2147483647 -2147483647 -2147483647 -2147483647 -2147483647 -2147483647 -2147483647 -2147483647 -2147483647 -2147483647 -2147483647 -2147483647
224 226 227 229 231 232 233 234 236 237 238 237 238 238 238 238 239 241 242 241 241 242 241 241 241 240 240 241 240 238 238 239 238 237 237 236 235 235 233 234 232 232 232 230 231 229 229 228 227 227 226 225 225 226 224 225 224 224 224 224 224 224 223 224 224 224 224 224 225 224 225 224 225 224 225 225 225 225 225 225 226 226 225 226 226 226 224 225 225 225 225 224 223 224 224 224 223 223 223 223 221 221 221 223 222 222 222 222 222 222 222 224 -2147483647 -2147483647 -2147483647 -2147483647 -2147483647 -2147483647 -2147483647 -2147483647 -2147483647 -2147483647 -2147483647 -2147483647 -2147483647 -2147483647 -2147483647 -2147483647 -2147483647 -2147483647 -2147483647 -2147483647 -2147483647 -2147483647 -2147483647 -2147483647 -2147483647 -2147483647 -2147483647 -2147483647 -2147483647 -2147483647 -2147483647 -2147483647 -2147483647 -2147483647 -2147483647 -2147483647 -2147483647 -2147483647 -2147483647 -2147483647 -2147483647 -2147483647 -2147483647 -2147483647 -2147483647 -2147483647 -2147483647 -2147483647 -2147483647 -2147483647 -2147483647 -2147483647 -2147483647 -2147483647 -2147483647 -2147483647 -2147483647 -2147483647 -2147483647 -2147483647 -2147483647 -2147483647 -2147483647 -2147483647 -2147483647 -2147483647 -2147483647 -2147483647 -2147483647 -2147483647 -2147483647 -2147483647 -2147483647 -2147483647 -2147483647 -2147483647 -2147483647 -2147483647 -2147483647 -2147483647 -2147483647 -2147483647 -2147483647 -2147483647 -2147483647 -2147483647 -2147483647 -2147483647 -2147483647 -2147483647 -2147483647 -2147483647 -2147483647 -2147483647 -2147483647 -2147483647 -2147483647 -2147483647 -2147483647 -2147483647 -2147483647 -2147483647 -2147483647 -2147483647 -2147483647 -2147483647 -2147483647 -2147483647 -2147483647 -2147483647 -2147483647 -2147483647 -2147483647 -2147483647 -2147483647 -2147483647 -2147483647 -2147483647 -2147483647 -2147483647 -2147483647 -2147483647 -2147483647 -2147483647 -2147483647 -2147483647 -2147483647 -2147483647
222 224 225 227 228 230 232 234 235 236 236 236 236 236 236 236 237 237 239 240 239 240 240 239 239 239 238 239 237 236 237 236 236 236 235 234 234 233 233 232 231 231 230 230 229 228 228 227 227 226 226 225 225 225 224 223 223 224 223 223 222 223 222 222 223 224 224 223 224 223 223 223 223 223 224 223 225 225 225 225 224 224 225 224 224 225 225 225 224 224 224 224 223 224 225 223 223 223 223 222 224 223 222 224 224 223 -2147483647 -2147483647 -2147483647 -2147483647 -2147483647 -2147483647 -2147483647 -2147483647 -2147483647 -2147483647 -2147483647 -2147483647 -2147483647 -2147483647 -2147483647 -2147483647 -2147483647 -2147483647 -2147483647 -2147483647 -2147483647 -2147483647 -2147483647 -2147483647 -2147483647 -2147483647 -2147483647 -2147483647 -2147483647 -2147483647 -2147483647 -2147483647 -2147483647 -2147483647 -2147483647 -2147483647 -2147483647 -2147483647 -2147483647 -2147483647 -2147483647 -2147483647 -2147483647 -2147483647 -2147483647 -2147483647 -2147483647 -2147483647 -2147483647 -2147483647 -2147483647 -2147483647 -2147483647 -2147483647 -2147483647 -2147483647 -2147483647 -2147483647 -2147483647 -2147483647 -2147483647 -2147483647 -2147483647 -2147483647 -2147483647 -2147483647 -2147483647 -2147483647 -2147483647 -2147483647 -2147483647 -2147483647 -2147483647 -2147483647 -2147483647 -2147483647 -2147483647 -2147483647 -2147483647 -2147483647 -2147483647 -2147483647 -2147483647 -2147483647 -2147483647 -2147483647 -2147483647 -2147483647 -2147483647 -2147483647 -2147483647 -2147483647 -2147483647 -2147483647 -2147483647 -2147483647 -2147483647 -2147483647 -2147483647 -2147483647 -2147483647 -2147483647 -2147483647 -2147483647 -2147483647 -2147483647 -2147483647 -2147483647 -2147483647 -2147483647 -2147483647 -2147483647 -2147483647 -2147483647 -2147483647 -2147483647 -2147483647 -2147483647 -2147483647 -2147483647 -2147483647 -2147483647 -2147483647 -2147483647 -2147483647 -2147483647 -2147483647 -2147483647 -2147483647 -2147483647 -2147483647 -2147483647 -2147483647 -2147483647
220 223 224 226 226 228 229 230 233 234 234 235 235 235 234 234 233 234 236 238 237 237 237 237 236 237 236 236 235 234 235 234 234 234 233 232 232 231 232 230 229 229 228 229 227 227 226 226 226 225 225 224 224 223 223 222 222 222 222 222 222 222 221 221 221 222 221 222 222 222 222 223 222 223 223 224 223 222 224 226 225 226 224 223 223 224 224 225 226 226 225 224 223 224 224 224 224 225 225 -2147483647 -2147483647 -2147483647 -2147483647 -2147483647 -2147483647 -2147483647 -2147483647 -2147483647 -2147483647 -2147483647 -2147483647 -2147483647 -2147483647 -2147483647 -2147483647 -2147483647 -2147483647 -2147483647 -2147483647 -2147483647 -2147483647 -2147483647 -2147483647 -2147483647 -2147483647 -2147483647 -2147483647 -2147483647 -2147483647 -2147483647 -2147483647 -2147483647 -2147483647 -2147483647 -2147483647 -2147483647 -2147483647 -2147483647 -2147483647 -2147483647 -2147483647 -2147483647 -2147483647 -2147483647 -2147483647 -2147483647 -2147483647 -2147483647 -2147483647 -2147483647 -2147483647 -2147483647 -2147483647 -2147483647 -2147483647 -2147483647 -2147483647 -2147483647 -2147483647 -2147483647 -2147483647 -2147483647 -2147483647 -2147483647 -2147483647 -2147483647 -2147483647 -2147483647 -2147483647 -2147483647 -2147483647 -2147483647 -2147483647 -2147483647 -2147483647 -2147483647 -2147483647 -2147483647 -2147483647 -2147483647 -2147483647 -2147483647 -2147483647 -2147483647 -2147483647 -2147483647 -2147483647 -2147483647 -2147483647 -2147483647 -2147483647 -2147483647 -2147483647 -2147483647 -2147483647 -2147483647 -2147483647 -2147483647 -2147483647 -2147483647 -2147483647 -2147483647 -2147483647 -2147483647 -2147483647 -2147483647 -2147483647 -2147483647 -2147483647 -2147483647 -2147483647 -2147483647 -2147483647 -2147483647 -2147483647 -2147483647 -2147483647 -2147483647 -2147483647 -2147483647 -2147483647 -2147483647 -2147483647 -2147483647 -2147483647 -2147483647 -2147483647 -2147483647 -2147483647 -2147483647 -2147483647 -2147483647 -2147483647 -2147483647 -2147483647 -2147483647 -2147483647 -2147483647 -2147483647 -2147483647
220 222 222 224 225 226 227 229 229 231 233 232 233 233 233 234 233 233 235 236 235 235 235 234 234 234 234 233 233 233 232 232 232 232 231 231 230 229 230 228 227 227 226 227 225 226 225 225 224 224 223 223 224 223 222 220 221 220 221 221 220 220 221 220 221 221 221 220 222 221 221 221 222 221 221 222 220 219 221 225 227 226 225 224 222 224 224 224 225 225 225 224 226 226 225 225 -2147483647 -2147483647 -2147483647 -2147483647 -2147483647 -2147483647 -2147483647 -2147483647 -2147483647 -2147483647 -2147483647 -2147483647 -2147483647 -2147483647 -2147483647 -2147483647 -2147483647 -2147483647 -2147483647 -2147483647 -2147483647 -2147483647 -2147483647 -2147483647 -2147483647 -2147483647 -2147483647 -2147483647 -2147483647 -2147483647 -2147483647 -2147483647 -2147483647 -2147483647 -2147483647 -2147483647 -2147483647 -2147483647 -2147483647 -2147483647 -2147483647 -2147483647 -2147483647 -2147483647 -2147483647 -2147483647 -2147483647 -2147483647 -2147483647 -2147483647 -2147483647 -2147483647 -2147483647 -2147483647 -2147483647 -2147483647 -2147483647 -2147483647 -2147483647 -2147483647 -2147483647 -2147483647 -2147483647 -2147483647 -2147483647 -2147483647 -2147483647 -2147483647 -2147483647 -2147483647 -2147483647 -2147483647 -2147483647 -2147483647 -2147483647 -2147483647 -2147483647 -2147483647 -2147483647 -2147483647 -2147483647 -2147483647 -2147483647 -2147483647 -2147483647 -2147483647 -2147483647 -2147483647 -2147483647 -2147483647 -2147483647 -2147483647 -2147483647 -2147483647 -2147483647 -2147483647 -2147483647 -2147483647 -2147483647 -2147483647 -2147483647 -2147483647 -2147483647 -2147483647 -2147483647 -2147483647 -2147483647 -2147483647 -2147483647 -2147483647 -2147483647 -2147483647 -2147483647 -2147483647 -2147483647 -2147483647 -2147483647 -2147483647 -2147483647 -2147483647 -2147483647 -2147483647 -2147483647 -2147483647 -2147483647 -2147483647 -2147483647 -2147483647 -2147483647 -2147483647 -2147483647 -2147483647 -2147483647 -2147483647 -2147483647 -2147483647 -2147483647 -2147483647 -2147483647 -2147483647 -2147483647 -2147483647 -2147483647 -2147483647
219 221 222 223 224 225 227 227 229 229 230 230 231 231 231 232 233 233 233 232 233 233 232 232 233 232 232 231 230 230 229 230 229 229 228 229 228 227 228 226 226 225 225 225 224 224 223 224 222 223 222 222 222 220 220 220 220 220 219 220 220 219 219 219 220 220 220 220 220 220 220 220 221 220 222 221 221 220 221 224 224 224 225 224 224 226 226 -2147483647 -2147483647 -2147483647 -2147483647 -2147483647 -2147483647 -2147483647 -2147483647 -2147483647 -2147483647 -2147483647 -2147483647 -2147483647 -2147483647 -2147483647 -2147483647 -2147483647 -2147483647 -2147483647 -2147483647 -2147483647 -2147483647 -2147483647 -2147483647 -2147483647 -2147483647 -2147483647 -2147483647 -2147483647 -2147483647 -2147483647 -2147483647 -2147483647 -2147483647 -2147483647 -2147483647 -2147483647 -2147483647 -2147483647 -2147483647 -2147483647 -2147483647 -2147483647 -2147483647 -2147483647 -2147483647 -2147483647 -2147483647 -2147483647 -2147483647 -2147483647 -2147483647 -2147483647 -2147483647 -2147483647 -2147483647 -2147483647 -2147483647 -2147483647 -2147483647 -2147483647 -2147483647 -2147483647 -2147483647 -2147483647 -2147483647 -2147483647 -2147483647 -2147483647 -2147483647 -2147483647 -2147483647 -2147483647 -2147483647 -2147483647 -2147483647 -2147483647 -2147483647 -2147483647 -2147483647 -2147483647 -2147483647 -2147483647 -2147483647 -2147483647 -2147483647 -2147483647 -2147483647 -2147483647 -2147483647 -2147483647 -2147483647 -2147483647 -2147483647 -2147483647 -2147483647 -2147483647 -2147483647 -2147483647 -2147483647 -2147483647 -2147483647 -2147483647 -2147483647 -2147483647 -2147483647 -2147483647 -2147483647 -2147483647 -2147483647 -2147483647 -2147483647 -2147483647 -2147483647 -2147483647 -2147483647 -2147483647 -2147483647 -2147483647 -2147483647 -2147483647 -2147483647 -2147483647 -2147483647 -2147483647 -2147483647 -2147483647 -2147483647 -2147483647 -2147483647 -2147483647 -2147483647 -2147483647 -2147483647 -2147483647 -2147483647 -2147483647 -2147483647 -2147483647 -2147483647 -2147483647 -2147483647 -2147483647 -2147483647 -2147483647 -2147483647 -2147483647 -2147483647 -2147483647 -2147483647 -2147483647 -2147483647 -2147483647
217 219 221 222 223 223 225 226 228 228 228 228 228 229 229 230 230 231 230 230 231 230 231 231 231 230 228 229 228 228 227 228 227 227 226 227 226 226 226 224 225 224 224 223 223 222 222 222 220 221 220 220 220 219 218 219 218 219 218 218 218 219 218 219 219 221 220 219 219 219 219 220 220 220 222 222 224 222 224 224 224 225 225 225 -2147483647 -2147483647 -2147483647 -2147483647 -2147483647 -2147483647 -2147483647 -2147483647 -2147483647 -2147483647 -2147483647 -2147483647 -2147483647 -2147483647 -2147483647 -2147483647 -2147483647 -2147483647 -2147483647 -2147483647 -2147483647 -2147483647 -2147483647 -2147483647 -2147483647 -2147483647 -2147483647 -2147483647 -2147483647 -2147483647 -2147483647 -2147483647 -2147483647 -2147483647 -2147483647 -2147483647 -2147483647 -2147483647 -2147483647 -2147483647 -2147483647 -2147483647 -2147483647 -2147483647 -2147483647 -2147483647 -2147483647 -2147483647 -2147483647 -2147483647 -2147483647 -2147483647 -2147483647 -2147483647 -2147483647 -2147483647 -2147483647 -2147483647 -2147483647 -2147483647 -2147483647 -2147483647 -2147483647 -2147483647 -2147483647 -2147483647 -2147483647 -2147483647 -2147483647 -2147483647 -2147483647 -2147483647 -2147483647 -2147483647 -2147483647 -2147483647 -2147483647 -2147483647 -2147483647 -2147483647 -2147483647 -2147483647 -2147483647 -2147483647 -2147483647 -2147483647 -2147483647 -2147483647 -2147483647 -2147483647 -2147483647 -2147483647 -2147483647 -2147483647 -2147483647 -2147483647 -2147483647 -2147483647 -2147483647 -2147483647 -2147483647 -2147483647 -2147483647 -2147483647 -2147483647 -2147483647 -2147483647 -2147483647 -2147483647 -2147483647 -2147483647 -2147483647 -2147483647 -2147483647 -2147483647 -2147483647 -2147483647 -2147483647 -2147483647 -2147483647 -2147483647 -2147483647 -2147483647 -2147483647 -2147483647 -2147483647 -2147483647 -2147483647 -2147483647 -2147483647 -2147483647 -2147483647 -2147483647 -2147483647 -2147483647 -2147483647 -2147483647 -2147483647 -2147483647 -2147483647 -2147483647 -2147483647 -2147483647 -2147483647 -2147483647 -2147483647 -2147483647 -2147483647 -2147483647 -2147483647 -2147483647 -2147483647 -2147483647 -2147483647 -2147483647 -2147483647
216 217 218 220 220 222 223 224 224 225 226 226 227 228 228 228 228 228 228 228 228 228 229 229 228 227 227 227 226 226 226 227 225 225 225 225 224 225 224 224 223 222 223 222 221 221 221 220 221 220 219 219 220 217 216 216 217 217 217 218 217 218 217 218 219 220 220 220 219 219 219 220 220 221 222 224 -2147483647 224 -2147483647 -2147483647 -2147483647 -2147483647 -2147483647 -2147483647 -2147483647 -2147483647 -2147483647 -2147483647 -2147483647 -2147483647 -2147483647 -2147483647 -2147483647 -2147483647 -2147483647 -2147483647 -2147483647 -2147483647 -2147483647 -2147483647 -2147483647 -2147483647 -2147483647 -2147483647 -2147483647 -2147483647 -2147483647 -2147483647 -2147483647 -2147483647 -2147483647 -2147483647 -2147483647 -2147483647 -2147483647 -2147483647 -2147483647 -2147483647 -2147483647 -2147483647 -2147483647 -2147483647 -2147483647 -2147483647 -2147483647 -2147483647 -2147483647 -2147483647 -2147483647 -2147483647 -2147483647 -2147483647 -2147483647 -2147483647 -2147483647 -2147483647 -2147483647 -2147483647 -2147483647 -2147483647 -2147483647 -2147483647 -2147483647 -2147483647 -2147483647 -2147483647 -2147483647 -2147483647 -2147483647 -2147483647 -2147483647 -2147483647 -2147483647 -2147483647 -2147483647 -2147483647 -2147483647 -2147483647 -2147483647 -2147483647 -2147483647 -2147483647 -2147483647 -2147483647 -2147483647 -2147483647 -2147483647 -2147483647 -2147483647 -2147483647 -2147483647 -2147483647 -2147483647 -2147483647 -2147483647 -2147483647 -2147483647 -2147483647 -2147483647 -2147483647 -2147483647 -2147483647 -2147483647 -2147483647 -2147483647 -2147483647 -2147483647 -2147483647 -2147483647 -2147483647 -2147483647 -2147483647 -2147483647 -2147483647 -2147483647 -2147483647 -2147483647 -2147483647 -2147483647 -2147483647 -2147483647 -2147483647 -2147483647 -2147483647 -2147483647 -2147483647 -2147483647 -2147483647 -2147483647 -2147483647 -2147483647 -2147483647 -2147483647 -2147483647 -2147483647 -2147483647 -2147483647 -2147483647 -2147483647 -2147483647 -2147483647 -2147483647 -2147483647 -2147483647 -2147483647 -2147483647 -2147483647 -2147483647 -2147483647 -2147483647 -2147483647 -2147483647 -2147483647 -2147483647 -2147483647 -2147483647 -2147483647 -2147483647 -2147483647 -2147483647
