# Supplementary material for: Catchments catch all in South African coastal lowlands: topography and palaeoclimate restricted gene flow in Nymania capensis (Meliaceae)—a multilocus phylogeographic and distribution modelling approach
Source: PeerJ. 2017 Jan 31;5:e2965. doi: 10.7717/peerj.2965 (PMC5289106; doi:10.7717/peerj.2965)
Supplement: Supplemental Information 2 — See the Readme for file descriptions. This zip file includes all DNA alignments. [file peerj-05-2965-s002.zip › SupplementalInformationFiles/SDM.Data/CCSM/bio06.min.t.coldest.month.asc]

NCOLS 240 
NROWS 84 
XLLCORNER 20 
YLLCORNER -35 
CELLSIZE 0.0416666666666667 
NODATA_value -2147483647 
-2 -4 -4 -5 -6 -6 -6 -6 -8 -10 -11 -11 -11 -11 -13 -14 -14 -15 -18 -18 -17 -17 -17 -17 -18 -17 -17 -16 -17 -18 -19 -19 -19 -17 -18 -18 -18 -18 -19 -19 -19 -19 -20 -20 -21 -22 -21 -23 -23 -24 -27 -28 -28 -30 -31 -32 -35 -38 -40 -41 -41 -42 -42 -36 -36 -34 -35 -36 -39 -43 -45 -44 -42 -40 -38 -37 -36 -35 -36 -34 -35 -35 -32 -33 -34 -33 -34 -34 -34 -34 -36 -35 -35 -32 -37 -37 -37 -42 -39 -39 -38 -37 -38 -38 -38 -37 -36 -37 -36 -36 -35 -34 -36 -35 -30 -26 -24 -24 -22 -22 -20 -19 -19 -19 -19 -18 -19 -19 -17 -15 -14 -14 -15 -13 -14 -17 -23 -20 -20 -22 -24 -25 -26 -27 -26 -30 -49 -48 -49 -50 -49 -50 -53 -46 -42 -27 -25 -24 -34 -29 -27 -25 -19 -14 -9 -12 -12 -10 -23 -25 -24 -8 -7 -18 -10 -2 2 3 0 -9 -12 -6 1 9 11 -4 -3 0 2 12 13 7 0 -6 -3 9 7 0 3 4 -7 -6 2 8 8 7 7 9 9 11 10 12 12 14 13 19 22 21 25 34 45 53 57 51 67 82 94 87 84 96 100 101 105 108 112 116 -2147483647 -2147483647 -2147483647 -2147483647
-4 -6 -7 -8 -9 -8 -7 -6 -9 -11 -12 -13 -11 -12 -13 -14 -14 -15 -17 -20 -20 -20 -20 -20 -19 -19 -18 -18 -17 -18 -19 -19 -19 -19 -19 -19 -19 -19 -18 -19 -19 -20 -21 -22 -23 -22 -21 -22 -23 -25 -28 -29 -30 -31 -31 -33 -33 -35 -37 -38 -39 -40 -41 -37 -35 -35 -34 -35 -39 -42 -42 -43 -42 -40 -37 -36 -34 -35 -35 -35 -35 -36 -34 -35 -32 -29 -36 -38 -38 -35 -37 -35 -34 -34 -37 -40 -42 -41 -41 -41 -39 -37 -39 -42 -39 -36 -37 -38 -41 -40 -36 -34 -35 -37 -29 -25 -24 -22 -22 -22 -19 -19 -17 -17 -16 -16 -16 -16 -16 -15 -15 -13 -13 -14 -17 -19 -20 -21 -22 -23 -24 -26 -24 -25 -25 -32 -48 -50 -52 -53 -51 -51 -52 -48 -42 -25 -22 -19 -23 -28 -28 -24 -21 -19 -16 -5 0 0 -1 -14 -10 -6 -2 -12 -14 -2 3 2 0 -7 -11 -12 2 12 12 -12 0 1 8 6 15 15 14 10 -4 13 17 13 14 10 7 -1 5 8 7 7 7 8 9 11 12 14 15 14 16 21 26 25 29 32 45 68 77 83 73 75 95 103 96 101 105 107 109 113 119 -2147483647 -2147483647 -2147483647 -2147483647 -2147483647
-5 -9 -13 -12 -9 -8 -7 -8 -12 -13 -14 -15 -14 -14 -12 -12 -13 -15 -16 -17 -19 -20 -21 -20 -20 -19 -18 -18 -19 -21 -21 -22 -20 -20 -19 -20 -19 -18 -19 -19 -19 -20 -21 -22 -20 -20 -21 -22 -25 -25 -28 -31 -33 -34 -33 -34 -33 -36 -37 -38 -38 -40 -40 -36 -35 -33 -33 -33 -34 -38 -37 -38 -40 -37 -36 -35 -35 -38 -36 -32 -34 -32 -30 -30 -29 -26 -32 -35 -35 -31 -33 -29 -30 -31 -36 -40 -43 -42 -45 -45 -41 -38 -43 -44 -39 -37 -40 -39 -50 -43 -38 -36 -38 -41 -29 -30 -27 -27 -27 -22 -21 -20 -19 -17 -15 -14 -14 -13 -15 -16 -13 -12 -13 -14 -15 -16 -19 -21 -20 -22 -24 -25 -23 -24 -29 -35 -51 -51 -48 -49 -51 -55 -44 -30 -24 -21 -18 -16 -19 -22 -37 -33 -30 -23 -17 0 2 3 2 -7 -2 1 -1 -23 -16 -10 -1 0 6 7 -4 -9 -3 8 13 -5 17 17 19 14 13 13 23 21 13 17 18 18 17 14 12 12 12 9 8 8 7 9 11 11 12 16 16 20 21 22 28 33 34 44 51 66 77 82 90 95 96 102 103 105 109 110 114 119 -2147483647 -2147483647 -2147483647 -2147483647 -2147483647 -2147483647
-7 -13 -17 -15 -14 -11 -9 -8 -12 -15 -14 -16 -15 -14 -13 -14 -14 -15 -16 -17 -18 -19 -20 -20 -20 -20 -20 -20 -19 -19 -20 -21 -22 -21 -20 -20 -20 -19 -19 -20 -19 -19 -20 -20 -20 -21 -24 -24 -24 -25 -27 -30 -32 -34 -35 -34 -34 -35 -38 -38 -39 -40 -38 -36 -34 -31 -30 -30 -30 -31 -34 -34 -35 -35 -34 -35 -37 -39 -46 -31 -30 -28 -26 -24 -23 -23 -26 -36 -37 -32 -30 -26 -28 -30 -33 -39 -44 -44 -49 -46 -42 -40 -45 -41 -39 -40 -41 -43 -53 -46 -43 -38 -37 -33 -29 -31 -38 -44 -43 -23 -21 -22 -19 -18 -17 -14 -13 -12 -15 -23 -13 -11 -14 -16 -15 -16 -17 -18 -19 -22 -24 -24 -22 -31 -45 -50 -40 -33 -29 -31 -38 -37 -33 -23 -25 -20 -15 -14 -20 -27 -28 -47 -47 -28 -9 0 2 4 3 2 -8 -13 9 7 -8 0 11 14 17 10 -11 -12 -4 16 17 3 10 24 27 27 24 20 22 24 23 20 20 18 17 17 15 14 12 10 9 8 11 13 12 11 13 20 24 22 20 23 31 37 38 41 54 69 81 84 94 94 101 99 106 110 111 113 118 -2147483647 -2147483647 -2147483647 -2147483647 -2147483647 -2147483647 -2147483647
-11 -14 -22 -17 -14 -11 -9 -9 -11 -13 -15 -17 -17 -17 -16 -15 -17 -16 -18 -18 -18 -19 -20 -20 -21 -22 -22 -21 -20 -20 -22 -23 -22 -22 -21 -20 -21 -19 -19 -21 -20 -19 -20 -20 -21 -22 -23 -24 -26 -26 -27 -29 -33 -36 -35 -36 -34 -35 -36 -37 -39 -37 -34 -32 -30 -28 -28 -28 -26 -27 -30 -31 -31 -30 -34 -36 -37 -41 -35 -27 -25 -24 -24 -22 -20 -22 -24 -30 -31 -30 -27 -24 -26 -29 -34 -38 -45 -47 -54 -47 -45 -43 -48 -53 -47 -44 -50 -51 -52 -43 -47 -44 -39 -36 -34 -43 -56 -43 -36 -24 -23 -26 -29 -21 -18 -17 -12 -11 -15 -18 -11 -11 -12 -14 -15 -16 -17 -19 -20 -23 -24 -23 -22 -27 -44 -36 -34 -30 -25 -30 -34 -25 -22 -19 -20 -20 -15 -13 -16 -28 -21 -12 -19 -21 -26 -17 -2 0 6 4 -7 9 14 15 14 11 15 17 19 9 -9 2 0 19 14 3 21 28 29 30 29 28 25 26 25 23 21 21 18 17 15 15 14 12 10 10 11 13 11 13 15 25 29 28 22 29 33 40 49 49 50 59 73 82 94 102 104 109 109 112 114 118 -2147483647 -2147483647 -2147483647 -2147483647 -2147483647 -2147483647 -2147483647 -2147483647
-15 -16 -21 -19 -11 -10 -12 -10 -11 -13 -16 -17 -20 -18 -17 -17 -18 -17 -17 -18 -19 -20 -22 -21 -21 -22 -21 -22 -22 -21 -23 -25 -25 -23 -22 -21 -21 -19 -21 -22 -20 -21 -21 -22 -20 -22 -24 -26 -27 -28 -29 -30 -32 -33 -31 -33 -34 -37 -37 -39 -39 -39 -39 -33 -27 -26 -24 -24 -23 -25 -28 -26 -28 -25 -29 -31 -31 -31 -29 -26 -24 -22 -21 -20 -20 -20 -22 -25 -28 -28 -23 -23 -25 -28 -32 -35 -42 -42 -47 -49 -48 -44 -47 -50 -44 -43 -50 -46 -53 -50 -52 -52 -43 -45 -45 -42 -43 -44 -33 -25 -28 -35 -25 -18 -14 -13 -12 -11 -11 -11 -10 -11 -12 -14 -15 -17 -18 -19 -22 -23 -23 -21 -21 -22 -36 -33 -26 -25 -25 -32 -28 -25 -22 -17 -17 -21 -18 -13 -11 -12 -12 -7 -15 -27 -14 -7 3 6 6 -2 1 11 16 18 14 12 14 19 17 -3 1 16 16 21 23 22 33 33 31 32 32 31 29 27 26 26 23 22 20 19 19 16 14 14 13 13 13 15 13 14 16 22 27 41 34 33 38 43 55 64 59 68 76 87 98 97 106 109 112 116 -2147483647 -2147483647 -2147483647 -2147483647 -2147483647 -2147483647 -2147483647 -2147483647 -2147483647 -2147483647
-21 -20 -18 -12 -11 -12 -11 -11 -13 -15 -19 -21 -20 -18 -18 -19 -19 -20 -18 -18 -19 -20 -22 -23 -24 -22 -23 -23 -23 -23 -25 -27 -26 -24 -23 -21 -20 -21 -21 -21 -21 -21 -23 -21 -22 -22 -23 -23 -24 -26 -28 -27 -28 -29 -31 -32 -36 -39 -39 -39 -37 -37 -33 -30 -26 -25 -23 -22 -21 -21 -21 -23 -23 -27 -29 -29 -29 -32 -30 -28 -26 -22 -22 -20 -18 -17 -19 -20 -24 -21 -20 -24 -24 -27 -29 -33 -37 -38 -43 -45 -41 -37 -40 -45 -36 -39 -43 -36 -48 -41 -33 -38 -43 -47 -48 -45 -35 -33 -29 -27 -33 -27 -22 -20 -13 -11 -9 -9 -10 -11 -10 -11 -14 -15 -16 -18 -19 -20 -23 -22 -22 -22 -20 -20 -26 -32 -29 -24 -27 -27 -27 -40 -27 -20 -14 -22 -30 -10 -6 -7 -8 -4 -7 -15 -13 -12 -5 0 10 12 13 7 12 17 9 7 13 21 22 0 1 20 24 28 26 35 36 35 35 33 33 33 32 30 29 28 26 26 21 19 22 19 16 18 17 17 16 16 15 17 21 27 40 48 44 38 42 52 55 62 81 79 88 94 101 105 108 113 116 -2147483647 -2147483647 -2147483647 -2147483647 -2147483647 -2147483647 -2147483647 -2147483647 -2147483647 -2147483647 -2147483647
-23 -20 -18 -18 -21 -14 -12 -14 -13 -15 -19 -20 -19 -18 -19 -20 -22 -21 -20 -20 -20 -20 -21 -23 -24 -24 -24 -24 -25 -25 -25 -25 -25 -24 -23 -22 -21 -21 -22 -22 -21 -21 -22 -22 -24 -22 -22 -22 -23 -23 -25 -25 -26 -28 -29 -32 -36 -40 -41 -39 -35 -32 -31 -39 -32 -25 -25 -23 -22 -19 -20 -20 -20 -26 -28 -26 -28 -29 -29 -30 -25 -21 -20 -19 -16 -15 -16 -21 -23 -19 -19 -20 -23 -31 -32 -32 -35 -39 -47 -44 -37 -30 -33 -40 -38 -31 -37 -30 -36 -29 -26 -35 -37 -39 -38 -35 -43 -35 -33 -26 -28 -23 -19 -17 -12 -10 -9 -9 -9 -9 -11 -12 -16 -17 -17 -20 -23 -23 -24 -24 -22 -20 -19 -19 -19 -22 -32 -26 -24 -27 -30 -41 -24 -20 -12 -14 -19 -10 -5 -8 -10 -4 -3 -1 -6 0 4 4 13 16 16 19 14 18 5 15 18 19 23 15 9 23 27 29 31 36 36 36 37 36 36 35 33 32 30 30 28 27 27 26 25 22 22 22 20 21 21 20 20 21 25 31 33 47 55 52 46 52 68 74 80 87 91 99 101 106 112 116 -2147483647 -2147483647 -2147483647 -2147483647 -2147483647 -2147483647 -2147483647 -2147483647 -2147483647 -2147483647 -2147483647 -2147483647
-23 -22 -21 -20 -21 -15 -13 -17 -15 -16 -19 -22 -20 -20 -21 -22 -22 -23 -22 -21 -22 -21 -22 -21 -22 -23 -24 -25 -27 -25 -27 -26 -27 -27 -24 -23 -22 -22 -23 -25 -22 -23 -23 -23 -23 -23 -24 -22 -24 -23 -25 -25 -27 -28 -29 -31 -33 -37 -37 -34 -31 -29 -31 -40 -30 -23 -25 -34 -32 -21 -14 -18 -20 -20 -20 -19 -26 -23 -20 -21 -26 -20 -18 -16 -19 -16 -15 -20 -22 -20 -18 -21 -24 -28 -29 -34 -38 -36 -42 -33 -29 -27 -30 -34 -33 -29 -25 -21 -22 -21 -23 -28 -34 -33 -26 -24 -31 -43 -30 -21 -18 -16 -17 -14 -11 -11 -10 -11 -9 -8 -9 -10 -13 -18 -19 -22 -26 -26 -24 -23 -22 -19 -18 -18 -19 -19 -20 -18 -23 -29 -28 -32 -27 -20 -11 -9 -7 -6 -5 -8 -9 -3 4 0 0 1 5 2 7 15 17 14 22 24 16 11 17 22 26 22 12 12 20 23 27 35 35 35 37 37 37 36 34 33 32 31 30 28 29 29 28 31 28 28 24 25 21 21 26 29 30 37 44 47 54 58 70 73 72 79 84 92 97 101 104 110 117 -2147483647 -2147483647 -2147483647 -2147483647 -2147483647 -2147483647 -2147483647 -2147483647 -2147483647 -2147483647 -2147483647 -2147483647 -2147483647
-25 -22 -21 -16 -15 -15 -15 -19 -18 -17 -17 -22 -21 -20 -22 -24 -23 -24 -23 -22 -23 -22 -22 -23 -22 -23 -24 -24 -26 -26 -28 -28 -29 -28 -25 -24 -24 -23 -23 -25 -26 -27 -25 -24 -23 -23 -23 -25 -25 -24 -23 -28 -30 -28 -28 -27 -29 -33 -36 -33 -30 -27 -24 -23 -23 -20 -29 -24 -24 -24 -13 -11 -17 -15 -15 -20 -21 -20 -18 -19 -18 -17 -14 -12 -12 -13 -12 -14 -15 -18 -17 -23 -24 -24 -26 -32 -32 -32 -39 -30 -26 -23 -22 -20 -18 -20 -21 -21 -19 -18 -26 -34 -35 -23 -20 -22 -27 -41 -39 -22 -17 -13 -13 -12 -11 -10 -9 -9 -8 -7 -7 -7 -8 -15 -16 -19 -21 -23 -24 -22 -21 -19 -17 -16 -16 -17 -17 -17 -24 -30 -24 -25 -17 -15 -12 -10 -8 -4 -3 -2 0 1 5 4 7 7 7 4 6 4 13 13 21 26 27 22 24 30 20 17 17 22 26 29 36 35 37 35 38 38 39 36 35 35 35 33 31 30 30 29 27 29 34 36 31 26 24 25 26 27 32 35 43 46 49 58 69 79 83 84 91 95 99 103 108 115 -2147483647 -2147483647 -2147483647 -2147483647 -2147483647 -2147483647 -2147483647 -2147483647 -2147483647 -2147483647 -2147483647 -2147483647 -2147483647 -2147483647
-20 -21 -21 -16 -17 -20 -23 -21 -20 -19 -18 -21 -22 -22 -24 -28 -25 -25 -25 -25 -24 -23 -24 -23 -24 -24 -24 -25 -28 -28 -27 -27 -28 -29 -27 -26 -24 -24 -24 -25 -28 -28 -27 -26 -24 -25 -25 -26 -25 -25 -25 -27 -28 -27 -27 -27 -31 -29 -31 -30 -30 -28 -24 -23 -21 -20 -23 -25 -20 -17 -8 -6 -8 -11 -18 -25 -18 -14 -15 -13 -12 -15 -11 -10 -9 -13 -12 -19 -19 -17 -17 -21 -20 -21 -24 -25 -25 -29 -38 -32 -27 -24 -22 -20 -14 -12 -8 -5 -8 -18 -22 -15 -22 -22 -17 -20 -27 -37 -35 -22 -17 -14 -15 -15 -11 -11 -8 -8 -9 -8 -9 -8 -8 -10 -15 -22 -21 -21 -22 -20 -20 -20 -16 -15 -15 -17 -15 -17 -19 -30 -21 -24 -15 -13 -11 -9 -7 -6 -3 -4 -1 0 5 7 8 6 3 4 9 8 10 17 17 22 26 29 30 32 27 27 21 25 27 31 36 39 39 39 37 37 38 33 37 37 36 35 34 32 31 29 29 31 36 41 40 32 32 30 32 33 38 47 49 50 60 58 63 70 80 90 94 98 102 104 109 -2147483647 -2147483647 -2147483647 -2147483647 -2147483647 -2147483647 -2147483647 -2147483647 -2147483647 -2147483647 -2147483647 -2147483647 -2147483647 -2147483647 -2147483647
-20 -18 -19 -17 -19 -21 -27 -23 -21 -20 -20 -25 -26 -27 -27 -32 -29 -28 -27 -26 -26 -26 -26 -25 -26 -26 -26 -25 -28 -27 -27 -29 -30 -30 -32 -29 -27 -27 -26 -26 -28 -29 -28 -26 -25 -27 -26 -28 -27 -25 -28 -27 -27 -27 -27 -27 -28 -27 -31 -32 -33 -28 -25 -27 -24 -22 -20 -18 -14 -14 -10 -4 -3 -14 -15 -12 -14 -9 -10 -7 -8 -7 -7 -8 -10 -11 -12 -18 -23 -16 -15 -15 -16 -18 -20 -24 -25 -28 -32 -34 -32 -30 -26 -21 -17 -12 -15 -3 -7 -24 -20 -5 -9 -22 -18 -18 -31 -32 -38 -22 -17 -18 -15 -13 -14 -14 -12 -11 -10 -10 -8 -8 -7 -10 -15 -16 -17 -21 -21 -19 -18 -17 -19 -15 -15 -19 -15 -22 -17 -20 -21 -18 -16 -18 -11 -8 -7 -5 -3 -6 -1 -1 0 7 8 9 9 9 8 14 10 19 22 24 28 31 33 33 33 30 27 33 35 34 38 39 39 41 39 39 38 35 39 38 37 36 34 34 32 32 32 35 39 43 45 45 47 37 38 42 44 55 61 58 66 70 70 77 84 92 94 99 103 104 110 -2147483647 -2147483647 -2147483647 -2147483647 -2147483647 -2147483647 -2147483647 -2147483647 -2147483647 -2147483647 -2147483647 -2147483647 -2147483647 -2147483647 -2147483647
-13 -23 -24 -22 -20 -20 -27 -28 -24 -20 -21 -28 -28 -34 -27 -27 -34 -32 -32 -33 -28 -27 -27 -27 -28 -29 -30 -28 -26 -27 -28 -31 -30 -31 -32 -33 -30 -29 -30 -29 -30 -29 -29 -29 -26 -28 -30 -31 -27 -25 -30 -28 -27 -26 -26 -28 -30 -31 -28 -32 -35 -27 -29 -36 -31 -26 -24 -20 -17 -15 -9 -3 0 -2 -5 -8 -9 -10 -5 -5 -5 -4 -6 -8 -10 -19 -14 -19 -26 -21 -20 -17 -17 -20 -31 -37 -28 -27 -32 -32 -32 -28 -24 -21 -20 -18 -11 -3 -13 -25 -15 -3 -3 -22 -22 -12 -22 -22 -43 -31 -20 -17 -15 -13 -15 -17 -17 -13 -10 -10 -14 -10 -7 -9 -13 -14 -17 -20 -19 -18 -16 -14 -14 -12 -11 -11 -14 -15 -15 -19 -17 -21 -24 -16 -11 -10 -8 -8 -5 -1 0 3 4 7 7 12 13 8 11 15 14 17 20 25 28 31 34 35 34 26 24 32 38 40 42 42 41 41 42 40 37 35 38 39 40 37 34 34 33 34 33 35 36 37 37 44 57 50 44 45 52 59 66 62 65 72 80 84 89 95 100 104 108 111 -2147483647 -2147483647 -2147483647 -2147483647 -2147483647 -2147483647 -2147483647 -2147483647 -2147483647 -2147483647 -2147483647 -2147483647 -2147483647 -2147483647 -2147483647 -2147483647
3 -19 -19 -19 -21 -29 -30 -26 -21 -22 -23 -34 -31 -36 -36 -31 -32 -37 -38 -41 -35 -28 -27 -30 -31 -34 -31 -30 -28 -28 -29 -31 -32 -33 -33 -34 -32 -32 -32 -32 -31 -30 -28 -28 -26 -27 -27 -27 -25 -23 -27 -29 -28 -27 -28 -28 -36 -38 -33 -33 -38 -37 -37 -41 -34 -22 -21 -17 -13 -7 -3 -1 0 0 -4 -11 -11 -10 -2 -2 -2 -2 -4 -7 -15 -23 -20 -17 -25 -31 -28 -20 -20 -25 -39 -39 -34 -35 -33 -33 -24 -17 -18 -20 -7 -10 -12 -1 0 -8 -5 0 1 -6 -18 -9 -12 -16 -36 -37 -24 -19 -22 -20 -19 -19 -18 -14 -11 -9 -11 -8 -7 -8 -10 -13 -17 -20 -20 -16 -13 -13 -14 -12 -9 -9 -11 -11 -14 -21 -22 -20 -24 -17 -11 -13 -14 -17 -6 -2 -1 2 5 8 7 9 11 14 14 16 17 10 13 23 26 29 34 36 35 27 23 34 36 38 40 42 43 43 41 40 38 37 40 39 38 37 36 33 34 35 35 36 35 35 40 49 57 61 56 53 59 58 67 71 69 77 83 88 93 102 105 111 -2147483647 -2147483647 -2147483647 -2147483647 -2147483647 -2147483647 -2147483647 -2147483647 -2147483647 -2147483647 -2147483647 -2147483647 -2147483647 -2147483647 -2147483647 -2147483647 -2147483647 -2147483647
5 -7 -19 -16 -19 -27 -33 -23 -22 -25 -27 -30 -36 -36 -40 -36 -32 -36 -37 -42 -36 -30 -29 -30 -31 -33 -32 -31 -29 -31 -32 -34 -34 -37 -36 -34 -34 -34 -33 -38 -41 -33 -31 -30 -28 -28 -27 -26 -23 -20 -27 -26 -28 -28 -25 -27 -41 -38 -35 -33 -37 -41 -43 -37 -34 -3 -14 -17 -14 -10 -5 -3 0 -3 -4 -6 -6 -4 -3 -1 0 0 -2 -6 -10 -16 -16 -9 -14 -27 -37 -26 -21 -26 -39 -37 -32 -38 -48 -17 -9 -12 -6 -10 -3 -5 -11 4 10 8 4 6 5 0 -1 -6 -15 -25 -33 -31 -23 -23 -26 -24 -23 -20 -16 -12 -10 -9 -11 -8 -8 -8 -8 -12 -17 -18 -16 -14 -11 -12 -14 -13 -8 -10 -11 -14 -13 -15 -18 -20 -25 -15 -12 -13 -24 -15 -10 -7 -2 1 3 7 8 4 4 11 15 19 21 20 17 16 18 22 30 37 36 35 36 34 33 33 39 41 44 39 39 39 39 42 42 42 41 39 38 37 36 37 38 38 38 40 43 45 50 64 70 71 73 62 67 74 78 82 88 92 99 102 109 -2147483647 -2147483647 -2147483647 -2147483647 -2147483647 -2147483647 -2147483647 -2147483647 -2147483647 -2147483647 -2147483647 -2147483647 -2147483647 -2147483647 -2147483647 -2147483647 -2147483647 -2147483647 -2147483647
6 1 -13 -11 -10 -19 -28 -28 -26 -23 -29 -32 -37 -41 -40 -42 -37 -37 -41 -45 -37 -34 -32 -30 -31 -32 -33 -33 -34 -32 -35 -35 -36 -37 -37 -37 -36 -34 -33 -40 -36 -35 -36 -29 -29 -29 -27 -21 -15 -19 -25 -25 -17 -10 -22 -20 -37 -37 -36 -32 -34 -37 -43 -29 -5 7 3 -6 -5 0 3 4 4 0 -2 -3 -3 -1 0 0 0 0 -2 -2 -8 -12 -11 -8 -11 -18 -31 -28 -22 -24 -31 -40 -39 -41 -37 -17 0 8 11 13 5 1 14 20 15 20 15 10 1 0 -9 -14 -19 -30 -43 -32 -26 -30 -31 -29 -30 -24 -17 -14 -12 -12 -13 -9 -10 -8 -8 -11 -12 -15 -12 -14 -9 -9 -11 -8 -6 -10 -13 -18 -21 -23 -17 -21 -22 -25 -16 -14 -16 -13 -11 -7 -3 0 2 5 6 -1 3 8 10 17 21 24 25 24 28 29 31 38 38 41 42 41 36 37 36 36 44 46 42 41 39 42 43 42 43 41 40 39 39 39 39 39 41 43 43 49 56 57 61 69 77 76 71 76 82 91 94 98 100 107 -2147483647 -2147483647 -2147483647 -2147483647 -2147483647 -2147483647 -2147483647 -2147483647 -2147483647 -2147483647 -2147483647 -2147483647 -2147483647 -2147483647 -2147483647 -2147483647 -2147483647 -2147483647 -2147483647 -2147483647
7 6 -1 -1 -21 -21 -29 -33 -28 -25 -27 -32 -38 -44 -43 -43 -38 -36 -37 -39 -38 -40 -35 -33 -31 -33 -35 -34 -35 -33 -35 -37 -37 -39 -38 -37 -39 -36 -32 -34 -37 -39 -35 -23 -17 -15 -19 -20 -18 -13 -13 -13 -2 0 2 3 -23 -33 -30 -30 -30 -27 -20 -19 3 12 11 8 7 5 0 3 -10 4 -13 -3 -1 -2 0 0 1 1 0 0 -2 -5 -4 -3 -5 -9 -19 -28 -27 -29 -29 -47 -44 -22 -10 -2 2 9 9 21 16 14 18 24 26 25 9 5 -1 -8 -10 -18 -29 -39 -41 -31 -31 -31 -40 -35 -30 -23 -18 -17 -14 -15 -15 -13 -14 -11 -9 -9 -8 -12 -8 -7 -7 -6 -6 -5 -7 -11 -17 -21 -25 -18 -16 -22 -24 -26 -20 -19 -24 -19 -18 -10 -4 -1 2 5 6 -2 0 4 8 17 21 23 18 20 29 33 34 35 39 42 44 45 44 45 42 44 45 47 43 42 40 42 43 43 43 44 43 40 40 40 40 43 45 47 50 51 58 65 68 70 70 82 82 82 89 93 96 99 104 111 -2147483647 -2147483647 -2147483647 -2147483647 -2147483647 -2147483647 -2147483647 -2147483647 -2147483647 -2147483647 -2147483647 -2147483647 -2147483647 -2147483647 -2147483647 -2147483647 -2147483647 -2147483647 -2147483647 -2147483647
9 8 7 0 -18 -26 -32 -33 -27 -27 -30 -31 -34 -40 -42 -39 -36 -39 -40 -38 -38 -37 -34 -32 -34 -35 -37 -37 -37 -35 -35 -35 -36 -40 -39 -39 -39 -30 -24 -24 -40 -36 -30 -26 -18 -12 -14 -17 -20 -14 -6 0 2 5 7 7 -9 -31 -26 -36 -33 -9 -3 -3 15 15 14 13 10 6 7 8 5 8 5 4 3 1 1 1 0 1 2 2 1 0 -1 0 -6 -8 -6 -13 -32 -31 -20 -10 -11 -17 -18 -3 3 5 0 19 24 16 9 15 25 20 14 6 -1 -8 -11 -20 -28 -44 -45 -41 -37 -38 -43 -36 -31 -23 -21 -23 -20 -18 -20 -17 -18 -14 -10 -7 -4 -5 -7 -4 -5 -4 -6 -9 -11 -15 -19 -24 -26 -24 -19 -26 -29 -29 -21 -25 -21 -24 -16 -8 -2 0 0 2 4 -2 0 0 6 14 16 17 10 14 26 23 28 35 39 44 45 42 47 46 44 46 49 48 45 42 42 44 46 46 46 45 45 45 45 44 46 47 47 51 57 62 62 63 67 74 78 80 84 88 91 96 99 104 108 -2147483647 -2147483647 -2147483647 -2147483647 -2147483647 -2147483647 -2147483647 -2147483647 -2147483647 -2147483647 -2147483647 -2147483647 -2147483647 -2147483647 -2147483647 -2147483647 -2147483647 -2147483647 -2147483647 -2147483647 -2147483647
11 9 8 0 -18 -20 -39 -34 -28 -31 -34 -36 -39 -41 -42 -42 -39 -42 -44 -44 -39 -36 -35 -34 -35 -37 -40 -41 -41 -38 -37 -37 -36 -38 -38 -40 -38 -35 -23 -20 -21 -19 -15 -19 -26 -20 -11 -11 -19 -8 -1 2 6 8 9 10 10 7 2 -24 -19 7 4 19 20 17 16 14 8 5 9 10 9 9 8 7 6 2 1 -8 -2 1 3 4 3 0 1 0 1 -2 -6 -23 -27 -23 -8 -3 7 9 0 0 8 15 7 16 24 27 13 10 21 27 12 -3 -10 -10 -15 -8 -5 -17 -23 -29 -29 -38 -39 -35 -29 -28 -23 -28 -26 -24 -23 -30 -21 -17 -16 -9 -4 -1 -1 -2 -8 -12 -12 -18 -15 -16 -24 -28 -31 -24 -20 -24 -31 -32 -30 -31 -27 -26 -22 -7 -4 -5 -5 -6 0 -4 -4 1 6 6 5 8 11 16 18 20 31 37 38 39 44 40 46 49 49 48 51 49 49 46 45 45 46 46 47 49 48 48 49 49 49 52 54 54 55 62 69 69 72 74 82 83 88 91 94 97 101 105 -2147483647 -2147483647 -2147483647 -2147483647 -2147483647 -2147483647 -2147483647 -2147483647 -2147483647 -2147483647 -2147483647 -2147483647 -2147483647 -2147483647 -2147483647 -2147483647 -2147483647 -2147483647 -2147483647 -2147483647 -2147483647 -2147483647
11 11 8 5 -7 -23 -30 -25 -35 -33 -42 -41 -41 -40 -40 -40 -41 -46 -47 -44 -41 -38 -38 -35 -37 -42 -44 -46 -44 -41 -40 -41 -38 -38 -40 -43 -41 -34 -23 -18 -16 -12 -9 -8 -10 -8 -14 -6 -5 -6 0 5 8 9 11 12 12 9 -3 3 11 23 24 24 23 20 19 16 9 7 7 7 8 10 10 8 7 4 3 -8 -3 1 0 5 5 4 3 2 2 0 -4 -15 -18 -23 1 8 13 13 1 -5 -7 13 20 23 25 27 29 30 30 31 25 8 9 0 -4 0 -7 -10 -1 1 -11 -20 -17 -28 -35 -30 -27 -34 -33 -28 -26 -21 -24 -22 -19 -12 -3 1 0 -1 -3 -13 -19 -24 -23 -21 -24 -21 -28 -29 -27 -22 -25 -29 -37 -32 -28 -28 -26 -9 -7 -15 -11 -6 -1 -2 -6 -1 -1 -2 0 10 15 18 27 31 36 34 30 30 41 41 47 48 50 51 53 53 52 49 50 47 48 49 51 52 51 49 51 54 53 52 57 61 64 62 65 74 75 80 86 87 91 94 95 98 101 106 -2147483647 -2147483647 -2147483647 -2147483647 -2147483647 -2147483647 -2147483647 -2147483647 -2147483647 -2147483647 -2147483647 -2147483647 -2147483647 -2147483647 -2147483647 -2147483647 -2147483647 -2147483647 -2147483647 -2147483647 -2147483647 -2147483647
11 11 10 8 4 -5 -10 -7 -27 -32 -40 -44 -42 -43 -46 -45 -43 -47 -48 -47 -41 -42 -42 -38 -38 -42 -45 -47 -45 -43 -45 -43 -41 -40 -38 -28 -30 -22 -21 -17 -14 -12 -9 -7 -7 -5 -4 -1 1 3 5 7 8 10 11 13 14 17 17 16 20 24 25 24 23 22 20 19 17 15 12 13 13 12 11 10 8 7 6 2 -3 -1 2 3 6 6 5 6 5 3 0 -7 -17 -19 5 11 14 15 13 4 7 20 18 22 25 27 30 31 31 30 28 24 13 1 1 0 12 4 -4 -13 -13 -11 -2 -15 -24 -32 -30 -26 -24 -21 -15 -14 -17 -13 -5 -3 2 4 -2 -4 -3 -9 -24 -28 -22 -15 -15 -22 -29 -32 -29 -28 -26 -42 -33 -30 -29 -27 -25 -13 -9 -21 -14 -12 -8 -2 -2 -5 -3 1 7 10 12 14 25 30 29 31 27 30 40 40 43 47 50 53 52 54 56 54 52 50 48 51 53 53 54 52 52 54 57 61 60 63 68 69 70 76 79 80 88 91 92 94 98 100 101 106 -2147483647 -2147483647 -2147483647 -2147483647 -2147483647 -2147483647 -2147483647 -2147483647 -2147483647 -2147483647 -2147483647 -2147483647 -2147483647 -2147483647 -2147483647 -2147483647 -2147483647 -2147483647 -2147483647 -2147483647 -2147483647 -2147483647
11 11 10 9 7 4 1 -5 -26 -32 -34 -42 -43 -49 -48 -45 -45 -45 -46 -46 -42 -42 -40 -38 -39 -40 -41 -44 -47 -46 -46 -40 -38 -31 -25 -20 -18 -18 -18 -18 -14 -11 -7 -6 -6 -3 -1 0 2 4 5 7 9 10 12 13 15 17 19 21 23 24 25 25 24 21 20 20 19 18 16 15 14 13 12 11 10 9 7 7 5 3 6 1 7 8 6 7 5 5 4 -5 -13 -1 8 13 15 16 17 20 20 23 25 25 22 27 29 31 31 30 27 23 4 11 16 12 17 2 -5 2 1 -11 8 2 -21 -24 -17 -13 -19 -23 -11 -12 -16 -19 -11 0 4 6 0 1 -2 -10 -21 -20 -20 -10 -11 -15 -21 -14 -15 -22 -19 -25 -25 -17 -14 -25 -25 -14 -14 -15 -14 -10 -10 -5 -3 -7 -2 1 7 6 9 15 26 25 23 24 23 30 37 40 45 47 51 53 56 58 58 59 55 52 51 52 55 57 54 54 54 56 58 62 69 71 71 73 74 79 83 87 90 92 94 97 100 102 107 -2147483647 -2147483647 -2147483647 -2147483647 -2147483647 -2147483647 -2147483647 -2147483647 -2147483647 -2147483647 -2147483647 -2147483647 -2147483647 -2147483647 -2147483647 -2147483647 -2147483647 -2147483647 -2147483647 -2147483647 -2147483647 -2147483647 -2147483647
10 8 8 8 8 5 3 -10 -26 -33 -36 -39 -43 -45 -47 -46 -46 -47 -46 -44 -44 -43 -41 -40 -40 -40 -40 -42 -48 -49 -46 -31 -26 -23 -20 -20 -18 -16 -15 -14 -11 -8 -7 -5 -3 -1 -1 0 2 3 5 7 8 11 12 13 16 17 19 21 22 24 23 23 23 21 20 20 19 17 16 14 13 13 11 11 10 9 7 7 7 7 8 7 7 8 7 6 6 6 5 5 6 5 11 12 15 15 17 19 22 22 23 26 27 29 29 28 29 28 27 25 22 21 21 19 19 15 14 14 7 5 12 8 -6 -31 -22 -16 -10 -21 -12 -12 -12 -15 -21 -3 2 8 7 -2 -9 -18 -9 -21 -15 -4 -9 -16 -12 -9 -11 -14 -6 -4 -7 -7 -9 -18 -10 -16 -1 -3 -10 -12 -8 -9 -2 -5 -3 1 6 6 10 16 25 24 24 30 37 40 43 47 47 48 48 51 52 52 56 59 57 54 55 55 59 60 58 56 56 60 63 63 66 67 70 74 78 83 86 90 92 93 96 99 103 108 -2147483647 -2147483647 -2147483647 -2147483647 -2147483647 -2147483647 -2147483647 -2147483647 -2147483647 -2147483647 -2147483647 -2147483647 -2147483647 -2147483647 -2147483647 -2147483647 -2147483647 -2147483647 -2147483647 -2147483647 -2147483647 -2147483647 -2147483647 -2147483647
9 6 -4 6 8 7 4 -1 -11 -30 -36 -39 -43 -44 -46 -47 -47 -46 -47 -45 -44 -42 -40 -42 -41 -42 -41 -40 -40 -40 -31 -26 -24 -22 -20 -19 -17 -17 -14 -12 -10 -8 -6 -4 -2 -2 -1 0 2 4 6 8 9 10 11 14 16 18 20 20 21 21 21 20 21 19 19 19 18 17 17 15 14 12 11 10 10 9 9 9 8 8 8 8 9 8 8 8 7 7 7 8 9 10 12 13 14 15 18 19 20 19 13 17 22 23 25 28 27 27 27 26 25 22 23 21 19 15 17 17 14 10 13 12 7 -9 -21 -11 -14 -7 -8 -11 -10 -16 -12 -8 -7 1 10 6 -2 -11 -8 -7 1 -2 -11 -19 -10 -1 -4 -8 0 2 1 0 0 -2 -14 -4 5 10 -1 0 -12 -19 -4 -5 -5 2 6 5 13 17 21 24 23 31 41 45 47 47 49 50 50 52 54 57 58 59 62 62 60 59 59 64 62 61 59 62 66 66 71 71 75 79 82 85 89 91 95 96 98 103 -2147483647 -2147483647 -2147483647 -2147483647 -2147483647 -2147483647 -2147483647 -2147483647 -2147483647 -2147483647 -2147483647 -2147483647 -2147483647 -2147483647 -2147483647 -2147483647 -2147483647 -2147483647 -2147483647 -2147483647 -2147483647 -2147483647 -2147483647 -2147483647 -2147483647 -2147483647
6 5 -5 -2 3 6 5 2 -9 -25 -35 -38 -41 -43 -45 -45 -46 -46 -45 -44 -42 -40 -41 -42 -42 -44 -42 -39 -33 -27 -27 -22 -24 -22 -20 -19 -18 -15 -13 -11 -10 -8 -8 -5 -3 -2 0 0 2 4 5 8 9 11 12 14 17 18 19 19 18 19 19 19 19 19 18 18 17 17 17 16 15 12 11 10 9 9 9 9 8 8 9 9 9 9 9 8 8 8 8 8 9 10 12 13 14 15 16 18 19 17 15 10 11 13 23 27 27 27 26 25 25 24 22 21 21 19 17 16 14 11 15 14 8 -12 -19 -14 -12 -7 0 -3 -10 -10 -2 -1 0 8 11 8 0 1 2 5 4 -6 -11 -13 -9 -2 0 1 5 1 -2 -4 -5 -8 -2 9 15 14 13 7 -6 -13 -4 -5 -5 -2 1 5 10 14 19 16 22 30 43 47 48 49 50 51 52 54 54 55 55 57 58 64 63 66 67 68 70 65 64 64 70 71 74 77 79 82 86 90 90 93 96 97 103 -2147483647 -2147483647 -2147483647 -2147483647 -2147483647 -2147483647 -2147483647 -2147483647 -2147483647 -2147483647 -2147483647 -2147483647 -2147483647 -2147483647 -2147483647 -2147483647 -2147483647 -2147483647 -2147483647 -2147483647 -2147483647 -2147483647 -2147483647 -2147483647 -2147483647 -2147483647 -2147483647
-2 1 -7 -2 0 3 2 0 -6 -13 -21 -23 -24 -31 -39 -45 -45 -45 -45 -45 -43 -43 -45 -45 -44 -46 -46 -37 -27 -23 -21 -20 -21 -20 -20 -20 -18 -16 -14 -12 -11 -9 -7 -6 -3 -1 -1 1 3 5 6 8 9 11 13 15 14 15 16 16 17 16 17 17 19 18 18 18 18 17 17 16 14 14 13 11 10 9 8 8 8 9 9 9 10 10 9 9 9 9 9 8 8 9 11 12 12 13 14 15 16 17 18 17 16 18 23 26 26 26 26 26 25 22 21 20 20 19 18 16 15 15 16 16 12 6 4 -17 -15 -8 2 -2 -11 -12 -8 -4 1 6 16 6 8 15 12 8 0 -10 -12 -3 -1 0 5 5 4 1 -1 0 0 3 9 14 19 17 15 12 10 0 -7 -2 -3 -5 1 8 5 9 15 29 39 44 45 47 48 49 50 51 52 53 52 54 54 54 56 57 59 61 64 66 72 68 67 69 72 74 77 80 83 86 89 90 91 93 97 103 -2147483647 -2147483647 -2147483647 -2147483647 -2147483647 -2147483647 -2147483647 -2147483647 -2147483647 -2147483647 -2147483647 -2147483647 -2147483647 -2147483647 -2147483647 -2147483647 -2147483647 -2147483647 -2147483647 -2147483647 -2147483647 -2147483647 -2147483647 -2147483647 -2147483647 -2147483647 -2147483647 -2147483647
-7 -1 -2 -8 0 -1 -1 0 -3 -4 -8 -10 -15 -22 -36 -44 -45 -46 -47 -47 -44 -45 -46 -44 -44 -45 -44 -36 -25 -21 -20 -19 -19 -19 -20 -20 -18 -18 -17 -15 -13 -10 -7 -5 -3 -1 0 1 3 4 5 7 9 9 12 12 12 14 16 16 15 16 16 17 16 17 17 17 17 17 16 16 15 13 12 11 10 9 8 7 7 7 8 8 9 9 9 9 9 8 8 7 7 7 8 9 10 11 14 15 16 17 19 18 20 21 23 25 25 26 24 24 23 22 21 20 19 18 16 16 15 15 16 17 16 15 12 -1 -13 -6 1 0 -5 -10 -11 -1 6 15 17 8 16 17 12 5 4 -2 -8 -5 0 8 10 10 4 5 2 1 5 9 8 15 17 15 13 12 0 4 11 1 -4 17 24 26 30 29 28 36 41 44 45 47 48 49 49 51 51 51 53 54 55 56 57 58 61 65 67 66 67 71 73 71 73 76 81 84 84 87 89 91 94 96 102 -2147483647 -2147483647 -2147483647 -2147483647 -2147483647 -2147483647 -2147483647 -2147483647 -2147483647 -2147483647 -2147483647 -2147483647 -2147483647 -2147483647 -2147483647 -2147483647 -2147483647 -2147483647 -2147483647 -2147483647 -2147483647 -2147483647 -2147483647 -2147483647 -2147483647 -2147483647 -2147483647 -2147483647 -2147483647
-1 2 0 -7 -5 0 -2 -2 0 -1 -4 -12 -17 -22 -28 -28 -34 -45 -46 -48 -47 -46 -46 -44 -46 -46 -41 -32 -26 -21 -20 -19 -18 -18 -19 -19 -19 -19 -19 -16 -14 -10 -7 -5 -3 -1 0 2 3 4 5 7 8 9 10 10 11 13 13 15 15 16 15 15 15 17 16 15 15 15 15 15 14 14 13 11 10 8 7 7 8 8 9 8 9 9 9 9 8 7 7 6 6 6 6 7 8 9 13 15 16 17 18 19 19 20 21 21 22 22 23 23 22 21 20 19 18 16 16 15 14 15 16 17 18 17 14 5 -13 1 10 -2 -6 -12 -13 -3 1 15 21 20 20 19 16 12 5 -4 2 9 9 7 14 10 10 8 3 2 11 12 9 17 19 15 8 9 15 19 22 14 10 16 29 29 32 32 28 37 40 42 44 46 47 49 51 52 52 53 55 56 58 60 58 59 61 63 63 65 67 69 71 75 79 81 85 86 87 89 91 93 96 101 -2147483647 -2147483647 -2147483647 -2147483647 -2147483647 -2147483647 -2147483647 -2147483647 -2147483647 -2147483647 -2147483647 -2147483647 -2147483647 -2147483647 -2147483647 -2147483647 -2147483647 -2147483647 -2147483647 -2147483647 -2147483647 -2147483647 -2147483647 -2147483647 -2147483647 -2147483647 -2147483647 -2147483647 -2147483647 -2147483647
5 2 0 -3 -9 -5 -5 -9 -2 -3 -4 -8 -9 -13 -18 -20 -26 -38 -41 -43 -39 -36 -34 -35 -40 -38 -36 -35 -27 -20 -19 -18 -17 -16 -18 -18 -19 -20 -18 -16 -13 -10 -8 -5 -3 -1 0 1 1 4 5 5 7 8 9 9 10 10 12 12 13 13 12 13 13 14 15 14 14 14 14 14 14 14 13 12 11 10 8 8 8 8 9 10 9 9 9 8 8 7 6 7 6 5 5 5 5 8 12 12 14 15 16 17 19 20 20 21 22 22 23 22 21 20 19 16 15 15 15 15 14 16 16 18 18 18 15 12 4 9 12 3 -13 -12 -11 1 0 7 12 18 20 15 10 11 11 12 11 10 13 14 15 16 12 6 3 4 12 17 17 16 16 18 16 12 20 23 23 24 24 25 30 33 33 30 26 39 40 42 44 45 47 49 50 52 54 55 56 57 59 64 63 64 64 68 68 69 71 73 75 78 81 84 85 87 89 91 93 96 -2147483647 -2147483647 -2147483647 -2147483647 -2147483647 -2147483647 -2147483647 -2147483647 -2147483647 -2147483647 -2147483647 -2147483647 -2147483647 -2147483647 -2147483647 -2147483647 -2147483647 -2147483647 -2147483647 -2147483647 -2147483647 -2147483647 -2147483647 -2147483647 -2147483647 -2147483647 -2147483647 -2147483647 -2147483647 -2147483647 -2147483647 -2147483647
2 1 -3 -7 -11 -7 -10 -8 -4 -6 -5 -7 -9 -16 -20 -27 -33 -32 -31 -33 -34 -30 -28 -30 -31 -30 -32 -33 -25 -20 -20 -18 -17 -16 -18 -16 -18 -17 -17 -16 -14 -11 -9 -7 -4 -2 0 1 2 3 4 5 5 6 7 9 10 9 10 9 10 9 10 11 12 13 13 14 14 14 13 14 14 14 13 12 11 11 9 9 8 7 8 9 8 9 8 7 6 6 5 4 4 3 4 5 6 8 9 10 10 13 15 15 16 18 19 20 21 21 22 21 20 18 15 14 14 15 14 13 12 13 16 17 18 18 18 7 6 11 15 18 19 23 23 20 5 5 12 22 20 9 11 13 14 15 14 14 11 12 15 16 13 8 7 10 14 18 17 18 16 16 16 19 23 24 23 23 29 26 31 31 33 26 37 39 41 42 45 47 47 49 51 52 55 57 59 60 60 63 67 68 66 68 71 71 74 76 79 80 83 85 86 88 89 92 96 -2147483647 -2147483647 -2147483647 -2147483647 -2147483647 -2147483647 -2147483647 -2147483647 -2147483647 -2147483647 -2147483647 -2147483647 -2147483647 -2147483647 -2147483647 -2147483647 -2147483647 -2147483647 -2147483647 -2147483647 -2147483647 -2147483647 -2147483647 -2147483647 -2147483647 -2147483647 -2147483647 -2147483647 -2147483647 -2147483647 -2147483647 -2147483647 -2147483647
-4 -4 -2 -3 -11 -11 -13 -14 -7 -9 -7 -8 -11 -13 -20 -30 -29 -30 -29 -33 -30 -31 -26 -26 -27 -29 -32 -30 -29 -23 -21 -19 -18 -15 -15 -14 -16 -15 -16 -16 -14 -12 -9 -7 -5 -3 -1 1 1 2 3 3 5 6 6 7 7 7 8 8 7 7 8 9 11 11 12 12 13 12 14 12 12 13 12 12 10 10 9 9 9 7 8 8 10 9 9 8 6 5 3 3 2 3 4 6 7 6 6 6 8 9 10 12 13 13 15 17 17 18 18 20 19 16 11 10 13 15 14 13 12 12 14 15 18 19 17 9 3 11 13 16 19 23 26 24 24 24 23 22 19 12 11 13 13 15 15 15 15 15 15 15 13 13 13 13 15 18 20 21 17 19 19 22 25 23 25 27 31 31 30 32 33 33 38 39 41 43 45 47 48 51 53 54 55 57 60 63 64 64 65 69 68 70 74 75 77 79 81 83 84 86 88 89 91 95 -2147483647 -2147483647 -2147483647 -2147483647 -2147483647 -2147483647 -2147483647 -2147483647 -2147483647 -2147483647 -2147483647 -2147483647 -2147483647 -2147483647 -2147483647 -2147483647 -2147483647 -2147483647 -2147483647 -2147483647 -2147483647 -2147483647 -2147483647 -2147483647 -2147483647 -2147483647 -2147483647 -2147483647 -2147483647 -2147483647 -2147483647 -2147483647 -2147483647 -2147483647
0 1 -2 -8 -9 -12 -16 -18 -13 -12 -10 -13 -15 -15 -22 -26 -26 -27 -26 -25 -26 -27 -25 -24 -26 -28 -27 -31 -33 -25 -22 -19 -17 -15 -13 -12 -13 -13 -14 -14 -13 -12 -10 -7 -5 -3 -1 1 1 2 2 3 4 3 3 4 4 6 6 5 6 5 7 8 9 10 9 10 11 11 12 11 12 12 12 12 11 10 10 9 8 7 8 8 9 9 8 8 6 5 4 6 6 5 6 7 8 7 6 7 8 9 10 9 7 8 7 9 15 17 18 19 19 16 13 13 13 16 14 12 12 13 13 13 16 17 16 12 7 11 14 13 18 22 25 24 23 23 24 23 22 18 14 15 15 16 16 16 15 18 19 17 11 12 15 15 17 18 21 22 22 22 22 22 25 27 26 30 31 31 30 31 34 36 38 40 40 43 45 46 48 51 54 57 58 59 60 64 67 68 66 70 72 74 77 78 80 81 82 84 86 87 88 91 95 -2147483647 -2147483647 -2147483647 -2147483647 -2147483647 -2147483647 -2147483647 -2147483647 -2147483647 -2147483647 -2147483647 -2147483647 -2147483647 -2147483647 -2147483647 -2147483647 -2147483647 -2147483647 -2147483647 -2147483647 -2147483647 -2147483647 -2147483647 -2147483647 -2147483647 -2147483647 -2147483647 -2147483647 -2147483647 -2147483647 -2147483647 -2147483647 -2147483647 -2147483647 -2147483647
2 0 0 -3 -7 -13 -19 -21 -20 -15 -15 -15 -20 -19 -24 -25 -23 -23 -22 -24 -23 -21 -21 -21 -24 -26 -26 -29 -29 -22 -20 -19 -17 -15 -13 -10 -13 -13 -14 -14 -14 -12 -11 -8 -6 -3 -1 1 1 2 0 1 2 2 3 2 2 2 2 4 2 3 5 6 6 8 7 8 9 10 10 11 12 11 12 12 12 11 10 10 8 7 7 8 8 8 7 7 6 4 4 6 7 7 7 8 8 7 8 9 10 11 12 11 10 11 10 8 14 16 17 19 17 13 13 14 14 15 14 12 12 14 13 14 17 17 15 16 12 14 13 11 18 22 24 23 21 22 22 23 21 17 14 15 14 14 15 17 18 18 18 19 19 17 19 17 16 18 20 25 23 26 24 23 27 29 27 31 31 31 31 33 35 36 38 39 41 43 45 47 49 50 54 57 60 63 65 66 66 69 71 71 74 75 76 80 80 82 85 86 87 89 91 95 -2147483647 -2147483647 -2147483647 -2147483647 -2147483647 -2147483647 -2147483647 -2147483647 -2147483647 -2147483647 -2147483647 -2147483647 -2147483647 -2147483647 -2147483647 -2147483647 -2147483647 -2147483647 -2147483647 -2147483647 -2147483647 -2147483647 -2147483647 -2147483647 -2147483647 -2147483647 -2147483647 -2147483647 -2147483647 -2147483647 -2147483647 -2147483647 -2147483647 -2147483647 -2147483647 -2147483647
2 -3 -7 -7 -7 -9 -14 -18 -21 -20 -19 -20 -24 -23 -21 -21 -20 -21 -21 -23 -26 -24 -21 -20 -24 -26 -26 -27 -29 -23 -19 -17 -14 -14 -11 -9 -11 -12 -13 -12 -12 -13 -11 -9 -6 -4 -1 1 0 1 0 1 2 3 3 2 2 3 1 0 0 1 2 3 4 5 7 8 8 9 9 10 9 9 11 10 10 11 9 9 9 8 8 8 8 8 8 5 3 2 3 5 8 9 9 9 10 9 9 11 12 13 13 13 14 14 13 12 16 16 16 17 17 14 14 12 12 15 11 9 10 14 12 12 15 16 16 16 13 15 15 16 15 18 22 23 19 21 21 22 21 17 13 12 14 12 14 16 16 18 20 21 22 22 22 18 20 19 22 25 28 28 26 25 26 29 30 31 32 31 32 34 36 36 37 39 40 43 46 48 50 51 54 57 60 64 68 70 70 72 72 73 74 76 77 80 81 84 86 87 89 91 94 -2147483647 -2147483647 -2147483647 -2147483647 -2147483647 -2147483647 -2147483647 -2147483647 -2147483647 -2147483647 -2147483647 -2147483647 -2147483647 -2147483647 -2147483647 -2147483647 -2147483647 -2147483647 -2147483647 -2147483647 -2147483647 -2147483647 -2147483647 -2147483647 -2147483647 -2147483647 -2147483647 -2147483647 -2147483647 -2147483647 -2147483647 -2147483647 -2147483647 -2147483647 -2147483647 -2147483647 -2147483647
0 -3 -8 -13 -8 -9 -12 -14 -17 -21 -28 -26 -30 -26 -24 -22 -21 -21 -19 -19 -21 -24 -21 -19 -25 -29 -30 -32 -29 -25 -22 -18 -14 -13 -11 -8 -10 -10 -11 -11 -12 -10 -11 -9 -7 -5 -2 0 0 1 0 1 2 2 2 2 0 1 1 0 0 0 0 1 3 3 4 6 5 6 7 8 8 9 9 9 9 10 10 9 9 9 9 8 9 9 7 3 0 -2 1 5 8 10 9 9 8 9 9 10 12 13 12 13 15 16 14 16 17 17 17 17 17 15 15 14 12 13 10 10 10 11 11 11 13 13 12 10 10 14 17 17 18 19 21 21 20 18 20 22 21 16 13 13 16 17 15 13 14 15 15 16 19 20 24 21 24 21 20 22 26 30 32 27 27 31 33 31 32 34 35 37 38 36 38 40 41 44 47 51 52 57 57 61 63 66 67 71 74 74 73 74 76 77 79 80 82 84 87 90 92 95 -2147483647 -2147483647 -2147483647 -2147483647 -2147483647 -2147483647 -2147483647 -2147483647 -2147483647 -2147483647 -2147483647 -2147483647 -2147483647 -2147483647 -2147483647 -2147483647 -2147483647 -2147483647 -2147483647 -2147483647 -2147483647 -2147483647 -2147483647 -2147483647 -2147483647 -2147483647 -2147483647 -2147483647 -2147483647 -2147483647 -2147483647 -2147483647 -2147483647 -2147483647 -2147483647 -2147483647 -2147483647 -2147483647
4 3 0 -1 -4 -7 -10 -12 -15 -21 -25 -29 -27 -25 -25 -24 -24 -21 -21 -17 -18 -20 -19 -18 -21 -21 -24 -24 -21 -20 -19 -16 -13 -10 -9 -6 -9 -9 -10 -11 -10 -12 -11 -8 -9 -6 -3 1 0 0 0 0 0 -1 -2 -3 -3 -3 -1 0 0 0 0 2 2 3 3 3 4 5 6 6 7 7 8 9 9 8 8 8 9 8 8 8 8 7 6 4 3 0 1 4 6 8 9 8 7 7 9 10 12 13 13 13 14 15 16 16 16 17 17 16 17 16 16 17 15 15 14 13 12 13 12 12 12 13 13 13 13 13 14 16 15 18 18 20 20 19 20 21 21 21 18 17 17 18 15 14 14 13 14 15 16 20 24 26 26 27 27 23 26 33 34 29 30 33 35 32 34 34 39 41 40 40 39 40 42 44 47 50 55 58 62 65 68 70 73 74 74 73 73 75 77 78 79 82 83 86 90 93 -2147483647 -2147483647 -2147483647 -2147483647 -2147483647 -2147483647 -2147483647 -2147483647 -2147483647 -2147483647 -2147483647 -2147483647 -2147483647 -2147483647 -2147483647 -2147483647 -2147483647 -2147483647 -2147483647 -2147483647 -2147483647 -2147483647 -2147483647 -2147483647 -2147483647 -2147483647 -2147483647 -2147483647 -2147483647 -2147483647 -2147483647 -2147483647 -2147483647 -2147483647 -2147483647 -2147483647 -2147483647 -2147483647 -2147483647 -2147483647
5 4 3 0 -2 -6 -7 -10 -17 -23 -20 -22 -25 -23 -22 -21 -21 -20 -18 -19 -15 -17 -15 -18 -21 -23 -26 -24 -21 -19 -16 -15 -15 -12 -9 -6 -5 -7 -6 -8 -7 -7 -9 -7 -7 -4 -1 0 0 0 -2 -3 -3 -3 -3 -4 -4 -3 -1 0 0 0 0 1 3 4 4 4 4 4 4 6 5 6 7 6 6 6 6 7 8 8 8 8 7 6 4 2 0 0 3 6 8 9 9 9 5 5 6 9 11 13 13 14 14 14 14 15 15 16 16 16 16 15 16 16 15 14 15 13 12 12 13 13 11 11 12 13 13 14 15 16 16 18 19 19 19 20 20 20 21 21 21 19 22 20 20 19 20 20 19 17 17 19 20 21 21 24 31 33 31 32 37 37 33 32 35 39 37 41 43 44 45 43 43 44 46 49 51 54 56 60 62 65 68 71 75 76 75 72 73 75 77 79 80 83 86 90 94 -2147483647 -2147483647 -2147483647 -2147483647 -2147483647 -2147483647 -2147483647 -2147483647 -2147483647 -2147483647 -2147483647 -2147483647 -2147483647 -2147483647 -2147483647 -2147483647 -2147483647 -2147483647 -2147483647 -2147483647 -2147483647 -2147483647 -2147483647 -2147483647 -2147483647 -2147483647 -2147483647 -2147483647 -2147483647 -2147483647 -2147483647 -2147483647 -2147483647 -2147483647 -2147483647 -2147483647 -2147483647 -2147483647 -2147483647 -2147483647 -2147483647
4 4 2 2 0 -1 -7 -13 -16 -16 -19 -16 -21 -19 -18 -19 -18 -16 -15 -13 -12 -12 -17 -18 -18 -21 -22 -21 -19 -17 -14 -14 -13 -10 -10 -7 -3 -2 -4 -5 -5 -7 -6 -5 -4 -1 0 0 0 -3 -3 -3 -3 -4 -3 -2 -1 -1 -1 0 0 1 1 1 2 4 6 6 5 5 5 4 4 5 5 4 4 4 5 7 7 8 9 7 3 -1 -3 -6 -11 -11 -5 -1 3 8 9 7 4 4 5 8 10 12 13 14 13 12 13 13 13 14 14 15 14 14 12 13 13 13 12 12 12 12 12 11 10 10 11 13 13 14 15 16 16 17 17 19 19 19 20 21 21 22 22 23 23 23 23 24 25 26 25 26 26 26 22 22 22 25 30 37 34 35 37 40 41 36 33 35 39 43 42 44 46 50 50 50 48 53 58 60 62 64 65 68 72 74 75 75 75 74 75 76 78 80 82 86 90 93 -2147483647 -2147483647 -2147483647 -2147483647 -2147483647 -2147483647 -2147483647 -2147483647 -2147483647 -2147483647 -2147483647 -2147483647 -2147483647 -2147483647 -2147483647 -2147483647 -2147483647 -2147483647 -2147483647 -2147483647 -2147483647 -2147483647 -2147483647 -2147483647 -2147483647 -2147483647 -2147483647 -2147483647 -2147483647 -2147483647 -2147483647 -2147483647 -2147483647 -2147483647 -2147483647 -2147483647 -2147483647 -2147483647 -2147483647 -2147483647 -2147483647 -2147483647
5 2 1 1 0 0 -2 -5 -8 -10 -11 -12 -15 -13 -12 -13 -12 -13 -12 -14 -11 -11 -14 -14 -14 -15 -17 -17 -17 -16 -13 -12 -10 -10 -8 -6 -4 -1 -1 -3 -4 -5 -4 -3 -2 0 1 -1 -2 -3 -3 -2 -4 -3 -1 0 -1 0 0 0 1 2 2 3 3 4 5 6 7 7 7 6 4 4 4 3 1 2 4 4 6 6 6 5 4 5 1 -3 -6 -6 -1 1 0 7 3 -2 -1 2 7 10 11 13 14 14 14 12 11 11 12 13 13 13 13 13 13 13 12 11 12 11 10 10 9 9 9 11 11 12 12 13 14 15 15 16 16 17 17 18 19 19 18 21 21 23 24 23 24 24 24 26 27 27 29 30 32 32 34 35 36 38 35 35 38 40 46 41 36 39 38 40 40 42 46 49 51 58 59 57 58 63 66 67 69 72 74 75 76 76 77 76 77 78 80 82 84 86 92 -2147483647 -2147483647 -2147483647 -2147483647 -2147483647 -2147483647 -2147483647 -2147483647 -2147483647 -2147483647 -2147483647 -2147483647 -2147483647 -2147483647 -2147483647 -2147483647 -2147483647 -2147483647 -2147483647 -2147483647 -2147483647 -2147483647 -2147483647 -2147483647 -2147483647 -2147483647 -2147483647 -2147483647 -2147483647 -2147483647 -2147483647 -2147483647 -2147483647 -2147483647 -2147483647 -2147483647 -2147483647 -2147483647 -2147483647 -2147483647 -2147483647 -2147483647 -2147483647
3 1 -1 -1 -2 -2 -3 -4 -5 -6 -8 -10 -13 -13 -12 -12 -11 -10 -10 -9 -9 -10 -13 -11 -10 -13 -16 -16 -16 -16 -16 -15 -13 -9 -6 -5 -3 -2 0 -1 -2 -4 -2 0 0 0 0 0 -1 -1 -1 0 0 0 0 1 2 2 1 1 2 3 2 3 3 4 5 6 8 9 8 8 6 6 6 5 5 4 5 5 5 5 4 1 -1 0 6 1 0 0 4 6 8 4 0 2 4 -1 0 2 6 11 14 13 13 11 10 8 9 11 11 11 11 11 11 12 11 10 10 9 9 9 8 9 8 7 8 9 10 12 13 13 13 14 15 16 16 16 18 18 19 19 21 20 17 18 18 18 19 20 24 26 29 29 31 34 35 35 38 38 39 39 45 50 48 46 45 47 42 44 42 44 48 49 54 57 61 62 60 64 69 69 71 74 76 77 78 79 78 78 79 80 82 84 85 90 -2147483647 -2147483647 -2147483647 -2147483647 -2147483647 -2147483647 -2147483647 -2147483647 -2147483647 -2147483647 -2147483647 -2147483647 -2147483647 -2147483647 -2147483647 -2147483647 -2147483647 -2147483647 -2147483647 -2147483647 -2147483647 -2147483647 -2147483647 -2147483647 -2147483647 -2147483647 -2147483647 -2147483647 -2147483647 -2147483647 -2147483647 -2147483647 -2147483647 -2147483647 -2147483647 -2147483647 -2147483647 -2147483647 -2147483647 -2147483647 -2147483647 -2147483647 -2147483647 -2147483647
-1 -11 -12 -7 -6 -5 -5 -5 -8 -7 -8 -11 -14 -15 -15 -13 -11 -9 -8 -6 -6 -9 -10 -8 -10 -12 -14 -14 -15 -15 -13 -12 -10 -8 -6 -5 -4 -1 1 1 0 0 1 1 1 0 -1 0 0 0 0 0 1 2 3 4 4 4 4 2 3 4 4 5 6 6 7 8 7 8 9 8 8 8 8 7 6 6 5 4 1 -2 0 0 2 3 6 6 7 7 8 9 10 10 11 9 9 7 10 9 1 11 5 3 8 10 9 8 8 8 7 8 9 9 9 9 8 9 8 8 6 6 5 8 7 6 7 8 9 10 11 12 13 13 14 16 18 18 19 20 20 22 21 20 21 17 14 15 17 16 17 20 22 22 25 31 31 32 38 40 44 49 51 53 54 53 55 54 48 50 45 47 52 55 55 56 60 65 64 65 69 73 74 76 77 79 81 83 82 81 81 82 85 88 91 -2147483647 -2147483647 -2147483647 -2147483647 -2147483647 -2147483647 -2147483647 -2147483647 -2147483647 -2147483647 -2147483647 -2147483647 -2147483647 -2147483647 -2147483647 -2147483647 -2147483647 -2147483647 -2147483647 -2147483647 -2147483647 -2147483647 -2147483647 -2147483647 -2147483647 -2147483647 -2147483647 -2147483647 -2147483647 -2147483647 -2147483647 -2147483647 -2147483647 -2147483647 -2147483647 -2147483647 -2147483647 -2147483647 -2147483647 -2147483647 -2147483647 -2147483647 -2147483647 -2147483647 -2147483647
-7 -6 -4 -6 -11 -12 -12 -13 -13 -13 -15 -17 -16 -13 -12 -10 -10 -9 -9 -8 -5 -5 -6 -7 -8 -11 -11 -16 -19 -19 -15 -13 -11 -10 -10 -8 -8 -3 0 3 1 0 3 1 0 -3 -2 -3 -4 -4 -3 -4 -4 -5 -2 0 0 0 1 1 3 3 5 6 6 6 7 9 8 10 10 11 10 10 9 7 6 4 2 -2 -1 -3 -3 0 3 5 5 6 7 7 8 9 4 5 3 5 11 12 13 15 16 17 17 14 10 11 7 7 9 8 6 7 7 7 5 6 5 5 6 6 5 5 4 5 4 5 6 7 8 9 10 10 10 10 10 12 14 17 17 19 19 23 23 23 24 19 16 16 17 18 21 23 22 21 24 24 24 25 28 32 40 46 47 48 47 52 55 59 56 51 49 50 54 59 59 58 60 68 68 69 72 74 76 78 78 81 84 85 84 83 85 88 92 -2147483647 -2147483647 -2147483647 -2147483647 -2147483647 -2147483647 -2147483647 -2147483647 -2147483647 -2147483647 -2147483647 -2147483647 -2147483647 -2147483647 -2147483647 -2147483647 -2147483647 -2147483647 -2147483647 -2147483647 -2147483647 -2147483647 -2147483647 -2147483647 -2147483647 -2147483647 -2147483647 -2147483647 -2147483647 -2147483647 -2147483647 -2147483647 -2147483647 -2147483647 -2147483647 -2147483647 -2147483647 -2147483647 -2147483647 -2147483647 -2147483647 -2147483647 -2147483647 -2147483647 -2147483647 -2147483647 -2147483647
-2 0 -3 -4 -5 -8 -10 -11 -12 -16 -18 -21 -20 -21 -21 -21 -20 -14 -11 -9 -11 -8 -7 -5 -6 -9 -14 -17 -20 -22 -21 -17 -18 -18 -20 -20 -20 -13 -4 3 1 1 0 -4 -8 -5 -8 -7 -8 -6 -4 -2 -3 -4 -6 -5 -2 0 0 1 2 2 1 2 4 6 7 8 9 9 9 8 9 10 8 5 7 7 5 2 1 0 1 0 0 0 0 2 2 4 6 8 8 9 10 11 12 8 10 11 10 13 14 16 17 14 11 12 8 5 6 7 8 9 8 7 5 4 3 3 4 4 4 3 5 5 6 7 8 9 9 8 8 9 11 12 11 11 13 15 18 21 23 26 26 26 27 30 30 29 26 25 24 23 24 21 22 23 24 25 26 30 35 39 40 43 47 58 53 53 54 56 55 59 63 64 65 67 70 73 74 77 78 80 80 82 84 84 84 86 88 -2147483647 -2147483647 -2147483647 -2147483647 -2147483647 -2147483647 -2147483647 -2147483647 -2147483647 -2147483647 -2147483647 -2147483647 -2147483647 -2147483647 -2147483647 -2147483647 -2147483647 -2147483647 -2147483647 -2147483647 -2147483647 -2147483647 -2147483647 -2147483647 -2147483647 -2147483647 -2147483647 -2147483647 -2147483647 -2147483647 -2147483647 -2147483647 -2147483647 -2147483647 -2147483647 -2147483647 -2147483647 -2147483647 -2147483647 -2147483647 -2147483647 -2147483647 -2147483647 -2147483647 -2147483647 -2147483647 -2147483647 -2147483647 -2147483647
2 0 -1 -2 -4 -6 -9 -9 -11 -15 -21 -17 -17 -20 -21 -22 -22 -21 -22 -20 -19 -15 -12 -10 -10 -11 -13 -21 -25 -27 -31 -30 -28 -25 -23 -15 -8 -5 -6 -6 -17 -15 -17 -16 -23 -20 -21 -22 -19 -16 -22 -22 -22 -24 -27 -23 -13 -9 0 5 5 5 4 2 1 1 2 3 4 7 8 10 12 13 12 11 12 7 5 3 1 -1 0 0 -1 -1 -1 0 0 1 3 4 7 9 9 10 12 13 13 15 15 15 16 15 17 14 10 10 10 7 6 6 6 8 5 6 7 6 5 6 6 5 4 5 5 5 7 10 9 9 10 10 10 12 13 15 16 16 16 19 20 18 20 24 25 29 32 31 27 25 25 24 21 21 20 21 25 28 31 37 37 33 35 42 44 48 52 59 57 53 57 61 61 64 67 67 68 70 73 75 78 79 82 82 81 83 84 86 90 -2147483647 -2147483647 -2147483647 -2147483647 -2147483647 -2147483647 -2147483647 -2147483647 -2147483647 -2147483647 -2147483647 -2147483647 -2147483647 -2147483647 -2147483647 -2147483647 -2147483647 -2147483647 -2147483647 -2147483647 -2147483647 -2147483647 -2147483647 -2147483647 -2147483647 -2147483647 -2147483647 -2147483647 -2147483647 -2147483647 -2147483647 -2147483647 -2147483647 -2147483647 -2147483647 -2147483647 -2147483647 -2147483647 -2147483647 -2147483647 -2147483647 -2147483647 -2147483647 -2147483647 -2147483647 -2147483647 -2147483647 -2147483647 -2147483647 -2147483647 -2147483647
3 0 0 0 -6 -10 -9 -9 -12 -15 -17 -14 -15 -18 -14 -14 -15 -11 -10 -10 -9 -7 -5 -6 -10 -13 -16 -17 -19 -20 -23 -23 -23 -21 -21 -22 -18 -15 -11 -7 -10 -12 -19 -15 -19 -25 -27 -27 -24 -19 -17 -12 -8 -13 -18 -22 -22 -14 -2 2 5 6 6 5 5 4 4 6 8 8 9 10 11 11 13 11 8 4 3 2 0 0 -2 -3 -4 -3 -4 -4 -4 0 2 3 6 7 6 9 11 11 13 15 15 17 18 18 18 19 17 16 14 11 10 11 11 11 12 11 8 7 8 6 7 7 7 5 6 5 6 7 11 11 12 14 14 14 16 17 19 17 19 21 24 23 24 26 30 32 27 27 25 26 24 26 29 31 26 30 30 38 44 44 44 46 43 45 49 52 57 62 56 58 60 62 66 68 69 70 72 73 77 79 81 85 85 84 83 85 88 -2147483647 -2147483647 -2147483647 -2147483647 -2147483647 -2147483647 -2147483647 -2147483647 -2147483647 -2147483647 -2147483647 -2147483647 -2147483647 -2147483647 -2147483647 -2147483647 -2147483647 -2147483647 -2147483647 -2147483647 -2147483647 -2147483647 -2147483647 -2147483647 -2147483647 -2147483647 -2147483647 -2147483647 -2147483647 -2147483647 -2147483647 -2147483647 -2147483647 -2147483647 -2147483647 -2147483647 -2147483647 -2147483647 -2147483647 -2147483647 -2147483647 -2147483647 -2147483647 -2147483647 -2147483647 -2147483647 -2147483647 -2147483647 -2147483647 -2147483647 -2147483647 -2147483647 -2147483647
4 3 2 0 -6 -6 -3 -6 -8 -8 -8 -5 -7 -8 -12 -17 -17 -8 -7 -8 -7 -3 -1 -4 -3 -7 -12 -16 -23 -26 -31 -38 -41 -24 -35 -30 -26 -23 -14 -10 -19 -21 -23 -25 -24 -13 -13 -7 -1 -1 -1 1 5 11 9 6 -3 -14 -16 -13 -4 2 -7 -12 -14 -9 -3 0 3 6 6 3 0 0 9 5 3 4 1 0 2 1 0 -4 -5 -5 -3 -3 -2 0 2 4 6 7 8 9 11 13 14 14 15 16 17 17 18 18 18 18 17 16 14 14 14 14 13 12 9 7 7 8 9 9 11 11 11 10 12 13 15 15 17 17 16 20 19 20 22 22 24 25 26 27 27 26 32 33 31 29 28 28 31 33 34 37 41 41 43 46 49 55 53 53 53 53 52 54 58 59 65 62 62 68 69 71 72 74 75 78 79 82 85 86 85 84 85 87 -2147483647 -2147483647 -2147483647 -2147483647 -2147483647 -2147483647 -2147483647 -2147483647 -2147483647 -2147483647 -2147483647 -2147483647 -2147483647 -2147483647 -2147483647 -2147483647 -2147483647 -2147483647 -2147483647 -2147483647 -2147483647 -2147483647 -2147483647 -2147483647 -2147483647 -2147483647 -2147483647 -2147483647 -2147483647 -2147483647 -2147483647 -2147483647 -2147483647 -2147483647 -2147483647 -2147483647 -2147483647 -2147483647 -2147483647 -2147483647 -2147483647 -2147483647 -2147483647 -2147483647 -2147483647 -2147483647 -2147483647 -2147483647 -2147483647 -2147483647 -2147483647 -2147483647 -2147483647 -2147483647
4 3 2 1 1 0 0 -3 -6 -10 -10 -8 -11 -6 -8 -11 -9 -5 -3 -7 -7 -12 -14 -9 -17 -22 -25 -25 -27 -25 -24 -26 -24 -14 -17 -19 -17 -12 3 1 -3 0 0 -2 -2 0 -2 1 -1 -7 -6 -2 0 7 9 6 6 5 5 2 -1 5 -7 -7 -5 -4 -1 0 -1 3 4 6 11 15 17 15 14 14 13 9 0 -3 -10 -12 -8 -4 -3 0 1 0 -2 0 2 3 5 7 8 10 11 11 13 14 15 15 16 16 17 18 18 18 17 17 18 16 15 11 10 8 9 10 9 10 13 12 11 15 16 17 17 17 17 20 20 22 22 22 24 25 26 28 31 29 30 32 34 37 33 32 35 34 36 37 39 42 45 45 46 50 54 58 60 55 58 61 61 60 60 62 67 69 68 69 71 74 75 76 78 79 80 83 84 85 85 88 91 -2147483647 -2147483647 -2147483647 -2147483647 -2147483647 -2147483647 -2147483647 -2147483647 -2147483647 -2147483647 -2147483647 -2147483647 -2147483647 -2147483647 -2147483647 -2147483647 -2147483647 -2147483647 -2147483647 -2147483647 -2147483647 -2147483647 -2147483647 -2147483647 -2147483647 -2147483647 -2147483647 -2147483647 -2147483647 -2147483647 -2147483647 -2147483647 -2147483647 -2147483647 -2147483647 -2147483647 -2147483647 -2147483647 -2147483647 -2147483647 -2147483647 -2147483647 -2147483647 -2147483647 -2147483647 -2147483647 -2147483647 -2147483647 -2147483647 -2147483647 -2147483647 -2147483647 -2147483647 -2147483647 -2147483647
3 2 1 0 2 0 -1 2 0 -1 -2 -2 -5 -6 -5 -6 -7 -7 -8 -7 -4 0 0 2 4 2 0 -4 -3 -3 -4 -7 -6 -6 -1 -1 -3 -5 10 8 6 7 2 0 -1 1 0 3 3 4 5 8 7 8 8 8 9 9 7 7 7 8 10 11 13 14 16 16 17 18 19 19 18 17 16 16 15 13 11 12 10 7 3 0 -1 -1 -3 -3 -3 -7 -9 -8 -8 -6 0 2 6 8 9 8 8 9 11 13 15 16 16 16 17 15 16 17 18 16 15 13 11 8 8 10 9 12 13 12 13 13 13 16 15 16 16 19 21 22 25 25 25 25 25 27 27 30 31 33 37 41 41 39 40 42 40 43 45 46 48 52 53 55 58 59 62 65 65 64 63 68 68 67 69 73 73 75 76 77 77 78 81 82 83 84 85 86 89 -2147483647 -2147483647 -2147483647 -2147483647 -2147483647 -2147483647 -2147483647 -2147483647 -2147483647 -2147483647 -2147483647 -2147483647 -2147483647 -2147483647 -2147483647 -2147483647 -2147483647 -2147483647 -2147483647 -2147483647 -2147483647 -2147483647 -2147483647 -2147483647 -2147483647 -2147483647 -2147483647 -2147483647 -2147483647 -2147483647 -2147483647 -2147483647 -2147483647 -2147483647 -2147483647 -2147483647 -2147483647 -2147483647 -2147483647 -2147483647 -2147483647 -2147483647 -2147483647 -2147483647 -2147483647 -2147483647 -2147483647 -2147483647 -2147483647 -2147483647 -2147483647 -2147483647 -2147483647 -2147483647 -2147483647 -2147483647 -2147483647
1 0 -1 0 0 -3 0 2 2 3 2 0 -10 -17 -21 -15 -10 -4 0 -1 3 2 0 1 1 4 5 3 2 -1 0 0 -4 -4 -6 -12 -9 -7 -2 7 16 11 7 7 8 6 5 6 6 6 6 6 6 5 6 7 6 7 7 9 11 12 11 14 15 16 16 17 17 16 17 18 16 13 12 13 13 12 10 9 7 5 3 2 1 0 -2 0 1 2 3 4 6 7 5 1 -2 0 2 2 3 6 9 13 15 15 15 14 12 9 7 9 13 10 11 11 11 9 8 9 10 13 11 11 12 11 12 14 17 18 19 20 19 21 23 26 28 27 27 28 27 29 33 36 37 41 43 47 47 50 52 53 53 55 55 54 57 61 67 63 63 70 73 69 69 71 75 76 76 76 76 78 78 78 79 81 82 84 86 86 85 88 94 -2147483647 -2147483647 -2147483647 -2147483647 -2147483647 -2147483647 -2147483647 -2147483647 -2147483647 -2147483647 -2147483647 -2147483647 -2147483647 -2147483647 -2147483647 -2147483647 -2147483647 -2147483647 -2147483647 -2147483647 -2147483647 -2147483647 -2147483647 -2147483647 -2147483647 -2147483647 -2147483647 -2147483647 -2147483647 -2147483647 -2147483647 -2147483647 -2147483647 -2147483647 -2147483647 -2147483647 -2147483647 -2147483647 -2147483647 -2147483647 -2147483647 -2147483647 -2147483647 -2147483647 -2147483647 -2147483647 -2147483647 -2147483647 -2147483647 -2147483647 -2147483647 -2147483647 -2147483647 -2147483647 -2147483647 -2147483647 -2147483647
0 0 2 1 -1 0 1 1 2 1 3 3 2 2 3 2 3 2 4 5 5 -2 -13 -13 -7 1 5 6 5 5 5 1 -1 -2 -4 -6 -6 -5 1 10 20 17 15 14 10 12 9 9 7 6 5 4 4 4 4 4 7 8 11 9 10 10 12 13 14 15 14 15 14 12 11 12 14 10 13 12 11 9 4 4 4 2 -2 -3 -5 -6 -6 -2 -1 -1 -1 0 2 2 5 10 13 13 10 7 1 -6 -4 4 10 11 11 10 9 12 12 12 9 0 -4 -1 3 5 4 5 7 8 9 11 12 12 13 14 16 16 17 19 21 22 23 25 30 29 28 28 31 34 36 36 38 39 41 44 44 51 53 53 57 58 59 64 67 62 67 68 67 68 74 78 79 78 78 79 79 80 80 82 81 81 81 82 83 86 87 87 88 91 -2147483647 -2147483647 -2147483647 -2147483647 -2147483647 -2147483647 -2147483647 -2147483647 -2147483647 -2147483647 -2147483647 -2147483647 -2147483647 -2147483647 -2147483647 -2147483647 -2147483647 -2147483647 -2147483647 -2147483647 -2147483647 -2147483647 -2147483647 -2147483647 -2147483647 -2147483647 -2147483647 -2147483647 -2147483647 -2147483647 -2147483647 -2147483647 -2147483647 -2147483647 -2147483647 -2147483647 -2147483647 -2147483647 -2147483647 -2147483647 -2147483647 -2147483647 -2147483647 -2147483647 -2147483647 -2147483647 -2147483647 -2147483647 -2147483647 -2147483647 -2147483647 -2147483647 -2147483647 -2147483647 -2147483647 -2147483647 -2147483647 -2147483647
-7 -2 0 -10 -8 -5 -3 0 2 2 3 2 2 2 3 5 5 4 4 5 7 7 4 3 4 5 7 9 7 6 0 -4 -5 -7 -9 -9 -6 1 8 15 20 20 17 17 15 14 14 12 10 8 6 4 2 1 2 5 7 9 10 9 7 4 5 6 9 4 2 3 -10 -8 -13 -2 7 13 13 13 10 11 4 0 0 -2 -6 -9 -12 -8 -4 -12 -9 -5 -9 -5 -4 -2 0 1 3 10 14 12 14 15 13 7 4 4 3 3 0 0 4 14 14 10 5 4 3 2 4 5 4 4 4 4 4 8 10 12 15 17 19 20 21 25 27 29 33 33 32 32 34 38 40 42 45 44 46 46 50 49 52 54 58 62 64 66 75 71 73 75 76 78 75 76 79 83 83 83 83 82 83 83 83 83 84 85 86 89 91 92 92 -2147483647 -2147483647 -2147483647 -2147483647 -2147483647 -2147483647 -2147483647 -2147483647 -2147483647 -2147483647 -2147483647 -2147483647 -2147483647 -2147483647 -2147483647 -2147483647 -2147483647 -2147483647 -2147483647 -2147483647 -2147483647 -2147483647 -2147483647 -2147483647 -2147483647 -2147483647 -2147483647 -2147483647 -2147483647 -2147483647 -2147483647 -2147483647 -2147483647 -2147483647 -2147483647 -2147483647 -2147483647 -2147483647 -2147483647 -2147483647 -2147483647 -2147483647 -2147483647 -2147483647 -2147483647 -2147483647 -2147483647 -2147483647 -2147483647 -2147483647 -2147483647 -2147483647 -2147483647 -2147483647 -2147483647 -2147483647 -2147483647 -2147483647 -2147483647
9 7 -3 -11 -10 -8 -5 0 0 1 2 1 2 3 6 6 6 8 7 8 8 7 8 9 9 9 8 10 10 7 5 -2 -10 -11 -16 -16 -17 -8 2 9 17 16 19 18 17 16 14 10 7 10 8 6 3 2 4 6 8 10 10 11 12 11 7 1 2 0 -9 -9 -6 -5 5 10 18 20 19 18 10 3 -4 -5 0 1 2 3 -3 -3 6 -1 -7 -3 -4 -9 -6 -1 -7 -6 -3 1 5 5 5 10 14 17 18 20 21 14 16 17 18 19 20 16 11 10 9 10 12 10 12 11 12 12 8 10 11 11 14 20 23 23 23 25 27 29 34 39 37 38 40 44 46 47 47 47 53 52 57 55 57 60 62 64 66 69 74 78 78 81 79 81 81 83 84 86 85 85 85 84 85 84 84 85 86 88 90 94 -2147483647 -2147483647 -2147483647 -2147483647 -2147483647 -2147483647 -2147483647 -2147483647 -2147483647 -2147483647 -2147483647 -2147483647 -2147483647 -2147483647 -2147483647 -2147483647 -2147483647 -2147483647 -2147483647 -2147483647 -2147483647 -2147483647 -2147483647 -2147483647 -2147483647 -2147483647 -2147483647 -2147483647 -2147483647 -2147483647 -2147483647 -2147483647 -2147483647 -2147483647 -2147483647 -2147483647 -2147483647 -2147483647 -2147483647 -2147483647 -2147483647 -2147483647 -2147483647 -2147483647 -2147483647 -2147483647 -2147483647 -2147483647 -2147483647 -2147483647 -2147483647 -2147483647 -2147483647 -2147483647 -2147483647 -2147483647 -2147483647 -2147483647 -2147483647 -2147483647 -2147483647 -2147483647
12 13 12 2 -3 -2 -1 -3 -2 0 1 2 3 5 7 7 8 9 8 7 7 6 6 8 9 10 11 12 10 8 10 8 5 -1 -9 -7 -8 -6 -2 0 3 5 6 7 6 4 4 6 7 10 7 7 5 6 8 8 10 11 15 15 16 16 13 13 16 16 16 17 20 23 24 24 23 21 16 14 9 6 2 0 4 11 12 15 13 13 12 7 5 8 7 6 2 6 2 -4 -6 -5 0 1 3 7 9 8 14 23 19 19 19 22 28 17 22 21 19 17 13 11 7 11 15 14 11 15 19 22 20 18 19 20 25 28 28 29 30 33 35 40 43 45 47 49 50 52 54 59 61 61 62 60 58 65 65 67 71 73 75 77 80 82 84 84 85 85 87 86 86 87 87 87 87 86 86 88 90 94 -2147483647 -2147483647 -2147483647 -2147483647 -2147483647 -2147483647 -2147483647 -2147483647 -2147483647 -2147483647 -2147483647 -2147483647 -2147483647 -2147483647 -2147483647 -2147483647 -2147483647 -2147483647 -2147483647 -2147483647 -2147483647 -2147483647 -2147483647 -2147483647 -2147483647 -2147483647 -2147483647 -2147483647 -2147483647 -2147483647 -2147483647 -2147483647 -2147483647 -2147483647 -2147483647 -2147483647 -2147483647 -2147483647 -2147483647 -2147483647 -2147483647 -2147483647 -2147483647 -2147483647 -2147483647 -2147483647 -2147483647 -2147483647 -2147483647 -2147483647 -2147483647 -2147483647 -2147483647 -2147483647 -2147483647 -2147483647 -2147483647 -2147483647 -2147483647 -2147483647 -2147483647 -2147483647 -2147483647 -2147483647
6 13 15 9 6 7 8 2 2 2 4 4 5 5 7 6 6 5 4 4 6 8 9 10 9 8 10 11 12 11 13 14 13 13 11 8 10 12 12 14 17 11 3 0 -1 -2 -3 5 9 9 8 8 8 10 8 11 12 14 15 16 18 19 21 22 22 23 24 25 23 21 19 20 18 16 15 13 12 12 14 15 16 17 17 16 13 13 14 14 16 14 15 13 13 12 10 6 8 4 7 5 5 4 7 13 19 18 15 14 18 22 25 27 31 35 32 29 24 20 15 12 12 17 20 18 16 19 25 29 30 30 30 30 32 34 36 38 39 43 47 49 52 55 58 60 62 67 69 71 72 73 71 71 67 66 71 74 76 83 84 85 86 86 87 88 88 87 87 87 87 87 90 89 91 94 97 -2147483647 -2147483647 -2147483647 -2147483647 -2147483647 -2147483647 -2147483647 -2147483647 -2147483647 -2147483647 -2147483647 -2147483647 -2147483647 -2147483647 -2147483647 -2147483647 -2147483647 -2147483647 -2147483647 -2147483647 -2147483647 -2147483647 -2147483647 -2147483647 -2147483647 -2147483647 -2147483647 -2147483647 -2147483647 -2147483647 -2147483647 -2147483647 -2147483647 -2147483647 -2147483647 -2147483647 -2147483647 -2147483647 -2147483647 -2147483647 -2147483647 -2147483647 -2147483647 -2147483647 -2147483647 -2147483647 -2147483647 -2147483647 -2147483647 -2147483647 -2147483647 -2147483647 -2147483647 -2147483647 -2147483647 -2147483647 -2147483647 -2147483647 -2147483647 -2147483647 -2147483647 -2147483647 -2147483647 -2147483647 -2147483647
12 7 14 16 15 13 10 8 4 1 1 0 4 1 0 0 -4 -6 -4 -4 -1 6 11 10 9 9 8 11 9 11 11 14 14 16 17 18 19 20 18 20 20 22 20 18 14 13 10 8 9 9 9 10 11 11 12 13 14 15 16 17 20 19 19 20 22 22 23 24 23 25 27 28 30 29 28 23 20 22 15 13 7 4 9 14 13 15 15 16 13 10 11 12 14 16 14 14 17 16 16 14 13 13 11 13 18 13 10 13 16 22 28 30 33 33 35 38 30 30 28 23 15 15 17 22 25 24 22 31 33 34 33 34 34 37 39 43 45 46 50 53 57 59 63 66 67 68 72 77 79 78 80 81 81 82 79 82 84 86 87 87 88 88 89 89 89 89 88 88 88 90 91 92 94 97 99 -2147483647 -2147483647 -2147483647 -2147483647 -2147483647 -2147483647 -2147483647 -2147483647 -2147483647 -2147483647 -2147483647 -2147483647 -2147483647 -2147483647 -2147483647 -2147483647 -2147483647 -2147483647 -2147483647 -2147483647 -2147483647 -2147483647 -2147483647 -2147483647 -2147483647 -2147483647 -2147483647 -2147483647 -2147483647 -2147483647 -2147483647 -2147483647 -2147483647 -2147483647 -2147483647 -2147483647 -2147483647 -2147483647 -2147483647 -2147483647 -2147483647 -2147483647 -2147483647 -2147483647 -2147483647 -2147483647 -2147483647 -2147483647 -2147483647 -2147483647 -2147483647 -2147483647 -2147483647 -2147483647 -2147483647 -2147483647 -2147483647 -2147483647 -2147483647 -2147483647 -2147483647 -2147483647 -2147483647 -2147483647 -2147483647
19 18 15 13 17 16 14 12 9 1 -1 0 5 2 -1 0 -1 0 0 1 6 10 10 7 6 6 9 10 9 10 10 11 11 14 14 17 17 16 21 21 19 23 21 18 14 9 9 6 8 9 9 12 12 13 13 13 14 13 15 15 20 21 22 20 19 19 16 19 16 20 22 17 26 30 31 34 34 31 28 19 24 19 15 15 18 12 11 16 14 14 14 15 15 14 16 15 15 13 16 15 16 19 21 23 22 19 17 16 18 21 24 24 27 30 27 35 41 39 35 31 28 22 20 21 22 27 31 33 34 37 37 39 42 42 43 45 49 52 54 56 58 60 64 66 69 71 75 77 79 82 83 85 85 85 86 86 88 89 90 90 91 91 91 91 93 94 92 91 91 92 93 92 94 96 99 -2147483647 -2147483647 -2147483647 -2147483647 -2147483647 -2147483647 -2147483647 -2147483647 -2147483647 -2147483647 -2147483647 -2147483647 -2147483647 -2147483647 -2147483647 -2147483647 -2147483647 -2147483647 -2147483647 -2147483647 -2147483647 -2147483647 -2147483647 -2147483647 -2147483647 -2147483647 -2147483647 -2147483647 -2147483647 -2147483647 -2147483647 -2147483647 -2147483647 -2147483647 -2147483647 -2147483647 -2147483647 -2147483647 -2147483647 -2147483647 -2147483647 -2147483647 -2147483647 -2147483647 -2147483647 -2147483647 -2147483647 -2147483647 -2147483647 -2147483647 -2147483647 -2147483647 -2147483647 -2147483647 -2147483647 -2147483647 -2147483647 -2147483647 -2147483647 -2147483647 -2147483647 -2147483647 -2147483647 -2147483647 -2147483647
24 23 19 14 8 17 18 15 14 12 5 4 6 3 1 4 4 5 6 9 10 10 9 8 7 8 10 9 9 9 11 10 14 13 14 16 17 20 23 23 23 19 13 11 9 6 3 4 5 7 7 5 10 11 13 11 15 13 17 17 16 21 22 23 31 26 29 25 26 29 34 28 32 35 34 35 35 34 33 32 32 31 28 28 25 23 17 11 5 10 8 12 13 15 14 15 14 13 14 16 18 19 21 19 19 18 20 17 20 22 24 23 22 23 29 33 39 42 38 37 40 37 30 28 24 26 28 32 34 36 39 40 44 47 49 50 53 55 56 58 60 62 65 67 70 72 76 78 82 83 85 85 87 87 88 89 90 92 92 92 93 93 93 92 94 94 93 93 94 94 94 94 96 101 -2147483647 -2147483647 -2147483647 -2147483647 -2147483647 -2147483647 -2147483647 -2147483647 -2147483647 -2147483647 -2147483647 -2147483647 -2147483647 -2147483647 -2147483647 -2147483647 -2147483647 -2147483647 -2147483647 -2147483647 -2147483647 -2147483647 -2147483647 -2147483647 -2147483647 -2147483647 -2147483647 -2147483647 -2147483647 -2147483647 -2147483647 -2147483647 -2147483647 -2147483647 -2147483647 -2147483647 -2147483647 -2147483647 -2147483647 -2147483647 -2147483647 -2147483647 -2147483647 -2147483647 -2147483647 -2147483647 -2147483647 -2147483647 -2147483647 -2147483647 -2147483647 -2147483647 -2147483647 -2147483647 -2147483647 -2147483647 -2147483647 -2147483647 -2147483647 -2147483647 -2147483647 -2147483647 -2147483647 -2147483647 -2147483647 -2147483647
24 19 22 21 16 10 13 16 15 16 10 6 5 5 9 11 13 12 7 0 -5 -5 4 7 9 9 8 9 9 11 11 12 13 13 15 18 21 22 24 27 22 19 12 12 11 9 11 13 11 9 14 10 14 7 14 12 16 15 14 17 25 21 32 28 37 33 37 38 39 37 38 37 37 36 37 36 36 35 35 33 32 31 28 25 22 23 19 22 19 17 17 12 9 9 12 12 14 15 19 21 17 17 19 20 24 25 23 26 24 22 25 24 23 28 29 34 37 42 44 46 43 37 36 34 34 31 31 34 35 37 37 39 43 49 52 53 56 59 59 61 62 64 67 69 72 75 78 81 83 85 86 87 88 88 89 89 91 93 95 94 95 94 93 93 94 94 94 95 95 96 95 98 102 -2147483647 -2147483647 -2147483647 -2147483647 -2147483647 -2147483647 -2147483647 -2147483647 -2147483647 -2147483647 -2147483647 -2147483647 -2147483647 -2147483647 -2147483647 -2147483647 -2147483647 -2147483647 -2147483647 -2147483647 -2147483647 -2147483647 -2147483647 -2147483647 -2147483647 -2147483647 -2147483647 -2147483647 -2147483647 -2147483647 -2147483647 -2147483647 -2147483647 -2147483647 -2147483647 -2147483647 -2147483647 -2147483647 -2147483647 -2147483647 -2147483647 -2147483647 -2147483647 -2147483647 -2147483647 -2147483647 -2147483647 -2147483647 -2147483647 -2147483647 -2147483647 -2147483647 -2147483647 -2147483647 -2147483647 -2147483647 -2147483647 -2147483647 -2147483647 -2147483647 -2147483647 -2147483647 -2147483647 -2147483647 -2147483647 -2147483647 -2147483647
27 25 27 26 25 25 14 3 3 8 7 4 7 11 11 8 13 8 0 -1 -7 -6 -1 -1 3 4 0 1 2 6 7 7 4 4 3 6 8 11 17 22 17 11 17 18 15 15 17 23 21 24 22 21 25 24 27 30 32 33 35 34 41 38 39 43 44 44 43 42 41 40 40 38 38 38 38 38 36 35 35 35 34 34 32 31 29 28 26 26 23 22 21 19 17 16 18 11 11 15 12 15 19 23 27 27 24 26 29 30 31 31 24 23 24 30 32 36 40 39 44 47 49 44 43 40 39 41 40 38 38 39 40 42 44 49 55 57 58 59 61 63 64 66 69 71 74 77 80 83 85 87 88 89 89 89 89 89 90 92 95 95 95 95 94 96 96 95 95 96 97 97 100 -2147483647 -2147483647 -2147483647 -2147483647 -2147483647 -2147483647 -2147483647 -2147483647 -2147483647 -2147483647 -2147483647 -2147483647 -2147483647 -2147483647 -2147483647 -2147483647 -2147483647 -2147483647 -2147483647 -2147483647 -2147483647 -2147483647 -2147483647 -2147483647 -2147483647 -2147483647 -2147483647 -2147483647 -2147483647 -2147483647 -2147483647 -2147483647 -2147483647 -2147483647 -2147483647 -2147483647 -2147483647 -2147483647 -2147483647 -2147483647 -2147483647 -2147483647 -2147483647 -2147483647 -2147483647 -2147483647 -2147483647 -2147483647 -2147483647 -2147483647 -2147483647 -2147483647 -2147483647 -2147483647 -2147483647 -2147483647 -2147483647 -2147483647 -2147483647 -2147483647 -2147483647 -2147483647 -2147483647 -2147483647 -2147483647 -2147483647 -2147483647 -2147483647 -2147483647
27 27 28 29 30 30 27 22 16 13 5 1 6 6 5 6 14 13 8 12 16 13 15 15 15 13 11 9 7 6 1 5 3 3 5 12 14 19 24 27 27 25 29 25 23 24 30 31 30 30 34 35 34 35 35 37 38 40 43 47 50 50 50 50 49 48 47 44 43 41 40 39 39 39 38 38 37 37 36 37 36 36 34 34 34 35 33 31 28 27 26 25 24 24 24 22 23 24 21 22 19 21 21 22 25 32 34 34 34 35 34 31 31 32 36 38 40 46 50 50 52 52 51 51 49 46 45 44 41 41 44 44 46 51 54 58 60 62 64 64 66 68 69 72 76 79 82 84 86 88 89 90 91 92 91 90 91 93 95 95 95 96 96 96 97 96 97 98 100 -2147483647 -2147483647 -2147483647 -2147483647 -2147483647 -2147483647 -2147483647 -2147483647 -2147483647 -2147483647 -2147483647 -2147483647 -2147483647 -2147483647 -2147483647 -2147483647 -2147483647 -2147483647 -2147483647 -2147483647 -2147483647 -2147483647 -2147483647 -2147483647 -2147483647 -2147483647 -2147483647 -2147483647 -2147483647 -2147483647 -2147483647 -2147483647 -2147483647 -2147483647 -2147483647 -2147483647 -2147483647 -2147483647 -2147483647 -2147483647 -2147483647 -2147483647 -2147483647 -2147483647 -2147483647 -2147483647 -2147483647 -2147483647 -2147483647 -2147483647 -2147483647 -2147483647 -2147483647 -2147483647 -2147483647 -2147483647 -2147483647 -2147483647 -2147483647 -2147483647 -2147483647 -2147483647 -2147483647 -2147483647 -2147483647 -2147483647 -2147483647 -2147483647 -2147483647 -2147483647 -2147483647
25 24 26 28 30 33 33 31 31 32 33 31 33 34 31 29 26 26 24 20 22 23 23 17 14 13 13 15 15 17 16 17 18 19 18 20 22 26 28 31 31 32 35 29 27 25 29 32 37 39 39 43 39 42 39 40 42 43 46 48 50 52 53 50 50 49 49 47 45 43 42 41 38 39 39 38 39 37 36 38 39 41 40 41 41 45 42 42 43 45 32 27 26 28 26 28 30 30 31 31 33 33 32 34 32 29 31 34 39 41 42 43 43 44 44 44 46 48 54 59 59 62 66 -2147483647 -2147483647 65 57 53 50 50 51 52 52 52 55 60 61 63 65 66 68 69 71 74 75 80 83 85 87 88 90 91 93 94 94 94 93 94 96 97 97 96 96 97 97 98 101 102 -2147483647 -2147483647 -2147483647 -2147483647 -2147483647 -2147483647 -2147483647 -2147483647 -2147483647 -2147483647 -2147483647 -2147483647 -2147483647 -2147483647 -2147483647 -2147483647 -2147483647 -2147483647 -2147483647 -2147483647 -2147483647 -2147483647 -2147483647 -2147483647 -2147483647 -2147483647 -2147483647 -2147483647 -2147483647 -2147483647 -2147483647 -2147483647 -2147483647 -2147483647 -2147483647 -2147483647 -2147483647 -2147483647 -2147483647 -2147483647 -2147483647 -2147483647 -2147483647 -2147483647 -2147483647 -2147483647 -2147483647 -2147483647 -2147483647 -2147483647 -2147483647 -2147483647 -2147483647 -2147483647 -2147483647 -2147483647 -2147483647 -2147483647 -2147483647 -2147483647 -2147483647 -2147483647 -2147483647 -2147483647 -2147483647 -2147483647 -2147483647 -2147483647 -2147483647 -2147483647 -2147483647 -2147483647
21 25 28 30 33 34 36 35 36 37 37 37 37 35 31 27 26 24 22 24 24 25 23 25 21 20 19 19 20 20 20 22 23 20 20 23 26 26 28 29 34 37 37 34 32 31 33 40 44 48 47 49 47 51 47 45 47 48 49 51 54 55 54 54 54 54 51 49 45 44 44 41 40 39 40 38 38 38 38 38 40 41 43 44 43 43 45 46 47 48 47 45 47 50 47 44 44 40 38 38 36 37 37 37 40 40 40 39 39 40 45 48 49 50 51 55 55 56 56 62 65 65 65 67 66 63 61 60 58 60 59 61 61 60 60 63 65 67 68 69 70 73 75 77 77 79 84 85 88 89 91 92 94 95 95 94 95 96 97 97 98 97 97 98 101 103 -2147483647 -2147483647 -2147483647 -2147483647 -2147483647 -2147483647 -2147483647 -2147483647 -2147483647 -2147483647 -2147483647 -2147483647 -2147483647 -2147483647 -2147483647 -2147483647 -2147483647 -2147483647 -2147483647 -2147483647 -2147483647 -2147483647 -2147483647 -2147483647 -2147483647 -2147483647 -2147483647 -2147483647 -2147483647 -2147483647 -2147483647 -2147483647 -2147483647 -2147483647 -2147483647 -2147483647 -2147483647 -2147483647 -2147483647 -2147483647 -2147483647 -2147483647 -2147483647 -2147483647 -2147483647 -2147483647 -2147483647 -2147483647 -2147483647 -2147483647 -2147483647 -2147483647 -2147483647 -2147483647 -2147483647 -2147483647 -2147483647 -2147483647 -2147483647 -2147483647 -2147483647 -2147483647 -2147483647 -2147483647 -2147483647 -2147483647 -2147483647 -2147483647 -2147483647 -2147483647 -2147483647 -2147483647 -2147483647 -2147483647
30 33 33 33 31 33 36 36 38 35 37 38 39 36 33 30 27 26 28 25 27 27 28 28 25 23 20 19 20 20 22 22 21 22 21 24 28 29 30 32 35 38 37 35 33 32 37 43 47 49 51 53 56 55 60 59 60 56 55 57 56 55 55 55 55 54 53 52 52 50 48 46 46 47 46 46 47 40 40 38 40 42 42 43 43 44 45 46 47 48 48 48 49 50 48 47 48 52 54 52 48 50 45 41 43 44 44 46 46 45 44 47 51 54 57 58 60 60 62 64 66 66 66 65 66 64 63 62 61 62 64 64 65 65 66 67 70 71 71 71 74 77 79 80 81 83 85 87 89 91 90 91 93 94 96 95 96 97 97 97 97 98 101 104 104 -2147483647 -2147483647 -2147483647 -2147483647 -2147483647 -2147483647 -2147483647 -2147483647 -2147483647 -2147483647 -2147483647 -2147483647 -2147483647 -2147483647 -2147483647 -2147483647 -2147483647 -2147483647 -2147483647 -2147483647 -2147483647 -2147483647 -2147483647 -2147483647 -2147483647 -2147483647 -2147483647 -2147483647 -2147483647 -2147483647 -2147483647 -2147483647 -2147483647 -2147483647 -2147483647 -2147483647 -2147483647 -2147483647 -2147483647 -2147483647 -2147483647 -2147483647 -2147483647 -2147483647 -2147483647 -2147483647 -2147483647 -2147483647 -2147483647 -2147483647 -2147483647 -2147483647 -2147483647 -2147483647 -2147483647 -2147483647 -2147483647 -2147483647 -2147483647 -2147483647 -2147483647 -2147483647 -2147483647 -2147483647 -2147483647 -2147483647 -2147483647 -2147483647 -2147483647 -2147483647 -2147483647 -2147483647 -2147483647 -2147483647 -2147483647
33 31 34 34 33 34 34 35 37 36 37 40 39 37 34 33 31 29 31 30 28 27 28 28 26 26 25 24 24 23 25 24 24 25 25 26 29 31 33 35 37 40 38 41 40 40 39 39 43 47 54 56 59 58 60 60 59 57 58 57 57 57 57 57 56 55 55 54 52 51 50 49 48 48 49 50 51 49 48 46 44 44 45 44 44 45 46 47 49 49 50 50 50 51 51 50 51 52 53 53 52 52 54 55 53 54 50 48 48 50 53 53 51 55 57 62 63 65 65 65 65 67 66 66 66 66 65 64 64 64 64 64 65 66 70 70 72 71 73 75 77 79 81 81 84 84 86 89 90 91 92 92 94 95 95 96 96 98 97 98 99 100 -2147483647 -2147483647 -2147483647 -2147483647 -2147483647 -2147483647 -2147483647 -2147483647 -2147483647 -2147483647 -2147483647 -2147483647 -2147483647 -2147483647 -2147483647 -2147483647 -2147483647 -2147483647 -2147483647 -2147483647 -2147483647 -2147483647 -2147483647 -2147483647 -2147483647 -2147483647 -2147483647 -2147483647 -2147483647 -2147483647 -2147483647 -2147483647 -2147483647 -2147483647 -2147483647 -2147483647 -2147483647 -2147483647 -2147483647 -2147483647 -2147483647 -2147483647 -2147483647 -2147483647 -2147483647 -2147483647 -2147483647 -2147483647 -2147483647 -2147483647 -2147483647 -2147483647 -2147483647 -2147483647 -2147483647 -2147483647 -2147483647 -2147483647 -2147483647 -2147483647 -2147483647 -2147483647 -2147483647 -2147483647 -2147483647 -2147483647 -2147483647 -2147483647 -2147483647 -2147483647 -2147483647 -2147483647 -2147483647 -2147483647 -2147483647 -2147483647 -2147483647 -2147483647
32 33 35 34 33 33 35 36 36 37 39 40 40 39 38 37 35 32 32 33 32 31 30 31 30 28 28 27 27 27 28 26 27 27 29 29 30 31 35 37 36 39 40 41 41 42 44 46 48 49 52 57 59 60 61 59 60 59 59 59 58 58 59 58 57 57 56 55 54 53 52 50 50 50 50 50 50 49 48 47 47 46 46 46 46 47 47 48 49 51 51 52 52 52 52 53 53 53 53 54 54 54 54 55 56 56 58 58 55 53 57 59 58 59 60 63 66 66 66 66 66 65 67 68 67 68 68 68 68 68 66 65 67 71 72 72 74 75 76 77 78 80 81 83 85 86 87 88 90 92 92 94 95 96 96 96 96 98 98 99 101 104 -2147483647 -2147483647 -2147483647 -2147483647 -2147483647 -2147483647 -2147483647 -2147483647 -2147483647 -2147483647 -2147483647 -2147483647 -2147483647 -2147483647 -2147483647 -2147483647 -2147483647 -2147483647 -2147483647 -2147483647 -2147483647 -2147483647 -2147483647 -2147483647 -2147483647 -2147483647 -2147483647 -2147483647 -2147483647 -2147483647 -2147483647 -2147483647 -2147483647 -2147483647 -2147483647 -2147483647 -2147483647 -2147483647 -2147483647 -2147483647 -2147483647 -2147483647 -2147483647 -2147483647 -2147483647 -2147483647 -2147483647 -2147483647 -2147483647 -2147483647 -2147483647 -2147483647 -2147483647 -2147483647 -2147483647 -2147483647 -2147483647 -2147483647 -2147483647 -2147483647 -2147483647 -2147483647 -2147483647 -2147483647 -2147483647 -2147483647 -2147483647 -2147483647 -2147483647 -2147483647 -2147483647 -2147483647 -2147483647 -2147483647 -2147483647 -2147483647 -2147483647 -2147483647
33 33 34 34 35 34 35 38 39 41 41 42 42 41 40 37 35 33 34 34 35 34 34 33 32 31 30 30 29 30 29 30 31 31 32 31 31 31 32 35 37 40 43 43 46 46 49 52 57 59 60 61 61 61 60 60 61 60 60 60 60 60 59 58 59 57 57 56 55 53 53 52 52 51 50 50 50 50 50 49 48 48 48 49 49 49 48 48 49 51 52 53 53 54 54 54 54 53 54 55 55 55 55 56 56 56 59 59 61 62 62 64 65 68 69 71 68 67 67 68 68 68 68 68 69 69 71 71 70 69 70 69 71 73 73 74 75 77 78 78 80 82 83 84 85 87 88 90 91 92 93 95 98 98 96 96 97 100 101 104 -2147483647 -2147483647 -2147483647 -2147483647 -2147483647 -2147483647 -2147483647 -2147483647 -2147483647 -2147483647 -2147483647 -2147483647 -2147483647 -2147483647 -2147483647 -2147483647 -2147483647 -2147483647 -2147483647 -2147483647 -2147483647 -2147483647 -2147483647 -2147483647 -2147483647 -2147483647 -2147483647 -2147483647 -2147483647 -2147483647 -2147483647 -2147483647 -2147483647 -2147483647 -2147483647 -2147483647 -2147483647 -2147483647 -2147483647 -2147483647 -2147483647 -2147483647 -2147483647 -2147483647 -2147483647 -2147483647 -2147483647 -2147483647 -2147483647 -2147483647 -2147483647 -2147483647 -2147483647 -2147483647 -2147483647 -2147483647 -2147483647 -2147483647 -2147483647 -2147483647 -2147483647 -2147483647 -2147483647 -2147483647 -2147483647 -2147483647 -2147483647 -2147483647 -2147483647 -2147483647 -2147483647 -2147483647 -2147483647 -2147483647 -2147483647 -2147483647 -2147483647 -2147483647 -2147483647 -2147483647
38 36 37 39 38 37 38 39 41 41 42 42 44 44 42 39 39 36 38 37 37 36 36 36 35 33 31 30 31 32 33 34 32 33 34 34 35 36 37 37 37 43 48 50 49 50 54 56 58 61 60 60 61 62 61 62 62 62 61 61 60 60 60 59 59 59 58 57 55 54 55 54 52 53 53 52 52 50 50 50 50 50 51 49 50 52 51 50 51 52 54 55 55 56 56 57 56 55 55 55 56 55 56 58 58 58 59 60 62 63 64 64 67 69 70 71 71 71 70 70 70 71 70 70 71 71 71 72 72 72 73 73 73 74 76 77 78 79 79 80 81 83 84 85 87 88 88 90 91 91 93 97 102 100 98 97 100 -2147483647 -2147483647 -2147483647 -2147483647 -2147483647 -2147483647 -2147483647 -2147483647 -2147483647 -2147483647 -2147483647 -2147483647 -2147483647 -2147483647 -2147483647 -2147483647 -2147483647 -2147483647 -2147483647 -2147483647 -2147483647 -2147483647 -2147483647 -2147483647 -2147483647 -2147483647 -2147483647 -2147483647 -2147483647 -2147483647 -2147483647 -2147483647 -2147483647 -2147483647 -2147483647 -2147483647 -2147483647 -2147483647 -2147483647 -2147483647 -2147483647 -2147483647 -2147483647 -2147483647 -2147483647 -2147483647 -2147483647 -2147483647 -2147483647 -2147483647 -2147483647 -2147483647 -2147483647 -2147483647 -2147483647 -2147483647 -2147483647 -2147483647 -2147483647 -2147483647 -2147483647 -2147483647 -2147483647 -2147483647 -2147483647 -2147483647 -2147483647 -2147483647 -2147483647 -2147483647 -2147483647 -2147483647 -2147483647 -2147483647 -2147483647 -2147483647 -2147483647 -2147483647 -2147483647 -2147483647 -2147483647 -2147483647 -2147483647
41 42 42 43 42 42 41 40 40 40 41 42 44 46 45 42 43 41 41 40 40 38 35 35 37 32 29 31 31 32 30 33 36 37 35 35 35 37 36 37 39 39 43 49 52 52 53 56 58 60 62 62 63 62 63 62 63 62 61 62 61 62 60 61 60 59 59 57 57 56 56 55 54 55 55 53 52 51 51 52 51 52 52 52 53 53 54 53 53 52 53 54 55 56 57 57 57 56 56 57 57 57 57 59 61 62 62 62 64 66 67 67 69 70 71 72 72 73 72 72 72 73 72 72 72 72 72 73 73 73 73 75 74 75 77 78 79 79 80 79 80 82 84 86 86 89 89 91 92 92 94 96 102 -2147483647 101 -2147483647 -2147483647 -2147483647 -2147483647 -2147483647 -2147483647 -2147483647 -2147483647 -2147483647 -2147483647 -2147483647 -2147483647 -2147483647 -2147483647 -2147483647 -2147483647 -2147483647 -2147483647 -2147483647 -2147483647 -2147483647 -2147483647 -2147483647 -2147483647 -2147483647 -2147483647 -2147483647 -2147483647 -2147483647 -2147483647 -2147483647 -2147483647 -2147483647 -2147483647 -2147483647 -2147483647 -2147483647 -2147483647 -2147483647 -2147483647 -2147483647 -2147483647 -2147483647 -2147483647 -2147483647 -2147483647 -2147483647 -2147483647 -2147483647 -2147483647 -2147483647 -2147483647 -2147483647 -2147483647 -2147483647 -2147483647 -2147483647 -2147483647 -2147483647 -2147483647 -2147483647 -2147483647 -2147483647 -2147483647 -2147483647 -2147483647 -2147483647 -2147483647 -2147483647 -2147483647 -2147483647 -2147483647 -2147483647 -2147483647 -2147483647 -2147483647 -2147483647 -2147483647 -2147483647 -2147483647 -2147483647 -2147483647 -2147483647 -2147483647 -2147483647
42 44 45 47 47 48 48 44 44 45 44 44 42 39 46 46 46 45 43 43 43 39 38 39 37 34 33 33 32 30 31 33 36 40 40 41 41 41 40 38 38 41 46 49 52 53 56 57 59 60 61 63 62 63 63 64 62 63 63 63 62 62 62 62 60 61 59 59 58 58 57 56 56 56 55 54 54 53 53 52 53 53 53 54 54 54 55 55 54 54 54 54 54 56 57 57 56 57 57 57 59 59 60 61 62 62 64 64 65 66 67 69 70 70 72 73 73 74 74 74 73 73 74 74 74 74 74 73 75 75 75 76 76 77 77 78 78 79 80 78 78 82 85 86 88 90 91 92 94 94 96 98 -2147483647 -2147483647 -2147483647 -2147483647 -2147483647 -2147483647 -2147483647 -2147483647 -2147483647 -2147483647 -2147483647 -2147483647 -2147483647 -2147483647 -2147483647 -2147483647 -2147483647 -2147483647 -2147483647 -2147483647 -2147483647 -2147483647 -2147483647 -2147483647 -2147483647 -2147483647 -2147483647 -2147483647 -2147483647 -2147483647 -2147483647 -2147483647 -2147483647 -2147483647 -2147483647 -2147483647 -2147483647 -2147483647 -2147483647 -2147483647 -2147483647 -2147483647 -2147483647 -2147483647 -2147483647 -2147483647 -2147483647 -2147483647 -2147483647 -2147483647 -2147483647 -2147483647 -2147483647 -2147483647 -2147483647 -2147483647 -2147483647 -2147483647 -2147483647 -2147483647 -2147483647 -2147483647 -2147483647 -2147483647 -2147483647 -2147483647 -2147483647 -2147483647 -2147483647 -2147483647 -2147483647 -2147483647 -2147483647 -2147483647 -2147483647 -2147483647 -2147483647 -2147483647 -2147483647 -2147483647 -2147483647 -2147483647 -2147483647 -2147483647 -2147483647 -2147483647 -2147483647 -2147483647
46 46 48 48 50 51 51 49 48 46 44 45 44 38 39 40 40 43 45 45 45 43 47 45 44 45 43 39 38 35 36 37 38 41 44 46 52 49 48 48 47 49 51 54 56 56 58 58 59 61 62 63 63 63 64 63 64 64 64 63 63 64 62 62 62 60 60 60 59 58 58 58 57 56 56 56 55 54 54 53 54 53 53 53 54 55 55 56 54 55 55 55 54 55 56 56 56 58 58 57 57 59 60 61 63 62 64 64 67 67 68 70 71 72 73 74 73 74 74 75 74 75 76 75 75 77 76 76 75 78 78 78 80 80 79 80 81 83 85 85 84 86 90 93 94 94 95 96 -2147483647 -2147483647 -2147483647 -2147483647 -2147483647 -2147483647 -2147483647 -2147483647 -2147483647 -2147483647 -2147483647 -2147483647 -2147483647 -2147483647 -2147483647 -2147483647 -2147483647 -2147483647 -2147483647 -2147483647 -2147483647 -2147483647 -2147483647 -2147483647 -2147483647 -2147483647 -2147483647 -2147483647 -2147483647 -2147483647 -2147483647 -2147483647 -2147483647 -2147483647 -2147483647 -2147483647 -2147483647 -2147483647 -2147483647 -2147483647 -2147483647 -2147483647 -2147483647 -2147483647 -2147483647 -2147483647 -2147483647 -2147483647 -2147483647 -2147483647 -2147483647 -2147483647 -2147483647 -2147483647 -2147483647 -2147483647 -2147483647 -2147483647 -2147483647 -2147483647 -2147483647 -2147483647 -2147483647 -2147483647 -2147483647 -2147483647 -2147483647 -2147483647 -2147483647 -2147483647 -2147483647 -2147483647 -2147483647 -2147483647 -2147483647 -2147483647 -2147483647 -2147483647 -2147483647 -2147483647 -2147483647 -2147483647 -2147483647 -2147483647 -2147483647 -2147483647 -2147483647 -2147483647 -2147483647 -2147483647 -2147483647 -2147483647
51 51 49 51 53 52 50 48 51 50 50 50 49 47 46 43 42 45 43 43 44 49 48 47 47 46 46 47 47 45 39 40 44 48 48 48 48 49 50 51 52 53 56 56 56 57 59 59 60 63 64 63 64 65 65 64 65 65 64 64 64 64 63 63 63 61 61 60 59 59 58 58 57 57 57 57 56 56 55 55 54 53 52 54 55 56 56 55 54 54 53 54 54 54 55 56 56 58 59 59 59 61 61 61 64 64 64 65 66 69 69 70 72 73 73 74 75 75 75 74 76 76 75 76 76 75 77 77 77 79 79 79 81 81 82 84 86 88 -2147483647 -2147483647 -2147483647 -2147483647 -2147483647 -2147483647 -2147483647 -2147483647 -2147483647 -2147483647 -2147483647 -2147483647 -2147483647 -2147483647 -2147483647 -2147483647 -2147483647 -2147483647 -2147483647 -2147483647 -2147483647 -2147483647 -2147483647 -2147483647 -2147483647 -2147483647 -2147483647 -2147483647 -2147483647 -2147483647 -2147483647 -2147483647 -2147483647 -2147483647 -2147483647 -2147483647 -2147483647 -2147483647 -2147483647 -2147483647 -2147483647 -2147483647 -2147483647 -2147483647 -2147483647 -2147483647 -2147483647 -2147483647 -2147483647 -2147483647 -2147483647 -2147483647 -2147483647 -2147483647 -2147483647 -2147483647 -2147483647 -2147483647 -2147483647 -2147483647 -2147483647 -2147483647 -2147483647 -2147483647 -2147483647 -2147483647 -2147483647 -2147483647 -2147483647 -2147483647 -2147483647 -2147483647 -2147483647 -2147483647 -2147483647 -2147483647 -2147483647 -2147483647 -2147483647 -2147483647 -2147483647 -2147483647 -2147483647 -2147483647 -2147483647 -2147483647 -2147483647 -2147483647 -2147483647 -2147483647 -2147483647 -2147483647 -2147483647 -2147483647 -2147483647 -2147483647 -2147483647 -2147483647 -2147483647 -2147483647 -2147483647 -2147483647
55 55 54 53 54 54 54 55 55 56 55 54 53 52 60 54 53 56 50 48 48 51 49 48 48 48 48 48 47 47 48 49 50 49 50 51 51 50 52 53 54 54 56 56 56 58 59 60 62 63 64 64 64 66 64 65 66 65 65 65 65 64 63 63 63 62 62 61 60 60 59 58 58 58 59 58 57 57 56 55 55 55 54 54 55 55 55 54 54 54 55 55 56 56 57 59 59 58 60 60 61 61 62 63 64 65 66 67 68 68 70 71 71 72 74 73 75 76 75 75 77 76 76 77 77 76 77 78 78 80 79 80 83 85 -2147483647 -2147483647 -2147483647 -2147483647 -2147483647 -2147483647 -2147483647 -2147483647 -2147483647 -2147483647 -2147483647 -2147483647 -2147483647 -2147483647 -2147483647 -2147483647 -2147483647 -2147483647 -2147483647 -2147483647 -2147483647 -2147483647 -2147483647 -2147483647 -2147483647 -2147483647 -2147483647 -2147483647 -2147483647 -2147483647 -2147483647 -2147483647 -2147483647 -2147483647 -2147483647 -2147483647 -2147483647 -2147483647 -2147483647 -2147483647 -2147483647 -2147483647 -2147483647 -2147483647 -2147483647 -2147483647 -2147483647 -2147483647 -2147483647 -2147483647 -2147483647 -2147483647 -2147483647 -2147483647 -2147483647 -2147483647 -2147483647 -2147483647 -2147483647 -2147483647 -2147483647 -2147483647 -2147483647 -2147483647 -2147483647 -2147483647 -2147483647 -2147483647 -2147483647 -2147483647 -2147483647 -2147483647 -2147483647 -2147483647 -2147483647 -2147483647 -2147483647 -2147483647 -2147483647 -2147483647 -2147483647 -2147483647 -2147483647 -2147483647 -2147483647 -2147483647 -2147483647 -2147483647 -2147483647 -2147483647 -2147483647 -2147483647 -2147483647 -2147483647 -2147483647 -2147483647 -2147483647 -2147483647 -2147483647 -2147483647 -2147483647 -2147483647 -2147483647 -2147483647 -2147483647 -2147483647
54 58 57 57 56 58 59 57 57 57 56 64 57 58 62 56 54 53 53 52 56 54 52 50 50 50 49 49 48 49 49 51 52 51 52 52 53 53 53 54 55 55 56 57 58 60 61 62 62 64 65 65 66 67 65 66 66 65 66 65 64 65 64 63 63 63 63 62 61 61 60 59 57 58 57 58 58 58 56 56 55 56 56 55 54 54 55 56 55 55 56 57 57 57 57 58 59 59 60 61 61 61 64 64 64 65 66 68 69 69 69 70 72 70 72 74 74 74 76 77 76 77 77 77 78 78 79 81 81 83 84 -2147483647 -2147483647 -2147483647 -2147483647 -2147483647 -2147483647 -2147483647 -2147483647 -2147483647 -2147483647 -2147483647 -2147483647 -2147483647 -2147483647 -2147483647 -2147483647 -2147483647 -2147483647 -2147483647 -2147483647 -2147483647 -2147483647 -2147483647 -2147483647 -2147483647 -2147483647 -2147483647 -2147483647 -2147483647 -2147483647 -2147483647 -2147483647 -2147483647 -2147483647 -2147483647 -2147483647 -2147483647 -2147483647 -2147483647 -2147483647 -2147483647 -2147483647 -2147483647 -2147483647 -2147483647 -2147483647 -2147483647 -2147483647 -2147483647 -2147483647 -2147483647 -2147483647 -2147483647 -2147483647 -2147483647 -2147483647 -2147483647 -2147483647 -2147483647 -2147483647 -2147483647 -2147483647 -2147483647 -2147483647 -2147483647 -2147483647 -2147483647 -2147483647 -2147483647 -2147483647 -2147483647 -2147483647 -2147483647 -2147483647 -2147483647 -2147483647 -2147483647 -2147483647 -2147483647 -2147483647 -2147483647 -2147483647 -2147483647 -2147483647 -2147483647 -2147483647 -2147483647 -2147483647 -2147483647 -2147483647 -2147483647 -2147483647 -2147483647 -2147483647 -2147483647 -2147483647 -2147483647 -2147483647 -2147483647 -2147483647 -2147483647 -2147483647 -2147483647 -2147483647 -2147483647 -2147483647 -2147483647 -2147483647 -2147483647
56 61 62 61 62 61 62 60 59 58 62 59 59 58 57 56 55 54 55 54 54 53 52 52 52 52 52 52 51 51 53 54 52 53 54 55 54 55 55 56 55 57 57 58 59 61 62 63 63 65 65 66 67 65 65 66 65 65 65 66 65 65 66 64 64 64 63 62 62 61 60 60 59 58 58 58 58 57 57 56 56 57 57 56 54 54 57 57 55 54 56 57 57 58 58 58 60 60 60 61 61 62 62 63 65 65 67 68 69 69 70 70 72 72 73 74 73 75 77 77 77 79 79 80 82 84 -2147483647 -2147483647 -2147483647 -2147483647 -2147483647 -2147483647 -2147483647 -2147483647 -2147483647 -2147483647 -2147483647 -2147483647 -2147483647 -2147483647 -2147483647 -2147483647 -2147483647 -2147483647 -2147483647 -2147483647 -2147483647 -2147483647 -2147483647 -2147483647 -2147483647 -2147483647 -2147483647 -2147483647 -2147483647 -2147483647 -2147483647 -2147483647 -2147483647 -2147483647 -2147483647 -2147483647 -2147483647 -2147483647 -2147483647 -2147483647 -2147483647 -2147483647 -2147483647 -2147483647 -2147483647 -2147483647 -2147483647 -2147483647 -2147483647 -2147483647 -2147483647 -2147483647 -2147483647 -2147483647 -2147483647 -2147483647 -2147483647 -2147483647 -2147483647 -2147483647 -2147483647 -2147483647 -2147483647 -2147483647 -2147483647 -2147483647 -2147483647 -2147483647 -2147483647 -2147483647 -2147483647 -2147483647 -2147483647 -2147483647 -2147483647 -2147483647 -2147483647 -2147483647 -2147483647 -2147483647 -2147483647 -2147483647 -2147483647 -2147483647 -2147483647 -2147483647 -2147483647 -2147483647 -2147483647 -2147483647 -2147483647 -2147483647 -2147483647 -2147483647 -2147483647 -2147483647 -2147483647 -2147483647 -2147483647 -2147483647 -2147483647 -2147483647 -2147483647 -2147483647 -2147483647 -2147483647 -2147483647 -2147483647 -2147483647 -2147483647 -2147483647 -2147483647 -2147483647 -2147483647
65 65 65 64 64 64 63 61 62 62 61 61 60 59 60 59 58 57 56 56 55 56 54 54 55 55 54 55 54 55 55 56 55 56 56 56 57 57 57 58 57 59 59 60 61 63 63 63 63 65 66 67 68 67 67 66 65 65 66 66 66 66 65 65 64 64 64 63 63 62 61 61 60 59 59 59 59 58 57 57 56 57 58 57 56 57 56 58 57 57 57 57 58 58 58 59 59 59 60 61 63 63 63 64 65 66 67 67 69 71 71 72 73 74 74 74 75 76 77 79 80 81 83 -2147483647 -2147483647 -2147483647 -2147483647 -2147483647 -2147483647 -2147483647 -2147483647 -2147483647 -2147483647 -2147483647 -2147483647 -2147483647 -2147483647 -2147483647 -2147483647 -2147483647 -2147483647 -2147483647 -2147483647 -2147483647 -2147483647 -2147483647 -2147483647 -2147483647 -2147483647 -2147483647 -2147483647 -2147483647 -2147483647 -2147483647 -2147483647 -2147483647 -2147483647 -2147483647 -2147483647 -2147483647 -2147483647 -2147483647 -2147483647 -2147483647 -2147483647 -2147483647 -2147483647 -2147483647 -2147483647 -2147483647 -2147483647 -2147483647 -2147483647 -2147483647 -2147483647 -2147483647 -2147483647 -2147483647 -2147483647 -2147483647 -2147483647 -2147483647 -2147483647 -2147483647 -2147483647 -2147483647 -2147483647 -2147483647 -2147483647 -2147483647 -2147483647 -2147483647 -2147483647 -2147483647 -2147483647 -2147483647 -2147483647 -2147483647 -2147483647 -2147483647 -2147483647 -2147483647 -2147483647 -2147483647 -2147483647 -2147483647 -2147483647 -2147483647 -2147483647 -2147483647 -2147483647 -2147483647 -2147483647 -2147483647 -2147483647 -2147483647 -2147483647 -2147483647 -2147483647 -2147483647 -2147483647 -2147483647 -2147483647 -2147483647 -2147483647 -2147483647 -2147483647 -2147483647 -2147483647 -2147483647 -2147483647 -2147483647 -2147483647 -2147483647 -2147483647 -2147483647 -2147483647 -2147483647 -2147483647 -2147483647
68 67 67 67 66 66 66 65 65 63 62 62 62 62 61 60 60 59 59 58 57 58 57 57 57 57 58 57 56 57 57 57 57 57 58 58 57 59 59 60 60 60 61 62 62 64 64 64 64 65 67 68 67 68 68 68 66 67 68 67 67 67 66 66 66 64 64 64 63 63 63 61 61 61 61 59 59 60 59 58 58 58 58 59 58 57 57 58 58 58 58 59 59 59 60 60 60 60 61 61 62 64 64 65 66 66 68 69 69 71 72 73 73 75 75 76 78 79 80 82 83 -2147483647 -2147483647 -2147483647 -2147483647 -2147483647 -2147483647 -2147483647 -2147483647 -2147483647 -2147483647 -2147483647 -2147483647 -2147483647 -2147483647 -2147483647 -2147483647 -2147483647 -2147483647 -2147483647 -2147483647 -2147483647 -2147483647 -2147483647 -2147483647 -2147483647 -2147483647 -2147483647 -2147483647 -2147483647 -2147483647 -2147483647 -2147483647 -2147483647 -2147483647 -2147483647 -2147483647 -2147483647 -2147483647 -2147483647 -2147483647 -2147483647 -2147483647 -2147483647 -2147483647 -2147483647 -2147483647 -2147483647 -2147483647 -2147483647 -2147483647 -2147483647 -2147483647 -2147483647 -2147483647 -2147483647 -2147483647 -2147483647 -2147483647 -2147483647 -2147483647 -2147483647 -2147483647 -2147483647 -2147483647 -2147483647 -2147483647 -2147483647 -2147483647 -2147483647 -2147483647 -2147483647 -2147483647 -2147483647 -2147483647 -2147483647 -2147483647 -2147483647 -2147483647 -2147483647 -2147483647 -2147483647 -2147483647 -2147483647 -2147483647 -2147483647 -2147483647 -2147483647 -2147483647 -2147483647 -2147483647 -2147483647 -2147483647 -2147483647 -2147483647 -2147483647 -2147483647 -2147483647 -2147483647 -2147483647 -2147483647 -2147483647 -2147483647 -2147483647 -2147483647 -2147483647 -2147483647 -2147483647 -2147483647 -2147483647 -2147483647 -2147483647 -2147483647 -2147483647 -2147483647 -2147483647 -2147483647 -2147483647 -2147483647 -2147483647
71 70 70 69 68 67 68 67 67 66 65 64 63 63 62 62 61 63 62 61 61 60 60 59 59 59 60 60 58 58 59 59 58 59 60 61 60 61 61 61 62 62 63 63 64 65 65 66 67 67 68 67 68 68 68 67 68 68 67 68 68 67 67 67 67 65 65 65 65 64 63 62 62 62 61 60 60 60 59 59 59 60 59 58 58 58 58 58 58 58 59 59 60 59 60 60 61 61 62 63 63 63 66 66 68 68 69 71 71 71 74 74 76 79 81 80 82 -2147483647 -2147483647 -2147483647 -2147483647 -2147483647 -2147483647 -2147483647 -2147483647 -2147483647 -2147483647 -2147483647 -2147483647 -2147483647 -2147483647 -2147483647 -2147483647 -2147483647 -2147483647 -2147483647 -2147483647 -2147483647 -2147483647 -2147483647 -2147483647 -2147483647 -2147483647 -2147483647 -2147483647 -2147483647 -2147483647 -2147483647 -2147483647 -2147483647 -2147483647 -2147483647 -2147483647 -2147483647 -2147483647 -2147483647 -2147483647 -2147483647 -2147483647 -2147483647 -2147483647 -2147483647 -2147483647 -2147483647 -2147483647 -2147483647 -2147483647 -2147483647 -2147483647 -2147483647 -2147483647 -2147483647 -2147483647 -2147483647 -2147483647 -2147483647 -2147483647 -2147483647 -2147483647 -2147483647 -2147483647 -2147483647 -2147483647 -2147483647 -2147483647 -2147483647 -2147483647 -2147483647 -2147483647 -2147483647 -2147483647 -2147483647 -2147483647 -2147483647 -2147483647 -2147483647 -2147483647 -2147483647 -2147483647 -2147483647 -2147483647 -2147483647 -2147483647 -2147483647 -2147483647 -2147483647 -2147483647 -2147483647 -2147483647 -2147483647 -2147483647 -2147483647 -2147483647 -2147483647 -2147483647 -2147483647 -2147483647 -2147483647 -2147483647 -2147483647 -2147483647 -2147483647 -2147483647 -2147483647 -2147483647 -2147483647 -2147483647 -2147483647 -2147483647 -2147483647 -2147483647 -2147483647 -2147483647 -2147483647 -2147483647 -2147483647 -2147483647 -2147483647 -2147483647 -2147483647
73 73 72 72 71 71 71 69 69 69 67 66 65 64 63 64 63 63 64 64 63 63 62 62 62 61 61 61 61 61 61 62 60 60 61 61 62 62 62 62 63 64 64 65 66 66 66 67 67 68 68 68 68 69 69 69 69 69 69 69 69 68 68 68 67 67 67 65 65 64 63 63 62 61 61 61 61 60 60 60 61 59 59 59 59 59 59 60 58 58 59 59 59 59 61 61 62 62 63 63 64 64 67 69 70 70 72 73 73 75 77 79 -2147483647 -2147483647 -2147483647 -2147483647 -2147483647 -2147483647 -2147483647 -2147483647 -2147483647 -2147483647 -2147483647 -2147483647 -2147483647 -2147483647 -2147483647 -2147483647 -2147483647 -2147483647 -2147483647 -2147483647 -2147483647 -2147483647 -2147483647 -2147483647 -2147483647 -2147483647 -2147483647 -2147483647 -2147483647 -2147483647 -2147483647 -2147483647 -2147483647 -2147483647 -2147483647 -2147483647 -2147483647 -2147483647 -2147483647 -2147483647 -2147483647 -2147483647 -2147483647 -2147483647 -2147483647 -2147483647 -2147483647 -2147483647 -2147483647 -2147483647 -2147483647 -2147483647 -2147483647 -2147483647 -2147483647 -2147483647 -2147483647 -2147483647 -2147483647 -2147483647 -2147483647 -2147483647 -2147483647 -2147483647 -2147483647 -2147483647 -2147483647 -2147483647 -2147483647 -2147483647 -2147483647 -2147483647 -2147483647 -2147483647 -2147483647 -2147483647 -2147483647 -2147483647 -2147483647 -2147483647 -2147483647 -2147483647 -2147483647 -2147483647 -2147483647 -2147483647 -2147483647 -2147483647 -2147483647 -2147483647 -2147483647 -2147483647 -2147483647 -2147483647 -2147483647 -2147483647 -2147483647 -2147483647 -2147483647 -2147483647 -2147483647 -2147483647 -2147483647 -2147483647 -2147483647 -2147483647 -2147483647 -2147483647 -2147483647 -2147483647 -2147483647 -2147483647 -2147483647 -2147483647 -2147483647 -2147483647 -2147483647 -2147483647 -2147483647 -2147483647 -2147483647 -2147483647 -2147483647 -2147483647 -2147483647 -2147483647 -2147483647 -2147483647
75 76 76 75 74 73 73 73 72 71 71 69 67 67 66 65 64 65 66 66 65 65 63 63 64 63 63 62 62 62 63 62 61 62 63 64 63 64 64 64 65 65 65 66 67 67 67 68 68 69 69 69 69 70 71 70 70 70 70 70 70 68 68 67 67 67 67 66 66 65 64 63 63 62 61 61 62 61 61 61 61 60 60 60 60 60 59 60 60 60 60 60 60 61 63 63 63 64 64 66 68 68 69 70 73 74 -2147483647 -2147483647 -2147483647 -2147483647 -2147483647 -2147483647 -2147483647 -2147483647 -2147483647 -2147483647 -2147483647 -2147483647 -2147483647 -2147483647 -2147483647 -2147483647 -2147483647 -2147483647 -2147483647 -2147483647 -2147483647 -2147483647 -2147483647 -2147483647 -2147483647 -2147483647 -2147483647 -2147483647 -2147483647 -2147483647 -2147483647 -2147483647 -2147483647 -2147483647 -2147483647 -2147483647 -2147483647 -2147483647 -2147483647 -2147483647 -2147483647 -2147483647 -2147483647 -2147483647 -2147483647 -2147483647 -2147483647 -2147483647 -2147483647 -2147483647 -2147483647 -2147483647 -2147483647 -2147483647 -2147483647 -2147483647 -2147483647 -2147483647 -2147483647 -2147483647 -2147483647 -2147483647 -2147483647 -2147483647 -2147483647 -2147483647 -2147483647 -2147483647 -2147483647 -2147483647 -2147483647 -2147483647 -2147483647 -2147483647 -2147483647 -2147483647 -2147483647 -2147483647 -2147483647 -2147483647 -2147483647 -2147483647 -2147483647 -2147483647 -2147483647 -2147483647 -2147483647 -2147483647 -2147483647 -2147483647 -2147483647 -2147483647 -2147483647 -2147483647 -2147483647 -2147483647 -2147483647 -2147483647 -2147483647 -2147483647 -2147483647 -2147483647 -2147483647 -2147483647 -2147483647 -2147483647 -2147483647 -2147483647 -2147483647 -2147483647 -2147483647 -2147483647 -2147483647 -2147483647 -2147483647 -2147483647 -2147483647 -2147483647 -2147483647 -2147483647 -2147483647 -2147483647 -2147483647 -2147483647 -2147483647 -2147483647 -2147483647 -2147483647 -2147483647 -2147483647 -2147483647 -2147483647 -2147483647 -2147483647
78 79 78 76 75 75 74 75 73 75 74 72 71 71 69 67 65 66 67 67 68 67 66 66 65 65 66 64 64 64 64 64 64 64 65 65 65 65 65 65 66 67 66 68 68 68 68 69 70 69 70 71 70 71 71 70 71 71 70 69 70 69 69 68 67 67 67 67 66 66 65 64 64 63 63 63 61 61 62 64 63 63 61 60 61 60 61 61 63 63 63 62 62 63 64 64 66 67 68 -2147483647 -2147483647 -2147483647 -2147483647 -2147483647 -2147483647 -2147483647 -2147483647 -2147483647 -2147483647 -2147483647 -2147483647 -2147483647 -2147483647 -2147483647 -2147483647 -2147483647 -2147483647 -2147483647 -2147483647 -2147483647 -2147483647 -2147483647 -2147483647 -2147483647 -2147483647 -2147483647 -2147483647 -2147483647 -2147483647 -2147483647 -2147483647 -2147483647 -2147483647 -2147483647 -2147483647 -2147483647 -2147483647 -2147483647 -2147483647 -2147483647 -2147483647 -2147483647 -2147483647 -2147483647 -2147483647 -2147483647 -2147483647 -2147483647 -2147483647 -2147483647 -2147483647 -2147483647 -2147483647 -2147483647 -2147483647 -2147483647 -2147483647 -2147483647 -2147483647 -2147483647 -2147483647 -2147483647 -2147483647 -2147483647 -2147483647 -2147483647 -2147483647 -2147483647 -2147483647 -2147483647 -2147483647 -2147483647 -2147483647 -2147483647 -2147483647 -2147483647 -2147483647 -2147483647 -2147483647 -2147483647 -2147483647 -2147483647 -2147483647 -2147483647 -2147483647 -2147483647 -2147483647 -2147483647 -2147483647 -2147483647 -2147483647 -2147483647 -2147483647 -2147483647 -2147483647 -2147483647 -2147483647 -2147483647 -2147483647 -2147483647 -2147483647 -2147483647 -2147483647 -2147483647 -2147483647 -2147483647 -2147483647 -2147483647 -2147483647 -2147483647 -2147483647 -2147483647 -2147483647 -2147483647 -2147483647 -2147483647 -2147483647 -2147483647 -2147483647 -2147483647 -2147483647 -2147483647 -2147483647 -2147483647 -2147483647 -2147483647 -2147483647 -2147483647 -2147483647 -2147483647 -2147483647 -2147483647 -2147483647 -2147483647 -2147483647 -2147483647 -2147483647 -2147483647 -2147483647 -2147483647
81 82 81 79 78 77 78 77 75 75 76 74 74 73 72 71 70 69 70 69 69 68 68 66 67 67 67 66 65 65 65 66 65 65 66 66 66 66 67 66 66 68 67 68 68 69 69 70 70 70 71 71 72 72 71 70 70 69 70 70 69 69 70 68 67 68 67 66 66 65 65 66 64 64 64 63 61 60 61 63 64 64 64 62 61 62 63 63 64 64 65 65 67 68 67 68 -2147483647 -2147483647 -2147483647 -2147483647 -2147483647 -2147483647 -2147483647 -2147483647 -2147483647 -2147483647 -2147483647 -2147483647 -2147483647 -2147483647 -2147483647 -2147483647 -2147483647 -2147483647 -2147483647 -2147483647 -2147483647 -2147483647 -2147483647 -2147483647 -2147483647 -2147483647 -2147483647 -2147483647 -2147483647 -2147483647 -2147483647 -2147483647 -2147483647 -2147483647 -2147483647 -2147483647 -2147483647 -2147483647 -2147483647 -2147483647 -2147483647 -2147483647 -2147483647 -2147483647 -2147483647 -2147483647 -2147483647 -2147483647 -2147483647 -2147483647 -2147483647 -2147483647 -2147483647 -2147483647 -2147483647 -2147483647 -2147483647 -2147483647 -2147483647 -2147483647 -2147483647 -2147483647 -2147483647 -2147483647 -2147483647 -2147483647 -2147483647 -2147483647 -2147483647 -2147483647 -2147483647 -2147483647 -2147483647 -2147483647 -2147483647 -2147483647 -2147483647 -2147483647 -2147483647 -2147483647 -2147483647 -2147483647 -2147483647 -2147483647 -2147483647 -2147483647 -2147483647 -2147483647 -2147483647 -2147483647 -2147483647 -2147483647 -2147483647 -2147483647 -2147483647 -2147483647 -2147483647 -2147483647 -2147483647 -2147483647 -2147483647 -2147483647 -2147483647 -2147483647 -2147483647 -2147483647 -2147483647 -2147483647 -2147483647 -2147483647 -2147483647 -2147483647 -2147483647 -2147483647 -2147483647 -2147483647 -2147483647 -2147483647 -2147483647 -2147483647 -2147483647 -2147483647 -2147483647 -2147483647 -2147483647 -2147483647 -2147483647 -2147483647 -2147483647 -2147483647 -2147483647 -2147483647 -2147483647 -2147483647 -2147483647 -2147483647 -2147483647 -2147483647 -2147483647 -2147483647 -2147483647 -2147483647 -2147483647 -2147483647
84 83 83 82 81 81 80 79 79 78 77 76 75 75 74 74 72 72 71 70 70 70 70 68 68 68 68 68 66 65 66 67 66 67 67 68 67 67 68 67 68 69 68 69 70 70 70 70 70 71 71 71 72 71 70 72 71 70 70 71 70 70 69 68 69 69 68 67 66 66 66 66 64 64 64 64 63 62 63 64 65 65 65 64 64 65 66 -2147483647 -2147483647 -2147483647 -2147483647 -2147483647 -2147483647 -2147483647 -2147483647 -2147483647 -2147483647 -2147483647 -2147483647 -2147483647 -2147483647 -2147483647 -2147483647 -2147483647 -2147483647 -2147483647 -2147483647 -2147483647 -2147483647 -2147483647 -2147483647 -2147483647 -2147483647 -2147483647 -2147483647 -2147483647 -2147483647 -2147483647 -2147483647 -2147483647 -2147483647 -2147483647 -2147483647 -2147483647 -2147483647 -2147483647 -2147483647 -2147483647 -2147483647 -2147483647 -2147483647 -2147483647 -2147483647 -2147483647 -2147483647 -2147483647 -2147483647 -2147483647 -2147483647 -2147483647 -2147483647 -2147483647 -2147483647 -2147483647 -2147483647 -2147483647 -2147483647 -2147483647 -2147483647 -2147483647 -2147483647 -2147483647 -2147483647 -2147483647 -2147483647 -2147483647 -2147483647 -2147483647 -2147483647 -2147483647 -2147483647 -2147483647 -2147483647 -2147483647 -2147483647 -2147483647 -2147483647 -2147483647 -2147483647 -2147483647 -2147483647 -2147483647 -2147483647 -2147483647 -2147483647 -2147483647 -2147483647 -2147483647 -2147483647 -2147483647 -2147483647 -2147483647 -2147483647 -2147483647 -2147483647 -2147483647 -2147483647 -2147483647 -2147483647 -2147483647 -2147483647 -2147483647 -2147483647 -2147483647 -2147483647 -2147483647 -2147483647 -2147483647 -2147483647 -2147483647 -2147483647 -2147483647 -2147483647 -2147483647 -2147483647 -2147483647 -2147483647 -2147483647 -2147483647 -2147483647 -2147483647 -2147483647 -2147483647 -2147483647 -2147483647 -2147483647 -2147483647 -2147483647 -2147483647 -2147483647 -2147483647 -2147483647 -2147483647 -2147483647 -2147483647 -2147483647 -2147483647 -2147483647 -2147483647 -2147483647 -2147483647 -2147483647 -2147483647 -2147483647 -2147483647 -2147483647 -2147483647 -2147483647 -2147483647 -2147483647
85 85 84 85 83 82 82 81 82 80 79 77 77 76 75 75 75 74 73 73 72 72 71 70 69 69 69 69 68 67 68 68 68 68 68 69 68 69 69 68 70 70 69 70 71 71 71 71 71 72 72 71 73 71 71 72 71 71 71 71 70 69 70 69 69 70 69 68 67 66 67 67 66 66 67 66 66 67 67 67 67 67 67 66 -2147483647 -2147483647 -2147483647 -2147483647 -2147483647 -2147483647 -2147483647 -2147483647 -2147483647 -2147483647 -2147483647 -2147483647 -2147483647 -2147483647 -2147483647 -2147483647 -2147483647 -2147483647 -2147483647 -2147483647 -2147483647 -2147483647 -2147483647 -2147483647 -2147483647 -2147483647 -2147483647 -2147483647 -2147483647 -2147483647 -2147483647 -2147483647 -2147483647 -2147483647 -2147483647 -2147483647 -2147483647 -2147483647 -2147483647 -2147483647 -2147483647 -2147483647 -2147483647 -2147483647 -2147483647 -2147483647 -2147483647 -2147483647 -2147483647 -2147483647 -2147483647 -2147483647 -2147483647 -2147483647 -2147483647 -2147483647 -2147483647 -2147483647 -2147483647 -2147483647 -2147483647 -2147483647 -2147483647 -2147483647 -2147483647 -2147483647 -2147483647 -2147483647 -2147483647 -2147483647 -2147483647 -2147483647 -2147483647 -2147483647 -2147483647 -2147483647 -2147483647 -2147483647 -2147483647 -2147483647 -2147483647 -2147483647 -2147483647 -2147483647 -2147483647 -2147483647 -2147483647 -2147483647 -2147483647 -2147483647 -2147483647 -2147483647 -2147483647 -2147483647 -2147483647 -2147483647 -2147483647 -2147483647 -2147483647 -2147483647 -2147483647 -2147483647 -2147483647 -2147483647 -2147483647 -2147483647 -2147483647 -2147483647 -2147483647 -2147483647 -2147483647 -2147483647 -2147483647 -2147483647 -2147483647 -2147483647 -2147483647 -2147483647 -2147483647 -2147483647 -2147483647 -2147483647 -2147483647 -2147483647 -2147483647 -2147483647 -2147483647 -2147483647 -2147483647 -2147483647 -2147483647 -2147483647 -2147483647 -2147483647 -2147483647 -2147483647 -2147483647 -2147483647 -2147483647 -2147483647 -2147483647 -2147483647 -2147483647 -2147483647 -2147483647 -2147483647 -2147483647 -2147483647 -2147483647 -2147483647 -2147483647 -2147483647 -2147483647 -2147483647 -2147483647 -2147483647
87 86 86 85 85 85 84 84 83 82 80 79 79 78 77 77 76 74 74 74 73 74 73 72 72 71 70 70 69 70 69 70 69 69 69 70 69 70 70 69 71 72 71 71 71 71 72 73 72 72 73 72 72 73 70 71 72 71 72 72 71 70 70 70 71 72 71 70 69 68 68 68 67 68 69 69 -2147483647 69 -2147483647 -2147483647 -2147483647 -2147483647 -2147483647 -2147483647 -2147483647 -2147483647 -2147483647 -2147483647 -2147483647 -2147483647 -2147483647 -2147483647 -2147483647 -2147483647 -2147483647 -2147483647 -2147483647 -2147483647 -2147483647 -2147483647 -2147483647 -2147483647 -2147483647 -2147483647 -2147483647 -2147483647 -2147483647 -2147483647 -2147483647 -2147483647 -2147483647 -2147483647 -2147483647 -2147483647 -2147483647 -2147483647 -2147483647 -2147483647 -2147483647 -2147483647 -2147483647 -2147483647 -2147483647 -2147483647 -2147483647 -2147483647 -2147483647 -2147483647 -2147483647 -2147483647 -2147483647 -2147483647 -2147483647 -2147483647 -2147483647 -2147483647 -2147483647 -2147483647 -2147483647 -2147483647 -2147483647 -2147483647 -2147483647 -2147483647 -2147483647 -2147483647 -2147483647 -2147483647 -2147483647 -2147483647 -2147483647 -2147483647 -2147483647 -2147483647 -2147483647 -2147483647 -2147483647 -2147483647 -2147483647 -2147483647 -2147483647 -2147483647 -2147483647 -2147483647 -2147483647 -2147483647 -2147483647 -2147483647 -2147483647 -2147483647 -2147483647 -2147483647 -2147483647 -2147483647 -2147483647 -2147483647 -2147483647 -2147483647 -2147483647 -2147483647 -2147483647 -2147483647 -2147483647 -2147483647 -2147483647 -2147483647 -2147483647 -2147483647 -2147483647 -2147483647 -2147483647 -2147483647 -2147483647 -2147483647 -2147483647 -2147483647 -2147483647 -2147483647 -2147483647 -2147483647 -2147483647 -2147483647 -2147483647 -2147483647 -2147483647 -2147483647 -2147483647 -2147483647 -2147483647 -2147483647 -2147483647 -2147483647 -2147483647 -2147483647 -2147483647 -2147483647 -2147483647 -2147483647 -2147483647 -2147483647 -2147483647 -2147483647 -2147483647 -2147483647 -2147483647 -2147483647 -2147483647 -2147483647 -2147483647 -2147483647 -2147483647 -2147483647 -2147483647 -2147483647 -2147483647 -2147483647 -2147483647 -2147483647 -2147483647 -2147483647
