# Supplementary material for: Catchments catch all in South African coastal lowlands: topography and palaeoclimate restricted gene flow in Nymania capensis (Meliaceae)—a multilocus phylogeographic and distribution modelling approach
Source: PeerJ. 2017 Jan 31;5:e2965. doi: 10.7717/peerj.2965 (PMC5289106; doi:10.7717/peerj.2965)
Supplement: Supplemental Information 2 — See the Readme for file descriptions. This zip file includes all DNA alignments. [file peerj-05-2965-s002.zip › SupplementalInformationFiles/SDM.Data/CCSM/bio07.t.ann.range.asc]

NCOLS 240 
NROWS 84 
XLLCORNER 20 
YLLCORNER -35 
CELLSIZE 0.0416666666666667 
NODATA_value -2147483647 
291 294 295 296 298 299 303 303 303 305 305 307 309 310 311 311 308 310 309 308 310 312 313 312 314 313 314 315 315 316 315 314 315 314 314 315 315 313 313 310 312 310 310 311 309 310 310 310 309 309 309 311 309 310 311 312 313 311 311 311 311 310 310 312 312 312 313 314 312 311 313 314 316 316 317 319 318 317 316 314 314 313 311 311 310 308 310 307 308 308 307 305 306 303 304 303 303 304 302 302 302 301 303 302 301 302 302 303 301 302 302 301 302 302 301 301 300 301 301 302 302 304 304 303 303 303 302 303 303 303 305 304 304 303 304 303 301 303 303 303 303 301 302 303 304 303 298 299 300 299 300 300 300 299 299 296 296 295 294 291 287 284 279 274 269 267 265 264 272 272 270 265 264 267 263 261 261 258 255 255 256 253 250 248 246 248 246 245 246 245 246 245 245 243 244 247 248 244 248 249 242 241 249 253 253 255 255 256 256 252 247 243 238 232 228 225 221 218 214 209 198 190 186 186 174 162 153 154 154 146 143 140 139 137 136 134 -2147483647 -2147483647 -2147483647 -2147483647
291 291 291 295 297 299 302 301 302 304 303 305 307 310 311 310 310 309 310 307 308 311 309 311 312 313 313 315 314 314 313 312 313 313 313 312 311 313 312 311 310 311 311 308 310 310 309 308 308 308 308 307 307 307 308 309 309 309 309 310 309 309 309 310 309 311 310 310 310 309 311 310 311 313 314 315 314 314 313 312 311 311 310 309 307 307 306 305 305 306 305 305 303 302 303 301 300 301 301 301 300 299 299 300 298 299 299 299 298 299 300 298 299 299 300 299 299 299 299 300 300 303 302 301 302 303 303 302 302 302 304 303 304 303 302 303 303 301 302 301 301 300 301 302 301 300 297 296 296 296 297 296 296 297 296 295 293 291 290 287 284 282 278 274 270 265 267 266 263 265 263 262 260 262 262 259 257 255 254 253 252 252 248 245 243 248 243 244 242 241 241 242 241 242 240 245 248 247 250 249 247 240 246 249 250 252 249 251 253 250 248 244 238 233 227 225 219 217 212 207 197 179 172 165 168 164 151 145 145 141 139 137 136 135 135 -2147483647 -2147483647 -2147483647 -2147483647 -2147483647
289 289 290 294 296 298 300 302 301 302 302 304 306 308 310 310 309 310 310 311 311 310 309 308 312 313 313 313 314 311 311 311 310 312 311 311 311 311 312 312 311 309 309 309 308 308 308 307 308 307 307 306 307 307 307 307 307 308 308 308 307 307 307 307 308 309 309 309 310 309 309 308 308 311 312 313 311 311 311 310 310 309 310 307 306 305 305 304 304 303 304 304 303 301 300 299 298 299 299 298 299 298 297 297 298 296 295 296 297 297 297 297 296 296 297 297 298 296 296 298 299 301 301 301 301 302 303 302 301 300 303 303 303 302 303 301 300 301 302 301 300 298 300 300 300 298 294 294 295 296 294 293 294 296 293 292 292 289 287 283 286 282 279 274 270 267 271 270 264 260 261 260 258 264 260 257 253 252 251 249 248 247 246 242 241 243 237 237 236 235 237 236 242 240 240 243 245 246 247 247 247 249 247 244 244 246 244 249 249 246 245 242 237 232 227 222 217 211 207 198 191 179 170 164 158 153 149 144 140 137 136 135 133 133 -2147483647 -2147483647 -2147483647 -2147483647 -2147483647 -2147483647
288 288 289 292 293 296 299 302 301 300 301 304 305 306 308 308 309 310 310 310 310 313 312 312 310 311 313 312 312 313 312 311 310 310 309 309 309 312 311 310 309 310 309 309 308 307 307 307 307 306 306 306 306 304 305 304 306 305 307 307 305 304 305 306 307 307 307 307 308 308 307 308 307 307 309 309 308 307 306 309 307 307 306 305 305 304 303 302 302 301 301 301 300 300 299 299 297 296 296 296 296 297 295 295 297 296 294 294 294 294 294 295 295 295 295 294 293 293 293 295 297 298 297 298 299 301 301 300 300 297 303 302 301 301 302 301 301 300 301 300 300 298 300 296 292 291 294 296 296 296 293 293 294 293 291 291 290 287 284 282 280 283 282 274 266 266 268 267 265 261 259 260 260 257 255 253 253 251 248 246 249 247 244 238 237 238 235 234 236 236 234 235 236 240 239 242 241 243 243 244 245 245 243 240 240 242 243 245 243 241 241 237 231 228 225 220 213 207 203 198 188 176 166 161 153 150 145 142 137 136 134 133 133 -2147483647 -2147483647 -2147483647 -2147483647 -2147483647 -2147483647 -2147483647
287 287 287 289 293 296 299 302 303 303 302 303 304 305 305 307 308 310 310 310 310 311 311 312 311 311 310 310 310 311 311 311 309 308 308 310 310 311 309 308 310 310 310 308 308 307 306 305 305 305 305 304 303 303 303 303 303 304 304 304 304 304 304 304 304 304 305 305 304 304 306 306 306 306 306 307 306 304 306 306 306 305 305 305 303 303 300 301 300 299 298 299 298 298 298 296 295 293 294 294 295 294 293 291 292 294 291 290 290 293 292 291 292 293 292 292 287 291 293 293 293 294 295 296 296 298 299 299 299 298 302 302 300 300 301 300 301 300 299 298 298 298 300 296 289 293 293 294 294 294 292 292 293 290 291 289 287 287 282 280 278 275 272 271 269 264 262 262 267 262 257 261 262 260 256 252 249 249 245 243 244 242 240 234 234 235 231 231 232 235 233 234 231 235 237 238 239 240 238 240 239 239 240 239 235 235 240 241 237 236 234 229 224 223 221 216 210 202 194 192 189 179 168 160 151 145 142 138 137 134 133 134 -2147483647 -2147483647 -2147483647 -2147483647 -2147483647 -2147483647 -2147483647 -2147483647
286 287 288 290 294 297 298 299 301 301 303 304 302 303 306 306 308 309 311 311 310 308 309 309 310 309 309 308 309 310 310 308 308 308 308 308 310 309 309 307 308 308 306 307 306 306 304 304 304 304 302 303 302 302 302 303 301 302 301 302 299 301 301 302 302 302 302 302 302 302 302 302 304 303 302 304 304 304 303 303 303 302 302 303 302 301 299 299 298 297 297 297 297 297 296 295 294 293 292 291 292 291 290 289 292 291 289 288 288 290 289 289 290 291 289 289 288 290 291 292 290 290 293 295 296 298 298 299 299 299 301 302 299 299 300 300 299 298 299 298 297 298 298 297 291 292 292 293 294 291 290 289 290 290 289 286 284 284 282 280 276 275 271 269 264 263 267 267 266 256 257 260 261 258 253 250 248 245 243 242 241 236 233 231 230 229 228 229 228 229 231 232 231 229 233 235 235 237 237 238 237 235 233 235 233 235 235 233 231 230 229 227 222 211 213 210 205 199 188 179 179 171 164 156 148 146 141 138 135 133 -2147483647 -2147483647 -2147483647 -2147483647 -2147483647 -2147483647 -2147483647 -2147483647 -2147483647 -2147483647
282 286 288 292 295 295 298 299 302 300 302 302 301 303 305 305 306 309 310 310 310 308 308 308 308 308 309 308 309 308 308 308 307 308 308 308 308 309 307 307 308 307 306 305 306 305 304 303 303 301 302 302 301 301 301 300 300 300 298 299 298 300 299 298 300 300 299 299 299 300 300 301 301 300 300 302 302 301 301 301 301 300 300 301 301 299 300 299 298 297 296 296 295 295 293 294 293 291 291 290 291 291 290 290 290 290 290 289 287 287 290 288 287 288 287 286 287 288 290 290 288 290 293 292 295 297 296 298 298 299 299 300 298 298 299 298 296 296 296 296 296 297 297 298 292 289 290 292 291 290 287 285 286 286 288 285 281 283 282 279 276 275 270 267 265 262 260 260 266 264 262 255 256 255 250 247 246 244 242 239 238 232 230 228 227 225 225 226 225 225 226 229 230 230 229 233 231 234 234 234 234 234 232 233 231 231 232 228 227 227 226 222 211 203 204 204 199 191 186 179 164 164 156 151 145 142 139 135 134 -2147483647 -2147483647 -2147483647 -2147483647 -2147483647 -2147483647 -2147483647 -2147483647 -2147483647 -2147483647 -2147483647
280 286 288 289 290 295 299 299 302 302 301 298 301 304 305 305 304 305 308 309 308 310 309 309 308 307 308 308 307 307 307 308 307 306 308 308 308 308 307 307 306 306 305 305 304 304 303 303 303 301 301 301 301 300 299 300 298 296 296 296 298 298 297 296 297 298 297 296 296 297 297 298 296 298 300 299 299 299 300 298 298 298 298 299 298 298 298 297 296 296 296 293 293 293 292 291 291 290 288 289 290 289 289 289 289 288 288 287 287 287 288 288 286 287 287 286 286 287 287 288 287 288 291 293 293 295 296 297 298 300 300 298 297 296 298 296 291 293 294 295 295 295 296 296 293 292 287 288 288 286 286 282 283 285 286 286 280 282 282 278 273 273 271 269 265 265 268 264 268 266 263 262 255 254 247 246 245 241 239 234 233 230 228 226 223 222 221 222 223 224 224 225 224 221 223 228 231 231 231 230 231 230 230 228 228 227 226 225 225 223 221 216 212 201 193 193 195 188 175 169 164 157 152 147 144 140 136 134 -2147483647 -2147483647 -2147483647 -2147483647 -2147483647 -2147483647 -2147483647 -2147483647 -2147483647 -2147483647 -2147483647 -2147483647
281 281 286 288 290 295 298 298 299 301 301 297 300 304 304 303 303 306 306 307 307 309 310 309 310 308 308 307 307 305 306 306 307 306 307 307 307 307 307 306 304 304 304 304 303 303 302 301 300 300 300 298 298 299 298 297 296 296 295 296 295 295 295 294 295 295 295 295 295 294 294 294 295 296 295 296 296 296 296 297 296 297 296 296 298 297 297 295 295 296 295 292 293 291 290 288 289 288 288 290 288 288 288 287 288 287 285 285 286 286 287 286 284 286 286 285 285 283 286 287 289 290 291 291 292 294 295 295 296 298 298 298 297 295 295 293 287 289 293 293 294 294 296 295 293 292 291 290 286 284 283 281 280 282 285 283 283 282 281 276 273 275 277 274 269 268 269 262 262 264 262 258 257 255 249 244 242 239 238 232 230 229 226 224 221 219 217 218 219 221 220 216 214 214 223 226 226 226 226 226 226 224 224 225 224 224 223 222 220 217 214 209 203 198 191 187 176 172 171 163 159 152 147 144 141 138 135 -2147483647 -2147483647 -2147483647 -2147483647 -2147483647 -2147483647 -2147483647 -2147483647 -2147483647 -2147483647 -2147483647 -2147483647 -2147483647
281 281 285 291 294 296 297 298 298 301 300 298 299 302 302 301 302 304 305 308 307 308 308 310 309 310 308 307 307 307 306 305 304 305 305 306 307 307 305 305 304 303 303 302 302 302 300 298 298 298 298 297 296 296 297 295 295 294 293 294 293 293 293 293 293 292 293 292 291 292 293 292 293 294 293 293 294 295 294 295 296 294 294 294 294 294 294 294 292 292 292 290 290 290 289 287 287 287 285 287 287 286 285 286 286 285 283 284 285 286 285 284 283 284 284 285 284 283 283 285 286 287 289 289 291 294 293 294 296 297 298 298 297 297 296 294 291 291 294 292 293 293 293 294 292 291 289 291 284 281 284 281 282 283 283 281 282 280 281 279 279 279 277 274 276 271 268 262 260 257 258 255 256 254 250 246 241 239 234 231 228 226 223 221 219 217 218 215 215 216 214 212 212 217 220 222 222 221 222 221 221 221 220 217 219 219 218 217 215 213 210 207 200 196 193 185 175 166 162 159 153 149 145 141 138 136 -2147483647 -2147483647 -2147483647 -2147483647 -2147483647 -2147483647 -2147483647 -2147483647 -2147483647 -2147483647 -2147483647 -2147483647 -2147483647 -2147483647
283 286 286 292 294 294 293 296 297 301 300 299 299 301 300 300 301 302 305 306 306 307 308 308 309 307 307 307 305 304 306 306 305 305 305 305 305 305 305 304 303 301 300 301 301 299 298 297 297 297 298 297 295 295 294 294 294 293 293 292 291 292 291 290 290 291 292 291 292 290 288 288 288 290 292 291 292 292 293 292 293 293 292 293 292 293 293 292 292 291 291 289 289 288 289 287 286 286 283 285 285 283 284 283 283 283 282 281 281 282 284 283 283 283 283 283 283 281 281 283 286 286 287 289 289 291 291 294 293 295 296 297 299 300 296 290 291 292 293 292 292 290 292 293 292 289 288 287 284 279 280 278 281 281 281 281 280 279 278 273 275 273 277 277 274 269 264 260 262 257 256 256 252 250 249 245 243 239 231 229 226 223 221 218 217 217 216 215 211 212 212 210 211 217 218 217 216 218 217 217 217 218 216 212 212 214 213 212 210 208 204 197 194 191 183 181 176 169 161 154 150 147 143 140 136 -2147483647 -2147483647 -2147483647 -2147483647 -2147483647 -2147483647 -2147483647 -2147483647 -2147483647 -2147483647 -2147483647 -2147483647 -2147483647 -2147483647 -2147483647
284 286 289 291 294 292 287 293 297 298 301 296 298 296 299 297 300 302 303 304 306 308 308 307 306 306 306 307 306 306 307 305 303 303 302 303 304 304 303 303 302 300 298 299 299 298 296 297 296 296 295 294 293 293 293 292 291 290 291 288 289 289 290 291 288 288 288 288 287 288 288 285 286 288 288 288 289 288 289 289 290 289 290 291 290 291 291 290 289 291 289 289 289 288 286 286 286 284 283 283 283 283 281 282 283 281 281 278 279 282 281 280 282 283 282 282 282 281 279 281 284 284 286 288 289 289 288 291 293 294 294 297 299 298 294 294 293 291 291 292 292 290 290 292 291 285 288 283 283 282 279 278 278 278 278 279 279 277 277 272 274 270 270 275 272 271 267 264 261 259 254 255 252 250 248 245 241 240 232 227 224 222 220 219 215 214 214 212 211 210 208 208 211 213 214 213 212 212 212 211 214 213 211 209 207 204 202 206 203 200 197 189 184 183 176 170 169 163 157 152 148 144 139 138 134 -2147483647 -2147483647 -2147483647 -2147483647 -2147483647 -2147483647 -2147483647 -2147483647 -2147483647 -2147483647 -2147483647 -2147483647 -2147483647 -2147483647 -2147483647
290 282 285 288 292 292 290 290 294 297 298 293 295 292 298 299 296 299 300 302 305 307 305 303 303 303 303 306 306 306 306 304 301 301 298 300 301 302 301 299 299 299 298 298 298 299 295 295 295 295 293 293 292 292 291 290 290 288 289 287 288 287 287 287 286 287 286 287 287 286 285 283 282 283 284 286 286 287 287 287 288 288 288 289 288 290 288 288 287 286 286 287 287 287 283 282 283 282 283 281 282 281 281 283 281 280 279 277 280 280 280 279 278 281 280 278 281 280 276 279 282 283 283 284 286 286 286 288 291 293 290 293 298 298 295 294 291 290 290 293 290 291 292 292 290 288 287 284 284 279 277 276 275 276 277 276 275 273 273 274 275 275 273 273 271 270 268 262 262 259 255 253 251 246 245 243 240 236 231 224 221 219 219 217 217 216 210 211 210 209 206 205 206 209 208 206 204 207 207 208 209 209 208 206 206 202 193 196 198 196 190 183 177 178 173 168 161 157 152 146 143 140 138 134 -2147483647 -2147483647 -2147483647 -2147483647 -2147483647 -2147483647 -2147483647 -2147483647 -2147483647 -2147483647 -2147483647 -2147483647 -2147483647 -2147483647 -2147483647 -2147483647
308 287 289 292 292 286 287 291 296 297 298 290 293 292 293 298 298 294 295 294 301 305 304 304 301 300 302 304 305 305 304 302 301 300 298 298 299 298 298 296 296 298 297 299 298 297 295 295 294 293 292 290 290 290 289 287 287 285 286 287 285 284 284 284 284 285 284 285 284 282 280 280 281 280 282 283 284 285 285 285 286 287 286 286 287 285 285 287 285 283 284 285 285 283 281 281 281 280 281 281 280 281 280 280 278 277 278 277 276 277 277 277 277 278 278 280 278 280 275 277 280 281 281 284 284 284 285 284 289 292 290 294 297 299 297 295 293 288 287 291 292 292 291 290 291 288 287 285 280 276 275 275 273 272 274 273 269 268 270 271 269 274 274 272 270 267 266 264 263 259 254 249 246 244 243 238 238 235 230 223 219 218 217 215 215 212 213 211 207 205 203 204 204 202 203 202 201 203 203 205 206 205 205 203 201 197 191 187 188 187 182 180 174 169 169 162 157 152 147 144 141 138 -2147483647 -2147483647 -2147483647 -2147483647 -2147483647 -2147483647 -2147483647 -2147483647 -2147483647 -2147483647 -2147483647 -2147483647 -2147483647 -2147483647 -2147483647 -2147483647 -2147483647 -2147483647
308 298 290 293 293 289 285 292 295 292 295 293 289 292 289 295 298 296 296 293 298 304 303 303 300 301 301 304 304 304 303 301 298 297 297 297 296 295 295 293 291 295 296 297 296 295 294 293 294 295 290 289 290 290 290 286 284 284 285 285 283 282 282 283 283 281 282 282 282 281 279 280 279 279 280 281 282 284 283 285 285 285 285 286 285 285 285 285 285 282 280 282 283 281 278 279 279 277 277 280 280 280 276 278 276 276 277 275 274 273 274 275 275 276 276 277 277 277 274 276 278 279 278 279 280 280 282 285 288 289 287 292 295 297 297 293 290 288 288 290 291 292 287 287 288 285 285 282 280 278 274 273 269 273 274 270 264 267 267 268 267 269 270 270 269 263 259 260 259 259 255 252 244 241 237 233 232 234 229 223 220 217 212 212 209 210 211 204 204 203 200 202 204 202 201 200 201 199 202 202 201 201 199 199 198 195 191 182 177 174 171 177 171 165 161 156 151 148 143 141 139 -2147483647 -2147483647 -2147483647 -2147483647 -2147483647 -2147483647 -2147483647 -2147483647 -2147483647 -2147483647 -2147483647 -2147483647 -2147483647 -2147483647 -2147483647 -2147483647 -2147483647 -2147483647 -2147483647
309 306 295 299 301 296 289 289 293 295 293 293 290 288 290 290 296 296 292 291 298 302 302 303 303 302 301 303 300 300 300 298 297 296 295 294 294 294 295 292 294 294 290 295 293 293 292 294 297 294 290 289 291 290 286 286 284 283 282 282 280 281 280 282 279 279 278 279 279 278 277 277 277 279 279 281 281 282 282 282 285 285 285 285 285 284 284 285 285 283 280 282 282 280 279 277 276 278 277 280 277 275 275 273 274 274 270 269 270 269 271 272 275 274 275 277 276 274 271 275 275 276 275 276 276 277 281 283 285 286 286 290 292 294 296 296 294 290 292 289 291 291 287 287 287 284 282 277 274 272 271 271 268 265 270 268 265 265 265 264 267 267 267 266 265 256 257 258 256 254 253 248 247 242 239 233 229 232 226 227 223 218 212 209 207 204 206 208 204 201 199 201 199 199 200 199 200 199 198 198 198 197 196 195 194 191 186 184 180 173 167 166 166 161 155 149 146 143 141 137 -2147483647 -2147483647 -2147483647 -2147483647 -2147483647 -2147483647 -2147483647 -2147483647 -2147483647 -2147483647 -2147483647 -2147483647 -2147483647 -2147483647 -2147483647 -2147483647 -2147483647 -2147483647 -2147483647 -2147483647
311 311 307 308 293 296 288 284 290 295 295 292 288 286 287 289 294 298 296 296 297 297 298 301 301 300 300 300 297 299 299 295 294 295 294 294 292 295 297 295 290 289 291 298 300 299 297 292 294 295 293 292 292 289 290 288 283 281 280 280 279 279 279 279 277 276 277 276 278 276 277 276 279 277 280 279 279 281 282 283 283 283 286 285 284 285 285 284 285 284 282 279 279 278 277 273 274 279 279 276 276 274 274 269 269 269 269 266 264 265 271 273 273 274 276 275 272 272 271 273 272 273 272 272 274 277 280 280 282 281 282 286 285 287 294 298 296 292 291 292 292 290 289 287 286 282 277 274 268 271 271 268 265 263 266 263 259 259 259 260 264 263 266 266 262 254 250 254 253 253 250 247 240 237 236 235 230 226 225 228 224 221 214 214 207 208 208 208 202 198 197 196 197 196 197 197 196 196 195 195 194 194 193 191 190 185 181 176 173 170 168 160 156 154 148 145 144 142 139 136 -2147483647 -2147483647 -2147483647 -2147483647 -2147483647 -2147483647 -2147483647 -2147483647 -2147483647 -2147483647 -2147483647 -2147483647 -2147483647 -2147483647 -2147483647 -2147483647 -2147483647 -2147483647 -2147483647 -2147483647
313 313 315 311 296 290 283 284 292 294 293 293 292 290 289 293 298 294 295 297 298 297 300 300 300 299 298 298 296 297 299 297 296 292 291 290 295 300 304 301 289 290 293 295 299 300 297 296 292 292 293 293 292 291 288 287 282 279 280 277 277 278 278 277 275 275 274 275 274 275 275 275 276 277 278 279 279 281 283 282 282 283 283 284 284 283 283 284 283 282 282 281 276 277 278 278 278 277 276 275 275 275 274 269 267 270 271 268 263 267 269 271 271 273 274 273 272 268 269 269 269 270 268 270 271 274 277 274 276 277 277 279 280 285 288 294 294 290 290 290 289 287 287 282 280 277 274 269 266 267 267 263 259 259 261 257 258 254 257 260 263 264 260 259 259 250 250 247 250 250 247 243 236 234 232 227 223 223 222 224 225 213 220 214 206 208 210 206 200 197 193 194 195 196 196 195 194 192 193 192 192 190 190 186 183 178 177 175 170 166 161 157 152 150 146 143 141 137 136 -2147483647 -2147483647 -2147483647 -2147483647 -2147483647 -2147483647 -2147483647 -2147483647 -2147483647 -2147483647 -2147483647 -2147483647 -2147483647 -2147483647 -2147483647 -2147483647 -2147483647 -2147483647 -2147483647 -2147483647 -2147483647
315 315 314 310 296 293 277 286 291 290 288 290 290 289 289 289 292 292 290 291 296 299 297 300 299 295 294 292 292 295 296 296 296 297 294 291 292 294 303 304 302 302 304 301 293 294 297 296 291 295 293 295 291 289 288 286 283 281 280 278 279 277 275 274 273 274 274 274 275 275 275 275 277 277 278 279 278 280 281 280 281 282 283 283 283 284 283 284 283 281 281 277 275 277 277 278 280 277 277 274 274 273 273 271 267 265 270 269 264 263 268 271 272 271 273 272 272 274 272 271 269 268 268 267 270 271 273 271 272 271 273 270 278 280 281 285 289 289 288 288 284 280 278 276 275 274 268 263 262 263 265 263 258 256 255 253 252 251 253 259 260 255 254 251 255 247 244 246 249 244 239 240 236 233 228 223 221 222 217 215 218 209 213 217 215 205 208 201 200 196 192 193 192 193 193 193 191 191 190 189 188 186 184 183 181 176 171 169 166 163 156 153 149 147 144 141 138 136 -2147483647 -2147483647 -2147483647 -2147483647 -2147483647 -2147483647 -2147483647 -2147483647 -2147483647 -2147483647 -2147483647 -2147483647 -2147483647 -2147483647 -2147483647 -2147483647 -2147483647 -2147483647 -2147483647 -2147483647 -2147483647 -2147483647
315 315 316 314 305 291 287 291 286 289 280 283 285 289 292 292 292 287 286 290 296 297 296 298 297 291 288 287 288 292 292 293 295 294 291 287 288 294 303 307 307 309 307 306 303 302 295 299 296 293 292 294 292 290 288 286 284 280 277 277 275 273 274 272 272 272 273 272 273 273 273 274 275 277 277 278 278 278 279 279 279 281 281 283 283 283 283 283 283 282 280 278 278 275 279 278 277 278 274 273 274 273 271 269 268 266 265 263 263 262 265 270 270 271 272 272 272 272 273 275 273 272 273 269 267 269 268 266 266 270 272 274 274 272 275 281 286 287 286 285 284 276 272 266 269 268 268 266 261 258 258 261 258 253 250 250 249 248 248 255 254 248 248 247 248 246 241 239 237 231 231 237 233 229 226 223 222 215 210 207 209 204 210 209 210 206 205 205 201 196 194 192 192 193 191 190 188 187 187 185 185 184 180 177 175 174 170 164 163 157 152 150 146 144 142 140 137 134 -2147483647 -2147483647 -2147483647 -2147483647 -2147483647 -2147483647 -2147483647 -2147483647 -2147483647 -2147483647 -2147483647 -2147483647 -2147483647 -2147483647 -2147483647 -2147483647 -2147483647 -2147483647 -2147483647 -2147483647 -2147483647 -2147483647
315 314 315 315 314 308 305 308 293 288 284 280 283 286 286 286 289 287 285 287 293 292 292 296 298 292 286 287 288 290 287 289 291 291 292 301 298 305 305 309 308 308 308 305 303 302 301 300 299 296 295 293 292 290 288 284 283 282 279 276 274 274 272 273 271 270 272 272 272 273 274 275 275 275 276 276 279 279 279 280 277 279 280 282 282 282 282 281 280 281 281 278 277 275 278 278 277 277 275 275 274 272 272 270 268 267 265 265 265 265 264 266 269 271 271 272 273 273 271 271 271 271 273 271 268 266 266 268 269 273 275 275 274 276 281 281 284 284 282 279 280 276 265 262 266 269 269 264 257 257 257 255 255 247 247 249 247 245 247 251 250 242 244 242 242 243 240 233 231 233 235 230 227 224 223 218 214 212 207 204 204 200 201 202 202 210 203 203 202 198 194 191 190 190 188 188 187 185 184 182 181 178 177 174 170 168 166 162 159 156 150 148 145 142 138 137 135 132 -2147483647 -2147483647 -2147483647 -2147483647 -2147483647 -2147483647 -2147483647 -2147483647 -2147483647 -2147483647 -2147483647 -2147483647 -2147483647 -2147483647 -2147483647 -2147483647 -2147483647 -2147483647 -2147483647 -2147483647 -2147483647 -2147483647
315 313 315 314 316 314 314 310 293 288 288 284 285 278 277 286 288 289 286 287 292 293 294 297 294 296 293 289 285 286 285 291 292 300 305 309 311 312 309 307 309 309 307 306 305 302 301 301 299 296 295 293 292 290 288 285 283 282 280 277 276 275 273 270 270 271 272 271 272 272 274 274 274 275 275 276 276 277 279 280 280 281 280 280 283 280 283 281 282 281 281 278 275 277 279 277 278 278 278 274 275 272 271 270 269 267 268 266 265 265 267 268 270 269 270 271 271 271 270 272 273 271 275 275 268 266 271 273 272 270 273 274 271 272 274 280 281 280 279 280 277 273 266 265 265 270 268 265 260 262 261 256 256 250 250 252 254 244 243 246 247 243 240 240 238 238 236 229 229 230 228 225 223 221 217 212 209 206 201 200 199 197 196 197 200 205 205 204 203 199 192 190 188 187 186 185 184 182 181 180 177 174 171 169 167 164 162 158 154 150 147 145 143 140 136 134 132 -2147483647 -2147483647 -2147483647 -2147483647 -2147483647 -2147483647 -2147483647 -2147483647 -2147483647 -2147483647 -2147483647 -2147483647 -2147483647 -2147483647 -2147483647 -2147483647 -2147483647 -2147483647 -2147483647 -2147483647 -2147483647 -2147483647 -2147483647
314 314 314 316 315 315 316 307 294 289 288 286 284 280 281 285 283 285 286 287 288 291 293 294 295 294 292 290 282 282 285 299 307 308 311 313 313 313 313 312 310 310 309 307 304 301 300 301 299 298 295 294 293 289 287 284 283 283 279 277 276 273 272 271 269 271 271 271 272 274 275 276 276 276 277 277 278 278 280 280 280 281 282 282 282 282 282 282 282 281 281 281 279 280 279 280 278 279 278 275 274 273 273 270 269 269 269 270 268 269 268 269 269 269 271 273 271 273 274 274 273 272 274 276 272 263 266 271 272 268 272 270 272 271 269 274 276 276 278 275 270 267 270 262 265 273 268 262 263 265 262 259 263 263 260 257 254 246 250 242 250 247 240 237 235 233 233 227 226 226 225 220 219 217 213 209 206 204 200 199 197 198 198 194 194 199 197 194 196 197 193 189 188 185 185 184 181 180 178 176 174 172 169 168 165 161 157 153 151 149 145 144 139 137 134 132 -2147483647 -2147483647 -2147483647 -2147483647 -2147483647 -2147483647 -2147483647 -2147483647 -2147483647 -2147483647 -2147483647 -2147483647 -2147483647 -2147483647 -2147483647 -2147483647 -2147483647 -2147483647 -2147483647 -2147483647 -2147483647 -2147483647 -2147483647 -2147483647
313 312 306 314 314 315 315 312 305 289 288 286 283 282 283 283 283 283 283 287 287 291 292 290 290 291 292 293 292 291 301 307 308 310 313 314 314 315 313 312 311 309 307 306 304 303 302 300 300 298 295 293 292 290 288 286 284 282 279 276 274 272 271 272 271 273 273 272 273 274 273 275 275 276 276 277 277 277 278 278 280 280 281 281 280 282 281 280 281 281 281 280 280 280 280 280 279 279 276 275 276 272 271 271 271 270 269 271 272 271 270 271 272 273 271 272 273 274 274 273 274 273 276 276 274 269 266 270 268 270 268 268 270 267 269 269 270 274 275 273 269 265 268 269 273 270 264 259 263 267 265 263 268 269 268 264 261 256 244 249 255 259 243 243 231 227 228 225 222 222 220 217 215 211 207 204 202 198 199 201 199 195 198 197 195 194 199 197 195 195 193 190 186 183 183 180 180 177 176 173 171 168 165 164 162 157 155 152 149 146 142 141 137 134 -2147483647 -2147483647 -2147483647 -2147483647 -2147483647 -2147483647 -2147483647 -2147483647 -2147483647 -2147483647 -2147483647 -2147483647 -2147483647 -2147483647 -2147483647 -2147483647 -2147483647 -2147483647 -2147483647 -2147483647 -2147483647 -2147483647 -2147483647 -2147483647 -2147483647 -2147483647
311 311 304 308 312 314 315 314 307 296 285 284 282 282 282 281 283 284 286 287 289 290 290 289 287 287 288 293 300 305 306 310 309 311 312 313 314 314 313 311 311 309 308 306 304 303 300 301 300 297 295 292 291 288 287 286 282 281 279 276 277 275 273 272 272 272 273 272 273 273 273 274 274 276 276 276 277 277 277 278 280 281 281 281 282 282 281 282 282 281 281 280 280 280 279 279 278 278 278 275 274 274 273 272 271 270 270 273 273 273 273 274 273 273 273 274 274 275 276 276 275 274 274 274 272 266 265 267 266 267 269 268 268 266 268 268 270 271 272 271 271 270 270 273 271 265 261 259 260 265 268 271 271 267 259 254 253 248 250 264 268 261 257 247 230 226 225 222 218 217 215 212 210 207 204 200 197 194 193 196 196 197 199 200 197 197 195 191 191 189 189 187 185 181 182 178 176 175 171 170 167 165 163 161 157 154 151 147 146 142 140 138 135 -2147483647 -2147483647 -2147483647 -2147483647 -2147483647 -2147483647 -2147483647 -2147483647 -2147483647 -2147483647 -2147483647 -2147483647 -2147483647 -2147483647 -2147483647 -2147483647 -2147483647 -2147483647 -2147483647 -2147483647 -2147483647 -2147483647 -2147483647 -2147483647 -2147483647 -2147483647 -2147483647
304 310 303 307 312 313 314 313 310 306 300 299 299 294 288 280 282 283 284 285 285 288 286 286 286 283 283 293 304 309 313 314 314 314 314 313 313 313 312 311 311 310 307 306 305 303 302 300 298 296 295 291 291 288 286 284 283 282 280 277 274 274 272 272 271 272 272 272 272 273 273 273 276 274 275 277 277 278 279 279 280 280 280 281 281 281 281 281 281 280 280 280 280 281 280 279 278 278 278 277 277 275 274 274 273 273 274 273 275 275 275 275 275 276 276 277 276 277 276 276 276 275 275 274 272 270 270 264 263 265 268 266 264 263 264 265 267 267 270 268 269 271 272 272 268 261 256 262 264 266 271 270 269 263 259 259 254 258 262 268 271 265 261 250 242 227 222 219 216 213 213 211 206 203 199 196 202 198 197 199 198 194 197 193 193 191 188 187 186 185 182 181 180 179 177 177 173 171 169 167 164 162 161 157 154 150 147 146 144 142 138 136 -2147483647 -2147483647 -2147483647 -2147483647 -2147483647 -2147483647 -2147483647 -2147483647 -2147483647 -2147483647 -2147483647 -2147483647 -2147483647 -2147483647 -2147483647 -2147483647 -2147483647 -2147483647 -2147483647 -2147483647 -2147483647 -2147483647 -2147483647 -2147483647 -2147483647 -2147483647 -2147483647 -2147483647
301 306 306 301 310 309 310 313 310 311 309 308 306 298 287 278 280 280 281 281 282 283 282 282 284 282 284 293 308 312 314 315 316 317 316 315 314 313 312 311 310 308 308 307 304 302 300 299 298 296 293 292 290 290 286 285 284 282 279 276 276 272 271 270 272 271 272 273 273 273 273 274 274 276 277 278 278 278 278 279 280 281 281 281 281 282 282 282 282 283 282 282 281 280 279 279 278 277 278 277 277 276 274 276 275 275 275 274 276 276 278 278 278 278 278 278 278 277 278 275 274 275 275 275 275 272 269 264 261 265 265 264 262 261 261 264 265 264 267 265 270 271 268 267 266 261 259 258 263 270 273 271 264 265 261 258 260 266 258 269 271 261 253 246 229 228 231 220 213 218 222 217 214 204 197 199 201 200 199 195 194 194 191 190 189 186 186 186 184 184 181 178 178 177 175 173 170 168 165 164 162 161 157 152 152 149 147 144 142 139 136 -2147483647 -2147483647 -2147483647 -2147483647 -2147483647 -2147483647 -2147483647 -2147483647 -2147483647 -2147483647 -2147483647 -2147483647 -2147483647 -2147483647 -2147483647 -2147483647 -2147483647 -2147483647 -2147483647 -2147483647 -2147483647 -2147483647 -2147483647 -2147483647 -2147483647 -2147483647 -2147483647 -2147483647 -2147483647
304 308 308 302 304 308 308 309 311 312 311 307 302 300 293 296 291 278 275 277 277 278 280 281 278 278 285 298 305 310 314 315 315 316 315 315 315 312 312 310 309 306 305 304 303 301 300 299 296 294 294 292 290 288 286 284 281 279 278 276 275 272 271 272 272 271 272 274 274 274 275 273 274 274 275 276 276 278 280 280 280 280 281 282 282 283 283 281 281 282 281 281 280 279 278 279 279 278 277 277 276 277 277 276 275 276 277 277 277 279 279 280 280 279 279 278 278 278 277 276 275 274 275 276 275 273 269 263 261 264 263 262 261 259 259 261 262 261 263 265 268 270 270 268 265 258 264 268 270 268 273 271 270 266 261 257 267 266 259 271 272 261 242 239 243 245 248 225 215 215 229 222 226 207 190 194 199 196 193 190 193 193 196 196 193 187 186 186 184 182 179 176 176 174 173 171 168 166 163 162 158 156 151 151 149 146 144 142 140 137 -2147483647 -2147483647 -2147483647 -2147483647 -2147483647 -2147483647 -2147483647 -2147483647 -2147483647 -2147483647 -2147483647 -2147483647 -2147483647 -2147483647 -2147483647 -2147483647 -2147483647 -2147483647 -2147483647 -2147483647 -2147483647 -2147483647 -2147483647 -2147483647 -2147483647 -2147483647 -2147483647 -2147483647 -2147483647 -2147483647
307 309 307 305 300 306 304 305 310 311 311 309 307 308 305 302 297 285 283 281 286 291 292 292 286 289 290 292 303 311 313 314 314 314 316 316 314 312 308 308 306 305 304 302 301 300 299 297 297 295 294 292 289 287 284 283 279 278 275 275 274 273 272 271 272 272 271 272 272 273 273 275 275 275 276 276 277 277 278 279 279 281 280 280 282 282 281 282 281 281 282 280 279 279 278 277 278 278 277 278 277 278 278 278 278 276 277 278 278 280 282 282 281 279 278 278 278 278 278 275 275 275 277 275 277 273 271 267 264 264 261 261 257 258 259 261 259 260 260 263 266 265 265 266 265 266 268 267 267 272 273 273 269 263 258 255 267 274 272 269 265 265 255 238 256 255 247 241 233 225 234 233 219 202 188 201 200 201 194 197 195 193 195 192 191 190 186 186 182 181 177 176 174 172 169 168 165 163 161 158 155 153 151 148 146 144 142 140 -2147483647 -2147483647 -2147483647 -2147483647 -2147483647 -2147483647 -2147483647 -2147483647 -2147483647 -2147483647 -2147483647 -2147483647 -2147483647 -2147483647 -2147483647 -2147483647 -2147483647 -2147483647 -2147483647 -2147483647 -2147483647 -2147483647 -2147483647 -2147483647 -2147483647 -2147483647 -2147483647 -2147483647 -2147483647 -2147483647 -2147483647 -2147483647
305 305 304 302 298 302 302 303 308 307 309 309 309 304 301 294 289 289 293 290 293 296 298 296 294 295 294 292 303 308 311 311 314 314 313 313 312 310 309 306 306 303 302 301 299 298 299 297 296 295 293 290 289 286 284 281 279 277 275 275 273 272 271 271 270 271 270 272 272 272 274 274 274 275 276 276 276 276 278 279 280 280 281 282 283 283 283 283 283 281 281 281 280 279 278 279 278 278 277 276 277 277 276 278 278 276 278 277 279 282 283 283 282 280 277 277 279 280 279 278 276 277 277 278 278 277 270 265 263 262 261 259 257 255 254 256 257 258 258 265 266 262 262 265 266 266 268 267 265 268 271 272 270 263 261 263 268 271 271 268 261 256 254 255 260 252 245 234 247 225 237 227 219 190 202 211 217 213 210 206 202 196 194 191 189 187 186 183 181 178 177 174 172 170 167 164 162 159 158 156 154 150 149 146 145 142 140 -2147483647 -2147483647 -2147483647 -2147483647 -2147483647 -2147483647 -2147483647 -2147483647 -2147483647 -2147483647 -2147483647 -2147483647 -2147483647 -2147483647 -2147483647 -2147483647 -2147483647 -2147483647 -2147483647 -2147483647 -2147483647 -2147483647 -2147483647 -2147483647 -2147483647 -2147483647 -2147483647 -2147483647 -2147483647 -2147483647 -2147483647 -2147483647 -2147483647
299 300 303 303 298 297 296 298 305 304 307 306 306 305 300 290 293 291 295 290 293 294 299 299 299 298 293 295 295 303 309 310 311 312 310 311 311 309 308 304 302 302 300 299 299 298 297 297 295 293 291 289 286 284 283 280 279 278 275 274 272 270 270 271 271 271 270 271 271 273 272 275 275 275 276 277 279 279 280 280 280 281 281 282 281 283 282 282 282 281 282 281 280 278 279 279 277 276 276 277 276 276 276 276 275 278 278 277 279 283 284 286 285 282 276 276 278 282 283 279 273 275 276 278 279 278 270 264 261 260 258 259 255 254 254 254 258 260 262 266 263 261 261 262 265 266 267 265 266 268 268 270 268 266 266 267 267 271 273 272 265 263 258 261 261 254 248 249 249 244 236 225 217 202 217 223 224 220 209 206 204 201 198 193 190 187 185 181 179 176 174 172 169 167 162 162 160 156 155 153 150 148 145 144 142 140 -2147483647 -2147483647 -2147483647 -2147483647 -2147483647 -2147483647 -2147483647 -2147483647 -2147483647 -2147483647 -2147483647 -2147483647 -2147483647 -2147483647 -2147483647 -2147483647 -2147483647 -2147483647 -2147483647 -2147483647 -2147483647 -2147483647 -2147483647 -2147483647 -2147483647 -2147483647 -2147483647 -2147483647 -2147483647 -2147483647 -2147483647 -2147483647 -2147483647 -2147483647
302 304 302 299 300 298 294 294 298 300 302 304 302 303 295 292 292 292 294 295 295 296 297 300 297 296 297 294 291 303 306 308 309 310 310 309 308 306 304 303 300 300 299 299 298 297 295 295 293 291 290 287 284 284 282 279 278 274 273 271 270 270 269 269 269 269 271 271 270 272 273 274 275 275 277 276 277 279 279 280 281 281 281 283 282 282 283 282 282 281 280 279 279 279 278 279 279 278 277 278 277 278 276 277 275 274 274 275 278 283 286 288 287 284 279 279 282 284 283 278 278 278 278 274 278 279 270 264 260 260 259 257 255 254 256 254 257 261 264 264 263 261 261 262 264 264 266 266 266 268 268 268 263 263 266 265 266 269 270 270 268 267 261 257 259 256 251 252 250 240 230 220 224 227 227 226 226 220 209 207 203 201 198 194 189 186 181 178 177 173 172 169 166 163 161 159 157 155 153 150 147 146 144 142 139 -2147483647 -2147483647 -2147483647 -2147483647 -2147483647 -2147483647 -2147483647 -2147483647 -2147483647 -2147483647 -2147483647 -2147483647 -2147483647 -2147483647 -2147483647 -2147483647 -2147483647 -2147483647 -2147483647 -2147483647 -2147483647 -2147483647 -2147483647 -2147483647 -2147483647 -2147483647 -2147483647 -2147483647 -2147483647 -2147483647 -2147483647 -2147483647 -2147483647 -2147483647 -2147483647
302 301 301 300 299 295 290 286 286 295 298 298 296 296 291 292 294 296 296 296 298 300 299 300 299 299 298 293 294 301 304 306 307 307 307 306 306 304 303 301 300 298 298 297 296 295 295 293 292 291 290 288 284 283 278 277 274 273 272 270 270 268 268 268 269 268 271 270 271 271 272 272 272 274 275 275 277 278 279 279 281 283 283 282 283 283 283 282 281 281 282 281 281 281 280 280 280 277 276 278 278 277 277 276 275 275 276 275 281 283 284 288 287 283 282 283 286 287 283 278 282 281 278 276 282 279 271 268 262 261 258 257 255 255 258 256 254 257 261 264 262 260 260 259 261 262 263 265 266 268 267 266 267 267 266 264 263 265 266 266 266 264 261 258 257 255 251 249 244 240 237 227 225 225 226 227 226 222 210 205 200 199 193 190 187 184 181 175 174 171 169 166 163 161 159 156 155 152 150 147 146 143 141 140 -2147483647 -2147483647 -2147483647 -2147483647 -2147483647 -2147483647 -2147483647 -2147483647 -2147483647 -2147483647 -2147483647 -2147483647 -2147483647 -2147483647 -2147483647 -2147483647 -2147483647 -2147483647 -2147483647 -2147483647 -2147483647 -2147483647 -2147483647 -2147483647 -2147483647 -2147483647 -2147483647 -2147483647 -2147483647 -2147483647 -2147483647 -2147483647 -2147483647 -2147483647 -2147483647 -2147483647
299 297 295 296 298 296 294 292 287 288 293 293 287 291 294 294 294 296 297 296 295 297 300 302 297 296 295 292 291 300 303 304 304 305 304 304 303 301 300 300 298 297 295 295 294 294 293 293 293 290 288 286 283 281 279 277 274 272 270 268 267 266 267 267 268 268 267 268 269 269 270 271 274 275 275 277 278 278 280 280 280 282 282 283 283 284 282 283 282 281 281 281 279 279 279 280 278 277 279 278 278 277 278 279 279 279 278 278 282 283 285 289 288 284 285 279 283 287 281 276 276 285 280 277 283 284 279 270 263 262 259 258 254 254 256 258 255 257 262 265 261 260 256 256 257 259 261 262 265 265 265 265 265 266 265 264 264 263 264 264 263 262 258 255 254 253 251 248 243 237 233 230 231 224 220 218 222 221 213 205 199 195 190 187 183 180 177 173 170 167 166 164 161 159 157 153 152 149 148 145 143 141 139 -2147483647 -2147483647 -2147483647 -2147483647 -2147483647 -2147483647 -2147483647 -2147483647 -2147483647 -2147483647 -2147483647 -2147483647 -2147483647 -2147483647 -2147483647 -2147483647 -2147483647 -2147483647 -2147483647 -2147483647 -2147483647 -2147483647 -2147483647 -2147483647 -2147483647 -2147483647 -2147483647 -2147483647 -2147483647 -2147483647 -2147483647 -2147483647 -2147483647 -2147483647 -2147483647 -2147483647 -2147483647
296 296 292 289 294 294 294 292 292 287 280 284 282 287 290 292 295 299 300 299 298 296 299 301 294 290 289 284 290 294 296 301 302 303 302 302 301 299 299 296 296 293 292 292 291 292 293 293 291 289 287 284 281 278 277 274 273 271 269 266 266 266 265 265 265 266 266 265 269 270 271 271 272 272 274 275 276 277 278 280 282 282 281 283 281 282 282 281 277 277 279 280 280 279 280 280 280 278 279 280 278 278 280 280 279 281 281 284 286 288 289 292 292 291 290 289 286 291 281 283 283 287 280 277 286 281 270 265 262 262 260 261 258 258 260 262 258 255 257 261 259 257 255 257 257 259 257 259 260 260 261 261 260 263 262 262 262 261 258 258 260 257 256 253 250 249 247 242 239 236 234 235 228 222 219 218 215 213 209 202 198 192 188 185 180 177 174 170 166 164 163 160 157 155 153 152 150 149 145 142 142 139 -2147483647 -2147483647 -2147483647 -2147483647 -2147483647 -2147483647 -2147483647 -2147483647 -2147483647 -2147483647 -2147483647 -2147483647 -2147483647 -2147483647 -2147483647 -2147483647 -2147483647 -2147483647 -2147483647 -2147483647 -2147483647 -2147483647 -2147483647 -2147483647 -2147483647 -2147483647 -2147483647 -2147483647 -2147483647 -2147483647 -2147483647 -2147483647 -2147483647 -2147483647 -2147483647 -2147483647 -2147483647 -2147483647
298 298 297 297 296 294 294 292 291 285 281 277 280 285 287 288 290 293 296 300 302 298 300 301 299 295 291 291 296 297 297 298 298 299 300 299 299 299 296 295 295 293 289 290 290 290 289 290 290 287 284 282 278 275 272 270 268 266 265 265 265 264 264 264 266 265 265 266 266 266 267 269 271 273 274 274 275 277 278 279 280 281 282 283 283 283 283 283 281 279 280 281 282 281 280 279 278 277 277 278 278 278 279 280 279 281 282 283 285 286 288 292 292 294 293 293 295 295 295 294 296 295 296 294 293 283 279 274 267 264 263 265 261 262 258 262 262 256 258 262 263 261 257 257 258 260 257 256 256 256 256 257 258 259 259 259 259 259 258 255 255 254 252 248 246 246 245 240 237 236 234 232 229 225 220 215 213 208 203 198 192 188 183 180 176 174 169 167 165 163 160 157 155 153 151 149 148 146 142 141 -2147483647 -2147483647 -2147483647 -2147483647 -2147483647 -2147483647 -2147483647 -2147483647 -2147483647 -2147483647 -2147483647 -2147483647 -2147483647 -2147483647 -2147483647 -2147483647 -2147483647 -2147483647 -2147483647 -2147483647 -2147483647 -2147483647 -2147483647 -2147483647 -2147483647 -2147483647 -2147483647 -2147483647 -2147483647 -2147483647 -2147483647 -2147483647 -2147483647 -2147483647 -2147483647 -2147483647 -2147483647 -2147483647 -2147483647 -2147483647
297 298 297 298 297 294 294 291 286 281 285 283 282 284 288 290 291 295 298 297 301 297 299 298 294 292 289 288 294 295 296 297 297 296 297 298 297 296 293 293 292 291 292 291 289 289 288 290 288 284 281 278 275 272 270 268 265 265 264 264 264 265 264 264 264 265 265 265 265 267 267 267 270 271 271 273 275 277 279 279 280 281 282 283 283 283 282 282 281 281 282 280 280 280 280 276 277 276 276 276 277 277 278 278 279 278 281 281 284 284 286 288 288 291 291 293 293 296 296 297 298 298 298 296 294 291 287 282 277 272 269 267 268 267 264 263 265 262 260 259 260 262 258 259 258 258 259 258 259 257 257 257 257 255 255 255 254 255 254 252 251 250 249 247 245 241 241 240 238 234 230 228 225 222 215 214 210 204 199 194 190 185 180 177 173 169 165 164 162 160 157 156 152 150 149 147 145 142 140 -2147483647 -2147483647 -2147483647 -2147483647 -2147483647 -2147483647 -2147483647 -2147483647 -2147483647 -2147483647 -2147483647 -2147483647 -2147483647 -2147483647 -2147483647 -2147483647 -2147483647 -2147483647 -2147483647 -2147483647 -2147483647 -2147483647 -2147483647 -2147483647 -2147483647 -2147483647 -2147483647 -2147483647 -2147483647 -2147483647 -2147483647 -2147483647 -2147483647 -2147483647 -2147483647 -2147483647 -2147483647 -2147483647 -2147483647 -2147483647 -2147483647
295 295 296 296 295 295 291 289 286 287 284 289 285 288 291 290 293 295 298 300 302 300 298 296 295 291 290 290 293 294 295 296 295 295 295 294 293 292 292 291 292 290 290 289 288 287 290 289 286 283 279 276 273 270 268 267 265 263 263 264 265 263 262 263 263 265 264 264 265 266 266 267 268 270 270 272 273 274 276 277 279 279 280 282 282 281 278 274 271 269 275 276 277 279 279 278 276 275 276 276 276 277 277 278 279 280 279 281 282 283 285 286 289 289 291 292 295 295 297 298 298 299 299 299 298 297 294 290 287 283 278 273 271 268 266 265 265 265 262 259 260 259 260 259 257 259 258 257 257 256 256 255 255 254 253 251 251 250 250 247 247 246 245 244 244 239 234 234 232 229 227 222 221 215 211 208 205 199 195 191 186 180 176 173 170 167 164 162 159 156 155 153 150 148 147 144 142 141 -2147483647 -2147483647 -2147483647 -2147483647 -2147483647 -2147483647 -2147483647 -2147483647 -2147483647 -2147483647 -2147483647 -2147483647 -2147483647 -2147483647 -2147483647 -2147483647 -2147483647 -2147483647 -2147483647 -2147483647 -2147483647 -2147483647 -2147483647 -2147483647 -2147483647 -2147483647 -2147483647 -2147483647 -2147483647 -2147483647 -2147483647 -2147483647 -2147483647 -2147483647 -2147483647 -2147483647 -2147483647 -2147483647 -2147483647 -2147483647 -2147483647 -2147483647
292 290 293 293 295 293 294 293 291 292 291 290 290 291 293 296 296 298 299 298 300 301 298 298 296 295 294 292 292 294 292 293 292 292 291 290 290 290 290 291 290 289 287 287 287 287 288 286 283 280 278 273 270 269 267 267 267 266 263 263 264 262 261 262 262 263 264 265 265 265 265 266 267 267 268 269 271 275 275 279 279 280 282 283 283 282 282 275 272 273 276 278 276 277 275 271 272 273 275 275 276 276 277 278 277 278 277 278 280 281 283 286 287 288 290 291 293 295 294 297 300 301 302 301 300 297 295 292 289 285 280 275 271 266 265 265 264 263 261 258 258 258 259 257 256 257 256 254 254 253 252 252 252 250 249 247 246 245 245 243 242 241 240 240 240 235 231 229 224 222 219 217 214 210 207 202 198 194 190 186 183 178 173 169 166 164 161 159 155 154 152 150 148 146 144 143 139 -2147483647 -2147483647 -2147483647 -2147483647 -2147483647 -2147483647 -2147483647 -2147483647 -2147483647 -2147483647 -2147483647 -2147483647 -2147483647 -2147483647 -2147483647 -2147483647 -2147483647 -2147483647 -2147483647 -2147483647 -2147483647 -2147483647 -2147483647 -2147483647 -2147483647 -2147483647 -2147483647 -2147483647 -2147483647 -2147483647 -2147483647 -2147483647 -2147483647 -2147483647 -2147483647 -2147483647 -2147483647 -2147483647 -2147483647 -2147483647 -2147483647 -2147483647 -2147483647
288 287 287 288 289 290 291 292 292 291 291 291 290 290 291 294 295 295 299 300 301 300 297 297 295 294 291 290 290 289 289 288 289 289 287 289 288 289 290 288 286 286 287 287 287 288 287 284 282 280 277 275 272 270 270 268 267 266 264 262 263 262 261 262 262 262 262 263 263 262 265 263 265 267 269 270 271 274 274 276 277 280 282 282 280 281 281 280 279 278 278 278 278 276 275 275 273 270 269 271 274 274 277 277 277 277 275 274 276 277 280 281 283 285 287 288 290 292 295 297 298 299 301 300 300 299 295 291 289 285 279 272 266 264 261 260 260 259 258 257 257 257 254 252 250 248 248 248 249 249 249 248 248 248 246 243 242 240 239 239 238 237 237 236 237 234 232 228 223 219 217 211 208 205 201 197 192 189 187 182 176 174 169 166 163 161 159 156 154 151 148 147 145 143 142 141 -2147483647 -2147483647 -2147483647 -2147483647 -2147483647 -2147483647 -2147483647 -2147483647 -2147483647 -2147483647 -2147483647 -2147483647 -2147483647 -2147483647 -2147483647 -2147483647 -2147483647 -2147483647 -2147483647 -2147483647 -2147483647 -2147483647 -2147483647 -2147483647 -2147483647 -2147483647 -2147483647 -2147483647 -2147483647 -2147483647 -2147483647 -2147483647 -2147483647 -2147483647 -2147483647 -2147483647 -2147483647 -2147483647 -2147483647 -2147483647 -2147483647 -2147483647 -2147483647 -2147483647
279 271 272 278 281 286 286 286 287 288 287 286 284 284 286 288 292 295 298 299 300 295 295 295 294 292 290 289 289 288 286 286 285 285 285 286 287 286 286 286 285 285 286 287 287 286 284 282 281 280 279 278 276 273 272 269 267 265 264 264 262 261 261 262 260 261 261 260 262 264 264 265 264 266 266 267 269 271 273 275 278 277 279 282 283 282 280 279 279 278 277 276 275 274 274 275 274 274 274 273 268 272 272 270 271 273 274 273 274 275 277 279 280 282 283 284 287 288 291 292 296 298 301 300 300 298 291 285 280 279 275 270 265 264 263 264 262 263 262 260 258 256 255 250 248 244 244 243 243 242 245 243 243 244 242 239 238 237 234 234 233 232 231 230 230 230 227 223 218 214 210 206 203 199 196 192 188 184 182 177 173 168 165 162 161 158 155 152 150 148 147 145 142 141 139 -2147483647 -2147483647 -2147483647 -2147483647 -2147483647 -2147483647 -2147483647 -2147483647 -2147483647 -2147483647 -2147483647 -2147483647 -2147483647 -2147483647 -2147483647 -2147483647 -2147483647 -2147483647 -2147483647 -2147483647 -2147483647 -2147483647 -2147483647 -2147483647 -2147483647 -2147483647 -2147483647 -2147483647 -2147483647 -2147483647 -2147483647 -2147483647 -2147483647 -2147483647 -2147483647 -2147483647 -2147483647 -2147483647 -2147483647 -2147483647 -2147483647 -2147483647 -2147483647 -2147483647 -2147483647
270 273 276 275 273 274 275 276 276 279 277 279 282 285 288 289 291 290 294 295 296 296 295 294 291 290 289 286 281 281 281 281 282 282 282 282 282 282 284 284 284 285 285 285 282 281 279 279 275 272 272 268 264 261 260 261 260 260 261 261 258 260 259 259 260 260 260 260 261 260 261 261 262 265 265 267 268 269 271 266 271 272 272 282 281 279 279 277 277 276 274 274 275 273 272 270 271 270 270 271 273 272 272 273 271 271 269 271 273 272 271 272 275 275 275 276 278 278 284 285 288 286 292 300 297 293 287 276 275 279 274 267 261 254 254 255 257 258 257 255 256 255 253 250 248 244 241 241 241 241 241 241 240 240 237 236 236 234 231 230 228 226 226 225 223 224 221 215 211 208 205 201 197 193 191 188 184 179 176 171 168 165 162 160 158 155 151 149 148 147 144 142 140 -2147483647 -2147483647 -2147483647 -2147483647 -2147483647 -2147483647 -2147483647 -2147483647 -2147483647 -2147483647 -2147483647 -2147483647 -2147483647 -2147483647 -2147483647 -2147483647 -2147483647 -2147483647 -2147483647 -2147483647 -2147483647 -2147483647 -2147483647 -2147483647 -2147483647 -2147483647 -2147483647 -2147483647 -2147483647 -2147483647 -2147483647 -2147483647 -2147483647 -2147483647 -2147483647 -2147483647 -2147483647 -2147483647 -2147483647 -2147483647 -2147483647 -2147483647 -2147483647 -2147483647 -2147483647 -2147483647 -2147483647
272 276 275 276 278 276 275 277 275 274 270 270 271 272 272 274 275 284 287 289 290 291 292 291 288 287 285 279 277 275 274 276 276 276 275 272 272 276 278 281 282 281 281 277 275 275 271 270 267 267 267 265 262 258 256 258 258 259 258 257 256 256 256 256 256 255 256 256 257 258 259 258 260 261 262 263 265 266 268 271 271 273 278 284 282 280 278 277 277 274 273 272 271 272 271 271 269 270 269 268 269 270 270 271 271 272 272 272 270 268 269 271 273 277 277 277 276 270 270 273 273 276 282 293 284 284 276 269 273 278 264 257 254 255 256 253 248 245 246 248 250 252 250 249 248 244 242 241 240 239 238 237 237 235 234 234 232 230 228 225 222 221 219 218 215 213 213 208 206 202 199 195 192 188 184 181 178 174 171 167 164 161 159 155 154 152 148 147 146 143 142 -2147483647 -2147483647 -2147483647 -2147483647 -2147483647 -2147483647 -2147483647 -2147483647 -2147483647 -2147483647 -2147483647 -2147483647 -2147483647 -2147483647 -2147483647 -2147483647 -2147483647 -2147483647 -2147483647 -2147483647 -2147483647 -2147483647 -2147483647 -2147483647 -2147483647 -2147483647 -2147483647 -2147483647 -2147483647 -2147483647 -2147483647 -2147483647 -2147483647 -2147483647 -2147483647 -2147483647 -2147483647 -2147483647 -2147483647 -2147483647 -2147483647 -2147483647 -2147483647 -2147483647 -2147483647 -2147483647 -2147483647 -2147483647 -2147483647
275 276 275 276 275 273 272 275 273 271 265 271 272 269 269 266 269 270 273 275 278 282 284 287 286 283 279 273 267 263 259 262 262 266 266 271 274 274 275 275 267 266 263 264 257 257 257 255 255 254 250 247 246 247 243 246 248 250 253 258 259 257 255 253 251 250 251 253 253 254 255 256 256 257 259 260 261 264 266 270 270 270 274 276 274 273 272 273 270 271 270 269 269 268 268 267 267 267 268 267 267 268 268 268 269 270 267 270 268 267 265 269 271 273 271 273 276 274 275 279 282 282 281 278 286 288 289 287 282 282 268 270 263 261 259 263 257 253 252 252 249 246 244 245 243 242 239 236 237 234 234 232 231 230 229 229 228 225 223 219 218 215 215 212 210 208 205 200 199 196 192 188 185 181 177 176 171 169 166 162 159 158 155 153 151 148 146 144 142 -2147483647 -2147483647 -2147483647 -2147483647 -2147483647 -2147483647 -2147483647 -2147483647 -2147483647 -2147483647 -2147483647 -2147483647 -2147483647 -2147483647 -2147483647 -2147483647 -2147483647 -2147483647 -2147483647 -2147483647 -2147483647 -2147483647 -2147483647 -2147483647 -2147483647 -2147483647 -2147483647 -2147483647 -2147483647 -2147483647 -2147483647 -2147483647 -2147483647 -2147483647 -2147483647 -2147483647 -2147483647 -2147483647 -2147483647 -2147483647 -2147483647 -2147483647 -2147483647 -2147483647 -2147483647 -2147483647 -2147483647 -2147483647 -2147483647 -2147483647 -2147483647
272 273 271 274 267 266 268 271 269 266 265 270 272 270 273 276 276 283 282 282 285 285 286 286 280 277 274 272 272 270 265 264 265 265 265 262 267 270 270 271 268 267 260 260 257 251 248 246 247 249 249 253 254 250 244 244 244 245 250 253 256 256 252 251 250 251 250 251 250 252 252 252 252 255 256 258 259 260 261 263 265 265 266 266 265 265 266 267 267 269 269 269 267 266 267 266 264 265 265 265 265 266 265 266 267 267 267 268 269 267 269 270 272 274 274 274 274 274 277 278 280 284 286 282 277 281 282 280 286 282 277 279 270 271 271 265 263 254 252 252 251 246 243 242 240 239 237 233 233 230 229 230 226 225 225 223 222 217 214 212 212 210 208 206 204 200 196 193 193 189 185 182 178 175 171 169 166 164 160 157 156 153 152 149 147 144 142 -2147483647 -2147483647 -2147483647 -2147483647 -2147483647 -2147483647 -2147483647 -2147483647 -2147483647 -2147483647 -2147483647 -2147483647 -2147483647 -2147483647 -2147483647 -2147483647 -2147483647 -2147483647 -2147483647 -2147483647 -2147483647 -2147483647 -2147483647 -2147483647 -2147483647 -2147483647 -2147483647 -2147483647 -2147483647 -2147483647 -2147483647 -2147483647 -2147483647 -2147483647 -2147483647 -2147483647 -2147483647 -2147483647 -2147483647 -2147483647 -2147483647 -2147483647 -2147483647 -2147483647 -2147483647 -2147483647 -2147483647 -2147483647 -2147483647 -2147483647 -2147483647 -2147483647 -2147483647
270 273 274 272 266 268 272 271 272 272 274 276 277 275 275 271 271 281 283 283 284 285 284 282 280 278 273 269 265 258 253 247 243 258 248 250 256 259 265 265 259 255 253 252 252 258 257 261 265 266 259 264 263 267 265 260 248 243 243 243 245 248 245 242 241 241 242 245 247 246 248 248 249 248 252 254 253 256 257 257 264 265 262 262 260 262 262 264 264 266 265 264 263 263 263 263 262 261 262 262 263 261 262 263 263 264 264 265 266 266 266 268 268 269 271 270 270 269 274 277 277 281 282 283 282 283 282 282 282 282 280 279 276 274 273 269 265 261 258 253 247 245 241 240 236 234 231 230 228 226 225 223 220 219 216 215 212 210 207 203 204 202 200 199 196 194 191 188 182 181 179 173 171 168 165 162 161 156 156 154 152 150 149 146 144 142 -2147483647 -2147483647 -2147483647 -2147483647 -2147483647 -2147483647 -2147483647 -2147483647 -2147483647 -2147483647 -2147483647 -2147483647 -2147483647 -2147483647 -2147483647 -2147483647 -2147483647 -2147483647 -2147483647 -2147483647 -2147483647 -2147483647 -2147483647 -2147483647 -2147483647 -2147483647 -2147483647 -2147483647 -2147483647 -2147483647 -2147483647 -2147483647 -2147483647 -2147483647 -2147483647 -2147483647 -2147483647 -2147483647 -2147483647 -2147483647 -2147483647 -2147483647 -2147483647 -2147483647 -2147483647 -2147483647 -2147483647 -2147483647 -2147483647 -2147483647 -2147483647 -2147483647 -2147483647 -2147483647
265 269 270 270 273 270 277 270 268 265 268 270 272 277 276 274 275 280 281 280 278 273 272 275 267 263 257 258 256 258 256 255 256 264 261 261 261 263 270 271 266 270 271 270 267 272 268 269 265 255 252 254 254 261 265 257 257 254 253 246 245 247 241 241 239 241 241 241 241 244 244 244 246 246 248 250 251 252 253 257 257 252 251 248 251 256 258 262 263 261 260 260 261 260 260 260 260 259 259 259 258 259 259 260 260 260 261 261 261 261 263 264 264 266 267 269 267 267 270 272 273 276 275 277 279 277 277 276 277 278 277 274 273 270 268 268 264 261 256 252 246 243 240 236 232 229 228 226 223 222 218 217 214 211 209 208 207 203 200 197 194 195 193 189 187 186 184 180 175 171 170 167 165 161 159 158 155 153 151 149 148 147 144 141 140 -2147483647 -2147483647 -2147483647 -2147483647 -2147483647 -2147483647 -2147483647 -2147483647 -2147483647 -2147483647 -2147483647 -2147483647 -2147483647 -2147483647 -2147483647 -2147483647 -2147483647 -2147483647 -2147483647 -2147483647 -2147483647 -2147483647 -2147483647 -2147483647 -2147483647 -2147483647 -2147483647 -2147483647 -2147483647 -2147483647 -2147483647 -2147483647 -2147483647 -2147483647 -2147483647 -2147483647 -2147483647 -2147483647 -2147483647 -2147483647 -2147483647 -2147483647 -2147483647 -2147483647 -2147483647 -2147483647 -2147483647 -2147483647 -2147483647 -2147483647 -2147483647 -2147483647 -2147483647 -2147483647 -2147483647
261 265 265 266 269 269 268 275 273 273 275 275 273 273 273 276 275 277 272 276 277 279 279 279 277 278 274 269 269 266 264 264 264 264 266 265 263 263 268 268 268 271 269 267 263 271 266 274 274 268 265 269 264 274 274 261 262 256 259 259 255 254 249 248 246 246 243 244 243 242 241 243 244 244 244 244 247 249 250 251 253 255 257 257 256 255 253 255 254 252 251 252 251 253 254 256 256 256 255 256 256 256 256 256 257 257 257 258 257 258 259 260 261 262 262 263 264 265 265 265 267 270 271 271 273 274 273 272 273 273 273 270 268 267 264 262 260 258 252 247 242 237 235 232 227 224 221 219 217 214 213 210 207 205 203 199 198 196 192 190 189 185 182 182 180 176 174 172 168 163 161 160 157 155 155 153 150 149 147 146 144 141 141 -2147483647 -2147483647 -2147483647 -2147483647 -2147483647 -2147483647 -2147483647 -2147483647 -2147483647 -2147483647 -2147483647 -2147483647 -2147483647 -2147483647 -2147483647 -2147483647 -2147483647 -2147483647 -2147483647 -2147483647 -2147483647 -2147483647 -2147483647 -2147483647 -2147483647 -2147483647 -2147483647 -2147483647 -2147483647 -2147483647 -2147483647 -2147483647 -2147483647 -2147483647 -2147483647 -2147483647 -2147483647 -2147483647 -2147483647 -2147483647 -2147483647 -2147483647 -2147483647 -2147483647 -2147483647 -2147483647 -2147483647 -2147483647 -2147483647 -2147483647 -2147483647 -2147483647 -2147483647 -2147483647 -2147483647 -2147483647 -2147483647
257 258 256 258 264 260 267 273 275 277 278 276 265 258 254 261 267 275 278 277 280 278 274 275 275 274 273 270 267 263 264 262 262 262 260 256 260 258 261 266 266 267 268 270 274 276 275 276 283 281 281 280 280 289 280 271 269 268 260 262 256 253 250 247 245 242 240 239 238 239 238 238 238 239 240 241 243 244 246 249 250 251 252 251 252 251 251 254 253 254 254 254 253 253 253 251 249 249 251 252 251 252 252 253 253 255 254 255 256 254 254 254 256 257 257 258 258 260 259 261 263 264 263 265 266 265 266 267 266 267 266 265 264 263 262 257 255 253 248 242 239 233 229 226 223 218 216 212 209 205 203 199 198 195 195 194 190 186 181 183 182 175 171 173 172 168 163 161 159 157 155 153 152 152 149 147 147 145 143 142 140 138 137 -2147483647 -2147483647 -2147483647 -2147483647 -2147483647 -2147483647 -2147483647 -2147483647 -2147483647 -2147483647 -2147483647 -2147483647 -2147483647 -2147483647 -2147483647 -2147483647 -2147483647 -2147483647 -2147483647 -2147483647 -2147483647 -2147483647 -2147483647 -2147483647 -2147483647 -2147483647 -2147483647 -2147483647 -2147483647 -2147483647 -2147483647 -2147483647 -2147483647 -2147483647 -2147483647 -2147483647 -2147483647 -2147483647 -2147483647 -2147483647 -2147483647 -2147483647 -2147483647 -2147483647 -2147483647 -2147483647 -2147483647 -2147483647 -2147483647 -2147483647 -2147483647 -2147483647 -2147483647 -2147483647 -2147483647 -2147483647 -2147483647
248 253 256 259 256 264 269 272 273 275 275 277 279 277 278 278 278 278 277 278 277 270 264 261 267 270 271 268 266 266 264 263 260 259 258 258 257 257 260 264 263 264 266 269 272 274 276 280 280 286 288 290 291 291 288 286 278 272 264 252 246 245 241 240 239 236 236 235 233 233 233 234 234 236 235 236 238 239 240 241 243 245 244 244 243 244 245 247 248 249 249 249 250 250 250 250 249 250 250 249 248 245 244 248 250 250 249 249 249 250 251 251 251 244 240 244 246 248 249 249 252 255 255 256 257 259 261 260 260 261 260 260 259 258 256 255 249 247 244 237 234 231 225 222 218 215 212 209 207 201 196 195 191 189 186 183 179 182 177 176 175 172 167 164 161 159 157 154 153 151 150 147 147 146 145 144 142 141 140 137 136 135 -2147483647 -2147483647 -2147483647 -2147483647 -2147483647 -2147483647 -2147483647 -2147483647 -2147483647 -2147483647 -2147483647 -2147483647 -2147483647 -2147483647 -2147483647 -2147483647 -2147483647 -2147483647 -2147483647 -2147483647 -2147483647 -2147483647 -2147483647 -2147483647 -2147483647 -2147483647 -2147483647 -2147483647 -2147483647 -2147483647 -2147483647 -2147483647 -2147483647 -2147483647 -2147483647 -2147483647 -2147483647 -2147483647 -2147483647 -2147483647 -2147483647 -2147483647 -2147483647 -2147483647 -2147483647 -2147483647 -2147483647 -2147483647 -2147483647 -2147483647 -2147483647 -2147483647 -2147483647 -2147483647 -2147483647 -2147483647 -2147483647 -2147483647
239 245 250 246 248 254 256 266 267 271 272 273 274 274 274 274 275 275 274 275 276 276 273 272 270 269 268 269 268 263 260 257 256 256 253 252 253 257 259 261 261 261 265 266 268 270 272 276 280 284 287 291 294 296 292 284 274 268 257 249 239 235 234 231 232 232 230 230 227 229 230 231 231 231 231 231 233 234 238 237 239 237 237 237 236 240 241 237 240 243 240 242 243 243 245 246 246 245 246 246 246 246 245 245 245 245 245 245 240 243 243 248 249 246 245 245 244 244 242 244 242 241 244 241 241 242 245 248 253 256 256 255 253 253 249 247 243 241 237 234 229 225 220 215 211 209 205 203 199 197 193 190 185 182 178 176 170 172 169 167 164 161 162 160 156 152 151 149 148 146 145 144 143 142 141 139 139 137 135 134 134 -2147483647 -2147483647 -2147483647 -2147483647 -2147483647 -2147483647 -2147483647 -2147483647 -2147483647 -2147483647 -2147483647 -2147483647 -2147483647 -2147483647 -2147483647 -2147483647 -2147483647 -2147483647 -2147483647 -2147483647 -2147483647 -2147483647 -2147483647 -2147483647 -2147483647 -2147483647 -2147483647 -2147483647 -2147483647 -2147483647 -2147483647 -2147483647 -2147483647 -2147483647 -2147483647 -2147483647 -2147483647 -2147483647 -2147483647 -2147483647 -2147483647 -2147483647 -2147483647 -2147483647 -2147483647 -2147483647 -2147483647 -2147483647 -2147483647 -2147483647 -2147483647 -2147483647 -2147483647 -2147483647 -2147483647 -2147483647 -2147483647 -2147483647 -2147483647
258 257 247 241 243 247 251 260 263 265 268 269 270 270 273 272 274 273 274 273 273 272 272 270 270 268 267 266 265 264 260 255 252 249 247 246 245 251 256 259 258 260 262 263 265 267 269 272 273 278 281 285 288 288 279 277 267 262 251 244 238 232 230 228 228 226 225 226 227 227 228 227 225 224 225 227 229 232 231 232 234 235 236 237 237 237 242 240 238 239 239 239 239 241 238 239 240 243 242 241 244 244 244 241 241 240 240 243 242 242 243 243 243 243 243 243 243 245 246 245 243 245 247 247 242 244 241 241 243 248 250 249 248 245 245 242 238 232 231 227 224 217 214 209 205 202 196 195 190 190 185 181 178 176 173 170 165 162 160 158 157 156 154 152 150 146 146 145 143 142 140 140 140 138 137 136 136 134 -2147483647 -2147483647 -2147483647 -2147483647 -2147483647 -2147483647 -2147483647 -2147483647 -2147483647 -2147483647 -2147483647 -2147483647 -2147483647 -2147483647 -2147483647 -2147483647 -2147483647 -2147483647 -2147483647 -2147483647 -2147483647 -2147483647 -2147483647 -2147483647 -2147483647 -2147483647 -2147483647 -2147483647 -2147483647 -2147483647 -2147483647 -2147483647 -2147483647 -2147483647 -2147483647 -2147483647 -2147483647 -2147483647 -2147483647 -2147483647 -2147483647 -2147483647 -2147483647 -2147483647 -2147483647 -2147483647 -2147483647 -2147483647 -2147483647 -2147483647 -2147483647 -2147483647 -2147483647 -2147483647 -2147483647 -2147483647 -2147483647 -2147483647 -2147483647 -2147483647 -2147483647 -2147483647
263 268 270 254 247 249 252 250 254 257 262 263 266 269 271 271 271 270 270 270 270 268 268 266 266 266 265 264 264 261 260 260 258 252 248 249 248 247 249 251 255 255 256 258 257 257 255 259 263 272 276 278 277 273 266 267 257 250 247 241 237 234 229 226 224 224 223 223 221 220 220 219 220 220 222 223 225 227 229 229 231 230 232 232 234 234 236 236 237 238 239 240 238 239 239 236 236 236 238 239 239 239 240 241 240 236 238 238 238 237 235 239 238 238 239 240 241 239 237 239 242 242 239 241 244 243 245 243 241 243 242 242 242 240 238 235 233 227 223 219 214 210 207 203 198 191 187 185 182 181 181 172 171 169 165 163 161 158 156 153 151 150 149 147 145 143 142 139 139 138 137 136 136 134 134 132 -2147483647 -2147483647 -2147483647 -2147483647 -2147483647 -2147483647 -2147483647 -2147483647 -2147483647 -2147483647 -2147483647 -2147483647 -2147483647 -2147483647 -2147483647 -2147483647 -2147483647 -2147483647 -2147483647 -2147483647 -2147483647 -2147483647 -2147483647 -2147483647 -2147483647 -2147483647 -2147483647 -2147483647 -2147483647 -2147483647 -2147483647 -2147483647 -2147483647 -2147483647 -2147483647 -2147483647 -2147483647 -2147483647 -2147483647 -2147483647 -2147483647 -2147483647 -2147483647 -2147483647 -2147483647 -2147483647 -2147483647 -2147483647 -2147483647 -2147483647 -2147483647 -2147483647 -2147483647 -2147483647 -2147483647 -2147483647 -2147483647 -2147483647 -2147483647 -2147483647 -2147483647 -2147483647 -2147483647 -2147483647
246 264 273 260 254 260 265 255 256 259 261 262 267 263 266 266 265 265 266 266 265 266 266 265 266 263 263 265 262 261 262 259 257 258 257 254 254 253 253 255 254 253 249 245 246 242 239 248 259 264 265 267 264 256 259 249 249 242 240 235 231 227 225 223 222 221 220 218 216 215 217 216 216 217 219 220 221 222 223 224 223 225 226 227 229 231 231 233 233 234 234 236 236 238 237 237 237 237 237 237 237 236 236 235 235 235 235 235 233 232 232 229 228 228 229 231 234 234 236 236 235 237 239 237 237 236 238 239 237 237 237 236 235 233 230 227 225 220 215 212 208 202 198 194 189 182 179 174 171 167 167 164 166 166 160 158 156 150 149 147 146 145 144 141 139 139 137 136 135 135 133 133 132 131 130 -2147483647 -2147483647 -2147483647 -2147483647 -2147483647 -2147483647 -2147483647 -2147483647 -2147483647 -2147483647 -2147483647 -2147483647 -2147483647 -2147483647 -2147483647 -2147483647 -2147483647 -2147483647 -2147483647 -2147483647 -2147483647 -2147483647 -2147483647 -2147483647 -2147483647 -2147483647 -2147483647 -2147483647 -2147483647 -2147483647 -2147483647 -2147483647 -2147483647 -2147483647 -2147483647 -2147483647 -2147483647 -2147483647 -2147483647 -2147483647 -2147483647 -2147483647 -2147483647 -2147483647 -2147483647 -2147483647 -2147483647 -2147483647 -2147483647 -2147483647 -2147483647 -2147483647 -2147483647 -2147483647 -2147483647 -2147483647 -2147483647 -2147483647 -2147483647 -2147483647 -2147483647 -2147483647 -2147483647 -2147483647 -2147483647
254 247 264 273 270 267 263 262 254 251 253 255 261 257 256 254 252 251 252 252 255 262 263 262 261 261 262 259 260 259 256 257 258 257 256 255 253 253 253 251 251 252 252 253 253 253 253 251 254 253 253 257 255 255 247 244 240 235 233 228 226 223 220 219 216 217 214 212 213 211 210 211 211 211 211 211 215 215 217 219 223 224 225 225 225 226 228 229 230 231 232 233 232 232 233 232 232 233 233 232 232 231 233 232 231 233 231 231 231 228 226 225 224 223 223 222 226 227 228 230 230 230 232 233 233 233 233 231 232 232 232 232 229 226 223 220 216 214 208 205 199 196 191 187 182 179 173 167 163 160 156 152 150 149 151 148 146 143 143 143 142 141 140 139 138 135 134 132 132 130 131 130 130 128 125 -2147483647 -2147483647 -2147483647 -2147483647 -2147483647 -2147483647 -2147483647 -2147483647 -2147483647 -2147483647 -2147483647 -2147483647 -2147483647 -2147483647 -2147483647 -2147483647 -2147483647 -2147483647 -2147483647 -2147483647 -2147483647 -2147483647 -2147483647 -2147483647 -2147483647 -2147483647 -2147483647 -2147483647 -2147483647 -2147483647 -2147483647 -2147483647 -2147483647 -2147483647 -2147483647 -2147483647 -2147483647 -2147483647 -2147483647 -2147483647 -2147483647 -2147483647 -2147483647 -2147483647 -2147483647 -2147483647 -2147483647 -2147483647 -2147483647 -2147483647 -2147483647 -2147483647 -2147483647 -2147483647 -2147483647 -2147483647 -2147483647 -2147483647 -2147483647 -2147483647 -2147483647 -2147483647 -2147483647 -2147483647 -2147483647
265 265 263 260 269 265 265 262 258 249 244 251 255 252 250 250 250 253 251 253 259 261 259 258 256 257 257 259 257 255 255 252 255 254 253 251 250 250 249 249 248 248 249 248 249 247 243 242 245 242 240 244 244 242 239 233 230 225 224 221 220 219 216 215 212 212 212 210 211 209 207 210 207 205 206 207 210 208 210 214 213 216 219 220 221 222 224 224 226 229 229 228 229 231 229 230 230 231 230 228 229 228 226 225 226 227 227 228 225 224 223 223 222 220 222 218 216 217 220 222 224 226 225 227 226 227 226 226 226 225 226 223 220 218 216 214 209 205 202 198 195 191 186 182 177 172 167 163 159 153 150 144 143 143 142 143 141 140 138 138 137 137 135 135 132 131 130 128 129 128 127 127 125 124 123 -2147483647 -2147483647 -2147483647 -2147483647 -2147483647 -2147483647 -2147483647 -2147483647 -2147483647 -2147483647 -2147483647 -2147483647 -2147483647 -2147483647 -2147483647 -2147483647 -2147483647 -2147483647 -2147483647 -2147483647 -2147483647 -2147483647 -2147483647 -2147483647 -2147483647 -2147483647 -2147483647 -2147483647 -2147483647 -2147483647 -2147483647 -2147483647 -2147483647 -2147483647 -2147483647 -2147483647 -2147483647 -2147483647 -2147483647 -2147483647 -2147483647 -2147483647 -2147483647 -2147483647 -2147483647 -2147483647 -2147483647 -2147483647 -2147483647 -2147483647 -2147483647 -2147483647 -2147483647 -2147483647 -2147483647 -2147483647 -2147483647 -2147483647 -2147483647 -2147483647 -2147483647 -2147483647 -2147483647 -2147483647 -2147483647
263 265 267 252 247 264 265 261 261 257 250 249 252 251 250 252 254 255 256 258 258 257 256 254 254 254 256 254 253 252 251 252 252 250 249 249 249 247 246 246 244 243 244 242 241 238 236 234 233 233 232 230 233 229 228 225 225 220 219 216 214 212 211 209 206 208 205 204 205 203 204 203 201 202 200 204 206 210 211 211 213 214 215 215 217 218 220 222 223 225 224 224 225 225 226 227 227 226 226 225 226 225 223 223 223 223 222 223 222 221 219 219 219 219 216 215 212 212 214 215 214 216 219 221 221 221 221 220 220 219 218 218 215 211 207 205 201 199 197 194 189 185 181 178 173 168 163 159 153 150 144 142 139 140 139 138 137 135 135 135 133 132 131 130 128 128 128 126 126 125 124 124 121 120 -2147483647 -2147483647 -2147483647 -2147483647 -2147483647 -2147483647 -2147483647 -2147483647 -2147483647 -2147483647 -2147483647 -2147483647 -2147483647 -2147483647 -2147483647 -2147483647 -2147483647 -2147483647 -2147483647 -2147483647 -2147483647 -2147483647 -2147483647 -2147483647 -2147483647 -2147483647 -2147483647 -2147483647 -2147483647 -2147483647 -2147483647 -2147483647 -2147483647 -2147483647 -2147483647 -2147483647 -2147483647 -2147483647 -2147483647 -2147483647 -2147483647 -2147483647 -2147483647 -2147483647 -2147483647 -2147483647 -2147483647 -2147483647 -2147483647 -2147483647 -2147483647 -2147483647 -2147483647 -2147483647 -2147483647 -2147483647 -2147483647 -2147483647 -2147483647 -2147483647 -2147483647 -2147483647 -2147483647 -2147483647 -2147483647 -2147483647
259 258 261 259 257 246 252 258 258 257 251 248 249 249 254 255 256 256 253 246 240 240 247 251 253 253 252 251 251 251 250 250 250 247 247 248 245 245 244 243 242 241 238 239 235 237 236 235 233 232 233 229 229 219 225 219 217 217 215 212 210 208 203 204 200 200 200 199 201 202 203 200 202 202 199 198 202 208 209 210 211 214 211 211 212 214 216 219 218 220 220 221 223 223 224 222 222 223 222 220 222 221 220 219 217 217 218 215 215 216 214 215 215 212 212 208 207 206 206 206 209 211 212 214 214 216 215 214 213 213 213 212 209 204 201 199 195 192 190 187 183 181 176 173 168 163 158 155 151 146 142 139 137 136 135 135 132 132 131 131 129 129 129 127 125 125 123 123 123 122 121 118 119 -2147483647 -2147483647 -2147483647 -2147483647 -2147483647 -2147483647 -2147483647 -2147483647 -2147483647 -2147483647 -2147483647 -2147483647 -2147483647 -2147483647 -2147483647 -2147483647 -2147483647 -2147483647 -2147483647 -2147483647 -2147483647 -2147483647 -2147483647 -2147483647 -2147483647 -2147483647 -2147483647 -2147483647 -2147483647 -2147483647 -2147483647 -2147483647 -2147483647 -2147483647 -2147483647 -2147483647 -2147483647 -2147483647 -2147483647 -2147483647 -2147483647 -2147483647 -2147483647 -2147483647 -2147483647 -2147483647 -2147483647 -2147483647 -2147483647 -2147483647 -2147483647 -2147483647 -2147483647 -2147483647 -2147483647 -2147483647 -2147483647 -2147483647 -2147483647 -2147483647 -2147483647 -2147483647 -2147483647 -2147483647 -2147483647 -2147483647 -2147483647
255 256 258 259 257 259 250 237 236 245 242 241 245 251 251 248 254 249 241 240 233 233 239 240 245 244 238 241 239 245 244 242 239 238 237 238 238 239 238 238 238 237 234 235 235 234 232 232 232 230 229 227 223 222 217 211 206 203 199 200 192 194 194 191 191 194 195 198 201 202 201 202 203 199 194 197 201 205 204 208 211 211 210 211 214 214 215 216 215 217 219 220 220 220 220 220 221 220 220 220 218 216 213 212 213 211 209 210 208 207 212 212 210 207 205 202 200 202 200 201 200 203 204 206 208 207 208 208 207 207 206 206 203 199 194 192 190 187 185 182 179 175 170 168 164 159 155 150 146 142 139 136 135 134 133 132 129 129 127 127 127 126 125 122 121 122 121 120 119 118 117 -2147483647 -2147483647 -2147483647 -2147483647 -2147483647 -2147483647 -2147483647 -2147483647 -2147483647 -2147483647 -2147483647 -2147483647 -2147483647 -2147483647 -2147483647 -2147483647 -2147483647 -2147483647 -2147483647 -2147483647 -2147483647 -2147483647 -2147483647 -2147483647 -2147483647 -2147483647 -2147483647 -2147483647 -2147483647 -2147483647 -2147483647 -2147483647 -2147483647 -2147483647 -2147483647 -2147483647 -2147483647 -2147483647 -2147483647 -2147483647 -2147483647 -2147483647 -2147483647 -2147483647 -2147483647 -2147483647 -2147483647 -2147483647 -2147483647 -2147483647 -2147483647 -2147483647 -2147483647 -2147483647 -2147483647 -2147483647 -2147483647 -2147483647 -2147483647 -2147483647 -2147483647 -2147483647 -2147483647 -2147483647 -2147483647 -2147483647 -2147483647 -2147483647 -2147483647
251 252 252 253 254 253 255 251 247 243 236 233 242 241 241 240 248 249 244 247 250 248 251 250 250 249 245 244 242 240 235 236 235 233 234 238 238 238 236 236 234 232 231 232 230 229 226 225 223 222 218 215 214 209 205 202 196 191 187 183 180 185 188 189 191 194 196 199 197 199 201 202 204 201 199 198 202 204 207 207 208 209 210 209 209 210 211 210 212 213 214 214 214 215 214 216 214 213 213 213 215 213 212 211 210 206 204 203 202 201 201 203 203 201 198 197 197 195 194 195 195 196 198 198 199 201 202 203 202 202 200 200 198 193 191 187 185 182 179 178 174 170 168 163 159 155 151 147 144 141 137 136 133 130 130 128 127 125 124 125 124 121 121 120 119 119 117 118 116 -2147483647 -2147483647 -2147483647 -2147483647 -2147483647 -2147483647 -2147483647 -2147483647 -2147483647 -2147483647 -2147483647 -2147483647 -2147483647 -2147483647 -2147483647 -2147483647 -2147483647 -2147483647 -2147483647 -2147483647 -2147483647 -2147483647 -2147483647 -2147483647 -2147483647 -2147483647 -2147483647 -2147483647 -2147483647 -2147483647 -2147483647 -2147483647 -2147483647 -2147483647 -2147483647 -2147483647 -2147483647 -2147483647 -2147483647 -2147483647 -2147483647 -2147483647 -2147483647 -2147483647 -2147483647 -2147483647 -2147483647 -2147483647 -2147483647 -2147483647 -2147483647 -2147483647 -2147483647 -2147483647 -2147483647 -2147483647 -2147483647 -2147483647 -2147483647 -2147483647 -2147483647 -2147483647 -2147483647 -2147483647 -2147483647 -2147483647 -2147483647 -2147483647 -2147483647 -2147483647 -2147483647
246 247 247 248 249 249 250 250 250 251 251 251 251 250 250 249 250 249 248 247 248 250 249 249 245 243 243 245 247 247 244 246 243 243 239 238 236 234 233 232 230 228 226 226 225 225 221 219 215 213 209 207 205 200 199 194 191 186 182 181 182 187 190 191 188 189 194 197 198 196 200 201 207 202 200 199 197 201 205 207 207 206 207 207 207 205 206 204 204 204 207 211 211 209 211 208 207 207 206 207 204 204 204 202 203 203 202 199 195 194 193 190 190 188 188 189 188 189 187 189 190 190 190 -2147483647 -2147483647 190 193 194 195 194 193 192 192 190 187 182 181 177 175 172 170 166 162 159 156 151 148 144 140 138 135 133 130 128 127 125 125 123 122 121 120 119 119 117 117 116 114 116 -2147483647 -2147483647 -2147483647 -2147483647 -2147483647 -2147483647 -2147483647 -2147483647 -2147483647 -2147483647 -2147483647 -2147483647 -2147483647 -2147483647 -2147483647 -2147483647 -2147483647 -2147483647 -2147483647 -2147483647 -2147483647 -2147483647 -2147483647 -2147483647 -2147483647 -2147483647 -2147483647 -2147483647 -2147483647 -2147483647 -2147483647 -2147483647 -2147483647 -2147483647 -2147483647 -2147483647 -2147483647 -2147483647 -2147483647 -2147483647 -2147483647 -2147483647 -2147483647 -2147483647 -2147483647 -2147483647 -2147483647 -2147483647 -2147483647 -2147483647 -2147483647 -2147483647 -2147483647 -2147483647 -2147483647 -2147483647 -2147483647 -2147483647 -2147483647 -2147483647 -2147483647 -2147483647 -2147483647 -2147483647 -2147483647 -2147483647 -2147483647 -2147483647 -2147483647 -2147483647 -2147483647 -2147483647
233 241 243 245 245 245 245 245 246 246 246 246 246 245 246 246 246 244 244 245 246 246 247 246 246 246 244 246 248 248 248 244 243 238 237 235 233 231 230 228 225 224 222 220 220 218 215 212 208 204 203 200 197 195 191 189 186 184 183 182 186 189 189 192 195 195 195 196 193 196 199 199 203 207 201 201 199 199 200 203 203 205 204 204 205 203 202 201 200 199 199 199 199 198 198 197 197 199 199 199 199 198 198 197 195 195 193 193 193 191 187 185 184 183 182 179 181 182 183 182 184 185 185 185 186 187 187 186 187 187 186 183 183 182 181 178 175 172 170 167 166 161 158 153 152 148 144 142 138 136 132 130 128 125 125 124 122 121 119 119 117 117 116 116 113 114 -2147483647 -2147483647 -2147483647 -2147483647 -2147483647 -2147483647 -2147483647 -2147483647 -2147483647 -2147483647 -2147483647 -2147483647 -2147483647 -2147483647 -2147483647 -2147483647 -2147483647 -2147483647 -2147483647 -2147483647 -2147483647 -2147483647 -2147483647 -2147483647 -2147483647 -2147483647 -2147483647 -2147483647 -2147483647 -2147483647 -2147483647 -2147483647 -2147483647 -2147483647 -2147483647 -2147483647 -2147483647 -2147483647 -2147483647 -2147483647 -2147483647 -2147483647 -2147483647 -2147483647 -2147483647 -2147483647 -2147483647 -2147483647 -2147483647 -2147483647 -2147483647 -2147483647 -2147483647 -2147483647 -2147483647 -2147483647 -2147483647 -2147483647 -2147483647 -2147483647 -2147483647 -2147483647 -2147483647 -2147483647 -2147483647 -2147483647 -2147483647 -2147483647 -2147483647 -2147483647 -2147483647 -2147483647 -2147483647 -2147483647
238 239 240 241 239 241 240 241 241 243 241 242 241 242 241 241 240 240 242 244 242 243 243 242 244 244 243 243 243 244 244 241 239 236 234 232 230 230 227 224 223 220 219 216 215 214 210 206 201 200 196 193 194 193 196 194 190 187 183 185 184 185 187 188 190 191 193 194 197 198 199 201 201 201 204 204 203 200 198 200 201 202 203 201 202 200 200 200 199 197 197 196 196 194 195 194 194 193 193 191 193 190 191 193 191 189 189 187 185 185 185 181 179 177 176 176 175 176 177 179 178 179 180 182 181 182 182 181 182 181 180 179 177 176 174 172 169 167 165 163 160 157 154 151 148 145 141 138 136 132 131 127 126 125 121 121 120 118 118 116 115 115 113 113 112 -2147483647 -2147483647 -2147483647 -2147483647 -2147483647 -2147483647 -2147483647 -2147483647 -2147483647 -2147483647 -2147483647 -2147483647 -2147483647 -2147483647 -2147483647 -2147483647 -2147483647 -2147483647 -2147483647 -2147483647 -2147483647 -2147483647 -2147483647 -2147483647 -2147483647 -2147483647 -2147483647 -2147483647 -2147483647 -2147483647 -2147483647 -2147483647 -2147483647 -2147483647 -2147483647 -2147483647 -2147483647 -2147483647 -2147483647 -2147483647 -2147483647 -2147483647 -2147483647 -2147483647 -2147483647 -2147483647 -2147483647 -2147483647 -2147483647 -2147483647 -2147483647 -2147483647 -2147483647 -2147483647 -2147483647 -2147483647 -2147483647 -2147483647 -2147483647 -2147483647 -2147483647 -2147483647 -2147483647 -2147483647 -2147483647 -2147483647 -2147483647 -2147483647 -2147483647 -2147483647 -2147483647 -2147483647 -2147483647 -2147483647 -2147483647
233 235 234 235 235 235 236 236 236 237 237 237 238 237 237 236 238 238 238 239 240 239 238 240 241 239 241 240 239 241 239 238 236 233 231 228 228 226 224 221 219 216 215 211 210 209 205 203 200 196 191 189 192 190 191 188 187 185 181 181 181 183 183 184 187 189 189 191 193 195 195 196 199 200 199 200 200 201 200 200 199 198 197 198 198 198 197 197 194 195 194 194 194 192 191 192 191 191 190 189 189 189 186 184 184 184 183 183 181 179 177 176 177 172 173 170 171 170 172 174 176 174 176 177 176 176 177 178 176 176 175 174 173 172 169 168 165 164 160 158 155 154 149 148 144 143 139 135 133 131 127 126 123 122 120 118 118 115 116 113 113 112 -2147483647 -2147483647 -2147483647 -2147483647 -2147483647 -2147483647 -2147483647 -2147483647 -2147483647 -2147483647 -2147483647 -2147483647 -2147483647 -2147483647 -2147483647 -2147483647 -2147483647 -2147483647 -2147483647 -2147483647 -2147483647 -2147483647 -2147483647 -2147483647 -2147483647 -2147483647 -2147483647 -2147483647 -2147483647 -2147483647 -2147483647 -2147483647 -2147483647 -2147483647 -2147483647 -2147483647 -2147483647 -2147483647 -2147483647 -2147483647 -2147483647 -2147483647 -2147483647 -2147483647 -2147483647 -2147483647 -2147483647 -2147483647 -2147483647 -2147483647 -2147483647 -2147483647 -2147483647 -2147483647 -2147483647 -2147483647 -2147483647 -2147483647 -2147483647 -2147483647 -2147483647 -2147483647 -2147483647 -2147483647 -2147483647 -2147483647 -2147483647 -2147483647 -2147483647 -2147483647 -2147483647 -2147483647 -2147483647 -2147483647 -2147483647 -2147483647 -2147483647 -2147483647
227 227 229 229 230 231 230 231 231 232 232 232 233 233 233 234 233 234 234 235 235 235 237 236 235 237 236 236 236 236 234 233 232 230 226 225 223 221 217 216 215 212 210 207 206 203 200 197 193 190 187 182 184 182 182 184 181 180 179 178 180 180 180 182 184 185 187 188 190 191 191 194 195 194 197 197 197 198 198 197 195 196 196 195 195 195 195 193 193 191 191 190 190 189 188 187 187 187 187 186 185 185 184 183 181 181 178 179 177 176 173 171 171 169 168 165 164 166 166 168 169 172 171 171 173 171 172 172 171 170 171 170 169 165 165 162 161 158 156 155 152 150 147 144 140 139 135 134 130 127 126 123 122 119 117 116 116 113 112 111 110 110 -2147483647 -2147483647 -2147483647 -2147483647 -2147483647 -2147483647 -2147483647 -2147483647 -2147483647 -2147483647 -2147483647 -2147483647 -2147483647 -2147483647 -2147483647 -2147483647 -2147483647 -2147483647 -2147483647 -2147483647 -2147483647 -2147483647 -2147483647 -2147483647 -2147483647 -2147483647 -2147483647 -2147483647 -2147483647 -2147483647 -2147483647 -2147483647 -2147483647 -2147483647 -2147483647 -2147483647 -2147483647 -2147483647 -2147483647 -2147483647 -2147483647 -2147483647 -2147483647 -2147483647 -2147483647 -2147483647 -2147483647 -2147483647 -2147483647 -2147483647 -2147483647 -2147483647 -2147483647 -2147483647 -2147483647 -2147483647 -2147483647 -2147483647 -2147483647 -2147483647 -2147483647 -2147483647 -2147483647 -2147483647 -2147483647 -2147483647 -2147483647 -2147483647 -2147483647 -2147483647 -2147483647 -2147483647 -2147483647 -2147483647 -2147483647 -2147483647 -2147483647 -2147483647
222 223 224 224 224 224 225 226 227 227 228 228 229 230 228 229 229 230 230 231 231 231 230 232 231 232 232 232 232 230 230 229 227 225 222 222 220 216 215 213 211 209 206 203 201 199 195 193 190 188 185 185 183 178 180 179 177 177 176 177 177 177 179 180 180 182 183 185 186 189 189 191 191 193 194 194 194 194 194 194 193 193 194 192 192 192 192 192 191 190 190 189 188 187 186 186 185 185 184 183 183 182 181 179 179 178 176 176 172 171 170 168 167 167 166 163 161 163 165 165 166 166 168 168 168 169 167 167 167 167 165 165 163 161 161 160 157 154 153 151 148 146 142 140 139 136 132 130 127 125 124 122 119 117 116 114 114 112 111 109 -2147483647 -2147483647 -2147483647 -2147483647 -2147483647 -2147483647 -2147483647 -2147483647 -2147483647 -2147483647 -2147483647 -2147483647 -2147483647 -2147483647 -2147483647 -2147483647 -2147483647 -2147483647 -2147483647 -2147483647 -2147483647 -2147483647 -2147483647 -2147483647 -2147483647 -2147483647 -2147483647 -2147483647 -2147483647 -2147483647 -2147483647 -2147483647 -2147483647 -2147483647 -2147483647 -2147483647 -2147483647 -2147483647 -2147483647 -2147483647 -2147483647 -2147483647 -2147483647 -2147483647 -2147483647 -2147483647 -2147483647 -2147483647 -2147483647 -2147483647 -2147483647 -2147483647 -2147483647 -2147483647 -2147483647 -2147483647 -2147483647 -2147483647 -2147483647 -2147483647 -2147483647 -2147483647 -2147483647 -2147483647 -2147483647 -2147483647 -2147483647 -2147483647 -2147483647 -2147483647 -2147483647 -2147483647 -2147483647 -2147483647 -2147483647 -2147483647 -2147483647 -2147483647 -2147483647 -2147483647
215 217 218 218 220 219 219 222 222 223 223 224 224 224 224 225 224 226 225 226 227 228 227 227 228 228 229 227 226 225 226 224 222 220 220 217 215 213 210 209 208 204 201 200 196 194 192 189 188 185 184 181 176 176 176 174 174 173 174 174 174 175 176 178 178 178 181 182 185 186 185 187 189 189 189 190 190 192 192 191 192 191 190 192 192 189 190 190 187 187 186 185 186 185 185 184 182 182 181 181 179 179 178 176 175 175 173 171 170 170 167 167 165 164 162 161 161 159 161 162 164 162 163 164 163 164 165 163 163 161 160 160 160 158 156 155 152 151 150 146 145 141 139 137 135 132 131 127 126 124 121 120 117 115 113 113 111 -2147483647 -2147483647 -2147483647 -2147483647 -2147483647 -2147483647 -2147483647 -2147483647 -2147483647 -2147483647 -2147483647 -2147483647 -2147483647 -2147483647 -2147483647 -2147483647 -2147483647 -2147483647 -2147483647 -2147483647 -2147483647 -2147483647 -2147483647 -2147483647 -2147483647 -2147483647 -2147483647 -2147483647 -2147483647 -2147483647 -2147483647 -2147483647 -2147483647 -2147483647 -2147483647 -2147483647 -2147483647 -2147483647 -2147483647 -2147483647 -2147483647 -2147483647 -2147483647 -2147483647 -2147483647 -2147483647 -2147483647 -2147483647 -2147483647 -2147483647 -2147483647 -2147483647 -2147483647 -2147483647 -2147483647 -2147483647 -2147483647 -2147483647 -2147483647 -2147483647 -2147483647 -2147483647 -2147483647 -2147483647 -2147483647 -2147483647 -2147483647 -2147483647 -2147483647 -2147483647 -2147483647 -2147483647 -2147483647 -2147483647 -2147483647 -2147483647 -2147483647 -2147483647 -2147483647 -2147483647 -2147483647 -2147483647 -2147483647
211 211 213 213 214 215 215 217 218 218 218 219 220 219 219 221 220 221 222 223 222 222 221 221 223 224 223 222 221 220 221 220 218 216 216 213 212 209 208 206 203 201 199 196 192 192 188 188 183 181 179 177 175 175 173 173 171 172 172 171 172 172 176 174 176 178 178 181 182 183 184 185 187 186 185 188 188 188 189 188 189 187 189 189 187 187 185 186 185 186 185 185 183 183 182 182 180 180 179 178 178 176 176 174 172 171 170 170 168 165 165 165 162 161 161 159 159 159 159 159 160 159 160 160 160 160 161 159 159 159 158 155 155 154 153 151 149 148 145 144 141 139 137 134 133 128 128 124 123 120 119 117 114 -2147483647 112 -2147483647 -2147483647 -2147483647 -2147483647 -2147483647 -2147483647 -2147483647 -2147483647 -2147483647 -2147483647 -2147483647 -2147483647 -2147483647 -2147483647 -2147483647 -2147483647 -2147483647 -2147483647 -2147483647 -2147483647 -2147483647 -2147483647 -2147483647 -2147483647 -2147483647 -2147483647 -2147483647 -2147483647 -2147483647 -2147483647 -2147483647 -2147483647 -2147483647 -2147483647 -2147483647 -2147483647 -2147483647 -2147483647 -2147483647 -2147483647 -2147483647 -2147483647 -2147483647 -2147483647 -2147483647 -2147483647 -2147483647 -2147483647 -2147483647 -2147483647 -2147483647 -2147483647 -2147483647 -2147483647 -2147483647 -2147483647 -2147483647 -2147483647 -2147483647 -2147483647 -2147483647 -2147483647 -2147483647 -2147483647 -2147483647 -2147483647 -2147483647 -2147483647 -2147483647 -2147483647 -2147483647 -2147483647 -2147483647 -2147483647 -2147483647 -2147483647 -2147483647 -2147483647 -2147483647 -2147483647 -2147483647 -2147483647 -2147483647 -2147483647 -2147483647
205 206 207 208 208 208 209 212 213 213 213 214 215 215 215 215 215 218 217 217 217 219 218 217 220 219 218 218 217 218 216 215 213 212 211 208 208 205 204 202 200 197 194 192 191 189 185 184 180 180 178 175 175 172 172 170 171 170 169 170 171 171 171 173 176 174 177 177 178 179 180 183 184 183 184 186 184 185 185 186 186 186 185 185 185 186 184 183 183 183 183 183 183 180 180 180 179 177 177 176 173 173 173 172 171 170 166 167 166 165 163 161 160 159 158 156 156 155 156 155 157 158 156 156 156 156 157 158 155 155 154 152 152 151 150 148 146 145 141 140 140 135 133 132 129 126 124 123 119 118 116 115 -2147483647 -2147483647 -2147483647 -2147483647 -2147483647 -2147483647 -2147483647 -2147483647 -2147483647 -2147483647 -2147483647 -2147483647 -2147483647 -2147483647 -2147483647 -2147483647 -2147483647 -2147483647 -2147483647 -2147483647 -2147483647 -2147483647 -2147483647 -2147483647 -2147483647 -2147483647 -2147483647 -2147483647 -2147483647 -2147483647 -2147483647 -2147483647 -2147483647 -2147483647 -2147483647 -2147483647 -2147483647 -2147483647 -2147483647 -2147483647 -2147483647 -2147483647 -2147483647 -2147483647 -2147483647 -2147483647 -2147483647 -2147483647 -2147483647 -2147483647 -2147483647 -2147483647 -2147483647 -2147483647 -2147483647 -2147483647 -2147483647 -2147483647 -2147483647 -2147483647 -2147483647 -2147483647 -2147483647 -2147483647 -2147483647 -2147483647 -2147483647 -2147483647 -2147483647 -2147483647 -2147483647 -2147483647 -2147483647 -2147483647 -2147483647 -2147483647 -2147483647 -2147483647 -2147483647 -2147483647 -2147483647 -2147483647 -2147483647 -2147483647 -2147483647 -2147483647 -2147483647 -2147483647
199 201 201 202 202 204 204 207 207 207 208 208 209 210 209 211 213 213 213 213 213 213 212 214 214 213 213 213 213 214 211 209 210 209 206 205 202 199 201 197 195 193 192 188 186 185 183 180 179 176 175 174 172 172 169 169 169 167 168 168 169 168 170 171 172 174 174 175 176 176 178 178 181 181 182 182 183 183 183 184 182 183 183 184 183 182 183 181 182 180 179 179 179 178 176 177 176 174 173 174 174 172 171 170 167 168 166 165 162 163 161 158 157 157 155 154 155 154 153 154 154 154 153 153 154 152 152 152 152 149 150 149 148 147 146 144 143 140 138 135 135 133 129 129 127 123 122 121 -2147483647 -2147483647 -2147483647 -2147483647 -2147483647 -2147483647 -2147483647 -2147483647 -2147483647 -2147483647 -2147483647 -2147483647 -2147483647 -2147483647 -2147483647 -2147483647 -2147483647 -2147483647 -2147483647 -2147483647 -2147483647 -2147483647 -2147483647 -2147483647 -2147483647 -2147483647 -2147483647 -2147483647 -2147483647 -2147483647 -2147483647 -2147483647 -2147483647 -2147483647 -2147483647 -2147483647 -2147483647 -2147483647 -2147483647 -2147483647 -2147483647 -2147483647 -2147483647 -2147483647 -2147483647 -2147483647 -2147483647 -2147483647 -2147483647 -2147483647 -2147483647 -2147483647 -2147483647 -2147483647 -2147483647 -2147483647 -2147483647 -2147483647 -2147483647 -2147483647 -2147483647 -2147483647 -2147483647 -2147483647 -2147483647 -2147483647 -2147483647 -2147483647 -2147483647 -2147483647 -2147483647 -2147483647 -2147483647 -2147483647 -2147483647 -2147483647 -2147483647 -2147483647 -2147483647 -2147483647 -2147483647 -2147483647 -2147483647 -2147483647 -2147483647 -2147483647 -2147483647 -2147483647 -2147483647 -2147483647 -2147483647 -2147483647
193 194 195 196 196 198 199 201 202 203 203 204 204 205 207 207 208 208 209 207 209 208 210 210 209 209 208 208 208 208 208 206 206 203 201 201 200 197 196 193 193 191 188 186 184 183 179 178 177 173 172 172 170 168 168 168 166 166 166 165 166 166 168 168 169 171 172 173 173 173 175 176 178 178 179 179 180 180 180 180 181 180 181 180 181 179 178 180 179 178 179 178 177 177 176 175 175 173 172 170 170 168 168 168 165 164 163 162 162 158 158 158 154 154 154 152 152 151 151 153 151 150 151 151 150 151 149 149 148 146 147 146 144 144 142 140 139 137 -2147483647 -2147483647 -2147483647 -2147483647 -2147483647 -2147483647 -2147483647 -2147483647 -2147483647 -2147483647 -2147483647 -2147483647 -2147483647 -2147483647 -2147483647 -2147483647 -2147483647 -2147483647 -2147483647 -2147483647 -2147483647 -2147483647 -2147483647 -2147483647 -2147483647 -2147483647 -2147483647 -2147483647 -2147483647 -2147483647 -2147483647 -2147483647 -2147483647 -2147483647 -2147483647 -2147483647 -2147483647 -2147483647 -2147483647 -2147483647 -2147483647 -2147483647 -2147483647 -2147483647 -2147483647 -2147483647 -2147483647 -2147483647 -2147483647 -2147483647 -2147483647 -2147483647 -2147483647 -2147483647 -2147483647 -2147483647 -2147483647 -2147483647 -2147483647 -2147483647 -2147483647 -2147483647 -2147483647 -2147483647 -2147483647 -2147483647 -2147483647 -2147483647 -2147483647 -2147483647 -2147483647 -2147483647 -2147483647 -2147483647 -2147483647 -2147483647 -2147483647 -2147483647 -2147483647 -2147483647 -2147483647 -2147483647 -2147483647 -2147483647 -2147483647 -2147483647 -2147483647 -2147483647 -2147483647 -2147483647 -2147483647 -2147483647 -2147483647 -2147483647 -2147483647 -2147483647 -2147483647 -2147483647 -2147483647 -2147483647 -2147483647 -2147483647
187 188 189 190 190 192 194 195 196 196 198 199 199 200 201 202 201 202 204 203 203 204 205 205 205 204 205 204 204 203 202 201 200 200 199 196 195 195 192 189 188 186 184 183 182 179 177 176 173 171 170 169 169 166 168 165 163 165 164 165 163 165 166 167 167 168 169 169 171 172 174 174 174 175 175 177 177 177 178 179 178 177 178 178 177 177 178 179 177 177 175 176 174 174 173 172 171 172 169 169 168 168 166 165 163 163 162 159 158 159 155 155 155 153 150 152 150 149 150 149 148 149 148 147 147 148 147 145 145 142 144 143 141 140 -2147483647 -2147483647 -2147483647 -2147483647 -2147483647 -2147483647 -2147483647 -2147483647 -2147483647 -2147483647 -2147483647 -2147483647 -2147483647 -2147483647 -2147483647 -2147483647 -2147483647 -2147483647 -2147483647 -2147483647 -2147483647 -2147483647 -2147483647 -2147483647 -2147483647 -2147483647 -2147483647 -2147483647 -2147483647 -2147483647 -2147483647 -2147483647 -2147483647 -2147483647 -2147483647 -2147483647 -2147483647 -2147483647 -2147483647 -2147483647 -2147483647 -2147483647 -2147483647 -2147483647 -2147483647 -2147483647 -2147483647 -2147483647 -2147483647 -2147483647 -2147483647 -2147483647 -2147483647 -2147483647 -2147483647 -2147483647 -2147483647 -2147483647 -2147483647 -2147483647 -2147483647 -2147483647 -2147483647 -2147483647 -2147483647 -2147483647 -2147483647 -2147483647 -2147483647 -2147483647 -2147483647 -2147483647 -2147483647 -2147483647 -2147483647 -2147483647 -2147483647 -2147483647 -2147483647 -2147483647 -2147483647 -2147483647 -2147483647 -2147483647 -2147483647 -2147483647 -2147483647 -2147483647 -2147483647 -2147483647 -2147483647 -2147483647 -2147483647 -2147483647 -2147483647 -2147483647 -2147483647 -2147483647 -2147483647 -2147483647 -2147483647 -2147483647 -2147483647 -2147483647 -2147483647 -2147483647
181 181 182 184 185 186 188 192 192 193 195 193 195 196 194 197 198 199 198 200 199 199 200 201 200 200 201 200 200 199 200 197 195 197 194 193 191 189 188 187 184 184 182 180 179 176 174 173 172 170 168 168 165 164 165 163 162 163 162 163 165 162 163 165 166 166 166 168 169 170 171 171 173 172 175 174 174 174 175 175 177 175 175 176 176 176 175 175 175 175 174 174 173 172 172 171 170 169 169 167 165 166 162 162 161 160 160 158 155 155 155 152 151 151 149 148 148 149 147 146 146 146 145 146 145 145 144 141 142 141 141 -2147483647 -2147483647 -2147483647 -2147483647 -2147483647 -2147483647 -2147483647 -2147483647 -2147483647 -2147483647 -2147483647 -2147483647 -2147483647 -2147483647 -2147483647 -2147483647 -2147483647 -2147483647 -2147483647 -2147483647 -2147483647 -2147483647 -2147483647 -2147483647 -2147483647 -2147483647 -2147483647 -2147483647 -2147483647 -2147483647 -2147483647 -2147483647 -2147483647 -2147483647 -2147483647 -2147483647 -2147483647 -2147483647 -2147483647 -2147483647 -2147483647 -2147483647 -2147483647 -2147483647 -2147483647 -2147483647 -2147483647 -2147483647 -2147483647 -2147483647 -2147483647 -2147483647 -2147483647 -2147483647 -2147483647 -2147483647 -2147483647 -2147483647 -2147483647 -2147483647 -2147483647 -2147483647 -2147483647 -2147483647 -2147483647 -2147483647 -2147483647 -2147483647 -2147483647 -2147483647 -2147483647 -2147483647 -2147483647 -2147483647 -2147483647 -2147483647 -2147483647 -2147483647 -2147483647 -2147483647 -2147483647 -2147483647 -2147483647 -2147483647 -2147483647 -2147483647 -2147483647 -2147483647 -2147483647 -2147483647 -2147483647 -2147483647 -2147483647 -2147483647 -2147483647 -2147483647 -2147483647 -2147483647 -2147483647 -2147483647 -2147483647 -2147483647 -2147483647 -2147483647 -2147483647 -2147483647 -2147483647 -2147483647 -2147483647
176 176 177 179 180 182 182 185 186 188 188 190 190 191 192 193 195 194 195 196 195 196 196 196 196 196 196 196 195 196 194 191 193 193 190 188 189 186 185 183 183 180 179 177 176 173 172 170 169 167 167 165 164 165 162 161 161 161 161 160 162 161 161 163 164 163 165 166 167 168 169 169 169 171 171 171 172 172 173 174 174 173 174 174 174 174 173 174 174 174 172 172 171 170 170 169 166 166 166 165 165 163 162 161 159 159 156 156 155 153 152 152 150 150 148 146 146 146 143 145 145 143 143 142 143 141 -2147483647 -2147483647 -2147483647 -2147483647 -2147483647 -2147483647 -2147483647 -2147483647 -2147483647 -2147483647 -2147483647 -2147483647 -2147483647 -2147483647 -2147483647 -2147483647 -2147483647 -2147483647 -2147483647 -2147483647 -2147483647 -2147483647 -2147483647 -2147483647 -2147483647 -2147483647 -2147483647 -2147483647 -2147483647 -2147483647 -2147483647 -2147483647 -2147483647 -2147483647 -2147483647 -2147483647 -2147483647 -2147483647 -2147483647 -2147483647 -2147483647 -2147483647 -2147483647 -2147483647 -2147483647 -2147483647 -2147483647 -2147483647 -2147483647 -2147483647 -2147483647 -2147483647 -2147483647 -2147483647 -2147483647 -2147483647 -2147483647 -2147483647 -2147483647 -2147483647 -2147483647 -2147483647 -2147483647 -2147483647 -2147483647 -2147483647 -2147483647 -2147483647 -2147483647 -2147483647 -2147483647 -2147483647 -2147483647 -2147483647 -2147483647 -2147483647 -2147483647 -2147483647 -2147483647 -2147483647 -2147483647 -2147483647 -2147483647 -2147483647 -2147483647 -2147483647 -2147483647 -2147483647 -2147483647 -2147483647 -2147483647 -2147483647 -2147483647 -2147483647 -2147483647 -2147483647 -2147483647 -2147483647 -2147483647 -2147483647 -2147483647 -2147483647 -2147483647 -2147483647 -2147483647 -2147483647 -2147483647 -2147483647 -2147483647 -2147483647 -2147483647 -2147483647 -2147483647 -2147483647
168 171 171 173 175 176 178 181 180 183 184 185 186 187 186 187 188 190 191 191 192 191 193 192 192 191 193 190 191 191 189 188 189 187 186 186 183 183 182 179 180 177 175 175 173 170 170 167 167 165 165 164 162 161 159 158 158 159 159 160 160 161 161 161 162 163 162 163 164 165 167 166 169 170 169 170 169 171 171 170 172 173 171 171 172 171 173 171 171 172 170 170 169 169 169 167 167 167 165 163 161 161 161 160 157 156 155 154 153 152 150 148 148 146 146 146 144 144 143 142 142 141 141 -2147483647 -2147483647 -2147483647 -2147483647 -2147483647 -2147483647 -2147483647 -2147483647 -2147483647 -2147483647 -2147483647 -2147483647 -2147483647 -2147483647 -2147483647 -2147483647 -2147483647 -2147483647 -2147483647 -2147483647 -2147483647 -2147483647 -2147483647 -2147483647 -2147483647 -2147483647 -2147483647 -2147483647 -2147483647 -2147483647 -2147483647 -2147483647 -2147483647 -2147483647 -2147483647 -2147483647 -2147483647 -2147483647 -2147483647 -2147483647 -2147483647 -2147483647 -2147483647 -2147483647 -2147483647 -2147483647 -2147483647 -2147483647 -2147483647 -2147483647 -2147483647 -2147483647 -2147483647 -2147483647 -2147483647 -2147483647 -2147483647 -2147483647 -2147483647 -2147483647 -2147483647 -2147483647 -2147483647 -2147483647 -2147483647 -2147483647 -2147483647 -2147483647 -2147483647 -2147483647 -2147483647 -2147483647 -2147483647 -2147483647 -2147483647 -2147483647 -2147483647 -2147483647 -2147483647 -2147483647 -2147483647 -2147483647 -2147483647 -2147483647 -2147483647 -2147483647 -2147483647 -2147483647 -2147483647 -2147483647 -2147483647 -2147483647 -2147483647 -2147483647 -2147483647 -2147483647 -2147483647 -2147483647 -2147483647 -2147483647 -2147483647 -2147483647 -2147483647 -2147483647 -2147483647 -2147483647 -2147483647 -2147483647 -2147483647 -2147483647 -2147483647 -2147483647 -2147483647 -2147483647 -2147483647 -2147483647 -2147483647
162 165 166 167 169 171 172 174 176 178 179 180 181 181 182 184 186 187 186 186 187 187 188 188 188 188 186 187 188 186 186 184 185 184 182 182 182 179 178 176 175 175 172 172 171 168 167 166 164 164 163 162 162 159 159 157 159 157 157 158 159 158 159 160 159 161 161 163 164 164 164 166 166 166 166 169 170 168 169 170 170 170 170 170 170 170 170 169 169 169 169 167 167 167 165 165 164 164 163 163 162 159 158 157 156 155 153 153 151 150 149 147 147 146 145 143 141 142 143 140 140 -2147483647 -2147483647 -2147483647 -2147483647 -2147483647 -2147483647 -2147483647 -2147483647 -2147483647 -2147483647 -2147483647 -2147483647 -2147483647 -2147483647 -2147483647 -2147483647 -2147483647 -2147483647 -2147483647 -2147483647 -2147483647 -2147483647 -2147483647 -2147483647 -2147483647 -2147483647 -2147483647 -2147483647 -2147483647 -2147483647 -2147483647 -2147483647 -2147483647 -2147483647 -2147483647 -2147483647 -2147483647 -2147483647 -2147483647 -2147483647 -2147483647 -2147483647 -2147483647 -2147483647 -2147483647 -2147483647 -2147483647 -2147483647 -2147483647 -2147483647 -2147483647 -2147483647 -2147483647 -2147483647 -2147483647 -2147483647 -2147483647 -2147483647 -2147483647 -2147483647 -2147483647 -2147483647 -2147483647 -2147483647 -2147483647 -2147483647 -2147483647 -2147483647 -2147483647 -2147483647 -2147483647 -2147483647 -2147483647 -2147483647 -2147483647 -2147483647 -2147483647 -2147483647 -2147483647 -2147483647 -2147483647 -2147483647 -2147483647 -2147483647 -2147483647 -2147483647 -2147483647 -2147483647 -2147483647 -2147483647 -2147483647 -2147483647 -2147483647 -2147483647 -2147483647 -2147483647 -2147483647 -2147483647 -2147483647 -2147483647 -2147483647 -2147483647 -2147483647 -2147483647 -2147483647 -2147483647 -2147483647 -2147483647 -2147483647 -2147483647 -2147483647 -2147483647 -2147483647 -2147483647 -2147483647 -2147483647 -2147483647 -2147483647 -2147483647
156 159 160 163 165 166 167 170 171 173 174 176 177 178 179 179 181 180 181 182 183 183 183 185 184 184 182 182 184 183 182 181 182 180 179 177 177 176 175 173 173 171 170 169 167 166 165 163 162 162 160 159 158 159 158 158 156 156 158 157 156 157 158 157 158 160 161 160 161 163 163 164 164 165 165 167 166 166 168 168 168 168 168 169 170 169 169 168 167 167 167 167 165 166 164 164 163 162 160 159 159 159 156 155 153 154 152 150 149 148 147 147 145 144 143 142 141 -2147483647 -2147483647 -2147483647 -2147483647 -2147483647 -2147483647 -2147483647 -2147483647 -2147483647 -2147483647 -2147483647 -2147483647 -2147483647 -2147483647 -2147483647 -2147483647 -2147483647 -2147483647 -2147483647 -2147483647 -2147483647 -2147483647 -2147483647 -2147483647 -2147483647 -2147483647 -2147483647 -2147483647 -2147483647 -2147483647 -2147483647 -2147483647 -2147483647 -2147483647 -2147483647 -2147483647 -2147483647 -2147483647 -2147483647 -2147483647 -2147483647 -2147483647 -2147483647 -2147483647 -2147483647 -2147483647 -2147483647 -2147483647 -2147483647 -2147483647 -2147483647 -2147483647 -2147483647 -2147483647 -2147483647 -2147483647 -2147483647 -2147483647 -2147483647 -2147483647 -2147483647 -2147483647 -2147483647 -2147483647 -2147483647 -2147483647 -2147483647 -2147483647 -2147483647 -2147483647 -2147483647 -2147483647 -2147483647 -2147483647 -2147483647 -2147483647 -2147483647 -2147483647 -2147483647 -2147483647 -2147483647 -2147483647 -2147483647 -2147483647 -2147483647 -2147483647 -2147483647 -2147483647 -2147483647 -2147483647 -2147483647 -2147483647 -2147483647 -2147483647 -2147483647 -2147483647 -2147483647 -2147483647 -2147483647 -2147483647 -2147483647 -2147483647 -2147483647 -2147483647 -2147483647 -2147483647 -2147483647 -2147483647 -2147483647 -2147483647 -2147483647 -2147483647 -2147483647 -2147483647 -2147483647 -2147483647 -2147483647 -2147483647 -2147483647 -2147483647 -2147483647 -2147483647 -2147483647
151 153 155 157 160 161 162 165 167 168 171 171 173 174 175 174 176 178 178 177 178 179 179 179 179 179 179 180 179 177 177 177 178 177 176 175 173 173 171 172 169 168 168 165 165 163 163 161 160 159 158 157 157 157 155 156 155 155 155 155 155 156 155 156 157 157 157 159 160 160 162 161 163 163 164 164 164 165 165 165 165 167 166 167 167 167 165 165 167 167 166 165 164 165 163 163 161 161 160 160 157 157 154 154 152 152 150 149 149 147 145 145 -2147483647 -2147483647 -2147483647 -2147483647 -2147483647 -2147483647 -2147483647 -2147483647 -2147483647 -2147483647 -2147483647 -2147483647 -2147483647 -2147483647 -2147483647 -2147483647 -2147483647 -2147483647 -2147483647 -2147483647 -2147483647 -2147483647 -2147483647 -2147483647 -2147483647 -2147483647 -2147483647 -2147483647 -2147483647 -2147483647 -2147483647 -2147483647 -2147483647 -2147483647 -2147483647 -2147483647 -2147483647 -2147483647 -2147483647 -2147483647 -2147483647 -2147483647 -2147483647 -2147483647 -2147483647 -2147483647 -2147483647 -2147483647 -2147483647 -2147483647 -2147483647 -2147483647 -2147483647 -2147483647 -2147483647 -2147483647 -2147483647 -2147483647 -2147483647 -2147483647 -2147483647 -2147483647 -2147483647 -2147483647 -2147483647 -2147483647 -2147483647 -2147483647 -2147483647 -2147483647 -2147483647 -2147483647 -2147483647 -2147483647 -2147483647 -2147483647 -2147483647 -2147483647 -2147483647 -2147483647 -2147483647 -2147483647 -2147483647 -2147483647 -2147483647 -2147483647 -2147483647 -2147483647 -2147483647 -2147483647 -2147483647 -2147483647 -2147483647 -2147483647 -2147483647 -2147483647 -2147483647 -2147483647 -2147483647 -2147483647 -2147483647 -2147483647 -2147483647 -2147483647 -2147483647 -2147483647 -2147483647 -2147483647 -2147483647 -2147483647 -2147483647 -2147483647 -2147483647 -2147483647 -2147483647 -2147483647 -2147483647 -2147483647 -2147483647 -2147483647 -2147483647 -2147483647 -2147483647 -2147483647 -2147483647 -2147483647 -2147483647 -2147483647
147 148 149 152 154 157 159 161 163 165 165 167 169 169 170 171 173 172 173 174 174 175 177 176 175 176 175 177 175 174 174 174 175 174 172 170 171 169 169 168 166 166 165 164 162 161 161 159 159 157 157 156 156 155 153 153 153 154 153 153 152 155 154 155 156 157 157 157 158 158 159 160 160 161 163 162 163 164 164 164 163 164 165 164 164 165 166 165 164 164 164 164 163 163 162 160 160 159 159 156 156 155 153 154 151 149 -2147483647 -2147483647 -2147483647 -2147483647 -2147483647 -2147483647 -2147483647 -2147483647 -2147483647 -2147483647 -2147483647 -2147483647 -2147483647 -2147483647 -2147483647 -2147483647 -2147483647 -2147483647 -2147483647 -2147483647 -2147483647 -2147483647 -2147483647 -2147483647 -2147483647 -2147483647 -2147483647 -2147483647 -2147483647 -2147483647 -2147483647 -2147483647 -2147483647 -2147483647 -2147483647 -2147483647 -2147483647 -2147483647 -2147483647 -2147483647 -2147483647 -2147483647 -2147483647 -2147483647 -2147483647 -2147483647 -2147483647 -2147483647 -2147483647 -2147483647 -2147483647 -2147483647 -2147483647 -2147483647 -2147483647 -2147483647 -2147483647 -2147483647 -2147483647 -2147483647 -2147483647 -2147483647 -2147483647 -2147483647 -2147483647 -2147483647 -2147483647 -2147483647 -2147483647 -2147483647 -2147483647 -2147483647 -2147483647 -2147483647 -2147483647 -2147483647 -2147483647 -2147483647 -2147483647 -2147483647 -2147483647 -2147483647 -2147483647 -2147483647 -2147483647 -2147483647 -2147483647 -2147483647 -2147483647 -2147483647 -2147483647 -2147483647 -2147483647 -2147483647 -2147483647 -2147483647 -2147483647 -2147483647 -2147483647 -2147483647 -2147483647 -2147483647 -2147483647 -2147483647 -2147483647 -2147483647 -2147483647 -2147483647 -2147483647 -2147483647 -2147483647 -2147483647 -2147483647 -2147483647 -2147483647 -2147483647 -2147483647 -2147483647 -2147483647 -2147483647 -2147483647 -2147483647 -2147483647 -2147483647 -2147483647 -2147483647 -2147483647 -2147483647 -2147483647 -2147483647 -2147483647 -2147483647 -2147483647 -2147483647
142 144 146 150 151 153 155 155 160 159 160 163 164 164 165 167 168 168 169 171 169 170 171 171 171 172 170 172 171 170 171 170 170 170 168 167 167 166 167 165 163 162 162 161 159 159 158 157 156 156 155 153 154 152 152 152 151 151 152 153 152 153 152 153 154 155 154 155 156 156 157 159 158 160 160 161 162 161 162 162 162 163 163 163 162 164 163 164 163 163 162 162 161 161 160 160 158 158 157 -2147483647 -2147483647 -2147483647 -2147483647 -2147483647 -2147483647 -2147483647 -2147483647 -2147483647 -2147483647 -2147483647 -2147483647 -2147483647 -2147483647 -2147483647 -2147483647 -2147483647 -2147483647 -2147483647 -2147483647 -2147483647 -2147483647 -2147483647 -2147483647 -2147483647 -2147483647 -2147483647 -2147483647 -2147483647 -2147483647 -2147483647 -2147483647 -2147483647 -2147483647 -2147483647 -2147483647 -2147483647 -2147483647 -2147483647 -2147483647 -2147483647 -2147483647 -2147483647 -2147483647 -2147483647 -2147483647 -2147483647 -2147483647 -2147483647 -2147483647 -2147483647 -2147483647 -2147483647 -2147483647 -2147483647 -2147483647 -2147483647 -2147483647 -2147483647 -2147483647 -2147483647 -2147483647 -2147483647 -2147483647 -2147483647 -2147483647 -2147483647 -2147483647 -2147483647 -2147483647 -2147483647 -2147483647 -2147483647 -2147483647 -2147483647 -2147483647 -2147483647 -2147483647 -2147483647 -2147483647 -2147483647 -2147483647 -2147483647 -2147483647 -2147483647 -2147483647 -2147483647 -2147483647 -2147483647 -2147483647 -2147483647 -2147483647 -2147483647 -2147483647 -2147483647 -2147483647 -2147483647 -2147483647 -2147483647 -2147483647 -2147483647 -2147483647 -2147483647 -2147483647 -2147483647 -2147483647 -2147483647 -2147483647 -2147483647 -2147483647 -2147483647 -2147483647 -2147483647 -2147483647 -2147483647 -2147483647 -2147483647 -2147483647 -2147483647 -2147483647 -2147483647 -2147483647 -2147483647 -2147483647 -2147483647 -2147483647 -2147483647 -2147483647 -2147483647 -2147483647 -2147483647 -2147483647 -2147483647 -2147483647 -2147483647 -2147483647 -2147483647 -2147483647 -2147483647 -2147483647 -2147483647
139 140 141 145 147 149 149 152 154 156 157 158 159 160 161 163 163 164 165 167 166 167 167 168 167 167 167 167 168 168 167 166 167 167 165 165 164 163 163 162 161 159 159 159 157 157 156 155 154 154 152 152 152 151 151 150 151 151 151 151 151 151 151 152 154 153 154 154 156 156 156 155 158 157 157 159 159 159 160 162 163 162 161 162 161 162 161 161 161 161 160 159 159 158 158 157 -2147483647 -2147483647 -2147483647 -2147483647 -2147483647 -2147483647 -2147483647 -2147483647 -2147483647 -2147483647 -2147483647 -2147483647 -2147483647 -2147483647 -2147483647 -2147483647 -2147483647 -2147483647 -2147483647 -2147483647 -2147483647 -2147483647 -2147483647 -2147483647 -2147483647 -2147483647 -2147483647 -2147483647 -2147483647 -2147483647 -2147483647 -2147483647 -2147483647 -2147483647 -2147483647 -2147483647 -2147483647 -2147483647 -2147483647 -2147483647 -2147483647 -2147483647 -2147483647 -2147483647 -2147483647 -2147483647 -2147483647 -2147483647 -2147483647 -2147483647 -2147483647 -2147483647 -2147483647 -2147483647 -2147483647 -2147483647 -2147483647 -2147483647 -2147483647 -2147483647 -2147483647 -2147483647 -2147483647 -2147483647 -2147483647 -2147483647 -2147483647 -2147483647 -2147483647 -2147483647 -2147483647 -2147483647 -2147483647 -2147483647 -2147483647 -2147483647 -2147483647 -2147483647 -2147483647 -2147483647 -2147483647 -2147483647 -2147483647 -2147483647 -2147483647 -2147483647 -2147483647 -2147483647 -2147483647 -2147483647 -2147483647 -2147483647 -2147483647 -2147483647 -2147483647 -2147483647 -2147483647 -2147483647 -2147483647 -2147483647 -2147483647 -2147483647 -2147483647 -2147483647 -2147483647 -2147483647 -2147483647 -2147483647 -2147483647 -2147483647 -2147483647 -2147483647 -2147483647 -2147483647 -2147483647 -2147483647 -2147483647 -2147483647 -2147483647 -2147483647 -2147483647 -2147483647 -2147483647 -2147483647 -2147483647 -2147483647 -2147483647 -2147483647 -2147483647 -2147483647 -2147483647 -2147483647 -2147483647 -2147483647 -2147483647 -2147483647 -2147483647 -2147483647 -2147483647 -2147483647 -2147483647 -2147483647 -2147483647 -2147483647
135 138 139 141 143 144 147 148 150 151 153 154 156 156 157 158 161 161 162 162 163 163 162 164 165 164 164 163 164 165 163 163 163 162 161 161 161 160 160 159 158 156 157 156 154 154 153 154 152 152 151 151 150 149 150 148 149 150 149 149 150 149 150 151 151 151 152 153 154 154 154 154 157 156 158 157 158 158 158 160 159 159 160 160 160 161 160 -2147483647 -2147483647 -2147483647 -2147483647 -2147483647 -2147483647 -2147483647 -2147483647 -2147483647 -2147483647 -2147483647 -2147483647 -2147483647 -2147483647 -2147483647 -2147483647 -2147483647 -2147483647 -2147483647 -2147483647 -2147483647 -2147483647 -2147483647 -2147483647 -2147483647 -2147483647 -2147483647 -2147483647 -2147483647 -2147483647 -2147483647 -2147483647 -2147483647 -2147483647 -2147483647 -2147483647 -2147483647 -2147483647 -2147483647 -2147483647 -2147483647 -2147483647 -2147483647 -2147483647 -2147483647 -2147483647 -2147483647 -2147483647 -2147483647 -2147483647 -2147483647 -2147483647 -2147483647 -2147483647 -2147483647 -2147483647 -2147483647 -2147483647 -2147483647 -2147483647 -2147483647 -2147483647 -2147483647 -2147483647 -2147483647 -2147483647 -2147483647 -2147483647 -2147483647 -2147483647 -2147483647 -2147483647 -2147483647 -2147483647 -2147483647 -2147483647 -2147483647 -2147483647 -2147483647 -2147483647 -2147483647 -2147483647 -2147483647 -2147483647 -2147483647 -2147483647 -2147483647 -2147483647 -2147483647 -2147483647 -2147483647 -2147483647 -2147483647 -2147483647 -2147483647 -2147483647 -2147483647 -2147483647 -2147483647 -2147483647 -2147483647 -2147483647 -2147483647 -2147483647 -2147483647 -2147483647 -2147483647 -2147483647 -2147483647 -2147483647 -2147483647 -2147483647 -2147483647 -2147483647 -2147483647 -2147483647 -2147483647 -2147483647 -2147483647 -2147483647 -2147483647 -2147483647 -2147483647 -2147483647 -2147483647 -2147483647 -2147483647 -2147483647 -2147483647 -2147483647 -2147483647 -2147483647 -2147483647 -2147483647 -2147483647 -2147483647 -2147483647 -2147483647 -2147483647 -2147483647 -2147483647 -2147483647 -2147483647 -2147483647 -2147483647 -2147483647 -2147483647 -2147483647 -2147483647 -2147483647 -2147483647 -2147483647 -2147483647
132 134 137 137 140 141 143 145 146 148 149 151 151 153 154 155 155 157 157 157 159 158 160 161 162 161 159 160 160 161 159 160 159 159 158 158 158 157 157 156 155 154 155 153 152 151 151 151 149 149 148 149 147 148 147 147 147 148 147 147 148 150 148 150 150 151 151 151 152 153 152 153 154 154 155 156 158 155 157 157 157 158 158 159 -2147483647 -2147483647 -2147483647 -2147483647 -2147483647 -2147483647 -2147483647 -2147483647 -2147483647 -2147483647 -2147483647 -2147483647 -2147483647 -2147483647 -2147483647 -2147483647 -2147483647 -2147483647 -2147483647 -2147483647 -2147483647 -2147483647 -2147483647 -2147483647 -2147483647 -2147483647 -2147483647 -2147483647 -2147483647 -2147483647 -2147483647 -2147483647 -2147483647 -2147483647 -2147483647 -2147483647 -2147483647 -2147483647 -2147483647 -2147483647 -2147483647 -2147483647 -2147483647 -2147483647 -2147483647 -2147483647 -2147483647 -2147483647 -2147483647 -2147483647 -2147483647 -2147483647 -2147483647 -2147483647 -2147483647 -2147483647 -2147483647 -2147483647 -2147483647 -2147483647 -2147483647 -2147483647 -2147483647 -2147483647 -2147483647 -2147483647 -2147483647 -2147483647 -2147483647 -2147483647 -2147483647 -2147483647 -2147483647 -2147483647 -2147483647 -2147483647 -2147483647 -2147483647 -2147483647 -2147483647 -2147483647 -2147483647 -2147483647 -2147483647 -2147483647 -2147483647 -2147483647 -2147483647 -2147483647 -2147483647 -2147483647 -2147483647 -2147483647 -2147483647 -2147483647 -2147483647 -2147483647 -2147483647 -2147483647 -2147483647 -2147483647 -2147483647 -2147483647 -2147483647 -2147483647 -2147483647 -2147483647 -2147483647 -2147483647 -2147483647 -2147483647 -2147483647 -2147483647 -2147483647 -2147483647 -2147483647 -2147483647 -2147483647 -2147483647 -2147483647 -2147483647 -2147483647 -2147483647 -2147483647 -2147483647 -2147483647 -2147483647 -2147483647 -2147483647 -2147483647 -2147483647 -2147483647 -2147483647 -2147483647 -2147483647 -2147483647 -2147483647 -2147483647 -2147483647 -2147483647 -2147483647 -2147483647 -2147483647 -2147483647 -2147483647 -2147483647 -2147483647 -2147483647 -2147483647 -2147483647 -2147483647 -2147483647 -2147483647 -2147483647 -2147483647 -2147483647
129 131 132 135 135 137 139 140 141 143 146 147 148 150 151 151 152 154 154 154 155 154 156 157 156 156 157 157 157 156 157 157 156 156 156 155 155 155 154 155 152 150 152 151 150 150 149 147 149 148 146 147 148 144 146 145 145 146 145 146 146 148 147 148 148 148 149 150 150 151 151 152 153 153 153 155 -2147483647 155 -2147483647 -2147483647 -2147483647 -2147483647 -2147483647 -2147483647 -2147483647 -2147483647 -2147483647 -2147483647 -2147483647 -2147483647 -2147483647 -2147483647 -2147483647 -2147483647 -2147483647 -2147483647 -2147483647 -2147483647 -2147483647 -2147483647 -2147483647 -2147483647 -2147483647 -2147483647 -2147483647 -2147483647 -2147483647 -2147483647 -2147483647 -2147483647 -2147483647 -2147483647 -2147483647 -2147483647 -2147483647 -2147483647 -2147483647 -2147483647 -2147483647 -2147483647 -2147483647 -2147483647 -2147483647 -2147483647 -2147483647 -2147483647 -2147483647 -2147483647 -2147483647 -2147483647 -2147483647 -2147483647 -2147483647 -2147483647 -2147483647 -2147483647 -2147483647 -2147483647 -2147483647 -2147483647 -2147483647 -2147483647 -2147483647 -2147483647 -2147483647 -2147483647 -2147483647 -2147483647 -2147483647 -2147483647 -2147483647 -2147483647 -2147483647 -2147483647 -2147483647 -2147483647 -2147483647 -2147483647 -2147483647 -2147483647 -2147483647 -2147483647 -2147483647 -2147483647 -2147483647 -2147483647 -2147483647 -2147483647 -2147483647 -2147483647 -2147483647 -2147483647 -2147483647 -2147483647 -2147483647 -2147483647 -2147483647 -2147483647 -2147483647 -2147483647 -2147483647 -2147483647 -2147483647 -2147483647 -2147483647 -2147483647 -2147483647 -2147483647 -2147483647 -2147483647 -2147483647 -2147483647 -2147483647 -2147483647 -2147483647 -2147483647 -2147483647 -2147483647 -2147483647 -2147483647 -2147483647 -2147483647 -2147483647 -2147483647 -2147483647 -2147483647 -2147483647 -2147483647 -2147483647 -2147483647 -2147483647 -2147483647 -2147483647 -2147483647 -2147483647 -2147483647 -2147483647 -2147483647 -2147483647 -2147483647 -2147483647 -2147483647 -2147483647 -2147483647 -2147483647 -2147483647 -2147483647 -2147483647 -2147483647 -2147483647 -2147483647 -2147483647 -2147483647 -2147483647 -2147483647 -2147483647 -2147483647 -2147483647 -2147483647 -2147483647
