# Supplementary material for: Catchments catch all in South African coastal lowlands: topography and palaeoclimate restricted gene flow in Nymania capensis (Meliaceae)—a multilocus phylogeographic and distribution modelling approach
Source: PeerJ. 2017 Jan 31;5:e2965. doi: 10.7717/peerj.2965 (PMC5289106; doi:10.7717/peerj.2965)
Supplement: Supplemental Information 2 — See the Readme for file descriptions. This zip file includes all DNA alignments. [file peerj-05-2965-s002.zip › SupplementalInformationFiles/SDM.Data/CCSM/bio08.mean.t.wettest.quarter.asc]

NCOLS 240 
NROWS 84 
XLLCORNER 20 
YLLCORNER -35 
CELLSIZE 0.0416666666666667 
NODATA_value -2147483647 
141 141 141 141 140 141 144 144 141 140 139 177 179 179 178 177 175 176 172 172 174 175 176 176 176 177 177 179 178 178 177 176 176 178 177 178 178 176 175 173 175 174 173 172 171 171 171 170 170 168 189 188 188 187 186 186 183 179 177 176 175 174 150 157 157 159 159 157 154 148 148 149 153 154 157 159 160 159 158 158 157 156 157 156 155 155 154 153 154 153 150 150 150 152 171 170 170 165 166 167 167 168 168 167 167 168 168 168 167 168 169 169 168 168 172 176 177 177 179 181 182 184 184 183 184 185 183 184 187 189 191 192 191 191 191 187 179 184 184 183 181 178 178 178 180 175 151 153 153 151 152 151 149 155 159 173 176 176 164 167 166 166 169 171 172 168 167 168 162 160 161 173 174 166 171 178 183 181 176 167 164 169 175 182 183 168 168 171 174 184 187 180 172 165 169 185 184 174 181 183 165 165 182 192 193 193 193 196 197 196 191 190 186 183 178 183 183 179 180 185 189 191 192 186 193 201 206 199 196 202 204 204 206 208 212 215 -2147483647 -2147483647 -2147483647 -2147483647
139 136 136 136 137 139 142 142 140 138 137 174 177 178 178 177 176 175 174 168 170 171 170 172 174 174 176 177 177 176 174 174 174 175 175 175 174 176 176 174 173 172 171 169 170 171 171 170 169 167 186 185 184 183 184 183 183 180 178 177 175 175 173 154 156 158 158 156 152 148 150 147 149 152 156 158 158 158 157 156 155 154 155 154 155 158 151 148 148 151 148 149 150 149 170 166 163 164 164 164 165 167 164 161 164 166 165 164 161 162 166 167 166 164 173 176 176 178 178 179 182 183 184 185 186 187 187 186 187 188 189 192 192 191 187 185 184 181 181 180 179 177 179 179 179 171 151 148 146 146 148 147 146 151 157 175 176 178 172 165 163 165 166 165 165 174 180 180 178 166 168 172 176 168 166 175 181 178 176 168 163 162 174 183 181 159 169 171 177 174 185 186 184 181 164 188 195 190 194 190 184 170 182 189 189 191 188 192 195 195 195 193 189 184 181 185 186 182 182 182 188 199 202 203 195 194 205 210 202 204 207 207 209 213 219 -2147483647 -2147483647 -2147483647 -2147483647 -2147483647
136 132 129 132 136 138 141 141 136 136 134 135 174 175 178 178 176 176 175 174 172 170 169 169 173 174 175 175 176 171 171 170 172 173 173 172 173 175 175 175 174 172 171 170 171 171 170 169 167 166 185 159 181 180 181 180 181 178 177 176 175 173 172 177 155 157 158 158 157 152 153 152 149 154 155 157 155 152 154 158 155 157 159 157 157 160 153 149 150 153 152 155 154 151 169 164 160 161 159 158 163 164 158 158 162 164 160 161 151 158 162 164 161 159 170 169 173 171 171 177 178 180 181 184 186 188 189 189 187 186 191 192 191 189 189 187 183 182 184 181 178 176 180 179 173 166 145 145 150 149 145 141 153 170 174 177 179 180 175 168 154 156 156 161 164 180 186 186 181 169 175 178 175 157 162 166 173 173 179 179 167 161 167 176 180 163 182 182 184 178 179 178 195 191 182 190 194 195 195 193 191 192 191 186 186 187 185 191 194 190 192 194 190 190 187 184 186 187 185 188 189 196 201 201 205 206 204 207 205 205 209 210 212 218 -2147483647 -2147483647 -2147483647 -2147483647 -2147483647 -2147483647
100 128 124 128 130 135 138 141 137 133 134 134 171 173 176 175 176 175 175 174 173 173 172 172 171 172 173 173 174 175 173 172 170 170 171 171 172 174 174 172 173 173 172 172 172 170 167 167 166 165 186 183 181 177 177 177 179 176 175 175 172 170 173 153 156 157 159 159 160 159 155 155 153 154 156 155 152 149 141 158 157 159 160 162 163 162 158 147 146 150 152 157 154 151 148 164 158 157 152 155 159 161 154 159 161 160 157 156 145 152 155 161 162 164 169 166 158 153 154 173 177 177 179 181 183 188 189 189 186 176 191 192 189 187 189 187 186 185 184 180 178 177 181 168 151 144 158 167 172 169 159 160 165 175 171 177 180 180 171 162 159 142 141 155 169 179 183 184 183 179 167 163 187 182 166 173 185 187 190 179 160 157 164 180 180 168 173 186 191 193 187 184 188 194 192 192 193 193 192 194 192 191 188 184 182 183 188 192 189 186 190 194 194 189 184 183 186 188 185 185 191 197 202 201 206 203 207 203 207 210 210 211 216 -2147483647 -2147483647 -2147483647 -2147483647 -2147483647 -2147483647 -2147483647
94 91 117 124 129 134 138 140 139 136 134 133 132 169 171 174 173 175 172 173 173 173 172 172 170 169 169 171 172 172 170 169 169 169 170 171 172 173 172 170 172 173 172 171 171 168 167 164 163 185 161 158 177 174 175 174 176 175 174 173 171 173 153 156 158 160 159 160 161 159 158 157 156 158 153 152 150 144 152 160 162 163 162 164 164 162 159 153 151 151 154 156 154 151 146 163 156 152 145 152 155 156 151 144 150 155 147 145 144 154 149 152 157 160 161 153 137 152 159 171 173 170 167 176 179 182 189 189 185 182 192 192 190 188 188 186 186 184 182 178 177 178 181 172 149 162 163 169 173 168 163 173 177 178 177 175 179 181 174 159 165 173 163 160 154 160 174 176 188 182 167 187 196 196 192 183 188 190 190 176 158 168 165 180 175 165 180 190 190 194 192 192 186 191 194 193 192 193 189 190 187 187 187 184 179 180 185 188 183 185 186 193 193 191 184 186 186 187 191 188 187 189 195 199 204 208 208 210 211 211 212 216 -2147483647 -2147483647 -2147483647 -2147483647 -2147483647 -2147483647 -2147483647 -2147483647
67 90 119 122 132 136 134 137 136 134 133 132 129 167 171 171 170 173 175 173 171 169 167 169 169 169 168 168 169 170 168 164 164 167 169 170 172 172 171 168 171 170 169 168 170 168 164 185 184 160 158 157 177 177 178 177 174 172 171 170 167 168 146 175 159 160 161 161 163 161 157 159 157 159 157 154 154 155 156 158 160 163 164 165 165 164 160 157 153 152 157 156 154 151 147 165 158 157 151 148 150 153 150 145 153 153 145 148 141 145 142 142 152 150 149 152 150 150 161 169 165 158 169 179 183 186 187 190 190 190 192 192 190 188 187 185 184 182 179 178 177 181 181 178 159 164 171 173 173 163 167 170 174 179 179 171 174 178 180 176 173 177 166 152 163 169 183 186 187 170 174 188 197 197 189 183 184 189 185 162 166 178 176 181 183 179 192 193 190 191 193 193 191 187 190 193 191 192 190 190 189 185 181 183 180 182 183 184 180 180 182 188 188 195 189 186 187 188 192 194 189 192 195 200 206 204 210 210 211 214 -2147483647 -2147483647 -2147483647 -2147483647 -2147483647 -2147483647 -2147483647 -2147483647 -2147483647 -2147483647
82 84 88 130 134 132 136 136 137 132 129 127 128 131 169 168 168 170 173 172 172 170 167 166 165 167 168 166 167 167 165 163 163 166 167 170 171 170 169 169 170 169 167 168 168 167 165 187 186 160 158 182 181 179 177 176 172 168 167 167 168 170 173 153 158 159 160 161 162 163 163 162 162 156 154 156 155 152 153 155 158 161 160 163 166 166 164 162 157 159 159 155 155 151 148 145 162 160 154 152 156 160 156 151 159 156 152 158 145 152 161 155 149 146 144 146 157 159 164 166 159 166 172 175 184 187 189 191 191 191 192 192 187 186 185 183 180 179 176 177 178 179 181 181 171 162 167 173 169 168 166 150 165 173 180 170 158 180 184 180 177 180 174 163 165 164 169 174 190 191 195 180 189 193 179 176 181 190 189 163 164 181 183 186 183 190 192 192 191 188 190 193 193 192 191 194 191 193 188 186 190 187 183 185 184 184 184 181 179 181 185 188 193 196 192 187 187 191 190 192 200 198 201 204 207 209 210 212 216 -2147483647 -2147483647 -2147483647 -2147483647 -2147483647 -2147483647 -2147483647 -2147483647 -2147483647 -2147483647 -2147483647
57 62 88 88 120 130 136 133 136 134 129 126 128 167 167 166 163 165 169 170 169 170 169 166 165 164 166 165 165 164 164 165 164 165 167 169 169 170 168 168 169 168 167 167 164 166 165 165 187 185 160 160 182 179 178 175 169 164 163 165 171 173 173 142 150 157 157 159 160 163 162 162 161 157 155 156 154 154 154 152 157 160 161 163 166 166 166 159 156 161 161 158 155 145 143 144 140 158 148 152 159 165 162 155 156 162 156 162 157 163 166 157 155 153 154 156 148 156 158 165 163 168 175 178 183 187 189 190 192 193 191 189 184 181 184 179 172 174 173 174 177 180 182 182 179 175 161 168 171 165 163 147 166 172 180 178 169 179 185 179 173 180 179 180 171 178 184 181 194 197 198 201 189 193 172 183 187 185 188 174 169 181 184 185 185 189 188 190 191 191 191 192 190 186 187 191 193 192 192 191 191 187 187 186 184 185 184 182 183 183 185 188 187 193 195 193 187 189 195 197 199 201 202 207 207 208 212 216 -2147483647 -2147483647 -2147483647 -2147483647 -2147483647 -2147483647 -2147483647 -2147483647 -2147483647 -2147483647 -2147483647 -2147483647
57 80 83 86 86 129 134 130 132 133 129 122 126 165 129 163 162 163 165 168 166 169 169 169 168 167 165 164 162 163 161 163 162 162 166 167 168 168 167 165 166 165 165 165 164 164 163 186 160 162 160 181 157 179 176 174 171 167 166 170 171 174 172 140 151 157 155 147 148 159 166 162 161 161 161 162 154 157 160 159 154 161 163 165 162 165 166 160 157 160 161 157 153 147 146 139 157 158 153 163 165 167 164 160 160 163 167 170 169 170 168 163 156 157 164 166 159 145 160 170 174 177 177 180 184 186 188 187 190 193 192 191 187 180 179 175 166 168 173 174 177 180 182 182 179 178 176 178 170 162 162 156 161 170 181 182 184 185 184 176 174 181 191 184 180 181 186 178 184 195 196 189 198 198 185 177 182 187 190 182 169 168 174 176 179 185 184 185 188 189 189 185 181 180 188 191 190 187 190 191 190 192 189 191 185 186 182 182 184 185 185 189 191 191 193 194 198 198 196 198 199 203 205 207 207 211 217 -2147483647 -2147483647 -2147483647 -2147483647 -2147483647 -2147483647 -2147483647 -2147483647 -2147483647 -2147483647 -2147483647 -2147483647 -2147483647
55 58 83 90 93 95 131 128 128 131 130 123 126 129 127 159 161 162 164 166 165 167 167 167 168 168 166 165 163 163 161 160 158 160 163 165 166 167 166 164 162 160 162 162 163 164 161 159 159 160 160 176 174 176 177 176 174 169 165 147 171 174 154 156 156 158 149 154 153 154 165 167 162 164 164 158 158 161 161 162 163 162 165 167 167 166 167 165 163 160 161 153 151 150 149 140 162 162 154 163 167 169 170 172 174 171 169 169 172 173 164 156 154 166 168 168 162 148 149 167 173 178 179 180 183 187 187 188 190 193 194 194 193 185 184 179 175 172 174 175 177 179 181 183 182 180 178 180 167 158 167 163 172 175 178 179 182 185 187 186 188 189 192 189 193 189 187 180 180 177 187 186 195 199 199 189 190 195 179 174 172 175 179 181 186 184 187 182 185 186 186 181 180 186 189 189 187 186 188 186 184 187 192 192 188 183 180 180 181 181 184 185 188 188 188 192 196 199 201 199 202 204 205 207 210 216 -2147483647 -2147483647 -2147483647 -2147483647 -2147483647 -2147483647 -2147483647 -2147483647 -2147483647 -2147483647 -2147483647 -2147483647 -2147483647 -2147483647
61 61 60 92 91 88 119 124 126 129 130 126 125 126 158 154 158 158 161 162 163 165 165 166 166 164 165 164 160 160 162 162 160 159 161 162 164 164 164 163 159 157 158 159 161 159 159 157 158 157 157 155 153 154 175 175 171 172 170 170 170 172 175 155 156 158 154 152 157 160 168 170 168 166 161 152 160 164 164 166 167 164 167 169 169 166 167 158 159 160 160 153 155 153 150 148 147 164 153 160 165 166 169 170 176 178 180 182 179 170 168 173 165 166 171 168 161 150 152 166 172 176 176 177 181 183 186 189 188 191 190 192 194 193 185 173 175 176 175 177 176 176 181 183 183 178 180 177 172 156 167 163 174 176 178 181 181 182 184 179 184 184 192 194 193 187 180 178 186 181 182 190 187 192 196 197 198 197 186 185 174 178 178 179 185 187 187 186 181 182 183 176 182 188 188 187 185 185 184 181 182 186 190 193 192 185 185 181 183 183 185 189 189 188 192 189 190 192 197 202 204 205 206 206 209 -2147483647 -2147483647 -2147483647 -2147483647 -2147483647 -2147483647 -2147483647 -2147483647 -2147483647 -2147483647 -2147483647 -2147483647 -2147483647 -2147483647 -2147483647
61 64 65 89 89 87 77 120 125 127 128 120 120 117 155 113 153 155 158 160 161 163 163 163 162 162 162 164 161 162 162 159 156 156 154 158 161 161 161 161 158 156 155 158 159 156 156 154 155 156 153 153 175 175 174 173 171 171 168 164 164 148 173 150 151 153 155 158 161 162 165 171 172 162 161 164 162 167 167 169 170 169 170 169 167 166 165 158 152 161 160 160 159 156 152 148 147 164 158 156 158 160 163 169 173 176 173 182 178 164 167 181 178 166 170 169 156 155 147 165 171 171 174 178 179 179 180 184 187 188 190 193 196 192 184 183 181 174 175 178 179 179 177 183 182 173 180 169 173 170 166 169 170 168 176 180 181 181 183 177 183 180 181 192 191 192 189 187 185 189 181 192 193 194 197 199 198 197 193 185 180 185 185 183 185 185 185 186 182 181 180 177 184 185 186 184 182 182 180 179 182 186 190 193 193 192 193 185 184 186 186 191 193 190 193 193 192 195 198 203 202 204 205 206 209 -2147483647 -2147483647 -2147483647 -2147483647 -2147483647 -2147483647 -2147483647 -2147483647 -2147483647 -2147483647 -2147483647 -2147483647 -2147483647 -2147483647 -2147483647
70 57 57 84 88 87 79 78 120 125 125 114 116 108 154 155 110 149 150 150 158 161 161 159 158 157 156 161 163 162 161 156 155 154 151 152 155 157 156 155 154 155 154 154 157 155 151 150 154 156 150 173 174 174 151 170 168 166 147 164 161 168 166 159 143 148 150 154 158 159 164 170 172 170 168 166 165 165 170 170 171 171 170 168 165 157 162 157 148 152 154 157 157 153 140 153 163 163 159 157 158 161 164 169 168 169 175 181 173 161 171 182 181 164 164 172 164 164 140 154 167 170 173 176 176 173 174 179 185 187 181 188 195 194 187 185 179 175 176 180 180 183 184 186 185 184 180 176 177 169 169 164 159 169 175 175 177 175 178 183 185 188 187 191 189 194 194 184 188 190 186 189 191 193 195 197 198 197 192 178 174 182 188 189 190 189 185 184 185 183 177 175 178 183 184 179 174 177 176 178 180 182 183 183 184 188 196 191 186 186 188 192 194 190 190 193 196 198 199 202 204 207 209 210 -2147483647 -2147483647 -2147483647 -2147483647 -2147483647 -2147483647 -2147483647 -2147483647 -2147483647 -2147483647 -2147483647 -2147483647 -2147483647 -2147483647 -2147483647 -2147483647
93 63 64 65 86 75 74 80 87 123 122 107 112 106 107 115 114 106 139 136 148 158 159 156 153 149 153 157 160 160 158 154 153 151 150 149 151 151 151 150 150 153 154 155 156 156 153 154 155 156 152 169 170 172 169 168 160 156 162 162 156 156 135 152 159 151 151 156 159 164 167 169 172 170 168 161 162 163 171 171 172 172 170 167 159 150 153 157 147 140 144 152 152 146 151 150 155 153 156 156 164 172 170 167 178 175 173 183 183 176 179 184 185 178 167 176 172 169 146 146 161 167 165 168 170 170 172 176 183 187 184 191 195 195 191 187 180 173 173 181 184 184 183 184 188 186 182 181 175 164 163 165 159 165 173 170 166 162 175 180 180 186 190 192 189 189 190 192 192 191 189 178 179 189 191 191 197 197 192 178 171 182 184 184 187 186 189 187 182 179 176 176 179 177 177 175 174 173 174 167 179 179 179 179 182 190 194 195 191 187 190 188 191 193 191 193 196 198 200 207 208 212 -2147483647 -2147483647 -2147483647 -2147483647 -2147483647 -2147483647 -2147483647 -2147483647 -2147483647 -2147483647 -2147483647 -2147483647 -2147483647 -2147483647 -2147483647 -2147483647 -2147483647 -2147483647
95 78 64 92 89 79 71 84 86 117 117 113 105 106 101 109 113 109 142 135 145 155 157 156 152 151 152 156 158 156 155 150 148 145 146 148 148 147 148 142 137 147 151 152 153 153 153 154 158 162 149 151 169 169 172 168 152 155 159 161 155 151 127 155 158 166 178 153 157 161 164 167 170 167 166 165 166 168 168 172 173 173 171 168 163 157 157 164 159 143 132 144 149 143 149 150 155 148 138 172 179 176 179 176 181 179 174 187 191 189 186 188 187 184 182 178 169 158 148 151 161 162 158 160 162 166 172 178 183 185 182 189 192 194 195 186 179 176 178 182 186 186 179 181 187 183 182 176 176 172 166 163 154 168 171 168 152 163 168 172 177 181 184 189 189 180 178 186 190 194 194 190 182 179 179 180 188 198 192 187 186 182 175 176 181 184 188 177 177 176 175 180 181 180 178 176 176 173 165 167 177 178 177 180 183 184 187 195 198 196 196 189 189 193 194 194 197 199 203 205 211 -2147483647 -2147483647 -2147483647 -2147483647 -2147483647 -2147483647 -2147483647 -2147483647 -2147483647 -2147483647 -2147483647 -2147483647 -2147483647 -2147483647 -2147483647 -2147483647 -2147483647 -2147483647 -2147483647
96 90 72 100 101 90 78 77 81 85 114 111 104 98 101 99 107 108 101 130 144 151 152 155 154 153 151 153 150 152 149 147 146 144 143 143 144 146 148 138 143 145 141 152 151 151 152 159 188 161 151 151 181 188 152 175 135 155 156 159 156 153 147 141 184 196 191 183 184 168 170 172 172 169 167 168 167 170 171 171 173 173 172 171 165 160 162 165 162 153 137 141 147 145 136 147 146 146 148 171 186 192 194 194 187 183 193 197 194 197 193 190 183 181 173 169 164 152 136 149 156 153 151 154 153 159 170 174 179 180 179 187 187 191 194 191 187 181 187 181 188 189 183 186 188 182 177 168 163 160 165 160 157 151 165 165 161 164 166 170 175 179 181 184 184 171 175 181 183 188 193 193 193 188 190 187 186 197 192 197 195 190 180 179 175 174 184 188 181 177 174 179 179 178 180 178 177 165 165 165 176 177 178 180 181 185 189 188 189 193 196 195 189 192 193 198 199 202 203 208 -2147483647 -2147483647 -2147483647 -2147483647 -2147483647 -2147483647 -2147483647 -2147483647 -2147483647 -2147483647 -2147483647 -2147483647 -2147483647 -2147483647 -2147483647 -2147483647 -2147483647 -2147483647 -2147483647 -2147483647
98 96 87 88 87 88 76 71 79 83 82 111 102 95 96 98 106 110 142 106 142 140 147 151 153 151 148 150 146 151 148 144 142 142 142 143 139 144 150 147 140 138 143 160 168 169 185 159 162 189 187 186 197 197 199 198 169 157 139 160 159 162 169 170 190 198 198 194 195 191 168 170 159 172 156 166 168 169 172 172 174 173 174 173 170 168 169 170 168 164 152 141 141 138 137 136 140 166 177 183 187 192 192 200 195 193 196 200 200 199 188 186 179 173 173 164 151 141 138 149 149 149 139 145 151 161 168 169 174 173 173 178 178 183 191 194 193 186 189 191 191 191 190 189 186 179 168 162 153 164 166 157 152 148 157 156 148 153 154 163 173 175 180 184 182 168 167 175 179 189 190 191 181 181 190 193 191 190 192 199 198 197 191 191 182 186 187 190 180 176 173 175 177 176 178 180 178 175 174 175 175 178 181 183 184 182 187 191 192 192 190 196 194 192 196 197 199 201 205 210 -2147483647 -2147483647 -2147483647 -2147483647 -2147483647 -2147483647 -2147483647 -2147483647 -2147483647 -2147483647 -2147483647 -2147483647 -2147483647 -2147483647 -2147483647 -2147483647 -2147483647 -2147483647 -2147483647 -2147483647
101 100 99 91 91 80 72 71 80 81 78 112 74 101 98 104 110 105 104 141 142 143 149 151 149 147 145 145 144 147 149 146 145 138 138 138 142 155 164 162 136 141 150 155 166 173 168 185 159 186 194 180 201 203 203 202 182 158 163 151 154 179 185 183 199 200 198 198 195 172 173 174 172 176 174 173 172 171 173 172 171 173 174 175 174 171 171 172 165 163 165 157 133 135 147 158 176 170 168 182 188 189 183 198 202 195 189 192 198 196 192 185 178 173 170 161 151 133 132 137 140 140 133 142 148 159 163 158 163 166 164 169 169 178 184 192 195 192 189 193 191 190 188 181 178 171 164 156 151 154 160 148 142 142 152 145 150 145 155 166 174 177 173 176 178 165 167 165 174 183 183 181 169 172 183 177 179 187 190 198 201 187 199 193 184 188 194 189 181 176 172 176 179 181 181 179 178 177 179 177 180 180 180 183 187 189 188 187 189 193 194 192 193 195 196 199 200 204 209 -2147483647 -2147483647 -2147483647 -2147483647 -2147483647 -2147483647 -2147483647 -2147483647 -2147483647 -2147483647 -2147483647 -2147483647 -2147483647 -2147483647 -2147483647 -2147483647 -2147483647 -2147483647 -2147483647 -2147483647 -2147483647
103 101 100 89 67 88 62 71 79 75 72 71 68 66 65 98 103 100 98 98 141 146 146 149 147 142 138 137 137 142 144 144 145 145 142 138 140 146 164 168 165 168 173 166 153 160 171 171 159 172 178 204 205 205 205 205 202 197 191 164 170 193 189 202 202 201 200 198 193 190 174 175 176 177 176 175 175 171 171 161 168 173 175 176 175 173 173 173 173 169 164 143 138 143 179 184 196 196 186 183 192 198 190 196 202 202 192 188 195 200 189 176 170 169 166 171 175 164 157 150 148 139 138 142 150 151 158 151 154 156 158 148 164 170 173 183 192 195 194 193 184 176 175 167 169 167 155 146 143 150 157 151 139 137 138 136 139 140 146 166 170 164 164 161 171 161 159 166 173 170 165 170 170 173 171 171 181 188 185 185 193 182 192 199 198 188 195 187 186 179 175 176 177 178 180 182 180 180 181 180 180 183 184 183 183 187 191 190 190 191 194 193 195 196 197 198 201 205 -2147483647 -2147483647 -2147483647 -2147483647 -2147483647 -2147483647 -2147483647 -2147483647 -2147483647 -2147483647 -2147483647 -2147483647 -2147483647 -2147483647 -2147483647 -2147483647 -2147483647 -2147483647 -2147483647 -2147483647 -2147483647 -2147483647
103 103 128 124 81 84 75 82 70 73 60 63 64 67 69 103 101 93 93 98 105 143 142 147 144 134 130 127 130 137 138 138 141 142 137 131 134 147 165 173 175 180 182 182 178 179 168 178 177 173 178 206 207 207 207 205 204 198 184 189 195 206 207 206 204 202 201 198 192 171 171 172 174 177 177 177 176 173 173 160 166 172 171 177 178 176 196 174 175 192 166 152 149 141 190 196 200 201 185 178 176 196 201 202 203 203 204 203 203 204 200 186 188 179 176 181 173 170 179 183 170 160 164 150 141 147 150 141 142 151 154 161 158 159 164 177 190 195 194 191 188 172 163 153 157 158 155 157 145 142 144 151 145 138 127 132 136 136 138 161 163 149 154 158 165 161 153 158 157 152 154 170 172 173 181 183 187 180 172 169 183 178 191 191 195 193 195 196 191 183 183 178 179 182 183 184 181 179 181 184 182 181 184 186 188 185 186 192 192 192 195 194 196 197 198 199 200 204 -2147483647 -2147483647 -2147483647 -2147483647 -2147483647 -2147483647 -2147483647 -2147483647 -2147483647 -2147483647 -2147483647 -2147483647 -2147483647 -2147483647 -2147483647 -2147483647 -2147483647 -2147483647 -2147483647 -2147483647 -2147483647 -2147483647
103 103 128 127 123 110 104 109 81 74 64 58 62 63 60 61 98 92 91 94 103 135 135 142 143 135 128 126 129 132 129 133 137 138 140 158 154 166 169 175 178 180 183 183 181 182 182 185 185 185 186 187 207 207 207 205 205 207 204 201 204 207 207 206 204 202 202 201 200 198 177 198 178 178 178 177 177 176 175 192 165 168 172 195 178 178 197 197 195 175 171 161 149 147 193 200 202 202 198 189 191 202 200 202 204 205 206 206 206 205 202 199 191 180 180 180 192 185 175 167 166 168 179 164 153 143 145 151 154 160 168 169 165 171 184 186 194 196 188 184 185 176 152 146 155 165 165 154 140 138 140 141 142 120 130 134 134 134 137 154 158 139 147 149 152 160 157 150 151 157 165 165 164 165 176 178 174 174 166 167 177 174 178 184 188 199 192 196 198 192 186 181 178 182 183 183 184 180 180 181 184 187 185 186 189 189 188 192 193 192 196 197 196 197 198 199 199 203 -2147483647 -2147483647 -2147483647 -2147483647 -2147483647 -2147483647 -2147483647 -2147483647 -2147483647 -2147483647 -2147483647 -2147483647 -2147483647 -2147483647 -2147483647 -2147483647 -2147483647 -2147483647 -2147483647 -2147483647 -2147483647 -2147483647
103 102 129 128 127 124 120 112 82 75 72 63 62 54 54 61 62 97 93 94 103 135 138 143 141 140 137 131 125 127 126 138 141 155 165 173 177 177 175 174 180 182 185 185 183 185 186 186 186 186 186 186 186 207 207 205 206 207 207 207 208 208 207 205 204 202 202 201 201 201 200 200 199 178 178 177 177 177 177 177 175 194 176 171 179 179 199 198 197 196 194 162 153 186 198 201 203 204 205 205 205 206 207 205 201 205 207 207 206 205 203 200 183 189 195 191 196 181 174 182 182 168 191 185 156 152 162 168 161 156 170 170 165 162 172 188 194 195 188 190 184 173 156 156 156 170 168 162 152 161 159 148 151 140 140 150 155 136 135 149 149 146 145 149 148 153 155 145 150 155 160 156 159 164 172 168 163 162 158 164 170 172 176 180 188 195 199 202 202 199 188 183 180 181 184 187 182 180 181 183 183 185 191 192 190 190 190 192 193 195 197 197 197 198 199 200 204 -2147483647 -2147483647 -2147483647 -2147483647 -2147483647 -2147483647 -2147483647 -2147483647 -2147483647 -2147483647 -2147483647 -2147483647 -2147483647 -2147483647 -2147483647 -2147483647 -2147483647 -2147483647 -2147483647 -2147483647 -2147483647 -2147483647 -2147483647
102 99 127 128 127 125 123 106 83 75 71 67 62 58 57 60 59 92 94 97 97 102 137 138 139 140 137 135 123 120 127 153 165 169 175 176 179 180 181 182 183 185 186 187 207 207 185 187 187 186 207 187 187 208 206 205 207 208 206 207 207 206 205 204 202 202 201 201 201 201 200 200 199 179 178 178 177 177 177 177 177 177 178 179 179 179 199 198 197 197 196 195 195 194 200 202 203 205 206 205 207 206 206 207 207 208 209 208 207 207 205 203 201 199 201 200 199 197 196 197 189 185 195 192 174 142 154 163 170 157 169 168 169 165 158 180 188 194 194 182 172 160 172 153 162 179 170 158 163 168 164 159 170 172 167 165 160 145 156 144 166 161 149 145 148 146 152 146 147 151 157 153 157 162 168 164 162 167 172 173 174 180 180 178 179 188 188 186 192 197 192 185 186 184 189 189 184 181 181 185 186 185 186 187 187 190 191 193 195 197 197 197 198 199 201 205 -2147483647 -2147483647 -2147483647 -2147483647 -2147483647 -2147483647 -2147483647 -2147483647 -2147483647 -2147483647 -2147483647 -2147483647 -2147483647 -2147483647 -2147483647 -2147483647 -2147483647 -2147483647 -2147483647 -2147483647 -2147483647 -2147483647 -2147483647 -2147483647
100 96 84 125 127 126 124 116 103 77 71 68 62 61 59 58 59 92 91 96 97 134 136 134 136 134 137 138 139 138 155 165 169 172 176 179 180 182 183 184 185 186 187 187 187 206 206 185 188 187 187 188 187 207 186 207 208 208 207 205 205 203 202 201 202 201 201 201 201 201 200 200 199 178 177 177 177 176 177 177 178 178 178 178 179 199 199 198 198 198 198 198 198 200 202 203 204 205 205 205 206 202 195 199 203 203 204 209 208 208 206 207 206 204 203 202 201 197 200 199 196 193 197 196 190 169 155 168 164 173 170 167 169 162 167 171 173 184 195 190 178 166 171 172 184 179 165 153 166 178 174 168 180 183 181 178 174 169 148 162 176 184 161 162 141 131 147 144 143 151 153 150 157 158 160 161 159 164 174 180 181 178 184 185 183 185 192 195 194 197 199 196 191 188 188 192 189 186 182 183 188 185 189 188 190 192 194 195 197 196 198 198 197 201 -2147483647 -2147483647 -2147483647 -2147483647 -2147483647 -2147483647 -2147483647 -2147483647 -2147483647 -2147483647 -2147483647 -2147483647 -2147483647 -2147483647 -2147483647 -2147483647 -2147483647 -2147483647 -2147483647 -2147483647 -2147483647 -2147483647 -2147483647 -2147483647 -2147483647 -2147483647
96 122 82 114 121 125 125 121 107 85 71 67 63 61 60 59 93 93 95 98 100 136 134 134 132 130 133 140 152 162 163 172 170 173 176 178 180 183 184 184 185 186 185 186 186 186 206 207 208 187 187 187 186 207 187 187 208 207 206 205 203 202 201 200 200 200 200 200 200 200 200 200 179 178 177 196 196 196 196 177 178 179 180 180 181 200 200 200 200 199 199 198 199 200 202 202 203 203 204 204 204 202 198 192 192 193 203 210 210 209 208 208 207 206 204 204 204 202 202 200 198 194 199 198 189 164 156 163 164 170 179 175 168 167 176 178 181 190 194 190 182 182 183 189 186 171 163 159 165 176 181 183 187 181 171 165 164 157 165 187 196 190 186 173 146 136 145 142 140 142 144 146 150 153 156 150 154 159 171 178 180 182 186 189 187 190 190 187 188 189 190 197 195 195 197 195 196 189 185 185 189 189 191 193 192 194 195 197 196 197 198 198 202 -2147483647 -2147483647 -2147483647 -2147483647 -2147483647 -2147483647 -2147483647 -2147483647 -2147483647 -2147483647 -2147483647 -2147483647 -2147483647 -2147483647 -2147483647 -2147483647 -2147483647 -2147483647 -2147483647 -2147483647 -2147483647 -2147483647 -2147483647 -2147483647 -2147483647 -2147483647 -2147483647
85 90 80 113 117 122 121 118 111 103 92 89 125 79 69 59 92 93 94 95 97 99 127 127 128 125 125 142 162 170 175 177 177 178 178 178 180 181 182 184 184 185 185 185 187 187 186 207 207 187 187 187 187 187 207 187 205 205 204 202 200 199 198 199 199 200 200 200 200 200 200 180 179 198 198 197 196 197 176 177 198 198 198 200 200 200 200 200 200 199 199 198 198 199 201 201 201 201 202 202 203 202 202 201 199 200 206 209 210 210 210 210 209 206 205 205 205 204 203 201 199 200 201 200 193 186 184 158 160 167 181 175 164 162 167 173 179 184 197 185 188 197 195 191 180 164 158 172 176 179 188 188 185 178 172 174 170 176 185 194 203 195 191 181 172 151 140 144 140 136 143 149 142 145 148 162 175 176 177 181 183 180 185 183 185 185 181 183 182 182 183 183 185 187 189 192 196 190 188 187 189 191 192 194 195 195 196 196 196 196 197 204 -2147483647 -2147483647 -2147483647 -2147483647 -2147483647 -2147483647 -2147483647 -2147483647 -2147483647 -2147483647 -2147483647 -2147483647 -2147483647 -2147483647 -2147483647 -2147483647 -2147483647 -2147483647 -2147483647 -2147483647 -2147483647 -2147483647 -2147483647 -2147483647 -2147483647 -2147483647 -2147483647 -2147483647
79 87 86 104 117 115 116 120 114 153 148 181 175 127 71 59 92 91 90 91 94 95 93 126 128 125 128 144 167 174 177 179 181 182 179 180 180 179 179 201 202 183 185 186 186 187 186 187 207 186 186 187 187 186 186 204 204 204 203 201 200 198 197 197 198 198 199 200 200 200 199 179 199 198 198 198 177 176 175 175 176 177 198 198 199 200 200 200 200 200 199 199 197 197 198 198 198 198 202 202 203 203 203 204 204 205 208 209 210 211 210 211 210 208 207 207 206 204 203 200 199 199 201 202 200 198 192 174 160 169 178 176 168 163 163 174 183 192 196 185 197 200 192 184 183 172 164 167 176 190 194 194 182 184 178 174 180 188 181 197 200 191 183 177 152 156 166 147 137 164 173 173 175 166 161 170 177 180 181 180 180 182 179 181 180 178 180 182 182 184 183 182 186 190 192 189 189 191 192 188 190 191 194 195 195 196 196 196 197 197 203 -2147483647 -2147483647 -2147483647 -2147483647 -2147483647 -2147483647 -2147483647 -2147483647 -2147483647 -2147483647 -2147483647 -2147483647 -2147483647 -2147483647 -2147483647 -2147483647 -2147483647 -2147483647 -2147483647 -2147483647 -2147483647 -2147483647 -2147483647 -2147483647 -2147483647 -2147483647 -2147483647 -2147483647 -2147483647
85 116 114 104 108 115 113 114 118 193 153 144 135 127 118 121 110 91 89 88 89 91 92 95 122 123 132 152 163 174 178 180 182 182 180 181 181 179 177 179 181 201 183 184 186 186 186 187 186 185 186 186 185 184 183 182 200 200 199 200 199 198 196 196 197 197 197 198 198 198 199 198 198 198 198 177 176 176 195 196 178 178 199 199 200 201 201 200 199 198 198 197 196 195 194 196 197 197 200 202 203 204 205 205 205 205 206 207 208 210 211 211 210 209 207 205 204 203 202 200 198 199 200 203 203 201 194 180 160 177 184 171 167 160 159 170 176 189 196 198 201 202 199 193 183 168 179 191 192 188 200 194 193 188 179 174 192 192 183 201 204 191 170 169 178 184 189 165 153 161 184 179 186 172 155 168 175 175 175 173 178 181 185 187 186 182 183 185 186 188 183 182 185 186 185 186 187 188 188 192 194 194 195 196 196 196 197 197 199 202 -2147483647 -2147483647 -2147483647 -2147483647 -2147483647 -2147483647 -2147483647 -2147483647 -2147483647 -2147483647 -2147483647 -2147483647 -2147483647 -2147483647 -2147483647 -2147483647 -2147483647 -2147483647 -2147483647 -2147483647 -2147483647 -2147483647 -2147483647 -2147483647 -2147483647 -2147483647 -2147483647 -2147483647 -2147483647 -2147483647
119 118 114 110 102 110 109 106 115 116 154 185 183 178 172 167 123 103 99 96 103 141 145 144 134 138 141 143 162 175 178 180 182 182 181 182 180 177 175 177 179 180 182 183 184 185 185 186 185 185 186 185 184 183 181 199 178 177 196 196 196 195 193 193 194 195 195 196 196 197 197 199 198 179 179 178 178 196 196 196 196 198 179 199 200 200 200 200 199 198 198 197 195 194 193 192 193 196 199 200 201 202 203 204 206 206 207 208 209 211 213 212 210 208 205 203 202 202 202 200 198 200 202 203 205 202 197 190 179 185 186 176 157 158 161 175 172 181 186 194 199 192 187 189 190 192 192 191 194 199 201 202 195 183 177 175 193 204 202 199 195 196 187 172 193 195 190 187 181 177 189 192 182 166 152 176 176 179 176 179 180 181 184 185 186 188 185 188 187 192 188 188 187 191 188 190 190 191 191 192 194 196 195 195 196 196 197 199 -2147483647 -2147483647 -2147483647 -2147483647 -2147483647 -2147483647 -2147483647 -2147483647 -2147483647 -2147483647 -2147483647 -2147483647 -2147483647 -2147483647 -2147483647 -2147483647 -2147483647 -2147483647 -2147483647 -2147483647 -2147483647 -2147483647 -2147483647 -2147483647 -2147483647 -2147483647 -2147483647 -2147483647 -2147483647 -2147483647 -2147483647 -2147483647
115 115 111 105 99 106 103 106 152 149 188 186 184 173 167 120 110 112 116 111 112 152 155 153 150 152 149 147 164 173 176 179 181 182 180 182 180 179 178 176 177 179 180 181 181 183 184 185 185 185 184 183 182 180 179 197 178 176 175 173 191 190 190 191 192 193 193 194 195 196 197 179 179 179 179 178 197 197 196 197 197 196 198 199 200 201 200 199 198 196 195 194 193 192 192 193 194 195 196 196 197 200 201 203 204 204 206 207 210 212 214 213 211 207 201 200 202 204 202 200 197 199 203 205 206 205 199 184 180 185 189 190 189 191 191 189 176 177 184 201 200 184 186 191 193 195 196 195 190 193 200 202 197 187 183 188 197 203 202 200 192 189 187 191 199 195 189 181 197 178 193 186 182 154 174 183 191 189 190 189 187 184 186 184 186 188 189 189 188 189 193 192 188 189 192 189 191 192 193 194 196 195 195 195 195 196 199 -2147483647 -2147483647 -2147483647 -2147483647 -2147483647 -2147483647 -2147483647 -2147483647 -2147483647 -2147483647 -2147483647 -2147483647 -2147483647 -2147483647 -2147483647 -2147483647 -2147483647 -2147483647 -2147483647 -2147483647 -2147483647 -2147483647 -2147483647 -2147483647 -2147483647 -2147483647 -2147483647 -2147483647 -2147483647 -2147483647 -2147483647 -2147483647 -2147483647
106 107 110 110 99 99 97 98 147 106 184 182 144 176 132 115 119 115 152 112 151 150 158 159 158 156 149 152 153 167 173 176 179 182 181 182 180 179 177 175 175 177 178 180 181 182 183 185 184 182 181 180 179 178 197 177 175 174 172 172 189 187 187 189 171 172 173 175 175 176 177 196 196 197 197 198 178 178 178 198 198 177 198 199 200 201 200 199 197 195 194 193 192 191 193 194 194 193 193 192 194 195 196 199 198 201 202 204 205 209 210 214 212 207 196 195 200 206 206 201 195 198 200 203 207 207 199 186 177 184 184 187 188 191 194 193 196 198 199 201 196 186 185 189 192 195 196 195 196 197 198 199 195 193 194 195 197 204 208 209 197 197 194 199 202 195 193 197 202 198 192 185 181 171 188 194 197 197 164 164 164 165 165 163 162 163 191 191 191 189 188 193 189 191 192 171 194 193 195 195 194 194 195 195 196 198 -2147483647 -2147483647 -2147483647 -2147483647 -2147483647 -2147483647 -2147483647 -2147483647 -2147483647 -2147483647 -2147483647 -2147483647 -2147483647 -2147483647 -2147483647 -2147483647 -2147483647 -2147483647 -2147483647 -2147483647 -2147483647 -2147483647 -2147483647 -2147483647 -2147483647 -2147483647 -2147483647 -2147483647 -2147483647 -2147483647 -2147483647 -2147483647 -2147483647 -2147483647
112 114 111 103 102 99 94 93 137 139 143 141 138 139 126 120 120 120 155 157 156 156 159 163 159 155 157 151 146 164 170 175 178 180 183 183 181 179 176 175 175 175 177 179 180 181 182 183 182 180 179 179 178 175 174 172 171 170 188 167 185 166 168 169 169 171 171 172 192 193 175 176 177 178 178 178 179 178 178 178 179 197 198 199 200 200 199 198 197 195 194 195 195 194 194 195 197 195 192 194 195 197 196 195 191 191 191 194 202 209 212 215 214 209 201 201 204 209 206 200 200 201 201 198 205 207 197 189 180 185 186 184 188 190 195 193 194 199 202 202 199 194 190 192 194 195 197 197 196 201 203 199 190 191 196 196 199 202 207 208 206 204 199 197 201 201 197 203 204 196 187 182 188 193 195 197 198 170 164 164 164 166 167 193 164 164 163 191 193 168 189 168 169 170 172 172 173 173 194 194 194 194 172 195 198 -2147483647 -2147483647 -2147483647 -2147483647 -2147483647 -2147483647 -2147483647 -2147483647 -2147483647 -2147483647 -2147483647 -2147483647 -2147483647 -2147483647 -2147483647 -2147483647 -2147483647 -2147483647 -2147483647 -2147483647 -2147483647 -2147483647 -2147483647 -2147483647 -2147483647 -2147483647 -2147483647 -2147483647 -2147483647 -2147483647 -2147483647 -2147483647 -2147483647 -2147483647 -2147483647
114 111 112 108 104 97 89 85 86 96 135 135 130 131 121 122 125 127 162 160 162 166 166 166 162 159 159 153 153 167 171 174 177 179 181 183 180 177 175 175 174 173 175 177 178 179 181 182 181 181 178 177 175 174 171 169 185 165 165 165 163 163 164 165 166 167 169 170 190 172 173 175 176 177 177 179 179 179 179 198 198 198 198 199 200 200 199 197 196 194 195 196 197 197 197 197 197 195 195 197 198 198 199 197 195 196 196 193 204 208 210 215 213 205 204 206 209 211 207 201 204 205 202 201 209 207 199 197 187 188 185 182 187 192 196 194 191 194 198 202 198 192 189 189 190 191 194 198 200 202 201 202 203 200 202 198 196 200 203 209 206 208 203 199 203 204 199 204 200 196 195 190 190 192 195 197 199 198 164 164 162 163 164 166 193 194 168 165 191 168 170 169 170 170 170 173 172 172 173 173 195 195 195 177 -2147483647 -2147483647 -2147483647 -2147483647 -2147483647 -2147483647 -2147483647 -2147483647 -2147483647 -2147483647 -2147483647 -2147483647 -2147483647 -2147483647 -2147483647 -2147483647 -2147483647 -2147483647 -2147483647 -2147483647 -2147483647 -2147483647 -2147483647 -2147483647 -2147483647 -2147483647 -2147483647 -2147483647 -2147483647 -2147483647 -2147483647 -2147483647 -2147483647 -2147483647 -2147483647 -2147483647
112 108 102 103 104 101 97 92 85 88 92 127 119 123 127 128 129 163 163 161 157 161 166 170 160 158 156 153 151 164 171 174 177 179 180 182 180 177 175 175 173 172 173 175 177 178 180 182 181 179 177 176 175 173 171 169 167 165 163 159 158 177 161 163 164 164 166 186 187 170 171 172 173 174 176 177 178 179 179 180 198 198 199 199 200 200 199 196 194 192 192 195 198 198 198 199 198 196 198 200 200 201 202 202 203 203 201 200 208 208 210 214 213 207 208 201 205 211 202 196 197 209 203 200 209 211 206 199 189 191 188 189 185 188 193 196 189 193 198 202 197 193 185 184 188 187 191 194 197 200 202 203 204 205 205 200 202 200 204 208 211 210 203 200 200 204 205 203 201 195 193 194 196 192 190 191 169 198 196 166 163 162 163 163 164 166 169 169 167 168 169 169 169 170 171 171 171 172 174 173 173 173 175 -2147483647 -2147483647 -2147483647 -2147483647 -2147483647 -2147483647 -2147483647 -2147483647 -2147483647 -2147483647 -2147483647 -2147483647 -2147483647 -2147483647 -2147483647 -2147483647 -2147483647 -2147483647 -2147483647 -2147483647 -2147483647 -2147483647 -2147483647 -2147483647 -2147483647 -2147483647 -2147483647 -2147483647 -2147483647 -2147483647 -2147483647 -2147483647 -2147483647 -2147483647 -2147483647 -2147483647 -2147483647
109 106 100 94 102 101 98 96 94 86 77 80 76 117 122 125 128 132 168 168 165 160 165 170 157 150 148 143 150 158 163 170 175 177 179 182 178 176 176 174 173 172 170 172 173 176 179 181 179 178 176 174 172 171 168 167 164 162 161 159 157 157 158 158 160 162 162 164 166 166 168 188 190 173 175 176 177 178 179 180 180 180 180 199 200 200 198 193 187 184 189 194 197 199 199 198 197 197 198 199 201 202 202 203 205 207 205 209 212 213 215 200 200 214 197 212 207 213 201 203 204 209 202 199 209 205 194 188 186 190 192 193 191 192 196 198 194 190 193 200 197 190 185 186 191 193 190 189 191 192 194 195 198 202 205 202 205 201 197 200 206 210 211 202 199 204 205 199 198 198 199 201 198 191 190 191 165 194 194 193 153 155 152 152 152 153 165 168 156 171 170 169 169 170 170 170 171 172 173 175 176 177 -2147483647 -2147483647 -2147483647 -2147483647 -2147483647 -2147483647 -2147483647 -2147483647 -2147483647 -2147483647 -2147483647 -2147483647 -2147483647 -2147483647 -2147483647 -2147483647 -2147483647 -2147483647 -2147483647 -2147483647 -2147483647 -2147483647 -2147483647 -2147483647 -2147483647 -2147483647 -2147483647 -2147483647 -2147483647 -2147483647 -2147483647 -2147483647 -2147483647 -2147483647 -2147483647 -2147483647 -2147483647 -2147483647
115 114 111 109 106 103 101 98 94 85 81 74 78 117 119 121 122 127 163 170 171 166 169 171 166 162 157 156 164 166 167 171 175 177 179 180 179 178 175 173 174 170 168 172 170 173 175 179 178 175 173 170 168 164 161 159 157 156 156 156 157 157 157 159 160 161 161 161 163 164 165 168 170 172 192 193 194 176 195 196 198 198 199 199 200 199 197 195 193 188 190 194 197 198 199 197 195 194 196 199 201 202 203 203 204 206 208 209 210 212 197 199 201 201 201 202 220 203 202 217 218 219 200 217 216 208 204 200 194 191 192 195 190 195 192 197 197 192 194 200 201 198 193 192 193 196 190 188 188 187 188 190 193 198 203 205 206 207 206 199 203 210 210 201 200 205 207 199 199 199 204 204 200 198 192 191 165 164 189 190 153 153 153 156 155 156 156 156 157 169 168 169 170 169 169 170 171 173 175 177 -2147483647 -2147483647 -2147483647 -2147483647 -2147483647 -2147483647 -2147483647 -2147483647 -2147483647 -2147483647 -2147483647 -2147483647 -2147483647 -2147483647 -2147483647 -2147483647 -2147483647 -2147483647 -2147483647 -2147483647 -2147483647 -2147483647 -2147483647 -2147483647 -2147483647 -2147483647 -2147483647 -2147483647 -2147483647 -2147483647 -2147483647 -2147483647 -2147483647 -2147483647 -2147483647 -2147483647 -2147483647 -2147483647 -2147483647 -2147483647
116 115 114 113 109 104 141 99 90 82 123 119 116 119 122 125 127 131 168 167 175 169 173 170 163 158 153 155 162 166 170 171 171 174 177 180 181 178 177 175 175 173 172 173 173 175 177 179 177 173 169 165 162 160 158 156 154 155 155 157 157 157 157 158 160 162 162 162 163 163 164 166 167 169 170 171 172 173 175 176 178 198 199 199 199 197 195 193 190 190 193 196 198 199 199 196 192 191 193 196 199 201 202 204 203 204 205 207 209 210 212 197 197 199 200 202 202 220 203 203 202 203 204 203 217 214 212 208 202 199 199 198 199 200 199 198 200 198 197 197 199 201 197 196 199 197 198 196 199 196 196 194 193 195 196 197 197 201 208 210 206 206 186 184 205 200 204 182 179 205 180 205 204 199 194 194 194 194 154 153 153 152 152 153 154 155 155 157 156 155 155 155 168 169 170 171 173 175 178 -2147483647 -2147483647 -2147483647 -2147483647 -2147483647 -2147483647 -2147483647 -2147483647 -2147483647 -2147483647 -2147483647 -2147483647 -2147483647 -2147483647 -2147483647 -2147483647 -2147483647 -2147483647 -2147483647 -2147483647 -2147483647 -2147483647 -2147483647 -2147483647 -2147483647 -2147483647 -2147483647 -2147483647 -2147483647 -2147483647 -2147483647 -2147483647 -2147483647 -2147483647 -2147483647 -2147483647 -2147483647 -2147483647 -2147483647 -2147483647 -2147483647
114 114 113 113 111 109 103 96 92 128 123 130 123 126 131 130 132 135 172 176 179 178 171 167 167 161 159 161 164 167 171 171 172 174 175 177 180 180 178 176 176 173 173 174 174 176 179 179 175 170 166 163 160 157 157 156 157 155 155 157 158 158 157 157 158 162 164 164 163 165 164 165 165 167 167 168 168 170 172 174 177 197 179 179 174 187 184 177 170 168 179 185 190 197 198 196 190 190 192 195 198 200 202 204 203 202 203 204 206 208 210 211 196 196 196 198 200 219 203 202 203 204 204 204 202 201 200 215 212 210 207 204 202 200 199 201 201 200 200 198 199 200 201 201 200 202 201 202 203 203 202 203 203 202 197 195 195 198 204 184 207 181 182 186 187 177 196 173 177 180 177 177 178 164 161 159 193 156 159 159 157 155 153 154 158 157 157 157 156 155 155 155 155 156 157 159 162 165 -2147483647 -2147483647 -2147483647 -2147483647 -2147483647 -2147483647 -2147483647 -2147483647 -2147483647 -2147483647 -2147483647 -2147483647 -2147483647 -2147483647 -2147483647 -2147483647 -2147483647 -2147483647 -2147483647 -2147483647 -2147483647 -2147483647 -2147483647 -2147483647 -2147483647 -2147483647 -2147483647 -2147483647 -2147483647 -2147483647 -2147483647 -2147483647 -2147483647 -2147483647 -2147483647 -2147483647 -2147483647 -2147483647 -2147483647 -2147483647 -2147483647 -2147483647
113 110 111 111 111 148 147 143 139 138 136 135 133 135 137 139 174 175 176 173 178 179 173 173 172 170 167 166 166 168 169 171 173 172 173 175 177 180 179 178 175 173 174 175 175 177 179 174 171 168 165 162 158 157 159 159 158 157 156 156 157 158 157 159 160 161 163 164 166 166 166 165 182 164 165 165 165 186 171 173 174 195 177 177 196 196 192 182 175 177 184 189 186 194 189 179 182 186 194 197 198 200 203 203 203 202 200 201 203 205 207 193 194 195 198 198 199 200 218 202 204 204 204 204 203 203 202 200 198 211 208 204 201 198 197 198 198 198 198 196 194 198 198 200 200 201 201 200 199 201 202 202 204 204 206 204 206 180 182 182 178 177 181 183 189 181 172 174 195 195 193 194 174 175 159 163 162 158 156 159 160 157 156 156 157 159 157 158 156 155 155 155 155 156 157 159 163 -2147483647 -2147483647 -2147483647 -2147483647 -2147483647 -2147483647 -2147483647 -2147483647 -2147483647 -2147483647 -2147483647 -2147483647 -2147483647 -2147483647 -2147483647 -2147483647 -2147483647 -2147483647 -2147483647 -2147483647 -2147483647 -2147483647 -2147483647 -2147483647 -2147483647 -2147483647 -2147483647 -2147483647 -2147483647 -2147483647 -2147483647 -2147483647 -2147483647 -2147483647 -2147483647 -2147483647 -2147483647 -2147483647 -2147483647 -2147483647 -2147483647 -2147483647 -2147483647
110 108 106 107 106 108 144 145 143 141 140 138 135 135 137 140 141 176 178 180 181 180 174 176 176 171 166 166 166 165 164 165 167 171 173 175 176 178 180 178 175 173 175 177 177 177 177 173 171 170 166 165 163 162 162 160 161 160 159 157 159 159 157 160 160 160 162 164 167 167 168 167 166 167 167 167 168 169 189 173 174 193 175 171 187 189 197 190 188 188 192 194 197 191 185 188 188 180 181 185 191 198 203 202 202 200 197 195 197 200 202 203 205 190 193 195 196 197 199 200 202 202 203 204 203 201 216 197 196 194 207 201 196 195 194 194 193 193 194 194 195 195 195 193 188 187 188 188 190 192 196 198 202 201 202 204 204 202 179 179 180 179 185 190 189 185 183 183 174 174 169 168 170 156 158 160 161 160 156 157 159 159 158 158 159 158 159 159 157 155 155 155 156 157 158 161 -2147483647 -2147483647 -2147483647 -2147483647 -2147483647 -2147483647 -2147483647 -2147483647 -2147483647 -2147483647 -2147483647 -2147483647 -2147483647 -2147483647 -2147483647 -2147483647 -2147483647 -2147483647 -2147483647 -2147483647 -2147483647 -2147483647 -2147483647 -2147483647 -2147483647 -2147483647 -2147483647 -2147483647 -2147483647 -2147483647 -2147483647 -2147483647 -2147483647 -2147483647 -2147483647 -2147483647 -2147483647 -2147483647 -2147483647 -2147483647 -2147483647 -2147483647 -2147483647 -2147483647
102 65 89 97 99 102 139 140 137 139 137 135 131 130 131 135 139 176 180 183 185 177 176 179 174 171 168 167 165 164 165 166 168 169 171 173 174 177 179 179 177 176 178 178 178 176 174 172 172 171 168 167 167 165 165 163 163 161 161 160 159 159 160 161 162 163 164 165 166 167 168 168 168 169 169 168 169 170 171 171 169 165 188 190 175 193 196 195 196 195 195 197 197 196 197 196 194 193 196 194 182 196 189 186 192 196 195 193 194 195 195 198 202 203 205 189 190 193 195 196 197 199 201 203 201 199 194 191 204 203 201 197 195 194 195 197 199 199 200 200 198 199 197 192 191 184 180 181 184 182 186 187 190 191 193 198 171 171 176 178 181 185 170 190 190 191 190 187 176 176 168 169 158 159 156 156 157 161 157 155 158 159 158 159 159 160 160 161 160 157 155 156 157 160 162 -2147483647 -2147483647 -2147483647 -2147483647 -2147483647 -2147483647 -2147483647 -2147483647 -2147483647 -2147483647 -2147483647 -2147483647 -2147483647 -2147483647 -2147483647 -2147483647 -2147483647 -2147483647 -2147483647 -2147483647 -2147483647 -2147483647 -2147483647 -2147483647 -2147483647 -2147483647 -2147483647 -2147483647 -2147483647 -2147483647 -2147483647 -2147483647 -2147483647 -2147483647 -2147483647 -2147483647 -2147483647 -2147483647 -2147483647 -2147483647 -2147483647 -2147483647 -2147483647 -2147483647 -2147483647
69 94 98 96 91 90 91 92 91 128 125 124 127 132 136 138 172 173 143 178 182 182 181 179 175 171 170 162 155 155 160 161 164 165 165 166 166 171 176 179 177 176 179 176 173 169 168 167 163 160 161 155 153 149 152 154 154 154 156 156 157 158 160 161 162 162 164 165 166 168 169 169 170 171 170 169 168 167 165 158 180 179 178 190 193 193 194 194 195 194 194 195 190 189 186 188 196 195 197 200 203 203 203 201 194 196 190 191 196 193 191 193 195 196 193 195 197 197 202 188 190 188 193 200 197 195 190 198 198 203 200 194 189 182 183 186 190 194 194 195 196 199 198 196 196 187 181 181 182 184 188 163 161 187 161 162 162 160 161 165 173 162 179 180 177 166 169 170 165 159 155 154 156 159 159 155 155 160 159 156 157 157 158 159 159 159 161 162 160 157 158 160 163 -2147483647 -2147483647 -2147483647 -2147483647 -2147483647 -2147483647 -2147483647 -2147483647 -2147483647 -2147483647 -2147483647 -2147483647 -2147483647 -2147483647 -2147483647 -2147483647 -2147483647 -2147483647 -2147483647 -2147483647 -2147483647 -2147483647 -2147483647 -2147483647 -2147483647 -2147483647 -2147483647 -2147483647 -2147483647 -2147483647 -2147483647 -2147483647 -2147483647 -2147483647 -2147483647 -2147483647 -2147483647 -2147483647 -2147483647 -2147483647 -2147483647 -2147483647 -2147483647 -2147483647 -2147483647 -2147483647 -2147483647
99 103 99 99 99 96 94 129 126 87 84 82 117 115 117 117 120 132 137 173 171 176 177 179 175 171 164 156 151 148 148 153 152 152 149 147 147 157 168 178 175 175 173 166 160 163 157 157 153 153 155 155 153 149 146 148 151 153 153 153 154 154 154 155 157 159 160 162 163 165 166 164 166 169 183 164 184 185 168 166 164 183 170 172 171 188 187 189 189 189 190 191 192 194 194 195 195 191 193 194 193 197 198 202 202 200 197 198 193 187 190 192 195 184 199 182 195 189 188 191 192 196 201 193 188 187 198 193 198 203 190 183 181 183 186 185 180 178 181 185 190 195 196 198 198 194 195 198 197 168 191 189 161 158 160 184 183 156 155 180 153 157 160 164 164 152 156 164 158 156 156 158 154 156 159 156 157 156 157 157 157 159 159 158 158 159 159 159 158 158 160 -2147483647 -2147483647 -2147483647 -2147483647 -2147483647 -2147483647 -2147483647 -2147483647 -2147483647 -2147483647 -2147483647 -2147483647 -2147483647 -2147483647 -2147483647 -2147483647 -2147483647 -2147483647 -2147483647 -2147483647 -2147483647 -2147483647 -2147483647 -2147483647 -2147483647 -2147483647 -2147483647 -2147483647 -2147483647 -2147483647 -2147483647 -2147483647 -2147483647 -2147483647 -2147483647 -2147483647 -2147483647 -2147483647 -2147483647 -2147483647 -2147483647 -2147483647 -2147483647 -2147483647 -2147483647 -2147483647 -2147483647 -2147483647 -2147483647
105 104 103 102 100 97 93 96 92 88 80 119 120 115 114 112 114 116 117 121 123 131 167 170 169 166 161 148 139 106 126 129 131 137 139 152 160 164 163 163 146 147 142 144 131 135 133 130 132 135 126 124 124 122 117 123 133 139 150 159 160 159 156 153 151 151 152 155 156 160 162 165 168 169 170 170 171 168 167 167 164 162 183 185 183 182 181 184 181 183 185 186 189 191 191 192 193 196 196 197 197 198 199 198 202 199 192 195 194 189 186 190 191 181 190 179 182 180 181 185 187 186 201 183 190 191 194 196 192 191 195 197 192 192 192 197 193 190 190 193 192 187 160 193 166 197 198 168 163 160 160 158 154 153 152 153 156 158 159 163 163 156 158 149 150 153 156 160 158 153 155 158 156 157 158 158 155 156 158 158 159 160 160 159 158 157 158 159 162 -2147483647 -2147483647 -2147483647 -2147483647 -2147483647 -2147483647 -2147483647 -2147483647 -2147483647 -2147483647 -2147483647 -2147483647 -2147483647 -2147483647 -2147483647 -2147483647 -2147483647 -2147483647 -2147483647 -2147483647 -2147483647 -2147483647 -2147483647 -2147483647 -2147483647 -2147483647 -2147483647 -2147483647 -2147483647 -2147483647 -2147483647 -2147483647 -2147483647 -2147483647 -2147483647 -2147483647 -2147483647 -2147483647 -2147483647 -2147483647 -2147483647 -2147483647 -2147483647 -2147483647 -2147483647 -2147483647 -2147483647 -2147483647 -2147483647 -2147483647 -2147483647
105 103 101 103 94 90 92 94 90 86 84 122 123 118 124 127 126 135 136 135 140 142 175 173 165 159 154 151 149 146 138 138 139 141 140 138 146 150 154 159 153 150 137 143 135 125 120 119 123 129 131 138 142 135 126 122 122 130 146 152 158 159 156 155 154 154 154 157 159 160 161 164 165 167 169 168 181 162 161 161 178 159 158 174 173 174 173 174 175 181 183 185 186 187 187 189 191 192 194 196 197 198 199 201 201 202 200 185 183 194 195 182 184 185 186 186 183 182 185 184 188 191 192 186 184 187 188 188 196 193 191 194 188 189 192 188 189 193 193 168 170 193 192 193 169 198 164 161 159 159 156 158 159 160 155 158 157 149 152 151 151 151 147 148 151 152 156 159 153 154 154 155 156 156 157 156 156 157 158 158 160 163 162 159 157 157 159 -2147483647 -2147483647 -2147483647 -2147483647 -2147483647 -2147483647 -2147483647 -2147483647 -2147483647 -2147483647 -2147483647 -2147483647 -2147483647 -2147483647 -2147483647 -2147483647 -2147483647 -2147483647 -2147483647 -2147483647 -2147483647 -2147483647 -2147483647 -2147483647 -2147483647 -2147483647 -2147483647 -2147483647 -2147483647 -2147483647 -2147483647 -2147483647 -2147483647 -2147483647 -2147483647 -2147483647 -2147483647 -2147483647 -2147483647 -2147483647 -2147483647 -2147483647 -2147483647 -2147483647 -2147483647 -2147483647 -2147483647 -2147483647 -2147483647 -2147483647 -2147483647 -2147483647 -2147483647
105 106 106 103 94 95 100 97 96 129 131 135 135 132 129 121 120 138 140 139 141 176 178 173 173 166 158 150 140 105 122 85 79 133 113 121 129 134 147 152 137 133 129 126 126 142 141 149 157 156 152 156 159 166 164 159 143 130 127 130 141 150 138 131 128 133 140 147 151 154 155 152 149 150 162 158 171 159 172 171 161 161 174 170 167 169 171 173 174 179 181 183 184 185 186 187 189 191 192 193 195 195 197 198 198 199 200 185 185 185 183 185 185 186 186 185 181 178 183 186 188 191 193 195 194 194 195 195 198 198 198 198 196 199 197 196 194 191 176 174 169 170 167 164 169 153 165 162 159 158 160 160 146 148 150 150 150 151 153 156 154 153 152 151 149 150 153 151 156 153 153 155 156 156 156 156 157 158 158 160 162 163 160 158 157 158 -2147483647 -2147483647 -2147483647 -2147483647 -2147483647 -2147483647 -2147483647 -2147483647 -2147483647 -2147483647 -2147483647 -2147483647 -2147483647 -2147483647 -2147483647 -2147483647 -2147483647 -2147483647 -2147483647 -2147483647 -2147483647 -2147483647 -2147483647 -2147483647 -2147483647 -2147483647 -2147483647 -2147483647 -2147483647 -2147483647 -2147483647 -2147483647 -2147483647 -2147483647 -2147483647 -2147483647 -2147483647 -2147483647 -2147483647 -2147483647 -2147483647 -2147483647 -2147483647 -2147483647 -2147483647 -2147483647 -2147483647 -2147483647 -2147483647 -2147483647 -2147483647 -2147483647 -2147483647 -2147483647
103 105 105 104 104 102 106 100 95 91 126 130 128 136 133 129 132 139 143 138 137 129 126 162 120 113 105 106 102 106 105 104 106 147 142 139 142 148 168 167 160 165 165 162 159 164 160 162 157 145 144 148 149 160 137 157 158 156 155 148 144 153 135 135 137 139 142 144 143 149 151 153 160 166 170 169 168 169 168 165 171 164 155 151 158 166 169 175 177 175 172 174 178 179 181 183 184 186 187 187 189 190 191 193 194 194 196 183 184 184 185 185 186 186 185 183 181 179 182 185 186 189 192 192 192 195 197 196 197 196 173 175 199 199 197 198 197 196 194 192 174 170 169 169 153 155 150 147 148 146 147 147 148 149 150 150 150 151 153 155 156 151 152 152 152 150 150 151 154 154 153 153 154 155 155 156 156 156 156 158 158 158 157 159 161 -2147483647 -2147483647 -2147483647 -2147483647 -2147483647 -2147483647 -2147483647 -2147483647 -2147483647 -2147483647 -2147483647 -2147483647 -2147483647 -2147483647 -2147483647 -2147483647 -2147483647 -2147483647 -2147483647 -2147483647 -2147483647 -2147483647 -2147483647 -2147483647 -2147483647 -2147483647 -2147483647 -2147483647 -2147483647 -2147483647 -2147483647 -2147483647 -2147483647 -2147483647 -2147483647 -2147483647 -2147483647 -2147483647 -2147483647 -2147483647 -2147483647 -2147483647 -2147483647 -2147483647 -2147483647 -2147483647 -2147483647 -2147483647 -2147483647 -2147483647 -2147483647 -2147483647 -2147483647 -2147483647 -2147483647
77 103 101 101 104 102 101 108 139 138 138 139 135 134 135 136 135 136 132 136 140 146 176 177 178 176 143 136 138 135 133 156 156 156 162 162 158 155 175 173 171 174 166 162 157 166 160 169 168 163 161 167 162 145 145 137 140 137 138 141 139 141 139 139 142 166 166 166 167 168 168 169 168 167 166 166 167 165 164 180 165 178 175 172 170 169 165 167 166 160 157 159 159 163 170 175 179 182 182 182 182 183 186 188 191 192 193 193 180 178 180 182 184 184 182 181 180 177 177 180 181 187 188 188 190 191 190 193 192 193 194 195 197 197 198 197 195 193 171 170 167 167 151 152 154 156 154 151 151 149 149 149 149 149 150 152 152 151 152 152 153 154 152 151 150 151 152 151 151 153 154 154 154 155 155 155 156 156 157 158 158 157 159 -2147483647 -2147483647 -2147483647 -2147483647 -2147483647 -2147483647 -2147483647 -2147483647 -2147483647 -2147483647 -2147483647 -2147483647 -2147483647 -2147483647 -2147483647 -2147483647 -2147483647 -2147483647 -2147483647 -2147483647 -2147483647 -2147483647 -2147483647 -2147483647 -2147483647 -2147483647 -2147483647 -2147483647 -2147483647 -2147483647 -2147483647 -2147483647 -2147483647 -2147483647 -2147483647 -2147483647 -2147483647 -2147483647 -2147483647 -2147483647 -2147483647 -2147483647 -2147483647 -2147483647 -2147483647 -2147483647 -2147483647 -2147483647 -2147483647 -2147483647 -2147483647 -2147483647 -2147483647 -2147483647 -2147483647 -2147483647 -2147483647
66 74 95 97 100 95 102 107 142 144 144 141 124 113 76 117 127 138 145 143 179 177 172 145 173 176 176 171 168 136 162 137 157 156 153 144 149 150 158 171 180 176 173 174 176 175 174 174 180 177 149 148 147 153 149 145 143 145 141 146 146 145 143 144 144 143 164 165 164 163 163 165 162 158 158 161 161 161 161 175 174 172 171 169 169 167 165 170 170 173 173 176 177 178 176 169 165 166 171 172 172 176 180 186 188 190 189 189 173 182 180 183 175 172 174 175 176 175 174 177 179 183 181 183 184 182 184 187 190 193 192 193 191 193 195 195 172 193 171 167 165 163 166 151 151 152 153 155 154 154 154 153 152 152 152 150 151 152 155 152 151 153 153 150 150 150 151 152 153 152 153 154 154 153 153 153 155 157 158 156 155 156 162 -2147483647 -2147483647 -2147483647 -2147483647 -2147483647 -2147483647 -2147483647 -2147483647 -2147483647 -2147483647 -2147483647 -2147483647 -2147483647 -2147483647 -2147483647 -2147483647 -2147483647 -2147483647 -2147483647 -2147483647 -2147483647 -2147483647 -2147483647 -2147483647 -2147483647 -2147483647 -2147483647 -2147483647 -2147483647 -2147483647 -2147483647 -2147483647 -2147483647 -2147483647 -2147483647 -2147483647 -2147483647 -2147483647 -2147483647 -2147483647 -2147483647 -2147483647 -2147483647 -2147483647 -2147483647 -2147483647 -2147483647 -2147483647 -2147483647 -2147483647 -2147483647 -2147483647 -2147483647 -2147483647 -2147483647 -2147483647 -2147483647
62 65 98 99 96 101 104 107 108 142 144 145 146 145 146 147 147 147 149 151 150 139 124 121 132 144 175 174 171 170 169 139 159 157 129 151 151 151 161 173 183 181 180 180 178 181 180 155 180 155 155 154 154 154 154 153 151 151 150 140 138 138 138 139 140 160 158 158 157 155 152 154 157 153 157 156 156 154 163 163 165 165 159 159 156 154 156 161 164 165 165 166 170 171 174 180 182 183 180 175 168 157 159 172 180 181 181 179 178 182 170 171 168 164 157 163 170 174 174 162 167 171 173 176 178 179 182 183 185 185 186 189 190 191 191 170 172 169 170 165 166 168 150 149 149 148 148 149 148 152 151 151 152 152 152 154 155 150 152 152 150 150 152 153 153 152 153 152 152 152 153 153 153 153 153 152 154 155 155 155 154 158 -2147483647 -2147483647 -2147483647 -2147483647 -2147483647 -2147483647 -2147483647 -2147483647 -2147483647 -2147483647 -2147483647 -2147483647 -2147483647 -2147483647 -2147483647 -2147483647 -2147483647 -2147483647 -2147483647 -2147483647 -2147483647 -2147483647 -2147483647 -2147483647 -2147483647 -2147483647 -2147483647 -2147483647 -2147483647 -2147483647 -2147483647 -2147483647 -2147483647 -2147483647 -2147483647 -2147483647 -2147483647 -2147483647 -2147483647 -2147483647 -2147483647 -2147483647 -2147483647 -2147483647 -2147483647 -2147483647 -2147483647 -2147483647 -2147483647 -2147483647 -2147483647 -2147483647 -2147483647 -2147483647 -2147483647 -2147483647 -2147483647 -2147483647
53 60 63 53 56 61 94 103 106 108 142 142 143 143 145 147 148 148 147 149 152 152 148 147 146 147 175 178 175 169 161 130 128 125 122 145 148 159 168 176 182 182 182 182 181 182 183 158 157 185 156 156 156 156 155 154 151 150 144 139 151 145 146 145 149 143 139 141 124 128 123 136 147 154 154 154 152 153 161 156 158 154 149 146 142 150 155 143 149 156 149 155 157 160 164 166 168 176 180 179 182 183 180 173 169 169 168 168 161 163 168 171 172 164 159 158 156 168 156 159 156 168 157 168 142 162 153 171 179 183 186 186 186 190 191 170 171 170 170 151 166 153 152 151 152 150 150 149 150 148 149 149 150 152 152 153 158 153 153 154 152 153 150 149 151 153 154 153 154 152 152 152 152 152 152 153 153 156 157 157 158 -2147483647 -2147483647 -2147483647 -2147483647 -2147483647 -2147483647 -2147483647 -2147483647 -2147483647 -2147483647 -2147483647 -2147483647 -2147483647 -2147483647 -2147483647 -2147483647 -2147483647 -2147483647 -2147483647 -2147483647 -2147483647 -2147483647 -2147483647 -2147483647 -2147483647 -2147483647 -2147483647 -2147483647 -2147483647 -2147483647 -2147483647 -2147483647 -2147483647 -2147483647 -2147483647 -2147483647 -2147483647 -2147483647 -2147483647 -2147483647 -2147483647 -2147483647 -2147483647 -2147483647 -2147483647 -2147483647 -2147483647 -2147483647 -2147483647 -2147483647 -2147483647 -2147483647 -2147483647 -2147483647 -2147483647 -2147483647 -2147483647 -2147483647 -2147483647
77 74 60 50 52 56 90 100 103 105 139 139 141 143 148 147 149 151 151 152 152 151 152 152 179 178 175 177 176 172 166 132 120 117 111 109 108 122 158 169 177 178 182 182 182 182 156 178 149 156 157 156 155 153 150 152 149 149 141 139 137 131 146 137 139 134 124 125 129 130 142 148 155 158 157 157 162 156 147 147 154 156 158 160 153 153 167 158 150 155 154 149 152 160 150 153 157 165 168 167 170 149 136 139 140 141 142 136 138 170 172 143 145 140 164 163 162 165 168 136 167 167 171 170 132 135 165 135 139 181 187 187 185 152 166 166 169 171 168 154 154 155 154 153 150 149 152 149 153 150 149 150 150 150 151 152 154 156 155 155 153 153 152 153 153 154 153 153 152 152 152 151 151 151 152 154 156 159 -2147483647 -2147483647 -2147483647 -2147483647 -2147483647 -2147483647 -2147483647 -2147483647 -2147483647 -2147483647 -2147483647 -2147483647 -2147483647 -2147483647 -2147483647 -2147483647 -2147483647 -2147483647 -2147483647 -2147483647 -2147483647 -2147483647 -2147483647 -2147483647 -2147483647 -2147483647 -2147483647 -2147483647 -2147483647 -2147483647 -2147483647 -2147483647 -2147483647 -2147483647 -2147483647 -2147483647 -2147483647 -2147483647 -2147483647 -2147483647 -2147483647 -2147483647 -2147483647 -2147483647 -2147483647 -2147483647 -2147483647 -2147483647 -2147483647 -2147483647 -2147483647 -2147483647 -2147483647 -2147483647 -2147483647 -2147483647 -2147483647 -2147483647 -2147483647 -2147483647 -2147483647 -2147483647
84 86 86 70 61 64 95 92 96 99 104 136 140 145 147 149 151 151 150 150 148 147 174 176 177 178 178 178 176 171 173 171 166 130 119 121 119 121 150 153 160 162 163 165 140 161 135 140 143 153 152 153 150 149 146 149 145 143 145 143 143 140 133 131 133 153 152 154 155 158 159 160 159 167 163 162 158 155 152 150 156 164 166 170 170 170 170 165 163 168 168 167 161 166 162 152 150 151 159 162 164 142 145 144 134 142 139 139 139 143 133 139 143 142 141 140 136 133 127 132 140 139 133 140 177 180 180 144 143 146 183 187 187 153 165 153 168 170 170 171 156 155 155 154 155 155 155 154 153 150 148 151 150 150 152 152 153 153 154 154 154 154 154 153 153 152 152 152 152 152 152 151 151 152 154 157 -2147483647 -2147483647 -2147483647 -2147483647 -2147483647 -2147483647 -2147483647 -2147483647 -2147483647 -2147483647 -2147483647 -2147483647 -2147483647 -2147483647 -2147483647 -2147483647 -2147483647 -2147483647 -2147483647 -2147483647 -2147483647 -2147483647 -2147483647 -2147483647 -2147483647 -2147483647 -2147483647 -2147483647 -2147483647 -2147483647 -2147483647 -2147483647 -2147483647 -2147483647 -2147483647 -2147483647 -2147483647 -2147483647 -2147483647 -2147483647 -2147483647 -2147483647 -2147483647 -2147483647 -2147483647 -2147483647 -2147483647 -2147483647 -2147483647 -2147483647 -2147483647 -2147483647 -2147483647 -2147483647 -2147483647 -2147483647 -2147483647 -2147483647 -2147483647 -2147483647 -2147483647 -2147483647 -2147483647 -2147483647
70 85 91 109 104 108 112 101 101 104 107 139 143 141 144 144 144 144 143 144 145 148 150 151 150 148 176 178 177 175 178 176 174 175 172 166 168 169 169 172 175 168 132 126 148 122 141 132 144 147 147 149 146 143 144 141 143 141 142 141 141 141 141 141 140 141 142 141 156 153 152 152 150 149 159 158 158 159 161 164 164 167 168 168 166 167 169 171 129 128 130 129 129 129 127 139 141 136 140 137 137 136 138 129 136 135 133 131 135 139 127 128 132 136 135 133 144 140 135 132 131 139 143 141 138 141 181 185 185 186 186 152 154 155 154 154 168 154 156 157 157 158 158 158 158 159 159 159 158 157 154 152 149 147 149 151 151 155 154 154 154 154 154 153 152 151 150 150 149 151 152 152 153 156 161 -2147483647 -2147483647 -2147483647 -2147483647 -2147483647 -2147483647 -2147483647 -2147483647 -2147483647 -2147483647 -2147483647 -2147483647 -2147483647 -2147483647 -2147483647 -2147483647 -2147483647 -2147483647 -2147483647 -2147483647 -2147483647 -2147483647 -2147483647 -2147483647 -2147483647 -2147483647 -2147483647 -2147483647 -2147483647 -2147483647 -2147483647 -2147483647 -2147483647 -2147483647 -2147483647 -2147483647 -2147483647 -2147483647 -2147483647 -2147483647 -2147483647 -2147483647 -2147483647 -2147483647 -2147483647 -2147483647 -2147483647 -2147483647 -2147483647 -2147483647 -2147483647 -2147483647 -2147483647 -2147483647 -2147483647 -2147483647 -2147483647 -2147483647 -2147483647 -2147483647 -2147483647 -2147483647 -2147483647 -2147483647 -2147483647
81 72 87 123 91 117 113 110 103 99 100 101 138 134 132 130 125 123 125 126 132 144 150 149 147 148 148 175 172 174 172 176 176 178 179 179 178 178 176 177 178 180 177 153 148 147 143 139 142 141 141 145 145 145 142 142 140 140 139 138 140 137 135 136 137 137 154 155 108 108 110 112 114 113 112 162 162 164 158 158 154 151 158 164 162 166 167 110 141 138 140 125 111 114 112 111 115 116 115 112 128 127 126 127 132 128 124 128 116 122 128 129 133 132 134 137 131 131 131 140 132 131 136 142 146 144 142 182 186 156 154 154 151 153 153 155 154 154 156 157 158 158 160 160 159 159 160 161 161 158 158 156 156 155 153 154 155 155 155 155 154 154 154 154 154 152 150 149 149 150 152 153 156 158 159 -2147483647 -2147483647 -2147483647 -2147483647 -2147483647 -2147483647 -2147483647 -2147483647 -2147483647 -2147483647 -2147483647 -2147483647 -2147483647 -2147483647 -2147483647 -2147483647 -2147483647 -2147483647 -2147483647 -2147483647 -2147483647 -2147483647 -2147483647 -2147483647 -2147483647 -2147483647 -2147483647 -2147483647 -2147483647 -2147483647 -2147483647 -2147483647 -2147483647 -2147483647 -2147483647 -2147483647 -2147483647 -2147483647 -2147483647 -2147483647 -2147483647 -2147483647 -2147483647 -2147483647 -2147483647 -2147483647 -2147483647 -2147483647 -2147483647 -2147483647 -2147483647 -2147483647 -2147483647 -2147483647 -2147483647 -2147483647 -2147483647 -2147483647 -2147483647 -2147483647 -2147483647 -2147483647 -2147483647 -2147483647 -2147483647
94 92 88 85 93 119 118 116 111 99 93 99 106 132 127 128 127 131 130 133 142 148 147 144 142 143 145 174 171 171 171 170 171 174 173 175 173 173 178 177 123 127 156 173 168 138 135 132 136 134 133 140 140 140 140 136 134 130 133 131 136 137 137 134 148 148 145 148 144 148 103 145 107 111 112 117 119 115 112 160 110 162 160 160 108 159 160 108 107 109 109 110 111 111 112 112 112 111 113 113 113 117 118 120 119 117 114 128 115 118 122 122 123 128 124 133 137 137 133 131 129 137 134 136 137 144 148 150 151 154 154 154 155 153 153 152 154 156 155 155 156 156 157 158 158 158 159 159 159 158 158 157 156 156 156 156 156 156 156 156 155 155 154 154 154 154 152 150 151 152 152 151 152 155 158 -2147483647 -2147483647 -2147483647 -2147483647 -2147483647 -2147483647 -2147483647 -2147483647 -2147483647 -2147483647 -2147483647 -2147483647 -2147483647 -2147483647 -2147483647 -2147483647 -2147483647 -2147483647 -2147483647 -2147483647 -2147483647 -2147483647 -2147483647 -2147483647 -2147483647 -2147483647 -2147483647 -2147483647 -2147483647 -2147483647 -2147483647 -2147483647 -2147483647 -2147483647 -2147483647 -2147483647 -2147483647 -2147483647 -2147483647 -2147483647 -2147483647 -2147483647 -2147483647 -2147483647 -2147483647 -2147483647 -2147483647 -2147483647 -2147483647 -2147483647 -2147483647 -2147483647 -2147483647 -2147483647 -2147483647 -2147483647 -2147483647 -2147483647 -2147483647 -2147483647 -2147483647 -2147483647 -2147483647 -2147483647 -2147483647
99 98 95 84 75 121 122 118 118 114 104 103 105 132 130 135 137 139 140 145 146 146 145 143 142 143 147 169 144 145 169 169 173 171 171 173 174 175 127 156 176 150 143 139 136 130 125 125 126 129 127 124 131 130 132 129 134 128 133 131 128 133 134 134 143 107 109 104 107 108 114 107 112 116 113 117 118 120 120 118 119 119 116 117 114 113 107 100 152 102 99 104 106 109 108 110 110 108 109 112 114 115 116 115 114 114 115 114 116 118 119 118 118 118 125 127 133 137 133 133 136 134 128 126 136 138 141 145 146 148 150 152 153 154 153 153 154 154 154 155 154 155 156 156 157 156 157 158 158 157 157 155 155 155 156 156 156 156 156 156 156 155 153 152 153 153 152 151 152 152 151 151 152 157 -2147483647 -2147483647 -2147483647 -2147483647 -2147483647 -2147483647 -2147483647 -2147483647 -2147483647 -2147483647 -2147483647 -2147483647 -2147483647 -2147483647 -2147483647 -2147483647 -2147483647 -2147483647 -2147483647 -2147483647 -2147483647 -2147483647 -2147483647 -2147483647 -2147483647 -2147483647 -2147483647 -2147483647 -2147483647 -2147483647 -2147483647 -2147483647 -2147483647 -2147483647 -2147483647 -2147483647 -2147483647 -2147483647 -2147483647 -2147483647 -2147483647 -2147483647 -2147483647 -2147483647 -2147483647 -2147483647 -2147483647 -2147483647 -2147483647 -2147483647 -2147483647 -2147483647 -2147483647 -2147483647 -2147483647 -2147483647 -2147483647 -2147483647 -2147483647 -2147483647 -2147483647 -2147483647 -2147483647 -2147483647 -2147483647 -2147483647
98 93 97 94 89 77 113 119 118 118 110 104 104 105 141 144 147 146 140 128 119 118 133 140 143 144 143 167 168 146 169 170 171 169 171 175 176 177 127 129 175 148 139 139 135 134 135 137 134 130 137 130 135 120 133 126 129 130 128 129 137 132 142 138 146 112 116 117 119 118 119 116 118 118 117 116 117 120 121 120 120 120 115 110 108 110 108 112 108 108 107 102 100 101 104 104 106 109 113 114 111 110 113 113 117 118 117 119 116 115 117 117 116 120 122 125 128 133 136 138 136 132 131 130 129 140 140 143 143 144 145 145 148 151 152 152 141 154 154 153 142 154 154 155 156 156 157 158 157 157 156 156 155 154 154 154 154 156 156 156 155 154 153 151 152 151 151 151 152 151 151 152 157 -2147483647 -2147483647 -2147483647 -2147483647 -2147483647 -2147483647 -2147483647 -2147483647 -2147483647 -2147483647 -2147483647 -2147483647 -2147483647 -2147483647 -2147483647 -2147483647 -2147483647 -2147483647 -2147483647 -2147483647 -2147483647 -2147483647 -2147483647 -2147483647 -2147483647 -2147483647 -2147483647 -2147483647 -2147483647 -2147483647 -2147483647 -2147483647 -2147483647 -2147483647 -2147483647 -2147483647 -2147483647 -2147483647 -2147483647 -2147483647 -2147483647 -2147483647 -2147483647 -2147483647 -2147483647 -2147483647 -2147483647 -2147483647 -2147483647 -2147483647 -2147483647 -2147483647 -2147483647 -2147483647 -2147483647 -2147483647 -2147483647 -2147483647 -2147483647 -2147483647 -2147483647 -2147483647 -2147483647 -2147483647 -2147483647 -2147483647 -2147483647
129 97 130 129 127 128 114 68 68 105 102 100 104 142 142 137 146 138 125 123 112 114 123 125 132 133 124 129 128 137 137 136 131 130 128 133 135 140 115 121 145 137 142 115 140 141 141 118 147 150 145 144 147 144 146 147 147 145 145 144 147 145 146 148 150 120 121 122 123 123 122 121 121 119 115 117 117 118 119 120 123 122 120 119 119 117 115 116 113 113 113 112 108 107 111 102 103 107 103 108 111 115 118 118 115 115 118 120 121 120 116 114 114 120 122 124 127 128 132 135 137 134 134 132 131 134 132 131 131 143 144 145 146 136 138 140 140 140 141 141 142 141 143 154 155 156 156 158 157 157 157 156 155 154 153 152 151 153 154 154 154 153 151 152 151 151 150 150 151 152 154 -2147483647 -2147483647 -2147483647 -2147483647 -2147483647 -2147483647 -2147483647 -2147483647 -2147483647 -2147483647 -2147483647 -2147483647 -2147483647 -2147483647 -2147483647 -2147483647 -2147483647 -2147483647 -2147483647 -2147483647 -2147483647 -2147483647 -2147483647 -2147483647 -2147483647 -2147483647 -2147483647 -2147483647 -2147483647 -2147483647 -2147483647 -2147483647 -2147483647 -2147483647 -2147483647 -2147483647 -2147483647 -2147483647 -2147483647 -2147483647 -2147483647 -2147483647 -2147483647 -2147483647 -2147483647 -2147483647 -2147483647 -2147483647 -2147483647 -2147483647 -2147483647 -2147483647 -2147483647 -2147483647 -2147483647 -2147483647 -2147483647 -2147483647 -2147483647 -2147483647 -2147483647 -2147483647 -2147483647 -2147483647 -2147483647 -2147483647 -2147483647 -2147483647 -2147483647
98 128 129 131 132 132 129 122 114 109 99 65 103 103 102 103 144 144 135 142 149 145 149 149 149 147 142 140 136 135 126 131 127 126 130 140 143 118 122 127 125 122 126 121 118 119 124 124 123 123 125 124 123 121 151 121 120 171 171 171 152 155 125 126 126 127 126 126 123 123 123 123 123 121 119 118 119 121 122 124 123 123 122 121 122 123 120 119 117 117 116 115 114 114 115 114 114 114 111 111 109 111 111 112 115 120 121 121 121 122 121 118 118 119 122 124 126 131 135 135 136 138 138 139 137 135 134 134 129 129 132 131 132 134 136 138 139 140 141 141 141 141 142 143 154 155 156 157 157 156 157 156 155 154 153 151 150 152 153 153 153 151 151 151 151 150 151 152 154 -2147483647 -2147483647 -2147483647 -2147483647 -2147483647 -2147483647 -2147483647 -2147483647 -2147483647 -2147483647 -2147483647 -2147483647 -2147483647 -2147483647 -2147483647 -2147483647 -2147483647 -2147483647 -2147483647 -2147483647 -2147483647 -2147483647 -2147483647 -2147483647 -2147483647 -2147483647 -2147483647 -2147483647 -2147483647 -2147483647 -2147483647 -2147483647 -2147483647 -2147483647 -2147483647 -2147483647 -2147483647 -2147483647 -2147483647 -2147483647 -2147483647 -2147483647 -2147483647 -2147483647 -2147483647 -2147483647 -2147483647 -2147483647 -2147483647 -2147483647 -2147483647 -2147483647 -2147483647 -2147483647 -2147483647 -2147483647 -2147483647 -2147483647 -2147483647 -2147483647 -2147483647 -2147483647 -2147483647 -2147483647 -2147483647 -2147483647 -2147483647 -2147483647 -2147483647 -2147483647 -2147483647
94 94 96 99 130 133 134 132 161 163 164 162 165 166 163 161 159 158 156 152 155 158 157 151 146 143 144 147 150 176 172 127 127 127 118 120 120 124 126 129 128 128 130 123 120 118 120 123 127 128 126 129 125 126 122 121 122 120 170 152 154 129 131 129 126 126 129 128 127 123 125 124 125 123 121 120 119 120 122 125 126 127 127 128 128 132 129 128 129 132 119 116 116 117 115 116 118 118 118 118 120 120 119 120 118 115 117 119 123 125 125 125 124 125 125 126 127 130 135 141 142 144 149 -2147483647 -2147483647 148 142 138 136 136 135 135 135 135 136 137 138 140 140 140 141 141 141 142 143 145 154 156 155 155 155 155 156 155 155 152 151 153 153 152 152 151 150 150 150 151 153 155 -2147483647 -2147483647 -2147483647 -2147483647 -2147483647 -2147483647 -2147483647 -2147483647 -2147483647 -2147483647 -2147483647 -2147483647 -2147483647 -2147483647 -2147483647 -2147483647 -2147483647 -2147483647 -2147483647 -2147483647 -2147483647 -2147483647 -2147483647 -2147483647 -2147483647 -2147483647 -2147483647 -2147483647 -2147483647 -2147483647 -2147483647 -2147483647 -2147483647 -2147483647 -2147483647 -2147483647 -2147483647 -2147483647 -2147483647 -2147483647 -2147483647 -2147483647 -2147483647 -2147483647 -2147483647 -2147483647 -2147483647 -2147483647 -2147483647 -2147483647 -2147483647 -2147483647 -2147483647 -2147483647 -2147483647 -2147483647 -2147483647 -2147483647 -2147483647 -2147483647 -2147483647 -2147483647 -2147483647 -2147483647 -2147483647 -2147483647 -2147483647 -2147483647 -2147483647 -2147483647 -2147483647 -2147483647
85 93 97 100 132 133 135 135 165 166 167 165 167 165 161 157 157 153 152 155 156 158 157 158 155 128 126 128 131 132 132 132 133 127 119 122 124 123 125 125 129 132 131 126 123 120 122 129 131 134 133 132 130 132 127 124 124 125 124 126 132 134 133 134 136 135 133 131 124 124 127 123 125 127 123 122 120 120 121 123 126 128 130 131 129 129 130 130 131 132 131 129 132 134 130 126 127 124 121 122 119 120 121 121 122 122 122 121 121 122 125 126 127 128 129 131 132 133 134 140 144 145 145 147 147 145 142 141 141 142 140 140 140 138 138 138 140 140 141 140 140 141 142 142 142 143 145 147 154 154 154 154 155 154 154 153 152 152 152 152 151 150 150 151 152 154 -2147483647 -2147483647 -2147483647 -2147483647 -2147483647 -2147483647 -2147483647 -2147483647 -2147483647 -2147483647 -2147483647 -2147483647 -2147483647 -2147483647 -2147483647 -2147483647 -2147483647 -2147483647 -2147483647 -2147483647 -2147483647 -2147483647 -2147483647 -2147483647 -2147483647 -2147483647 -2147483647 -2147483647 -2147483647 -2147483647 -2147483647 -2147483647 -2147483647 -2147483647 -2147483647 -2147483647 -2147483647 -2147483647 -2147483647 -2147483647 -2147483647 -2147483647 -2147483647 -2147483647 -2147483647 -2147483647 -2147483647 -2147483647 -2147483647 -2147483647 -2147483647 -2147483647 -2147483647 -2147483647 -2147483647 -2147483647 -2147483647 -2147483647 -2147483647 -2147483647 -2147483647 -2147483647 -2147483647 -2147483647 -2147483647 -2147483647 -2147483647 -2147483647 -2147483647 -2147483647 -2147483647 -2147483647 -2147483647 -2147483647
97 101 102 103 99 131 133 135 136 162 163 165 166 163 161 158 155 154 157 156 157 158 134 134 133 131 128 127 129 130 133 131 129 129 127 130 125 126 126 126 129 131 129 125 123 120 125 130 131 133 132 133 137 136 144 141 140 134 131 134 133 132 133 133 135 134 134 134 135 134 131 131 131 131 132 133 134 122 123 122 124 127 128 128 128 129 129 130 131 131 130 130 131 131 130 129 130 134 136 132 130 130 125 122 124 124 123 125 124 124 123 124 126 129 130 131 133 134 137 140 142 143 143 144 144 143 141 140 140 141 142 141 141 141 141 141 142 142 141 140 142 144 145 144 144 144 146 146 147 147 153 151 153 153 153 152 152 152 151 150 150 150 152 155 155 -2147483647 -2147483647 -2147483647 -2147483647 -2147483647 -2147483647 -2147483647 -2147483647 -2147483647 -2147483647 -2147483647 -2147483647 -2147483647 -2147483647 -2147483647 -2147483647 -2147483647 -2147483647 -2147483647 -2147483647 -2147483647 -2147483647 -2147483647 -2147483647 -2147483647 -2147483647 -2147483647 -2147483647 -2147483647 -2147483647 -2147483647 -2147483647 -2147483647 -2147483647 -2147483647 -2147483647 -2147483647 -2147483647 -2147483647 -2147483647 -2147483647 -2147483647 -2147483647 -2147483647 -2147483647 -2147483647 -2147483647 -2147483647 -2147483647 -2147483647 -2147483647 -2147483647 -2147483647 -2147483647 -2147483647 -2147483647 -2147483647 -2147483647 -2147483647 -2147483647 -2147483647 -2147483647 -2147483647 -2147483647 -2147483647 -2147483647 -2147483647 -2147483647 -2147483647 -2147483647 -2147483647 -2147483647 -2147483647 -2147483647 -2147483647
99 98 101 101 101 129 130 131 134 161 162 165 165 163 160 158 158 156 159 158 158 130 131 133 132 132 132 132 132 132 134 132 132 132 130 122 125 127 127 129 129 131 128 129 128 126 124 123 126 128 134 135 140 138 140 139 137 135 133 132 132 132 133 134 134 134 134 134 133 133 132 132 132 133 134 135 135 135 133 131 128 128 127 128 128 128 129 130 130 131 132 132 132 132 131 131 131 132 133 132 132 132 132 132 131 131 126 125 124 125 126 127 125 127 129 132 133 135 137 138 139 140 141 142 142 141 141 141 139 140 139 138 139 140 142 141 142 141 141 142 143 144 144 145 145 145 146 146 147 147 145 145 152 152 151 151 150 151 150 150 149 152 -2147483647 -2147483647 -2147483647 -2147483647 -2147483647 -2147483647 -2147483647 -2147483647 -2147483647 -2147483647 -2147483647 -2147483647 -2147483647 -2147483647 -2147483647 -2147483647 -2147483647 -2147483647 -2147483647 -2147483647 -2147483647 -2147483647 -2147483647 -2147483647 -2147483647 -2147483647 -2147483647 -2147483647 -2147483647 -2147483647 -2147483647 -2147483647 -2147483647 -2147483647 -2147483647 -2147483647 -2147483647 -2147483647 -2147483647 -2147483647 -2147483647 -2147483647 -2147483647 -2147483647 -2147483647 -2147483647 -2147483647 -2147483647 -2147483647 -2147483647 -2147483647 -2147483647 -2147483647 -2147483647 -2147483647 -2147483647 -2147483647 -2147483647 -2147483647 -2147483647 -2147483647 -2147483647 -2147483647 -2147483647 -2147483647 -2147483647 -2147483647 -2147483647 -2147483647 -2147483647 -2147483647 -2147483647 -2147483647 -2147483647 -2147483647 -2147483647 -2147483647 -2147483647
96 97 100 100 100 100 129 131 131 160 135 162 164 162 163 161 160 157 158 133 134 133 134 135 134 134 133 133 133 134 135 133 132 132 132 124 124 125 126 128 127 129 128 127 127 126 126 127 128 127 129 132 135 136 137 137 136 134 134 133 133 133 134 133 133 134 134 133 133 133 133 132 132 132 134 133 133 133 132 130 129 128 128 128 128 129 129 130 130 131 131 131 131 131 131 131 131 132 132 132 132 132 132 131 132 132 132 133 129 127 129 129 128 129 129 130 127 134 134 135 136 137 139 140 141 141 141 141 141 140 139 138 138 141 142 142 142 142 141 142 142 143 143 144 144 145 145 144 145 145 146 145 146 151 150 150 150 149 148 149 150 154 -2147483647 -2147483647 -2147483647 -2147483647 -2147483647 -2147483647 -2147483647 -2147483647 -2147483647 -2147483647 -2147483647 -2147483647 -2147483647 -2147483647 -2147483647 -2147483647 -2147483647 -2147483647 -2147483647 -2147483647 -2147483647 -2147483647 -2147483647 -2147483647 -2147483647 -2147483647 -2147483647 -2147483647 -2147483647 -2147483647 -2147483647 -2147483647 -2147483647 -2147483647 -2147483647 -2147483647 -2147483647 -2147483647 -2147483647 -2147483647 -2147483647 -2147483647 -2147483647 -2147483647 -2147483647 -2147483647 -2147483647 -2147483647 -2147483647 -2147483647 -2147483647 -2147483647 -2147483647 -2147483647 -2147483647 -2147483647 -2147483647 -2147483647 -2147483647 -2147483647 -2147483647 -2147483647 -2147483647 -2147483647 -2147483647 -2147483647 -2147483647 -2147483647 -2147483647 -2147483647 -2147483647 -2147483647 -2147483647 -2147483647 -2147483647 -2147483647 -2147483647 -2147483647
96 96 97 98 99 99 101 131 132 135 136 137 138 163 136 134 132 132 157 134 135 135 135 136 134 135 135 135 135 135 134 135 135 134 126 125 123 121 122 124 125 128 129 128 129 129 130 132 136 137 136 138 137 134 135 135 134 134 133 133 134 133 133 133 134 133 133 133 133 132 132 132 133 133 132 133 132 132 132 131 129 128 129 129 129 129 129 129 130 131 132 133 132 132 132 132 131 131 131 131 132 131 131 131 131 131 132 133 132 132 132 132 128 131 132 132 128 128 134 136 136 137 138 139 140 140 141 141 141 140 140 139 140 141 141 141 141 142 142 142 142 143 143 143 144 144 144 143 145 144 145 145 147 146 149 148 149 151 151 154 -2147483647 -2147483647 -2147483647 -2147483647 -2147483647 -2147483647 -2147483647 -2147483647 -2147483647 -2147483647 -2147483647 -2147483647 -2147483647 -2147483647 -2147483647 -2147483647 -2147483647 -2147483647 -2147483647 -2147483647 -2147483647 -2147483647 -2147483647 -2147483647 -2147483647 -2147483647 -2147483647 -2147483647 -2147483647 -2147483647 -2147483647 -2147483647 -2147483647 -2147483647 -2147483647 -2147483647 -2147483647 -2147483647 -2147483647 -2147483647 -2147483647 -2147483647 -2147483647 -2147483647 -2147483647 -2147483647 -2147483647 -2147483647 -2147483647 -2147483647 -2147483647 -2147483647 -2147483647 -2147483647 -2147483647 -2147483647 -2147483647 -2147483647 -2147483647 -2147483647 -2147483647 -2147483647 -2147483647 -2147483647 -2147483647 -2147483647 -2147483647 -2147483647 -2147483647 -2147483647 -2147483647 -2147483647 -2147483647 -2147483647 -2147483647 -2147483647 -2147483647 -2147483647 -2147483647 -2147483647
99 97 99 101 102 100 102 131 133 134 135 136 138 139 137 135 135 134 135 136 136 136 136 137 136 134 134 133 133 135 136 137 134 134 127 125 126 126 126 124 123 128 133 134 131 130 134 135 137 138 137 135 134 135 134 134 134 133 134 133 132 132 132 133 133 132 133 133 133 133 132 132 132 132 133 132 131 130 130 130 131 131 131 130 131 131 130 129 129 130 132 132 133 134 134 133 132 131 131 131 131 130 131 130 131 131 131 131 132 132 132 128 130 132 132 132 132 131 131 136 138 138 138 138 139 140 140 140 140 140 140 140 140 140 141 142 142 142 142 142 141 142 142 142 143 143 143 143 144 142 143 147 150 147 144 143 145 -2147483647 -2147483647 -2147483647 -2147483647 -2147483647 -2147483647 -2147483647 -2147483647 -2147483647 -2147483647 -2147483647 -2147483647 -2147483647 -2147483647 -2147483647 -2147483647 -2147483647 -2147483647 -2147483647 -2147483647 -2147483647 -2147483647 -2147483647 -2147483647 -2147483647 -2147483647 -2147483647 -2147483647 -2147483647 -2147483647 -2147483647 -2147483647 -2147483647 -2147483647 -2147483647 -2147483647 -2147483647 -2147483647 -2147483647 -2147483647 -2147483647 -2147483647 -2147483647 -2147483647 -2147483647 -2147483647 -2147483647 -2147483647 -2147483647 -2147483647 -2147483647 -2147483647 -2147483647 -2147483647 -2147483647 -2147483647 -2147483647 -2147483647 -2147483647 -2147483647 -2147483647 -2147483647 -2147483647 -2147483647 -2147483647 -2147483647 -2147483647 -2147483647 -2147483647 -2147483647 -2147483647 -2147483647 -2147483647 -2147483647 -2147483647 -2147483647 -2147483647 -2147483647 -2147483647 -2147483647 -2147483647 -2147483647 -2147483647
102 103 103 105 104 105 104 130 130 131 131 133 137 138 139 137 137 136 137 137 137 135 132 133 137 132 129 131 131 131 131 134 136 137 126 124 124 123 122 123 124 123 126 131 131 132 131 134 135 135 136 135 136 134 134 134 133 133 133 133 133 133 133 133 133 133 133 133 133 132 133 133 134 133 133 132 131 130 130 130 130 131 131 131 131 132 131 131 130 130 131 131 131 133 133 133 132 131 130 132 131 130 131 131 132 132 132 132 133 130 130 131 131 131 132 132 133 133 133 133 137 138 138 138 139 139 139 139 139 139 139 140 139 138 140 141 141 141 140 139 139 140 141 141 141 142 142 142 142 142 142 144 148 -2147483647 147 -2147483647 -2147483647 -2147483647 -2147483647 -2147483647 -2147483647 -2147483647 -2147483647 -2147483647 -2147483647 -2147483647 -2147483647 -2147483647 -2147483647 -2147483647 -2147483647 -2147483647 -2147483647 -2147483647 -2147483647 -2147483647 -2147483647 -2147483647 -2147483647 -2147483647 -2147483647 -2147483647 -2147483647 -2147483647 -2147483647 -2147483647 -2147483647 -2147483647 -2147483647 -2147483647 -2147483647 -2147483647 -2147483647 -2147483647 -2147483647 -2147483647 -2147483647 -2147483647 -2147483647 -2147483647 -2147483647 -2147483647 -2147483647 -2147483647 -2147483647 -2147483647 -2147483647 -2147483647 -2147483647 -2147483647 -2147483647 -2147483647 -2147483647 -2147483647 -2147483647 -2147483647 -2147483647 -2147483647 -2147483647 -2147483647 -2147483647 -2147483647 -2147483647 -2147483647 -2147483647 -2147483647 -2147483647 -2147483647 -2147483647 -2147483647 -2147483647 -2147483647 -2147483647 -2147483647 -2147483647 -2147483647 -2147483647 -2147483647 -2147483647 -2147483647
101 103 105 107 107 109 109 107 107 134 133 134 133 130 138 138 139 139 137 138 138 135 134 136 135 132 131 131 130 129 129 131 134 139 129 128 129 127 125 122 120 122 127 129 132 132 133 133 134 134 135 135 135 134 134 134 133 133 132 133 132 133 133 133 133 133 132 132 132 133 132 133 132 133 133 132 130 130 130 130 131 131 131 131 133 132 132 131 131 130 130 130 130 131 132 132 131 130 130 130 130 130 131 132 132 132 132 133 130 131 130 131 132 132 132 133 133 133 134 134 134 137 138 138 138 138 139 139 139 139 139 139 139 139 139 139 139 139 138 136 136 138 139 141 140 142 142 142 143 142 143 144 -2147483647 -2147483647 -2147483647 -2147483647 -2147483647 -2147483647 -2147483647 -2147483647 -2147483647 -2147483647 -2147483647 -2147483647 -2147483647 -2147483647 -2147483647 -2147483647 -2147483647 -2147483647 -2147483647 -2147483647 -2147483647 -2147483647 -2147483647 -2147483647 -2147483647 -2147483647 -2147483647 -2147483647 -2147483647 -2147483647 -2147483647 -2147483647 -2147483647 -2147483647 -2147483647 -2147483647 -2147483647 -2147483647 -2147483647 -2147483647 -2147483647 -2147483647 -2147483647 -2147483647 -2147483647 -2147483647 -2147483647 -2147483647 -2147483647 -2147483647 -2147483647 -2147483647 -2147483647 -2147483647 -2147483647 -2147483647 -2147483647 -2147483647 -2147483647 -2147483647 -2147483647 -2147483647 -2147483647 -2147483647 -2147483647 -2147483647 -2147483647 -2147483647 -2147483647 -2147483647 -2147483647 -2147483647 -2147483647 -2147483647 -2147483647 -2147483647 -2147483647 -2147483647 -2147483647 -2147483647 -2147483647 -2147483647 -2147483647 -2147483647 -2147483647 -2147483647 -2147483647 -2147483647
103 104 106 107 109 111 112 111 135 132 132 132 132 126 127 130 132 136 138 139 139 137 141 141 141 141 140 135 135 133 133 133 135 138 141 143 137 133 132 131 127 130 132 132 133 133 133 133 133 134 135 136 134 135 135 133 134 133 133 132 133 133 132 133 133 133 132 132 131 131 132 132 133 133 132 132 131 131 130 130 130 129 129 130 130 131 131 131 131 129 129 129 128 128 129 130 130 130 130 129 129 130 130 132 132 131 132 132 130 131 131 131 132 132 132 133 133 133 133 134 134 134 135 138 138 139 139 138 139 139 140 140 141 141 139 139 140 140 142 140 139 141 143 146 145 145 144 146 -2147483647 -2147483647 -2147483647 -2147483647 -2147483647 -2147483647 -2147483647 -2147483647 -2147483647 -2147483647 -2147483647 -2147483647 -2147483647 -2147483647 -2147483647 -2147483647 -2147483647 -2147483647 -2147483647 -2147483647 -2147483647 -2147483647 -2147483647 -2147483647 -2147483647 -2147483647 -2147483647 -2147483647 -2147483647 -2147483647 -2147483647 -2147483647 -2147483647 -2147483647 -2147483647 -2147483647 -2147483647 -2147483647 -2147483647 -2147483647 -2147483647 -2147483647 -2147483647 -2147483647 -2147483647 -2147483647 -2147483647 -2147483647 -2147483647 -2147483647 -2147483647 -2147483647 -2147483647 -2147483647 -2147483647 -2147483647 -2147483647 -2147483647 -2147483647 -2147483647 -2147483647 -2147483647 -2147483647 -2147483647 -2147483647 -2147483647 -2147483647 -2147483647 -2147483647 -2147483647 -2147483647 -2147483647 -2147483647 -2147483647 -2147483647 -2147483647 -2147483647 -2147483647 -2147483647 -2147483647 -2147483647 -2147483647 -2147483647 -2147483647 -2147483647 -2147483647 -2147483647 -2147483647 -2147483647 -2147483647 -2147483647 -2147483647
107 106 105 108 110 110 108 108 111 111 136 136 135 134 134 131 131 135 134 134 136 141 142 141 141 141 141 142 142 141 135 135 140 142 142 143 132 132 132 132 133 133 134 133 131 132 133 133 133 134 135 134 134 135 134 133 132 133 132 132 132 132 132 132 132 132 132 132 131 130 131 131 131 131 132 132 131 131 131 130 129 128 127 129 131 130 130 130 129 129 127 128 128 128 128 129 129 130 130 129 129 130 130 130 131 131 129 129 130 130 131 132 132 133 133 133 134 134 133 133 135 134 134 138 137 137 137 137 138 139 139 139 140 140 141 142 143 145 -2147483647 -2147483647 -2147483647 -2147483647 -2147483647 -2147483647 -2147483647 -2147483647 -2147483647 -2147483647 -2147483647 -2147483647 -2147483647 -2147483647 -2147483647 -2147483647 -2147483647 -2147483647 -2147483647 -2147483647 -2147483647 -2147483647 -2147483647 -2147483647 -2147483647 -2147483647 -2147483647 -2147483647 -2147483647 -2147483647 -2147483647 -2147483647 -2147483647 -2147483647 -2147483647 -2147483647 -2147483647 -2147483647 -2147483647 -2147483647 -2147483647 -2147483647 -2147483647 -2147483647 -2147483647 -2147483647 -2147483647 -2147483647 -2147483647 -2147483647 -2147483647 -2147483647 -2147483647 -2147483647 -2147483647 -2147483647 -2147483647 -2147483647 -2147483647 -2147483647 -2147483647 -2147483647 -2147483647 -2147483647 -2147483647 -2147483647 -2147483647 -2147483647 -2147483647 -2147483647 -2147483647 -2147483647 -2147483647 -2147483647 -2147483647 -2147483647 -2147483647 -2147483647 -2147483647 -2147483647 -2147483647 -2147483647 -2147483647 -2147483647 -2147483647 -2147483647 -2147483647 -2147483647 -2147483647 -2147483647 -2147483647 -2147483647 -2147483647 -2147483647 -2147483647 -2147483647 -2147483647 -2147483647 -2147483647 -2147483647 -2147483647 -2147483647
108 110 109 108 109 110 111 113 114 138 139 138 138 138 148 142 140 144 140 137 137 143 141 141 141 141 141 142 141 141 142 142 143 143 144 143 142 132 132 131 132 131 132 132 131 132 132 133 133 134 135 134 134 134 133 133 133 132 132 132 132 132 132 133 131 131 132 131 131 131 131 130 129 131 131 131 131 130 131 129 129 128 128 128 128 128 129 128 128 128 128 128 128 128 128 130 130 129 129 129 130 131 130 129 130 130 132 130 130 131 131 131 132 131 133 133 133 134 134 133 134 134 134 135 136 136 137 137 137 137 138 139 141 143 -2147483647 -2147483647 -2147483647 -2147483647 -2147483647 -2147483647 -2147483647 -2147483647 -2147483647 -2147483647 -2147483647 -2147483647 -2147483647 -2147483647 -2147483647 -2147483647 -2147483647 -2147483647 -2147483647 -2147483647 -2147483647 -2147483647 -2147483647 -2147483647 -2147483647 -2147483647 -2147483647 -2147483647 -2147483647 -2147483647 -2147483647 -2147483647 -2147483647 -2147483647 -2147483647 -2147483647 -2147483647 -2147483647 -2147483647 -2147483647 -2147483647 -2147483647 -2147483647 -2147483647 -2147483647 -2147483647 -2147483647 -2147483647 -2147483647 -2147483647 -2147483647 -2147483647 -2147483647 -2147483647 -2147483647 -2147483647 -2147483647 -2147483647 -2147483647 -2147483647 -2147483647 -2147483647 -2147483647 -2147483647 -2147483647 -2147483647 -2147483647 -2147483647 -2147483647 -2147483647 -2147483647 -2147483647 -2147483647 -2147483647 -2147483647 -2147483647 -2147483647 -2147483647 -2147483647 -2147483647 -2147483647 -2147483647 -2147483647 -2147483647 -2147483647 -2147483647 -2147483647 -2147483647 -2147483647 -2147483647 -2147483647 -2147483647 -2147483647 -2147483647 -2147483647 -2147483647 -2147483647 -2147483647 -2147483647 -2147483647 -2147483647 -2147483647 -2147483647 -2147483647 -2147483647 -2147483647
106 110 110 110 110 112 115 114 115 138 139 148 141 143 147 141 140 140 141 141 144 144 142 140 140 141 141 141 141 141 141 142 143 144 144 143 144 131 131 131 131 131 131 131 132 132 132 133 133 134 133 134 134 134 134 133 133 132 132 132 132 131 131 131 131 131 132 131 130 131 131 130 128 129 130 130 130 130 129 129 129 129 128 128 127 127 127 128 127 128 128 129 129 128 128 129 129 129 129 129 129 129 130 130 129 129 130 131 131 131 131 130 131 130 130 132 132 132 133 134 134 134 134 134 136 135 136 138 139 140 142 -2147483647 -2147483647 -2147483647 -2147483647 -2147483647 -2147483647 -2147483647 -2147483647 -2147483647 -2147483647 -2147483647 -2147483647 -2147483647 -2147483647 -2147483647 -2147483647 -2147483647 -2147483647 -2147483647 -2147483647 -2147483647 -2147483647 -2147483647 -2147483647 -2147483647 -2147483647 -2147483647 -2147483647 -2147483647 -2147483647 -2147483647 -2147483647 -2147483647 -2147483647 -2147483647 -2147483647 -2147483647 -2147483647 -2147483647 -2147483647 -2147483647 -2147483647 -2147483647 -2147483647 -2147483647 -2147483647 -2147483647 -2147483647 -2147483647 -2147483647 -2147483647 -2147483647 -2147483647 -2147483647 -2147483647 -2147483647 -2147483647 -2147483647 -2147483647 -2147483647 -2147483647 -2147483647 -2147483647 -2147483647 -2147483647 -2147483647 -2147483647 -2147483647 -2147483647 -2147483647 -2147483647 -2147483647 -2147483647 -2147483647 -2147483647 -2147483647 -2147483647 -2147483647 -2147483647 -2147483647 -2147483647 -2147483647 -2147483647 -2147483647 -2147483647 -2147483647 -2147483647 -2147483647 -2147483647 -2147483647 -2147483647 -2147483647 -2147483647 -2147483647 -2147483647 -2147483647 -2147483647 -2147483647 -2147483647 -2147483647 -2147483647 -2147483647 -2147483647 -2147483647 -2147483647 -2147483647 -2147483647 -2147483647 -2147483647
106 113 113 114 114 114 115 115 115 139 143 140 141 140 140 140 140 140 140 141 140 140 141 141 141 141 142 141 142 143 143 143 143 144 145 144 145 131 132 131 131 131 131 131 132 132 133 133 133 134 133 133 134 132 132 131 130 131 131 131 131 131 131 130 130 130 130 130 131 129 129 130 129 129 129 129 129 128 129 129 128 128 129 128 126 126 128 129 127 126 127 128 128 128 128 128 128 128 128 128 128 129 128 129 129 130 130 131 131 130 131 131 131 131 132 131 131 133 134 134 134 135 136 137 138 140 -2147483647 -2147483647 -2147483647 -2147483647 -2147483647 -2147483647 -2147483647 -2147483647 -2147483647 -2147483647 -2147483647 -2147483647 -2147483647 -2147483647 -2147483647 -2147483647 -2147483647 -2147483647 -2147483647 -2147483647 -2147483647 -2147483647 -2147483647 -2147483647 -2147483647 -2147483647 -2147483647 -2147483647 -2147483647 -2147483647 -2147483647 -2147483647 -2147483647 -2147483647 -2147483647 -2147483647 -2147483647 -2147483647 -2147483647 -2147483647 -2147483647 -2147483647 -2147483647 -2147483647 -2147483647 -2147483647 -2147483647 -2147483647 -2147483647 -2147483647 -2147483647 -2147483647 -2147483647 -2147483647 -2147483647 -2147483647 -2147483647 -2147483647 -2147483647 -2147483647 -2147483647 -2147483647 -2147483647 -2147483647 -2147483647 -2147483647 -2147483647 -2147483647 -2147483647 -2147483647 -2147483647 -2147483647 -2147483647 -2147483647 -2147483647 -2147483647 -2147483647 -2147483647 -2147483647 -2147483647 -2147483647 -2147483647 -2147483647 -2147483647 -2147483647 -2147483647 -2147483647 -2147483647 -2147483647 -2147483647 -2147483647 -2147483647 -2147483647 -2147483647 -2147483647 -2147483647 -2147483647 -2147483647 -2147483647 -2147483647 -2147483647 -2147483647 -2147483647 -2147483647 -2147483647 -2147483647 -2147483647 -2147483647 -2147483647 -2147483647 -2147483647 -2147483647 -2147483647 -2147483647
114 114 114 115 115 115 115 115 116 140 140 141 141 141 140 140 140 141 141 140 141 141 141 141 142 142 143 143 142 143 144 144 144 144 144 145 133 132 132 132 131 131 131 131 132 132 133 131 131 132 134 134 134 133 131 130 129 129 131 131 131 131 131 131 131 131 131 129 130 129 130 130 130 129 129 129 129 129 128 128 128 128 129 128 127 128 128 129 128 128 128 128 128 128 128 128 128 128 128 128 129 129 129 129 129 130 130 130 130 132 131 132 132 132 132 132 133 133 134 135 136 137 139 -2147483647 -2147483647 -2147483647 -2147483647 -2147483647 -2147483647 -2147483647 -2147483647 -2147483647 -2147483647 -2147483647 -2147483647 -2147483647 -2147483647 -2147483647 -2147483647 -2147483647 -2147483647 -2147483647 -2147483647 -2147483647 -2147483647 -2147483647 -2147483647 -2147483647 -2147483647 -2147483647 -2147483647 -2147483647 -2147483647 -2147483647 -2147483647 -2147483647 -2147483647 -2147483647 -2147483647 -2147483647 -2147483647 -2147483647 -2147483647 -2147483647 -2147483647 -2147483647 -2147483647 -2147483647 -2147483647 -2147483647 -2147483647 -2147483647 -2147483647 -2147483647 -2147483647 -2147483647 -2147483647 -2147483647 -2147483647 -2147483647 -2147483647 -2147483647 -2147483647 -2147483647 -2147483647 -2147483647 -2147483647 -2147483647 -2147483647 -2147483647 -2147483647 -2147483647 -2147483647 -2147483647 -2147483647 -2147483647 -2147483647 -2147483647 -2147483647 -2147483647 -2147483647 -2147483647 -2147483647 -2147483647 -2147483647 -2147483647 -2147483647 -2147483647 -2147483647 -2147483647 -2147483647 -2147483647 -2147483647 -2147483647 -2147483647 -2147483647 -2147483647 -2147483647 -2147483647 -2147483647 -2147483647 -2147483647 -2147483647 -2147483647 -2147483647 -2147483647 -2147483647 -2147483647 -2147483647 -2147483647 -2147483647 -2147483647 -2147483647 -2147483647 -2147483647 -2147483647 -2147483647 -2147483647 -2147483647 -2147483647
115 115 115 115 115 116 116 117 139 140 139 140 140 140 140 141 142 142 142 141 141 142 142 143 143 143 143 144 143 143 144 144 144 144 145 133 132 132 132 132 132 132 131 132 132 132 132 132 131 132 134 134 134 133 133 132 131 131 132 131 131 131 130 131 131 131 130 131 130 131 130 130 130 129 129 129 129 129 129 129 128 128 129 129 128 127 128 128 128 128 128 128 128 128 128 128 128 128 128 128 128 129 129 130 130 129 130 131 130 131 132 132 132 134 133 134 135 136 137 138 139 -2147483647 -2147483647 -2147483647 -2147483647 -2147483647 -2147483647 -2147483647 -2147483647 -2147483647 -2147483647 -2147483647 -2147483647 -2147483647 -2147483647 -2147483647 -2147483647 -2147483647 -2147483647 -2147483647 -2147483647 -2147483647 -2147483647 -2147483647 -2147483647 -2147483647 -2147483647 -2147483647 -2147483647 -2147483647 -2147483647 -2147483647 -2147483647 -2147483647 -2147483647 -2147483647 -2147483647 -2147483647 -2147483647 -2147483647 -2147483647 -2147483647 -2147483647 -2147483647 -2147483647 -2147483647 -2147483647 -2147483647 -2147483647 -2147483647 -2147483647 -2147483647 -2147483647 -2147483647 -2147483647 -2147483647 -2147483647 -2147483647 -2147483647 -2147483647 -2147483647 -2147483647 -2147483647 -2147483647 -2147483647 -2147483647 -2147483647 -2147483647 -2147483647 -2147483647 -2147483647 -2147483647 -2147483647 -2147483647 -2147483647 -2147483647 -2147483647 -2147483647 -2147483647 -2147483647 -2147483647 -2147483647 -2147483647 -2147483647 -2147483647 -2147483647 -2147483647 -2147483647 -2147483647 -2147483647 -2147483647 -2147483647 -2147483647 -2147483647 -2147483647 -2147483647 -2147483647 -2147483647 -2147483647 -2147483647 -2147483647 -2147483647 -2147483647 -2147483647 -2147483647 -2147483647 -2147483647 -2147483647 -2147483647 -2147483647 -2147483647 -2147483647 -2147483647 -2147483647 -2147483647 -2147483647 -2147483647 -2147483647 -2147483647 -2147483647
115 116 116 116 115 115 117 117 140 140 140 139 140 141 141 141 141 142 142 142 143 143 143 143 144 144 144 145 143 144 144 145 144 144 146 146 132 133 132 132 132 132 132 132 132 133 132 133 133 133 132 132 133 133 132 132 131 131 131 131 132 131 131 131 131 130 131 131 131 131 130 130 130 130 129 129 129 128 128 128 128 129 129 128 129 128 128 128 128 128 128 128 129 128 128 127 128 128 128 128 129 128 130 130 131 131 131 132 132 132 134 134 135 138 138 137 139 -2147483647 -2147483647 -2147483647 -2147483647 -2147483647 -2147483647 -2147483647 -2147483647 -2147483647 -2147483647 -2147483647 -2147483647 -2147483647 -2147483647 -2147483647 -2147483647 -2147483647 -2147483647 -2147483647 -2147483647 -2147483647 -2147483647 -2147483647 -2147483647 -2147483647 -2147483647 -2147483647 -2147483647 -2147483647 -2147483647 -2147483647 -2147483647 -2147483647 -2147483647 -2147483647 -2147483647 -2147483647 -2147483647 -2147483647 -2147483647 -2147483647 -2147483647 -2147483647 -2147483647 -2147483647 -2147483647 -2147483647 -2147483647 -2147483647 -2147483647 -2147483647 -2147483647 -2147483647 -2147483647 -2147483647 -2147483647 -2147483647 -2147483647 -2147483647 -2147483647 -2147483647 -2147483647 -2147483647 -2147483647 -2147483647 -2147483647 -2147483647 -2147483647 -2147483647 -2147483647 -2147483647 -2147483647 -2147483647 -2147483647 -2147483647 -2147483647 -2147483647 -2147483647 -2147483647 -2147483647 -2147483647 -2147483647 -2147483647 -2147483647 -2147483647 -2147483647 -2147483647 -2147483647 -2147483647 -2147483647 -2147483647 -2147483647 -2147483647 -2147483647 -2147483647 -2147483647 -2147483647 -2147483647 -2147483647 -2147483647 -2147483647 -2147483647 -2147483647 -2147483647 -2147483647 -2147483647 -2147483647 -2147483647 -2147483647 -2147483647 -2147483647 -2147483647 -2147483647 -2147483647 -2147483647 -2147483647 -2147483647 -2147483647 -2147483647 -2147483647 -2147483647 -2147483647 -2147483647
122 123 123 117 117 139 140 140 140 141 141 140 140 140 140 140 141 142 143 143 143 144 143 143 144 144 144 144 144 144 145 145 145 145 145 126 145 132 132 132 132 132 133 132 133 133 132 133 133 132 132 132 131 132 132 132 132 132 131 131 131 132 132 131 131 130 131 130 130 130 130 129 129 128 128 129 129 129 128 128 129 128 127 128 128 128 128 128 128 128 127 127 127 127 128 128 128 128 128 128 128 130 131 133 133 133 134 134 134 135 137 138 -2147483647 -2147483647 -2147483647 -2147483647 -2147483647 -2147483647 -2147483647 -2147483647 -2147483647 -2147483647 -2147483647 -2147483647 -2147483647 -2147483647 -2147483647 -2147483647 -2147483647 -2147483647 -2147483647 -2147483647 -2147483647 -2147483647 -2147483647 -2147483647 -2147483647 -2147483647 -2147483647 -2147483647 -2147483647 -2147483647 -2147483647 -2147483647 -2147483647 -2147483647 -2147483647 -2147483647 -2147483647 -2147483647 -2147483647 -2147483647 -2147483647 -2147483647 -2147483647 -2147483647 -2147483647 -2147483647 -2147483647 -2147483647 -2147483647 -2147483647 -2147483647 -2147483647 -2147483647 -2147483647 -2147483647 -2147483647 -2147483647 -2147483647 -2147483647 -2147483647 -2147483647 -2147483647 -2147483647 -2147483647 -2147483647 -2147483647 -2147483647 -2147483647 -2147483647 -2147483647 -2147483647 -2147483647 -2147483647 -2147483647 -2147483647 -2147483647 -2147483647 -2147483647 -2147483647 -2147483647 -2147483647 -2147483647 -2147483647 -2147483647 -2147483647 -2147483647 -2147483647 -2147483647 -2147483647 -2147483647 -2147483647 -2147483647 -2147483647 -2147483647 -2147483647 -2147483647 -2147483647 -2147483647 -2147483647 -2147483647 -2147483647 -2147483647 -2147483647 -2147483647 -2147483647 -2147483647 -2147483647 -2147483647 -2147483647 -2147483647 -2147483647 -2147483647 -2147483647 -2147483647 -2147483647 -2147483647 -2147483647 -2147483647 -2147483647 -2147483647 -2147483647 -2147483647 -2147483647 -2147483647 -2147483647 -2147483647 -2147483647 -2147483647
123 123 124 124 124 139 141 141 142 142 143 142 141 141 140 140 140 142 144 144 144 144 144 144 144 144 145 145 145 144 145 145 145 145 146 126 146 146 132 132 132 133 132 132 133 133 133 132 132 131 133 132 132 132 132 132 132 132 131 131 131 131 130 130 131 131 131 131 130 130 129 129 129 128 128 128 129 128 129 129 129 128 128 128 128 129 128 128 128 128 128 128 127 128 129 129 129 129 131 130 133 133 133 135 137 136 -2147483647 -2147483647 -2147483647 -2147483647 -2147483647 -2147483647 -2147483647 -2147483647 -2147483647 -2147483647 -2147483647 -2147483647 -2147483647 -2147483647 -2147483647 -2147483647 -2147483647 -2147483647 -2147483647 -2147483647 -2147483647 -2147483647 -2147483647 -2147483647 -2147483647 -2147483647 -2147483647 -2147483647 -2147483647 -2147483647 -2147483647 -2147483647 -2147483647 -2147483647 -2147483647 -2147483647 -2147483647 -2147483647 -2147483647 -2147483647 -2147483647 -2147483647 -2147483647 -2147483647 -2147483647 -2147483647 -2147483647 -2147483647 -2147483647 -2147483647 -2147483647 -2147483647 -2147483647 -2147483647 -2147483647 -2147483647 -2147483647 -2147483647 -2147483647 -2147483647 -2147483647 -2147483647 -2147483647 -2147483647 -2147483647 -2147483647 -2147483647 -2147483647 -2147483647 -2147483647 -2147483647 -2147483647 -2147483647 -2147483647 -2147483647 -2147483647 -2147483647 -2147483647 -2147483647 -2147483647 -2147483647 -2147483647 -2147483647 -2147483647 -2147483647 -2147483647 -2147483647 -2147483647 -2147483647 -2147483647 -2147483647 -2147483647 -2147483647 -2147483647 -2147483647 -2147483647 -2147483647 -2147483647 -2147483647 -2147483647 -2147483647 -2147483647 -2147483647 -2147483647 -2147483647 -2147483647 -2147483647 -2147483647 -2147483647 -2147483647 -2147483647 -2147483647 -2147483647 -2147483647 -2147483647 -2147483647 -2147483647 -2147483647 -2147483647 -2147483647 -2147483647 -2147483647 -2147483647 -2147483647 -2147483647 -2147483647 -2147483647 -2147483647 -2147483647 -2147483647 -2147483647 -2147483647 -2147483647 -2147483647
123 125 125 125 139 140 140 141 142 143 143 143 143 143 142 140 140 141 143 144 144 144 144 145 145 145 145 144 145 145 145 145 145 146 146 146 127 127 133 132 132 132 132 132 132 133 132 131 133 132 133 133 132 132 132 131 131 131 131 130 131 131 131 130 130 130 130 130 129 130 129 130 129 128 128 129 127 128 129 130 130 130 129 128 128 128 129 129 130 130 130 129 129 129 130 130 131 135 135 -2147483647 -2147483647 -2147483647 -2147483647 -2147483647 -2147483647 -2147483647 -2147483647 -2147483647 -2147483647 -2147483647 -2147483647 -2147483647 -2147483647 -2147483647 -2147483647 -2147483647 -2147483647 -2147483647 -2147483647 -2147483647 -2147483647 -2147483647 -2147483647 -2147483647 -2147483647 -2147483647 -2147483647 -2147483647 -2147483647 -2147483647 -2147483647 -2147483647 -2147483647 -2147483647 -2147483647 -2147483647 -2147483647 -2147483647 -2147483647 -2147483647 -2147483647 -2147483647 -2147483647 -2147483647 -2147483647 -2147483647 -2147483647 -2147483647 -2147483647 -2147483647 -2147483647 -2147483647 -2147483647 -2147483647 -2147483647 -2147483647 -2147483647 -2147483647 -2147483647 -2147483647 -2147483647 -2147483647 -2147483647 -2147483647 -2147483647 -2147483647 -2147483647 -2147483647 -2147483647 -2147483647 -2147483647 -2147483647 -2147483647 -2147483647 -2147483647 -2147483647 -2147483647 -2147483647 -2147483647 -2147483647 -2147483647 -2147483647 -2147483647 -2147483647 -2147483647 -2147483647 -2147483647 -2147483647 -2147483647 -2147483647 -2147483647 -2147483647 -2147483647 -2147483647 -2147483647 -2147483647 -2147483647 -2147483647 -2147483647 -2147483647 -2147483647 -2147483647 -2147483647 -2147483647 -2147483647 -2147483647 -2147483647 -2147483647 -2147483647 -2147483647 -2147483647 -2147483647 -2147483647 -2147483647 -2147483647 -2147483647 -2147483647 -2147483647 -2147483647 -2147483647 -2147483647 -2147483647 -2147483647 -2147483647 -2147483647 -2147483647 -2147483647 -2147483647 -2147483647 -2147483647 -2147483647 -2147483647 -2147483647 -2147483647 -2147483647 -2147483647 -2147483647 -2147483647 -2147483647 -2147483647
138 140 140 140 140 141 141 142 142 143 144 144 144 144 144 144 143 143 144 144 145 145 145 144 144 145 145 145 144 144 145 145 145 145 145 127 127 146 128 131 131 132 131 132 132 131 131 132 131 132 132 131 133 133 131 131 131 130 131 130 130 130 130 130 130 130 130 129 129 129 129 129 129 129 129 128 126 126 127 130 132 132 130 129 128 129 129 130 131 131 131 131 133 133 134 135 -2147483647 -2147483647 -2147483647 -2147483647 -2147483647 -2147483647 -2147483647 -2147483647 -2147483647 -2147483647 -2147483647 -2147483647 -2147483647 -2147483647 -2147483647 -2147483647 -2147483647 -2147483647 -2147483647 -2147483647 -2147483647 -2147483647 -2147483647 -2147483647 -2147483647 -2147483647 -2147483647 -2147483647 -2147483647 -2147483647 -2147483647 -2147483647 -2147483647 -2147483647 -2147483647 -2147483647 -2147483647 -2147483647 -2147483647 -2147483647 -2147483647 -2147483647 -2147483647 -2147483647 -2147483647 -2147483647 -2147483647 -2147483647 -2147483647 -2147483647 -2147483647 -2147483647 -2147483647 -2147483647 -2147483647 -2147483647 -2147483647 -2147483647 -2147483647 -2147483647 -2147483647 -2147483647 -2147483647 -2147483647 -2147483647 -2147483647 -2147483647 -2147483647 -2147483647 -2147483647 -2147483647 -2147483647 -2147483647 -2147483647 -2147483647 -2147483647 -2147483647 -2147483647 -2147483647 -2147483647 -2147483647 -2147483647 -2147483647 -2147483647 -2147483647 -2147483647 -2147483647 -2147483647 -2147483647 -2147483647 -2147483647 -2147483647 -2147483647 -2147483647 -2147483647 -2147483647 -2147483647 -2147483647 -2147483647 -2147483647 -2147483647 -2147483647 -2147483647 -2147483647 -2147483647 -2147483647 -2147483647 -2147483647 -2147483647 -2147483647 -2147483647 -2147483647 -2147483647 -2147483647 -2147483647 -2147483647 -2147483647 -2147483647 -2147483647 -2147483647 -2147483647 -2147483647 -2147483647 -2147483647 -2147483647 -2147483647 -2147483647 -2147483647 -2147483647 -2147483647 -2147483647 -2147483647 -2147483647 -2147483647 -2147483647 -2147483647 -2147483647 -2147483647 -2147483647 -2147483647 -2147483647 -2147483647 -2147483647 -2147483647
128 140 141 142 141 142 142 144 144 143 144 144 144 144 144 144 144 144 144 144 144 145 145 144 145 144 144 144 144 143 144 145 145 145 126 146 127 127 128 127 129 131 132 131 132 132 131 131 132 131 131 131 132 131 130 132 130 130 130 130 130 130 130 129 130 130 130 129 129 129 129 129 128 128 129 129 128 127 128 130 131 131 131 130 130 132 133 -2147483647 -2147483647 -2147483647 -2147483647 -2147483647 -2147483647 -2147483647 -2147483647 -2147483647 -2147483647 -2147483647 -2147483647 -2147483647 -2147483647 -2147483647 -2147483647 -2147483647 -2147483647 -2147483647 -2147483647 -2147483647 -2147483647 -2147483647 -2147483647 -2147483647 -2147483647 -2147483647 -2147483647 -2147483647 -2147483647 -2147483647 -2147483647 -2147483647 -2147483647 -2147483647 -2147483647 -2147483647 -2147483647 -2147483647 -2147483647 -2147483647 -2147483647 -2147483647 -2147483647 -2147483647 -2147483647 -2147483647 -2147483647 -2147483647 -2147483647 -2147483647 -2147483647 -2147483647 -2147483647 -2147483647 -2147483647 -2147483647 -2147483647 -2147483647 -2147483647 -2147483647 -2147483647 -2147483647 -2147483647 -2147483647 -2147483647 -2147483647 -2147483647 -2147483647 -2147483647 -2147483647 -2147483647 -2147483647 -2147483647 -2147483647 -2147483647 -2147483647 -2147483647 -2147483647 -2147483647 -2147483647 -2147483647 -2147483647 -2147483647 -2147483647 -2147483647 -2147483647 -2147483647 -2147483647 -2147483647 -2147483647 -2147483647 -2147483647 -2147483647 -2147483647 -2147483647 -2147483647 -2147483647 -2147483647 -2147483647 -2147483647 -2147483647 -2147483647 -2147483647 -2147483647 -2147483647 -2147483647 -2147483647 -2147483647 -2147483647 -2147483647 -2147483647 -2147483647 -2147483647 -2147483647 -2147483647 -2147483647 -2147483647 -2147483647 -2147483647 -2147483647 -2147483647 -2147483647 -2147483647 -2147483647 -2147483647 -2147483647 -2147483647 -2147483647 -2147483647 -2147483647 -2147483647 -2147483647 -2147483647 -2147483647 -2147483647 -2147483647 -2147483647 -2147483647 -2147483647 -2147483647 -2147483647 -2147483647 -2147483647 -2147483647 -2147483647 -2147483647 -2147483647 -2147483647 -2147483647 -2147483647 -2147483647 -2147483647
128 142 129 143 142 142 143 145 145 145 144 144 144 144 144 144 144 144 144 144 144 145 145 145 145 145 144 144 144 144 144 125 145 145 126 127 127 128 128 127 129 129 131 131 132 131 131 131 131 131 131 131 131 129 130 131 130 130 130 130 129 130 130 130 130 131 130 129 129 129 129 130 129 129 130 130 131 131 132 132 132 132 133 132 -2147483647 -2147483647 -2147483647 -2147483647 -2147483647 -2147483647 -2147483647 -2147483647 -2147483647 -2147483647 -2147483647 -2147483647 -2147483647 -2147483647 -2147483647 -2147483647 -2147483647 -2147483647 -2147483647 -2147483647 -2147483647 -2147483647 -2147483647 -2147483647 -2147483647 -2147483647 -2147483647 -2147483647 -2147483647 -2147483647 -2147483647 -2147483647 -2147483647 -2147483647 -2147483647 -2147483647 -2147483647 -2147483647 -2147483647 -2147483647 -2147483647 -2147483647 -2147483647 -2147483647 -2147483647 -2147483647 -2147483647 -2147483647 -2147483647 -2147483647 -2147483647 -2147483647 -2147483647 -2147483647 -2147483647 -2147483647 -2147483647 -2147483647 -2147483647 -2147483647 -2147483647 -2147483647 -2147483647 -2147483647 -2147483647 -2147483647 -2147483647 -2147483647 -2147483647 -2147483647 -2147483647 -2147483647 -2147483647 -2147483647 -2147483647 -2147483647 -2147483647 -2147483647 -2147483647 -2147483647 -2147483647 -2147483647 -2147483647 -2147483647 -2147483647 -2147483647 -2147483647 -2147483647 -2147483647 -2147483647 -2147483647 -2147483647 -2147483647 -2147483647 -2147483647 -2147483647 -2147483647 -2147483647 -2147483647 -2147483647 -2147483647 -2147483647 -2147483647 -2147483647 -2147483647 -2147483647 -2147483647 -2147483647 -2147483647 -2147483647 -2147483647 -2147483647 -2147483647 -2147483647 -2147483647 -2147483647 -2147483647 -2147483647 -2147483647 -2147483647 -2147483647 -2147483647 -2147483647 -2147483647 -2147483647 -2147483647 -2147483647 -2147483647 -2147483647 -2147483647 -2147483647 -2147483647 -2147483647 -2147483647 -2147483647 -2147483647 -2147483647 -2147483647 -2147483647 -2147483647 -2147483647 -2147483647 -2147483647 -2147483647 -2147483647 -2147483647 -2147483647 -2147483647 -2147483647 -2147483647 -2147483647 -2147483647 -2147483647 -2147483647 -2147483647 -2147483647
129 128 142 143 143 144 143 144 144 144 144 144 144 144 145 145 144 144 144 144 145 145 146 145 145 144 144 144 144 144 145 145 126 126 126 127 127 128 128 128 129 130 131 130 131 131 131 131 131 130 131 130 131 130 128 129 129 130 130 130 129 130 129 130 131 132 131 131 130 130 130 131 130 131 132 133 -2147483647 133 -2147483647 -2147483647 -2147483647 -2147483647 -2147483647 -2147483647 -2147483647 -2147483647 -2147483647 -2147483647 -2147483647 -2147483647 -2147483647 -2147483647 -2147483647 -2147483647 -2147483647 -2147483647 -2147483647 -2147483647 -2147483647 -2147483647 -2147483647 -2147483647 -2147483647 -2147483647 -2147483647 -2147483647 -2147483647 -2147483647 -2147483647 -2147483647 -2147483647 -2147483647 -2147483647 -2147483647 -2147483647 -2147483647 -2147483647 -2147483647 -2147483647 -2147483647 -2147483647 -2147483647 -2147483647 -2147483647 -2147483647 -2147483647 -2147483647 -2147483647 -2147483647 -2147483647 -2147483647 -2147483647 -2147483647 -2147483647 -2147483647 -2147483647 -2147483647 -2147483647 -2147483647 -2147483647 -2147483647 -2147483647 -2147483647 -2147483647 -2147483647 -2147483647 -2147483647 -2147483647 -2147483647 -2147483647 -2147483647 -2147483647 -2147483647 -2147483647 -2147483647 -2147483647 -2147483647 -2147483647 -2147483647 -2147483647 -2147483647 -2147483647 -2147483647 -2147483647 -2147483647 -2147483647 -2147483647 -2147483647 -2147483647 -2147483647 -2147483647 -2147483647 -2147483647 -2147483647 -2147483647 -2147483647 -2147483647 -2147483647 -2147483647 -2147483647 -2147483647 -2147483647 -2147483647 -2147483647 -2147483647 -2147483647 -2147483647 -2147483647 -2147483647 -2147483647 -2147483647 -2147483647 -2147483647 -2147483647 -2147483647 -2147483647 -2147483647 -2147483647 -2147483647 -2147483647 -2147483647 -2147483647 -2147483647 -2147483647 -2147483647 -2147483647 -2147483647 -2147483647 -2147483647 -2147483647 -2147483647 -2147483647 -2147483647 -2147483647 -2147483647 -2147483647 -2147483647 -2147483647 -2147483647 -2147483647 -2147483647 -2147483647 -2147483647 -2147483647 -2147483647 -2147483647 -2147483647 -2147483647 -2147483647 -2147483647 -2147483647 -2147483647 -2147483647 -2147483647 -2147483647 -2147483647 -2147483647 -2147483647 -2147483647 -2147483647
