# Supplementary material for: Catchments catch all in South African coastal lowlands: topography and palaeoclimate restricted gene flow in Nymania capensis (Meliaceae)—a multilocus phylogeographic and distribution modelling approach
Source: PeerJ. 2017 Jan 31;5:e2965. doi: 10.7717/peerj.2965 (PMC5289106; doi:10.7717/peerj.2965)
Supplement: Supplemental Information 2 — See the Readme for file descriptions. This zip file includes all DNA alignments. [file peerj-05-2965-s002.zip › SupplementalInformationFiles/SDM.Data/CCSM/bio09.mean.t.driest.quarter.asc]

NCOLS 240 
NROWS 84 
XLLCORNER 20 
YLLCORNER -35 
CELLSIZE 0.0416666666666667 
NODATA_value -2147483647 
194 194 195 196 135 185 188 112 109 108 108 110 111 112 110 110 108 109 105 105 107 80 81 81 81 81 82 84 82 82 81 81 80 83 82 82 82 81 80 79 80 79 79 79 62 63 63 62 62 60 58 57 57 56 56 55 53 50 47 47 46 45 45 51 51 53 52 51 48 43 42 43 46 47 50 52 53 69 51 52 51 66 68 51 66 66 66 65 50 49 47 63 63 65 61 61 61 41 43 44 44 45 45 45 45 47 47 47 47 48 49 50 48 50 54 59 61 61 64 65 67 69 69 68 68 69 68 68 71 73 74 75 73 74 74 70 63 68 68 66 65 62 62 62 64 60 38 40 40 38 40 39 37 43 48 63 64 66 54 59 60 60 65 69 72 68 68 69 59 57 58 75 75 66 73 83 87 88 84 74 71 79 87 96 98 80 81 84 89 100 101 94 86 78 83 99 98 88 95 97 80 81 96 105 105 105 105 108 109 109 106 106 103 103 100 105 106 104 107 114 121 126 128 122 134 144 152 144 142 150 153 153 156 158 161 165 -2147483647 -2147483647 -2147483647 -2147483647
192 190 190 192 193 183 187 188 108 107 106 107 109 111 110 109 109 108 107 102 103 104 103 77 79 80 81 81 82 81 79 79 80 80 80 80 80 81 81 80 79 79 63 75 62 62 63 62 61 59 57 56 55 54 55 53 54 52 49 48 47 46 45 49 51 52 52 51 47 44 44 43 43 46 50 52 53 51 51 51 66 49 50 65 67 53 47 44 60 48 61 63 64 63 61 57 55 41 40 40 43 45 42 40 43 46 45 44 41 42 47 49 48 46 55 59 60 63 63 64 67 69 70 70 72 72 72 71 72 72 73 76 75 74 71 69 69 66 66 65 64 62 65 65 64 57 39 37 35 35 37 37 36 41 47 65 68 70 65 58 57 61 63 63 64 76 82 81 80 67 71 75 80 70 69 81 87 86 84 76 71 70 87 98 97 71 84 86 94 91 102 102 101 97 80 104 110 106 108 105 99 86 98 103 103 104 103 106 108 109 109 109 107 103 103 108 110 108 110 111 120 136 141 145 137 137 152 157 150 153 156 157 159 163 168 -2147483647 -2147483647 -2147483647 -2147483647 -2147483647
189 186 183 188 192 182 186 187 104 104 103 104 106 108 110 111 110 109 107 107 105 103 102 76 78 79 80 80 81 76 76 75 78 78 79 78 79 81 80 80 79 78 62 61 62 63 62 61 60 60 56 53 52 51 52 51 52 50 49 48 47 46 45 50 51 53 53 53 52 47 48 47 45 49 50 51 50 48 65 53 66 68 70 68 54 72 65 47 47 50 50 52 52 65 61 56 53 54 36 35 41 43 38 37 42 44 41 42 32 39 44 46 44 41 54 54 57 56 56 63 65 67 68 70 72 74 74 74 73 71 75 76 75 74 74 72 68 67 69 67 65 63 67 66 60 54 35 36 39 39 36 32 45 60 65 69 71 73 68 64 49 52 54 60 64 82 86 87 84 73 79 83 80 60 66 71 81 82 89 90 78 72 79 91 97 77 101 100 103 97 97 97 111 109 100 107 110 110 111 108 106 107 106 102 102 102 101 106 108 106 107 110 108 110 109 108 111 114 113 120 124 134 141 144 149 152 152 155 155 155 159 160 163 167 -2147483647 -2147483647 -2147483647 -2147483647 -2147483647 -2147483647
187 181 178 183 185 191 183 187 104 101 103 103 104 106 109 107 108 108 108 107 106 107 78 77 77 77 78 78 79 80 78 76 76 76 77 77 78 80 80 78 79 80 79 63 64 62 60 60 60 58 56 55 53 49 49 50 52 49 48 48 46 44 47 49 52 54 55 55 55 54 51 51 50 50 51 51 48 45 37 54 69 71 72 59 75 74 70 60 59 48 51 55 52 66 63 41 35 51 31 34 39 41 35 39 42 41 39 37 27 34 38 44 45 49 53 51 44 37 39 60 65 64 66 68 70 74 75 75 72 62 76 77 75 73 74 73 72 72 70 67 65 64 68 57 41 35 48 57 61 59 50 51 56 67 64 70 74 74 67 58 57 38 37 54 71 81 85 88 86 84 72 68 92 90 73 81 94 98 100 92 70 69 77 98 99 84 91 106 110 111 107 105 108 112 111 110 110 110 109 110 108 107 105 101 100 101 104 107 106 104 107 112 114 110 106 107 113 117 116 117 126 136 144 145 151 150 154 152 157 160 160 161 167 -2147483647 -2147483647 -2147483647 -2147483647 -2147483647 -2147483647 -2147483647
182 179 171 179 185 178 183 186 185 104 103 101 102 102 104 106 105 108 105 106 106 106 105 105 76 75 74 76 77 77 75 74 75 75 76 77 77 79 78 76 63 79 63 63 62 61 60 58 57 57 56 54 50 47 48 48 50 49 48 47 45 47 51 52 54 56 57 57 58 57 54 54 53 55 50 48 46 41 48 57 58 59 58 60 61 75 71 50 49 50 53 56 53 66 61 56 50 32 25 32 35 36 31 25 32 36 29 27 27 37 33 36 42 46 47 38 22 38 46 59 61 58 55 64 67 70 76 77 72 69 78 78 76 74 75 73 73 71 70 66 65 66 69 62 41 52 54 60 64 60 55 64 69 71 70 69 74 76 71 56 63 72 64 61 55 63 78 81 90 87 72 92 99 100 98 94 97 100 101 90 70 82 81 99 95 83 101 109 111 114 113 113 109 111 113 112 111 112 108 108 106 106 106 103 99 99 104 107 102 104 106 114 116 114 107 112 114 118 123 122 122 127 137 143 151 155 157 160 160 161 163 167 -2147483647 -2147483647 -2147483647 -2147483647 -2147483647 -2147483647 -2147483647 -2147483647
177 178 174 178 189 180 179 183 183 103 102 101 97 100 103 104 104 105 107 106 105 103 101 75 75 75 75 74 75 76 74 71 71 74 75 76 78 78 77 75 77 77 76 76 63 61 58 56 55 55 53 52 51 50 51 50 48 46 46 45 43 43 44 51 57 58 59 59 60 58 55 57 55 58 54 52 51 52 54 56 58 60 61 63 62 76 58 70 51 51 71 56 54 66 62 59 53 52 31 29 31 34 31 27 35 36 28 32 26 30 27 27 37 36 35 38 37 36 48 58 54 47 58 68 72 74 76 78 77 77 79 79 77 75 75 73 71 70 67 67 66 69 69 68 50 55 63 65 65 57 61 64 68 73 73 67 70 75 77 74 72 77 68 54 66 74 86 90 91 77 81 94 100 106 97 94 96 101 98 76 81 96 95 99 102 100 112 113 111 113 115 115 113 110 112 114 111 111 110 110 110 106 102 104 101 103 104 104 102 102 104 109 113 122 116 114 117 119 127 132 127 133 138 145 152 152 159 160 161 165 -2147483647 -2147483647 -2147483647 -2147483647 -2147483647 -2147483647 -2147483647 -2147483647 -2147483647 -2147483647
169 172 177 186 177 177 193 182 132 100 97 96 97 99 102 101 101 103 105 106 105 103 100 99 99 74 74 73 74 74 71 69 70 73 74 76 77 77 76 76 77 76 74 76 76 75 59 59 58 55 54 55 54 54 52 51 46 43 43 43 45 45 50 52 57 57 59 60 61 62 62 60 60 55 53 54 53 49 52 53 55 59 74 61 63 64 77 60 70 73 74 55 69 66 64 61 57 40 35 33 38 42 38 34 43 40 36 43 29 37 48 42 36 33 31 34 45 48 53 55 48 55 62 64 73 76 78 79 79 79 80 79 75 74 74 71 69 68 66 67 68 68 71 72 63 55 59 66 62 62 61 46 61 69 76 67 56 78 81 79 77 81 76 66 68 69 75 80 94 96 97 87 94 100 90 87 93 102 102 78 79 98 102 105 103 111 113 114 114 112 114 116 115 115 114 115 113 114 110 108 111 108 105 107 106 106 105 103 102 104 108 113 121 126 122 117 118 125 125 130 142 141 146 150 155 158 159 162 165 -2147483647 -2147483647 -2147483647 -2147483647 -2147483647 -2147483647 -2147483647 -2147483647 -2147483647 -2147483647 -2147483647
166 173 177 178 164 174 180 179 182 131 97 94 98 101 101 99 97 99 102 103 102 104 102 99 98 72 72 72 71 71 71 72 71 72 74 75 76 76 75 75 76 75 74 75 58 60 60 60 59 58 57 57 56 54 53 50 46 41 40 42 47 49 51 42 49 57 56 58 59 63 62 62 61 55 54 55 54 53 53 50 56 74 75 76 64 65 78 73 55 74 74 58 70 61 60 60 57 54 30 33 56 62 46 38 41 47 41 48 43 50 54 45 42 41 42 45 36 45 48 56 54 59 66 68 73 77 79 80 80 81 79 78 72 71 72 69 63 65 64 66 68 70 73 73 72 69 55 63 65 61 58 44 64 69 77 76 68 77 83 79 74 81 80 82 76 82 88 86 98 102 101 104 97 101 85 96 99 98 102 92 87 99 103 105 106 111 111 113 115 116 116 116 115 112 113 115 115 114 120 113 113 110 110 109 107 108 108 106 107 107 110 115 115 123 128 126 120 124 134 138 142 146 148 153 154 157 162 165 -2147483647 -2147483647 -2147483647 -2147483647 -2147483647 -2147483647 -2147483647 -2147483647 -2147483647 -2147483647 -2147483647 -2147483647
166 167 172 163 165 173 178 125 128 129 97 119 95 98 97 96 95 97 99 101 99 102 103 102 74 74 72 71 69 70 69 70 69 69 72 73 74 75 74 72 74 73 58 59 58 59 58 59 57 58 56 56 54 54 52 50 48 44 44 47 50 52 50 40 51 58 56 47 48 60 67 63 62 62 60 62 55 57 59 59 69 59 62 64 76 78 79 73 55 73 75 57 68 64 63 43 54 55 35 45 62 50 48 44 45 49 53 57 56 58 57 51 44 47 54 56 49 35 51 61 65 68 68 71 75 77 77 76 79 82 81 80 76 70 70 65 58 60 64 66 68 72 74 74 72 72 71 73 66 58 60 54 59 69 79 80 82 83 83 77 76 82 91 86 84 85 89 84 89 100 102 97 106 108 97 90 96 101 105 99 88 88 96 98 102 108 108 110 113 115 116 113 110 110 114 115 115 113 120 115 114 116 119 114 110 111 107 107 111 112 112 117 122 123 127 129 137 138 137 141 143 149 152 155 156 161 166 -2147483647 -2147483647 -2147483647 -2147483647 -2147483647 -2147483647 -2147483647 -2147483647 -2147483647 -2147483647 -2147483647 -2147483647 -2147483647
164 168 172 181 173 175 176 173 125 128 127 92 93 96 94 92 94 95 97 99 98 100 100 101 75 74 72 72 70 70 68 68 65 68 71 72 73 74 74 71 70 69 71 71 58 59 58 56 56 57 57 52 50 53 53 53 51 47 44 47 50 53 56 57 57 59 51 55 55 55 68 69 64 66 66 59 59 61 62 62 63 63 65 67 67 80 67 64 77 74 75 68 67 67 65 58 45 44 51 47 51 54 55 58 60 58 56 57 60 62 53 45 43 57 60 58 53 38 40 63 65 71 72 72 75 78 78 79 80 83 83 83 82 75 77 73 66 65 66 67 69 72 74 76 75 74 73 75 65 56 66 62 72 75 77 79 81 84 86 86 88 89 93 91 94 92 91 86 88 85 96 95 105 110 110 103 103 110 98 94 93 97 101 103 110 109 112 109 112 114 115 111 111 115 116 115 114 113 115 112 110 118 123 119 115 110 107 107 108 109 113 114 120 121 122 128 135 140 143 143 148 150 152 155 159 166 -2147483647 -2147483647 -2147483647 -2147483647 -2147483647 -2147483647 -2147483647 -2147483647 -2147483647 -2147483647 -2147483647 -2147483647 -2147483647 -2147483647
171 172 160 182 171 168 165 169 122 125 127 123 121 95 92 88 91 92 94 96 96 98 99 99 73 71 72 71 67 67 69 69 67 66 69 70 72 72 72 71 68 67 67 55 71 55 55 54 55 55 56 54 52 53 53 53 49 50 49 49 49 51 55 56 58 60 56 54 60 63 71 73 71 69 62 54 61 65 65 66 67 64 68 69 69 80 80 58 58 59 60 69 71 69 66 64 65 61 37 58 50 52 55 57 63 66 70 73 70 60 58 65 57 57 63 60 52 42 44 58 66 69 69 70 74 75 78 80 79 81 81 82 83 82 79 66 68 68 68 70 70 73 75 77 77 78 76 74 71 56 68 63 74 76 78 81 82 82 85 82 85 86 93 95 95 90 86 86 93 89 92 100 99 104 109 111 111 112 104 104 96 100 101 104 110 113 114 113 110 111 114 107 113 116 117 116 114 114 112 110 111 118 123 127 126 114 113 111 112 113 116 122 123 123 129 127 129 134 140 148 150 152 154 155 159 -2147483647 -2147483647 -2147483647 -2147483647 -2147483647 -2147483647 -2147483647 -2147483647 -2147483647 -2147483647 -2147483647 -2147483647 -2147483647 -2147483647 -2147483647
172 176 177 181 181 166 156 165 121 123 125 166 117 114 88 81 87 89 91 93 95 96 97 97 95 95 70 71 68 69 70 67 64 64 62 66 69 69 69 70 67 65 66 68 55 53 54 52 53 55 52 53 52 52 52 52 51 52 48 46 45 50 54 52 55 57 58 61 64 65 69 75 75 64 64 67 65 69 69 71 71 71 71 70 68 66 65 59 67 61 75 75 74 72 70 66 51 48 43 43 44 46 49 56 61 65 62 74 70 54 58 78 71 58 62 62 48 47 40 58 68 65 69 72 72 72 73 76 78 83 81 83 85 82 79 74 76 68 68 71 76 77 76 77 80 71 76 68 73 70 68 70 72 70 78 81 82 82 84 79 85 84 84 95 94 95 93 94 92 97 92 102 105 107 110 113 114 114 111 105 101 107 109 108 111 112 113 115 112 112 111 108 115 116 116 115 113 113 111 112 112 120 124 127 129 128 129 116 116 118 119 126 130 127 132 134 133 137 142 149 149 152 154 155 160 -2147483647 -2147483647 -2147483647 -2147483647 -2147483647 -2147483647 -2147483647 -2147483647 -2147483647 -2147483647 -2147483647 -2147483647 -2147483647 -2147483647 -2147483647
183 167 169 174 179 167 158 157 115 121 121 111 113 105 117 88 107 83 85 85 92 95 95 93 92 91 64 68 70 70 68 64 64 63 61 61 64 66 65 65 64 66 65 51 68 52 49 48 53 55 49 51 52 53 53 50 48 47 50 45 43 51 49 42 47 52 53 58 62 63 68 74 77 75 72 70 68 68 73 73 73 74 72 70 67 58 62 71 64 68 69 73 73 70 57 38 48 48 44 57 43 48 52 57 57 59 66 74 65 52 63 76 75 57 57 67 58 58 34 48 61 68 67 70 70 67 68 73 77 82 74 83 85 83 82 77 76 69 74 73 78 77 78 81 81 84 81 79 80 70 72 67 62 72 78 78 79 78 81 85 87 90 91 94 93 98 99 91 95 98 97 100 103 106 109 112 115 115 112 100 98 105 112 114 116 116 114 114 115 114 109 108 111 115 116 112 109 110 110 111 112 119 120 120 120 126 130 125 119 120 124 129 133 129 130 135 140 143 145 149 152 156 159 160 -2147483647 -2147483647 -2147483647 -2147483647 -2147483647 -2147483647 -2147483647 -2147483647 -2147483647 -2147483647 -2147483647 -2147483647 -2147483647 -2147483647 -2147483647 -2147483647
214 175 177 168 178 153 152 160 120 120 118 153 158 102 103 112 111 103 103 72 82 92 93 90 88 59 62 65 68 68 67 63 62 61 60 59 61 61 61 60 61 64 65 66 68 53 52 53 54 56 52 49 50 51 50 49 42 38 44 44 39 39 39 35 42 55 56 60 64 70 73 75 77 76 73 65 66 67 75 75 75 75 73 69 62 66 55 73 64 57 61 69 69 64 35 36 41 40 42 43 51 59 58 57 69 66 65 76 77 69 73 79 84 73 61 71 68 64 41 41 55 63 60 67 68 65 70 71 80 83 77 83 89 86 86 78 77 72 69 79 82 83 82 84 83 87 85 84 80 67 66 68 63 69 76 74 71 68 79 84 84 89 92 95 93 95 96 100 99 100 100 91 93 103 107 109 114 120 113 101 95 107 110 111 114 115 118 117 113 112 110 109 113 112 112 110 110 107 109 112 117 117 117 116 120 129 134 132 127 124 128 127 132 135 132 137 142 144 147 155 157 162 -2147483647 -2147483647 -2147483647 -2147483647 -2147483647 -2147483647 -2147483647 -2147483647 -2147483647 -2147483647 -2147483647 -2147483647 -2147483647 -2147483647 -2147483647 -2147483647 -2147483647 -2147483647
205 196 178 172 169 158 149 164 117 163 113 159 100 153 97 106 110 78 77 98 80 90 90 90 87 86 62 64 67 64 64 60 58 56 57 59 59 58 59 54 50 46 62 64 52 52 52 53 57 61 51 52 50 51 53 50 35 38 42 44 39 34 32 39 42 72 62 59 63 66 70 73 77 73 72 70 70 72 73 75 77 77 74 70 66 60 73 66 74 61 37 62 67 62 34 37 42 36 26 59 67 64 69 66 72 71 65 81 87 85 82 84 84 79 78 74 64 53 48 47 60 57 54 60 58 66 67 73 77 79 76 86 83 88 89 79 77 75 78 80 84 85 80 82 88 84 84 80 77 75 69 67 59 73 76 73 59 70 75 78 83 87 89 94 94 88 87 95 100 104 105 102 97 95 96 99 108 122 119 110 110 108 104 105 111 119 118 110 110 110 110 114 115 115 114 112 112 110 111 117 118 117 117 119 123 124 127 133 136 137 137 128 132 136 137 140 143 146 152 154 161 -2147483647 -2147483647 -2147483647 -2147483647 -2147483647 -2147483647 -2147483647 -2147483647 -2147483647 -2147483647 -2147483647 -2147483647 -2147483647 -2147483647 -2147483647 -2147483647 -2147483647 -2147483647 -2147483647
207 212 188 182 184 171 157 157 162 117 160 157 149 144 147 95 104 77 98 93 78 85 87 89 88 87 86 62 60 62 59 58 57 55 55 55 56 58 59 52 56 57 55 64 50 50 52 59 66 62 53 53 62 69 55 57 39 39 40 44 41 38 32 47 70 82 78 68 70 75 78 80 80 76 73 74 73 75 76 76 77 77 75 74 68 63 64 67 65 70 42 60 66 63 42 34 34 33 37 58 75 84 88 88 81 77 89 96 92 97 92 88 80 77 69 68 60 48 32 49 56 53 52 54 53 60 70 74 78 74 74 80 84 87 89 87 84 80 84 81 87 88 84 87 90 85 81 75 66 64 69 66 63 58 70 71 68 71 73 77 82 85 88 90 91 81 85 91 93 100 105 106 108 104 108 107 107 122 119 124 124 121 108 108 106 106 116 124 114 112 109 114 115 114 121 114 113 112 113 117 117 117 119 121 122 126 131 131 134 134 139 137 133 136 140 146 147 150 152 158 -2147483647 -2147483647 -2147483647 -2147483647 -2147483647 -2147483647 -2147483647 -2147483647 -2147483647 -2147483647 -2147483647 -2147483647 -2147483647 -2147483647 -2147483647 -2147483647 -2147483647 -2147483647 -2147483647 -2147483647
210 208 198 200 167 169 155 149 159 115 114 156 147 139 91 143 102 107 77 75 77 76 81 86 88 86 83 85 57 61 59 55 55 54 54 55 52 56 61 59 53 52 56 58 79 67 63 60 63 68 67 67 78 78 81 81 52 42 45 45 44 47 54 56 77 86 85 82 82 79 75 79 66 79 63 72 73 74 77 77 78 78 78 77 74 71 72 73 71 67 70 59 60 44 44 25 29 53 65 73 78 84 85 96 91 89 94 100 101 100 86 83 77 70 72 60 51 37 35 46 46 47 38 46 54 62 69 70 75 74 74 78 78 82 87 90 90 85 88 90 90 91 91 91 88 84 72 69 59 72 71 67 59 55 64 64 57 62 63 72 80 84 88 91 91 78 79 87 90 101 103 105 97 99 108 112 117 117 120 126 127 127 123 124 118 122 123 126 118 111 109 111 113 113 119 121 120 116 117 117 117 120 122 124 126 126 131 137 139 133 133 141 140 139 143 146 148 151 155 160 -2147483647 -2147483647 -2147483647 -2147483647 -2147483647 -2147483647 -2147483647 -2147483647 -2147483647 -2147483647 -2147483647 -2147483647 -2147483647 -2147483647 -2147483647 -2147483647 -2147483647 -2147483647 -2147483647 -2147483647
214 213 213 203 173 160 149 148 161 112 158 158 154 146 143 150 107 101 101 77 78 79 84 86 84 82 56 56 55 58 59 58 57 51 51 52 54 65 74 72 50 55 49 54 65 71 68 64 60 67 74 81 83 85 86 86 67 44 48 37 40 66 71 71 88 88 87 87 85 81 82 82 81 84 81 80 79 77 78 77 76 78 79 79 78 76 75 76 70 67 69 62 40 42 67 64 63 57 56 71 79 81 75 94 99 93 85 91 100 96 90 83 75 70 70 62 52 30 30 39 39 39 36 42 51 61 65 61 66 69 67 71 71 78 84 91 93 91 89 93 92 92 90 85 83 77 72 61 57 61 70 56 51 51 61 55 60 56 65 75 83 85 83 86 88 78 80 79 87 96 98 97 87 91 103 99 102 115 119 126 130 120 129 127 120 124 128 126 120 116 109 117 121 121 122 121 120 120 121 120 122 123 123 126 131 134 134 133 136 135 138 138 140 143 145 149 150 155 158 -2147483647 -2147483647 -2147483647 -2147483647 -2147483647 -2147483647 -2147483647 -2147483647 -2147483647 -2147483647 -2147483647 -2147483647 -2147483647 -2147483647 -2147483647 -2147483647 -2147483647 -2147483647 -2147483647 -2147483647 -2147483647
217 215 213 202 173 169 137 149 159 155 151 150 147 144 143 144 150 97 94 95 76 81 81 84 82 78 74 73 73 55 55 56 57 56 55 51 54 58 74 78 76 78 84 64 67 61 71 71 60 73 80 85 87 88 88 89 88 83 77 50 56 81 78 91 92 90 90 88 83 79 83 84 85 85 84 83 82 78 77 67 73 78 80 81 80 77 78 77 78 73 69 50 45 51 66 72 85 85 76 74 84 91 83 92 100 102 90 85 96 102 88 73 67 67 67 70 77 65 59 52 51 42 41 46 53 54 62 55 58 60 62 53 67 73 75 85 92 95 95 94 87 81 81 73 76 75 61 54 50 59 64 60 49 47 49 47 51 52 57 76 80 76 76 74 82 75 74 80 88 86 83 87 88 93 93 94 105 117 116 118 125 117 126 130 130 125 130 125 125 120 117 119 120 121 122 125 123 123 124 124 124 127 128 127 128 133 139 138 134 135 140 140 143 145 147 148 152 155 -2147483647 -2147483647 -2147483647 -2147483647 -2147483647 -2147483647 -2147483647 -2147483647 -2147483647 -2147483647 -2147483647 -2147483647 -2147483647 -2147483647 -2147483647 -2147483647 -2147483647 -2147483647 -2147483647 -2147483647 -2147483647 -2147483647
217 217 216 211 191 164 154 163 148 152 136 140 142 146 148 149 147 89 87 94 101 78 78 82 80 71 67 64 68 73 51 51 54 54 51 46 49 59 75 82 72 76 79 79 76 77 68 78 77 75 81 87 89 90 90 91 90 85 71 77 84 96 97 96 95 92 91 89 82 80 80 81 83 86 85 84 83 80 79 66 72 77 76 82 82 81 80 79 79 77 71 59 56 50 77 84 90 91 76 69 68 89 96 99 101 103 105 105 105 107 102 85 87 82 74 79 76 69 82 86 74 63 67 53 46 52 55 47 48 55 60 66 63 64 69 81 92 97 96 94 92 79 70 62 66 67 65 68 53 55 54 61 55 49 39 45 49 49 51 72 74 64 68 73 79 77 71 75 75 72 74 88 92 94 103 111 116 111 105 99 118 116 126 126 130 129 131 132 129 123 124 120 122 123 125 127 125 123 125 128 127 126 130 132 134 132 134 135 136 138 142 142 145 147 147 149 151 155 -2147483647 -2147483647 -2147483647 -2147483647 -2147483647 -2147483647 -2147483647 -2147483647 -2147483647 -2147483647 -2147483647 -2147483647 -2147483647 -2147483647 -2147483647 -2147483647 -2147483647 -2147483647 -2147483647 -2147483647 -2147483647 -2147483647
217 217 217 215 211 197 138 195 161 153 141 134 139 139 138 139 143 88 86 89 99 98 71 78 80 71 65 64 66 70 44 47 50 51 54 68 65 77 78 85 88 76 79 80 79 81 81 84 86 87 88 90 90 91 92 91 91 94 92 90 93 97 98 96 95 93 92 91 90 88 86 87 87 86 86 85 84 83 82 78 71 74 78 80 83 83 82 82 81 80 76 67 57 54 81 89 91 93 90 80 84 97 95 99 102 104 106 107 108 106 104 101 92 84 84 83 92 84 75 70 69 73 83 69 58 49 51 57 60 65 73 75 71 76 88 89 97 100 92 89 91 83 63 56 65 75 75 65 51 48 50 52 53 33 43 47 47 48 52 67 71 54 63 65 69 75 75 69 71 76 84 85 86 88 100 108 106 107 100 103 114 113 117 123 125 134 129 133 135 131 127 123 122 125 126 126 128 125 125 126 129 133 131 133 137 137 137 136 138 138 143 145 146 147 148 150 151 155 -2147483647 -2147483647 -2147483647 -2147483647 -2147483647 -2147483647 -2147483647 -2147483647 -2147483647 -2147483647 -2147483647 -2147483647 -2147483647 -2147483647 -2147483647 -2147483647 -2147483647 -2147483647 -2147483647 -2147483647 -2147483647 -2147483647
218 217 217 216 215 212 126 118 163 153 151 140 139 128 129 138 140 142 89 90 98 99 74 78 77 76 73 68 63 65 64 51 54 65 74 81 85 86 84 71 76 79 82 82 82 84 85 86 87 89 89 90 91 91 92 92 93 95 96 96 97 98 98 96 95 93 93 92 92 91 90 89 88 87 86 85 84 84 83 83 81 79 82 77 84 85 83 84 82 82 81 69 61 73 86 90 93 95 96 98 99 101 102 102 99 104 106 108 108 107 105 101 86 89 95 92 101 81 78 87 86 73 95 89 62 58 68 73 66 62 76 76 71 69 78 93 98 101 94 95 91 81 66 68 68 80 79 74 65 74 73 63 62 53 53 62 68 51 51 64 65 62 62 66 66 71 73 65 71 76 81 79 82 88 98 95 92 92 89 101 109 111 117 120 126 131 135 137 137 137 129 126 124 125 128 130 127 126 126 128 128 132 138 140 138 140 140 138 140 142 144 146 147 148 150 151 155 -2147483647 -2147483647 -2147483647 -2147483647 -2147483647 -2147483647 -2147483647 -2147483647 -2147483647 -2147483647 -2147483647 -2147483647 -2147483647 -2147483647 -2147483647 -2147483647 -2147483647 -2147483647 -2147483647 -2147483647 -2147483647 -2147483647 -2147483647
217 215 215 217 216 214 129 191 163 153 149 144 138 133 133 137 136 137 90 93 93 97 101 74 76 76 74 72 61 37 64 64 74 78 83 84 73 75 76 77 79 83 83 85 85 86 85 87 88 88 89 91 92 93 92 92 94 95 96 97 97 97 96 95 94 93 93 92 92 91 90 89 88 88 86 86 85 84 84 84 84 84 85 85 85 85 84 84 83 83 83 83 83 83 90 91 94 95 96 98 100 100 102 103 104 106 107 107 107 107 106 104 101 99 101 100 99 101 100 101 89 90 94 96 79 50 61 70 76 64 75 75 76 73 66 88 94 101 101 90 81 70 82 65 74 89 81 71 76 81 78 70 83 85 77 76 73 61 71 60 80 77 66 63 66 65 72 67 69 73 79 77 82 88 100 93 92 103 108 112 115 120 120 120 121 127 127 127 131 136 132 128 129 128 132 133 130 127 127 130 132 131 134 135 137 140 137 140 142 145 145 146 148 149 152 157 -2147483647 -2147483647 -2147483647 -2147483647 -2147483647 -2147483647 -2147483647 -2147483647 -2147483647 -2147483647 -2147483647 -2147483647 -2147483647 -2147483647 -2147483647 -2147483647 -2147483647 -2147483647 -2147483647 -2147483647 -2147483647 -2147483647 -2147483647 -2147483647
215 211 197 213 216 215 213 122 108 156 149 145 138 136 135 134 134 135 86 141 93 98 101 98 72 72 74 76 76 75 66 74 77 81 84 73 75 76 78 79 81 83 84 86 86 85 86 87 89 90 91 92 92 92 93 94 95 96 97 95 96 95 94 93 94 93 93 92 92 91 91 90 89 87 86 85 85 84 84 84 85 85 85 85 86 85 85 85 84 84 85 85 87 88 91 92 93 95 97 97 99 97 90 94 100 101 103 107 106 106 106 106 105 103 103 102 100 101 99 99 101 97 97 96 94 76 63 74 72 80 78 75 78 71 76 80 82 93 103 99 88 78 82 83 94 89 78 68 79 90 87 81 92 95 94 91 85 81 64 76 88 95 78 79 61 52 68 66 66 74 77 75 83 86 89 95 94 101 113 119 120 119 123 124 123 126 130 134 133 136 139 137 133 131 132 136 134 132 129 131 135 134 138 137 140 143 140 142 145 145 148 148 148 152 -2147483647 -2147483647 -2147483647 -2147483647 -2147483647 -2147483647 -2147483647 -2147483647 -2147483647 -2147483647 -2147483647 -2147483647 -2147483647 -2147483647 -2147483647 -2147483647 -2147483647 -2147483647 -2147483647 -2147483647 -2147483647 -2147483647 -2147483647 -2147483647 -2147483647 -2147483647
211 210 193 200 126 214 131 127 112 167 148 144 139 137 135 135 135 136 139 93 96 99 98 98 69 67 70 77 88 98 72 80 78 81 83 73 75 78 79 81 82 83 84 85 86 87 87 88 90 90 91 92 92 93 93 94 96 96 96 95 94 94 93 93 93 92 92 92 91 91 91 90 89 87 86 85 84 84 84 84 85 86 86 86 86 86 86 86 86 86 85 86 87 89 90 92 93 94 95 96 97 96 93 87 89 90 101 108 107 107 107 107 106 105 103 102 103 101 101 100 101 94 99 98 96 72 64 71 73 79 87 84 77 77 86 88 91 100 104 100 92 93 94 99 97 83 77 74 79 89 93 95 98 94 82 78 77 72 80 100 105 100 98 88 67 58 68 66 65 67 70 73 78 81 86 81 90 98 112 118 121 122 124 127 127 130 129 129 129 131 132 138 137 138 140 139 141 135 132 132 137 138 140 143 143 140 142 145 144 146 147 148 153 -2147483647 -2147483647 -2147483647 -2147483647 -2147483647 -2147483647 -2147483647 -2147483647 -2147483647 -2147483647 -2147483647 -2147483647 -2147483647 -2147483647 -2147483647 -2147483647 -2147483647 -2147483647 -2147483647 -2147483647 -2147483647 -2147483647 -2147483647 -2147483647 -2147483647 -2147483647 -2147483647
197 205 191 199 123 127 127 124 117 107 175 121 120 160 147 135 136 136 137 90 93 95 91 92 93 63 63 79 98 78 82 84 84 73 73 73 75 77 79 81 82 83 84 85 87 88 88 89 90 91 103 92 93 94 94 95 94 94 94 93 92 91 91 91 92 92 92 92 92 91 91 90 89 89 88 87 85 85 84 84 84 86 86 87 87 87 87 87 87 86 86 86 86 88 90 91 91 93 94 95 96 96 101 96 95 98 103 106 107 108 108 107 107 105 104 104 103 103 102 100 103 103 100 100 95 93 92 67 69 77 90 85 74 73 78 84 90 96 108 97 99 108 105 101 92 78 74 86 89 92 99 99 98 92 87 89 83 88 96 107 110 105 102 95 90 73 64 68 65 62 70 76 71 75 80 98 112 115 117 121 122 121 124 124 125 126 124 126 125 126 127 127 130 132 134 137 141 137 135 136 138 140 143 144 140 142 144 144 145 145 148 154 -2147483647 -2147483647 -2147483647 -2147483647 -2147483647 -2147483647 -2147483647 -2147483647 -2147483647 -2147483647 -2147483647 -2147483647 -2147483647 -2147483647 -2147483647 -2147483647 -2147483647 -2147483647 -2147483647 -2147483647 -2147483647 -2147483647 -2147483647 -2147483647 -2147483647 -2147483647 -2147483647 -2147483647
189 200 198 188 122 121 121 126 120 120 115 113 107 124 149 133 86 86 134 134 89 89 88 64 92 64 66 80 103 110 84 115 74 75 74 74 75 75 77 78 79 82 85 86 87 88 88 89 91 102 91 92 93 92 93 93 93 93 94 92 91 91 90 90 90 91 91 91 91 91 91 90 89 88 87 87 86 85 83 83 83 84 85 86 86 87 87 87 87 87 86 86 86 87 87 88 89 90 98 99 96 97 98 99 105 101 104 106 107 108 107 107 106 106 105 104 103 102 101 103 99 99 105 102 105 100 100 84 70 80 88 87 80 75 75 86 96 105 108 98 109 111 105 97 96 87 80 83 91 103 105 105 96 97 92 90 96 102 93 109 109 103 97 93 74 78 87 72 64 89 101 102 105 100 96 106 113 117 118 119 120 122 121 122 122 121 123 125 126 128 127 127 131 135 137 135 135 138 140 138 139 142 145 147 140 143 143 145 146 147 153 -2147483647 -2147483647 -2147483647 -2147483647 -2147483647 -2147483647 -2147483647 -2147483647 -2147483647 -2147483647 -2147483647 -2147483647 -2147483647 -2147483647 -2147483647 -2147483647 -2147483647 -2147483647 -2147483647 -2147483647 -2147483647 -2147483647 -2147483647 -2147483647 -2147483647 -2147483647 -2147483647 -2147483647 -2147483647
198 153 202 190 194 120 201 120 124 124 120 110 182 124 163 88 106 133 130 130 84 85 86 64 86 86 70 89 100 110 85 117 76 76 75 76 76 75 74 77 79 82 84 85 87 89 88 90 102 102 91 92 92 92 92 91 90 91 91 91 91 90 89 89 89 90 90 90 90 90 90 90 89 89 88 86 85 85 84 84 85 85 86 86 87 88 88 88 87 86 86 85 85 85 84 86 87 88 97 99 100 102 99 100 100 101 103 103 104 106 106 107 106 105 104 103 106 100 104 99 97 99 100 102 107 102 102 90 70 88 97 84 79 72 72 83 89 104 110 111 113 113 111 105 97 84 93 103 104 101 110 106 105 101 94 91 105 106 96 112 115 103 88 88 96 101 105 88 80 87 106 108 114 105 93 105 111 113 114 115 119 121 125 126 126 124 126 128 130 132 129 129 131 132 132 134 134 135 138 141 144 145 147 142 142 143 145 146 148 152 -2147483647 -2147483647 -2147483647 -2147483647 -2147483647 -2147483647 -2147483647 -2147483647 -2147483647 -2147483647 -2147483647 -2147483647 -2147483647 -2147483647 -2147483647 -2147483647 -2147483647 -2147483647 -2147483647 -2147483647 -2147483647 -2147483647 -2147483647 -2147483647 -2147483647 -2147483647 -2147483647 -2147483647 -2147483647 -2147483647
207 154 150 115 187 145 114 191 121 122 121 116 114 110 105 101 91 145 142 90 98 79 81 81 71 75 79 81 99 111 86 75 76 78 78 77 76 74 74 76 79 81 83 85 87 89 89 102 101 102 91 103 91 91 90 89 88 88 88 89 89 88 87 87 88 88 89 89 89 89 89 90 90 90 89 88 87 86 84 85 85 85 86 87 87 88 88 87 87 86 85 85 84 83 83 83 84 88 91 93 94 100 102 99 100 102 103 104 105 106 108 107 106 104 102 104 99 100 100 99 98 100 101 103 108 103 103 100 90 96 99 89 71 72 75 88 87 95 101 109 112 107 101 103 104 106 105 104 107 110 112 113 107 98 93 93 106 115 113 111 109 107 101 91 107 109 106 106 102 105 109 112 111 101 90 111 112 116 115 118 120 122 124 125 128 128 128 130 131 135 133 134 133 137 136 137 137 140 141 142 144 147 142 142 144 145 146 149 -2147483647 -2147483647 -2147483647 -2147483647 -2147483647 -2147483647 -2147483647 -2147483647 -2147483647 -2147483647 -2147483647 -2147483647 -2147483647 -2147483647 -2147483647 -2147483647 -2147483647 -2147483647 -2147483647 -2147483647 -2147483647 -2147483647 -2147483647 -2147483647 -2147483647 -2147483647 -2147483647 -2147483647 -2147483647 -2147483647 -2147483647 -2147483647
203 151 196 190 133 191 188 192 118 116 119 117 115 105 99 165 153 108 84 107 108 87 92 89 86 88 86 84 101 82 84 87 77 78 77 78 78 77 77 88 89 92 93 95 96 98 100 101 101 91 101 90 89 89 89 89 88 87 87 85 86 85 84 85 86 87 87 89 89 88 88 89 89 89 89 88 87 87 86 86 85 84 86 87 87 88 87 86 86 84 83 83 82 81 83 84 85 87 88 89 95 93 96 101 102 104 101 102 105 106 108 107 106 103 99 97 99 104 100 98 96 103 102 103 105 109 107 94 92 98 102 105 105 108 109 107 92 92 101 114 113 100 102 106 108 109 109 108 104 107 112 114 109 102 99 103 110 115 114 113 104 102 102 106 111 109 106 102 113 102 112 113 111 91 109 116 122 122 124 125 123 123 125 125 127 130 132 132 132 134 137 138 135 137 139 137 140 141 143 144 146 147 147 143 143 145 149 -2147483647 -2147483647 -2147483647 -2147483647 -2147483647 -2147483647 -2147483647 -2147483647 -2147483647 -2147483647 -2147483647 -2147483647 -2147483647 -2147483647 -2147483647 -2147483647 -2147483647 -2147483647 -2147483647 -2147483647 -2147483647 -2147483647 -2147483647 -2147483647 -2147483647 -2147483647 -2147483647 -2147483647 -2147483647 -2147483647 -2147483647 -2147483647 -2147483647
192 191 197 196 183 182 180 181 114 111 115 114 112 109 98 158 86 83 87 108 86 86 94 95 94 92 87 64 66 77 82 85 87 79 79 80 79 79 89 75 77 91 93 94 96 98 99 101 101 100 88 99 88 89 88 87 86 86 85 84 83 82 82 84 85 85 86 86 87 87 88 88 88 89 88 88 87 87 86 86 87 86 85 87 88 88 88 87 85 83 82 82 81 82 83 85 86 85 85 86 93 94 91 93 94 100 102 104 105 108 108 108 110 106 98 98 98 106 105 99 100 97 99 101 105 110 102 96 89 97 98 103 105 109 112 111 113 114 114 115 111 103 102 105 107 109 110 109 110 111 111 112 109 108 108 109 110 116 119 120 108 108 107 111 114 110 109 113 117 115 111 109 112 105 118 123 126 127 124 125 126 128 129 128 128 130 133 134 135 134 134 138 136 138 139 141 142 143 145 146 146 147 142 144 144 148 -2147483647 -2147483647 -2147483647 -2147483647 -2147483647 -2147483647 -2147483647 -2147483647 -2147483647 -2147483647 -2147483647 -2147483647 -2147483647 -2147483647 -2147483647 -2147483647 -2147483647 -2147483647 -2147483647 -2147483647 -2147483647 -2147483647 -2147483647 -2147483647 -2147483647 -2147483647 -2147483647 -2147483647 -2147483647 -2147483647 -2147483647 -2147483647 -2147483647 -2147483647
198 200 196 187 187 182 176 173 182 105 109 108 105 106 171 88 88 88 91 92 92 92 95 98 95 92 94 64 84 102 80 85 88 78 81 82 81 80 89 78 77 79 92 94 96 98 99 101 100 99 99 88 98 86 85 84 83 83 82 81 81 80 81 82 83 84 84 85 86 86 87 88 88 89 89 88 88 87 87 87 86 85 85 88 88 89 88 87 85 83 83 85 85 84 85 87 88 87 86 88 89 90 91 94 92 93 92 95 102 107 109 112 111 107 101 98 103 104 105 97 102 103 99 102 103 105 105 99 93 98 100 99 104 108 113 111 112 114 116 116 114 110 106 108 109 110 111 111 110 114 116 113 105 106 111 111 113 115 120 121 119 114 111 110 114 115 112 118 118 114 109 106 111 116 117 119 120 127 124 125 126 129 130 132 132 132 132 135 137 138 135 139 139 140 143 143 145 145 145 146 146 147 142 145 148 -2147483647 -2147483647 -2147483647 -2147483647 -2147483647 -2147483647 -2147483647 -2147483647 -2147483647 -2147483647 -2147483647 -2147483647 -2147483647 -2147483647 -2147483647 -2147483647 -2147483647 -2147483647 -2147483647 -2147483647 -2147483647 -2147483647 -2147483647 -2147483647 -2147483647 -2147483647 -2147483647 -2147483647 -2147483647 -2147483647 -2147483647 -2147483647 -2147483647 -2147483647 -2147483647
200 198 197 194 188 179 169 163 165 177 180 180 97 98 165 165 93 95 97 95 98 102 102 102 99 96 96 66 67 104 81 84 87 90 92 83 92 91 78 78 88 89 91 93 95 96 99 100 99 99 98 97 86 85 83 82 80 79 79 79 77 77 79 80 81 81 82 83 84 85 86 86 87 87 88 89 89 88 88 88 86 86 86 87 88 88 87 87 85 84 84 86 87 87 88 89 89 87 88 95 97 97 98 93 96 98 97 95 103 106 108 111 110 103 104 104 103 104 106 97 100 101 100 104 105 105 105 105 99 101 99 97 104 109 112 111 109 111 113 116 113 109 106 106 107 108 110 113 114 115 115 116 116 114 115 112 111 114 117 123 120 122 114 112 116 118 114 117 116 114 114 112 113 115 118 119 121 122 125 126 125 127 129 132 134 136 137 136 136 138 140 139 140 141 141 144 144 145 147 147 147 143 144 148 -2147483647 -2147483647 -2147483647 -2147483647 -2147483647 -2147483647 -2147483647 -2147483647 -2147483647 -2147483647 -2147483647 -2147483647 -2147483647 -2147483647 -2147483647 -2147483647 -2147483647 -2147483647 -2147483647 -2147483647 -2147483647 -2147483647 -2147483647 -2147483647 -2147483647 -2147483647 -2147483647 -2147483647 -2147483647 -2147483647 -2147483647 -2147483647 -2147483647 -2147483647 -2147483647 -2147483647
199 192 185 186 188 184 177 172 164 167 184 183 162 166 95 95 97 98 98 96 92 97 101 105 97 95 94 67 65 76 82 85 89 90 93 95 93 80 90 90 89 88 89 91 94 95 98 101 99 98 97 97 86 85 85 82 81 80 77 75 74 75 76 77 79 80 81 82 83 83 84 85 86 86 87 87 88 88 88 88 87 87 87 87 88 89 87 85 83 82 82 85 88 89 89 91 90 90 95 93 99 100 100 101 102 102 101 100 106 106 107 110 110 105 105 101 103 104 98 98 95 103 100 99 104 106 105 106 101 103 102 103 101 105 110 112 107 110 113 116 113 110 104 103 106 105 108 111 112 115 117 118 119 120 120 115 116 115 118 122 125 125 116 114 114 117 118 118 117 114 113 115 118 115 115 116 119 122 123 128 126 126 128 130 132 136 139 140 139 140 140 140 139 141 142 144 144 146 148 142 143 144 147 -2147483647 -2147483647 -2147483647 -2147483647 -2147483647 -2147483647 -2147483647 -2147483647 -2147483647 -2147483647 -2147483647 -2147483647 -2147483647 -2147483647 -2147483647 -2147483647 -2147483647 -2147483647 -2147483647 -2147483647 -2147483647 -2147483647 -2147483647 -2147483647 -2147483647 -2147483647 -2147483647 -2147483647 -2147483647 -2147483647 -2147483647 -2147483647 -2147483647 -2147483647 -2147483647 -2147483647 -2147483647
194 191 182 174 195 195 180 176 185 176 152 169 151 160 165 169 96 100 103 103 100 96 101 106 95 88 87 81 89 71 76 83 88 90 81 96 82 92 92 90 89 89 88 90 91 94 97 100 99 98 97 86 95 83 82 81 78 78 77 74 74 73 73 74 76 76 78 79 79 80 82 83 84 85 86 86 86 88 88 88 88 88 88 88 88 88 87 82 77 75 80 85 89 91 91 95 94 90 96 97 100 101 100 102 104 106 104 107 109 110 111 112 112 109 109 108 105 103 101 98 99 101 98 98 104 102 102 99 98 102 105 106 106 108 111 113 110 108 110 115 113 108 104 105 109 110 108 107 108 109 110 112 114 118 121 118 121 117 114 117 122 126 122 116 114 118 120 116 116 117 118 121 119 115 116 117 118 121 123 125 125 132 131 134 135 137 137 140 141 141 140 139 140 142 143 143 144 141 142 144 146 148 -2147483647 -2147483647 -2147483647 -2147483647 -2147483647 -2147483647 -2147483647 -2147483647 -2147483647 -2147483647 -2147483647 -2147483647 -2147483647 -2147483647 -2147483647 -2147483647 -2147483647 -2147483647 -2147483647 -2147483647 -2147483647 -2147483647 -2147483647 -2147483647 -2147483647 -2147483647 -2147483647 -2147483647 -2147483647 -2147483647 -2147483647 -2147483647 -2147483647 -2147483647 -2147483647 -2147483647 -2147483647 -2147483647
201 198 195 194 201 197 194 191 186 174 156 159 165 159 161 162 164 96 98 105 107 101 106 107 103 75 70 70 77 79 80 85 88 91 94 96 94 94 91 90 91 88 87 91 89 93 95 99 98 96 85 93 91 79 76 75 73 72 73 74 74 74 74 75 76 77 77 77 78 79 80 81 83 84 85 85 86 86 86 87 88 88 87 88 88 87 86 84 82 79 81 85 88 90 96 91 94 93 95 97 99 101 101 102 103 105 107 107 109 109 110 111 112 112 112 109 109 108 107 105 106 106 106 106 106 103 102 101 103 102 104 107 104 108 108 111 112 109 111 115 116 114 111 110 111 113 108 107 107 106 107 109 111 116 120 122 123 124 123 117 121 128 123 116 116 120 122 117 118 118 123 124 122 121 118 117 118 119 121 123 125 132 135 138 139 141 142 142 142 140 138 139 141 141 142 143 140 142 145 147 -2147483647 -2147483647 -2147483647 -2147483647 -2147483647 -2147483647 -2147483647 -2147483647 -2147483647 -2147483647 -2147483647 -2147483647 -2147483647 -2147483647 -2147483647 -2147483647 -2147483647 -2147483647 -2147483647 -2147483647 -2147483647 -2147483647 -2147483647 -2147483647 -2147483647 -2147483647 -2147483647 -2147483647 -2147483647 -2147483647 -2147483647 -2147483647 -2147483647 -2147483647 -2147483647 -2147483647 -2147483647 -2147483647 -2147483647 -2147483647
200 200 198 209 205 198 198 191 180 170 176 172 168 161 165 168 181 173 104 102 110 105 109 80 100 72 92 69 76 79 83 85 86 89 93 96 97 95 94 92 93 93 91 92 92 94 97 99 98 94 91 88 87 76 74 73 71 72 73 74 74 74 75 75 78 79 78 78 78 78 79 80 81 82 83 82 82 84 85 86 87 87 88 88 87 86 84 82 80 84 84 87 90 92 92 95 91 90 93 95 99 101 102 103 103 103 104 106 107 108 109 110 110 110 111 108 108 108 108 107 107 107 108 108 106 105 105 104 103 103 103 109 104 107 108 112 108 113 113 113 115 117 114 114 116 115 115 114 116 115 114 113 112 113 114 115 115 119 126 128 125 125 130 124 119 117 121 124 122 124 125 126 126 123 120 122 123 124 125 125 126 133 133 136 138 140 142 143 142 138 138 134 140 141 137 139 142 144 148 -2147483647 -2147483647 -2147483647 -2147483647 -2147483647 -2147483647 -2147483647 -2147483647 -2147483647 -2147483647 -2147483647 -2147483647 -2147483647 -2147483647 -2147483647 -2147483647 -2147483647 -2147483647 -2147483647 -2147483647 -2147483647 -2147483647 -2147483647 -2147483647 -2147483647 -2147483647 -2147483647 -2147483647 -2147483647 -2147483647 -2147483647 -2147483647 -2147483647 -2147483647 -2147483647 -2147483647 -2147483647 -2147483647 -2147483647 -2147483647 -2147483647
198 197 197 208 207 204 195 187 181 183 177 185 163 181 185 183 174 190 107 111 86 86 80 79 78 74 73 75 78 81 86 86 87 91 91 94 98 99 97 95 95 92 93 94 95 97 99 99 97 92 90 88 76 74 74 75 74 73 73 75 75 75 74 75 76 79 81 81 80 80 80 79 79 80 80 80 80 81 82 84 86 87 88 88 82 77 75 70 69 69 77 78 88 91 92 94 90 90 92 95 98 101 102 104 103 102 103 104 105 106 107 108 109 109 108 110 106 107 107 107 106 107 107 107 106 106 107 108 107 107 107 107 106 107 106 109 109 109 115 114 115 117 118 118 118 119 119 120 121 122 121 122 121 120 117 115 116 118 124 130 126 127 129 126 126 120 116 118 122 125 124 124 126 129 127 126 123 127 131 131 131 136 135 138 141 142 142 142 140 139 134 135 135 136 138 141 144 147 -2147483647 -2147483647 -2147483647 -2147483647 -2147483647 -2147483647 -2147483647 -2147483647 -2147483647 -2147483647 -2147483647 -2147483647 -2147483647 -2147483647 -2147483647 -2147483647 -2147483647 -2147483647 -2147483647 -2147483647 -2147483647 -2147483647 -2147483647 -2147483647 -2147483647 -2147483647 -2147483647 -2147483647 -2147483647 -2147483647 -2147483647 -2147483647 -2147483647 -2147483647 -2147483647 -2147483647 -2147483647 -2147483647 -2147483647 -2147483647 -2147483647 -2147483647
208 204 205 205 205 204 202 199 194 193 192 189 187 190 193 194 108 110 111 83 87 88 83 84 83 82 80 79 80 83 85 87 89 89 91 93 95 99 99 97 96 94 95 96 96 97 99 96 94 91 90 88 76 75 77 77 76 76 74 75 76 76 76 77 78 78 80 81 82 82 82 81 79 79 79 78 77 79 81 83 84 85 86 86 85 85 86 75 75 75 82 86 85 92 88 81 83 87 94 98 99 102 104 104 104 102 101 101 103 105 106 107 107 108 109 109 109 105 106 106 106 107 106 106 106 107 108 108 107 108 107 107 106 106 110 111 108 108 113 113 112 116 116 118 119 119 120 119 120 121 122 122 124 125 126 125 127 128 128 130 126 125 123 125 130 124 118 120 118 119 118 120 124 126 127 132 132 129 129 132 134 138 139 140 141 143 142 142 141 140 135 135 136 138 139 142 146 -2147483647 -2147483647 -2147483647 -2147483647 -2147483647 -2147483647 -2147483647 -2147483647 -2147483647 -2147483647 -2147483647 -2147483647 -2147483647 -2147483647 -2147483647 -2147483647 -2147483647 -2147483647 -2147483647 -2147483647 -2147483647 -2147483647 -2147483647 -2147483647 -2147483647 -2147483647 -2147483647 -2147483647 -2147483647 -2147483647 -2147483647 -2147483647 -2147483647 -2147483647 -2147483647 -2147483647 -2147483647 -2147483647 -2147483647 -2147483647 -2147483647 -2147483647 -2147483647
203 200 198 199 199 199 200 199 198 196 195 192 189 189 191 193 195 185 86 201 89 89 85 87 87 84 80 81 80 80 81 82 85 89 92 94 96 98 100 98 97 94 96 99 99 99 98 96 94 93 91 90 89 88 79 78 79 79 77 76 78 78 77 78 78 79 80 82 84 84 84 83 82 82 82 81 81 82 82 83 83 84 85 80 77 79 92 81 80 80 89 93 95 90 86 88 90 83 85 89 94 100 105 104 104 102 100 97 99 102 103 104 104 105 107 108 103 104 104 105 105 105 105 106 106 105 105 105 106 107 106 105 103 103 104 105 109 110 111 112 113 114 115 113 110 109 110 111 112 113 118 119 123 123 125 126 127 126 128 129 129 128 128 133 131 128 127 128 122 123 120 120 124 124 127 129 132 132 129 132 135 135 140 142 143 144 144 139 137 141 136 136 138 139 140 144 -2147483647 -2147483647 -2147483647 -2147483647 -2147483647 -2147483647 -2147483647 -2147483647 -2147483647 -2147483647 -2147483647 -2147483647 -2147483647 -2147483647 -2147483647 -2147483647 -2147483647 -2147483647 -2147483647 -2147483647 -2147483647 -2147483647 -2147483647 -2147483647 -2147483647 -2147483647 -2147483647 -2147483647 -2147483647 -2147483647 -2147483647 -2147483647 -2147483647 -2147483647 -2147483647 -2147483647 -2147483647 -2147483647 -2147483647 -2147483647 -2147483647 -2147483647 -2147483647 -2147483647
191 173 173 184 187 193 193 192 191 193 191 188 183 182 184 188 193 197 202 92 93 88 87 90 87 85 82 82 81 81 83 85 77 89 91 93 95 98 100 100 98 98 99 100 100 98 96 96 95 94 93 92 92 92 83 82 81 81 80 79 78 79 79 81 81 82 82 83 83 85 85 85 84 84 84 83 82 83 83 82 79 76 78 80 82 84 93 92 89 94 95 96 98 97 98 97 97 95 99 97 86 99 93 91 96 100 99 98 98 99 99 100 102 103 104 104 104 101 102 102 101 102 103 105 105 104 102 102 102 103 104 103 102 102 104 106 109 110 111 111 116 117 116 113 113 107 104 106 108 106 109 112 114 115 117 122 122 123 127 129 132 136 132 134 134 133 134 132 126 127 121 123 126 128 127 127 130 133 132 131 134 136 141 143 138 144 141 141 140 138 137 138 140 142 145 -2147483647 -2147483647 -2147483647 -2147483647 -2147483647 -2147483647 -2147483647 -2147483647 -2147483647 -2147483647 -2147483647 -2147483647 -2147483647 -2147483647 -2147483647 -2147483647 -2147483647 -2147483647 -2147483647 -2147483647 -2147483647 -2147483647 -2147483647 -2147483647 -2147483647 -2147483647 -2147483647 -2147483647 -2147483647 -2147483647 -2147483647 -2147483647 -2147483647 -2147483647 -2147483647 -2147483647 -2147483647 -2147483647 -2147483647 -2147483647 -2147483647 -2147483647 -2147483647 -2147483647 -2147483647
177 180 185 183 175 176 176 177 177 179 175 175 178 185 188 191 181 182 197 199 92 92 92 91 89 85 86 79 74 74 79 81 84 85 87 80 79 85 99 101 99 99 101 99 97 93 92 91 88 86 88 83 73 71 73 76 75 75 76 77 78 78 80 81 81 82 83 84 85 86 86 86 86 87 86 84 83 81 78 72 75 73 78 80 84 85 91 92 94 94 95 96 91 91 89 91 99 99 101 105 107 107 108 105 100 100 95 96 99 98 96 97 98 99 96 97 98 98 97 98 98 97 98 103 101 102 101 99 99 104 103 101 98 100 101 104 108 106 107 109 115 118 118 117 118 111 105 106 108 109 113 115 113 113 114 114 114 114 116 119 126 131 127 127 126 130 132 134 131 126 124 123 126 130 130 127 129 135 134 133 135 136 137 138 138 140 141 143 141 139 140 143 146 -2147483647 -2147483647 -2147483647 -2147483647 -2147483647 -2147483647 -2147483647 -2147483647 -2147483647 -2147483647 -2147483647 -2147483647 -2147483647 -2147483647 -2147483647 -2147483647 -2147483647 -2147483647 -2147483647 -2147483647 -2147483647 -2147483647 -2147483647 -2147483647 -2147483647 -2147483647 -2147483647 -2147483647 -2147483647 -2147483647 -2147483647 -2147483647 -2147483647 -2147483647 -2147483647 -2147483647 -2147483647 -2147483647 -2147483647 -2147483647 -2147483647 -2147483647 -2147483647 -2147483647 -2147483647 -2147483647 -2147483647
183 189 185 185 186 181 178 179 177 171 166 164 166 165 166 166 169 183 189 181 191 183 90 92 90 87 80 75 71 67 69 75 74 74 72 62 62 80 92 101 99 98 97 90 86 88 84 84 80 81 83 76 74 71 68 70 72 75 75 75 76 76 76 76 79 80 81 82 83 84 84 83 84 92 90 86 84 84 88 79 78 77 84 80 80 85 85 88 88 89 92 94 95 97 98 99 100 96 98 99 99 103 104 107 108 105 102 103 98 94 96 98 100 102 101 100 98 95 94 96 96 94 97 99 98 99 97 96 100 104 98 99 98 100 103 104 101 100 103 106 111 115 117 120 120 119 119 122 122 121 117 116 115 112 114 112 111 111 111 110 111 114 119 122 116 119 123 131 126 126 127 127 125 128 132 131 131 132 134 135 135 138 138 139 139 140 140 141 140 140 143 -2147483647 -2147483647 -2147483647 -2147483647 -2147483647 -2147483647 -2147483647 -2147483647 -2147483647 -2147483647 -2147483647 -2147483647 -2147483647 -2147483647 -2147483647 -2147483647 -2147483647 -2147483647 -2147483647 -2147483647 -2147483647 -2147483647 -2147483647 -2147483647 -2147483647 -2147483647 -2147483647 -2147483647 -2147483647 -2147483647 -2147483647 -2147483647 -2147483647 -2147483647 -2147483647 -2147483647 -2147483647 -2147483647 -2147483647 -2147483647 -2147483647 -2147483647 -2147483647 -2147483647 -2147483647 -2147483647 -2147483647 -2147483647 -2147483647
190 190 188 187 185 181 177 180 176 171 159 169 170 164 163 160 162 164 165 169 172 180 185 84 85 82 79 68 60 97 91 53 56 61 63 76 85 88 88 88 72 73 69 72 58 56 54 53 55 58 56 54 54 52 48 53 58 63 73 81 81 80 79 76 73 73 74 77 78 81 83 85 88 89 94 88 93 89 88 86 83 81 82 79 82 81 82 84 83 85 88 89 93 96 96 98 100 102 103 104 104 105 106 105 108 105 99 101 100 96 95 96 97 101 97 99 101 99 99 97 98 97 97 96 100 101 105 108 106 106 101 103 101 102 102 107 106 105 105 109 113 110 112 116 117 122 124 122 118 115 115 113 110 109 108 109 113 115 117 121 122 115 117 118 119 122 125 130 128 124 127 130 129 131 133 132 132 133 135 137 138 140 141 140 139 139 140 142 145 -2147483647 -2147483647 -2147483647 -2147483647 -2147483647 -2147483647 -2147483647 -2147483647 -2147483647 -2147483647 -2147483647 -2147483647 -2147483647 -2147483647 -2147483647 -2147483647 -2147483647 -2147483647 -2147483647 -2147483647 -2147483647 -2147483647 -2147483647 -2147483647 -2147483647 -2147483647 -2147483647 -2147483647 -2147483647 -2147483647 -2147483647 -2147483647 -2147483647 -2147483647 -2147483647 -2147483647 -2147483647 -2147483647 -2147483647 -2147483647 -2147483647 -2147483647 -2147483647 -2147483647 -2147483647 -2147483647 -2147483647 -2147483647 -2147483647 -2147483647 -2147483647
189 187 185 188 176 171 174 176 172 167 164 171 172 167 174 177 175 186 186 186 189 191 181 179 182 78 74 72 70 68 62 62 63 66 65 64 72 76 80 86 72 77 66 64 63 54 50 50 53 53 55 62 66 60 58 54 53 56 70 76 81 82 79 79 79 78 77 80 82 89 89 90 91 93 95 93 90 85 84 83 82 81 79 78 77 78 78 79 79 84 87 89 92 94 94 97 99 100 102 104 105 107 109 110 110 111 108 108 106 102 102 103 104 105 106 105 102 101 103 98 100 102 102 99 99 100 102 103 111 110 109 113 110 111 113 111 113 107 108 111 114 111 116 118 122 124 118 116 114 115 112 114 117 118 113 116 116 122 126 127 126 127 122 119 122 123 127 131 126 126 127 129 131 133 133 133 134 135 138 138 140 143 143 141 140 140 143 -2147483647 -2147483647 -2147483647 -2147483647 -2147483647 -2147483647 -2147483647 -2147483647 -2147483647 -2147483647 -2147483647 -2147483647 -2147483647 -2147483647 -2147483647 -2147483647 -2147483647 -2147483647 -2147483647 -2147483647 -2147483647 -2147483647 -2147483647 -2147483647 -2147483647 -2147483647 -2147483647 -2147483647 -2147483647 -2147483647 -2147483647 -2147483647 -2147483647 -2147483647 -2147483647 -2147483647 -2147483647 -2147483647 -2147483647 -2147483647 -2147483647 -2147483647 -2147483647 -2147483647 -2147483647 -2147483647 -2147483647 -2147483647 -2147483647 -2147483647 -2147483647 -2147483647 -2147483647
189 190 190 186 175 177 183 180 179 178 180 186 185 182 178 169 169 187 189 188 189 194 184 179 190 183 78 155 145 136 127 116 69 59 42 48 57 61 75 79 66 61 57 55 56 65 64 80 78 86 83 86 82 88 86 82 69 62 60 63 66 75 70 63 60 65 72 77 82 84 85 81 78 78 89 85 82 84 81 80 84 83 80 76 75 76 78 79 80 84 87 89 91 93 95 96 100 101 103 103 105 106 107 108 108 109 110 110 109 109 107 107 107 108 107 106 102 100 102 101 102 103 106 108 108 108 110 112 116 116 118 118 117 120 119 118 118 117 118 117 115 116 114 118 118 124 121 119 116 116 118 119 120 123 125 126 125 128 130 134 126 126 125 124 122 124 126 126 131 128 128 132 132 134 134 135 136 137 138 140 143 144 142 140 140 142 -2147483647 -2147483647 -2147483647 -2147483647 -2147483647 -2147483647 -2147483647 -2147483647 -2147483647 -2147483647 -2147483647 -2147483647 -2147483647 -2147483647 -2147483647 -2147483647 -2147483647 -2147483647 -2147483647 -2147483647 -2147483647 -2147483647 -2147483647 -2147483647 -2147483647 -2147483647 -2147483647 -2147483647 -2147483647 -2147483647 -2147483647 -2147483647 -2147483647 -2147483647 -2147483647 -2147483647 -2147483647 -2147483647 -2147483647 -2147483647 -2147483647 -2147483647 -2147483647 -2147483647 -2147483647 -2147483647 -2147483647 -2147483647 -2147483647 -2147483647 -2147483647 -2147483647 -2147483647 -2147483647
184 187 187 186 188 185 191 183 177 171 174 178 176 185 182 177 181 189 192 187 185 176 161 168 165 157 137 137 133 137 148 134 58 73 69 67 70 75 95 95 81 85 85 90 88 92 88 90 87 69 69 73 74 83 86 81 82 80 80 74 71 78 68 69 70 71 75 76 75 81 82 84 90 95 99 97 96 95 95 91 81 75 68 65 70 76 78 83 85 83 81 83 87 89 91 94 95 98 99 99 101 103 104 105 106 106 108 109 110 109 110 110 111 110 109 106 104 101 103 106 102 105 107 108 108 112 114 116 116 117 118 120 121 121 120 120 121 121 120 120 120 118 118 118 119 121 122 120 121 121 121 122 123 125 127 127 127 129 132 128 130 125 127 128 127 126 126 127 130 132 131 131 133 135 135 136 137 137 138 140 140 141 140 142 145 -2147483647 -2147483647 -2147483647 -2147483647 -2147483647 -2147483647 -2147483647 -2147483647 -2147483647 -2147483647 -2147483647 -2147483647 -2147483647 -2147483647 -2147483647 -2147483647 -2147483647 -2147483647 -2147483647 -2147483647 -2147483647 -2147483647 -2147483647 -2147483647 -2147483647 -2147483647 -2147483647 -2147483647 -2147483647 -2147483647 -2147483647 -2147483647 -2147483647 -2147483647 -2147483647 -2147483647 -2147483647 -2147483647 -2147483647 -2147483647 -2147483647 -2147483647 -2147483647 -2147483647 -2147483647 -2147483647 -2147483647 -2147483647 -2147483647 -2147483647 -2147483647 -2147483647 -2147483647 -2147483647 -2147483647
180 183 182 182 186 184 182 192 189 187 188 188 183 182 183 184 183 184 179 183 187 193 181 182 182 180 174 177 178 163 84 82 83 83 90 84 80 78 98 102 99 102 88 90 87 94 89 95 95 92 91 96 85 90 90 85 87 85 86 87 86 88 87 88 89 91 91 92 92 94 100 100 99 98 97 96 97 94 92 93 92 88 85 82 80 80 77 78 78 73 71 73 73 76 83 87 92 94 97 96 96 97 100 102 105 106 107 106 108 106 107 109 110 109 108 106 105 102 102 104 104 105 107 106 108 109 109 113 113 115 116 119 119 121 122 122 121 120 117 117 116 116 117 119 121 124 123 126 126 126 125 126 127 128 129 131 132 132 128 128 130 132 130 129 128 131 131 129 130 133 133 134 134 135 136 136 138 139 140 140 141 140 143 -2147483647 -2147483647 -2147483647 -2147483647 -2147483647 -2147483647 -2147483647 -2147483647 -2147483647 -2147483647 -2147483647 -2147483647 -2147483647 -2147483647 -2147483647 -2147483647 -2147483647 -2147483647 -2147483647 -2147483647 -2147483647 -2147483647 -2147483647 -2147483647 -2147483647 -2147483647 -2147483647 -2147483647 -2147483647 -2147483647 -2147483647 -2147483647 -2147483647 -2147483647 -2147483647 -2147483647 -2147483647 -2147483647 -2147483647 -2147483647 -2147483647 -2147483647 -2147483647 -2147483647 -2147483647 -2147483647 -2147483647 -2147483647 -2147483647 -2147483647 -2147483647 -2147483647 -2147483647 -2147483647 -2147483647 -2147483647 -2147483647
174 174 172 175 180 173 183 190 191 194 194 190 171 158 150 162 173 186 192 190 185 183 177 189 177 180 180 175 93 164 91 163 85 85 82 72 78 80 87 94 105 99 94 94 96 94 101 100 104 101 184 184 91 201 92 90 89 90 88 92 92 92 91 92 93 92 91 92 91 97 97 98 96 91 91 92 92 93 90 90 88 86 84 83 82 80 79 82 83 86 86 88 91 92 91 85 80 82 86 87 88 92 96 102 104 105 104 104 102 98 95 98 103 101 102 102 102 102 101 103 105 109 107 108 110 108 107 109 114 117 117 118 116 118 120 121 122 120 118 116 115 114 117 119 125 122 124 126 131 127 128 133 132 133 133 131 133 129 134 130 129 133 134 131 131 131 134 135 134 134 134 136 136 136 136 136 138 140 141 141 139 141 147 -2147483647 -2147483647 -2147483647 -2147483647 -2147483647 -2147483647 -2147483647 -2147483647 -2147483647 -2147483647 -2147483647 -2147483647 -2147483647 -2147483647 -2147483647 -2147483647 -2147483647 -2147483647 -2147483647 -2147483647 -2147483647 -2147483647 -2147483647 -2147483647 -2147483647 -2147483647 -2147483647 -2147483647 -2147483647 -2147483647 -2147483647 -2147483647 -2147483647 -2147483647 -2147483647 -2147483647 -2147483647 -2147483647 -2147483647 -2147483647 -2147483647 -2147483647 -2147483647 -2147483647 -2147483647 -2147483647 -2147483647 -2147483647 -2147483647 -2147483647 -2147483647 -2147483647 -2147483647 -2147483647 -2147483647 -2147483647 -2147483647
166 170 175 177 173 180 185 188 190 191 193 195 195 193 195 195 195 182 184 186 184 183 167 164 163 174 178 177 96 173 171 165 89 87 83 81 80 82 91 103 108 110 103 108 99 101 97 106 185 105 189 190 190 202 200 199 93 193 94 88 87 87 87 89 89 90 88 94 92 90 88 90 92 88 91 90 89 87 82 82 83 81 77 76 73 72 73 77 80 81 80 82 85 86 90 97 101 101 97 93 85 76 78 90 98 99 99 97 96 100 101 101 98 84 79 84 89 92 92 93 98 100 102 104 106 108 106 107 111 110 113 115 117 118 118 119 123 121 118 116 117 120 119 118 119 119 120 127 126 126 132 132 134 129 129 191 191 130 132 132 131 131 135 137 137 136 136 135 136 136 136 137 136 136 136 136 138 140 141 140 140 143 -2147483647 -2147483647 -2147483647 -2147483647 -2147483647 -2147483647 -2147483647 -2147483647 -2147483647 -2147483647 -2147483647 -2147483647 -2147483647 -2147483647 -2147483647 -2147483647 -2147483647 -2147483647 -2147483647 -2147483647 -2147483647 -2147483647 -2147483647 -2147483647 -2147483647 -2147483647 -2147483647 -2147483647 -2147483647 -2147483647 -2147483647 -2147483647 -2147483647 -2147483647 -2147483647 -2147483647 -2147483647 -2147483647 -2147483647 -2147483647 -2147483647 -2147483647 -2147483647 -2147483647 -2147483647 -2147483647 -2147483647 -2147483647 -2147483647 -2147483647 -2147483647 -2147483647 -2147483647 -2147483647 -2147483647 -2147483647 -2147483647 -2147483647
151 161 167 154 158 166 170 182 185 189 190 190 191 191 193 183 184 194 182 183 186 185 180 178 177 177 178 181 178 172 163 156 165 152 76 75 79 90 99 108 113 113 105 105 185 103 188 189 108 191 191 192 193 193 192 188 194 93 92 88 80 81 83 83 86 80 77 78 63 66 61 72 83 91 90 90 87 88 82 77 78 74 69 67 64 69 74 64 69 74 69 74 76 79 82 85 87 95 100 99 102 103 100 93 89 89 89 89 82 85 89 103 104 97 92 91 89 89 90 92 91 90 91 91 91 96 100 105 111 111 114 115 115 119 120 121 123 122 120 118 119 122 122 123 124 123 123 123 125 129 130 131 186 187 187 188 193 189 189 190 136 189 135 134 137 138 139 139 138 137 137 137 137 137 137 138 140 142 143 144 144 -2147483647 -2147483647 -2147483647 -2147483647 -2147483647 -2147483647 -2147483647 -2147483647 -2147483647 -2147483647 -2147483647 -2147483647 -2147483647 -2147483647 -2147483647 -2147483647 -2147483647 -2147483647 -2147483647 -2147483647 -2147483647 -2147483647 -2147483647 -2147483647 -2147483647 -2147483647 -2147483647 -2147483647 -2147483647 -2147483647 -2147483647 -2147483647 -2147483647 -2147483647 -2147483647 -2147483647 -2147483647 -2147483647 -2147483647 -2147483647 -2147483647 -2147483647 -2147483647 -2147483647 -2147483647 -2147483647 -2147483647 -2147483647 -2147483647 -2147483647 -2147483647 -2147483647 -2147483647 -2147483647 -2147483647 -2147483647 -2147483647 -2147483647 -2147483647
185 181 161 149 152 157 164 177 180 183 186 186 188 190 195 194 184 185 185 185 184 183 184 183 183 181 179 180 179 174 168 168 157 143 148 146 145 147 91 100 108 109 112 111 110 110 102 183 180 188 190 191 190 188 183 184 93 94 90 89 87 83 84 76 78 73 63 64 68 69 80 86 94 97 96 95 87 80 71 70 76 78 80 82 74 74 87 78 71 76 75 70 73 81 72 74 78 85 90 89 91 97 102 105 105 107 108 102 104 105 107 108 109 105 98 97 96 99 102 99 100 100 103 103 97 101 100 101 106 116 116 116 115 116 118 119 123 201 123 123 124 126 194 192 124 123 128 126 188 185 184 184 185 185 185 186 188 190 189 190 189 189 188 189 189 140 139 139 139 138 138 137 137 138 138 140 142 146 -2147483647 -2147483647 -2147483647 -2147483647 -2147483647 -2147483647 -2147483647 -2147483647 -2147483647 -2147483647 -2147483647 -2147483647 -2147483647 -2147483647 -2147483647 -2147483647 -2147483647 -2147483647 -2147483647 -2147483647 -2147483647 -2147483647 -2147483647 -2147483647 -2147483647 -2147483647 -2147483647 -2147483647 -2147483647 -2147483647 -2147483647 -2147483647 -2147483647 -2147483647 -2147483647 -2147483647 -2147483647 -2147483647 -2147483647 -2147483647 -2147483647 -2147483647 -2147483647 -2147483647 -2147483647 -2147483647 -2147483647 -2147483647 -2147483647 -2147483647 -2147483647 -2147483647 -2147483647 -2147483647 -2147483647 -2147483647 -2147483647 -2147483647 -2147483647 -2147483647 -2147483647 -2147483647
193 197 198 174 162 166 169 166 170 175 181 182 186 192 194 195 196 184 183 182 181 178 178 179 180 181 181 181 178 173 175 172 167 155 144 147 156 157 83 87 92 94 95 97 95 92 163 178 172 184 184 186 183 181 177 93 92 91 94 93 93 91 92 90 94 94 93 94 96 100 101 101 100 97 92 90 85 82 78 76 82 89 92 95 94 94 94 87 86 90 90 89 83 89 84 76 74 75 82 85 87 92 95 94 102 110 107 106 106 110 117 105 110 109 107 106 101 99 93 98 105 104 99 105 113 117 114 112 111 114 121 125 119 119 119 120 122 199 199 198 196 195 194 192 192 191 190 188 187 184 182 184 183 184 185 185 186 187 188 188 188 189 189 188 188 141 140 139 140 140 139 138 138 139 141 145 -2147483647 -2147483647 -2147483647 -2147483647 -2147483647 -2147483647 -2147483647 -2147483647 -2147483647 -2147483647 -2147483647 -2147483647 -2147483647 -2147483647 -2147483647 -2147483647 -2147483647 -2147483647 -2147483647 -2147483647 -2147483647 -2147483647 -2147483647 -2147483647 -2147483647 -2147483647 -2147483647 -2147483647 -2147483647 -2147483647 -2147483647 -2147483647 -2147483647 -2147483647 -2147483647 -2147483647 -2147483647 -2147483647 -2147483647 -2147483647 -2147483647 -2147483647 -2147483647 -2147483647 -2147483647 -2147483647 -2147483647 -2147483647 -2147483647 -2147483647 -2147483647 -2147483647 -2147483647 -2147483647 -2147483647 -2147483647 -2147483647 -2147483647 -2147483647 -2147483647 -2147483647 -2147483647 -2147483647 -2147483647
171 195 203 187 179 185 191 176 176 180 184 185 189 186 190 189 189 176 175 175 176 179 180 180 180 176 179 180 179 177 180 178 176 176 174 167 169 170 170 174 108 170 168 83 83 80 77 89 183 176 176 179 187 182 183 90 92 92 93 92 93 94 95 95 101 102 103 103 99 96 95 95 93 91 90 88 88 88 91 92 94 96 96 95 92 94 95 97 100 98 99 98 98 98 95 91 92 88 92 89 89 88 91 98 106 105 102 100 104 109 112 113 117 194 120 118 113 108 103 100 99 106 111 108 106 109 119 125 125 125 125 125 126 122 123 196 196 196 197 197 197 197 196 195 194 194 193 192 191 189 186 184 181 180 181 183 183 187 188 188 188 188 188 187 185 185 184 139 138 139 141 140 142 145 148 -2147483647 -2147483647 -2147483647 -2147483647 -2147483647 -2147483647 -2147483647 -2147483647 -2147483647 -2147483647 -2147483647 -2147483647 -2147483647 -2147483647 -2147483647 -2147483647 -2147483647 -2147483647 -2147483647 -2147483647 -2147483647 -2147483647 -2147483647 -2147483647 -2147483647 -2147483647 -2147483647 -2147483647 -2147483647 -2147483647 -2147483647 -2147483647 -2147483647 -2147483647 -2147483647 -2147483647 -2147483647 -2147483647 -2147483647 -2147483647 -2147483647 -2147483647 -2147483647 -2147483647 -2147483647 -2147483647 -2147483647 -2147483647 -2147483647 -2147483647 -2147483647 -2147483647 -2147483647 -2147483647 -2147483647 -2147483647 -2147483647 -2147483647 -2147483647 -2147483647 -2147483647 -2147483647 -2147483647 -2147483647 -2147483647
185 174 196 205 202 197 191 188 177 172 174 174 183 177 175 173 167 164 166 167 173 174 180 179 176 175 175 177 174 175 173 177 178 180 179 180 179 180 177 178 179 181 179 178 173 102 169 176 169 96 96 93 183 93 91 92 91 91 92 91 94 91 97 98 99 100 99 99 100 100 102 104 106 105 104 97 96 98 90 89 84 81 87 93 92 94 96 98 95 92 93 96 99 102 100 98 102 103 102 99 98 97 96 98 104 99 93 98 102 107 114 116 188 188 190 193 117 117 116 111 101 101 106 112 116 115 113 124 127 129 128 128 126 123 195 197 196 195 196 197 197 197 197 197 194 193 193 194 193 189 188 187 186 186 184 185 186 187 187 187 187 187 187 187 187 185 183 182 139 140 142 143 144 147 191 -2147483647 -2147483647 -2147483647 -2147483647 -2147483647 -2147483647 -2147483647 -2147483647 -2147483647 -2147483647 -2147483647 -2147483647 -2147483647 -2147483647 -2147483647 -2147483647 -2147483647 -2147483647 -2147483647 -2147483647 -2147483647 -2147483647 -2147483647 -2147483647 -2147483647 -2147483647 -2147483647 -2147483647 -2147483647 -2147483647 -2147483647 -2147483647 -2147483647 -2147483647 -2147483647 -2147483647 -2147483647 -2147483647 -2147483647 -2147483647 -2147483647 -2147483647 -2147483647 -2147483647 -2147483647 -2147483647 -2147483647 -2147483647 -2147483647 -2147483647 -2147483647 -2147483647 -2147483647 -2147483647 -2147483647 -2147483647 -2147483647 -2147483647 -2147483647 -2147483647 -2147483647 -2147483647 -2147483647 -2147483647 -2147483647
202 201 196 192 203 199 197 193 186 170 163 171 179 174 169 170 168 172 171 174 172 178 176 172 170 170 172 175 172 172 172 170 172 175 174 176 175 174 179 179 176 181 190 175 102 173 93 167 171 92 92 97 97 98 98 95 94 91 94 93 92 93 100 97 94 94 91 94 90 94 95 91 101 104 105 110 111 107 105 95 101 96 92 92 98 90 90 97 96 98 98 98 100 100 101 101 101 99 102 100 101 105 106 108 107 105 101 101 102 106 109 109 112 181 112 186 192 191 188 118 115 109 106 108 109 117 122 124 126 129 129 130 132 195 194 194 195 195 195 194 194 194 194 194 193 191 192 191 190 189 188 186 185 186 186 186 187 187 188 188 187 187 187 186 187 187 185 182 183 184 184 142 142 187 190 -2147483647 -2147483647 -2147483647 -2147483647 -2147483647 -2147483647 -2147483647 -2147483647 -2147483647 -2147483647 -2147483647 -2147483647 -2147483647 -2147483647 -2147483647 -2147483647 -2147483647 -2147483647 -2147483647 -2147483647 -2147483647 -2147483647 -2147483647 -2147483647 -2147483647 -2147483647 -2147483647 -2147483647 -2147483647 -2147483647 -2147483647 -2147483647 -2147483647 -2147483647 -2147483647 -2147483647 -2147483647 -2147483647 -2147483647 -2147483647 -2147483647 -2147483647 -2147483647 -2147483647 -2147483647 -2147483647 -2147483647 -2147483647 -2147483647 -2147483647 -2147483647 -2147483647 -2147483647 -2147483647 -2147483647 -2147483647 -2147483647 -2147483647 -2147483647 -2147483647 -2147483647 -2147483647 -2147483647 -2147483647 -2147483647
206 207 203 186 176 199 201 195 195 189 175 174 178 174 172 177 178 168 170 174 176 176 174 171 168 169 172 171 170 169 171 169 174 171 172 173 175 176 179 179 178 172 176 172 170 89 85 85 86 89 88 85 91 91 93 90 95 90 95 94 92 97 98 98 108 102 104 99 101 103 110 102 106 110 108 110 112 113 113 111 111 111 108 108 106 104 97 90 84 91 88 94 95 98 97 99 99 97 98 100 103 104 106 104 103 102 104 102 105 107 108 106 105 107 177 180 186 190 186 186 190 188 116 114 110 113 115 121 123 125 127 193 195 195 194 193 194 194 193 193 192 192 192 192 191 189 190 189 188 187 185 184 185 185 186 186 187 188 188 188 187 187 185 185 186 186 184 183 184 184 183 183 184 189 -2147483647 -2147483647 -2147483647 -2147483647 -2147483647 -2147483647 -2147483647 -2147483647 -2147483647 -2147483647 -2147483647 -2147483647 -2147483647 -2147483647 -2147483647 -2147483647 -2147483647 -2147483647 -2147483647 -2147483647 -2147483647 -2147483647 -2147483647 -2147483647 -2147483647 -2147483647 -2147483647 -2147483647 -2147483647 -2147483647 -2147483647 -2147483647 -2147483647 -2147483647 -2147483647 -2147483647 -2147483647 -2147483647 -2147483647 -2147483647 -2147483647 -2147483647 -2147483647 -2147483647 -2147483647 -2147483647 -2147483647 -2147483647 -2147483647 -2147483647 -2147483647 -2147483647 -2147483647 -2147483647 -2147483647 -2147483647 -2147483647 -2147483647 -2147483647 -2147483647 -2147483647 -2147483647 -2147483647 -2147483647 -2147483647 -2147483647
203 198 203 200 194 178 186 194 194 194 182 175 175 175 183 175 178 176 180 167 156 156 160 167 170 170 169 169 169 171 170 171 172 169 171 176 177 177 179 182 175 181 171 171 167 166 168 170 94 162 97 91 95 83 94 89 93 93 91 93 102 97 101 104 113 109 113 114 115 114 115 112 113 113 112 111 111 114 114 113 113 113 108 103 100 103 99 105 100 99 98 94 90 91 94 94 97 98 103 105 101 100 103 103 107 109 107 109 106 105 107 107 105 110 173 176 179 185 188 190 189 184 184 182 119 117 116 120 121 123 124 186 189 192 192 193 193 193 192 191 190 190 190 190 189 190 189 189 188 187 186 184 184 184 184 184 184 187 187 187 187 186 185 183 183 183 182 183 183 183 182 184 189 -2147483647 -2147483647 -2147483647 -2147483647 -2147483647 -2147483647 -2147483647 -2147483647 -2147483647 -2147483647 -2147483647 -2147483647 -2147483647 -2147483647 -2147483647 -2147483647 -2147483647 -2147483647 -2147483647 -2147483647 -2147483647 -2147483647 -2147483647 -2147483647 -2147483647 -2147483647 -2147483647 -2147483647 -2147483647 -2147483647 -2147483647 -2147483647 -2147483647 -2147483647 -2147483647 -2147483647 -2147483647 -2147483647 -2147483647 -2147483647 -2147483647 -2147483647 -2147483647 -2147483647 -2147483647 -2147483647 -2147483647 -2147483647 -2147483647 -2147483647 -2147483647 -2147483647 -2147483647 -2147483647 -2147483647 -2147483647 -2147483647 -2147483647 -2147483647 -2147483647 -2147483647 -2147483647 -2147483647 -2147483647 -2147483647 -2147483647 -2147483647
204 203 207 206 203 205 186 163 162 175 172 168 173 183 183 177 176 178 163 161 149 150 160 160 157 158 160 153 163 160 160 159 153 163 149 164 157 161 177 183 177 169 174 176 172 172 173 179 178 181 176 105 108 106 109 111 112 112 106 111 109 106 107 111 119 119 119 119 119 118 117 116 116 114 112 113 113 113 113 114 116 116 113 112 112 111 109 109 106 106 105 104 100 99 103 94 94 99 94 99 103 107 169 169 106 108 169 171 171 171 106 105 105 170 171 174 177 178 182 188 189 185 186 184 183 186 184 183 182 183 183 185 185 188 190 192 191 190 190 190 189 188 188 188 189 188 188 189 188 187 186 185 184 183 182 181 181 183 185 185 185 184 183 183 183 182 181 182 182 183 185 -2147483647 -2147483647 -2147483647 -2147483647 -2147483647 -2147483647 -2147483647 -2147483647 -2147483647 -2147483647 -2147483647 -2147483647 -2147483647 -2147483647 -2147483647 -2147483647 -2147483647 -2147483647 -2147483647 -2147483647 -2147483647 -2147483647 -2147483647 -2147483647 -2147483647 -2147483647 -2147483647 -2147483647 -2147483647 -2147483647 -2147483647 -2147483647 -2147483647 -2147483647 -2147483647 -2147483647 -2147483647 -2147483647 -2147483647 -2147483647 -2147483647 -2147483647 -2147483647 -2147483647 -2147483647 -2147483647 -2147483647 -2147483647 -2147483647 -2147483647 -2147483647 -2147483647 -2147483647 -2147483647 -2147483647 -2147483647 -2147483647 -2147483647 -2147483647 -2147483647 -2147483647 -2147483647 -2147483647 -2147483647 -2147483647 -2147483647 -2147483647 -2147483647 -2147483647
201 202 203 205 207 195 205 196 186 180 165 158 171 170 168 169 173 173 163 170 177 172 176 176 175 172 167 164 159 157 147 152 149 158 162 162 164 169 183 188 186 172 186 182 178 179 183 183 182 181 183 182 117 116 116 117 117 118 120 114 116 118 119 127 126 125 125 123 120 119 118 118 177 117 115 114 115 116 117 118 117 117 116 116 116 118 116 114 112 111 160 158 157 158 158 157 157 156 153 105 102 104 104 104 165 170 171 170 170 170 169 168 168 168 170 172 175 181 185 186 188 189 190 190 189 187 185 185 181 181 183 183 184 186 189 189 189 190 189 189 188 187 187 186 187 187 188 188 187 187 186 186 185 184 183 180 180 181 183 184 183 182 182 182 182 181 181 183 184 -2147483647 -2147483647 -2147483647 -2147483647 -2147483647 -2147483647 -2147483647 -2147483647 -2147483647 -2147483647 -2147483647 -2147483647 -2147483647 -2147483647 -2147483647 -2147483647 -2147483647 -2147483647 -2147483647 -2147483647 -2147483647 -2147483647 -2147483647 -2147483647 -2147483647 -2147483647 -2147483647 -2147483647 -2147483647 -2147483647 -2147483647 -2147483647 -2147483647 -2147483647 -2147483647 -2147483647 -2147483647 -2147483647 -2147483647 -2147483647 -2147483647 -2147483647 -2147483647 -2147483647 -2147483647 -2147483647 -2147483647 -2147483647 -2147483647 -2147483647 -2147483647 -2147483647 -2147483647 -2147483647 -2147483647 -2147483647 -2147483647 -2147483647 -2147483647 -2147483647 -2147483647 -2147483647 -2147483647 -2147483647 -2147483647 -2147483647 -2147483647 -2147483647 -2147483647 -2147483647 -2147483647
195 195 197 200 203 195 196 194 194 196 197 194 197 197 194 191 189 187 185 179 183 185 184 178 171 168 168 171 174 176 172 175 174 175 170 172 171 175 177 190 188 188 189 182 179 177 179 181 184 185 182 185 179 123 119 119 121 120 122 124 119 129 131 128 126 126 181 181 180 175 178 178 180 175 117 116 115 116 117 178 180 181 180 182 182 184 183 181 181 185 170 158 158 158 157 158 167 167 168 169 169 169 168 169 167 164 166 168 171 173 173 172 172 171 171 172 175 178 184 192 192 196 200 -2147483647 -2147483647 199 193 189 187 187 187 187 186 185 186 188 188 188 187 187 187 185 185 185 184 186 187 187 186 185 185 185 185 185 184 182 181 182 183 183 182 181 181 181 181 181 183 186 -2147483647 -2147483647 -2147483647 -2147483647 -2147483647 -2147483647 -2147483647 -2147483647 -2147483647 -2147483647 -2147483647 -2147483647 -2147483647 -2147483647 -2147483647 -2147483647 -2147483647 -2147483647 -2147483647 -2147483647 -2147483647 -2147483647 -2147483647 -2147483647 -2147483647 -2147483647 -2147483647 -2147483647 -2147483647 -2147483647 -2147483647 -2147483647 -2147483647 -2147483647 -2147483647 -2147483647 -2147483647 -2147483647 -2147483647 -2147483647 -2147483647 -2147483647 -2147483647 -2147483647 -2147483647 -2147483647 -2147483647 -2147483647 -2147483647 -2147483647 -2147483647 -2147483647 -2147483647 -2147483647 -2147483647 -2147483647 -2147483647 -2147483647 -2147483647 -2147483647 -2147483647 -2147483647 -2147483647 -2147483647 -2147483647 -2147483647 -2147483647 -2147483647 -2147483647 -2147483647 -2147483647 -2147483647
181 192 197 200 193 194 196 195 197 198 198 197 198 195 191 186 186 181 180 182 184 185 184 185 180 180 177 178 181 181 181 180 180 173 171 173 175 173 175 185 188 192 189 184 181 178 179 185 186 189 187 187 183 185 127 124 125 126 126 128 182 185 184 186 188 189 186 184 176 176 180 176 180 181 176 174 117 116 117 175 177 180 182 184 182 181 182 183 183 184 183 181 183 185 182 177 178 174 171 171 169 169 169 169 171 171 170 169 169 169 172 173 174 175 175 178 179 181 183 189 194 195 196 198 198 196 193 192 191 192 191 191 190 188 187 188 189 188 187 186 186 186 186 185 183 183 185 186 185 185 184 184 184 184 183 182 182 182 182 182 181 180 180 181 182 185 -2147483647 -2147483647 -2147483647 -2147483647 -2147483647 -2147483647 -2147483647 -2147483647 -2147483647 -2147483647 -2147483647 -2147483647 -2147483647 -2147483647 -2147483647 -2147483647 -2147483647 -2147483647 -2147483647 -2147483647 -2147483647 -2147483647 -2147483647 -2147483647 -2147483647 -2147483647 -2147483647 -2147483647 -2147483647 -2147483647 -2147483647 -2147483647 -2147483647 -2147483647 -2147483647 -2147483647 -2147483647 -2147483647 -2147483647 -2147483647 -2147483647 -2147483647 -2147483647 -2147483647 -2147483647 -2147483647 -2147483647 -2147483647 -2147483647 -2147483647 -2147483647 -2147483647 -2147483647 -2147483647 -2147483647 -2147483647 -2147483647 -2147483647 -2147483647 -2147483647 -2147483647 -2147483647 -2147483647 -2147483647 -2147483647 -2147483647 -2147483647 -2147483647 -2147483647 -2147483647 -2147483647 -2147483647 -2147483647 -2147483647
195 199 200 201 197 190 192 193 195 193 194 196 196 194 190 186 182 182 185 183 184 185 186 186 183 182 177 176 178 178 181 178 174 174 171 173 176 176 176 176 187 189 187 183 179 177 180 184 185 187 186 186 191 189 198 194 193 185 181 185 183 182 184 185 186 186 186 187 188 187 185 184 185 186 187 187 187 174 172 172 175 179 179 179 179 180 181 182 182 182 182 181 182 182 181 179 180 184 186 182 179 179 174 170 171 172 171 172 171 170 169 169 173 175 177 178 180 181 184 188 190 191 193 193 193 192 191 189 190 191 192 191 191 190 189 189 189 189 187 186 186 188 188 186 185 185 185 185 185 185 182 181 182 183 182 181 181 181 181 180 179 180 182 185 185 -2147483647 -2147483647 -2147483647 -2147483647 -2147483647 -2147483647 -2147483647 -2147483647 -2147483647 -2147483647 -2147483647 -2147483647 -2147483647 -2147483647 -2147483647 -2147483647 -2147483647 -2147483647 -2147483647 -2147483647 -2147483647 -2147483647 -2147483647 -2147483647 -2147483647 -2147483647 -2147483647 -2147483647 -2147483647 -2147483647 -2147483647 -2147483647 -2147483647 -2147483647 -2147483647 -2147483647 -2147483647 -2147483647 -2147483647 -2147483647 -2147483647 -2147483647 -2147483647 -2147483647 -2147483647 -2147483647 -2147483647 -2147483647 -2147483647 -2147483647 -2147483647 -2147483647 -2147483647 -2147483647 -2147483647 -2147483647 -2147483647 -2147483647 -2147483647 -2147483647 -2147483647 -2147483647 -2147483647 -2147483647 -2147483647 -2147483647 -2147483647 -2147483647 -2147483647 -2147483647 -2147483647 -2147483647 -2147483647 -2147483647 -2147483647
195 194 197 186 185 186 187 188 191 190 192 195 194 191 188 187 185 183 185 185 184 182 183 184 183 182 181 180 179 180 181 178 177 176 173 182 185 186 187 187 187 188 185 186 184 182 179 177 179 181 186 187 193 190 193 191 189 185 183 182 181 182 183 184 185 185 185 186 185 185 185 185 185 186 187 188 189 188 186 183 179 179 179 178 177 179 179 181 181 182 182 182 182 181 181 180 181 182 182 182 180 180 181 180 178 179 173 171 170 171 173 172 171 172 174 178 180 182 184 186 187 188 189 190 190 190 190 189 188 188 188 187 187 188 190 189 189 187 186 186 187 187 186 186 186 185 184 184 185 184 181 180 182 182 180 180 180 180 180 179 179 181 -2147483647 -2147483647 -2147483647 -2147483647 -2147483647 -2147483647 -2147483647 -2147483647 -2147483647 -2147483647 -2147483647 -2147483647 -2147483647 -2147483647 -2147483647 -2147483647 -2147483647 -2147483647 -2147483647 -2147483647 -2147483647 -2147483647 -2147483647 -2147483647 -2147483647 -2147483647 -2147483647 -2147483647 -2147483647 -2147483647 -2147483647 -2147483647 -2147483647 -2147483647 -2147483647 -2147483647 -2147483647 -2147483647 -2147483647 -2147483647 -2147483647 -2147483647 -2147483647 -2147483647 -2147483647 -2147483647 -2147483647 -2147483647 -2147483647 -2147483647 -2147483647 -2147483647 -2147483647 -2147483647 -2147483647 -2147483647 -2147483647 -2147483647 -2147483647 -2147483647 -2147483647 -2147483647 -2147483647 -2147483647 -2147483647 -2147483647 -2147483647 -2147483647 -2147483647 -2147483647 -2147483647 -2147483647 -2147483647 -2147483647 -2147483647 -2147483647 -2147483647 -2147483647
190 191 194 193 182 182 184 186 186 188 190 191 193 191 190 189 186 183 183 186 185 184 184 185 183 182 181 180 180 180 180 177 176 175 174 184 183 183 185 185 184 185 184 184 182 181 180 181 180 179 180 182 186 186 187 187 186 184 183 182 182 183 182 183 184 184 184 184 184 184 184 184 184 184 186 185 185 185 184 182 179 178 178 177 178 179 179 179 180 180 181 181 181 181 180 180 180 180 181 180 180 179 179 179 179 179 179 180 175 172 174 175 173 174 174 175 178 180 180 182 183 184 186 188 189 188 189 189 189 188 186 185 186 188 189 188 187 187 186 186 186 185 185 184 184 184 183 182 182 181 181 182 181 181 179 178 178 179 178 178 180 184 -2147483647 -2147483647 -2147483647 -2147483647 -2147483647 -2147483647 -2147483647 -2147483647 -2147483647 -2147483647 -2147483647 -2147483647 -2147483647 -2147483647 -2147483647 -2147483647 -2147483647 -2147483647 -2147483647 -2147483647 -2147483647 -2147483647 -2147483647 -2147483647 -2147483647 -2147483647 -2147483647 -2147483647 -2147483647 -2147483647 -2147483647 -2147483647 -2147483647 -2147483647 -2147483647 -2147483647 -2147483647 -2147483647 -2147483647 -2147483647 -2147483647 -2147483647 -2147483647 -2147483647 -2147483647 -2147483647 -2147483647 -2147483647 -2147483647 -2147483647 -2147483647 -2147483647 -2147483647 -2147483647 -2147483647 -2147483647 -2147483647 -2147483647 -2147483647 -2147483647 -2147483647 -2147483647 -2147483647 -2147483647 -2147483647 -2147483647 -2147483647 -2147483647 -2147483647 -2147483647 -2147483647 -2147483647 -2147483647 -2147483647 -2147483647 -2147483647 -2147483647 -2147483647
188 188 190 190 190 190 181 185 186 189 190 191 192 191 188 186 183 182 183 184 185 184 184 184 183 181 181 181 180 180 178 178 178 176 186 174 182 179 179 181 182 184 185 183 184 182 183 185 188 189 188 189 188 184 185 184 184 183 182 182 181 181 181 181 182 182 183 183 183 183 182 182 183 184 183 184 183 183 182 180 179 178 179 179 179 179 177 178 178 180 181 181 181 180 180 180 179 179 179 180 179 178 178 177 177 177 178 178 178 178 177 178 179 182 183 182 178 179 180 182 183 183 184 185 187 187 188 189 188 187 186 186 186 187 187 187 186 186 186 185 185 185 183 183 183 183 182 182 181 180 181 181 183 182 178 177 178 180 181 183 -2147483647 -2147483647 -2147483647 -2147483647 -2147483647 -2147483647 -2147483647 -2147483647 -2147483647 -2147483647 -2147483647 -2147483647 -2147483647 -2147483647 -2147483647 -2147483647 -2147483647 -2147483647 -2147483647 -2147483647 -2147483647 -2147483647 -2147483647 -2147483647 -2147483647 -2147483647 -2147483647 -2147483647 -2147483647 -2147483647 -2147483647 -2147483647 -2147483647 -2147483647 -2147483647 -2147483647 -2147483647 -2147483647 -2147483647 -2147483647 -2147483647 -2147483647 -2147483647 -2147483647 -2147483647 -2147483647 -2147483647 -2147483647 -2147483647 -2147483647 -2147483647 -2147483647 -2147483647 -2147483647 -2147483647 -2147483647 -2147483647 -2147483647 -2147483647 -2147483647 -2147483647 -2147483647 -2147483647 -2147483647 -2147483647 -2147483647 -2147483647 -2147483647 -2147483647 -2147483647 -2147483647 -2147483647 -2147483647 -2147483647 -2147483647 -2147483647 -2147483647 -2147483647 -2147483647 -2147483647
188 187 189 191 181 179 180 183 185 186 187 188 190 190 188 186 185 183 184 185 184 184 184 184 183 181 180 177 178 178 179 179 176 186 186 183 184 182 182 180 180 183 187 187 184 184 187 186 188 189 188 185 184 184 183 183 183 181 181 181 181 180 180 181 181 181 182 182 182 182 182 182 182 182 182 182 182 181 181 179 180 180 180 179 180 180 179 178 177 178 180 180 181 181 181 181 179 178 178 178 177 177 176 177 176 177 176 176 178 178 177 177 179 181 181 181 181 180 181 182 184 183 183 184 185 186 186 187 186 186 186 186 186 186 186 187 186 186 185 183 183 183 182 182 182 181 180 180 180 178 179 182 186 182 178 177 180 -2147483647 -2147483647 -2147483647 -2147483647 -2147483647 -2147483647 -2147483647 -2147483647 -2147483647 -2147483647 -2147483647 -2147483647 -2147483647 -2147483647 -2147483647 -2147483647 -2147483647 -2147483647 -2147483647 -2147483647 -2147483647 -2147483647 -2147483647 -2147483647 -2147483647 -2147483647 -2147483647 -2147483647 -2147483647 -2147483647 -2147483647 -2147483647 -2147483647 -2147483647 -2147483647 -2147483647 -2147483647 -2147483647 -2147483647 -2147483647 -2147483647 -2147483647 -2147483647 -2147483647 -2147483647 -2147483647 -2147483647 -2147483647 -2147483647 -2147483647 -2147483647 -2147483647 -2147483647 -2147483647 -2147483647 -2147483647 -2147483647 -2147483647 -2147483647 -2147483647 -2147483647 -2147483647 -2147483647 -2147483647 -2147483647 -2147483647 -2147483647 -2147483647 -2147483647 -2147483647 -2147483647 -2147483647 -2147483647 -2147483647 -2147483647 -2147483647 -2147483647 -2147483647 -2147483647 -2147483647 -2147483647 -2147483647 -2147483647
189 190 190 192 192 182 191 180 181 181 182 184 187 188 189 186 187 184 186 185 184 182 179 179 183 177 173 174 174 174 172 175 188 187 185 183 181 181 179 179 178 177 180 184 185 184 183 186 186 185 186 185 184 183 182 181 181 180 180 180 179 180 181 181 180 180 181 181 182 182 182 182 182 182 181 181 179 178 179 179 179 179 180 180 180 180 179 178 178 178 178 178 179 180 180 180 179 177 177 177 177 176 176 176 177 178 177 177 177 178 179 179 179 179 181 181 181 182 182 182 182 183 183 183 184 184 184 184 185 185 185 185 184 184 185 185 185 184 182 180 179 180 181 181 180 180 180 179 179 177 178 180 184 -2147483647 182 -2147483647 -2147483647 -2147483647 -2147483647 -2147483647 -2147483647 -2147483647 -2147483647 -2147483647 -2147483647 -2147483647 -2147483647 -2147483647 -2147483647 -2147483647 -2147483647 -2147483647 -2147483647 -2147483647 -2147483647 -2147483647 -2147483647 -2147483647 -2147483647 -2147483647 -2147483647 -2147483647 -2147483647 -2147483647 -2147483647 -2147483647 -2147483647 -2147483647 -2147483647 -2147483647 -2147483647 -2147483647 -2147483647 -2147483647 -2147483647 -2147483647 -2147483647 -2147483647 -2147483647 -2147483647 -2147483647 -2147483647 -2147483647 -2147483647 -2147483647 -2147483647 -2147483647 -2147483647 -2147483647 -2147483647 -2147483647 -2147483647 -2147483647 -2147483647 -2147483647 -2147483647 -2147483647 -2147483647 -2147483647 -2147483647 -2147483647 -2147483647 -2147483647 -2147483647 -2147483647 -2147483647 -2147483647 -2147483647 -2147483647 -2147483647 -2147483647 -2147483647 -2147483647 -2147483647 -2147483647 -2147483647 -2147483647 -2147483647 -2147483647 -2147483647
185 188 190 192 193 194 184 192 182 183 182 183 181 179 187 187 187 187 184 184 184 181 180 181 180 176 174 173 172 170 170 181 183 188 186 186 185 183 181 177 175 177 180 182 185 184 184 184 184 184 185 184 183 183 183 181 180 180 180 179 180 180 180 180 180 180 180 180 180 181 180 181 181 181 180 180 179 179 178 178 178 178 178 179 179 179 179 178 177 177 178 177 177 177 178 178 177 176 176 175 175 176 177 177 177 177 176 177 178 177 177 178 179 178 179 180 180 180 182 181 181 182 182 182 182 183 183 184 184 184 184 184 183 183 183 182 181 181 180 176 176 177 179 179 178 179 179 179 179 178 178 180 -2147483647 -2147483647 -2147483647 -2147483647 -2147483647 -2147483647 -2147483647 -2147483647 -2147483647 -2147483647 -2147483647 -2147483647 -2147483647 -2147483647 -2147483647 -2147483647 -2147483647 -2147483647 -2147483647 -2147483647 -2147483647 -2147483647 -2147483647 -2147483647 -2147483647 -2147483647 -2147483647 -2147483647 -2147483647 -2147483647 -2147483647 -2147483647 -2147483647 -2147483647 -2147483647 -2147483647 -2147483647 -2147483647 -2147483647 -2147483647 -2147483647 -2147483647 -2147483647 -2147483647 -2147483647 -2147483647 -2147483647 -2147483647 -2147483647 -2147483647 -2147483647 -2147483647 -2147483647 -2147483647 -2147483647 -2147483647 -2147483647 -2147483647 -2147483647 -2147483647 -2147483647 -2147483647 -2147483647 -2147483647 -2147483647 -2147483647 -2147483647 -2147483647 -2147483647 -2147483647 -2147483647 -2147483647 -2147483647 -2147483647 -2147483647 -2147483647 -2147483647 -2147483647 -2147483647 -2147483647 -2147483647 -2147483647 -2147483647 -2147483647 -2147483647 -2147483647 -2147483647 -2147483647
185 187 189 190 192 194 195 195 183 180 179 180 180 173 174 177 178 182 184 184 184 182 186 185 184 184 182 177 176 173 172 181 184 186 188 189 193 188 187 185 181 182 185 184 185 184 185 183 183 183 184 184 183 183 181 180 181 179 179 179 179 179 179 179 179 179 179 179 179 178 179 179 180 179 179 180 179 178 178 177 177 176 176 177 177 178 178 178 177 176 176 175 174 174 175 175 175 175 174 174 174 175 174 176 175 175 175 175 176 177 177 177 178 179 178 179 179 179 179 181 180 181 182 181 182 183 182 182 182 183 184 183 184 184 182 182 182 182 183 181 179 180 182 185 184 182 182 182 -2147483647 -2147483647 -2147483647 -2147483647 -2147483647 -2147483647 -2147483647 -2147483647 -2147483647 -2147483647 -2147483647 -2147483647 -2147483647 -2147483647 -2147483647 -2147483647 -2147483647 -2147483647 -2147483647 -2147483647 -2147483647 -2147483647 -2147483647 -2147483647 -2147483647 -2147483647 -2147483647 -2147483647 -2147483647 -2147483647 -2147483647 -2147483647 -2147483647 -2147483647 -2147483647 -2147483647 -2147483647 -2147483647 -2147483647 -2147483647 -2147483647 -2147483647 -2147483647 -2147483647 -2147483647 -2147483647 -2147483647 -2147483647 -2147483647 -2147483647 -2147483647 -2147483647 -2147483647 -2147483647 -2147483647 -2147483647 -2147483647 -2147483647 -2147483647 -2147483647 -2147483647 -2147483647 -2147483647 -2147483647 -2147483647 -2147483647 -2147483647 -2147483647 -2147483647 -2147483647 -2147483647 -2147483647 -2147483647 -2147483647 -2147483647 -2147483647 -2147483647 -2147483647 -2147483647 -2147483647 -2147483647 -2147483647 -2147483647 -2147483647 -2147483647 -2147483647 -2147483647 -2147483647 -2147483647 -2147483647 -2147483647 -2147483647
187 188 186 189 192 191 190 189 193 182 183 183 182 180 180 177 176 180 179 178 180 185 186 184 183 182 182 183 193 190 184 183 188 190 189 189 188 187 186 186 186 186 187 185 183 184 183 183 183 183 183 183 182 182 181 180 179 179 178 178 178 177 178 178 179 178 178 178 177 176 177 178 177 178 178 178 177 177 177 176 176 173 173 174 176 176 175 176 174 173 173 173 172 172 173 173 173 174 174 173 173 174 174 174 175 174 174 174 175 175 176 177 176 178 178 177 178 178 178 179 180 180 180 181 180 180 180 181 181 182 183 182 183 183 182 184 185 186 -2147483647 -2147483647 -2147483647 -2147483647 -2147483647 -2147483647 -2147483647 -2147483647 -2147483647 -2147483647 -2147483647 -2147483647 -2147483647 -2147483647 -2147483647 -2147483647 -2147483647 -2147483647 -2147483647 -2147483647 -2147483647 -2147483647 -2147483647 -2147483647 -2147483647 -2147483647 -2147483647 -2147483647 -2147483647 -2147483647 -2147483647 -2147483647 -2147483647 -2147483647 -2147483647 -2147483647 -2147483647 -2147483647 -2147483647 -2147483647 -2147483647 -2147483647 -2147483647 -2147483647 -2147483647 -2147483647 -2147483647 -2147483647 -2147483647 -2147483647 -2147483647 -2147483647 -2147483647 -2147483647 -2147483647 -2147483647 -2147483647 -2147483647 -2147483647 -2147483647 -2147483647 -2147483647 -2147483647 -2147483647 -2147483647 -2147483647 -2147483647 -2147483647 -2147483647 -2147483647 -2147483647 -2147483647 -2147483647 -2147483647 -2147483647 -2147483647 -2147483647 -2147483647 -2147483647 -2147483647 -2147483647 -2147483647 -2147483647 -2147483647 -2147483647 -2147483647 -2147483647 -2147483647 -2147483647 -2147483647 -2147483647 -2147483647 -2147483647 -2147483647 -2147483647 -2147483647 -2147483647 -2147483647 -2147483647 -2147483647 -2147483647 -2147483647
187 187 188 186 188 189 191 193 194 194 184 183 183 183 192 186 184 188 183 180 180 184 183 182 182 191 191 191 190 190 190 190 191 189 189 188 186 186 186 185 185 184 184 183 182 182 182 182 182 182 182 182 182 180 181 179 178 178 178 177 177 177 177 177 177 176 177 176 176 176 177 175 176 176 177 177 177 176 176 175 174 173 173 174 174 173 173 173 172 172 172 173 171 172 173 174 173 173 173 173 173 174 174 174 174 174 175 174 174 175 174 176 176 175 176 177 177 178 178 177 179 179 178 179 178 178 179 179 180 180 180 181 183 184 -2147483647 -2147483647 -2147483647 -2147483647 -2147483647 -2147483647 -2147483647 -2147483647 -2147483647 -2147483647 -2147483647 -2147483647 -2147483647 -2147483647 -2147483647 -2147483647 -2147483647 -2147483647 -2147483647 -2147483647 -2147483647 -2147483647 -2147483647 -2147483647 -2147483647 -2147483647 -2147483647 -2147483647 -2147483647 -2147483647 -2147483647 -2147483647 -2147483647 -2147483647 -2147483647 -2147483647 -2147483647 -2147483647 -2147483647 -2147483647 -2147483647 -2147483647 -2147483647 -2147483647 -2147483647 -2147483647 -2147483647 -2147483647 -2147483647 -2147483647 -2147483647 -2147483647 -2147483647 -2147483647 -2147483647 -2147483647 -2147483647 -2147483647 -2147483647 -2147483647 -2147483647 -2147483647 -2147483647 -2147483647 -2147483647 -2147483647 -2147483647 -2147483647 -2147483647 -2147483647 -2147483647 -2147483647 -2147483647 -2147483647 -2147483647 -2147483647 -2147483647 -2147483647 -2147483647 -2147483647 -2147483647 -2147483647 -2147483647 -2147483647 -2147483647 -2147483647 -2147483647 -2147483647 -2147483647 -2147483647 -2147483647 -2147483647 -2147483647 -2147483647 -2147483647 -2147483647 -2147483647 -2147483647 -2147483647 -2147483647 -2147483647 -2147483647 -2147483647 -2147483647 -2147483647 -2147483647
181 186 186 187 186 189 192 192 193 193 194 202 194 197 199 185 193 193 183 182 197 184 182 181 180 190 190 190 188 188 189 189 189 189 188 187 187 185 184 184 183 183 182 182 182 182 182 182 182 182 181 181 181 181 179 179 178 177 177 177 176 176 176 176 175 175 176 176 176 176 175 175 174 174 175 175 175 175 173 173 174 173 173 172 172 171 172 172 172 171 172 173 173 171 171 172 172 172 172 172 171 172 173 172 172 172 173 174 173 173 173 173 174 172 173 174 174 175 176 177 177 177 177 177 178 178 179 179 180 181 183 -2147483647 -2147483647 -2147483647 -2147483647 -2147483647 -2147483647 -2147483647 -2147483647 -2147483647 -2147483647 -2147483647 -2147483647 -2147483647 -2147483647 -2147483647 -2147483647 -2147483647 -2147483647 -2147483647 -2147483647 -2147483647 -2147483647 -2147483647 -2147483647 -2147483647 -2147483647 -2147483647 -2147483647 -2147483647 -2147483647 -2147483647 -2147483647 -2147483647 -2147483647 -2147483647 -2147483647 -2147483647 -2147483647 -2147483647 -2147483647 -2147483647 -2147483647 -2147483647 -2147483647 -2147483647 -2147483647 -2147483647 -2147483647 -2147483647 -2147483647 -2147483647 -2147483647 -2147483647 -2147483647 -2147483647 -2147483647 -2147483647 -2147483647 -2147483647 -2147483647 -2147483647 -2147483647 -2147483647 -2147483647 -2147483647 -2147483647 -2147483647 -2147483647 -2147483647 -2147483647 -2147483647 -2147483647 -2147483647 -2147483647 -2147483647 -2147483647 -2147483647 -2147483647 -2147483647 -2147483647 -2147483647 -2147483647 -2147483647 -2147483647 -2147483647 -2147483647 -2147483647 -2147483647 -2147483647 -2147483647 -2147483647 -2147483647 -2147483647 -2147483647 -2147483647 -2147483647 -2147483647 -2147483647 -2147483647 -2147483647 -2147483647 -2147483647 -2147483647 -2147483647 -2147483647 -2147483647 -2147483647 -2147483647 -2147483647
179 186 187 188 189 190 191 191 190 191 196 193 193 193 193 192 192 191 192 192 181 181 190 190 189 190 189 189 188 189 188 188 188 188 188 186 186 185 184 184 182 182 182 181 181 181 182 181 180 181 181 181 180 180 177 177 176 176 176 176 176 175 175 175 175 175 174 174 175 174 174 174 173 173 173 173 173 172 173 173 173 172 173 172 170 170 172 173 171 170 170 171 171 170 171 171 171 171 171 171 171 171 171 170 171 171 171 173 173 172 172 173 173 173 173 172 173 174 175 176 176 177 177 179 180 182 -2147483647 -2147483647 -2147483647 -2147483647 -2147483647 -2147483647 -2147483647 -2147483647 -2147483647 -2147483647 -2147483647 -2147483647 -2147483647 -2147483647 -2147483647 -2147483647 -2147483647 -2147483647 -2147483647 -2147483647 -2147483647 -2147483647 -2147483647 -2147483647 -2147483647 -2147483647 -2147483647 -2147483647 -2147483647 -2147483647 -2147483647 -2147483647 -2147483647 -2147483647 -2147483647 -2147483647 -2147483647 -2147483647 -2147483647 -2147483647 -2147483647 -2147483647 -2147483647 -2147483647 -2147483647 -2147483647 -2147483647 -2147483647 -2147483647 -2147483647 -2147483647 -2147483647 -2147483647 -2147483647 -2147483647 -2147483647 -2147483647 -2147483647 -2147483647 -2147483647 -2147483647 -2147483647 -2147483647 -2147483647 -2147483647 -2147483647 -2147483647 -2147483647 -2147483647 -2147483647 -2147483647 -2147483647 -2147483647 -2147483647 -2147483647 -2147483647 -2147483647 -2147483647 -2147483647 -2147483647 -2147483647 -2147483647 -2147483647 -2147483647 -2147483647 -2147483647 -2147483647 -2147483647 -2147483647 -2147483647 -2147483647 -2147483647 -2147483647 -2147483647 -2147483647 -2147483647 -2147483647 -2147483647 -2147483647 -2147483647 -2147483647 -2147483647 -2147483647 -2147483647 -2147483647 -2147483647 -2147483647 -2147483647 -2147483647 -2147483647 -2147483647 -2147483647 -2147483647 -2147483647
184 186 186 187 188 189 189 189 189 191 191 192 191 191 191 191 190 190 191 190 190 190 189 189 189 189 189 189 188 188 188 188 187 188 186 187 185 185 184 183 182 182 181 181 181 181 181 179 179 180 181 181 180 178 177 175 173 174 175 175 175 175 175 174 174 174 173 173 174 173 174 173 173 173 173 173 172 172 171 171 171 172 172 171 171 171 171 171 171 171 170 170 170 170 170 170 170 170 170 170 170 170 170 170 170 170 171 171 171 172 172 171 172 172 173 172 173 174 175 176 177 178 180 -2147483647 -2147483647 -2147483647 -2147483647 -2147483647 -2147483647 -2147483647 -2147483647 -2147483647 -2147483647 -2147483647 -2147483647 -2147483647 -2147483647 -2147483647 -2147483647 -2147483647 -2147483647 -2147483647 -2147483647 -2147483647 -2147483647 -2147483647 -2147483647 -2147483647 -2147483647 -2147483647 -2147483647 -2147483647 -2147483647 -2147483647 -2147483647 -2147483647 -2147483647 -2147483647 -2147483647 -2147483647 -2147483647 -2147483647 -2147483647 -2147483647 -2147483647 -2147483647 -2147483647 -2147483647 -2147483647 -2147483647 -2147483647 -2147483647 -2147483647 -2147483647 -2147483647 -2147483647 -2147483647 -2147483647 -2147483647 -2147483647 -2147483647 -2147483647 -2147483647 -2147483647 -2147483647 -2147483647 -2147483647 -2147483647 -2147483647 -2147483647 -2147483647 -2147483647 -2147483647 -2147483647 -2147483647 -2147483647 -2147483647 -2147483647 -2147483647 -2147483647 -2147483647 -2147483647 -2147483647 -2147483647 -2147483647 -2147483647 -2147483647 -2147483647 -2147483647 -2147483647 -2147483647 -2147483647 -2147483647 -2147483647 -2147483647 -2147483647 -2147483647 -2147483647 -2147483647 -2147483647 -2147483647 -2147483647 -2147483647 -2147483647 -2147483647 -2147483647 -2147483647 -2147483647 -2147483647 -2147483647 -2147483647 -2147483647 -2147483647 -2147483647 -2147483647 -2147483647 -2147483647 -2147483647 -2147483647 -2147483647
184 184 185 186 186 187 188 188 189 190 189 189 190 190 189 190 190 191 190 189 189 190 189 190 190 189 189 189 188 188 188 187 187 186 186 186 185 184 184 183 182 182 181 181 181 181 180 180 177 179 181 181 179 178 178 176 175 175 175 175 176 175 174 175 174 173 174 174 173 174 174 173 173 172 173 172 173 172 172 172 171 171 172 172 171 170 170 170 170 170 170 169 169 169 169 169 169 169 169 169 169 170 170 170 170 169 170 171 170 171 172 172 172 173 173 173 173 176 178 179 180 -2147483647 -2147483647 -2147483647 -2147483647 -2147483647 -2147483647 -2147483647 -2147483647 -2147483647 -2147483647 -2147483647 -2147483647 -2147483647 -2147483647 -2147483647 -2147483647 -2147483647 -2147483647 -2147483647 -2147483647 -2147483647 -2147483647 -2147483647 -2147483647 -2147483647 -2147483647 -2147483647 -2147483647 -2147483647 -2147483647 -2147483647 -2147483647 -2147483647 -2147483647 -2147483647 -2147483647 -2147483647 -2147483647 -2147483647 -2147483647 -2147483647 -2147483647 -2147483647 -2147483647 -2147483647 -2147483647 -2147483647 -2147483647 -2147483647 -2147483647 -2147483647 -2147483647 -2147483647 -2147483647 -2147483647 -2147483647 -2147483647 -2147483647 -2147483647 -2147483647 -2147483647 -2147483647 -2147483647 -2147483647 -2147483647 -2147483647 -2147483647 -2147483647 -2147483647 -2147483647 -2147483647 -2147483647 -2147483647 -2147483647 -2147483647 -2147483647 -2147483647 -2147483647 -2147483647 -2147483647 -2147483647 -2147483647 -2147483647 -2147483647 -2147483647 -2147483647 -2147483647 -2147483647 -2147483647 -2147483647 -2147483647 -2147483647 -2147483647 -2147483647 -2147483647 -2147483647 -2147483647 -2147483647 -2147483647 -2147483647 -2147483647 -2147483647 -2147483647 -2147483647 -2147483647 -2147483647 -2147483647 -2147483647 -2147483647 -2147483647 -2147483647 -2147483647 -2147483647 -2147483647 -2147483647 -2147483647 -2147483647 -2147483647 -2147483647
182 183 184 185 185 185 187 188 188 189 189 189 188 189 188 188 189 190 190 190 190 190 189 189 189 188 188 188 187 187 187 187 186 186 186 185 184 184 183 182 182 182 182 181 180 180 180 179 180 179 179 177 177 178 177 176 175 175 175 175 174 174 174 173 174 173 174 173 173 174 173 172 172 173 171 172 171 171 171 171 171 172 171 170 171 170 170 170 169 169 169 169 169 169 169 169 169 169 169 169 169 169 169 170 170 171 170 171 171 170 172 173 174 177 178 177 178 -2147483647 -2147483647 -2147483647 -2147483647 -2147483647 -2147483647 -2147483647 -2147483647 -2147483647 -2147483647 -2147483647 -2147483647 -2147483647 -2147483647 -2147483647 -2147483647 -2147483647 -2147483647 -2147483647 -2147483647 -2147483647 -2147483647 -2147483647 -2147483647 -2147483647 -2147483647 -2147483647 -2147483647 -2147483647 -2147483647 -2147483647 -2147483647 -2147483647 -2147483647 -2147483647 -2147483647 -2147483647 -2147483647 -2147483647 -2147483647 -2147483647 -2147483647 -2147483647 -2147483647 -2147483647 -2147483647 -2147483647 -2147483647 -2147483647 -2147483647 -2147483647 -2147483647 -2147483647 -2147483647 -2147483647 -2147483647 -2147483647 -2147483647 -2147483647 -2147483647 -2147483647 -2147483647 -2147483647 -2147483647 -2147483647 -2147483647 -2147483647 -2147483647 -2147483647 -2147483647 -2147483647 -2147483647 -2147483647 -2147483647 -2147483647 -2147483647 -2147483647 -2147483647 -2147483647 -2147483647 -2147483647 -2147483647 -2147483647 -2147483647 -2147483647 -2147483647 -2147483647 -2147483647 -2147483647 -2147483647 -2147483647 -2147483647 -2147483647 -2147483647 -2147483647 -2147483647 -2147483647 -2147483647 -2147483647 -2147483647 -2147483647 -2147483647 -2147483647 -2147483647 -2147483647 -2147483647 -2147483647 -2147483647 -2147483647 -2147483647 -2147483647 -2147483647 -2147483647 -2147483647 -2147483647 -2147483647 -2147483647 -2147483647 -2147483647 -2147483647 -2147483647 -2147483647 -2147483647
181 182 183 184 185 186 187 186 187 188 188 187 187 187 187 187 188 189 190 189 189 189 188 188 188 188 187 188 187 185 185 186 186 185 185 184 184 183 182 182 182 181 182 180 181 180 179 179 178 178 178 177 176 177 176 176 175 175 175 175 175 174 174 174 173 173 173 172 173 172 172 171 171 170 170 170 170 170 170 170 171 170 170 170 170 170 169 170 169 169 169 168 167 168 169 169 169 169 169 169 168 169 170 171 172 172 172 173 173 174 174 177 -2147483647 -2147483647 -2147483647 -2147483647 -2147483647 -2147483647 -2147483647 -2147483647 -2147483647 -2147483647 -2147483647 -2147483647 -2147483647 -2147483647 -2147483647 -2147483647 -2147483647 -2147483647 -2147483647 -2147483647 -2147483647 -2147483647 -2147483647 -2147483647 -2147483647 -2147483647 -2147483647 -2147483647 -2147483647 -2147483647 -2147483647 -2147483647 -2147483647 -2147483647 -2147483647 -2147483647 -2147483647 -2147483647 -2147483647 -2147483647 -2147483647 -2147483647 -2147483647 -2147483647 -2147483647 -2147483647 -2147483647 -2147483647 -2147483647 -2147483647 -2147483647 -2147483647 -2147483647 -2147483647 -2147483647 -2147483647 -2147483647 -2147483647 -2147483647 -2147483647 -2147483647 -2147483647 -2147483647 -2147483647 -2147483647 -2147483647 -2147483647 -2147483647 -2147483647 -2147483647 -2147483647 -2147483647 -2147483647 -2147483647 -2147483647 -2147483647 -2147483647 -2147483647 -2147483647 -2147483647 -2147483647 -2147483647 -2147483647 -2147483647 -2147483647 -2147483647 -2147483647 -2147483647 -2147483647 -2147483647 -2147483647 -2147483647 -2147483647 -2147483647 -2147483647 -2147483647 -2147483647 -2147483647 -2147483647 -2147483647 -2147483647 -2147483647 -2147483647 -2147483647 -2147483647 -2147483647 -2147483647 -2147483647 -2147483647 -2147483647 -2147483647 -2147483647 -2147483647 -2147483647 -2147483647 -2147483647 -2147483647 -2147483647 -2147483647 -2147483647 -2147483647 -2147483647 -2147483647 -2147483647 -2147483647 -2147483647 -2147483647 -2147483647
180 182 183 184 184 185 186 187 188 188 188 188 187 186 186 186 186 187 188 189 189 189 188 187 187 187 187 187 185 185 185 185 184 184 184 183 183 182 182 181 181 182 180 180 180 179 179 178 178 177 178 177 177 177 176 175 175 176 174 175 173 173 173 172 173 173 173 172 172 171 171 171 170 169 170 170 170 170 170 170 170 169 169 169 169 169 169 169 169 169 169 168 167 168 170 169 169 169 170 170 172 172 171 173 174 174 -2147483647 -2147483647 -2147483647 -2147483647 -2147483647 -2147483647 -2147483647 -2147483647 -2147483647 -2147483647 -2147483647 -2147483647 -2147483647 -2147483647 -2147483647 -2147483647 -2147483647 -2147483647 -2147483647 -2147483647 -2147483647 -2147483647 -2147483647 -2147483647 -2147483647 -2147483647 -2147483647 -2147483647 -2147483647 -2147483647 -2147483647 -2147483647 -2147483647 -2147483647 -2147483647 -2147483647 -2147483647 -2147483647 -2147483647 -2147483647 -2147483647 -2147483647 -2147483647 -2147483647 -2147483647 -2147483647 -2147483647 -2147483647 -2147483647 -2147483647 -2147483647 -2147483647 -2147483647 -2147483647 -2147483647 -2147483647 -2147483647 -2147483647 -2147483647 -2147483647 -2147483647 -2147483647 -2147483647 -2147483647 -2147483647 -2147483647 -2147483647 -2147483647 -2147483647 -2147483647 -2147483647 -2147483647 -2147483647 -2147483647 -2147483647 -2147483647 -2147483647 -2147483647 -2147483647 -2147483647 -2147483647 -2147483647 -2147483647 -2147483647 -2147483647 -2147483647 -2147483647 -2147483647 -2147483647 -2147483647 -2147483647 -2147483647 -2147483647 -2147483647 -2147483647 -2147483647 -2147483647 -2147483647 -2147483647 -2147483647 -2147483647 -2147483647 -2147483647 -2147483647 -2147483647 -2147483647 -2147483647 -2147483647 -2147483647 -2147483647 -2147483647 -2147483647 -2147483647 -2147483647 -2147483647 -2147483647 -2147483647 -2147483647 -2147483647 -2147483647 -2147483647 -2147483647 -2147483647 -2147483647 -2147483647 -2147483647 -2147483647 -2147483647 -2147483647 -2147483647 -2147483647 -2147483647 -2147483647 -2147483647
179 182 182 183 183 184 185 185 187 188 188 188 188 187 186 185 184 185 187 188 188 188 187 187 186 187 186 185 185 184 184 184 184 183 183 182 182 182 182 181 180 180 180 180 179 179 178 178 178 177 177 177 177 176 176 174 174 174 174 174 173 173 172 172 171 172 171 171 171 170 170 171 170 170 170 170 169 168 169 171 171 171 170 169 168 169 169 170 170 170 170 170 169 169 170 170 171 172 173 -2147483647 -2147483647 -2147483647 -2147483647 -2147483647 -2147483647 -2147483647 -2147483647 -2147483647 -2147483647 -2147483647 -2147483647 -2147483647 -2147483647 -2147483647 -2147483647 -2147483647 -2147483647 -2147483647 -2147483647 -2147483647 -2147483647 -2147483647 -2147483647 -2147483647 -2147483647 -2147483647 -2147483647 -2147483647 -2147483647 -2147483647 -2147483647 -2147483647 -2147483647 -2147483647 -2147483647 -2147483647 -2147483647 -2147483647 -2147483647 -2147483647 -2147483647 -2147483647 -2147483647 -2147483647 -2147483647 -2147483647 -2147483647 -2147483647 -2147483647 -2147483647 -2147483647 -2147483647 -2147483647 -2147483647 -2147483647 -2147483647 -2147483647 -2147483647 -2147483647 -2147483647 -2147483647 -2147483647 -2147483647 -2147483647 -2147483647 -2147483647 -2147483647 -2147483647 -2147483647 -2147483647 -2147483647 -2147483647 -2147483647 -2147483647 -2147483647 -2147483647 -2147483647 -2147483647 -2147483647 -2147483647 -2147483647 -2147483647 -2147483647 -2147483647 -2147483647 -2147483647 -2147483647 -2147483647 -2147483647 -2147483647 -2147483647 -2147483647 -2147483647 -2147483647 -2147483647 -2147483647 -2147483647 -2147483647 -2147483647 -2147483647 -2147483647 -2147483647 -2147483647 -2147483647 -2147483647 -2147483647 -2147483647 -2147483647 -2147483647 -2147483647 -2147483647 -2147483647 -2147483647 -2147483647 -2147483647 -2147483647 -2147483647 -2147483647 -2147483647 -2147483647 -2147483647 -2147483647 -2147483647 -2147483647 -2147483647 -2147483647 -2147483647 -2147483647 -2147483647 -2147483647 -2147483647 -2147483647 -2147483647 -2147483647 -2147483647 -2147483647 -2147483647 -2147483647 -2147483647 -2147483647
181 181 182 183 183 184 184 185 185 187 188 187 187 187 187 187 185 186 187 187 187 187 186 186 185 185 185 184 184 183 183 183 182 182 182 182 181 181 181 180 179 179 179 179 178 179 177 178 177 177 176 176 177 176 174 173 173 172 173 173 171 172 172 171 171 171 171 170 171 170 169 169 169 169 168 169 166 166 168 171 173 172 171 169 168 169 170 170 171 171 171 171 173 173 172 172 -2147483647 -2147483647 -2147483647 -2147483647 -2147483647 -2147483647 -2147483647 -2147483647 -2147483647 -2147483647 -2147483647 -2147483647 -2147483647 -2147483647 -2147483647 -2147483647 -2147483647 -2147483647 -2147483647 -2147483647 -2147483647 -2147483647 -2147483647 -2147483647 -2147483647 -2147483647 -2147483647 -2147483647 -2147483647 -2147483647 -2147483647 -2147483647 -2147483647 -2147483647 -2147483647 -2147483647 -2147483647 -2147483647 -2147483647 -2147483647 -2147483647 -2147483647 -2147483647 -2147483647 -2147483647 -2147483647 -2147483647 -2147483647 -2147483647 -2147483647 -2147483647 -2147483647 -2147483647 -2147483647 -2147483647 -2147483647 -2147483647 -2147483647 -2147483647 -2147483647 -2147483647 -2147483647 -2147483647 -2147483647 -2147483647 -2147483647 -2147483647 -2147483647 -2147483647 -2147483647 -2147483647 -2147483647 -2147483647 -2147483647 -2147483647 -2147483647 -2147483647 -2147483647 -2147483647 -2147483647 -2147483647 -2147483647 -2147483647 -2147483647 -2147483647 -2147483647 -2147483647 -2147483647 -2147483647 -2147483647 -2147483647 -2147483647 -2147483647 -2147483647 -2147483647 -2147483647 -2147483647 -2147483647 -2147483647 -2147483647 -2147483647 -2147483647 -2147483647 -2147483647 -2147483647 -2147483647 -2147483647 -2147483647 -2147483647 -2147483647 -2147483647 -2147483647 -2147483647 -2147483647 -2147483647 -2147483647 -2147483647 -2147483647 -2147483647 -2147483647 -2147483647 -2147483647 -2147483647 -2147483647 -2147483647 -2147483647 -2147483647 -2147483647 -2147483647 -2147483647 -2147483647 -2147483647 -2147483647 -2147483647 -2147483647 -2147483647 -2147483647 -2147483647 -2147483647 -2147483647 -2147483647 -2147483647 -2147483647 -2147483647
181 181 182 183 184 184 185 185 186 186 187 186 186 186 186 186 186 186 186 186 185 185 185 184 184 184 183 183 182 181 181 182 181 181 181 181 180 180 180 179 179 178 178 178 178 177 177 177 176 176 175 175 175 174 173 173 173 172 172 172 172 171 171 170 171 171 171 170 170 169 169 170 169 169 169 168 168 167 168 170 171 171 171 170 170 172 173 -2147483647 -2147483647 -2147483647 -2147483647 -2147483647 -2147483647 -2147483647 -2147483647 -2147483647 -2147483647 -2147483647 -2147483647 -2147483647 -2147483647 -2147483647 -2147483647 -2147483647 -2147483647 -2147483647 -2147483647 -2147483647 -2147483647 -2147483647 -2147483647 -2147483647 -2147483647 -2147483647 -2147483647 -2147483647 -2147483647 -2147483647 -2147483647 -2147483647 -2147483647 -2147483647 -2147483647 -2147483647 -2147483647 -2147483647 -2147483647 -2147483647 -2147483647 -2147483647 -2147483647 -2147483647 -2147483647 -2147483647 -2147483647 -2147483647 -2147483647 -2147483647 -2147483647 -2147483647 -2147483647 -2147483647 -2147483647 -2147483647 -2147483647 -2147483647 -2147483647 -2147483647 -2147483647 -2147483647 -2147483647 -2147483647 -2147483647 -2147483647 -2147483647 -2147483647 -2147483647 -2147483647 -2147483647 -2147483647 -2147483647 -2147483647 -2147483647 -2147483647 -2147483647 -2147483647 -2147483647 -2147483647 -2147483647 -2147483647 -2147483647 -2147483647 -2147483647 -2147483647 -2147483647 -2147483647 -2147483647 -2147483647 -2147483647 -2147483647 -2147483647 -2147483647 -2147483647 -2147483647 -2147483647 -2147483647 -2147483647 -2147483647 -2147483647 -2147483647 -2147483647 -2147483647 -2147483647 -2147483647 -2147483647 -2147483647 -2147483647 -2147483647 -2147483647 -2147483647 -2147483647 -2147483647 -2147483647 -2147483647 -2147483647 -2147483647 -2147483647 -2147483647 -2147483647 -2147483647 -2147483647 -2147483647 -2147483647 -2147483647 -2147483647 -2147483647 -2147483647 -2147483647 -2147483647 -2147483647 -2147483647 -2147483647 -2147483647 -2147483647 -2147483647 -2147483647 -2147483647 -2147483647 -2147483647 -2147483647 -2147483647 -2147483647 -2147483647 -2147483647 -2147483647 -2147483647 -2147483647 -2147483647 -2147483647 -2147483647
180 181 183 183 183 183 184 186 186 186 186 185 185 185 185 185 186 185 184 184 184 184 184 184 183 183 182 182 182 181 181 181 181 180 180 180 179 180 179 178 179 177 177 177 177 176 176 176 175 175 174 174 174 173 172 173 172 172 171 171 170 171 171 170 170 172 171 170 169 169 168 170 169 170 170 171 171 171 171 172 172 172 172 172 -2147483647 -2147483647 -2147483647 -2147483647 -2147483647 -2147483647 -2147483647 -2147483647 -2147483647 -2147483647 -2147483647 -2147483647 -2147483647 -2147483647 -2147483647 -2147483647 -2147483647 -2147483647 -2147483647 -2147483647 -2147483647 -2147483647 -2147483647 -2147483647 -2147483647 -2147483647 -2147483647 -2147483647 -2147483647 -2147483647 -2147483647 -2147483647 -2147483647 -2147483647 -2147483647 -2147483647 -2147483647 -2147483647 -2147483647 -2147483647 -2147483647 -2147483647 -2147483647 -2147483647 -2147483647 -2147483647 -2147483647 -2147483647 -2147483647 -2147483647 -2147483647 -2147483647 -2147483647 -2147483647 -2147483647 -2147483647 -2147483647 -2147483647 -2147483647 -2147483647 -2147483647 -2147483647 -2147483647 -2147483647 -2147483647 -2147483647 -2147483647 -2147483647 -2147483647 -2147483647 -2147483647 -2147483647 -2147483647 -2147483647 -2147483647 -2147483647 -2147483647 -2147483647 -2147483647 -2147483647 -2147483647 -2147483647 -2147483647 -2147483647 -2147483647 -2147483647 -2147483647 -2147483647 -2147483647 -2147483647 -2147483647 -2147483647 -2147483647 -2147483647 -2147483647 -2147483647 -2147483647 -2147483647 -2147483647 -2147483647 -2147483647 -2147483647 -2147483647 -2147483647 -2147483647 -2147483647 -2147483647 -2147483647 -2147483647 -2147483647 -2147483647 -2147483647 -2147483647 -2147483647 -2147483647 -2147483647 -2147483647 -2147483647 -2147483647 -2147483647 -2147483647 -2147483647 -2147483647 -2147483647 -2147483647 -2147483647 -2147483647 -2147483647 -2147483647 -2147483647 -2147483647 -2147483647 -2147483647 -2147483647 -2147483647 -2147483647 -2147483647 -2147483647 -2147483647 -2147483647 -2147483647 -2147483647 -2147483647 -2147483647 -2147483647 -2147483647 -2147483647 -2147483647 -2147483647 -2147483647 -2147483647 -2147483647 -2147483647 -2147483647 -2147483647 -2147483647
180 180 181 182 182 183 183 185 184 185 184 184 185 185 184 184 184 183 183 183 183 183 183 183 182 182 181 181 181 180 180 181 180 179 179 179 178 179 178 177 177 177 177 177 176 175 175 175 175 174 174 173 173 172 170 171 171 170 171 171 171 170 170 170 171 173 171 171 170 170 170 170 169 170 171 172 -2147483647 172 -2147483647 -2147483647 -2147483647 -2147483647 -2147483647 -2147483647 -2147483647 -2147483647 -2147483647 -2147483647 -2147483647 -2147483647 -2147483647 -2147483647 -2147483647 -2147483647 -2147483647 -2147483647 -2147483647 -2147483647 -2147483647 -2147483647 -2147483647 -2147483647 -2147483647 -2147483647 -2147483647 -2147483647 -2147483647 -2147483647 -2147483647 -2147483647 -2147483647 -2147483647 -2147483647 -2147483647 -2147483647 -2147483647 -2147483647 -2147483647 -2147483647 -2147483647 -2147483647 -2147483647 -2147483647 -2147483647 -2147483647 -2147483647 -2147483647 -2147483647 -2147483647 -2147483647 -2147483647 -2147483647 -2147483647 -2147483647 -2147483647 -2147483647 -2147483647 -2147483647 -2147483647 -2147483647 -2147483647 -2147483647 -2147483647 -2147483647 -2147483647 -2147483647 -2147483647 -2147483647 -2147483647 -2147483647 -2147483647 -2147483647 -2147483647 -2147483647 -2147483647 -2147483647 -2147483647 -2147483647 -2147483647 -2147483647 -2147483647 -2147483647 -2147483647 -2147483647 -2147483647 -2147483647 -2147483647 -2147483647 -2147483647 -2147483647 -2147483647 -2147483647 -2147483647 -2147483647 -2147483647 -2147483647 -2147483647 -2147483647 -2147483647 -2147483647 -2147483647 -2147483647 -2147483647 -2147483647 -2147483647 -2147483647 -2147483647 -2147483647 -2147483647 -2147483647 -2147483647 -2147483647 -2147483647 -2147483647 -2147483647 -2147483647 -2147483647 -2147483647 -2147483647 -2147483647 -2147483647 -2147483647 -2147483647 -2147483647 -2147483647 -2147483647 -2147483647 -2147483647 -2147483647 -2147483647 -2147483647 -2147483647 -2147483647 -2147483647 -2147483647 -2147483647 -2147483647 -2147483647 -2147483647 -2147483647 -2147483647 -2147483647 -2147483647 -2147483647 -2147483647 -2147483647 -2147483647 -2147483647 -2147483647 -2147483647 -2147483647 -2147483647 -2147483647 -2147483647 -2147483647 -2147483647 -2147483647 -2147483647 -2147483647 -2147483647
