# Supplementary material for: Catchments catch all in South African coastal lowlands: topography and palaeoclimate restricted gene flow in Nymania capensis (Meliaceae)—a multilocus phylogeographic and distribution modelling approach
Source: PeerJ. 2017 Jan 31;5:e2965. doi: 10.7717/peerj.2965 (PMC5289106; doi:10.7717/peerj.2965)
Supplement: Supplemental Information 2 — See the Readme for file descriptions. This zip file includes all DNA alignments. [file peerj-05-2965-s002.zip › SupplementalInformationFiles/SDM.Data/CCSM/bio10.mean.t.warmest.quarter.asc]

NCOLS 240 
NROWS 84 
XLLCORNER 20 
YLLCORNER -35 
CELLSIZE 0.0416666666666667 
NODATA_value -2147483647 
194 194 195 196 196 198 201 202 200 200 200 202 204 204 204 203 202 202 199 199 201 203 205 204 204 205 206 208 207 207 205 204 205 207 206 207 207 205 204 202 203 203 202 201 199 199 199 199 198 196 194 193 193 192 191 191 188 185 182 181 181 179 179 186 186 188 187 186 183 178 177 178 182 184 187 189 190 189 188 188 187 186 188 187 185 185 184 183 184 183 180 179 180 181 177 176 176 171 172 173 173 174 174 173 172 174 175 174 173 174 174 174 174 174 178 182 182 183 185 186 188 190 190 189 190 190 189 190 193 195 197 197 196 197 197 193 185 190 190 189 187 184 184 184 185 180 156 158 158 156 157 156 154 160 164 178 180 180 168 171 170 170 173 174 175 171 170 171 166 163 164 176 177 168 173 180 185 183 178 169 167 171 177 184 185 169 170 172 176 185 187 181 173 166 170 185 184 174 181 183 165 165 182 192 193 193 193 196 197 196 191 190 186 183 178 183 183 179 180 185 189 191 192 186 193 201 206 199 196 202 204 204 206 208 212 215 -2147483647 -2147483647 -2147483647 -2147483647
192 190 190 192 193 196 199 201 198 198 197 198 201 203 204 202 203 202 201 196 197 199 197 199 202 203 204 206 206 205 203 202 203 204 204 203 203 205 205 203 202 201 200 197 198 199 199 198 197 195 191 190 189 188 189 188 188 185 183 182 180 179 178 183 184 186 186 185 180 177 179 176 179 181 185 187 188 187 186 186 185 184 185 184 185 188 181 177 177 181 177 179 179 178 176 172 169 170 170 170 171 173 170 167 169 172 171 170 166 168 171 172 171 170 178 181 182 183 183 184 187 189 190 190 192 193 192 192 193 193 195 197 197 196 193 191 190 187 187 185 185 182 184 185 184 176 156 153 151 150 153 152 151 156 161 179 181 182 177 169 167 169 170 169 169 177 184 183 180 168 171 175 178 170 168 178 183 180 178 170 165 164 176 184 182 161 170 173 179 175 186 186 185 181 164 188 195 190 194 190 184 170 182 189 189 191 188 192 195 195 195 193 189 184 181 185 186 182 182 182 188 199 202 203 195 194 205 210 202 204 207 207 209 213 219 -2147483647 -2147483647 -2147483647 -2147483647 -2147483647
189 186 183 188 192 195 199 199 195 195 194 195 198 200 204 205 203 202 202 202 200 198 196 197 201 203 204 204 204 200 199 199 200 202 202 201 202 204 203 203 202 201 199 199 200 199 198 197 195 194 190 187 186 185 186 185 186 183 182 182 180 178 178 183 183 186 186 186 186 181 182 180 178 183 184 186 185 182 184 188 185 187 189 187 187 190 183 179 179 182 182 184 183 180 175 170 166 167 164 163 168 170 164 163 168 169 166 167 156 163 167 169 167 164 175 175 178 176 176 182 184 186 187 189 192 193 194 194 193 191 196 197 196 195 194 192 188 187 189 187 184 181 185 184 178 171 150 150 154 154 149 145 158 174 178 181 183 184 179 172 159 160 160 165 167 183 189 189 185 172 178 181 177 160 164 168 175 175 181 181 169 162 169 177 182 164 183 183 185 179 180 179 195 191 182 190 194 195 195 193 191 192 191 186 186 187 185 191 194 190 192 194 190 190 187 184 186 187 185 188 189 196 201 201 205 206 204 207 205 205 209 210 212 218 -2147483647 -2147483647 -2147483647 -2147483647 -2147483647 -2147483647
187 181 178 183 185 191 195 199 195 192 194 194 196 198 202 201 202 202 202 201 201 202 200 200 199 200 201 201 203 204 201 200 198 199 200 200 200 203 202 201 201 202 201 200 200 198 195 195 194 193 191 188 186 182 182 182 184 181 180 180 177 175 178 181 184 186 187 188 188 187 184 184 183 182 185 184 181 178 170 188 187 189 190 191 192 191 188 177 176 180 182 186 183 180 177 170 164 163 158 161 165 167 160 164 167 165 163 161 150 157 160 166 167 170 174 171 164 158 159 179 182 182 184 186 188 192 194 194 191 181 196 197 195 192 194 192 191 190 189 186 184 182 186 173 155 148 162 171 176 174 163 164 169 178 175 180 184 184 175 166 163 146 145 158 172 182 186 187 185 181 169 166 189 185 168 175 187 190 190 181 161 159 165 182 182 169 174 188 193 194 188 185 188 195 192 192 193 193 192 194 192 191 188 184 182 183 188 192 189 186 190 194 194 189 184 183 186 188 185 185 191 197 202 201 206 203 207 203 207 210 210 211 216 -2147483647 -2147483647 -2147483647 -2147483647 -2147483647 -2147483647 -2147483647
182 179 171 179 185 191 195 198 197 196 194 192 193 195 196 200 199 201 199 199 200 200 200 200 198 197 197 199 200 201 199 197 197 198 199 200 200 202 201 199 200 201 200 199 199 196 195 192 191 190 189 186 182 179 180 179 181 180 179 178 176 178 182 183 185 188 188 188 189 188 186 185 185 186 182 181 179 173 181 189 191 192 191 193 193 192 188 182 180 181 183 186 183 180 175 169 162 158 151 158 161 161 156 149 156 160 152 150 149 159 154 157 162 165 167 158 141 157 165 177 178 174 172 181 184 187 193 195 190 187 197 197 195 193 193 191 191 189 187 183 182 182 185 176 153 166 167 173 177 172 167 176 181 181 180 178 183 185 178 163 169 176 166 163 157 163 177 179 191 184 169 190 196 196 192 185 188 190 190 178 159 169 167 182 177 166 182 190 192 195 193 192 187 191 194 193 192 193 189 190 187 187 187 184 179 180 185 188 183 185 186 193 193 191 184 186 186 187 191 188 187 189 195 199 204 208 208 210 211 211 212 216 -2147483647 -2147483647 -2147483647 -2147483647 -2147483647 -2147483647 -2147483647 -2147483647
177 178 174 178 189 193 192 195 196 194 193 193 188 192 196 196 196 199 201 200 199 197 195 197 197 197 197 196 197 199 197 193 193 196 197 198 200 200 199 197 199 199 197 196 198 196 192 190 189 188 185 185 182 182 183 182 179 177 176 175 172 173 174 181 186 188 189 189 191 189 186 187 186 188 184 183 183 183 185 187 189 192 193 194 194 193 189 186 182 181 186 186 184 180 176 171 164 163 156 153 155 159 155 150 158 159 150 153 146 150 147 147 157 155 154 156 154 155 166 174 170 163 174 184 188 191 192 195 195 195 197 197 194 192 192 190 189 187 184 183 181 185 185 182 163 168 175 177 177 167 170 173 177 182 182 174 177 182 183 180 176 180 169 155 166 172 186 189 189 172 177 191 197 197 189 185 186 189 185 164 167 180 177 181 183 180 192 193 190 192 194 194 191 187 190 193 191 192 190 190 189 185 181 183 180 182 183 184 180 180 182 188 188 195 189 186 187 188 192 194 189 192 195 200 206 204 210 210 211 214 -2147483647 -2147483647 -2147483647 -2147483647 -2147483647 -2147483647 -2147483647 -2147483647 -2147483647 -2147483647
169 172 177 186 190 189 193 194 194 191 188 188 188 192 194 194 194 196 199 200 199 197 194 193 193 195 195 194 196 195 193 191 192 195 196 198 199 199 198 197 198 197 195 196 196 195 193 192 191 187 186 187 186 184 182 181 176 173 172 172 173 175 178 180 185 186 188 189 190 191 191 190 190 185 183 184 184 180 182 184 186 190 189 192 195 194 193 191 186 188 188 184 183 180 177 173 168 165 160 157 162 165 162 156 165 161 157 163 150 157 166 160 154 151 149 151 162 164 169 170 164 170 177 180 189 192 194 196 195 195 196 196 191 190 190 187 184 183 181 182 181 183 185 185 175 166 170 177 173 171 170 154 169 176 184 173 161 184 187 184 181 184 177 166 167 166 172 177 193 194 195 182 189 193 181 178 183 190 189 165 165 181 183 186 183 190 192 192 191 189 191 194 193 192 191 194 191 193 188 186 190 187 183 185 184 184 184 181 179 181 185 188 193 196 192 187 187 191 190 192 200 198 201 204 207 209 210 212 216 -2147483647 -2147483647 -2147483647 -2147483647 -2147483647 -2147483647 -2147483647 -2147483647 -2147483647 -2147483647 -2147483647
166 173 177 178 176 187 193 191 194 192 189 186 189 193 193 191 189 192 196 197 196 198 196 193 192 192 194 193 193 192 193 193 193 194 196 197 198 198 197 196 197 196 195 195 192 194 193 193 191 190 188 188 187 184 182 180 174 168 168 170 176 178 179 169 177 185 184 186 187 190 189 190 189 185 183 184 183 182 182 180 185 188 189 192 194 195 194 188 185 189 189 186 183 174 171 171 168 163 153 157 165 170 167 160 161 167 161 167 162 168 171 162 159 157 158 161 153 161 163 170 168 173 180 182 188 192 194 194 196 197 195 193 188 186 188 183 177 179 178 178 181 183 185 185 183 179 164 171 174 169 166 150 170 175 183 181 172 182 188 182 176 183 182 183 174 180 187 184 198 200 198 201 189 193 174 185 187 185 188 176 170 181 184 185 185 189 188 190 192 192 192 192 190 186 187 191 193 192 192 191 191 187 187 186 184 185 184 182 183 183 185 188 187 193 195 193 187 189 195 197 199 201 202 207 207 208 212 216 -2147483647 -2147483647 -2147483647 -2147483647 -2147483647 -2147483647 -2147483647 -2147483647 -2147483647 -2147483647 -2147483647 -2147483647
166 167 172 176 177 186 191 187 190 192 188 182 187 191 190 189 188 190 192 194 193 196 196 196 196 194 193 192 190 191 189 191 190 190 194 195 196 197 195 193 194 193 193 193 192 192 190 191 188 189 187 186 184 183 181 179 176 172 171 175 177 179 177 167 178 185 182 174 175 186 193 189 188 189 188 190 182 185 188 188 182 189 192 194 191 193 195 188 185 188 189 185 181 175 174 167 163 164 158 169 171 173 169 164 165 168 172 174 174 175 173 167 160 162 169 170 164 150 165 175 178 181 181 184 188 190 192 191 194 197 196 195 191 184 183 179 170 172 177 178 180 183 186 185 183 182 180 181 173 165 165 159 164 172 184 185 186 188 187 179 177 184 194 187 184 184 189 180 186 197 199 191 200 200 187 179 183 187 190 182 170 169 175 176 179 185 184 185 188 190 190 185 181 180 188 191 190 187 190 191 190 192 189 191 185 186 182 182 184 185 185 189 191 191 193 194 198 198 196 198 199 203 205 207 207 211 217 -2147483647 -2147483647 -2147483647 -2147483647 -2147483647 -2147483647 -2147483647 -2147483647 -2147483647 -2147483647 -2147483647 -2147483647 -2147483647
164 168 172 181 185 188 188 185 187 190 190 183 185 188 187 184 186 188 190 193 192 194 194 195 196 195 194 193 191 191 189 188 186 188 191 194 195 195 194 192 190 188 190 190 191 191 189 186 186 187 187 181 179 181 182 181 179 174 170 174 176 179 182 183 183 185 177 181 181 181 193 194 189 192 191 186 186 188 189 189 191 190 193 195 195 194 195 193 191 188 189 181 179 178 176 168 167 167 159 168 172 175 175 177 179 176 173 174 177 178 169 160 158 170 173 172 167 152 153 172 177 182 183 184 187 191 192 192 194 197 198 198 197 189 188 183 178 176 177 178 180 182 185 186 185 183 181 183 169 161 170 166 175 178 181 182 185 187 189 189 191 192 195 192 196 192 190 182 183 179 190 188 197 202 199 191 190 195 181 176 173 177 179 181 186 184 187 182 185 187 186 181 180 186 189 189 187 186 188 186 184 187 192 192 188 183 180 180 181 181 184 185 188 188 188 192 196 199 201 199 202 204 205 207 210 216 -2147483647 -2147483647 -2147483647 -2147483647 -2147483647 -2147483647 -2147483647 -2147483647 -2147483647 -2147483647 -2147483647 -2147483647 -2147483647 -2147483647
171 172 172 182 183 180 176 181 184 188 188 184 183 186 183 180 184 184 187 189 190 191 192 193 194 192 193 192 187 187 190 190 188 187 189 191 193 193 193 191 187 185 185 187 189 186 186 184 185 184 184 182 180 181 180 180 176 177 175 175 175 177 180 181 182 184 181 179 184 187 194 196 194 193 188 179 187 191 191 193 194 191 195 197 197 194 195 186 187 188 188 181 182 180 178 175 174 170 158 165 170 171 173 175 180 182 185 187 184 174 172 178 170 170 175 172 165 154 156 170 177 180 180 181 185 187 190 192 192 194 194 196 198 197 189 177 179 180 178 180 180 179 185 186 185 181 183 179 174 159 170 165 177 178 181 183 184 185 186 182 186 187 195 197 196 189 183 180 188 183 185 193 189 194 198 199 198 197 186 185 176 178 178 179 185 187 187 186 182 182 184 176 182 188 188 187 185 185 184 181 182 186 190 193 192 185 185 181 183 183 185 189 189 188 192 189 190 192 197 202 204 205 206 206 209 -2147483647 -2147483647 -2147483647 -2147483647 -2147483647 -2147483647 -2147483647 -2147483647 -2147483647 -2147483647 -2147483647 -2147483647 -2147483647 -2147483647 -2147483647
172 176 177 181 181 178 168 177 183 185 188 178 178 177 180 173 179 181 184 186 187 190 190 190 189 189 189 191 188 189 190 187 184 184 181 186 188 189 189 189 186 183 182 185 186 183 183 181 181 183 179 180 179 180 179 178 176 176 173 169 169 174 178 176 178 180 181 184 187 188 192 197 198 188 187 190 189 193 193 196 197 197 197 197 194 193 193 186 179 189 188 188 187 183 180 175 173 169 164 161 164 165 167 173 177 180 177 186 183 168 171 185 182 170 173 173 160 159 151 169 176 175 178 182 182 183 184 188 190 191 193 196 199 196 187 186 185 177 178 181 182 182 180 185 184 176 183 171 175 172 169 171 172 170 178 182 183 184 185 179 185 183 183 195 194 195 192 189 187 191 183 193 195 196 199 200 200 199 193 185 180 185 185 183 185 185 185 186 183 182 180 177 184 185 186 184 182 182 180 179 182 186 190 193 193 192 193 185 184 186 186 191 193 190 193 193 192 195 198 203 202 204 205 206 209 -2147483647 -2147483647 -2147483647 -2147483647 -2147483647 -2147483647 -2147483647 -2147483647 -2147483647 -2147483647 -2147483647 -2147483647 -2147483647 -2147483647 -2147483647
183 167 169 174 179 179 170 169 177 184 184 173 175 166 179 180 170 175 176 176 184 187 187 185 184 183 183 188 190 189 188 183 182 181 178 179 183 185 183 182 181 182 181 181 184 182 178 176 181 182 176 177 179 179 177 174 173 171 173 169 166 173 171 164 169 175 176 181 184 185 190 195 198 196 194 192 191 191 196 197 198 198 197 196 193 184 189 184 175 180 181 184 184 180 166 158 168 168 164 162 162 165 169 173 173 174 179 185 177 165 175 186 185 169 168 176 168 168 144 158 171 174 177 180 179 177 177 183 188 190 185 191 198 197 190 188 183 178 179 182 182 185 186 188 187 187 182 179 179 170 171 166 161 171 177 177 179 177 180 185 188 191 190 193 191 196 196 186 189 192 188 190 192 194 196 198 200 198 192 179 174 182 188 189 190 190 185 185 186 183 177 175 178 183 184 179 174 177 176 178 180 182 183 183 184 188 196 191 186 186 188 192 194 190 190 193 196 198 199 202 204 207 209 210 -2147483647 -2147483647 -2147483647 -2147483647 -2147483647 -2147483647 -2147483647 -2147483647 -2147483647 -2147483647 -2147483647 -2147483647 -2147483647 -2147483647 -2147483647 -2147483647
214 175 177 180 178 165 164 172 182 182 181 164 170 164 165 175 174 165 165 162 174 185 185 183 180 176 180 184 187 187 185 181 180 178 177 176 178 178 178 176 177 180 181 182 183 182 180 180 182 183 178 174 174 176 174 173 164 161 167 167 161 161 161 157 164 177 177 182 185 190 192 195 197 196 194 187 188 189 197 198 199 199 197 194 187 177 180 184 174 167 170 179 179 172 156 155 160 158 161 161 169 176 175 172 183 179 177 187 187 180 183 188 188 182 170 180 176 173 150 150 165 171 168 172 173 173 176 179 186 191 187 194 198 199 195 190 183 176 176 183 187 187 185 186 190 189 185 183 177 166 164 167 160 167 175 172 167 164 177 182 182 188 192 193 191 191 192 194 193 193 190 179 180 190 192 193 198 198 193 179 171 182 184 184 187 186 190 187 182 179 176 176 179 177 177 175 174 173 174 177 179 179 179 179 182 190 194 195 191 187 190 188 191 193 191 193 196 198 200 207 208 212 -2147483647 -2147483647 -2147483647 -2147483647 -2147483647 -2147483647 -2147483647 -2147483647 -2147483647 -2147483647 -2147483647 -2147483647 -2147483647 -2147483647 -2147483647 -2147483647 -2147483647 -2147483647
217 196 178 184 181 169 160 177 180 175 175 171 162 164 158 167 173 168 167 160 170 181 183 182 179 178 179 183 185 183 181 177 175 172 173 175 175 173 174 168 163 174 177 179 180 179 179 180 183 188 176 176 174 174 177 173 157 160 163 165 160 155 153 159 163 192 183 179 183 186 189 192 196 192 192 191 192 194 194 198 200 200 198 195 190 184 184 191 186 170 158 170 175 169 153 155 160 153 143 176 184 180 183 181 185 183 178 191 195 192 189 192 191 187 186 181 172 162 152 155 164 165 162 163 165 169 175 181 186 189 185 192 195 197 197 190 181 178 181 184 189 188 181 183 189 185 183 178 178 174 168 165 155 169 173 169 153 165 170 174 179 183 186 191 190 182 180 188 192 196 195 192 183 180 179 180 189 199 193 187 186 182 176 176 181 184 188 177 177 176 175 180 181 180 178 176 176 173 175 177 177 178 177 180 183 184 187 195 198 196 196 189 189 193 194 194 197 199 203 205 211 -2147483647 -2147483647 -2147483647 -2147483647 -2147483647 -2147483647 -2147483647 -2147483647 -2147483647 -2147483647 -2147483647 -2147483647 -2147483647 -2147483647 -2147483647 -2147483647 -2147483647 -2147483647 -2147483647
219 212 188 193 196 183 168 169 174 179 172 168 161 155 159 157 166 167 159 155 170 177 179 181 181 179 177 180 176 179 175 173 173 170 169 169 171 173 174 165 170 171 167 178 176 176 177 185 193 187 177 176 186 192 178 180 161 160 161 164 161 158 152 167 189 200 196 188 189 193 195 197 197 195 192 193 193 196 197 197 199 199 198 197 192 187 188 192 188 179 163 167 173 170 161 152 151 150 153 175 190 196 198 198 191 187 196 201 197 201 197 193 186 185 177 173 167 156 140 153 160 156 154 157 156 163 173 177 182 183 182 189 190 194 196 194 190 183 189 184 190 191 185 189 191 184 178 170 165 161 166 162 158 152 166 166 162 165 168 171 177 181 183 185 186 172 177 182 184 189 194 194 194 189 191 188 187 197 193 197 195 191 180 179 176 174 184 189 181 177 174 179 179 178 180 178 177 176 176 176 176 177 178 180 181 185 189 188 189 193 196 195 189 192 193 198 199 202 203 208 -2147483647 -2147483647 -2147483647 -2147483647 -2147483647 -2147483647 -2147483647 -2147483647 -2147483647 -2147483647 -2147483647 -2147483647 -2147483647 -2147483647 -2147483647 -2147483647 -2147483647 -2147483647 -2147483647 -2147483647
222 221 210 212 179 181 167 160 170 177 175 168 158 151 152 155 164 169 167 165 168 165 172 177 179 177 175 176 172 177 174 170 169 168 168 169 165 171 176 173 165 163 169 186 194 195 189 184 188 193 192 191 202 201 204 203 174 162 165 165 164 167 173 175 195 202 202 199 199 196 193 196 184 197 182 192 193 194 197 198 199 199 200 199 196 194 195 196 194 190 178 166 166 163 162 141 144 170 182 188 192 196 196 204 199 196 199 203 203 202 191 188 182 177 176 167 155 145 141 153 152 153 143 148 154 164 171 172 177 176 176 181 181 186 193 197 196 188 191 193 193 193 192 192 188 181 170 164 155 165 167 159 153 149 158 157 149 154 155 164 174 176 182 185 183 168 168 176 179 190 191 192 181 181 190 193 192 190 193 199 198 197 191 191 182 186 187 190 180 176 173 175 177 176 178 180 178 175 174 175 175 178 181 183 184 182 187 191 192 192 190 196 194 192 196 197 199 201 205 210 -2147483647 -2147483647 -2147483647 -2147483647 -2147483647 -2147483647 -2147483647 -2147483647 -2147483647 -2147483647 -2147483647 -2147483647 -2147483647 -2147483647 -2147483647 -2147483647 -2147483647 -2147483647 -2147483647 -2147483647
226 225 225 215 184 171 160 160 172 174 170 169 165 157 155 161 169 163 163 167 168 169 175 177 175 173 171 171 170 173 175 172 171 164 164 164 167 181 190 188 162 167 176 181 192 199 194 190 184 190 198 205 206 208 207 206 187 163 167 156 159 183 189 188 204 204 203 202 200 196 197 198 197 201 198 198 198 197 198 198 197 199 200 201 200 197 197 198 191 189 190 182 158 160 172 182 180 175 173 186 192 193 187 202 205 199 192 196 201 199 195 188 181 176 173 165 155 136 135 140 144 144 137 145 152 162 166 161 166 169 167 172 172 180 186 195 198 194 192 195 193 192 190 182 180 172 166 157 152 155 161 149 144 143 153 147 151 146 156 167 175 178 174 177 178 166 168 166 175 183 184 181 169 172 183 177 179 187 190 198 201 187 199 193 184 188 194 189 181 176 172 176 179 181 181 179 178 177 179 177 180 180 180 183 187 189 188 187 189 193 194 192 193 195 196 199 200 204 209 -2147483647 -2147483647 -2147483647 -2147483647 -2147483647 -2147483647 -2147483647 -2147483647 -2147483647 -2147483647 -2147483647 -2147483647 -2147483647 -2147483647 -2147483647 -2147483647 -2147483647 -2147483647 -2147483647 -2147483647 -2147483647
229 227 226 214 185 181 149 160 170 166 162 162 159 156 155 155 161 158 154 155 166 171 171 175 173 168 164 162 162 168 169 169 171 170 167 163 166 171 190 194 191 194 199 192 178 185 197 196 184 198 203 208 209 209 209 209 206 202 195 168 174 198 194 206 207 205 205 203 198 195 199 200 201 202 201 200 200 197 197 187 194 198 201 202 201 199 199 199 199 194 189 168 162 168 184 189 201 200 190 188 196 202 194 200 205 205 195 191 198 202 192 179 174 172 169 174 178 167 160 153 152 142 141 144 152 153 161 153 157 158 160 151 166 172 174 185 194 197 196 195 186 178 177 169 171 169 156 148 144 152 158 152 140 138 139 137 141 141 147 166 170 166 165 162 171 161 159 166 174 170 165 170 170 173 171 171 181 188 185 185 193 182 192 199 198 188 195 187 186 179 175 176 177 178 180 182 180 180 181 180 180 183 184 183 183 187 191 190 190 191 194 193 195 196 197 198 201 205 -2147483647 -2147483647 -2147483647 -2147483647 -2147483647 -2147483647 -2147483647 -2147483647 -2147483647 -2147483647 -2147483647 -2147483647 -2147483647 -2147483647 -2147483647 -2147483647 -2147483647 -2147483647 -2147483647 -2147483647 -2147483647 -2147483647
230 229 228 223 203 176 165 174 159 163 148 151 153 157 160 160 158 149 148 154 163 167 167 172 169 159 155 152 155 162 163 163 167 168 163 156 159 172 190 199 201 205 207 207 203 204 192 203 202 198 203 210 211 211 211 210 208 202 188 194 200 210 211 210 208 206 205 203 197 195 195 196 199 202 202 202 201 198 198 186 191 197 196 202 203 202 201 200 200 197 191 177 174 166 194 200 204 205 189 182 180 200 204 206 206 206 207 206 205 206 202 189 190 182 179 183 175 172 182 186 173 163 166 152 143 149 152 143 144 153 156 163 160 161 166 178 193 198 196 193 190 174 164 154 158 159 156 158 146 143 145 152 146 139 129 134 137 137 139 162 163 150 154 159 165 162 154 158 157 152 154 170 172 173 181 183 187 180 172 169 183 179 191 191 195 193 195 196 191 183 183 178 179 182 183 184 181 179 181 184 182 181 184 186 188 185 186 192 192 192 195 194 196 197 198 199 200 204 -2147483647 -2147483647 -2147483647 -2147483647 -2147483647 -2147483647 -2147483647 -2147483647 -2147483647 -2147483647 -2147483647 -2147483647 -2147483647 -2147483647 -2147483647 -2147483647 -2147483647 -2147483647 -2147483647 -2147483647 -2147483647 -2147483647
229 230 229 227 223 209 201 207 173 165 152 145 150 151 149 150 154 149 146 150 161 159 159 167 169 159 152 151 154 158 153 157 161 163 165 183 179 193 194 201 203 205 208 208 206 207 207 209 210 210 211 211 210 211 211 209 210 211 208 205 208 211 211 210 208 207 206 205 204 203 201 203 203 202 202 202 201 200 200 197 190 193 197 200 203 203 202 202 200 199 195 186 174 171 197 204 205 207 202 192 194 206 203 206 207 207 208 209 208 207 205 202 194 183 183 182 195 187 178 169 168 171 182 167 155 146 147 154 156 162 170 171 167 173 186 187 196 198 190 185 187 177 153 147 156 166 166 155 142 138 141 142 143 122 131 135 135 135 138 155 158 139 148 149 153 160 157 150 151 157 165 165 164 165 176 178 174 174 166 167 178 175 179 185 188 199 192 196 198 192 186 181 178 182 183 183 184 180 180 181 184 187 185 186 189 189 188 192 193 192 196 197 196 197 198 199 199 203 -2147483647 -2147483647 -2147483647 -2147483647 -2147483647 -2147483647 -2147483647 -2147483647 -2147483647 -2147483647 -2147483647 -2147483647 -2147483647 -2147483647 -2147483647 -2147483647 -2147483647 -2147483647 -2147483647 -2147483647 -2147483647 -2147483647
230 229 229 228 227 224 220 211 174 165 163 151 151 139 139 149 151 152 149 150 159 160 162 168 165 165 162 156 149 151 151 162 165 180 190 198 202 203 200 198 204 207 209 209 208 209 210 211 211 211 210 211 211 212 211 209 210 211 211 211 212 212 211 209 208 207 206 206 205 205 205 204 203 203 202 202 201 201 201 201 199 198 201 196 204 203 204 203 202 201 199 187 177 190 202 205 207 207 209 208 209 209 210 208 204 207 210 210 209 207 206 203 186 192 197 194 199 184 176 184 184 171 193 187 158 154 164 170 163 158 172 172 167 164 173 190 196 197 190 191 186 174 157 157 157 171 169 163 153 162 159 149 151 141 141 150 155 137 136 150 150 146 145 149 148 153 155 145 150 155 160 156 159 164 172 168 163 162 158 164 171 172 177 181 188 195 199 202 202 199 188 183 180 181 184 187 182 180 181 183 183 185 191 192 190 190 190 192 193 195 197 197 197 198 199 200 204 -2147483647 -2147483647 -2147483647 -2147483647 -2147483647 -2147483647 -2147483647 -2147483647 -2147483647 -2147483647 -2147483647 -2147483647 -2147483647 -2147483647 -2147483647 -2147483647 -2147483647 -2147483647 -2147483647 -2147483647 -2147483647 -2147483647 -2147483647
229 227 227 229 228 226 223 203 175 165 161 156 150 144 144 148 146 147 149 152 154 158 161 163 164 164 162 159 146 144 150 178 190 194 199 201 203 205 206 206 208 210 211 211 210 210 209 211 211 210 210 211 211 211 210 209 211 212 210 211 211 211 209 208 207 206 206 205 205 205 204 204 203 203 202 202 202 201 201 202 202 202 203 204 204 204 203 202 202 201 201 200 200 199 204 206 207 208 209 209 210 209 209 210 210 211 211 210 209 209 207 206 203 202 203 203 201 199 198 199 191 188 197 194 176 144 156 165 172 159 170 170 170 167 159 182 189 195 195 183 173 161 173 154 163 180 171 158 163 169 164 159 170 172 167 165 161 146 157 145 166 161 149 145 148 146 152 146 147 151 157 153 157 162 168 164 162 167 172 175 175 181 181 179 180 188 188 186 192 197 192 185 186 184 189 189 184 181 181 185 186 185 186 187 187 190 191 193 195 197 197 197 198 199 201 205 -2147483647 -2147483647 -2147483647 -2147483647 -2147483647 -2147483647 -2147483647 -2147483647 -2147483647 -2147483647 -2147483647 -2147483647 -2147483647 -2147483647 -2147483647 -2147483647 -2147483647 -2147483647 -2147483647 -2147483647 -2147483647 -2147483647 -2147483647 -2147483647
227 223 209 226 228 228 225 217 200 168 161 156 149 147 146 146 145 146 146 152 153 158 161 158 160 159 161 163 162 161 180 190 193 197 201 203 205 206 207 208 209 210 210 211 211 209 209 209 211 211 211 211 211 210 210 211 212 212 211 209 209 208 207 205 206 205 205 205 205 205 204 204 203 202 201 201 201 201 201 202 202 203 203 203 204 204 203 203 202 202 202 202 203 204 206 207 207 208 209 209 209 205 198 202 206 206 207 211 210 210 208 209 208 206 205 204 203 199 202 201 198 195 199 198 191 171 157 170 166 175 172 168 171 163 168 172 174 186 196 191 179 167 172 173 185 180 166 153 166 179 174 168 181 184 182 178 175 169 148 162 176 185 161 162 141 131 147 144 143 151 153 150 157 158 160 161 159 164 175 181 182 179 184 185 183 185 192 195 194 197 199 196 191 188 188 192 189 186 182 183 188 185 189 188 190 192 194 195 197 196 198 198 197 201 -2147483647 -2147483647 -2147483647 -2147483647 -2147483647 -2147483647 -2147483647 -2147483647 -2147483647 -2147483647 -2147483647 -2147483647 -2147483647 -2147483647 -2147483647 -2147483647 -2147483647 -2147483647 -2147483647 -2147483647 -2147483647 -2147483647 -2147483647 -2147483647 -2147483647 -2147483647
223 222 205 213 221 226 226 222 205 178 159 155 150 148 147 146 146 147 151 152 156 159 158 157 155 153 157 164 177 186 187 196 194 198 200 202 204 207 208 208 209 209 208 209 210 209 209 210 211 210 210 210 210 210 210 211 211 211 210 208 207 206 205 205 205 205 205 204 204 204 204 204 203 202 201 200 200 200 201 201 202 203 204 204 205 205 204 204 204 203 203 202 203 204 206 206 206 207 207 207 207 204 201 195 195 196 206 213 212 211 210 210 209 208 207 206 206 205 204 202 200 196 200 199 191 166 158 165 166 172 181 177 169 168 177 179 182 191 195 191 183 183 184 190 187 171 163 160 165 176 181 184 188 181 171 166 164 157 165 187 197 190 186 173 146 136 145 142 140 142 144 146 150 153 156 150 154 159 173 179 182 183 186 189 187 190 190 187 188 189 190 197 195 195 197 195 196 189 185 185 189 189 191 193 192 194 195 197 196 197 198 198 202 -2147483647 -2147483647 -2147483647 -2147483647 -2147483647 -2147483647 -2147483647 -2147483647 -2147483647 -2147483647 -2147483647 -2147483647 -2147483647 -2147483647 -2147483647 -2147483647 -2147483647 -2147483647 -2147483647 -2147483647 -2147483647 -2147483647 -2147483647 -2147483647 -2147483647 -2147483647 -2147483647
209 217 203 211 217 222 221 219 210 200 187 183 183 171 158 146 147 148 148 149 152 154 151 152 152 148 148 166 186 194 199 201 201 202 202 201 203 205 206 207 208 208 208 208 210 210 209 210 210 210 210 210 210 210 210 210 209 209 207 205 204 203 202 203 203 204 204 204 204 204 204 203 204 202 202 202 201 201 201 201 202 203 203 204 205 205 204 204 204 203 203 202 202 203 204 204 204 205 205 205 206 205 205 204 202 203 209 211 212 212 212 212 211 209 208 207 207 206 205 203 201 201 202 202 195 188 186 159 161 169 182 176 165 164 168 174 180 185 198 186 189 198 196 192 181 164 159 172 177 180 188 188 186 178 172 174 170 176 185 195 203 196 191 181 172 151 140 144 140 136 143 149 142 145 148 162 175 178 179 183 183 181 185 183 185 185 181 183 182 182 183 183 185 187 189 192 196 190 188 187 189 191 192 194 195 195 196 196 196 196 197 204 -2147483647 -2147483647 -2147483647 -2147483647 -2147483647 -2147483647 -2147483647 -2147483647 -2147483647 -2147483647 -2147483647 -2147483647 -2147483647 -2147483647 -2147483647 -2147483647 -2147483647 -2147483647 -2147483647 -2147483647 -2147483647 -2147483647 -2147483647 -2147483647 -2147483647 -2147483647 -2147483647 -2147483647
201 212 210 201 216 215 216 220 213 213 207 206 199 185 160 145 145 145 145 144 149 149 147 149 152 148 151 168 191 198 201 203 204 205 203 203 204 203 203 203 204 206 208 209 209 209 208 209 210 209 209 209 210 209 208 207 207 207 206 205 203 202 201 201 201 202 202 204 204 204 203 203 203 202 202 202 201 200 199 199 200 201 202 203 203 204 204 204 204 204 203 202 201 201 201 201 202 202 205 205 206 206 206 206 207 208 210 211 212 213 212 213 212 210 209 209 208 206 205 202 200 201 203 204 202 199 193 175 161 171 179 177 170 165 164 175 184 193 197 186 198 201 193 185 183 172 164 168 177 191 195 194 182 184 178 174 180 189 181 197 201 191 183 177 152 156 166 147 137 164 173 173 175 166 161 170 177 180 181 180 180 182 179 181 180 178 180 182 182 184 183 182 186 190 192 189 189 191 192 188 190 191 194 195 195 196 196 196 197 197 203 -2147483647 -2147483647 -2147483647 -2147483647 -2147483647 -2147483647 -2147483647 -2147483647 -2147483647 -2147483647 -2147483647 -2147483647 -2147483647 -2147483647 -2147483647 -2147483647 -2147483647 -2147483647 -2147483647 -2147483647 -2147483647 -2147483647 -2147483647 -2147483647 -2147483647 -2147483647 -2147483647 -2147483647 -2147483647
210 217 214 202 206 215 213 214 218 217 213 203 194 186 174 177 167 144 141 141 142 144 145 148 145 145 155 176 187 197 201 203 205 205 203 204 203 201 201 202 203 204 206 207 208 209 208 209 208 207 208 208 208 207 206 204 204 203 203 203 202 201 200 200 201 201 201 202 202 202 203 202 202 202 202 201 200 200 199 200 201 202 203 204 204 204 204 204 203 202 202 200 199 199 198 199 200 200 204 205 205 207 208 207 207 208 209 210 211 212 213 214 212 211 209 207 206 205 204 201 200 201 202 204 205 202 195 181 161 178 185 172 168 161 160 171 177 190 197 199 201 203 200 193 184 169 179 191 192 188 200 194 193 188 179 174 192 193 183 201 204 191 170 169 178 184 189 165 153 161 184 179 186 172 155 168 175 175 175 175 178 181 185 187 186 182 183 185 186 188 183 182 185 186 185 186 187 188 188 192 194 194 195 196 196 196 197 197 199 202 -2147483647 -2147483647 -2147483647 -2147483647 -2147483647 -2147483647 -2147483647 -2147483647 -2147483647 -2147483647 -2147483647 -2147483647 -2147483647 -2147483647 -2147483647 -2147483647 -2147483647 -2147483647 -2147483647 -2147483647 -2147483647 -2147483647 -2147483647 -2147483647 -2147483647 -2147483647 -2147483647 -2147483647 -2147483647 -2147483647
219 218 214 209 199 208 206 203 215 215 214 209 206 202 196 191 180 156 153 149 157 165 168 167 157 161 164 166 185 198 201 203 205 205 205 205 202 199 198 199 201 202 204 205 206 207 207 208 206 207 207 206 206 205 203 202 200 199 199 200 199 198 197 197 197 198 199 200 200 201 201 202 202 202 202 202 201 200 200 201 201 202 203 203 205 204 204 204 203 202 201 200 199 197 196 196 196 199 202 203 204 205 206 207 208 208 210 210 211 213 215 214 212 210 207 205 204 204 204 202 200 202 204 205 206 203 198 191 180 186 187 177 158 159 162 175 173 181 186 195 200 193 188 190 190 192 193 191 194 199 202 202 195 183 177 175 193 205 202 199 195 197 187 172 193 195 190 187 181 177 189 192 182 166 152 176 176 179 176 179 180 181 184 185 186 188 185 188 187 192 188 188 187 191 188 190 190 191 191 192 194 196 195 195 196 196 197 199 -2147483647 -2147483647 -2147483647 -2147483647 -2147483647 -2147483647 -2147483647 -2147483647 -2147483647 -2147483647 -2147483647 -2147483647 -2147483647 -2147483647 -2147483647 -2147483647 -2147483647 -2147483647 -2147483647 -2147483647 -2147483647 -2147483647 -2147483647 -2147483647 -2147483647 -2147483647 -2147483647 -2147483647 -2147483647 -2147483647 -2147483647 -2147483647
215 214 209 203 195 203 200 204 212 209 212 210 208 197 190 176 165 167 171 166 168 175 179 176 173 175 172 170 187 196 199 202 204 204 203 204 202 201 200 197 199 200 201 202 203 204 206 207 206 206 205 204 203 202 201 200 200 198 196 195 195 194 193 194 195 196 197 198 198 199 200 201 202 203 202 202 201 201 200 201 201 200 202 203 204 205 204 203 202 200 199 198 196 195 196 197 197 198 199 199 200 202 204 205 206 206 208 209 212 214 216 215 213 209 203 202 204 206 204 201 199 200 204 207 208 206 201 185 181 186 190 191 190 192 192 190 176 177 184 201 200 185 187 192 194 196 197 195 190 194 201 203 197 187 183 188 197 204 202 200 192 189 187 191 199 195 189 181 197 178 193 186 182 154 174 183 191 189 190 189 187 184 186 184 186 188 189 189 188 189 193 192 188 189 192 189 191 192 193 194 196 195 195 195 195 196 199 -2147483647 -2147483647 -2147483647 -2147483647 -2147483647 -2147483647 -2147483647 -2147483647 -2147483647 -2147483647 -2147483647 -2147483647 -2147483647 -2147483647 -2147483647 -2147483647 -2147483647 -2147483647 -2147483647 -2147483647 -2147483647 -2147483647 -2147483647 -2147483647 -2147483647 -2147483647 -2147483647 -2147483647 -2147483647 -2147483647 -2147483647 -2147483647 -2147483647
204 203 209 209 195 194 192 193 206 203 208 206 203 200 188 170 174 171 175 167 173 173 182 182 180 178 172 174 175 189 196 199 201 204 203 204 202 201 199 196 196 198 199 200 202 203 203 205 205 203 202 201 201 200 200 198 197 196 194 194 192 190 191 193 194 194 195 196 197 198 199 199 200 201 201 202 201 201 201 202 202 201 202 203 204 205 203 203 201 199 197 196 195 195 196 198 197 196 195 195 197 198 199 201 201 203 204 206 207 212 212 216 214 209 198 197 202 207 208 202 196 199 202 204 208 208 200 187 178 185 185 188 188 192 195 193 197 198 200 202 196 187 186 189 192 196 197 195 196 198 198 199 196 194 194 195 197 204 209 209 197 197 194 199 202 195 193 197 202 198 192 185 181 171 188 194 197 197 190 191 191 191 191 189 188 188 191 191 191 189 188 193 189 191 192 193 194 193 195 195 194 194 195 195 196 198 -2147483647 -2147483647 -2147483647 -2147483647 -2147483647 -2147483647 -2147483647 -2147483647 -2147483647 -2147483647 -2147483647 -2147483647 -2147483647 -2147483647 -2147483647 -2147483647 -2147483647 -2147483647 -2147483647 -2147483647 -2147483647 -2147483647 -2147483647 -2147483647 -2147483647 -2147483647 -2147483647 -2147483647 -2147483647 -2147483647 -2147483647 -2147483647 -2147483647 -2147483647
210 213 208 199 199 194 188 185 194 197 201 199 195 197 183 176 176 175 178 180 179 179 182 185 181 178 179 173 169 186 192 197 200 202 204 204 203 200 197 196 195 195 197 199 200 201 203 204 203 201 200 199 198 196 195 194 192 192 191 189 188 188 189 190 191 192 193 194 195 196 197 198 200 200 201 201 201 201 202 202 202 200 201 203 204 204 203 202 200 198 197 198 198 197 197 198 199 197 195 197 197 199 198 197 194 193 193 196 204 210 213 217 216 211 203 203 206 210 208 202 201 203 203 199 207 209 199 189 181 185 186 184 188 191 196 193 195 199 202 202 199 194 190 192 194 195 197 197 196 201 203 200 190 191 197 197 200 202 208 209 206 204 199 197 201 201 197 203 204 196 187 182 188 193 195 197 198 196 191 191 191 192 193 193 191 190 188 191 193 193 189 193 192 193 195 195 195 195 194 194 194 194 194 195 198 -2147483647 -2147483647 -2147483647 -2147483647 -2147483647 -2147483647 -2147483647 -2147483647 -2147483647 -2147483647 -2147483647 -2147483647 -2147483647 -2147483647 -2147483647 -2147483647 -2147483647 -2147483647 -2147483647 -2147483647 -2147483647 -2147483647 -2147483647 -2147483647 -2147483647 -2147483647 -2147483647 -2147483647 -2147483647 -2147483647 -2147483647 -2147483647 -2147483647 -2147483647 -2147483647
213 210 209 206 200 190 181 175 177 189 192 192 186 187 177 177 181 183 184 182 185 189 188 189 184 182 181 175 175 188 192 195 198 200 202 204 200 198 196 195 194 193 195 197 198 199 201 202 201 201 199 197 195 194 192 190 187 186 185 186 184 184 186 187 188 189 191 191 193 194 195 197 198 199 200 200 202 202 202 202 202 202 202 202 204 204 202 201 200 198 198 199 200 200 200 200 200 197 197 200 201 200 201 199 198 198 198 195 206 209 212 217 215 207 205 207 211 213 209 202 205 207 204 203 211 209 200 198 188 189 185 183 188 192 197 194 191 194 198 202 198 192 189 189 190 191 194 198 200 202 201 202 203 200 202 198 196 200 204 210 207 209 203 199 203 204 199 204 200 196 195 190 190 192 195 197 199 198 191 190 188 190 189 191 193 194 194 191 191 193 194 192 194 193 193 195 194 194 195 195 195 195 195 199 -2147483647 -2147483647 -2147483647 -2147483647 -2147483647 -2147483647 -2147483647 -2147483647 -2147483647 -2147483647 -2147483647 -2147483647 -2147483647 -2147483647 -2147483647 -2147483647 -2147483647 -2147483647 -2147483647 -2147483647 -2147483647 -2147483647 -2147483647 -2147483647 -2147483647 -2147483647 -2147483647 -2147483647 -2147483647 -2147483647 -2147483647 -2147483647 -2147483647 -2147483647 -2147483647 -2147483647
211 204 197 198 200 196 190 184 176 179 184 183 174 178 183 183 184 185 186 183 179 182 188 191 182 180 178 175 173 186 192 195 198 199 201 203 200 197 195 195 193 192 192 194 196 197 199 202 200 199 197 196 195 193 192 189 187 186 184 180 180 180 182 183 185 186 187 189 190 191 193 194 195 197 199 200 201 201 202 202 201 201 202 203 203 204 202 200 197 195 196 198 201 201 201 201 200 199 201 202 203 203 203 204 205 205 203 202 209 209 211 215 215 209 209 202 207 213 203 197 198 211 204 201 211 213 207 199 190 192 189 189 185 188 194 197 189 193 198 202 197 193 185 184 188 187 191 194 197 200 202 203 204 205 206 200 202 200 204 208 211 210 203 200 200 204 205 203 201 195 193 194 196 192 190 191 195 198 196 192 189 187 188 189 189 192 195 195 193 193 194 193 192 193 193 193 193 194 195 195 195 195 197 -2147483647 -2147483647 -2147483647 -2147483647 -2147483647 -2147483647 -2147483647 -2147483647 -2147483647 -2147483647 -2147483647 -2147483647 -2147483647 -2147483647 -2147483647 -2147483647 -2147483647 -2147483647 -2147483647 -2147483647 -2147483647 -2147483647 -2147483647 -2147483647 -2147483647 -2147483647 -2147483647 -2147483647 -2147483647 -2147483647 -2147483647 -2147483647 -2147483647 -2147483647 -2147483647 -2147483647 -2147483647
206 203 194 186 195 195 192 188 185 176 164 169 163 171 177 180 183 188 191 190 187 182 187 192 179 172 170 163 171 178 184 191 196 198 199 202 198 196 196 193 192 191 189 191 192 195 198 200 199 197 196 194 192 190 189 187 184 183 181 179 178 178 178 179 181 183 184 185 187 188 190 192 193 194 196 197 199 200 201 202 202 203 203 203 203 203 201 197 190 187 192 197 200 202 202 201 200 199 200 202 203 204 204 205 207 208 207 210 213 215 216 219 219 215 216 213 209 215 202 205 205 210 203 201 211 207 195 189 186 190 193 193 191 192 196 198 194 190 193 200 197 190 185 186 191 193 190 189 191 192 194 195 198 202 205 202 205 201 197 200 206 210 211 202 199 204 205 199 198 198 199 201 198 191 190 191 191 194 194 193 192 193 191 192 191 192 191 194 195 194 193 192 192 192 192 192 193 194 194 196 198 199 -2147483647 -2147483647 -2147483647 -2147483647 -2147483647 -2147483647 -2147483647 -2147483647 -2147483647 -2147483647 -2147483647 -2147483647 -2147483647 -2147483647 -2147483647 -2147483647 -2147483647 -2147483647 -2147483647 -2147483647 -2147483647 -2147483647 -2147483647 -2147483647 -2147483647 -2147483647 -2147483647 -2147483647 -2147483647 -2147483647 -2147483647 -2147483647 -2147483647 -2147483647 -2147483647 -2147483647 -2147483647 -2147483647
213 211 208 206 201 197 194 191 186 174 167 159 165 170 173 174 176 182 185 193 194 188 190 193 188 184 177 177 184 187 188 191 194 197 199 200 198 197 194 192 193 189 187 190 189 192 194 198 197 195 193 190 188 184 181 179 177 176 176 177 178 177 177 180 180 182 181 182 183 184 186 188 191 193 195 196 197 198 198 200 201 202 203 203 203 202 201 199 196 191 193 197 200 201 202 200 198 197 199 201 203 204 205 205 205 208 210 211 212 214 216 218 220 220 221 222 222 222 222 219 220 221 220 219 218 209 205 201 194 191 192 195 191 195 192 197 197 192 194 200 201 198 193 192 193 196 190 188 188 187 188 190 193 198 203 205 206 207 206 199 203 210 210 201 200 205 207 199 199 199 204 204 200 198 192 191 191 190 189 190 191 191 192 195 195 196 195 196 195 193 191 191 192 191 191 192 193 194 196 199 -2147483647 -2147483647 -2147483647 -2147483647 -2147483647 -2147483647 -2147483647 -2147483647 -2147483647 -2147483647 -2147483647 -2147483647 -2147483647 -2147483647 -2147483647 -2147483647 -2147483647 -2147483647 -2147483647 -2147483647 -2147483647 -2147483647 -2147483647 -2147483647 -2147483647 -2147483647 -2147483647 -2147483647 -2147483647 -2147483647 -2147483647 -2147483647 -2147483647 -2147483647 -2147483647 -2147483647 -2147483647 -2147483647 -2147483647 -2147483647
213 212 210 209 205 198 198 191 180 170 176 172 168 172 177 179 181 185 190 188 196 191 194 190 184 179 174 175 183 186 190 190 190 193 196 199 199 197 195 193 193 192 190 191 190 193 195 198 196 191 188 184 181 180 178 176 173 175 175 177 177 177 177 178 180 182 182 183 183 184 185 187 189 190 191 192 194 195 197 198 200 201 202 202 202 201 198 196 193 193 196 198 200 201 202 199 195 194 195 198 201 203 204 205 205 205 207 209 211 212 213 216 215 218 219 221 221 222 223 223 222 224 224 223 219 216 213 209 204 200 199 198 199 200 199 198 200 198 197 197 199 201 197 196 199 197 198 196 199 196 196 194 193 195 196 197 197 201 208 210 206 206 212 210 205 200 204 208 204 205 205 205 204 199 194 194 194 194 192 191 191 192 190 192 193 194 194 196 194 191 190 191 190 191 191 193 194 196 199 -2147483647 -2147483647 -2147483647 -2147483647 -2147483647 -2147483647 -2147483647 -2147483647 -2147483647 -2147483647 -2147483647 -2147483647 -2147483647 -2147483647 -2147483647 -2147483647 -2147483647 -2147483647 -2147483647 -2147483647 -2147483647 -2147483647 -2147483647 -2147483647 -2147483647 -2147483647 -2147483647 -2147483647 -2147483647 -2147483647 -2147483647 -2147483647 -2147483647 -2147483647 -2147483647 -2147483647 -2147483647 -2147483647 -2147483647 -2147483647 -2147483647
210 210 209 208 207 204 195 187 181 183 177 185 176 181 185 183 186 190 193 198 200 199 191 188 188 182 179 180 184 187 190 191 191 193 193 195 198 198 196 194 194 190 191 191 191 194 197 197 193 188 185 182 179 176 176 176 176 174 175 177 178 177 176 177 179 182 184 184 183 184 184 185 185 188 188 189 190 191 193 196 199 200 201 201 197 190 187 180 173 171 182 187 193 199 201 198 192 192 194 197 199 202 203 205 205 204 204 206 207 209 211 213 214 215 215 217 220 221 222 223 223 225 225 224 222 221 219 217 213 210 208 204 202 201 199 201 201 200 200 198 199 200 201 201 200 202 201 202 203 203 202 203 203 202 197 195 195 198 204 210 207 207 209 211 213 203 196 198 202 205 202 201 203 203 200 198 193 194 198 197 195 193 191 193 196 196 196 195 193 191 191 190 190 191 192 194 197 199 -2147483647 -2147483647 -2147483647 -2147483647 -2147483647 -2147483647 -2147483647 -2147483647 -2147483647 -2147483647 -2147483647 -2147483647 -2147483647 -2147483647 -2147483647 -2147483647 -2147483647 -2147483647 -2147483647 -2147483647 -2147483647 -2147483647 -2147483647 -2147483647 -2147483647 -2147483647 -2147483647 -2147483647 -2147483647 -2147483647 -2147483647 -2147483647 -2147483647 -2147483647 -2147483647 -2147483647 -2147483647 -2147483647 -2147483647 -2147483647 -2147483647 -2147483647
208 204 205 205 205 204 202 199 194 193 192 189 187 190 193 194 196 196 198 195 200 201 194 194 192 190 187 185 185 187 188 190 191 190 191 192 194 197 197 195 193 191 191 192 192 194 197 192 188 185 183 180 177 176 178 178 177 177 176 176 177 177 177 178 179 180 182 184 186 186 186 186 185 185 186 186 185 189 192 194 196 198 199 199 199 199 195 185 178 179 187 191 188 197 191 182 184 188 196 198 200 202 204 205 204 203 201 202 204 206 208 211 213 214 216 217 218 220 220 222 224 225 225 224 223 223 221 219 215 212 209 205 201 198 197 198 198 198 198 196 194 198 198 200 200 201 201 200 199 201 202 202 204 204 206 204 206 206 208 208 204 204 207 209 216 206 197 200 195 195 193 194 198 198 198 203 200 196 194 197 198 195 194 195 195 196 195 194 192 191 190 190 190 191 192 194 197 -2147483647 -2147483647 -2147483647 -2147483647 -2147483647 -2147483647 -2147483647 -2147483647 -2147483647 -2147483647 -2147483647 -2147483647 -2147483647 -2147483647 -2147483647 -2147483647 -2147483647 -2147483647 -2147483647 -2147483647 -2147483647 -2147483647 -2147483647 -2147483647 -2147483647 -2147483647 -2147483647 -2147483647 -2147483647 -2147483647 -2147483647 -2147483647 -2147483647 -2147483647 -2147483647 -2147483647 -2147483647 -2147483647 -2147483647 -2147483647 -2147483647 -2147483647 -2147483647
203 200 198 199 199 199 200 199 198 196 195 192 189 189 191 193 195 197 199 201 202 201 195 197 196 191 185 185 184 183 183 183 185 188 190 192 193 195 197 195 192 190 192 194 194 195 194 191 188 187 184 184 181 180 180 179 180 180 177 176 178 178 176 179 179 179 181 183 185 186 187 186 186 187 188 188 189 191 192 194 195 197 197 194 190 192 200 193 191 190 195 196 199 193 188 190 190 182 183 187 193 199 204 203 203 201 199 195 198 201 204 205 207 209 211 214 214 216 219 220 222 223 224 224 223 220 217 214 213 211 207 202 196 195 194 194 193 193 194 194 195 195 195 193 188 187 188 188 190 192 196 198 202 201 202 204 204 202 205 206 206 205 212 217 216 211 208 208 199 198 194 192 195 194 198 198 199 198 194 194 197 196 195 196 196 196 196 195 193 191 190 190 191 191 192 196 -2147483647 -2147483647 -2147483647 -2147483647 -2147483647 -2147483647 -2147483647 -2147483647 -2147483647 -2147483647 -2147483647 -2147483647 -2147483647 -2147483647 -2147483647 -2147483647 -2147483647 -2147483647 -2147483647 -2147483647 -2147483647 -2147483647 -2147483647 -2147483647 -2147483647 -2147483647 -2147483647 -2147483647 -2147483647 -2147483647 -2147483647 -2147483647 -2147483647 -2147483647 -2147483647 -2147483647 -2147483647 -2147483647 -2147483647 -2147483647 -2147483647 -2147483647 -2147483647 -2147483647
191 173 173 184 187 193 193 192 191 193 191 188 183 182 184 188 193 197 202 204 206 198 196 199 194 190 186 185 184 183 183 184 185 186 188 189 191 193 195 195 193 193 194 195 195 193 191 189 189 188 186 186 185 184 184 183 182 180 180 178 177 178 179 180 180 181 182 183 184 186 187 187 187 188 188 188 189 190 191 192 190 186 191 193 196 196 198 197 199 198 198 199 199 198 199 198 196 195 198 196 183 197 190 187 193 198 196 194 195 196 197 200 203 205 206 207 208 212 214 215 217 219 222 223 222 219 213 208 204 204 202 197 195 194 195 197 199 199 200 200 198 199 197 192 191 184 180 181 184 182 186 187 190 191 193 198 197 198 201 204 207 212 214 216 216 216 216 212 201 201 193 193 196 197 194 193 195 198 195 193 195 196 194 195 196 195 196 197 195 192 190 191 192 194 196 -2147483647 -2147483647 -2147483647 -2147483647 -2147483647 -2147483647 -2147483647 -2147483647 -2147483647 -2147483647 -2147483647 -2147483647 -2147483647 -2147483647 -2147483647 -2147483647 -2147483647 -2147483647 -2147483647 -2147483647 -2147483647 -2147483647 -2147483647 -2147483647 -2147483647 -2147483647 -2147483647 -2147483647 -2147483647 -2147483647 -2147483647 -2147483647 -2147483647 -2147483647 -2147483647 -2147483647 -2147483647 -2147483647 -2147483647 -2147483647 -2147483647 -2147483647 -2147483647 -2147483647 -2147483647
177 180 185 183 175 176 176 177 177 179 175 175 178 185 188 191 193 194 197 199 203 203 200 199 194 190 188 180 173 173 177 179 181 181 182 183 182 187 192 195 192 193 195 193 190 185 185 184 179 176 178 173 171 168 170 173 172 172 175 174 175 176 178 179 180 180 182 183 184 185 186 187 188 189 189 188 188 187 185 178 182 182 181 193 196 196 196 196 197 196 196 197 192 191 188 190 197 197 199 202 204 204 204 202 195 197 191 192 196 194 192 194 196 196 194 196 198 198 204 206 208 206 212 221 217 214 208 198 198 204 200 194 189 182 183 186 190 194 194 195 196 199 198 196 196 187 181 181 182 184 188 190 187 187 188 188 188 187 188 192 200 204 206 207 203 210 212 212 206 198 194 192 194 197 197 192 192 198 196 193 195 195 194 196 194 196 197 197 195 193 193 195 198 -2147483647 -2147483647 -2147483647 -2147483647 -2147483647 -2147483647 -2147483647 -2147483647 -2147483647 -2147483647 -2147483647 -2147483647 -2147483647 -2147483647 -2147483647 -2147483647 -2147483647 -2147483647 -2147483647 -2147483647 -2147483647 -2147483647 -2147483647 -2147483647 -2147483647 -2147483647 -2147483647 -2147483647 -2147483647 -2147483647 -2147483647 -2147483647 -2147483647 -2147483647 -2147483647 -2147483647 -2147483647 -2147483647 -2147483647 -2147483647 -2147483647 -2147483647 -2147483647 -2147483647 -2147483647 -2147483647 -2147483647
183 189 185 185 186 181 178 179 177 171 166 164 166 165 166 166 169 183 189 193 191 195 197 198 194 189 182 174 169 165 165 171 169 169 166 164 164 173 183 193 191 190 189 181 176 178 173 172 169 171 173 173 170 167 163 165 169 171 171 171 172 172 171 173 175 176 178 179 181 183 183 181 184 186 185 183 187 187 188 187 185 186 191 194 193 191 189 191 192 191 193 193 194 195 195 196 197 193 194 195 194 198 199 203 203 201 198 199 193 187 191 193 196 201 200 199 196 190 189 192 193 197 202 212 205 205 199 193 198 203 190 183 181 183 186 185 180 178 181 185 190 195 196 198 198 194 195 198 197 194 191 189 188 185 186 184 183 183 182 180 179 184 187 191 189 192 197 205 199 196 195 195 191 193 196 194 193 193 194 195 194 196 196 194 194 195 195 194 193 193 195 -2147483647 -2147483647 -2147483647 -2147483647 -2147483647 -2147483647 -2147483647 -2147483647 -2147483647 -2147483647 -2147483647 -2147483647 -2147483647 -2147483647 -2147483647 -2147483647 -2147483647 -2147483647 -2147483647 -2147483647 -2147483647 -2147483647 -2147483647 -2147483647 -2147483647 -2147483647 -2147483647 -2147483647 -2147483647 -2147483647 -2147483647 -2147483647 -2147483647 -2147483647 -2147483647 -2147483647 -2147483647 -2147483647 -2147483647 -2147483647 -2147483647 -2147483647 -2147483647 -2147483647 -2147483647 -2147483647 -2147483647 -2147483647 -2147483647
190 190 188 187 185 181 177 180 176 171 159 169 170 164 163 160 162 164 165 169 172 180 185 188 187 183 179 165 157 150 144 146 148 154 156 168 176 179 179 178 162 163 158 160 148 151 149 147 150 152 143 141 140 139 134 140 151 156 167 176 177 176 173 170 167 167 169 172 173 177 179 182 185 187 187 188 189 186 186 186 184 182 185 187 185 184 183 186 183 185 187 187 191 192 192 193 195 197 197 198 198 199 200 199 203 200 192 196 194 189 187 190 192 197 191 195 199 197 197 202 205 203 202 199 208 209 212 214 208 207 195 197 192 192 192 197 193 190 190 193 192 187 188 193 193 197 198 195 190 187 187 184 180 180 179 180 183 184 186 189 189 183 184 190 191 193 196 201 198 191 193 195 194 194 195 194 192 193 194 194 195 196 197 196 194 193 193 194 197 -2147483647 -2147483647 -2147483647 -2147483647 -2147483647 -2147483647 -2147483647 -2147483647 -2147483647 -2147483647 -2147483647 -2147483647 -2147483647 -2147483647 -2147483647 -2147483647 -2147483647 -2147483647 -2147483647 -2147483647 -2147483647 -2147483647 -2147483647 -2147483647 -2147483647 -2147483647 -2147483647 -2147483647 -2147483647 -2147483647 -2147483647 -2147483647 -2147483647 -2147483647 -2147483647 -2147483647 -2147483647 -2147483647 -2147483647 -2147483647 -2147483647 -2147483647 -2147483647 -2147483647 -2147483647 -2147483647 -2147483647 -2147483647 -2147483647 -2147483647 -2147483647
189 187 185 188 176 171 174 176 172 167 164 171 172 167 174 177 175 186 186 186 189 191 193 191 182 176 172 168 166 163 155 154 155 157 157 154 162 166 169 174 168 166 153 158 151 141 137 135 139 146 148 154 159 152 143 139 138 147 162 169 175 176 173 172 171 171 170 173 175 177 178 180 181 183 186 185 183 179 179 180 180 179 178 176 175 176 175 176 176 182 184 186 188 189 189 191 192 193 195 196 197 199 200 201 202 203 201 201 199 195 195 198 200 202 203 203 199 198 202 201 205 210 211 204 201 203 205 204 212 209 206 209 202 203 205 202 202 193 193 196 198 193 192 193 196 198 191 188 186 185 182 185 186 187 182 184 184 189 193 192 191 193 187 188 191 192 195 198 193 192 192 193 194 194 193 193 193 193 195 194 196 199 198 195 193 192 195 -2147483647 -2147483647 -2147483647 -2147483647 -2147483647 -2147483647 -2147483647 -2147483647 -2147483647 -2147483647 -2147483647 -2147483647 -2147483647 -2147483647 -2147483647 -2147483647 -2147483647 -2147483647 -2147483647 -2147483647 -2147483647 -2147483647 -2147483647 -2147483647 -2147483647 -2147483647 -2147483647 -2147483647 -2147483647 -2147483647 -2147483647 -2147483647 -2147483647 -2147483647 -2147483647 -2147483647 -2147483647 -2147483647 -2147483647 -2147483647 -2147483647 -2147483647 -2147483647 -2147483647 -2147483647 -2147483647 -2147483647 -2147483647 -2147483647 -2147483647 -2147483647 -2147483647 -2147483647
189 190 190 186 175 177 183 180 179 178 180 186 185 182 178 169 169 187 189 188 189 194 195 191 190 183 174 166 157 148 139 127 120 149 130 136 145 150 163 166 153 148 145 142 143 157 157 166 174 174 169 175 179 187 184 177 160 146 143 146 157 166 154 147 144 149 156 163 167 170 171 168 166 166 178 175 173 176 174 172 180 180 176 172 169 171 173 175 176 180 182 184 185 186 187 188 190 191 193 194 195 196 197 199 199 200 200 201 201 201 198 201 201 202 203 201 197 194 199 203 205 208 211 213 211 211 212 212 214 213 214 212 210 213 211 209 207 204 204 202 197 197 194 192 196 195 191 188 186 184 186 187 187 189 191 191 191 192 193 197 195 193 192 192 189 190 193 192 195 190 190 192 193 192 192 192 193 193 194 196 198 198 196 193 192 193 -2147483647 -2147483647 -2147483647 -2147483647 -2147483647 -2147483647 -2147483647 -2147483647 -2147483647 -2147483647 -2147483647 -2147483647 -2147483647 -2147483647 -2147483647 -2147483647 -2147483647 -2147483647 -2147483647 -2147483647 -2147483647 -2147483647 -2147483647 -2147483647 -2147483647 -2147483647 -2147483647 -2147483647 -2147483647 -2147483647 -2147483647 -2147483647 -2147483647 -2147483647 -2147483647 -2147483647 -2147483647 -2147483647 -2147483647 -2147483647 -2147483647 -2147483647 -2147483647 -2147483647 -2147483647 -2147483647 -2147483647 -2147483647 -2147483647 -2147483647 -2147483647 -2147483647 -2147483647 -2147483647
184 187 187 186 188 185 191 183 177 171 174 178 176 185 182 177 181 189 192 187 185 176 173 180 165 157 148 149 145 148 148 145 147 163 157 155 157 163 183 182 174 179 180 177 174 180 176 179 174 161 160 165 167 179 184 175 176 173 172 164 160 168 151 151 152 155 158 159 158 165 166 169 176 181 185 184 184 185 185 182 173 165 157 153 159 168 170 176 179 176 173 175 179 180 182 184 185 186 188 188 190 191 192 194 195 195 197 198 199 199 200 201 202 202 202 199 196 194 198 201 202 206 208 209 209 211 212 212 212 212 212 213 213 213 210 210 209 208 206 204 202 198 197 196 195 196 191 188 189 188 187 187 188 189 190 190 190 191 193 195 196 191 192 193 192 190 190 189 192 192 190 189 190 191 191 191 192 191 192 193 194 194 192 194 196 -2147483647 -2147483647 -2147483647 -2147483647 -2147483647 -2147483647 -2147483647 -2147483647 -2147483647 -2147483647 -2147483647 -2147483647 -2147483647 -2147483647 -2147483647 -2147483647 -2147483647 -2147483647 -2147483647 -2147483647 -2147483647 -2147483647 -2147483647 -2147483647 -2147483647 -2147483647 -2147483647 -2147483647 -2147483647 -2147483647 -2147483647 -2147483647 -2147483647 -2147483647 -2147483647 -2147483647 -2147483647 -2147483647 -2147483647 -2147483647 -2147483647 -2147483647 -2147483647 -2147483647 -2147483647 -2147483647 -2147483647 -2147483647 -2147483647 -2147483647 -2147483647 -2147483647 -2147483647 -2147483647 -2147483647
180 183 182 182 186 184 182 192 189 187 188 188 183 182 183 184 183 184 179 183 187 193 193 194 194 192 186 177 178 175 172 170 170 170 176 176 172 170 189 187 185 188 181 177 173 182 176 186 186 181 180 186 181 190 191 181 183 179 179 180 177 178 177 177 178 179 179 180 180 181 182 183 183 181 181 180 182 180 179 181 181 179 176 173 171 170 166 168 167 161 158 161 160 164 171 176 179 182 182 182 182 183 186 188 191 192 194 193 195 193 195 198 200 199 198 197 195 193 193 196 197 203 205 204 206 206 205 207 207 208 208 209 210 210 211 210 208 205 200 199 195 195 194 194 195 197 195 191 191 189 188 189 189 189 189 191 191 191 191 191 193 194 192 191 189 191 191 189 188 190 189 191 189 190 190 190 191 192 191 192 192 192 194 -2147483647 -2147483647 -2147483647 -2147483647 -2147483647 -2147483647 -2147483647 -2147483647 -2147483647 -2147483647 -2147483647 -2147483647 -2147483647 -2147483647 -2147483647 -2147483647 -2147483647 -2147483647 -2147483647 -2147483647 -2147483647 -2147483647 -2147483647 -2147483647 -2147483647 -2147483647 -2147483647 -2147483647 -2147483647 -2147483647 -2147483647 -2147483647 -2147483647 -2147483647 -2147483647 -2147483647 -2147483647 -2147483647 -2147483647 -2147483647 -2147483647 -2147483647 -2147483647 -2147483647 -2147483647 -2147483647 -2147483647 -2147483647 -2147483647 -2147483647 -2147483647 -2147483647 -2147483647 -2147483647 -2147483647 -2147483647 -2147483647
174 174 172 175 180 173 183 190 191 194 194 190 171 158 150 162 173 186 192 190 197 194 189 189 189 191 191 186 182 175 176 175 170 170 167 158 163 164 172 184 194 189 187 188 191 191 189 191 197 195 195 194 194 201 195 189 186 187 181 186 184 183 179 180 180 178 176 178 177 176 177 178 176 172 173 175 176 176 176 176 175 173 172 170 170 168 166 171 172 173 174 176 177 178 177 170 165 166 171 172 172 176 180 186 188 190 189 189 187 182 180 183 190 187 189 190 190 190 189 192 194 199 196 198 199 196 198 201 204 206 206 207 204 205 207 208 208 205 200 196 193 191 192 193 192 192 193 194 193 193 193 192 191 191 190 189 189 190 193 190 190 192 192 190 189 190 190 191 190 188 187 189 188 188 188 189 189 192 192 191 190 191 196 -2147483647 -2147483647 -2147483647 -2147483647 -2147483647 -2147483647 -2147483647 -2147483647 -2147483647 -2147483647 -2147483647 -2147483647 -2147483647 -2147483647 -2147483647 -2147483647 -2147483647 -2147483647 -2147483647 -2147483647 -2147483647 -2147483647 -2147483647 -2147483647 -2147483647 -2147483647 -2147483647 -2147483647 -2147483647 -2147483647 -2147483647 -2147483647 -2147483647 -2147483647 -2147483647 -2147483647 -2147483647 -2147483647 -2147483647 -2147483647 -2147483647 -2147483647 -2147483647 -2147483647 -2147483647 -2147483647 -2147483647 -2147483647 -2147483647 -2147483647 -2147483647 -2147483647 -2147483647 -2147483647 -2147483647 -2147483647 -2147483647
166 170 175 177 173 180 185 188 190 191 193 195 195 193 195 195 195 194 196 198 196 183 167 164 175 185 189 188 185 184 182 177 172 170 167 165 165 165 174 186 196 194 194 194 192 196 195 198 196 200 200 201 201 202 200 199 196 193 191 177 174 174 173 174 174 173 171 171 169 167 165 167 170 166 170 170 170 168 164 164 166 166 160 160 157 155 157 162 164 166 165 166 170 171 174 180 183 183 180 175 168 158 159 172 180 181 181 179 178 182 184 184 181 164 157 163 170 174 174 175 180 185 187 190 192 193 196 197 199 199 199 202 203 202 203 204 206 203 199 193 194 195 192 190 189 188 188 188 187 190 189 189 190 190 189 192 192 188 190 191 189 188 191 192 192 190 190 189 189 189 188 188 187 187 187 187 187 190 191 189 189 192 -2147483647 -2147483647 -2147483647 -2147483647 -2147483647 -2147483647 -2147483647 -2147483647 -2147483647 -2147483647 -2147483647 -2147483647 -2147483647 -2147483647 -2147483647 -2147483647 -2147483647 -2147483647 -2147483647 -2147483647 -2147483647 -2147483647 -2147483647 -2147483647 -2147483647 -2147483647 -2147483647 -2147483647 -2147483647 -2147483647 -2147483647 -2147483647 -2147483647 -2147483647 -2147483647 -2147483647 -2147483647 -2147483647 -2147483647 -2147483647 -2147483647 -2147483647 -2147483647 -2147483647 -2147483647 -2147483647 -2147483647 -2147483647 -2147483647 -2147483647 -2147483647 -2147483647 -2147483647 -2147483647 -2147483647 -2147483647 -2147483647 -2147483647
151 161 167 154 158 166 170 182 185 189 190 190 191 191 193 195 195 194 194 195 198 197 192 189 188 188 189 192 189 183 174 167 165 163 160 159 162 172 181 189 195 195 195 195 196 197 198 200 200 202 202 203 204 204 203 199 194 191 183 176 164 158 159 158 162 156 153 154 138 142 137 149 160 166 167 167 165 166 161 157 158 155 150 147 143 151 155 143 150 156 150 155 158 160 164 166 168 176 180 179 182 183 180 173 169 169 168 168 161 163 168 184 185 178 172 171 169 168 169 172 169 168 170 168 168 174 179 184 191 196 198 199 198 202 202 203 204 203 198 195 193 195 193 192 192 189 189 187 188 186 186 186 187 189 188 189 194 191 190 191 190 191 189 188 189 190 191 190 189 187 187 187 186 186 187 187 188 191 191 192 192 -2147483647 -2147483647 -2147483647 -2147483647 -2147483647 -2147483647 -2147483647 -2147483647 -2147483647 -2147483647 -2147483647 -2147483647 -2147483647 -2147483647 -2147483647 -2147483647 -2147483647 -2147483647 -2147483647 -2147483647 -2147483647 -2147483647 -2147483647 -2147483647 -2147483647 -2147483647 -2147483647 -2147483647 -2147483647 -2147483647 -2147483647 -2147483647 -2147483647 -2147483647 -2147483647 -2147483647 -2147483647 -2147483647 -2147483647 -2147483647 -2147483647 -2147483647 -2147483647 -2147483647 -2147483647 -2147483647 -2147483647 -2147483647 -2147483647 -2147483647 -2147483647 -2147483647 -2147483647 -2147483647 -2147483647 -2147483647 -2147483647 -2147483647 -2147483647
185 181 161 149 152 157 164 177 180 183 186 186 188 190 195 194 196 197 196 197 196 195 195 194 194 192 190 191 190 185 179 168 157 154 148 146 145 159 172 182 190 191 196 196 196 196 197 194 191 199 201 202 201 199 195 196 190 189 179 174 170 164 158 150 152 147 137 138 141 143 154 159 167 169 168 169 162 156 148 147 155 157 159 161 154 153 167 158 150 155 154 149 152 160 150 153 157 165 168 167 170 175 180 182 183 184 185 179 181 183 185 186 187 183 177 176 175 178 181 179 179 180 183 183 174 178 177 177 183 194 199 199 196 197 199 199 201 202 199 197 197 196 195 193 190 188 190 187 189 186 186 186 186 186 186 187 189 191 190 191 190 190 189 190 190 190 189 189 188 187 186 185 185 185 187 188 190 193 -2147483647 -2147483647 -2147483647 -2147483647 -2147483647 -2147483647 -2147483647 -2147483647 -2147483647 -2147483647 -2147483647 -2147483647 -2147483647 -2147483647 -2147483647 -2147483647 -2147483647 -2147483647 -2147483647 -2147483647 -2147483647 -2147483647 -2147483647 -2147483647 -2147483647 -2147483647 -2147483647 -2147483647 -2147483647 -2147483647 -2147483647 -2147483647 -2147483647 -2147483647 -2147483647 -2147483647 -2147483647 -2147483647 -2147483647 -2147483647 -2147483647 -2147483647 -2147483647 -2147483647 -2147483647 -2147483647 -2147483647 -2147483647 -2147483647 -2147483647 -2147483647 -2147483647 -2147483647 -2147483647 -2147483647 -2147483647 -2147483647 -2147483647 -2147483647 -2147483647 -2147483647 -2147483647
193 197 198 174 162 166 169 166 170 175 181 182 186 192 194 195 196 196 195 194 192 190 190 191 192 192 192 192 189 184 186 184 178 166 155 158 156 157 163 166 173 175 177 179 177 175 174 178 183 195 195 197 194 192 188 190 184 180 182 178 176 172 165 162 164 164 164 165 166 169 170 170 169 167 163 162 158 156 153 151 157 164 166 171 171 170 170 165 163 168 168 167 161 166 162 152 150 151 159 162 164 168 171 170 177 184 182 182 181 185 190 181 186 185 183 183 179 176 168 175 183 181 176 183 190 192 191 188 187 189 194 198 198 197 197 198 199 200 200 199 197 196 195 193 193 193 192 190 189 186 184 185 184 185 186 186 187 188 189 189 190 190 190 189 190 188 187 187 187 187 186 185 185 185 188 191 -2147483647 -2147483647 -2147483647 -2147483647 -2147483647 -2147483647 -2147483647 -2147483647 -2147483647 -2147483647 -2147483647 -2147483647 -2147483647 -2147483647 -2147483647 -2147483647 -2147483647 -2147483647 -2147483647 -2147483647 -2147483647 -2147483647 -2147483647 -2147483647 -2147483647 -2147483647 -2147483647 -2147483647 -2147483647 -2147483647 -2147483647 -2147483647 -2147483647 -2147483647 -2147483647 -2147483647 -2147483647 -2147483647 -2147483647 -2147483647 -2147483647 -2147483647 -2147483647 -2147483647 -2147483647 -2147483647 -2147483647 -2147483647 -2147483647 -2147483647 -2147483647 -2147483647 -2147483647 -2147483647 -2147483647 -2147483647 -2147483647 -2147483647 -2147483647 -2147483647 -2147483647 -2147483647 -2147483647 -2147483647
171 195 203 187 179 185 191 176 176 180 184 185 189 186 190 189 189 188 187 187 188 190 192 192 191 188 190 191 190 188 191 189 187 188 185 178 180 181 181 185 188 181 168 162 161 157 154 169 183 187 187 190 187 183 184 179 180 177 176 174 173 172 172 171 170 170 170 169 166 163 162 162 160 159 159 158 158 159 161 164 164 167 168 168 166 167 169 171 172 171 173 171 172 171 169 165 167 163 166 163 163 163 165 171 178 177 174 174 177 181 184 184 189 194 192 190 186 182 178 174 173 181 186 183 180 184 193 197 197 197 197 196 198 198 198 198 197 197 198 199 198 198 197 196 195 195 194 193 191 190 187 185 182 181 182 184 184 188 189 189 189 189 189 189 187 186 185 184 184 185 186 186 187 190 193 -2147483647 -2147483647 -2147483647 -2147483647 -2147483647 -2147483647 -2147483647 -2147483647 -2147483647 -2147483647 -2147483647 -2147483647 -2147483647 -2147483647 -2147483647 -2147483647 -2147483647 -2147483647 -2147483647 -2147483647 -2147483647 -2147483647 -2147483647 -2147483647 -2147483647 -2147483647 -2147483647 -2147483647 -2147483647 -2147483647 -2147483647 -2147483647 -2147483647 -2147483647 -2147483647 -2147483647 -2147483647 -2147483647 -2147483647 -2147483647 -2147483647 -2147483647 -2147483647 -2147483647 -2147483647 -2147483647 -2147483647 -2147483647 -2147483647 -2147483647 -2147483647 -2147483647 -2147483647 -2147483647 -2147483647 -2147483647 -2147483647 -2147483647 -2147483647 -2147483647 -2147483647 -2147483647 -2147483647 -2147483647 -2147483647
185 174 196 205 202 197 191 188 177 172 174 174 183 177 175 173 167 164 166 167 173 185 191 190 187 187 186 188 186 187 185 189 189 191 191 191 190 190 188 189 190 192 190 189 184 183 180 176 179 179 179 184 184 184 179 178 175 174 172 170 171 167 165 165 165 165 164 164 164 164 166 167 170 169 167 162 162 164 158 158 154 151 158 164 162 166 167 169 167 164 166 167 170 172 171 170 173 173 173 170 169 168 168 169 174 170 165 168 173 178 183 185 188 188 190 193 187 188 186 182 174 173 178 184 188 187 184 194 197 199 197 198 196 197 196 198 197 196 197 197 198 198 198 198 195 194 194 195 194 190 189 187 186 186 184 186 187 187 188 188 188 188 188 188 188 186 184 183 183 184 186 187 189 191 192 -2147483647 -2147483647 -2147483647 -2147483647 -2147483647 -2147483647 -2147483647 -2147483647 -2147483647 -2147483647 -2147483647 -2147483647 -2147483647 -2147483647 -2147483647 -2147483647 -2147483647 -2147483647 -2147483647 -2147483647 -2147483647 -2147483647 -2147483647 -2147483647 -2147483647 -2147483647 -2147483647 -2147483647 -2147483647 -2147483647 -2147483647 -2147483647 -2147483647 -2147483647 -2147483647 -2147483647 -2147483647 -2147483647 -2147483647 -2147483647 -2147483647 -2147483647 -2147483647 -2147483647 -2147483647 -2147483647 -2147483647 -2147483647 -2147483647 -2147483647 -2147483647 -2147483647 -2147483647 -2147483647 -2147483647 -2147483647 -2147483647 -2147483647 -2147483647 -2147483647 -2147483647 -2147483647 -2147483647 -2147483647 -2147483647
202 201 196 192 203 199 197 193 186 170 163 171 179 174 169 170 168 172 171 174 183 190 187 184 181 181 183 187 184 184 183 182 183 186 185 187 186 185 190 189 187 191 190 186 181 174 171 167 172 170 168 176 176 175 174 169 167 161 164 161 166 166 165 162 158 158 155 157 154 157 157 155 162 164 167 171 174 169 167 160 165 162 160 160 165 159 160 165 164 167 167 167 168 168 169 169 169 168 170 168 170 172 174 175 174 172 170 170 170 173 176 177 178 181 180 186 192 191 188 186 183 178 176 178 179 185 190 192 194 197 197 197 198 196 195 195 196 197 196 195 195 195 195 195 194 192 192 192 191 189 188 187 185 186 186 187 187 188 188 188 188 188 188 187 188 188 186 183 184 185 185 185 185 188 191 -2147483647 -2147483647 -2147483647 -2147483647 -2147483647 -2147483647 -2147483647 -2147483647 -2147483647 -2147483647 -2147483647 -2147483647 -2147483647 -2147483647 -2147483647 -2147483647 -2147483647 -2147483647 -2147483647 -2147483647 -2147483647 -2147483647 -2147483647 -2147483647 -2147483647 -2147483647 -2147483647 -2147483647 -2147483647 -2147483647 -2147483647 -2147483647 -2147483647 -2147483647 -2147483647 -2147483647 -2147483647 -2147483647 -2147483647 -2147483647 -2147483647 -2147483647 -2147483647 -2147483647 -2147483647 -2147483647 -2147483647 -2147483647 -2147483647 -2147483647 -2147483647 -2147483647 -2147483647 -2147483647 -2147483647 -2147483647 -2147483647 -2147483647 -2147483647 -2147483647 -2147483647 -2147483647 -2147483647 -2147483647 -2147483647
206 207 203 186 176 199 201 195 195 189 175 174 178 174 172 177 178 180 181 186 187 187 185 182 180 181 184 182 181 181 182 181 185 183 183 184 186 187 190 190 188 183 177 173 171 164 159 158 159 162 160 157 164 163 165 160 165 158 163 160 157 161 161 161 168 163 164 159 161 162 168 161 164 169 165 169 171 174 174 172 173 174 171 171 169 168 163 157 152 159 156 161 163 165 165 167 166 164 165 166 169 170 171 169 170 168 170 168 170 171 173 172 171 172 177 180 186 190 186 187 190 188 182 181 177 179 182 186 188 190 192 194 196 196 195 194 195 195 195 194 193 193 193 193 192 190 191 190 189 188 186 185 185 185 186 187 187 188 188 188 188 187 186 186 187 187 185 184 185 185 184 184 185 190 -2147483647 -2147483647 -2147483647 -2147483647 -2147483647 -2147483647 -2147483647 -2147483647 -2147483647 -2147483647 -2147483647 -2147483647 -2147483647 -2147483647 -2147483647 -2147483647 -2147483647 -2147483647 -2147483647 -2147483647 -2147483647 -2147483647 -2147483647 -2147483647 -2147483647 -2147483647 -2147483647 -2147483647 -2147483647 -2147483647 -2147483647 -2147483647 -2147483647 -2147483647 -2147483647 -2147483647 -2147483647 -2147483647 -2147483647 -2147483647 -2147483647 -2147483647 -2147483647 -2147483647 -2147483647 -2147483647 -2147483647 -2147483647 -2147483647 -2147483647 -2147483647 -2147483647 -2147483647 -2147483647 -2147483647 -2147483647 -2147483647 -2147483647 -2147483647 -2147483647 -2147483647 -2147483647 -2147483647 -2147483647 -2147483647 -2147483647
203 198 203 200 194 178 186 194 194 194 182 175 175 175 183 186 189 187 180 167 156 156 172 178 181 182 180 180 180 182 181 182 183 181 182 187 188 189 190 193 187 182 172 172 168 167 168 170 167 163 170 162 167 150 164 156 159 159 156 157 164 158 167 163 169 165 169 170 172 171 173 169 171 169 167 167 169 173 174 173 173 174 168 164 162 165 162 168 163 162 162 159 156 157 160 159 161 164 167 168 166 165 166 166 170 171 170 171 169 168 169 169 169 172 173 176 180 185 188 190 189 185 185 183 183 181 181 183 185 186 187 188 190 193 193 194 194 194 193 193 191 192 191 191 190 190 190 190 189 188 186 185 185 184 184 184 184 187 188 187 187 187 185 184 184 184 183 184 184 184 183 185 190 -2147483647 -2147483647 -2147483647 -2147483647 -2147483647 -2147483647 -2147483647 -2147483647 -2147483647 -2147483647 -2147483647 -2147483647 -2147483647 -2147483647 -2147483647 -2147483647 -2147483647 -2147483647 -2147483647 -2147483647 -2147483647 -2147483647 -2147483647 -2147483647 -2147483647 -2147483647 -2147483647 -2147483647 -2147483647 -2147483647 -2147483647 -2147483647 -2147483647 -2147483647 -2147483647 -2147483647 -2147483647 -2147483647 -2147483647 -2147483647 -2147483647 -2147483647 -2147483647 -2147483647 -2147483647 -2147483647 -2147483647 -2147483647 -2147483647 -2147483647 -2147483647 -2147483647 -2147483647 -2147483647 -2147483647 -2147483647 -2147483647 -2147483647 -2147483647 -2147483647 -2147483647 -2147483647 -2147483647 -2147483647 -2147483647 -2147483647 -2147483647
204 203 207 206 203 205 186 163 162 175 172 168 173 183 183 177 188 178 163 161 149 150 160 161 169 169 160 164 163 172 172 170 165 163 161 165 168 172 177 184 178 170 175 177 173 173 174 180 179 182 177 176 178 175 176 175 173 171 169 168 169 167 168 170 172 173 173 175 176 176 175 173 174 169 165 168 169 171 171 173 176 176 173 172 172 171 169 169 166 166 166 165 162 161 164 156 158 161 158 161 164 167 170 170 167 168 170 171 171 171 167 166 166 170 172 174 177 178 182 188 189 186 186 184 184 187 185 184 183 184 185 186 187 190 191 193 192 191 192 191 190 189 189 189 189 189 189 190 189 188 186 185 185 184 183 182 181 184 185 185 185 185 184 184 184 183 182 183 183 184 186 -2147483647 -2147483647 -2147483647 -2147483647 -2147483647 -2147483647 -2147483647 -2147483647 -2147483647 -2147483647 -2147483647 -2147483647 -2147483647 -2147483647 -2147483647 -2147483647 -2147483647 -2147483647 -2147483647 -2147483647 -2147483647 -2147483647 -2147483647 -2147483647 -2147483647 -2147483647 -2147483647 -2147483647 -2147483647 -2147483647 -2147483647 -2147483647 -2147483647 -2147483647 -2147483647 -2147483647 -2147483647 -2147483647 -2147483647 -2147483647 -2147483647 -2147483647 -2147483647 -2147483647 -2147483647 -2147483647 -2147483647 -2147483647 -2147483647 -2147483647 -2147483647 -2147483647 -2147483647 -2147483647 -2147483647 -2147483647 -2147483647 -2147483647 -2147483647 -2147483647 -2147483647 -2147483647 -2147483647 -2147483647 -2147483647 -2147483647 -2147483647 -2147483647 -2147483647
201 202 203 205 207 206 205 196 186 180 165 158 171 170 168 169 185 184 175 182 189 183 187 187 186 184 178 175 171 169 158 164 160 159 162 173 175 181 184 189 187 183 187 182 179 179 184 184 183 182 184 183 181 179 177 176 174 171 171 171 170 175 177 177 178 179 180 179 175 175 176 176 177 174 170 168 171 174 176 177 176 176 175 174 174 176 173 170 169 169 168 167 166 166 167 165 165 166 162 163 162 162 163 163 166 170 171 171 170 171 170 168 168 169 170 172 175 181 185 186 188 189 190 190 189 187 186 186 183 183 185 185 185 187 190 190 190 191 191 190 189 188 188 187 188 188 189 189 188 187 186 186 186 184 183 181 181 182 183 184 184 183 183 183 183 182 182 184 185 -2147483647 -2147483647 -2147483647 -2147483647 -2147483647 -2147483647 -2147483647 -2147483647 -2147483647 -2147483647 -2147483647 -2147483647 -2147483647 -2147483647 -2147483647 -2147483647 -2147483647 -2147483647 -2147483647 -2147483647 -2147483647 -2147483647 -2147483647 -2147483647 -2147483647 -2147483647 -2147483647 -2147483647 -2147483647 -2147483647 -2147483647 -2147483647 -2147483647 -2147483647 -2147483647 -2147483647 -2147483647 -2147483647 -2147483647 -2147483647 -2147483647 -2147483647 -2147483647 -2147483647 -2147483647 -2147483647 -2147483647 -2147483647 -2147483647 -2147483647 -2147483647 -2147483647 -2147483647 -2147483647 -2147483647 -2147483647 -2147483647 -2147483647 -2147483647 -2147483647 -2147483647 -2147483647 -2147483647 -2147483647 -2147483647 -2147483647 -2147483647 -2147483647 -2147483647 -2147483647 -2147483647
195 195 197 200 203 206 207 205 205 207 208 206 208 208 205 202 200 199 196 190 194 196 195 189 183 179 179 182 185 187 183 186 185 185 181 183 182 186 187 190 189 189 190 183 179 178 180 182 185 186 183 186 181 181 176 174 174 172 170 171 174 180 183 180 177 176 181 181 180 175 178 178 180 175 172 171 170 172 174 178 180 181 180 182 182 184 183 181 181 185 170 167 166 167 166 166 168 168 168 169 170 169 169 169 168 165 166 168 171 173 173 172 172 171 171 173 175 178 184 192 192 196 200 -2147483647 -2147483647 199 194 190 188 187 187 188 187 186 187 189 189 189 189 188 188 186 186 186 186 187 188 188 187 186 185 186 186 185 184 183 182 183 183 183 183 182 182 182 182 182 184 187 -2147483647 -2147483647 -2147483647 -2147483647 -2147483647 -2147483647 -2147483647 -2147483647 -2147483647 -2147483647 -2147483647 -2147483647 -2147483647 -2147483647 -2147483647 -2147483647 -2147483647 -2147483647 -2147483647 -2147483647 -2147483647 -2147483647 -2147483647 -2147483647 -2147483647 -2147483647 -2147483647 -2147483647 -2147483647 -2147483647 -2147483647 -2147483647 -2147483647 -2147483647 -2147483647 -2147483647 -2147483647 -2147483647 -2147483647 -2147483647 -2147483647 -2147483647 -2147483647 -2147483647 -2147483647 -2147483647 -2147483647 -2147483647 -2147483647 -2147483647 -2147483647 -2147483647 -2147483647 -2147483647 -2147483647 -2147483647 -2147483647 -2147483647 -2147483647 -2147483647 -2147483647 -2147483647 -2147483647 -2147483647 -2147483647 -2147483647 -2147483647 -2147483647 -2147483647 -2147483647 -2147483647 -2147483647
181 192 197 200 204 205 207 206 208 209 209 208 209 206 202 198 197 192 191 193 195 196 194 196 191 191 188 189 192 192 192 191 191 183 182 184 186 184 185 185 189 192 190 185 182 179 180 185 187 189 188 188 184 186 179 176 175 176 174 176 183 185 184 186 188 189 186 184 176 176 180 176 180 181 176 174 171 171 172 175 177 180 182 184 182 181 182 183 183 184 183 181 183 185 182 177 178 174 171 171 169 170 170 170 171 171 170 169 169 169 172 173 174 175 175 178 179 181 183 189 194 195 196 198 198 196 194 192 191 193 191 191 191 189 189 189 190 189 189 187 187 187 187 186 184 184 186 186 186 186 185 185 185 184 184 183 182 182 182 182 182 181 181 182 183 186 -2147483647 -2147483647 -2147483647 -2147483647 -2147483647 -2147483647 -2147483647 -2147483647 -2147483647 -2147483647 -2147483647 -2147483647 -2147483647 -2147483647 -2147483647 -2147483647 -2147483647 -2147483647 -2147483647 -2147483647 -2147483647 -2147483647 -2147483647 -2147483647 -2147483647 -2147483647 -2147483647 -2147483647 -2147483647 -2147483647 -2147483647 -2147483647 -2147483647 -2147483647 -2147483647 -2147483647 -2147483647 -2147483647 -2147483647 -2147483647 -2147483647 -2147483647 -2147483647 -2147483647 -2147483647 -2147483647 -2147483647 -2147483647 -2147483647 -2147483647 -2147483647 -2147483647 -2147483647 -2147483647 -2147483647 -2147483647 -2147483647 -2147483647 -2147483647 -2147483647 -2147483647 -2147483647 -2147483647 -2147483647 -2147483647 -2147483647 -2147483647 -2147483647 -2147483647 -2147483647 -2147483647 -2147483647 -2147483647 -2147483647
195 199 200 201 197 201 203 204 206 204 205 207 207 205 201 197 194 193 196 194 195 195 198 197 195 192 188 187 188 189 192 189 185 185 182 184 187 186 186 186 188 190 188 183 179 178 181 185 185 188 187 187 191 189 198 194 193 186 182 185 183 182 184 185 186 186 186 187 188 187 185 184 185 186 187 187 187 174 172 172 175 179 179 179 179 180 181 182 182 182 182 181 182 182 181 179 180 184 186 182 179 179 174 170 171 172 171 172 171 170 169 169 173 175 177 178 180 181 184 188 190 191 193 193 193 193 191 190 190 191 192 191 191 190 190 190 190 190 188 187 187 189 188 187 186 185 186 185 186 185 183 181 183 183 182 182 182 182 181 180 180 181 183 186 186 -2147483647 -2147483647 -2147483647 -2147483647 -2147483647 -2147483647 -2147483647 -2147483647 -2147483647 -2147483647 -2147483647 -2147483647 -2147483647 -2147483647 -2147483647 -2147483647 -2147483647 -2147483647 -2147483647 -2147483647 -2147483647 -2147483647 -2147483647 -2147483647 -2147483647 -2147483647 -2147483647 -2147483647 -2147483647 -2147483647 -2147483647 -2147483647 -2147483647 -2147483647 -2147483647 -2147483647 -2147483647 -2147483647 -2147483647 -2147483647 -2147483647 -2147483647 -2147483647 -2147483647 -2147483647 -2147483647 -2147483647 -2147483647 -2147483647 -2147483647 -2147483647 -2147483647 -2147483647 -2147483647 -2147483647 -2147483647 -2147483647 -2147483647 -2147483647 -2147483647 -2147483647 -2147483647 -2147483647 -2147483647 -2147483647 -2147483647 -2147483647 -2147483647 -2147483647 -2147483647 -2147483647 -2147483647 -2147483647 -2147483647 -2147483647
195 194 197 197 196 197 198 199 202 201 203 206 205 202 199 198 196 194 196 196 195 193 194 195 193 193 192 190 190 191 192 189 187 186 184 183 185 186 187 187 187 189 186 186 184 183 180 178 180 181 186 187 193 190 193 191 189 186 183 182 182 182 183 184 185 185 185 186 185 185 185 185 185 186 187 188 189 188 186 183 179 179 179 178 177 179 179 181 181 182 182 182 182 181 181 180 181 182 182 182 180 180 181 180 178 179 173 171 170 171 173 172 171 172 174 178 180 182 184 186 187 188 189 190 190 191 190 190 189 189 188 188 188 189 190 190 190 188 187 187 188 188 188 186 186 186 185 185 185 184 182 181 182 182 181 181 180 181 180 180 180 181 -2147483647 -2147483647 -2147483647 -2147483647 -2147483647 -2147483647 -2147483647 -2147483647 -2147483647 -2147483647 -2147483647 -2147483647 -2147483647 -2147483647 -2147483647 -2147483647 -2147483647 -2147483647 -2147483647 -2147483647 -2147483647 -2147483647 -2147483647 -2147483647 -2147483647 -2147483647 -2147483647 -2147483647 -2147483647 -2147483647 -2147483647 -2147483647 -2147483647 -2147483647 -2147483647 -2147483647 -2147483647 -2147483647 -2147483647 -2147483647 -2147483647 -2147483647 -2147483647 -2147483647 -2147483647 -2147483647 -2147483647 -2147483647 -2147483647 -2147483647 -2147483647 -2147483647 -2147483647 -2147483647 -2147483647 -2147483647 -2147483647 -2147483647 -2147483647 -2147483647 -2147483647 -2147483647 -2147483647 -2147483647 -2147483647 -2147483647 -2147483647 -2147483647 -2147483647 -2147483647 -2147483647 -2147483647 -2147483647 -2147483647 -2147483647 -2147483647 -2147483647 -2147483647
190 191 194 193 193 193 195 197 197 199 201 202 203 202 201 200 197 194 195 196 196 194 195 195 194 193 191 191 191 191 191 188 187 186 185 184 183 184 185 186 184 185 184 184 182 182 181 181 181 179 180 182 186 187 188 187 186 184 183 182 182 183 182 183 184 184 184 184 184 184 184 184 184 184 186 185 185 185 184 182 179 178 178 177 178 179 179 179 180 180 181 181 181 181 180 180 180 180 181 180 180 179 179 179 179 179 179 180 175 172 174 175 173 174 174 175 178 180 180 182 183 184 186 188 189 188 190 190 189 188 187 186 187 189 189 188 188 188 187 187 186 186 186 185 185 185 184 183 183 182 182 182 182 181 180 179 179 179 178 179 181 184 -2147483647 -2147483647 -2147483647 -2147483647 -2147483647 -2147483647 -2147483647 -2147483647 -2147483647 -2147483647 -2147483647 -2147483647 -2147483647 -2147483647 -2147483647 -2147483647 -2147483647 -2147483647 -2147483647 -2147483647 -2147483647 -2147483647 -2147483647 -2147483647 -2147483647 -2147483647 -2147483647 -2147483647 -2147483647 -2147483647 -2147483647 -2147483647 -2147483647 -2147483647 -2147483647 -2147483647 -2147483647 -2147483647 -2147483647 -2147483647 -2147483647 -2147483647 -2147483647 -2147483647 -2147483647 -2147483647 -2147483647 -2147483647 -2147483647 -2147483647 -2147483647 -2147483647 -2147483647 -2147483647 -2147483647 -2147483647 -2147483647 -2147483647 -2147483647 -2147483647 -2147483647 -2147483647 -2147483647 -2147483647 -2147483647 -2147483647 -2147483647 -2147483647 -2147483647 -2147483647 -2147483647 -2147483647 -2147483647 -2147483647 -2147483647 -2147483647 -2147483647 -2147483647
188 188 190 190 190 190 192 195 197 199 201 202 202 201 199 196 194 193 194 195 196 195 194 195 193 192 192 192 191 190 189 189 188 187 186 185 182 180 180 182 182 184 185 183 184 183 184 185 189 189 188 190 188 184 185 185 184 183 182 182 181 181 181 181 182 182 183 183 183 183 182 182 183 184 183 184 183 183 182 180 179 178 179 179 179 179 177 178 178 180 181 181 181 180 180 180 179 179 179 180 179 178 178 177 177 177 178 178 178 178 177 178 179 182 183 182 178 179 180 182 183 183 184 185 187 187 188 189 188 187 187 187 187 188 188 188 187 187 187 186 186 185 184 183 184 184 183 182 182 181 182 182 183 182 179 178 179 181 181 184 -2147483647 -2147483647 -2147483647 -2147483647 -2147483647 -2147483647 -2147483647 -2147483647 -2147483647 -2147483647 -2147483647 -2147483647 -2147483647 -2147483647 -2147483647 -2147483647 -2147483647 -2147483647 -2147483647 -2147483647 -2147483647 -2147483647 -2147483647 -2147483647 -2147483647 -2147483647 -2147483647 -2147483647 -2147483647 -2147483647 -2147483647 -2147483647 -2147483647 -2147483647 -2147483647 -2147483647 -2147483647 -2147483647 -2147483647 -2147483647 -2147483647 -2147483647 -2147483647 -2147483647 -2147483647 -2147483647 -2147483647 -2147483647 -2147483647 -2147483647 -2147483647 -2147483647 -2147483647 -2147483647 -2147483647 -2147483647 -2147483647 -2147483647 -2147483647 -2147483647 -2147483647 -2147483647 -2147483647 -2147483647 -2147483647 -2147483647 -2147483647 -2147483647 -2147483647 -2147483647 -2147483647 -2147483647 -2147483647 -2147483647 -2147483647 -2147483647 -2147483647 -2147483647 -2147483647 -2147483647
188 187 189 191 191 190 191 194 196 196 197 198 200 201 199 196 196 194 195 195 195 195 195 195 194 192 191 188 189 189 190 190 186 186 186 184 184 183 182 180 180 184 187 188 184 184 187 186 188 189 188 186 184 184 183 183 183 182 182 181 181 180 180 181 181 181 182 182 182 182 182 182 182 182 182 182 182 181 181 179 180 180 180 179 180 180 179 178 177 178 180 180 181 181 181 181 179 178 178 178 177 177 176 177 176 177 176 176 178 178 177 177 179 181 181 181 181 180 181 182 184 183 183 184 185 186 186 187 187 186 187 187 187 187 187 188 187 187 186 184 184 184 184 183 183 182 181 181 181 179 180 183 186 183 179 178 180 -2147483647 -2147483647 -2147483647 -2147483647 -2147483647 -2147483647 -2147483647 -2147483647 -2147483647 -2147483647 -2147483647 -2147483647 -2147483647 -2147483647 -2147483647 -2147483647 -2147483647 -2147483647 -2147483647 -2147483647 -2147483647 -2147483647 -2147483647 -2147483647 -2147483647 -2147483647 -2147483647 -2147483647 -2147483647 -2147483647 -2147483647 -2147483647 -2147483647 -2147483647 -2147483647 -2147483647 -2147483647 -2147483647 -2147483647 -2147483647 -2147483647 -2147483647 -2147483647 -2147483647 -2147483647 -2147483647 -2147483647 -2147483647 -2147483647 -2147483647 -2147483647 -2147483647 -2147483647 -2147483647 -2147483647 -2147483647 -2147483647 -2147483647 -2147483647 -2147483647 -2147483647 -2147483647 -2147483647 -2147483647 -2147483647 -2147483647 -2147483647 -2147483647 -2147483647 -2147483647 -2147483647 -2147483647 -2147483647 -2147483647 -2147483647 -2147483647 -2147483647 -2147483647 -2147483647 -2147483647 -2147483647 -2147483647 -2147483647
189 190 190 192 192 193 191 191 192 192 193 195 198 199 199 197 197 196 197 196 195 193 189 190 193 188 184 185 185 185 183 185 188 187 185 183 181 181 179 179 178 178 180 185 185 185 183 186 186 185 186 185 184 183 182 182 182 181 180 180 180 180 181 181 180 180 181 181 182 182 182 182 182 182 181 181 179 178 179 179 179 179 180 180 180 180 179 178 178 178 178 178 179 180 180 180 179 177 177 177 177 176 176 176 177 178 177 177 177 178 179 179 179 179 181 181 181 182 182 182 182 183 183 183 184 184 184 185 185 185 185 185 184 185 186 186 185 184 183 181 181 181 182 182 181 181 181 180 180 177 179 181 184 -2147483647 183 -2147483647 -2147483647 -2147483647 -2147483647 -2147483647 -2147483647 -2147483647 -2147483647 -2147483647 -2147483647 -2147483647 -2147483647 -2147483647 -2147483647 -2147483647 -2147483647 -2147483647 -2147483647 -2147483647 -2147483647 -2147483647 -2147483647 -2147483647 -2147483647 -2147483647 -2147483647 -2147483647 -2147483647 -2147483647 -2147483647 -2147483647 -2147483647 -2147483647 -2147483647 -2147483647 -2147483647 -2147483647 -2147483647 -2147483647 -2147483647 -2147483647 -2147483647 -2147483647 -2147483647 -2147483647 -2147483647 -2147483647 -2147483647 -2147483647 -2147483647 -2147483647 -2147483647 -2147483647 -2147483647 -2147483647 -2147483647 -2147483647 -2147483647 -2147483647 -2147483647 -2147483647 -2147483647 -2147483647 -2147483647 -2147483647 -2147483647 -2147483647 -2147483647 -2147483647 -2147483647 -2147483647 -2147483647 -2147483647 -2147483647 -2147483647 -2147483647 -2147483647 -2147483647 -2147483647 -2147483647 -2147483647 -2147483647 -2147483647 -2147483647 -2147483647
185 188 190 192 193 194 195 192 193 194 193 194 192 190 197 197 197 197 195 195 195 192 190 191 191 187 185 184 183 181 181 182 184 188 187 186 185 183 181 178 175 177 180 182 185 184 184 184 184 184 185 184 183 183 183 182 180 180 180 180 180 180 180 180 180 180 180 180 180 181 180 181 181 181 180 180 179 179 178 178 178 178 178 179 179 179 179 178 177 177 178 177 177 177 178 178 177 176 176 175 175 176 177 177 177 177 176 177 178 177 177 178 179 178 179 180 180 180 182 181 181 182 182 182 183 183 184 184 184 184 184 184 184 184 183 183 182 182 180 177 177 178 180 180 179 181 180 180 179 178 180 181 -2147483647 -2147483647 -2147483647 -2147483647 -2147483647 -2147483647 -2147483647 -2147483647 -2147483647 -2147483647 -2147483647 -2147483647 -2147483647 -2147483647 -2147483647 -2147483647 -2147483647 -2147483647 -2147483647 -2147483647 -2147483647 -2147483647 -2147483647 -2147483647 -2147483647 -2147483647 -2147483647 -2147483647 -2147483647 -2147483647 -2147483647 -2147483647 -2147483647 -2147483647 -2147483647 -2147483647 -2147483647 -2147483647 -2147483647 -2147483647 -2147483647 -2147483647 -2147483647 -2147483647 -2147483647 -2147483647 -2147483647 -2147483647 -2147483647 -2147483647 -2147483647 -2147483647 -2147483647 -2147483647 -2147483647 -2147483647 -2147483647 -2147483647 -2147483647 -2147483647 -2147483647 -2147483647 -2147483647 -2147483647 -2147483647 -2147483647 -2147483647 -2147483647 -2147483647 -2147483647 -2147483647 -2147483647 -2147483647 -2147483647 -2147483647 -2147483647 -2147483647 -2147483647 -2147483647 -2147483647 -2147483647 -2147483647 -2147483647 -2147483647 -2147483647 -2147483647 -2147483647 -2147483647
185 187 189 191 192 195 195 195 193 191 190 190 190 184 185 188 189 193 194 195 195 192 196 195 195 194 193 188 187 184 183 182 184 186 188 189 194 188 187 185 181 182 185 184 185 184 185 183 183 183 184 184 183 183 181 180 181 180 180 179 179 179 179 179 179 179 179 179 179 178 179 179 180 179 179 180 179 178 178 177 177 176 176 177 177 178 178 178 177 176 176 175 174 174 175 175 175 175 174 174 174 175 174 176 175 175 175 175 176 177 177 177 178 179 178 179 179 179 179 181 180 181 182 182 182 183 183 183 182 183 184 184 185 184 183 182 183 183 183 181 180 181 183 186 185 183 183 183 -2147483647 -2147483647 -2147483647 -2147483647 -2147483647 -2147483647 -2147483647 -2147483647 -2147483647 -2147483647 -2147483647 -2147483647 -2147483647 -2147483647 -2147483647 -2147483647 -2147483647 -2147483647 -2147483647 -2147483647 -2147483647 -2147483647 -2147483647 -2147483647 -2147483647 -2147483647 -2147483647 -2147483647 -2147483647 -2147483647 -2147483647 -2147483647 -2147483647 -2147483647 -2147483647 -2147483647 -2147483647 -2147483647 -2147483647 -2147483647 -2147483647 -2147483647 -2147483647 -2147483647 -2147483647 -2147483647 -2147483647 -2147483647 -2147483647 -2147483647 -2147483647 -2147483647 -2147483647 -2147483647 -2147483647 -2147483647 -2147483647 -2147483647 -2147483647 -2147483647 -2147483647 -2147483647 -2147483647 -2147483647 -2147483647 -2147483647 -2147483647 -2147483647 -2147483647 -2147483647 -2147483647 -2147483647 -2147483647 -2147483647 -2147483647 -2147483647 -2147483647 -2147483647 -2147483647 -2147483647 -2147483647 -2147483647 -2147483647 -2147483647 -2147483647 -2147483647 -2147483647 -2147483647 -2147483647 -2147483647 -2147483647 -2147483647
187 188 186 189 192 191 190 189 193 193 193 193 192 190 191 188 186 191 190 188 191 195 196 194 193 193 192 193 193 190 184 184 188 190 189 189 188 187 186 186 186 186 187 185 183 184 183 183 183 183 183 183 182 182 181 180 179 179 179 178 178 177 178 178 179 178 178 178 177 176 177 178 177 178 178 178 177 177 177 176 176 173 173 174 176 176 175 176 174 173 173 173 172 172 173 173 173 174 174 173 173 174 174 174 175 174 174 174 175 175 176 177 176 178 178 177 178 178 178 179 180 180 180 181 180 181 181 181 181 182 183 183 183 183 183 184 185 186 -2147483647 -2147483647 -2147483647 -2147483647 -2147483647 -2147483647 -2147483647 -2147483647 -2147483647 -2147483647 -2147483647 -2147483647 -2147483647 -2147483647 -2147483647 -2147483647 -2147483647 -2147483647 -2147483647 -2147483647 -2147483647 -2147483647 -2147483647 -2147483647 -2147483647 -2147483647 -2147483647 -2147483647 -2147483647 -2147483647 -2147483647 -2147483647 -2147483647 -2147483647 -2147483647 -2147483647 -2147483647 -2147483647 -2147483647 -2147483647 -2147483647 -2147483647 -2147483647 -2147483647 -2147483647 -2147483647 -2147483647 -2147483647 -2147483647 -2147483647 -2147483647 -2147483647 -2147483647 -2147483647 -2147483647 -2147483647 -2147483647 -2147483647 -2147483647 -2147483647 -2147483647 -2147483647 -2147483647 -2147483647 -2147483647 -2147483647 -2147483647 -2147483647 -2147483647 -2147483647 -2147483647 -2147483647 -2147483647 -2147483647 -2147483647 -2147483647 -2147483647 -2147483647 -2147483647 -2147483647 -2147483647 -2147483647 -2147483647 -2147483647 -2147483647 -2147483647 -2147483647 -2147483647 -2147483647 -2147483647 -2147483647 -2147483647 -2147483647 -2147483647 -2147483647 -2147483647 -2147483647 -2147483647 -2147483647 -2147483647 -2147483647 -2147483647
187 188 188 186 188 190 191 193 194 194 194 194 193 192 203 197 195 198 194 191 190 194 194 192 192 191 192 191 190 190 190 190 191 189 189 188 186 186 186 185 185 184 184 183 182 182 182 182 182 182 182 182 182 180 181 179 178 178 178 178 177 177 177 177 177 176 177 176 176 176 177 175 176 176 177 177 177 176 176 175 174 173 173 174 174 173 173 173 172 172 172 173 171 172 173 174 173 173 173 173 173 174 174 174 174 174 175 174 174 175 174 176 176 175 176 177 177 178 178 177 179 179 178 179 179 179 179 180 180 180 181 181 183 185 -2147483647 -2147483647 -2147483647 -2147483647 -2147483647 -2147483647 -2147483647 -2147483647 -2147483647 -2147483647 -2147483647 -2147483647 -2147483647 -2147483647 -2147483647 -2147483647 -2147483647 -2147483647 -2147483647 -2147483647 -2147483647 -2147483647 -2147483647 -2147483647 -2147483647 -2147483647 -2147483647 -2147483647 -2147483647 -2147483647 -2147483647 -2147483647 -2147483647 -2147483647 -2147483647 -2147483647 -2147483647 -2147483647 -2147483647 -2147483647 -2147483647 -2147483647 -2147483647 -2147483647 -2147483647 -2147483647 -2147483647 -2147483647 -2147483647 -2147483647 -2147483647 -2147483647 -2147483647 -2147483647 -2147483647 -2147483647 -2147483647 -2147483647 -2147483647 -2147483647 -2147483647 -2147483647 -2147483647 -2147483647 -2147483647 -2147483647 -2147483647 -2147483647 -2147483647 -2147483647 -2147483647 -2147483647 -2147483647 -2147483647 -2147483647 -2147483647 -2147483647 -2147483647 -2147483647 -2147483647 -2147483647 -2147483647 -2147483647 -2147483647 -2147483647 -2147483647 -2147483647 -2147483647 -2147483647 -2147483647 -2147483647 -2147483647 -2147483647 -2147483647 -2147483647 -2147483647 -2147483647 -2147483647 -2147483647 -2147483647 -2147483647 -2147483647 -2147483647 -2147483647 -2147483647 -2147483647
182 186 186 187 186 190 192 193 193 193 194 202 194 197 200 195 194 193 193 193 197 195 193 191 191 190 190 190 189 188 189 189 189 189 188 187 187 185 184 184 183 183 182 182 182 182 182 182 182 182 181 181 181 181 179 179 178 177 177 177 177 176 176 176 175 175 176 176 176 176 175 175 174 174 175 175 175 175 173 173 174 173 173 172 172 171 172 172 172 171 172 173 173 171 171 172 172 172 172 172 171 172 173 172 172 172 173 174 173 173 173 173 174 172 173 174 174 175 177 177 177 177 177 178 178 179 180 180 181 182 184 -2147483647 -2147483647 -2147483647 -2147483647 -2147483647 -2147483647 -2147483647 -2147483647 -2147483647 -2147483647 -2147483647 -2147483647 -2147483647 -2147483647 -2147483647 -2147483647 -2147483647 -2147483647 -2147483647 -2147483647 -2147483647 -2147483647 -2147483647 -2147483647 -2147483647 -2147483647 -2147483647 -2147483647 -2147483647 -2147483647 -2147483647 -2147483647 -2147483647 -2147483647 -2147483647 -2147483647 -2147483647 -2147483647 -2147483647 -2147483647 -2147483647 -2147483647 -2147483647 -2147483647 -2147483647 -2147483647 -2147483647 -2147483647 -2147483647 -2147483647 -2147483647 -2147483647 -2147483647 -2147483647 -2147483647 -2147483647 -2147483647 -2147483647 -2147483647 -2147483647 -2147483647 -2147483647 -2147483647 -2147483647 -2147483647 -2147483647 -2147483647 -2147483647 -2147483647 -2147483647 -2147483647 -2147483647 -2147483647 -2147483647 -2147483647 -2147483647 -2147483647 -2147483647 -2147483647 -2147483647 -2147483647 -2147483647 -2147483647 -2147483647 -2147483647 -2147483647 -2147483647 -2147483647 -2147483647 -2147483647 -2147483647 -2147483647 -2147483647 -2147483647 -2147483647 -2147483647 -2147483647 -2147483647 -2147483647 -2147483647 -2147483647 -2147483647 -2147483647 -2147483647 -2147483647 -2147483647 -2147483647 -2147483647 -2147483647
180 186 188 188 189 190 191 191 191 191 196 194 194 193 193 193 192 192 192 192 192 191 190 190 190 190 190 190 189 189 188 188 188 188 188 186 186 185 184 184 182 182 182 181 181 181 182 181 180 181 181 181 180 180 177 177 176 176 176 176 176 175 176 175 175 175 174 174 175 174 174 174 173 173 173 173 173 172 173 173 173 172 173 172 170 170 172 173 171 170 170 171 171 170 171 171 171 171 171 171 171 171 171 170 171 171 171 173 173 172 172 173 173 173 173 172 173 174 175 176 176 177 178 179 180 183 -2147483647 -2147483647 -2147483647 -2147483647 -2147483647 -2147483647 -2147483647 -2147483647 -2147483647 -2147483647 -2147483647 -2147483647 -2147483647 -2147483647 -2147483647 -2147483647 -2147483647 -2147483647 -2147483647 -2147483647 -2147483647 -2147483647 -2147483647 -2147483647 -2147483647 -2147483647 -2147483647 -2147483647 -2147483647 -2147483647 -2147483647 -2147483647 -2147483647 -2147483647 -2147483647 -2147483647 -2147483647 -2147483647 -2147483647 -2147483647 -2147483647 -2147483647 -2147483647 -2147483647 -2147483647 -2147483647 -2147483647 -2147483647 -2147483647 -2147483647 -2147483647 -2147483647 -2147483647 -2147483647 -2147483647 -2147483647 -2147483647 -2147483647 -2147483647 -2147483647 -2147483647 -2147483647 -2147483647 -2147483647 -2147483647 -2147483647 -2147483647 -2147483647 -2147483647 -2147483647 -2147483647 -2147483647 -2147483647 -2147483647 -2147483647 -2147483647 -2147483647 -2147483647 -2147483647 -2147483647 -2147483647 -2147483647 -2147483647 -2147483647 -2147483647 -2147483647 -2147483647 -2147483647 -2147483647 -2147483647 -2147483647 -2147483647 -2147483647 -2147483647 -2147483647 -2147483647 -2147483647 -2147483647 -2147483647 -2147483647 -2147483647 -2147483647 -2147483647 -2147483647 -2147483647 -2147483647 -2147483647 -2147483647 -2147483647 -2147483647 -2147483647 -2147483647 -2147483647 -2147483647
184 186 186 187 188 189 189 190 189 192 192 192 191 192 192 192 191 191 191 191 191 191 190 189 190 189 190 189 188 188 188 188 187 188 186 187 185 185 184 183 182 182 181 181 181 181 181 179 179 180 181 181 180 178 177 175 173 174 175 175 175 175 175 174 174 174 173 173 174 173 174 173 173 173 173 173 172 172 171 171 171 172 172 171 171 171 171 171 171 171 170 170 170 170 170 170 170 170 170 170 170 170 170 170 170 170 171 171 171 172 172 171 172 172 173 172 173 174 175 176 177 178 180 -2147483647 -2147483647 -2147483647 -2147483647 -2147483647 -2147483647 -2147483647 -2147483647 -2147483647 -2147483647 -2147483647 -2147483647 -2147483647 -2147483647 -2147483647 -2147483647 -2147483647 -2147483647 -2147483647 -2147483647 -2147483647 -2147483647 -2147483647 -2147483647 -2147483647 -2147483647 -2147483647 -2147483647 -2147483647 -2147483647 -2147483647 -2147483647 -2147483647 -2147483647 -2147483647 -2147483647 -2147483647 -2147483647 -2147483647 -2147483647 -2147483647 -2147483647 -2147483647 -2147483647 -2147483647 -2147483647 -2147483647 -2147483647 -2147483647 -2147483647 -2147483647 -2147483647 -2147483647 -2147483647 -2147483647 -2147483647 -2147483647 -2147483647 -2147483647 -2147483647 -2147483647 -2147483647 -2147483647 -2147483647 -2147483647 -2147483647 -2147483647 -2147483647 -2147483647 -2147483647 -2147483647 -2147483647 -2147483647 -2147483647 -2147483647 -2147483647 -2147483647 -2147483647 -2147483647 -2147483647 -2147483647 -2147483647 -2147483647 -2147483647 -2147483647 -2147483647 -2147483647 -2147483647 -2147483647 -2147483647 -2147483647 -2147483647 -2147483647 -2147483647 -2147483647 -2147483647 -2147483647 -2147483647 -2147483647 -2147483647 -2147483647 -2147483647 -2147483647 -2147483647 -2147483647 -2147483647 -2147483647 -2147483647 -2147483647 -2147483647 -2147483647 -2147483647 -2147483647 -2147483647 -2147483647 -2147483647 -2147483647
184 184 185 186 186 187 188 189 190 190 190 190 190 190 190 191 191 191 191 189 190 190 190 190 190 190 189 189 188 188 188 187 187 186 186 186 185 184 184 183 182 182 181 181 181 181 180 180 177 179 181 181 179 178 178 176 175 175 175 175 176 175 174 175 174 173 174 174 173 174 174 173 173 172 173 172 173 172 172 172 171 171 172 172 171 170 170 170 170 170 170 169 169 169 169 169 169 169 169 169 169 170 170 170 170 169 170 171 170 171 172 172 172 173 173 173 173 176 178 179 180 -2147483647 -2147483647 -2147483647 -2147483647 -2147483647 -2147483647 -2147483647 -2147483647 -2147483647 -2147483647 -2147483647 -2147483647 -2147483647 -2147483647 -2147483647 -2147483647 -2147483647 -2147483647 -2147483647 -2147483647 -2147483647 -2147483647 -2147483647 -2147483647 -2147483647 -2147483647 -2147483647 -2147483647 -2147483647 -2147483647 -2147483647 -2147483647 -2147483647 -2147483647 -2147483647 -2147483647 -2147483647 -2147483647 -2147483647 -2147483647 -2147483647 -2147483647 -2147483647 -2147483647 -2147483647 -2147483647 -2147483647 -2147483647 -2147483647 -2147483647 -2147483647 -2147483647 -2147483647 -2147483647 -2147483647 -2147483647 -2147483647 -2147483647 -2147483647 -2147483647 -2147483647 -2147483647 -2147483647 -2147483647 -2147483647 -2147483647 -2147483647 -2147483647 -2147483647 -2147483647 -2147483647 -2147483647 -2147483647 -2147483647 -2147483647 -2147483647 -2147483647 -2147483647 -2147483647 -2147483647 -2147483647 -2147483647 -2147483647 -2147483647 -2147483647 -2147483647 -2147483647 -2147483647 -2147483647 -2147483647 -2147483647 -2147483647 -2147483647 -2147483647 -2147483647 -2147483647 -2147483647 -2147483647 -2147483647 -2147483647 -2147483647 -2147483647 -2147483647 -2147483647 -2147483647 -2147483647 -2147483647 -2147483647 -2147483647 -2147483647 -2147483647 -2147483647 -2147483647 -2147483647 -2147483647 -2147483647 -2147483647 -2147483647 -2147483647
182 183 184 185 185 185 187 188 188 189 189 189 189 189 189 189 189 191 190 190 190 190 189 190 189 189 188 189 187 188 187 187 186 186 186 185 184 184 183 182 182 182 182 181 180 180 180 179 180 179 179 177 177 178 177 176 175 175 175 175 174 174 174 174 174 173 174 173 173 174 173 172 172 173 171 172 171 171 171 171 171 172 171 170 171 170 170 170 169 169 169 169 169 169 169 169 169 169 169 169 169 169 169 170 170 171 170 171 171 170 172 173 174 177 178 177 178 -2147483647 -2147483647 -2147483647 -2147483647 -2147483647 -2147483647 -2147483647 -2147483647 -2147483647 -2147483647 -2147483647 -2147483647 -2147483647 -2147483647 -2147483647 -2147483647 -2147483647 -2147483647 -2147483647 -2147483647 -2147483647 -2147483647 -2147483647 -2147483647 -2147483647 -2147483647 -2147483647 -2147483647 -2147483647 -2147483647 -2147483647 -2147483647 -2147483647 -2147483647 -2147483647 -2147483647 -2147483647 -2147483647 -2147483647 -2147483647 -2147483647 -2147483647 -2147483647 -2147483647 -2147483647 -2147483647 -2147483647 -2147483647 -2147483647 -2147483647 -2147483647 -2147483647 -2147483647 -2147483647 -2147483647 -2147483647 -2147483647 -2147483647 -2147483647 -2147483647 -2147483647 -2147483647 -2147483647 -2147483647 -2147483647 -2147483647 -2147483647 -2147483647 -2147483647 -2147483647 -2147483647 -2147483647 -2147483647 -2147483647 -2147483647 -2147483647 -2147483647 -2147483647 -2147483647 -2147483647 -2147483647 -2147483647 -2147483647 -2147483647 -2147483647 -2147483647 -2147483647 -2147483647 -2147483647 -2147483647 -2147483647 -2147483647 -2147483647 -2147483647 -2147483647 -2147483647 -2147483647 -2147483647 -2147483647 -2147483647 -2147483647 -2147483647 -2147483647 -2147483647 -2147483647 -2147483647 -2147483647 -2147483647 -2147483647 -2147483647 -2147483647 -2147483647 -2147483647 -2147483647 -2147483647 -2147483647 -2147483647 -2147483647 -2147483647 -2147483647 -2147483647 -2147483647 -2147483647
181 182 183 184 185 186 187 186 188 188 189 188 187 187 187 187 188 190 190 190 189 190 189 189 188 189 188 188 187 186 186 186 186 185 185 184 184 183 182 182 182 181 182 180 181 180 179 179 178 178 178 177 176 177 176 176 175 175 175 175 175 174 174 174 173 173 173 172 173 172 172 171 171 170 170 170 170 170 170 170 171 170 170 170 170 170 169 170 169 169 169 168 167 168 169 169 169 169 169 169 168 169 170 171 172 172 172 173 173 174 174 177 -2147483647 -2147483647 -2147483647 -2147483647 -2147483647 -2147483647 -2147483647 -2147483647 -2147483647 -2147483647 -2147483647 -2147483647 -2147483647 -2147483647 -2147483647 -2147483647 -2147483647 -2147483647 -2147483647 -2147483647 -2147483647 -2147483647 -2147483647 -2147483647 -2147483647 -2147483647 -2147483647 -2147483647 -2147483647 -2147483647 -2147483647 -2147483647 -2147483647 -2147483647 -2147483647 -2147483647 -2147483647 -2147483647 -2147483647 -2147483647 -2147483647 -2147483647 -2147483647 -2147483647 -2147483647 -2147483647 -2147483647 -2147483647 -2147483647 -2147483647 -2147483647 -2147483647 -2147483647 -2147483647 -2147483647 -2147483647 -2147483647 -2147483647 -2147483647 -2147483647 -2147483647 -2147483647 -2147483647 -2147483647 -2147483647 -2147483647 -2147483647 -2147483647 -2147483647 -2147483647 -2147483647 -2147483647 -2147483647 -2147483647 -2147483647 -2147483647 -2147483647 -2147483647 -2147483647 -2147483647 -2147483647 -2147483647 -2147483647 -2147483647 -2147483647 -2147483647 -2147483647 -2147483647 -2147483647 -2147483647 -2147483647 -2147483647 -2147483647 -2147483647 -2147483647 -2147483647 -2147483647 -2147483647 -2147483647 -2147483647 -2147483647 -2147483647 -2147483647 -2147483647 -2147483647 -2147483647 -2147483647 -2147483647 -2147483647 -2147483647 -2147483647 -2147483647 -2147483647 -2147483647 -2147483647 -2147483647 -2147483647 -2147483647 -2147483647 -2147483647 -2147483647 -2147483647 -2147483647 -2147483647 -2147483647 -2147483647 -2147483647 -2147483647
181 182 183 184 184 185 186 188 188 188 189 188 187 187 186 186 186 187 189 189 189 189 189 188 188 188 187 187 186 185 185 185 184 184 184 183 183 182 182 181 181 182 180 180 180 179 179 178 178 177 178 177 177 177 176 175 175 176 174 175 173 173 173 172 173 173 173 172 172 172 171 171 171 169 170 170 170 170 170 170 170 169 169 169 169 169 169 169 169 169 169 168 167 168 170 169 169 169 170 170 172 172 171 173 174 174 -2147483647 -2147483647 -2147483647 -2147483647 -2147483647 -2147483647 -2147483647 -2147483647 -2147483647 -2147483647 -2147483647 -2147483647 -2147483647 -2147483647 -2147483647 -2147483647 -2147483647 -2147483647 -2147483647 -2147483647 -2147483647 -2147483647 -2147483647 -2147483647 -2147483647 -2147483647 -2147483647 -2147483647 -2147483647 -2147483647 -2147483647 -2147483647 -2147483647 -2147483647 -2147483647 -2147483647 -2147483647 -2147483647 -2147483647 -2147483647 -2147483647 -2147483647 -2147483647 -2147483647 -2147483647 -2147483647 -2147483647 -2147483647 -2147483647 -2147483647 -2147483647 -2147483647 -2147483647 -2147483647 -2147483647 -2147483647 -2147483647 -2147483647 -2147483647 -2147483647 -2147483647 -2147483647 -2147483647 -2147483647 -2147483647 -2147483647 -2147483647 -2147483647 -2147483647 -2147483647 -2147483647 -2147483647 -2147483647 -2147483647 -2147483647 -2147483647 -2147483647 -2147483647 -2147483647 -2147483647 -2147483647 -2147483647 -2147483647 -2147483647 -2147483647 -2147483647 -2147483647 -2147483647 -2147483647 -2147483647 -2147483647 -2147483647 -2147483647 -2147483647 -2147483647 -2147483647 -2147483647 -2147483647 -2147483647 -2147483647 -2147483647 -2147483647 -2147483647 -2147483647 -2147483647 -2147483647 -2147483647 -2147483647 -2147483647 -2147483647 -2147483647 -2147483647 -2147483647 -2147483647 -2147483647 -2147483647 -2147483647 -2147483647 -2147483647 -2147483647 -2147483647 -2147483647 -2147483647 -2147483647 -2147483647 -2147483647 -2147483647 -2147483647 -2147483647 -2147483647 -2147483647 -2147483647 -2147483647 -2147483647
180 182 183 183 183 184 185 186 187 188 189 189 188 188 187 185 184 186 187 189 188 188 187 187 187 187 186 185 185 184 184 184 184 183 183 182 182 182 182 181 180 180 180 180 179 179 178 178 178 177 177 177 177 176 176 174 174 174 174 174 173 173 172 172 171 172 171 171 171 170 170 171 170 170 170 170 169 168 169 171 171 171 170 169 168 169 169 170 170 170 170 170 169 169 170 170 171 172 173 -2147483647 -2147483647 -2147483647 -2147483647 -2147483647 -2147483647 -2147483647 -2147483647 -2147483647 -2147483647 -2147483647 -2147483647 -2147483647 -2147483647 -2147483647 -2147483647 -2147483647 -2147483647 -2147483647 -2147483647 -2147483647 -2147483647 -2147483647 -2147483647 -2147483647 -2147483647 -2147483647 -2147483647 -2147483647 -2147483647 -2147483647 -2147483647 -2147483647 -2147483647 -2147483647 -2147483647 -2147483647 -2147483647 -2147483647 -2147483647 -2147483647 -2147483647 -2147483647 -2147483647 -2147483647 -2147483647 -2147483647 -2147483647 -2147483647 -2147483647 -2147483647 -2147483647 -2147483647 -2147483647 -2147483647 -2147483647 -2147483647 -2147483647 -2147483647 -2147483647 -2147483647 -2147483647 -2147483647 -2147483647 -2147483647 -2147483647 -2147483647 -2147483647 -2147483647 -2147483647 -2147483647 -2147483647 -2147483647 -2147483647 -2147483647 -2147483647 -2147483647 -2147483647 -2147483647 -2147483647 -2147483647 -2147483647 -2147483647 -2147483647 -2147483647 -2147483647 -2147483647 -2147483647 -2147483647 -2147483647 -2147483647 -2147483647 -2147483647 -2147483647 -2147483647 -2147483647 -2147483647 -2147483647 -2147483647 -2147483647 -2147483647 -2147483647 -2147483647 -2147483647 -2147483647 -2147483647 -2147483647 -2147483647 -2147483647 -2147483647 -2147483647 -2147483647 -2147483647 -2147483647 -2147483647 -2147483647 -2147483647 -2147483647 -2147483647 -2147483647 -2147483647 -2147483647 -2147483647 -2147483647 -2147483647 -2147483647 -2147483647 -2147483647 -2147483647 -2147483647 -2147483647 -2147483647 -2147483647 -2147483647 -2147483647 -2147483647 -2147483647 -2147483647 -2147483647 -2147483647 -2147483647
181 182 182 183 183 184 185 186 185 187 188 188 188 188 188 188 186 186 187 188 187 187 187 186 186 185 185 184 184 183 183 183 182 182 182 182 181 181 181 180 179 179 179 179 178 179 177 178 177 177 176 176 177 176 174 173 173 172 173 173 172 172 172 171 171 171 171 170 171 170 170 169 169 169 169 169 166 166 168 172 173 172 171 169 168 169 170 170 171 171 171 171 173 173 172 172 -2147483647 -2147483647 -2147483647 -2147483647 -2147483647 -2147483647 -2147483647 -2147483647 -2147483647 -2147483647 -2147483647 -2147483647 -2147483647 -2147483647 -2147483647 -2147483647 -2147483647 -2147483647 -2147483647 -2147483647 -2147483647 -2147483647 -2147483647 -2147483647 -2147483647 -2147483647 -2147483647 -2147483647 -2147483647 -2147483647 -2147483647 -2147483647 -2147483647 -2147483647 -2147483647 -2147483647 -2147483647 -2147483647 -2147483647 -2147483647 -2147483647 -2147483647 -2147483647 -2147483647 -2147483647 -2147483647 -2147483647 -2147483647 -2147483647 -2147483647 -2147483647 -2147483647 -2147483647 -2147483647 -2147483647 -2147483647 -2147483647 -2147483647 -2147483647 -2147483647 -2147483647 -2147483647 -2147483647 -2147483647 -2147483647 -2147483647 -2147483647 -2147483647 -2147483647 -2147483647 -2147483647 -2147483647 -2147483647 -2147483647 -2147483647 -2147483647 -2147483647 -2147483647 -2147483647 -2147483647 -2147483647 -2147483647 -2147483647 -2147483647 -2147483647 -2147483647 -2147483647 -2147483647 -2147483647 -2147483647 -2147483647 -2147483647 -2147483647 -2147483647 -2147483647 -2147483647 -2147483647 -2147483647 -2147483647 -2147483647 -2147483647 -2147483647 -2147483647 -2147483647 -2147483647 -2147483647 -2147483647 -2147483647 -2147483647 -2147483647 -2147483647 -2147483647 -2147483647 -2147483647 -2147483647 -2147483647 -2147483647 -2147483647 -2147483647 -2147483647 -2147483647 -2147483647 -2147483647 -2147483647 -2147483647 -2147483647 -2147483647 -2147483647 -2147483647 -2147483647 -2147483647 -2147483647 -2147483647 -2147483647 -2147483647 -2147483647 -2147483647 -2147483647 -2147483647 -2147483647 -2147483647 -2147483647 -2147483647 -2147483647
181 182 183 184 184 184 185 186 186 186 187 187 187 187 187 187 187 187 187 186 186 186 185 185 185 184 184 183 183 181 181 182 181 181 181 181 180 180 180 179 179 178 178 178 178 177 177 177 176 176 175 175 175 174 173 173 173 172 172 172 172 171 171 170 171 171 171 170 170 169 169 170 169 169 169 169 168 167 168 171 171 171 171 170 170 172 173 -2147483647 -2147483647 -2147483647 -2147483647 -2147483647 -2147483647 -2147483647 -2147483647 -2147483647 -2147483647 -2147483647 -2147483647 -2147483647 -2147483647 -2147483647 -2147483647 -2147483647 -2147483647 -2147483647 -2147483647 -2147483647 -2147483647 -2147483647 -2147483647 -2147483647 -2147483647 -2147483647 -2147483647 -2147483647 -2147483647 -2147483647 -2147483647 -2147483647 -2147483647 -2147483647 -2147483647 -2147483647 -2147483647 -2147483647 -2147483647 -2147483647 -2147483647 -2147483647 -2147483647 -2147483647 -2147483647 -2147483647 -2147483647 -2147483647 -2147483647 -2147483647 -2147483647 -2147483647 -2147483647 -2147483647 -2147483647 -2147483647 -2147483647 -2147483647 -2147483647 -2147483647 -2147483647 -2147483647 -2147483647 -2147483647 -2147483647 -2147483647 -2147483647 -2147483647 -2147483647 -2147483647 -2147483647 -2147483647 -2147483647 -2147483647 -2147483647 -2147483647 -2147483647 -2147483647 -2147483647 -2147483647 -2147483647 -2147483647 -2147483647 -2147483647 -2147483647 -2147483647 -2147483647 -2147483647 -2147483647 -2147483647 -2147483647 -2147483647 -2147483647 -2147483647 -2147483647 -2147483647 -2147483647 -2147483647 -2147483647 -2147483647 -2147483647 -2147483647 -2147483647 -2147483647 -2147483647 -2147483647 -2147483647 -2147483647 -2147483647 -2147483647 -2147483647 -2147483647 -2147483647 -2147483647 -2147483647 -2147483647 -2147483647 -2147483647 -2147483647 -2147483647 -2147483647 -2147483647 -2147483647 -2147483647 -2147483647 -2147483647 -2147483647 -2147483647 -2147483647 -2147483647 -2147483647 -2147483647 -2147483647 -2147483647 -2147483647 -2147483647 -2147483647 -2147483647 -2147483647 -2147483647 -2147483647 -2147483647 -2147483647 -2147483647 -2147483647 -2147483647 -2147483647 -2147483647 -2147483647 -2147483647 -2147483647 -2147483647
181 181 183 183 183 183 185 186 186 186 186 186 186 186 186 186 186 186 185 185 185 185 185 184 184 183 182 182 182 181 181 181 181 180 180 180 179 180 179 178 179 177 177 177 177 176 176 176 175 175 174 174 174 173 172 173 172 172 171 171 170 171 171 170 170 172 171 170 170 169 168 170 169 170 170 171 171 171 171 172 172 172 173 172 -2147483647 -2147483647 -2147483647 -2147483647 -2147483647 -2147483647 -2147483647 -2147483647 -2147483647 -2147483647 -2147483647 -2147483647 -2147483647 -2147483647 -2147483647 -2147483647 -2147483647 -2147483647 -2147483647 -2147483647 -2147483647 -2147483647 -2147483647 -2147483647 -2147483647 -2147483647 -2147483647 -2147483647 -2147483647 -2147483647 -2147483647 -2147483647 -2147483647 -2147483647 -2147483647 -2147483647 -2147483647 -2147483647 -2147483647 -2147483647 -2147483647 -2147483647 -2147483647 -2147483647 -2147483647 -2147483647 -2147483647 -2147483647 -2147483647 -2147483647 -2147483647 -2147483647 -2147483647 -2147483647 -2147483647 -2147483647 -2147483647 -2147483647 -2147483647 -2147483647 -2147483647 -2147483647 -2147483647 -2147483647 -2147483647 -2147483647 -2147483647 -2147483647 -2147483647 -2147483647 -2147483647 -2147483647 -2147483647 -2147483647 -2147483647 -2147483647 -2147483647 -2147483647 -2147483647 -2147483647 -2147483647 -2147483647 -2147483647 -2147483647 -2147483647 -2147483647 -2147483647 -2147483647 -2147483647 -2147483647 -2147483647 -2147483647 -2147483647 -2147483647 -2147483647 -2147483647 -2147483647 -2147483647 -2147483647 -2147483647 -2147483647 -2147483647 -2147483647 -2147483647 -2147483647 -2147483647 -2147483647 -2147483647 -2147483647 -2147483647 -2147483647 -2147483647 -2147483647 -2147483647 -2147483647 -2147483647 -2147483647 -2147483647 -2147483647 -2147483647 -2147483647 -2147483647 -2147483647 -2147483647 -2147483647 -2147483647 -2147483647 -2147483647 -2147483647 -2147483647 -2147483647 -2147483647 -2147483647 -2147483647 -2147483647 -2147483647 -2147483647 -2147483647 -2147483647 -2147483647 -2147483647 -2147483647 -2147483647 -2147483647 -2147483647 -2147483647 -2147483647 -2147483647 -2147483647 -2147483647 -2147483647 -2147483647 -2147483647 -2147483647 -2147483647 -2147483647
180 181 181 182 182 184 184 185 185 185 184 184 185 185 185 184 185 184 184 184 184 184 184 183 183 182 181 181 181 180 180 181 180 179 179 179 178 179 178 177 177 177 177 177 176 175 175 175 175 174 174 173 173 172 170 171 171 170 171 171 171 170 170 170 171 173 171 171 170 170 170 170 169 170 171 173 -2147483647 173 -2147483647 -2147483647 -2147483647 -2147483647 -2147483647 -2147483647 -2147483647 -2147483647 -2147483647 -2147483647 -2147483647 -2147483647 -2147483647 -2147483647 -2147483647 -2147483647 -2147483647 -2147483647 -2147483647 -2147483647 -2147483647 -2147483647 -2147483647 -2147483647 -2147483647 -2147483647 -2147483647 -2147483647 -2147483647 -2147483647 -2147483647 -2147483647 -2147483647 -2147483647 -2147483647 -2147483647 -2147483647 -2147483647 -2147483647 -2147483647 -2147483647 -2147483647 -2147483647 -2147483647 -2147483647 -2147483647 -2147483647 -2147483647 -2147483647 -2147483647 -2147483647 -2147483647 -2147483647 -2147483647 -2147483647 -2147483647 -2147483647 -2147483647 -2147483647 -2147483647 -2147483647 -2147483647 -2147483647 -2147483647 -2147483647 -2147483647 -2147483647 -2147483647 -2147483647 -2147483647 -2147483647 -2147483647 -2147483647 -2147483647 -2147483647 -2147483647 -2147483647 -2147483647 -2147483647 -2147483647 -2147483647 -2147483647 -2147483647 -2147483647 -2147483647 -2147483647 -2147483647 -2147483647 -2147483647 -2147483647 -2147483647 -2147483647 -2147483647 -2147483647 -2147483647 -2147483647 -2147483647 -2147483647 -2147483647 -2147483647 -2147483647 -2147483647 -2147483647 -2147483647 -2147483647 -2147483647 -2147483647 -2147483647 -2147483647 -2147483647 -2147483647 -2147483647 -2147483647 -2147483647 -2147483647 -2147483647 -2147483647 -2147483647 -2147483647 -2147483647 -2147483647 -2147483647 -2147483647 -2147483647 -2147483647 -2147483647 -2147483647 -2147483647 -2147483647 -2147483647 -2147483647 -2147483647 -2147483647 -2147483647 -2147483647 -2147483647 -2147483647 -2147483647 -2147483647 -2147483647 -2147483647 -2147483647 -2147483647 -2147483647 -2147483647 -2147483647 -2147483647 -2147483647 -2147483647 -2147483647 -2147483647 -2147483647 -2147483647 -2147483647 -2147483647 -2147483647 -2147483647 -2147483647 -2147483647 -2147483647 -2147483647 -2147483647
