# Supplementary material for: Catchments catch all in South African coastal lowlands: topography and palaeoclimate restricted gene flow in Nymania capensis (Meliaceae)—a multilocus phylogeographic and distribution modelling approach
Source: PeerJ. 2017 Jan 31;5:e2965. doi: 10.7717/peerj.2965 (PMC5289106; doi:10.7717/peerj.2965)
Supplement: Supplemental Information 2 — See the Readme for file descriptions. This zip file includes all DNA alignments. [file peerj-05-2965-s002.zip › SupplementalInformationFiles/SDM.Data/CCSM/bio11.mean.t.coldest.quarter.asc]

NCOLS 240 
NROWS 84 
XLLCORNER 20 
YLLCORNER -35 
CELLSIZE 0.0416666666666667 
NODATA_value -2147483647 
75 74 74 73 73 74 75 75 73 71 71 71 73 72 71 70 69 68 65 64 66 67 67 66 66 67 67 68 67 67 65 65 65 67 66 67 67 66 65 63 65 64 64 64 62 63 63 62 62 60 58 57 57 56 56 55 53 50 47 47 46 45 45 51 51 53 52 51 48 43 42 43 46 47 50 52 53 52 51 52 51 50 52 51 50 50 50 49 50 49 47 47 48 50 45 45 45 41 43 44 44 45 45 45 45 47 47 47 47 48 49 50 48 50 54 59 61 61 64 65 67 69 69 68 68 69 68 68 71 73 74 75 73 74 74 70 63 68 68 66 65 62 62 62 64 60 38 40 40 38 40 39 37 43 48 63 64 66 54 59 60 60 65 69 72 68 68 69 59 57 58 75 75 66 73 83 87 88 84 74 71 79 87 96 98 80 81 84 89 100 101 94 86 78 83 99 98 88 95 97 80 81 96 105 105 105 105 108 109 109 106 106 103 103 100 105 106 104 107 114 121 126 128 122 134 144 152 144 142 150 153 153 156 158 161 165 -2147483647 -2147483647 -2147483647 -2147483647
73 71 70 70 70 72 74 74 72 70 69 69 71 72 71 69 69 68 66 62 62 63 62 63 65 65 66 66 67 66 64 64 65 65 65 65 64 65 66 64 64 63 63 60 62 62 63 62 61 59 57 56 55 54 55 53 54 52 49 48 47 46 45 49 51 52 52 51 47 44 44 43 43 46 50 52 53 51 51 51 50 49 50 49 51 53 47 44 44 48 45 47 48 47 45 41 39 41 40 40 43 45 42 40 43 46 45 44 41 42 47 49 48 46 55 59 60 63 63 64 67 69 70 70 72 72 72 71 72 72 73 76 75 74 71 69 69 66 66 65 64 62 65 65 64 57 39 37 35 35 37 37 36 41 47 65 68 70 65 58 57 61 63 63 64 76 82 81 80 67 71 75 80 70 69 81 87 86 84 76 71 70 87 98 97 71 84 86 94 91 102 102 101 97 80 104 110 106 108 105 99 86 98 103 103 104 103 106 108 109 109 109 107 103 103 108 110 108 110 111 120 136 141 145 137 137 152 157 150 153 156 157 159 163 168 -2147483647 -2147483647 -2147483647 -2147483647 -2147483647
70 67 64 66 70 71 73 73 68 68 66 67 68 69 71 71 70 68 67 66 64 63 61 62 63 65 66 66 66 62 61 61 63 63 63 63 64 65 65 65 64 63 62 61 62 63 62 61 60 60 56 53 52 51 52 51 52 50 49 48 47 46 45 50 51 53 53 53 52 47 48 47 45 49 50 51 50 48 49 53 50 53 54 53 54 56 50 47 47 50 50 52 52 49 45 40 37 39 36 35 41 43 38 37 42 44 41 42 32 39 44 46 44 41 54 54 57 56 56 63 65 67 68 70 72 74 74 74 73 71 75 76 75 74 74 72 68 67 69 67 65 63 67 66 60 54 35 36 39 39 36 32 45 60 65 69 71 73 68 64 49 52 54 60 64 82 86 87 84 73 79 83 80 60 66 71 81 82 89 90 78 72 79 91 97 77 101 100 103 97 97 97 111 109 100 107 110 110 111 108 106 107 106 102 102 102 101 106 108 106 107 110 108 110 109 108 111 114 113 120 124 134 141 144 149 152 152 155 155 155 159 160 163 167 -2147483647 -2147483647 -2147483647 -2147483647 -2147483647 -2147483647
69 63 59 63 64 67 71 73 69 65 66 66 66 68 70 68 68 68 67 66 65 65 64 63 62 63 64 64 64 65 63 62 61 60 61 61 63 65 65 63 63 65 64 63 64 62 60 60 60 58 56 55 53 49 49 50 52 49 48 48 46 44 47 49 52 54 55 55 55 54 51 51 50 50 51 51 48 45 37 54 54 55 57 59 60 58 55 45 44 48 51 55 52 51 47 41 35 35 31 34 39 41 35 39 42 41 39 37 27 34 38 44 45 49 53 51 44 37 39 60 65 64 66 68 70 74 75 75 72 62 76 77 75 73 74 73 72 72 70 67 65 64 68 57 41 35 48 57 61 59 50 51 56 67 64 70 74 74 67 58 57 38 37 54 71 81 85 88 86 84 72 68 92 90 73 81 94 98 100 92 70 69 77 98 99 84 91 106 110 111 107 105 108 112 111 110 110 110 109 110 108 107 105 101 100 101 104 107 106 104 107 112 114 110 106 107 113 117 116 117 126 136 144 145 151 150 154 152 157 160 160 161 167 -2147483647 -2147483647 -2147483647 -2147483647 -2147483647 -2147483647 -2147483647
64 62 53 59 63 68 71 72 70 68 66 64 65 64 66 67 66 68 65 65 65 64 63 63 62 61 60 62 62 63 61 60 60 60 60 62 62 63 63 61 63 64 63 63 62 61 60 58 57 57 56 54 50 47 48 48 50 49 48 47 45 47 51 52 54 56 57 57 58 57 54 54 53 55 50 48 46 41 48 57 58 59 58 60 61 59 56 50 49 50 53 56 53 51 46 41 34 32 25 32 35 36 31 25 32 36 29 27 27 37 33 36 42 46 47 38 22 38 46 59 61 58 55 64 67 70 76 77 72 69 78 78 76 74 75 73 73 71 70 66 65 66 69 62 41 52 54 60 64 60 55 64 69 71 70 69 74 76 71 56 63 72 64 61 55 63 78 81 90 87 72 92 99 100 98 94 97 100 101 90 70 82 81 99 95 83 101 109 111 114 113 113 109 111 113 112 111 112 108 108 106 106 106 103 99 99 104 107 102 104 106 114 116 114 107 112 114 118 123 122 122 127 137 143 151 155 157 160 160 161 163 167 -2147483647 -2147483647 -2147483647 -2147483647 -2147483647 -2147483647 -2147483647 -2147483647
60 60 55 58 66 68 67 69 69 67 65 64 61 63 65 65 65 66 67 66 64 63 61 62 62 61 61 60 60 61 59 56 56 58 60 61 63 63 61 60 62 62 61 61 63 61 58 56 55 55 53 52 51 50 51 50 48 46 46 45 43 43 44 51 57 58 59 59 60 58 55 57 55 58 54 52 51 52 54 56 58 60 61 63 62 61 58 55 51 51 56 56 54 51 47 44 37 36 31 29 31 34 31 27 35 36 28 32 26 30 27 27 37 36 35 38 37 36 48 58 54 47 58 68 72 74 76 78 77 77 79 79 77 75 75 73 71 70 67 67 66 69 69 68 50 55 63 65 65 57 61 64 68 73 73 67 70 75 77 74 72 77 68 54 66 74 86 90 91 77 81 94 100 102 97 94 96 101 98 76 81 96 95 99 102 100 112 113 111 113 115 115 113 110 112 114 111 111 110 110 110 106 102 104 101 103 104 104 102 102 104 109 113 122 116 114 117 119 127 132 127 133 138 145 152 152 159 160 161 165 -2147483647 -2147483647 -2147483647 -2147483647 -2147483647 -2147483647 -2147483647 -2147483647 -2147483647 -2147483647
52 55 58 65 67 66 68 68 68 65 62 59 60 62 64 63 63 64 65 66 64 63 60 59 58 60 59 59 59 59 57 54 55 58 58 61 61 61 61 61 62 61 59 61 61 61 59 59 58 55 54 55 54 54 52 51 46 43 43 43 45 45 50 52 57 57 59 60 61 62 62 60 60 55 53 54 53 49 52 53 55 59 59 61 63 64 62 60 55 58 59 55 54 52 49 46 42 40 35 33 38 42 38 34 43 40 36 43 29 37 48 42 36 33 31 34 45 48 53 55 48 55 62 64 73 76 78 79 79 79 80 79 75 74 74 71 69 68 66 67 68 68 71 72 63 55 59 66 62 62 61 46 61 69 76 67 56 78 81 79 77 81 76 66 68 69 75 80 94 96 97 87 94 100 90 87 93 102 102 78 79 98 102 105 103 111 113 114 114 112 114 116 115 115 114 115 113 114 110 108 111 108 105 107 106 106 105 103 102 104 108 113 121 126 122 117 118 125 125 130 142 141 146 150 155 158 159 162 165 -2147483647 -2147483647 -2147483647 -2147483647 -2147483647 -2147483647 -2147483647 -2147483647 -2147483647 -2147483647 -2147483647
49 55 58 58 56 64 68 65 68 66 61 59 61 63 63 61 59 60 63 63 62 64 62 59 58 58 58 58 57 57 57 57 56 57 58 60 60 61 60 60 61 61 59 60 58 60 60 60 59 58 57 57 56 54 53 50 46 41 40 42 47 49 51 42 49 57 56 58 59 63 62 62 61 55 54 55 54 53 53 50 56 59 60 61 64 65 64 58 55 60 60 58 55 47 46 46 43 39 30 33 41 48 46 38 41 47 41 48 43 50 54 45 42 41 42 45 36 45 48 56 54 59 66 68 73 77 79 80 80 81 79 78 72 71 72 69 63 65 64 66 68 70 73 73 72 69 55 63 65 61 58 44 64 69 77 76 68 77 83 79 74 81 80 82 76 82 88 86 98 102 101 104 97 101 85 96 99 98 102 92 87 99 103 105 106 111 111 113 115 116 116 116 115 112 113 115 115 114 115 113 113 110 110 109 107 108 108 106 107 107 110 115 115 123 128 126 120 124 134 138 142 146 148 153 154 157 162 165 -2147483647 -2147483647 -2147483647 -2147483647 -2147483647 -2147483647 -2147483647 -2147483647 -2147483647 -2147483647 -2147483647 -2147483647
50 50 54 55 56 63 66 62 64 65 61 56 59 62 60 59 58 59 60 62 60 62 62 61 61 60 58 57 55 56 54 55 55 54 57 58 59 60 59 57 59 58 58 59 58 59 58 59 57 58 56 56 54 54 52 50 48 44 44 47 50 52 50 40 51 58 56 47 48 60 67 63 62 62 60 62 55 57 59 59 54 59 62 64 61 63 64 58 55 58 60 57 54 50 49 43 39 40 35 45 48 50 48 44 45 49 53 57 56 58 57 51 44 47 54 56 49 35 51 61 65 68 68 71 75 77 77 76 79 82 81 80 76 70 70 65 58 60 64 66 68 72 74 74 72 72 71 73 66 58 60 54 59 69 79 80 82 83 83 77 76 82 91 86 84 85 89 84 89 100 102 97 106 108 97 90 96 101 105 99 88 88 96 98 102 108 108 110 113 115 116 113 110 110 114 115 115 113 115 115 114 116 114 114 110 111 107 107 111 112 112 117 122 123 127 129 137 138 137 141 143 149 152 155 156 161 166 -2147483647 -2147483647 -2147483647 -2147483647 -2147483647 -2147483647 -2147483647 -2147483647 -2147483647 -2147483647 -2147483647 -2147483647 -2147483647
48 51 53 60 63 64 64 61 62 64 63 57 58 60 59 56 57 58 59 60 59 60 60 60 61 60 58 58 56 56 54 53 51 53 56 56 58 59 58 56 55 54 56 57 58 59 58 56 56 57 57 52 50 53 53 53 51 47 44 47 50 53 56 57 57 59 51 55 55 55 68 69 64 66 66 59 59 61 62 62 63 63 65 67 67 66 67 64 62 59 60 54 53 52 51 44 45 44 37 47 51 54 55 58 60 58 56 57 60 62 53 45 43 57 60 58 53 38 40 60 65 71 72 72 75 78 78 79 80 83 83 83 82 75 73 70 66 65 66 67 69 72 74 76 75 74 73 75 65 56 66 62 72 75 77 79 81 84 86 86 88 89 93 91 94 92 91 86 88 85 96 95 105 110 110 103 103 110 98 94 93 97 101 103 110 109 112 109 112 114 115 111 111 115 116 115 114 113 115 112 110 113 118 119 115 110 107 107 108 109 113 114 120 121 122 128 135 140 143 143 148 150 152 155 159 166 -2147483647 -2147483647 -2147483647 -2147483647 -2147483647 -2147483647 -2147483647 -2147483647 -2147483647 -2147483647 -2147483647 -2147483647 -2147483647 -2147483647
54 54 53 61 61 58 54 58 59 62 62 59 57 58 56 52 55 55 57 58 57 59 59 59 59 58 58 57 53 53 55 55 53 52 54 55 57 57 57 57 53 52 53 55 57 55 55 54 55 55 56 54 52 53 53 53 49 50 49 49 49 51 55 56 58 60 56 54 60 63 71 73 71 69 62 54 61 65 65 66 67 64 68 69 69 65 66 58 58 59 60 55 56 55 53 51 51 48 37 44 50 52 55 57 63 66 70 73 70 60 58 65 57 57 63 60 52 42 44 58 66 69 69 70 74 75 78 80 79 81 81 82 83 82 75 66 68 68 68 70 70 70 75 77 77 74 76 74 71 56 68 63 74 76 78 81 82 82 85 82 85 86 93 95 95 90 86 86 93 89 92 100 99 104 109 111 111 112 104 104 96 100 101 104 110 113 114 113 110 111 114 107 113 116 117 116 114 114 112 110 111 114 118 122 121 114 113 111 112 113 116 122 123 123 129 127 129 134 140 148 150 152 154 155 159 -2147483647 -2147483647 -2147483647 -2147483647 -2147483647 -2147483647 -2147483647 -2147483647 -2147483647 -2147483647 -2147483647 -2147483647 -2147483647 -2147483647 -2147483647
54 57 57 59 59 57 48 54 58 60 61 54 53 52 53 47 51 53 54 56 57 57 58 57 56 56 56 57 55 55 55 53 50 50 48 52 54 54 54 55 53 51 51 54 55 53 54 52 53 55 52 53 52 52 52 52 51 52 48 46 45 50 54 52 55 57 58 61 64 65 69 75 75 64 64 67 65 69 69 71 71 71 71 70 68 66 65 59 53 61 61 61 60 58 56 52 51 48 43 43 44 46 49 56 61 65 62 74 70 54 58 74 71 58 62 62 48 47 40 58 65 65 69 72 72 72 73 76 78 79 81 83 85 82 76 74 73 68 68 71 73 73 73 77 77 71 76 68 73 70 68 70 72 70 78 81 82 82 84 79 85 84 84 95 94 95 93 94 92 97 92 102 105 107 110 113 114 114 111 105 101 107 109 108 111 112 113 115 112 112 111 108 115 116 116 115 113 113 111 112 112 115 120 122 124 123 124 116 116 118 119 126 130 127 132 134 133 137 142 149 149 152 154 155 160 -2147483647 -2147483647 -2147483647 -2147483647 -2147483647 -2147483647 -2147483647 -2147483647 -2147483647 -2147483647 -2147483647 -2147483647 -2147483647 -2147483647 -2147483647
63 50 50 53 57 57 49 48 54 58 58 49 50 44 52 53 45 48 49 49 54 56 56 54 53 52 51 55 56 56 54 51 50 49 47 47 50 52 51 51 50 51 51 51 54 52 49 48 53 55 49 51 52 53 53 50 48 47 50 45 43 51 49 42 47 52 53 58 62 63 68 74 77 75 72 70 68 68 73 73 73 74 72 70 67 58 62 57 50 54 55 59 59 56 44 38 48 48 44 43 43 48 52 57 57 59 66 74 65 52 63 76 75 57 57 67 58 58 34 48 61 65 67 70 70 67 68 73 77 79 74 80 85 83 79 77 72 69 71 73 75 77 78 81 81 81 78 75 76 70 72 67 62 72 78 78 79 78 81 85 87 90 91 94 93 98 99 91 95 98 97 100 103 106 109 112 115 115 112 100 98 105 112 114 116 116 114 114 115 114 109 108 111 115 116 112 109 110 110 111 112 114 115 115 115 121 130 125 119 120 124 129 133 129 130 135 140 143 145 149 152 156 159 160 -2147483647 -2147483647 -2147483647 -2147483647 -2147483647 -2147483647 -2147483647 -2147483647 -2147483647 -2147483647 -2147483647 -2147483647 -2147483647 -2147483647 -2147483647 -2147483647
85 56 57 58 56 46 45 50 57 57 56 43 47 42 42 49 48 41 41 38 47 54 55 52 50 46 49 52 54 54 53 50 48 47 46 45 47 47 47 47 48 50 51 52 54 53 52 53 54 56 52 49 50 51 50 49 42 38 44 44 39 39 39 35 42 55 56 60 64 70 73 75 77 76 73 65 66 67 75 75 75 75 73 69 62 52 55 59 50 44 47 55 56 50 35 36 41 40 42 43 51 59 58 57 69 66 65 76 77 69 73 79 80 73 61 71 68 64 41 41 55 63 60 63 65 65 67 71 76 80 77 83 85 86 83 78 74 69 69 75 79 79 78 81 83 84 81 80 76 67 66 68 63 69 76 74 71 68 79 84 84 89 92 95 93 95 96 100 99 100 100 91 93 103 107 109 114 116 113 101 95 107 110 111 114 115 118 117 113 112 110 109 113 112 112 110 110 107 109 112 113 113 112 112 116 124 129 132 127 124 128 127 132 135 132 137 142 144 147 155 157 162 -2147483647 -2147483647 -2147483647 -2147483647 -2147483647 -2147483647 -2147483647 -2147483647 -2147483647 -2147483647 -2147483647 -2147483647 -2147483647 -2147483647 -2147483647 -2147483647 -2147483647 -2147483647
88 71 57 61 58 50 42 54 55 52 51 48 41 42 37 44 48 44 43 37 44 52 53 52 50 48 49 51 53 51 50 47 45 43 44 45 45 45 46 41 37 46 49 50 52 52 52 53 57 61 51 52 50 51 53 50 35 38 42 44 39 34 32 39 42 72 62 59 63 66 70 73 77 73 72 70 70 72 73 75 77 77 74 70 66 60 59 66 61 47 37 48 54 48 34 37 42 36 26 59 67 64 69 66 72 71 65 81 87 85 82 84 84 79 78 74 64 53 43 47 57 57 54 56 58 62 67 73 77 79 76 82 83 85 85 79 73 71 74 77 81 81 76 78 84 81 80 76 77 75 69 67 59 73 76 73 59 70 75 78 83 87 89 94 94 88 87 95 100 104 105 102 97 95 96 99 108 117 114 110 110 108 104 105 111 114 118 110 110 110 110 114 115 115 114 112 112 110 111 112 114 113 113 115 118 119 122 133 136 137 137 128 132 136 137 140 143 146 152 154 161 -2147483647 -2147483647 -2147483647 -2147483647 -2147483647 -2147483647 -2147483647 -2147483647 -2147483647 -2147483647 -2147483647 -2147483647 -2147483647 -2147483647 -2147483647 -2147483647 -2147483647 -2147483647 -2147483647
89 83 65 68 70 60 48 48 51 55 49 46 40 36 38 36 42 43 37 32 44 49 50 52 51 50 48 50 47 49 46 45 44 42 42 42 43 45 46 39 43 44 42 50 50 50 52 59 66 62 53 53 62 69 55 57 39 39 40 44 41 38 32 47 70 82 78 68 70 75 78 80 80 76 73 74 73 75 76 76 77 77 75 74 68 63 64 67 65 57 42 47 53 50 42 34 34 33 37 58 75 84 88 88 81 77 89 96 92 97 92 88 80 77 69 65 60 48 32 46 52 49 48 50 50 56 67 70 74 74 74 80 81 83 85 83 80 76 80 77 84 84 81 84 86 81 77 71 66 64 69 66 63 58 70 71 68 71 73 77 82 85 88 90 91 81 85 91 93 100 105 106 108 104 108 107 107 117 114 119 119 116 108 108 106 106 116 119 114 112 109 114 115 114 116 114 113 112 113 113 113 113 115 116 117 121 126 126 128 134 139 137 133 136 140 146 147 150 152 158 -2147483647 -2147483647 -2147483647 -2147483647 -2147483647 -2147483647 -2147483647 -2147483647 -2147483647 -2147483647 -2147483647 -2147483647 -2147483647 -2147483647 -2147483647 -2147483647 -2147483647 -2147483647 -2147483647 -2147483647
91 89 80 81 57 57 46 42 49 53 51 46 39 33 33 35 41 45 43 41 43 41 46 49 51 49 46 47 44 48 46 42 42 41 41 42 39 43 48 45 40 39 43 58 65 67 63 60 63 68 67 67 78 78 81 81 52 42 45 45 44 47 54 56 77 86 85 82 82 79 75 79 66 79 63 72 73 74 77 77 78 78 78 77 74 71 72 73 71 67 56 46 47 44 44 25 29 53 65 73 78 84 85 96 91 89 94 100 101 100 86 83 77 70 68 60 47 37 35 46 46 47 38 43 50 59 65 66 71 70 70 75 74 78 83 86 86 81 84 87 86 87 87 87 85 80 72 66 59 69 71 64 59 55 64 64 57 62 63 72 80 84 88 91 91 78 79 87 90 101 103 105 97 99 108 112 112 112 115 121 122 122 118 119 113 117 118 121 114 111 109 111 113 113 114 116 115 112 113 113 113 115 118 120 121 121 126 131 133 133 133 141 140 139 143 146 148 151 155 160 -2147483647 -2147483647 -2147483647 -2147483647 -2147483647 -2147483647 -2147483647 -2147483647 -2147483647 -2147483647 -2147483647 -2147483647 -2147483647 -2147483647 -2147483647 -2147483647 -2147483647 -2147483647 -2147483647 -2147483647
94 93 92 83 61 50 42 41 50 51 48 47 44 38 36 40 45 40 39 43 43 44 48 49 48 46 44 44 43 45 47 45 44 38 38 39 41 52 60 58 37 42 49 54 65 71 68 64 60 67 74 81 83 85 86 86 67 44 48 37 40 66 71 71 88 88 87 87 85 81 82 82 81 84 81 80 79 77 78 77 76 78 79 79 78 76 75 76 70 67 69 62 40 42 54 64 63 57 56 71 79 81 75 94 99 93 85 91 100 96 90 83 75 70 66 58 49 30 30 35 39 39 32 42 47 58 61 57 62 65 63 67 67 75 80 87 89 87 85 89 88 88 86 81 79 74 68 61 57 61 66 56 51 51 61 55 60 56 65 75 83 85 83 86 88 78 80 79 87 96 98 97 87 91 103 99 102 110 114 121 124 115 124 121 115 119 123 121 115 111 109 113 115 117 117 117 116 116 116 115 118 119 119 121 126 129 129 128 131 135 138 138 140 143 145 149 150 155 158 -2147483647 -2147483647 -2147483647 -2147483647 -2147483647 -2147483647 -2147483647 -2147483647 -2147483647 -2147483647 -2147483647 -2147483647 -2147483647 -2147483647 -2147483647 -2147483647 -2147483647 -2147483647 -2147483647 -2147483647 -2147483647
96 94 93 82 61 57 34 41 49 46 43 42 39 37 36 36 40 37 34 34 42 46 46 48 46 43 40 38 38 42 43 43 44 43 42 38 41 45 61 65 63 65 71 64 54 61 71 71 60 73 80 85 87 88 88 89 88 83 77 50 56 81 78 91 92 90 90 88 83 79 83 84 85 85 84 83 82 78 77 67 73 78 80 81 80 77 78 77 78 73 69 50 45 51 66 72 85 85 76 74 84 91 83 92 100 102 90 85 96 102 88 73 67 67 63 70 73 62 55 49 47 38 37 42 49 51 58 51 54 57 58 50 63 69 72 81 88 91 91 90 83 77 77 70 72 71 61 54 50 59 64 60 49 47 49 47 51 52 57 76 80 76 76 74 82 75 74 80 88 86 83 87 88 93 93 94 105 112 111 113 120 112 121 125 125 120 125 120 120 115 113 114 115 116 118 120 118 118 119 119 119 122 123 122 123 128 134 133 134 135 140 140 143 145 147 148 152 155 -2147483647 -2147483647 -2147483647 -2147483647 -2147483647 -2147483647 -2147483647 -2147483647 -2147483647 -2147483647 -2147483647 -2147483647 -2147483647 -2147483647 -2147483647 -2147483647 -2147483647 -2147483647 -2147483647 -2147483647 -2147483647 -2147483647
96 96 94 90 74 53 45 52 41 44 32 34 35 38 39 40 37 31 30 34 39 43 43 46 44 36 33 31 33 38 39 39 42 42 38 34 37 46 62 69 72 76 79 79 76 77 68 78 77 75 81 87 89 90 90 91 90 85 71 77 84 96 97 96 95 92 91 89 82 80 80 81 83 86 85 84 83 80 79 66 72 77 76 82 82 81 80 79 79 77 71 59 56 50 77 84 90 91 76 69 68 89 96 99 101 103 105 105 105 107 102 85 87 78 74 79 72 69 78 82 69 59 63 49 42 48 51 43 44 52 56 62 60 60 65 77 88 93 92 90 88 75 67 59 62 64 61 64 53 51 54 61 55 49 39 45 49 49 51 72 74 64 68 73 79 77 71 75 75 72 74 88 92 94 103 106 111 106 101 99 113 110 120 121 125 123 126 126 124 118 119 115 117 119 120 122 120 118 120 123 122 121 125 127 129 126 129 135 136 138 142 142 145 147 147 149 151 155 -2147483647 -2147483647 -2147483647 -2147483647 -2147483647 -2147483647 -2147483647 -2147483647 -2147483647 -2147483647 -2147483647 -2147483647 -2147483647 -2147483647 -2147483647 -2147483647 -2147483647 -2147483647 -2147483647 -2147483647 -2147483647 -2147483647
96 96 95 93 89 77 71 75 50 45 35 30 33 34 32 32 36 31 29 31 38 38 38 43 44 37 32 31 32 36 33 35 38 39 41 55 52 64 64 72 74 76 79 80 79 81 81 84 86 87 88 90 90 91 92 91 91 94 92 90 93 97 98 96 95 93 92 91 90 88 86 87 87 86 86 85 84 83 82 78 71 74 78 80 83 83 82 82 81 80 76 67 57 54 81 89 91 93 90 80 84 97 95 99 102 104 106 107 108 106 104 101 92 80 79 79 92 84 75 66 66 69 79 65 54 45 47 53 56 61 69 71 67 72 84 85 93 95 88 85 87 79 59 52 62 71 71 62 51 48 50 52 53 33 43 47 47 48 52 67 71 54 63 65 69 75 75 69 71 76 84 85 86 88 100 103 101 103 96 98 110 109 112 117 120 128 124 127 130 126 122 118 116 120 121 121 123 120 120 121 124 127 126 128 131 132 132 136 138 138 143 145 146 147 148 150 150 154 -2147483647 -2147483647 -2147483647 -2147483647 -2147483647 -2147483647 -2147483647 -2147483647 -2147483647 -2147483647 -2147483647 -2147483647 -2147483647 -2147483647 -2147483647 -2147483647 -2147483647 -2147483647 -2147483647 -2147483647 -2147483647 -2147483647
96 95 95 94 93 89 86 78 51 45 43 34 34 25 25 33 33 33 32 32 38 38 40 43 42 41 39 34 30 31 30 40 42 52 61 68 72 73 71 71 76 79 82 82 82 84 85 86 87 89 89 90 91 91 92 92 93 95 96 96 97 98 98 96 95 93 93 92 92 91 90 89 88 87 86 85 84 84 83 83 81 79 82 77 84 85 83 84 82 82 81 69 61 73 86 90 93 95 96 98 99 101 102 102 99 104 106 108 108 107 105 101 82 89 95 92 97 81 74 83 83 69 91 85 58 54 64 69 63 58 72 72 67 65 74 89 94 96 89 91 87 77 63 64 64 77 75 70 61 70 69 60 62 53 53 62 68 51 51 64 65 62 62 66 66 71 73 65 71 76 81 79 82 88 98 95 92 92 89 96 104 107 112 115 121 126 130 132 132 132 124 121 119 120 123 125 122 121 121 123 123 127 133 134 133 134 134 138 140 142 144 146 147 148 150 151 155 -2147483647 -2147483647 -2147483647 -2147483647 -2147483647 -2147483647 -2147483647 -2147483647 -2147483647 -2147483647 -2147483647 -2147483647 -2147483647 -2147483647 -2147483647 -2147483647 -2147483647 -2147483647 -2147483647 -2147483647 -2147483647 -2147483647 -2147483647
95 92 93 94 93 91 89 72 51 44 41 38 33 30 29 31 31 30 32 34 34 37 40 41 41 41 40 37 28 27 31 52 61 64 70 71 73 75 76 77 79 83 83 85 85 86 85 87 88 88 89 91 92 93 92 92 94 95 96 97 97 97 96 95 94 93 93 92 92 91 90 89 88 88 86 86 85 84 84 84 84 84 85 85 85 85 84 84 83 83 83 83 83 83 90 91 94 95 96 98 100 100 102 103 104 106 107 107 107 107 106 104 101 99 101 100 99 96 96 96 89 86 94 92 75 46 57 66 72 61 71 71 72 69 62 83 90 96 97 86 77 66 78 61 70 85 77 67 72 77 74 70 79 81 77 76 73 61 71 60 80 77 66 63 66 65 72 67 69 73 79 77 82 88 95 93 92 98 104 107 110 115 115 115 116 122 122 121 126 130 127 123 123 123 127 128 125 122 122 125 127 127 129 129 132 134 137 140 142 145 145 146 148 149 152 156 -2147483647 -2147483647 -2147483647 -2147483647 -2147483647 -2147483647 -2147483647 -2147483647 -2147483647 -2147483647 -2147483647 -2147483647 -2147483647 -2147483647 -2147483647 -2147483647 -2147483647 -2147483647 -2147483647 -2147483647 -2147483647 -2147483647 -2147483647 -2147483647
92 89 77 91 93 92 90 83 70 47 41 38 33 31 30 29 29 31 30 34 34 38 39 38 39 38 39 41 41 40 53 61 64 68 71 73 75 76 78 79 81 83 84 86 86 85 86 87 89 90 91 92 92 92 93 94 95 96 97 95 96 95 94 93 94 93 93 92 92 91 91 90 89 87 86 85 85 84 84 84 85 85 85 85 86 85 85 85 84 84 85 85 87 88 91 92 93 95 97 97 99 97 90 94 100 101 103 107 106 106 106 106 105 103 103 102 100 97 99 99 96 93 97 96 90 72 59 70 68 76 74 71 74 67 72 76 78 89 99 94 84 74 78 79 90 85 74 64 75 86 83 77 88 91 90 87 85 81 64 76 88 95 78 79 61 52 68 66 66 74 77 75 83 86 89 91 90 97 108 114 116 114 118 119 118 120 124 128 128 130 133 132 128 126 126 131 128 127 124 126 130 128 132 132 135 138 140 142 145 145 148 148 148 152 -2147483647 -2147483647 -2147483647 -2147483647 -2147483647 -2147483647 -2147483647 -2147483647 -2147483647 -2147483647 -2147483647 -2147483647 -2147483647 -2147483647 -2147483647 -2147483647 -2147483647 -2147483647 -2147483647 -2147483647 -2147483647 -2147483647 -2147483647 -2147483647 -2147483647 -2147483647
89 88 74 80 86 91 91 87 73 54 41 38 34 33 31 30 31 31 33 34 37 40 38 37 36 34 37 42 51 59 60 67 65 68 70 73 75 78 79 81 82 83 84 85 86 87 87 88 90 90 91 92 92 93 93 94 96 96 96 95 94 94 93 93 93 92 92 92 91 91 91 90 89 87 86 85 84 84 84 84 85 86 86 86 86 86 86 86 86 86 85 86 87 89 90 92 93 94 95 96 97 96 93 87 89 90 101 108 107 107 107 107 106 105 103 102 103 101 101 100 97 94 99 98 91 68 60 67 69 75 83 80 73 73 82 84 86 95 99 95 88 88 89 95 93 79 73 70 75 85 89 91 94 90 82 78 77 72 80 97 105 100 98 88 67 58 68 66 65 67 70 73 78 81 86 81 86 94 108 114 116 117 119 122 121 124 124 123 124 125 126 133 131 133 134 134 135 130 127 127 132 132 135 137 137 140 142 145 144 146 147 148 153 -2147483647 -2147483647 -2147483647 -2147483647 -2147483647 -2147483647 -2147483647 -2147483647 -2147483647 -2147483647 -2147483647 -2147483647 -2147483647 -2147483647 -2147483647 -2147483647 -2147483647 -2147483647 -2147483647 -2147483647 -2147483647 -2147483647 -2147483647 -2147483647 -2147483647 -2147483647 -2147483647
78 83 73 79 83 87 87 84 77 69 60 57 56 48 39 30 31 31 31 32 35 36 33 33 33 32 31 44 59 65 69 71 71 73 73 73 75 77 79 81 82 83 84 85 87 88 88 89 90 91 91 92 93 94 94 95 94 94 94 93 92 91 91 91 92 92 92 92 92 91 91 90 89 89 88 87 85 85 84 84 84 86 86 87 87 87 87 87 87 86 86 86 86 88 90 91 91 93 94 95 96 96 97 96 95 98 103 106 107 108 108 107 107 105 104 104 103 103 102 100 99 99 100 100 95 89 87 63 66 73 85 80 70 70 74 80 86 91 104 92 95 104 101 97 88 74 70 82 86 88 95 95 94 89 84 85 83 88 96 103 110 105 102 95 90 73 64 68 65 62 70 76 71 75 80 94 107 111 112 116 117 116 119 119 120 121 119 121 120 120 122 122 125 127 129 131 136 132 130 131 133 135 137 138 140 142 144 144 145 145 148 154 -2147483647 -2147483647 -2147483647 -2147483647 -2147483647 -2147483647 -2147483647 -2147483647 -2147483647 -2147483647 -2147483647 -2147483647 -2147483647 -2147483647 -2147483647 -2147483647 -2147483647 -2147483647 -2147483647 -2147483647 -2147483647 -2147483647 -2147483647 -2147483647 -2147483647 -2147483647 -2147483647 -2147483647
72 80 78 71 83 81 81 85 80 79 75 73 68 58 41 31 30 30 29 29 33 32 30 33 34 32 34 45 64 69 71 73 74 75 74 74 75 75 77 78 79 82 85 86 87 88 88 89 91 90 91 92 93 92 93 93 93 93 94 92 91 91 90 90 90 91 91 91 91 91 91 90 89 88 87 87 86 85 83 83 83 84 85 86 86 87 87 87 87 87 86 86 86 87 87 88 89 90 94 95 96 97 98 99 101 101 104 106 107 108 107 107 106 106 105 104 103 102 101 99 99 99 100 102 101 100 95 79 66 75 84 82 76 71 71 82 91 101 104 94 105 107 100 93 91 83 76 79 87 99 101 101 92 94 89 86 92 98 93 106 109 103 97 93 74 78 87 72 64 89 98 99 101 96 93 102 109 112 113 114 115 117 116 117 117 116 118 120 120 123 122 122 125 130 132 130 130 133 135 132 134 136 139 141 140 143 143 145 146 147 153 -2147483647 -2147483647 -2147483647 -2147483647 -2147483647 -2147483647 -2147483647 -2147483647 -2147483647 -2147483647 -2147483647 -2147483647 -2147483647 -2147483647 -2147483647 -2147483647 -2147483647 -2147483647 -2147483647 -2147483647 -2147483647 -2147483647 -2147483647 -2147483647 -2147483647 -2147483647 -2147483647 -2147483647 -2147483647
78 83 81 71 75 81 80 80 84 83 79 71 64 58 51 52 45 30 27 26 27 30 30 33 30 29 37 52 61 68 72 74 76 76 75 76 76 75 74 77 79 82 84 85 87 89 88 90 90 90 91 92 92 92 92 91 90 91 91 91 91 90 89 89 89 90 90 90 90 90 90 90 89 89 88 86 85 85 84 84 85 85 86 86 87 88 88 88 87 86 86 85 85 85 84 86 87 88 92 94 96 98 99 100 100 101 103 103 104 106 106 107 106 105 104 103 102 100 100 99 97 99 100 102 103 102 98 86 66 83 92 79 75 69 68 79 85 99 106 107 108 109 106 101 93 80 89 99 100 97 106 102 101 97 91 87 101 102 96 109 112 103 88 88 96 101 105 88 80 87 106 104 109 101 89 101 107 108 110 111 114 116 119 121 120 119 121 123 125 126 123 123 126 127 127 128 129 130 132 135 138 139 141 142 142 143 145 146 148 152 -2147483647 -2147483647 -2147483647 -2147483647 -2147483647 -2147483647 -2147483647 -2147483647 -2147483647 -2147483647 -2147483647 -2147483647 -2147483647 -2147483647 -2147483647 -2147483647 -2147483647 -2147483647 -2147483647 -2147483647 -2147483647 -2147483647 -2147483647 -2147483647 -2147483647 -2147483647 -2147483647 -2147483647 -2147483647 -2147483647
85 83 81 77 69 76 75 72 81 81 80 76 74 70 65 62 54 39 36 33 39 44 46 46 39 42 44 45 60 70 73 75 76 78 78 77 76 74 74 76 79 81 83 85 87 89 89 90 90 91 91 91 91 91 90 89 88 88 88 89 89 88 87 87 88 88 89 89 89 89 89 90 90 90 89 88 87 86 84 85 85 85 86 87 87 88 88 87 87 86 85 85 84 83 83 83 84 88 91 93 94 96 97 99 100 102 103 104 105 106 108 107 106 104 102 100 99 100 100 99 98 100 101 103 104 103 99 96 86 92 94 85 67 68 70 84 83 91 97 104 107 102 97 99 99 101 101 100 103 106 108 109 103 94 89 89 102 111 110 108 106 107 101 91 107 109 106 106 102 101 109 112 107 97 87 107 108 111 111 113 115 117 119 119 122 123 123 125 125 130 128 128 128 131 131 131 132 134 135 137 139 141 142 142 144 145 146 149 -2147483647 -2147483647 -2147483647 -2147483647 -2147483647 -2147483647 -2147483647 -2147483647 -2147483647 -2147483647 -2147483647 -2147483647 -2147483647 -2147483647 -2147483647 -2147483647 -2147483647 -2147483647 -2147483647 -2147483647 -2147483647 -2147483647 -2147483647 -2147483647 -2147483647 -2147483647 -2147483647 -2147483647 -2147483647 -2147483647 -2147483647 -2147483647
82 81 77 71 66 72 70 72 78 76 78 76 75 66 62 52 45 47 49 45 46 51 55 52 50 52 50 48 62 69 72 75 77 78 77 78 78 77 77 76 78 80 82 83 85 87 89 90 90 91 90 90 89 89 89 89 88 87 87 85 86 85 84 85 86 87 87 89 89 88 88 89 89 89 89 88 87 87 86 86 85 84 86 87 87 88 87 86 86 84 83 83 82 81 83 84 85 87 88 89 91 93 96 97 98 100 101 102 105 106 108 107 106 103 99 97 99 100 100 98 96 98 102 103 105 105 102 90 88 93 97 100 101 104 105 102 88 88 96 110 109 96 97 101 103 104 104 103 100 102 108 109 105 97 95 99 106 111 110 109 104 102 102 106 111 109 106 102 113 102 112 109 107 88 105 111 117 117 118 119 118 117 120 119 122 124 127 126 126 128 131 132 129 131 133 132 134 135 138 139 141 141 141 143 143 145 149 -2147483647 -2147483647 -2147483647 -2147483647 -2147483647 -2147483647 -2147483647 -2147483647 -2147483647 -2147483647 -2147483647 -2147483647 -2147483647 -2147483647 -2147483647 -2147483647 -2147483647 -2147483647 -2147483647 -2147483647 -2147483647 -2147483647 -2147483647 -2147483647 -2147483647 -2147483647 -2147483647 -2147483647 -2147483647 -2147483647 -2147483647 -2147483647 -2147483647
74 74 77 76 67 67 65 65 74 72 75 74 72 69 61 49 51 49 51 47 51 51 57 57 57 55 51 53 54 64 70 72 75 79 79 80 79 79 77 75 77 79 82 83 85 86 88 90 90 89 88 88 88 89 88 87 86 86 85 84 83 82 82 84 85 85 86 86 87 87 88 88 88 89 88 88 87 87 86 86 87 86 85 87 88 88 88 87 85 83 82 82 81 82 83 85 86 85 85 86 89 90 91 93 94 96 98 99 100 104 104 108 106 102 94 94 98 102 102 99 96 97 99 101 105 106 102 92 85 92 94 98 101 104 107 106 108 109 110 111 107 98 97 100 102 105 106 105 105 106 107 108 105 104 104 105 106 112 115 116 108 108 107 111 114 110 109 113 117 115 111 109 107 101 113 117 120 121 119 120 121 122 123 123 123 125 127 128 129 128 129 133 131 132 134 136 137 137 140 141 140 141 142 144 144 148 -2147483647 -2147483647 -2147483647 -2147483647 -2147483647 -2147483647 -2147483647 -2147483647 -2147483647 -2147483647 -2147483647 -2147483647 -2147483647 -2147483647 -2147483647 -2147483647 -2147483647 -2147483647 -2147483647 -2147483647 -2147483647 -2147483647 -2147483647 -2147483647 -2147483647 -2147483647 -2147483647 -2147483647 -2147483647 -2147483647 -2147483647 -2147483647 -2147483647 -2147483647
79 81 77 70 69 66 61 60 66 68 71 69 67 67 58 53 52 52 55 55 55 55 57 60 57 55 57 52 49 63 68 72 76 78 81 82 81 80 78 78 77 79 81 83 85 87 88 90 89 88 88 88 87 86 85 84 83 83 82 81 81 80 81 82 83 84 84 85 86 86 87 88 88 89 89 88 88 87 87 87 86 85 85 88 88 89 88 87 85 83 83 85 85 84 85 87 88 87 86 88 89 90 91 91 88 89 88 91 99 103 105 108 107 103 97 98 99 104 101 97 98 99 99 98 103 105 100 95 88 94 96 94 100 104 108 106 107 109 112 112 110 106 101 103 104 106 107 107 106 110 112 109 101 102 107 107 109 111 115 116 115 114 111 110 114 115 112 118 118 114 109 106 111 116 117 119 120 121 119 120 121 123 125 127 126 126 126 129 131 132 130 133 134 135 137 138 139 139 140 141 141 142 142 145 148 -2147483647 -2147483647 -2147483647 -2147483647 -2147483647 -2147483647 -2147483647 -2147483647 -2147483647 -2147483647 -2147483647 -2147483647 -2147483647 -2147483647 -2147483647 -2147483647 -2147483647 -2147483647 -2147483647 -2147483647 -2147483647 -2147483647 -2147483647 -2147483647 -2147483647 -2147483647 -2147483647 -2147483647 -2147483647 -2147483647 -2147483647 -2147483647 -2147483647 -2147483647 -2147483647
81 78 78 74 71 64 57 53 55 63 64 64 60 61 54 54 56 58 59 57 60 62 62 63 60 58 58 54 55 65 69 72 75 78 81 83 80 79 78 78 77 78 80 82 84 86 88 89 89 89 87 86 86 85 83 82 80 79 79 79 77 77 79 80 81 81 82 83 84 85 86 86 87 87 88 89 89 88 88 88 86 86 86 87 88 88 87 87 85 84 84 86 87 87 88 89 89 87 88 91 92 93 94 93 92 93 92 90 99 102 104 107 106 100 100 100 103 104 102 97 100 101 100 100 105 105 101 101 95 97 95 93 99 105 108 106 104 107 109 112 109 105 101 102 102 103 105 108 110 111 111 112 112 110 111 108 107 110 113 118 116 118 114 112 116 118 114 117 116 114 114 112 113 115 118 119 121 122 119 120 120 121 123 126 128 130 131 130 130 132 134 133 135 135 136 138 139 140 141 142 142 143 144 148 -2147483647 -2147483647 -2147483647 -2147483647 -2147483647 -2147483647 -2147483647 -2147483647 -2147483647 -2147483647 -2147483647 -2147483647 -2147483647 -2147483647 -2147483647 -2147483647 -2147483647 -2147483647 -2147483647 -2147483647 -2147483647 -2147483647 -2147483647 -2147483647 -2147483647 -2147483647 -2147483647 -2147483647 -2147483647 -2147483647 -2147483647 -2147483647 -2147483647 -2147483647 -2147483647 -2147483647
79 74 69 69 71 68 64 59 54 56 59 58 52 55 58 58 59 60 60 59 56 58 62 65 59 58 57 55 54 64 70 74 77 79 81 84 82 80 79 80 79 78 79 81 83 85 87 90 89 88 87 86 86 85 85 82 81 80 77 75 74 75 76 77 79 80 81 82 83 83 84 85 86 86 87 87 88 88 88 88 87 87 87 87 88 89 87 85 83 82 82 85 88 89 89 91 90 90 91 93 94 96 96 97 98 98 97 96 102 102 103 107 106 101 101 97 100 104 98 94 95 103 100 99 104 106 105 102 96 99 98 98 97 100 105 108 103 106 109 112 109 105 99 98 101 101 103 106 107 110 112 113 114 115 115 110 112 111 114 118 120 120 116 114 114 117 118 118 117 114 113 115 118 115 115 116 119 122 123 122 121 121 123 125 127 130 133 134 133 134 134 135 134 136 137 138 139 140 142 142 143 144 147 -2147483647 -2147483647 -2147483647 -2147483647 -2147483647 -2147483647 -2147483647 -2147483647 -2147483647 -2147483647 -2147483647 -2147483647 -2147483647 -2147483647 -2147483647 -2147483647 -2147483647 -2147483647 -2147483647 -2147483647 -2147483647 -2147483647 -2147483647 -2147483647 -2147483647 -2147483647 -2147483647 -2147483647 -2147483647 -2147483647 -2147483647 -2147483647 -2147483647 -2147483647 -2147483647 -2147483647 -2147483647
76 73 67 62 69 68 65 63 61 54 46 49 45 51 54 57 59 61 64 64 62 58 62 66 58 52 51 47 54 60 64 71 76 79 81 84 82 81 81 79 79 79 77 80 81 84 87 90 89 88 86 86 85 83 82 81 78 78 77 74 74 73 73 74 76 76 78 79 79 80 82 83 84 85 86 86 86 88 88 88 88 88 88 88 88 88 87 82 77 75 80 85 89 91 91 91 90 90 91 93 95 97 96 98 100 101 100 103 105 106 107 108 108 106 106 104 101 103 97 98 99 101 98 98 104 102 98 95 94 97 101 101 102 103 107 108 106 103 106 111 108 103 99 100 104 106 103 102 103 105 106 107 109 113 116 113 116 112 109 112 117 121 122 116 114 118 120 116 116 117 118 121 119 115 116 117 118 121 123 125 125 128 126 129 129 131 131 134 135 135 135 134 135 136 137 137 139 141 142 144 146 148 -2147483647 -2147483647 -2147483647 -2147483647 -2147483647 -2147483647 -2147483647 -2147483647 -2147483647 -2147483647 -2147483647 -2147483647 -2147483647 -2147483647 -2147483647 -2147483647 -2147483647 -2147483647 -2147483647 -2147483647 -2147483647 -2147483647 -2147483647 -2147483647 -2147483647 -2147483647 -2147483647 -2147483647 -2147483647 -2147483647 -2147483647 -2147483647 -2147483647 -2147483647 -2147483647 -2147483647 -2147483647 -2147483647
81 80 77 75 72 70 67 65 61 54 49 44 47 51 52 53 55 59 60 65 67 63 66 67 64 62 59 58 65 67 69 73 77 80 83 85 83 83 81 79 81 78 77 81 79 83 85 89 88 86 85 83 81 79 76 75 73 72 73 74 74 74 74 75 76 77 77 77 78 79 80 81 83 84 85 85 86 86 86 87 88 88 87 88 88 87 86 84 82 79 81 85 88 90 92 91 90 89 91 93 95 97 97 98 99 101 103 103 105 105 107 108 109 108 108 109 109 108 107 105 106 106 106 106 106 103 102 101 98 98 99 103 100 104 103 107 108 105 107 111 111 110 106 105 106 108 104 102 103 101 102 104 107 111 115 117 118 119 118 113 116 123 123 116 116 120 122 117 118 118 123 124 122 121 118 117 118 119 121 123 125 128 130 132 133 134 135 135 135 134 133 134 136 136 136 138 140 142 145 147 -2147483647 -2147483647 -2147483647 -2147483647 -2147483647 -2147483647 -2147483647 -2147483647 -2147483647 -2147483647 -2147483647 -2147483647 -2147483647 -2147483647 -2147483647 -2147483647 -2147483647 -2147483647 -2147483647 -2147483647 -2147483647 -2147483647 -2147483647 -2147483647 -2147483647 -2147483647 -2147483647 -2147483647 -2147483647 -2147483647 -2147483647 -2147483647 -2147483647 -2147483647 -2147483647 -2147483647 -2147483647 -2147483647 -2147483647 -2147483647
82 82 80 79 76 71 70 66 58 51 55 53 49 52 55 57 58 61 65 64 69 66 69 67 62 60 56 58 64 67 72 74 75 78 82 86 87 84 84 82 83 83 81 82 82 85 87 89 88 85 82 79 77 76 74 73 71 72 73 74 74 74 75 75 78 79 78 78 78 78 79 80 81 82 83 82 82 84 85 86 87 87 88 88 87 86 84 82 80 80 84 87 90 92 92 90 86 86 88 91 94 96 98 99 99 99 100 102 103 105 106 106 106 107 107 108 108 108 108 107 107 107 108 108 106 105 105 104 103 103 103 104 104 107 108 108 108 109 109 109 110 112 109 109 111 110 110 109 111 110 109 108 107 109 110 111 111 114 120 122 120 120 124 124 119 117 121 124 122 124 125 126 126 123 120 122 123 124 125 125 126 128 128 130 132 134 136 137 136 133 133 134 135 136 137 139 142 144 148 -2147483647 -2147483647 -2147483647 -2147483647 -2147483647 -2147483647 -2147483647 -2147483647 -2147483647 -2147483647 -2147483647 -2147483647 -2147483647 -2147483647 -2147483647 -2147483647 -2147483647 -2147483647 -2147483647 -2147483647 -2147483647 -2147483647 -2147483647 -2147483647 -2147483647 -2147483647 -2147483647 -2147483647 -2147483647 -2147483647 -2147483647 -2147483647 -2147483647 -2147483647 -2147483647 -2147483647 -2147483647 -2147483647 -2147483647 -2147483647 -2147483647
80 80 80 79 78 75 69 63 59 60 56 61 55 58 61 60 62 65 67 70 72 72 67 66 66 62 61 63 66 69 74 76 76 80 81 84 88 89 87 85 85 83 83 84 85 87 90 89 87 83 80 79 76 74 74 75 74 73 73 75 75 75 74 75 76 79 81 81 80 80 80 79 79 80 80 80 80 81 82 84 86 87 88 88 82 77 75 70 65 64 73 78 84 91 92 90 86 86 87 91 94 97 98 100 99 98 99 100 101 102 103 104 105 105 104 106 106 107 107 107 106 107 107 107 106 106 107 108 107 107 107 107 106 107 106 109 109 109 110 109 111 112 113 113 113 114 114 115 116 117 116 117 116 115 112 110 111 113 119 124 121 122 123 126 126 120 116 118 122 125 124 124 126 129 127 126 123 127 131 131 131 131 130 132 135 136 136 136 135 134 134 135 135 136 138 141 144 147 -2147483647 -2147483647 -2147483647 -2147483647 -2147483647 -2147483647 -2147483647 -2147483647 -2147483647 -2147483647 -2147483647 -2147483647 -2147483647 -2147483647 -2147483647 -2147483647 -2147483647 -2147483647 -2147483647 -2147483647 -2147483647 -2147483647 -2147483647 -2147483647 -2147483647 -2147483647 -2147483647 -2147483647 -2147483647 -2147483647 -2147483647 -2147483647 -2147483647 -2147483647 -2147483647 -2147483647 -2147483647 -2147483647 -2147483647 -2147483647 -2147483647 -2147483647
80 77 77 77 77 77 75 72 69 68 66 65 63 65 67 67 69 69 70 69 73 74 70 71 70 69 68 68 69 72 74 77 79 79 81 83 86 89 89 88 86 84 85 86 87 88 90 87 84 82 80 79 76 75 77 77 76 76 74 75 76 76 76 77 78 78 80 81 82 82 82 81 79 79 79 78 77 79 81 83 84 85 86 86 85 85 81 75 70 71 78 81 80 88 84 76 78 83 90 93 95 97 99 100 100 98 97 97 99 101 102 103 104 105 105 106 105 105 106 106 106 107 106 106 106 107 108 108 107 108 107 107 106 106 106 107 108 108 108 108 108 111 111 113 114 114 115 114 115 116 117 117 119 119 121 120 122 122 123 124 121 120 123 125 130 124 118 120 118 119 118 120 124 126 127 132 132 129 129 132 134 133 133 135 136 137 136 136 136 135 135 135 136 138 139 142 146 -2147483647 -2147483647 -2147483647 -2147483647 -2147483647 -2147483647 -2147483647 -2147483647 -2147483647 -2147483647 -2147483647 -2147483647 -2147483647 -2147483647 -2147483647 -2147483647 -2147483647 -2147483647 -2147483647 -2147483647 -2147483647 -2147483647 -2147483647 -2147483647 -2147483647 -2147483647 -2147483647 -2147483647 -2147483647 -2147483647 -2147483647 -2147483647 -2147483647 -2147483647 -2147483647 -2147483647 -2147483647 -2147483647 -2147483647 -2147483647 -2147483647 -2147483647 -2147483647
77 74 73 74 73 74 73 74 72 71 69 68 65 65 67 69 69 71 73 74 75 75 71 74 75 71 68 69 69 70 70 72 75 79 83 84 86 89 91 89 87 85 87 89 89 90 89 87 85 84 82 81 80 79 79 78 79 79 77 76 78 78 77 78 78 79 80 82 84 84 84 83 82 82 82 81 81 82 82 83 83 84 85 80 77 79 87 81 80 80 85 88 91 86 81 84 85 78 80 84 89 96 100 100 100 98 96 93 95 98 99 100 101 101 103 104 103 104 104 105 105 105 105 106 106 105 105 105 106 107 106 105 103 103 104 105 104 105 107 107 109 109 110 109 105 104 106 106 107 108 113 114 117 118 119 121 122 120 123 123 123 123 128 133 131 128 127 128 122 123 120 120 124 124 127 129 132 132 129 132 135 135 134 136 137 138 138 139 137 136 136 136 138 139 140 144 -2147483647 -2147483647 -2147483647 -2147483647 -2147483647 -2147483647 -2147483647 -2147483647 -2147483647 -2147483647 -2147483647 -2147483647 -2147483647 -2147483647 -2147483647 -2147483647 -2147483647 -2147483647 -2147483647 -2147483647 -2147483647 -2147483647 -2147483647 -2147483647 -2147483647 -2147483647 -2147483647 -2147483647 -2147483647 -2147483647 -2147483647 -2147483647 -2147483647 -2147483647 -2147483647 -2147483647 -2147483647 -2147483647 -2147483647 -2147483647 -2147483647 -2147483647 -2147483647 -2147483647
70 58 57 64 67 70 70 70 68 69 68 65 62 62 63 65 69 72 74 77 78 74 73 77 74 73 71 71 70 70 73 75 77 80 82 84 86 89 91 91 89 89 91 91 91 89 87 87 86 85 84 84 83 83 83 82 81 81 80 79 78 79 79 81 81 82 82 83 83 85 85 85 84 84 84 83 82 83 83 82 79 76 78 80 82 84 88 88 89 89 90 92 93 93 94 93 92 91 94 93 82 95 89 87 92 96 94 94 94 94 94 96 99 99 100 100 101 101 102 102 101 102 103 105 105 104 102 102 102 103 104 103 102 102 104 106 109 110 111 111 111 112 111 108 109 102 99 101 103 101 104 107 109 109 112 116 116 118 121 123 126 131 132 134 134 133 134 132 126 127 121 123 126 128 127 127 130 133 132 131 134 136 136 137 138 139 141 141 140 138 137 138 140 142 145 -2147483647 -2147483647 -2147483647 -2147483647 -2147483647 -2147483647 -2147483647 -2147483647 -2147483647 -2147483647 -2147483647 -2147483647 -2147483647 -2147483647 -2147483647 -2147483647 -2147483647 -2147483647 -2147483647 -2147483647 -2147483647 -2147483647 -2147483647 -2147483647 -2147483647 -2147483647 -2147483647 -2147483647 -2147483647 -2147483647 -2147483647 -2147483647 -2147483647 -2147483647 -2147483647 -2147483647 -2147483647 -2147483647 -2147483647 -2147483647 -2147483647 -2147483647 -2147483647 -2147483647 -2147483647
61 63 66 64 59 59 60 60 59 61 58 58 60 64 66 68 69 71 72 74 77 78 78 78 77 74 75 68 64 64 69 72 75 76 78 80 79 85 90 93 91 90 92 90 88 84 84 83 80 78 79 75 73 71 73 76 75 75 76 77 78 78 80 81 81 82 83 84 85 86 86 86 86 87 86 84 83 81 78 72 75 73 73 80 84 85 86 87 89 89 90 91 86 86 84 86 94 94 97 100 102 103 103 100 96 97 91 93 96 94 92 94 94 95 92 94 95 94 97 98 98 97 98 103 101 102 101 99 99 104 103 101 98 96 96 99 103 106 107 109 110 113 113 112 112 106 101 101 103 104 107 110 107 108 109 109 109 108 111 114 121 126 127 127 126 130 132 134 131 126 124 123 126 130 130 127 129 135 134 133 135 136 137 138 138 140 141 143 141 139 140 143 146 -2147483647 -2147483647 -2147483647 -2147483647 -2147483647 -2147483647 -2147483647 -2147483647 -2147483647 -2147483647 -2147483647 -2147483647 -2147483647 -2147483647 -2147483647 -2147483647 -2147483647 -2147483647 -2147483647 -2147483647 -2147483647 -2147483647 -2147483647 -2147483647 -2147483647 -2147483647 -2147483647 -2147483647 -2147483647 -2147483647 -2147483647 -2147483647 -2147483647 -2147483647 -2147483647 -2147483647 -2147483647 -2147483647 -2147483647 -2147483647 -2147483647 -2147483647 -2147483647 -2147483647 -2147483647 -2147483647 -2147483647
67 70 67 67 67 64 62 62 61 56 53 51 53 52 53 53 55 64 68 72 71 75 77 80 78 76 70 65 61 58 60 66 64 65 63 62 62 72 83 93 91 90 89 82 78 80 76 75 72 74 75 76 74 71 68 70 72 75 75 75 76 76 76 76 79 80 81 82 83 84 84 83 84 86 84 81 84 84 82 79 78 77 79 80 80 80 80 83 83 85 88 89 90 92 93 95 96 92 94 95 95 98 100 103 104 101 98 98 94 90 92 94 96 98 97 96 94 91 90 92 92 94 97 99 98 99 97 96 100 104 98 95 94 96 99 99 96 95 98 102 106 110 112 115 115 114 114 118 117 115 112 110 109 107 108 106 106 106 106 105 105 109 114 117 116 119 123 131 126 126 127 127 125 128 132 131 131 132 134 135 135 138 138 139 139 140 140 141 140 140 143 -2147483647 -2147483647 -2147483647 -2147483647 -2147483647 -2147483647 -2147483647 -2147483647 -2147483647 -2147483647 -2147483647 -2147483647 -2147483647 -2147483647 -2147483647 -2147483647 -2147483647 -2147483647 -2147483647 -2147483647 -2147483647 -2147483647 -2147483647 -2147483647 -2147483647 -2147483647 -2147483647 -2147483647 -2147483647 -2147483647 -2147483647 -2147483647 -2147483647 -2147483647 -2147483647 -2147483647 -2147483647 -2147483647 -2147483647 -2147483647 -2147483647 -2147483647 -2147483647 -2147483647 -2147483647 -2147483647 -2147483647 -2147483647 -2147483647
73 72 70 69 67 65 62 63 60 57 49 55 56 52 51 49 50 52 54 57 59 65 69 73 74 71 69 58 51 47 42 45 48 53 55 68 77 81 80 81 64 66 62 64 52 56 54 53 55 58 50 49 48 46 42 47 58 63 73 81 81 80 79 76 73 73 74 77 78 81 83 85 88 89 89 88 88 84 82 81 78 76 77 79 77 77 77 79 78 80 83 85 89 91 92 93 95 98 99 99 100 101 102 101 104 101 95 97 96 92 91 93 93 97 93 95 97 95 95 97 98 97 97 96 100 101 105 108 106 106 101 103 101 102 102 107 106 105 105 109 108 105 107 111 112 117 119 116 113 110 109 108 104 103 103 104 107 109 111 116 116 110 112 118 119 122 125 130 128 124 127 130 129 131 133 132 132 133 135 137 138 140 141 140 139 139 140 142 145 -2147483647 -2147483647 -2147483647 -2147483647 -2147483647 -2147483647 -2147483647 -2147483647 -2147483647 -2147483647 -2147483647 -2147483647 -2147483647 -2147483647 -2147483647 -2147483647 -2147483647 -2147483647 -2147483647 -2147483647 -2147483647 -2147483647 -2147483647 -2147483647 -2147483647 -2147483647 -2147483647 -2147483647 -2147483647 -2147483647 -2147483647 -2147483647 -2147483647 -2147483647 -2147483647 -2147483647 -2147483647 -2147483647 -2147483647 -2147483647 -2147483647 -2147483647 -2147483647 -2147483647 -2147483647 -2147483647 -2147483647 -2147483647 -2147483647 -2147483647 -2147483647
73 71 69 71 62 59 61 62 59 55 53 58 58 55 59 62 61 68 68 69 72 75 78 78 72 67 65 63 60 59 54 54 55 58 57 56 64 68 73 78 72 70 59 64 57 48 44 43 47 53 55 62 66 60 52 48 47 56 70 76 81 82 79 79 79 78 77 80 82 83 83 85 85 87 89 87 84 79 78 78 76 76 74 73 72 73 72 73 74 79 82 85 88 90 89 92 94 96 98 100 101 103 104 105 106 107 104 104 102 98 98 99 100 101 102 101 98 97 99 98 100 102 102 99 99 100 102 103 111 110 109 113 110 111 113 111 113 107 108 111 114 111 111 113 117 119 113 111 109 109 107 109 111 112 107 110 110 117 121 121 120 121 117 119 122 123 127 131 126 126 127 129 131 133 133 133 134 135 138 138 140 143 143 141 140 140 143 -2147483647 -2147483647 -2147483647 -2147483647 -2147483647 -2147483647 -2147483647 -2147483647 -2147483647 -2147483647 -2147483647 -2147483647 -2147483647 -2147483647 -2147483647 -2147483647 -2147483647 -2147483647 -2147483647 -2147483647 -2147483647 -2147483647 -2147483647 -2147483647 -2147483647 -2147483647 -2147483647 -2147483647 -2147483647 -2147483647 -2147483647 -2147483647 -2147483647 -2147483647 -2147483647 -2147483647 -2147483647 -2147483647 -2147483647 -2147483647 -2147483647 -2147483647 -2147483647 -2147483647 -2147483647 -2147483647 -2147483647 -2147483647 -2147483647 -2147483647 -2147483647 -2147483647 -2147483647
74 74 74 71 62 63 68 65 64 64 65 69 68 66 63 57 57 70 72 72 74 80 83 79 80 76 68 62 55 48 41 31 27 51 36 41 49 54 67 71 59 55 51 49 51 65 64 72 78 79 75 79 82 88 86 82 69 56 54 57 66 75 64 57 55 60 66 71 76 78 79 75 72 72 83 79 76 78 75 74 78 78 75 71 70 71 73 74 75 79 82 85 86 88 90 92 95 96 98 99 100 101 103 104 104 104 106 105 105 105 102 103 103 104 103 102 98 96 98 101 102 103 106 108 108 108 110 112 116 116 118 118 117 120 119 118 118 117 118 117 115 116 114 113 118 118 115 113 111 110 113 114 114 117 119 120 120 122 124 128 126 126 125 124 122 124 126 126 131 128 128 132 132 134 134 135 136 137 138 140 143 144 142 140 140 142 -2147483647 -2147483647 -2147483647 -2147483647 -2147483647 -2147483647 -2147483647 -2147483647 -2147483647 -2147483647 -2147483647 -2147483647 -2147483647 -2147483647 -2147483647 -2147483647 -2147483647 -2147483647 -2147483647 -2147483647 -2147483647 -2147483647 -2147483647 -2147483647 -2147483647 -2147483647 -2147483647 -2147483647 -2147483647 -2147483647 -2147483647 -2147483647 -2147483647 -2147483647 -2147483647 -2147483647 -2147483647 -2147483647 -2147483647 -2147483647 -2147483647 -2147483647 -2147483647 -2147483647 -2147483647 -2147483647 -2147483647 -2147483647 -2147483647 -2147483647 -2147483647 -2147483647 -2147483647 -2147483647
72 73 73 72 73 71 74 68 64 60 62 65 63 70 67 64 67 74 77 73 73 66 64 71 60 54 48 49 46 49 50 47 50 66 62 60 63 68 90 88 81 85 85 83 80 85 80 83 79 69 69 73 74 83 86 81 82 80 80 74 71 78 63 63 64 66 69 70 69 75 76 78 84 90 93 91 90 90 89 85 75 70 63 60 65 70 72 78 80 78 76 79 82 84 86 89 91 93 95 95 96 98 100 101 102 102 104 105 105 105 106 106 106 105 104 102 100 97 99 101 102 105 107 108 108 112 114 116 116 117 118 120 121 121 120 120 121 121 120 120 120 118 118 118 119 121 117 115 116 116 115 117 117 119 121 122 122 124 126 128 130 125 127 128 127 126 126 127 130 132 131 131 133 135 135 136 137 137 138 140 140 141 140 142 145 -2147483647 -2147483647 -2147483647 -2147483647 -2147483647 -2147483647 -2147483647 -2147483647 -2147483647 -2147483647 -2147483647 -2147483647 -2147483647 -2147483647 -2147483647 -2147483647 -2147483647 -2147483647 -2147483647 -2147483647 -2147483647 -2147483647 -2147483647 -2147483647 -2147483647 -2147483647 -2147483647 -2147483647 -2147483647 -2147483647 -2147483647 -2147483647 -2147483647 -2147483647 -2147483647 -2147483647 -2147483647 -2147483647 -2147483647 -2147483647 -2147483647 -2147483647 -2147483647 -2147483647 -2147483647 -2147483647 -2147483647 -2147483647 -2147483647 -2147483647 -2147483647 -2147483647 -2147483647 -2147483647 -2147483647
70 71 70 70 73 71 69 76 73 72 72 73 69 68 70 71 70 71 69 72 76 82 84 87 89 88 84 78 81 80 78 75 77 77 84 84 80 78 98 96 93 95 88 83 80 86 82 88 87 85 84 88 85 90 90 85 87 85 86 87 86 88 87 88 89 91 91 92 92 94 94 94 93 92 91 90 91 88 86 87 86 83 79 76 75 74 72 72 72 68 66 67 68 71 78 82 88 89 92 91 92 93 95 98 101 101 102 102 103 101 102 105 106 105 103 101 100 98 97 100 99 105 107 106 108 109 109 113 113 115 116 119 119 121 122 122 121 120 117 117 116 116 117 119 121 124 123 120 120 121 119 120 121 122 123 126 126 126 128 128 130 132 130 129 128 131 131 129 130 133 133 134 134 135 136 136 138 139 140 140 141 140 143 -2147483647 -2147483647 -2147483647 -2147483647 -2147483647 -2147483647 -2147483647 -2147483647 -2147483647 -2147483647 -2147483647 -2147483647 -2147483647 -2147483647 -2147483647 -2147483647 -2147483647 -2147483647 -2147483647 -2147483647 -2147483647 -2147483647 -2147483647 -2147483647 -2147483647 -2147483647 -2147483647 -2147483647 -2147483647 -2147483647 -2147483647 -2147483647 -2147483647 -2147483647 -2147483647 -2147483647 -2147483647 -2147483647 -2147483647 -2147483647 -2147483647 -2147483647 -2147483647 -2147483647 -2147483647 -2147483647 -2147483647 -2147483647 -2147483647 -2147483647 -2147483647 -2147483647 -2147483647 -2147483647 -2147483647 -2147483647 -2147483647
66 66 65 66 69 64 71 75 77 79 78 75 62 53 48 56 64 74 80 79 87 86 82 85 85 89 91 88 87 82 85 83 79 79 76 66 72 74 81 94 105 99 94 94 96 94 92 92 95 93 92 91 91 94 92 90 89 90 88 92 92 92 91 92 93 92 91 92 91 91 91 91 89 85 85 86 87 87 84 84 82 80 78 77 76 75 73 77 77 80 82 83 86 87 86 80 75 77 81 82 83 88 92 97 100 101 100 100 98 93 91 94 99 96 98 98 98 97 96 98 100 104 102 103 105 104 107 109 114 117 117 118 116 118 120 121 122 120 118 116 115 114 117 119 120 122 124 126 126 127 128 128 127 128 127 126 127 129 134 130 129 133 134 131 131 131 134 135 134 134 134 136 136 136 136 136 138 140 141 141 139 141 147 -2147483647 -2147483647 -2147483647 -2147483647 -2147483647 -2147483647 -2147483647 -2147483647 -2147483647 -2147483647 -2147483647 -2147483647 -2147483647 -2147483647 -2147483647 -2147483647 -2147483647 -2147483647 -2147483647 -2147483647 -2147483647 -2147483647 -2147483647 -2147483647 -2147483647 -2147483647 -2147483647 -2147483647 -2147483647 -2147483647 -2147483647 -2147483647 -2147483647 -2147483647 -2147483647 -2147483647 -2147483647 -2147483647 -2147483647 -2147483647 -2147483647 -2147483647 -2147483647 -2147483647 -2147483647 -2147483647 -2147483647 -2147483647 -2147483647 -2147483647 -2147483647 -2147483647 -2147483647 -2147483647 -2147483647 -2147483647 -2147483647
62 65 68 69 65 70 73 75 77 77 79 81 81 80 82 82 83 83 85 88 88 77 64 63 73 85 91 91 90 90 90 86 82 81 77 75 74 75 85 98 108 104 103 102 99 101 97 98 95 96 95 94 94 94 93 93 93 93 94 88 87 87 87 89 89 90 88 88 86 84 81 83 85 82 84 84 83 81 76 76 77 76 71 70 68 67 67 72 74 75 75 77 81 81 85 92 96 96 92 89 81 71 73 85 93 94 94 93 92 96 97 97 94 80 74 79 85 88 87 89 93 95 97 99 101 103 106 107 111 110 113 115 117 118 118 119 123 121 118 116 117 120 119 118 119 119 120 121 121 126 126 126 128 129 129 133 134 130 132 132 131 131 135 137 137 136 136 135 136 136 136 137 136 136 136 136 138 140 141 140 140 143 -2147483647 -2147483647 -2147483647 -2147483647 -2147483647 -2147483647 -2147483647 -2147483647 -2147483647 -2147483647 -2147483647 -2147483647 -2147483647 -2147483647 -2147483647 -2147483647 -2147483647 -2147483647 -2147483647 -2147483647 -2147483647 -2147483647 -2147483647 -2147483647 -2147483647 -2147483647 -2147483647 -2147483647 -2147483647 -2147483647 -2147483647 -2147483647 -2147483647 -2147483647 -2147483647 -2147483647 -2147483647 -2147483647 -2147483647 -2147483647 -2147483647 -2147483647 -2147483647 -2147483647 -2147483647 -2147483647 -2147483647 -2147483647 -2147483647 -2147483647 -2147483647 -2147483647 -2147483647 -2147483647 -2147483647 -2147483647 -2147483647 -2147483647
53 60 63 53 56 61 64 72 75 77 78 78 79 80 82 84 85 85 85 87 91 91 88 87 88 89 91 95 93 91 84 77 76 73 69 69 73 84 93 102 107 107 105 105 104 103 102 101 100 99 97 95 94 93 92 93 93 93 92 88 80 75 77 77 80 74 71 72 57 60 55 66 77 84 84 84 81 82 76 71 72 69 64 62 58 64 69 59 64 69 64 69 71 73 77 80 82 91 96 94 98 99 95 88 84 85 84 84 78 80 85 98 99 93 87 86 85 84 85 88 86 86 87 86 87 91 95 100 106 111 114 115 115 119 120 121 123 122 120 118 119 122 122 123 124 123 123 123 125 124 125 125 128 131 132 133 140 135 136 137 136 137 135 134 137 138 139 139 138 137 137 137 137 137 137 138 140 142 143 144 144 -2147483647 -2147483647 -2147483647 -2147483647 -2147483647 -2147483647 -2147483647 -2147483647 -2147483647 -2147483647 -2147483647 -2147483647 -2147483647 -2147483647 -2147483647 -2147483647 -2147483647 -2147483647 -2147483647 -2147483647 -2147483647 -2147483647 -2147483647 -2147483647 -2147483647 -2147483647 -2147483647 -2147483647 -2147483647 -2147483647 -2147483647 -2147483647 -2147483647 -2147483647 -2147483647 -2147483647 -2147483647 -2147483647 -2147483647 -2147483647 -2147483647 -2147483647 -2147483647 -2147483647 -2147483647 -2147483647 -2147483647 -2147483647 -2147483647 -2147483647 -2147483647 -2147483647 -2147483647 -2147483647 -2147483647 -2147483647 -2147483647 -2147483647 -2147483647
77 74 60 50 52 56 61 70 72 74 76 76 78 80 84 85 87 89 90 90 91 91 92 94 94 94 93 95 96 93 89 79 68 65 59 58 57 71 85 94 102 103 106 106 105 103 102 97 94 98 98 96 93 92 91 93 93 94 90 89 87 83 77 70 71 67 57 58 62 63 74 80 88 90 89 89 81 74 65 64 70 72 74 76 69 69 82 73 66 71 70 66 68 76 68 69 73 80 85 85 86 92 98 100 101 103 104 97 99 101 102 103 104 100 94 93 92 94 97 95 96 95 98 99 92 95 95 96 100 111 116 116 115 116 118 119 123 126 123 123 124 126 127 126 124 123 128 126 130 127 128 129 130 131 132 134 137 140 139 140 138 139 138 139 140 140 139 139 139 138 138 137 137 138 138 140 142 146 -2147483647 -2147483647 -2147483647 -2147483647 -2147483647 -2147483647 -2147483647 -2147483647 -2147483647 -2147483647 -2147483647 -2147483647 -2147483647 -2147483647 -2147483647 -2147483647 -2147483647 -2147483647 -2147483647 -2147483647 -2147483647 -2147483647 -2147483647 -2147483647 -2147483647 -2147483647 -2147483647 -2147483647 -2147483647 -2147483647 -2147483647 -2147483647 -2147483647 -2147483647 -2147483647 -2147483647 -2147483647 -2147483647 -2147483647 -2147483647 -2147483647 -2147483647 -2147483647 -2147483647 -2147483647 -2147483647 -2147483647 -2147483647 -2147483647 -2147483647 -2147483647 -2147483647 -2147483647 -2147483647 -2147483647 -2147483647 -2147483647 -2147483647 -2147483647 -2147483647 -2147483647 -2147483647
84 86 86 70 61 64 66 63 66 69 74 75 78 82 85 87 88 89 89 89 89 88 89 91 93 95 96 97 96 93 95 93 90 80 68 72 69 71 76 81 86 88 89 91 89 86 85 88 91 97 95 95 92 92 92 93 92 91 94 93 93 91 86 84 87 87 86 88 90 93 94 94 94 90 85 83 79 76 72 70 76 83 86 89 89 89 88 82 81 85 85 84 78 84 79 71 69 70 77 80 82 87 90 90 97 105 102 102 101 105 112 101 105 104 102 101 97 94 88 94 100 99 95 100 107 112 109 107 106 109 115 119 119 119 119 120 122 125 127 128 128 128 129 129 130 132 133 132 132 130 128 132 132 133 135 136 137 138 139 140 141 141 141 141 141 140 139 139 140 139 139 138 138 138 141 145 -2147483647 -2147483647 -2147483647 -2147483647 -2147483647 -2147483647 -2147483647 -2147483647 -2147483647 -2147483647 -2147483647 -2147483647 -2147483647 -2147483647 -2147483647 -2147483647 -2147483647 -2147483647 -2147483647 -2147483647 -2147483647 -2147483647 -2147483647 -2147483647 -2147483647 -2147483647 -2147483647 -2147483647 -2147483647 -2147483647 -2147483647 -2147483647 -2147483647 -2147483647 -2147483647 -2147483647 -2147483647 -2147483647 -2147483647 -2147483647 -2147483647 -2147483647 -2147483647 -2147483647 -2147483647 -2147483647 -2147483647 -2147483647 -2147483647 -2147483647 -2147483647 -2147483647 -2147483647 -2147483647 -2147483647 -2147483647 -2147483647 -2147483647 -2147483647 -2147483647 -2147483647 -2147483647 -2147483647 -2147483647
70 85 91 80 74 78 82 71 71 74 77 78 81 80 84 83 84 83 83 84 86 89 92 93 93 92 94 97 98 97 100 99 99 99 97 92 95 96 97 99 103 95 83 77 76 73 71 83 92 94 93 94 92 91 91 90 92 92 93 92 93 94 95 95 95 95 96 96 93 90 88 89 86 84 84 82 81 81 84 86 87 90 89 89 86 88 89 91 94 93 94 92 93 93 90 86 88 83 87 84 84 83 86 94 101 100 97 96 99 104 107 108 113 117 115 112 108 103 98 95 94 101 106 103 101 104 114 119 119 120 119 119 121 122 123 123 124 125 128 129 131 132 134 135 136 137 138 139 139 139 137 135 132 131 133 136 136 142 141 142 142 142 142 142 140 140 139 138 138 139 140 139 141 144 147 -2147483647 -2147483647 -2147483647 -2147483647 -2147483647 -2147483647 -2147483647 -2147483647 -2147483647 -2147483647 -2147483647 -2147483647 -2147483647 -2147483647 -2147483647 -2147483647 -2147483647 -2147483647 -2147483647 -2147483647 -2147483647 -2147483647 -2147483647 -2147483647 -2147483647 -2147483647 -2147483647 -2147483647 -2147483647 -2147483647 -2147483647 -2147483647 -2147483647 -2147483647 -2147483647 -2147483647 -2147483647 -2147483647 -2147483647 -2147483647 -2147483647 -2147483647 -2147483647 -2147483647 -2147483647 -2147483647 -2147483647 -2147483647 -2147483647 -2147483647 -2147483647 -2147483647 -2147483647 -2147483647 -2147483647 -2147483647 -2147483647 -2147483647 -2147483647 -2147483647 -2147483647 -2147483647 -2147483647 -2147483647 -2147483647
81 72 87 93 91 88 84 81 73 69 71 71 78 74 73 72 68 65 68 69 75 86 93 92 92 92 93 95 94 96 96 100 100 103 103 105 105 106 104 105 106 107 105 103 98 96 92 89 91 90 90 93 93 93 91 92 91 91 92 91 94 91 90 92 92 93 92 93 93 93 95 97 99 98 97 90 89 92 83 83 77 75 81 87 86 88 90 92 89 86 88 90 94 97 95 93 97 98 97 94 93 92 91 93 99 94 89 93 97 103 109 111 115 114 116 119 112 112 111 106 96 96 101 107 110 110 108 118 121 123 122 122 120 123 124 126 126 127 128 131 133 134 137 138 138 139 141 143 144 142 143 142 142 142 139 141 142 143 143 143 143 143 142 142 142 140 139 138 138 139 141 142 143 146 147 -2147483647 -2147483647 -2147483647 -2147483647 -2147483647 -2147483647 -2147483647 -2147483647 -2147483647 -2147483647 -2147483647 -2147483647 -2147483647 -2147483647 -2147483647 -2147483647 -2147483647 -2147483647 -2147483647 -2147483647 -2147483647 -2147483647 -2147483647 -2147483647 -2147483647 -2147483647 -2147483647 -2147483647 -2147483647 -2147483647 -2147483647 -2147483647 -2147483647 -2147483647 -2147483647 -2147483647 -2147483647 -2147483647 -2147483647 -2147483647 -2147483647 -2147483647 -2147483647 -2147483647 -2147483647 -2147483647 -2147483647 -2147483647 -2147483647 -2147483647 -2147483647 -2147483647 -2147483647 -2147483647 -2147483647 -2147483647 -2147483647 -2147483647 -2147483647 -2147483647 -2147483647 -2147483647 -2147483647 -2147483647 -2147483647
94 92 88 85 93 90 89 86 81 70 65 70 77 74 69 71 70 73 73 76 85 91 90 88 87 88 91 95 93 95 95 94 97 100 99 102 101 101 106 106 104 108 107 102 96 90 87 84 88 86 85 91 91 91 91 89 88 85 88 87 92 93 93 90 87 87 84 87 83 87 89 84 93 97 99 104 104 100 98 88 94 90 86 86 91 84 84 91 90 93 92 93 94 95 96 96 96 94 97 95 96 100 101 103 103 99 97 97 97 100 104 104 106 110 107 116 120 120 115 113 110 104 101 103 104 111 116 118 120 123 122 123 126 125 125 126 128 130 131 131 133 134 136 137 138 139 141 142 143 144 145 144 144 144 144 144 144 144 144 144 144 144 143 143 144 144 141 139 140 141 141 141 141 144 147 -2147483647 -2147483647 -2147483647 -2147483647 -2147483647 -2147483647 -2147483647 -2147483647 -2147483647 -2147483647 -2147483647 -2147483647 -2147483647 -2147483647 -2147483647 -2147483647 -2147483647 -2147483647 -2147483647 -2147483647 -2147483647 -2147483647 -2147483647 -2147483647 -2147483647 -2147483647 -2147483647 -2147483647 -2147483647 -2147483647 -2147483647 -2147483647 -2147483647 -2147483647 -2147483647 -2147483647 -2147483647 -2147483647 -2147483647 -2147483647 -2147483647 -2147483647 -2147483647 -2147483647 -2147483647 -2147483647 -2147483647 -2147483647 -2147483647 -2147483647 -2147483647 -2147483647 -2147483647 -2147483647 -2147483647 -2147483647 -2147483647 -2147483647 -2147483647 -2147483647 -2147483647 -2147483647 -2147483647 -2147483647 -2147483647
99 98 95 84 75 92 93 89 89 85 75 75 77 75 73 78 79 81 83 88 89 90 89 88 87 89 93 92 92 93 94 94 99 98 98 100 102 104 107 108 106 102 95 91 89 83 79 79 80 82 81 79 85 84 87 84 89 84 89 87 86 90 91 92 100 95 97 92 94 96 102 95 99 103 101 103 105 106 106 104 105 105 101 102 99 98 91 84 78 85 83 88 90 93 93 95 94 92 93 95 99 99 101 99 98 97 98 97 100 102 103 101 100 101 108 112 118 121 117 116 119 117 111 109 105 108 110 115 117 119 121 123 125 127 128 128 130 131 131 132 132 134 135 137 138 138 141 142 144 144 144 144 144 144 144 145 145 146 146 145 145 144 143 142 143 143 141 141 141 141 141 141 142 147 -2147483647 -2147483647 -2147483647 -2147483647 -2147483647 -2147483647 -2147483647 -2147483647 -2147483647 -2147483647 -2147483647 -2147483647 -2147483647 -2147483647 -2147483647 -2147483647 -2147483647 -2147483647 -2147483647 -2147483647 -2147483647 -2147483647 -2147483647 -2147483647 -2147483647 -2147483647 -2147483647 -2147483647 -2147483647 -2147483647 -2147483647 -2147483647 -2147483647 -2147483647 -2147483647 -2147483647 -2147483647 -2147483647 -2147483647 -2147483647 -2147483647 -2147483647 -2147483647 -2147483647 -2147483647 -2147483647 -2147483647 -2147483647 -2147483647 -2147483647 -2147483647 -2147483647 -2147483647 -2147483647 -2147483647 -2147483647 -2147483647 -2147483647 -2147483647 -2147483647 -2147483647 -2147483647 -2147483647 -2147483647 -2147483647 -2147483647
98 93 97 94 89 77 83 90 89 90 81 75 76 76 84 87 90 89 83 73 65 65 79 86 89 91 89 91 91 94 95 96 97 97 99 103 105 107 109 111 106 101 92 92 88 88 89 91 88 85 91 85 89 76 88 83 86 87 85 86 95 90 101 97 106 101 105 107 108 107 108 105 106 106 105 103 104 107 107 106 106 106 101 97 94 97 93 99 95 93 93 88 84 85 89 89 92 94 99 100 96 95 98 98 102 104 102 104 101 100 102 102 101 105 106 111 113 119 122 123 121 116 115 114 114 112 111 114 115 117 118 119 122 126 128 129 130 132 132 132 132 133 135 136 138 140 142 143 144 145 144 144 145 144 144 144 144 146 146 145 145 144 143 142 142 142 141 142 142 142 141 143 147 -2147483647 -2147483647 -2147483647 -2147483647 -2147483647 -2147483647 -2147483647 -2147483647 -2147483647 -2147483647 -2147483647 -2147483647 -2147483647 -2147483647 -2147483647 -2147483647 -2147483647 -2147483647 -2147483647 -2147483647 -2147483647 -2147483647 -2147483647 -2147483647 -2147483647 -2147483647 -2147483647 -2147483647 -2147483647 -2147483647 -2147483647 -2147483647 -2147483647 -2147483647 -2147483647 -2147483647 -2147483647 -2147483647 -2147483647 -2147483647 -2147483647 -2147483647 -2147483647 -2147483647 -2147483647 -2147483647 -2147483647 -2147483647 -2147483647 -2147483647 -2147483647 -2147483647 -2147483647 -2147483647 -2147483647 -2147483647 -2147483647 -2147483647 -2147483647 -2147483647 -2147483647 -2147483647 -2147483647 -2147483647 -2147483647 -2147483647 -2147483647
100 97 102 100 98 100 85 68 68 77 75 72 76 85 85 81 90 82 71 69 60 62 71 72 79 81 73 77 78 87 87 86 82 82 80 85 87 92 98 104 98 91 97 98 95 95 96 102 100 104 100 99 102 100 102 105 106 105 106 104 109 106 107 111 112 112 112 112 112 111 110 109 109 107 104 106 106 107 107 108 110 109 107 106 106 105 103 103 100 100 100 99 95 93 97 88 88 94 89 93 98 102 106 105 101 102 105 107 108 107 101 100 100 106 108 112 115 115 118 123 124 120 120 118 117 119 118 116 116 117 118 119 120 124 128 130 130 131 132 133 133 134 135 137 139 140 142 144 145 145 145 145 145 144 143 142 142 143 145 145 145 144 142 143 142 142 141 142 142 142 145 -2147483647 -2147483647 -2147483647 -2147483647 -2147483647 -2147483647 -2147483647 -2147483647 -2147483647 -2147483647 -2147483647 -2147483647 -2147483647 -2147483647 -2147483647 -2147483647 -2147483647 -2147483647 -2147483647 -2147483647 -2147483647 -2147483647 -2147483647 -2147483647 -2147483647 -2147483647 -2147483647 -2147483647 -2147483647 -2147483647 -2147483647 -2147483647 -2147483647 -2147483647 -2147483647 -2147483647 -2147483647 -2147483647 -2147483647 -2147483647 -2147483647 -2147483647 -2147483647 -2147483647 -2147483647 -2147483647 -2147483647 -2147483647 -2147483647 -2147483647 -2147483647 -2147483647 -2147483647 -2147483647 -2147483647 -2147483647 -2147483647 -2147483647 -2147483647 -2147483647 -2147483647 -2147483647 -2147483647 -2147483647 -2147483647 -2147483647 -2147483647 -2147483647 -2147483647
98 99 100 102 104 104 101 94 86 81 71 65 76 75 74 76 88 89 81 88 94 90 96 95 96 94 91 89 85 84 76 82 79 79 82 93 95 101 105 110 109 106 110 106 102 103 109 109 108 108 112 111 111 110 110 111 111 111 113 114 115 118 118 119 118 118 117 116 113 112 112 111 111 110 107 107 108 109 110 111 111 111 110 109 110 111 109 108 106 106 105 105 104 104 104 102 102 102 99 99 96 98 98 99 102 108 110 109 109 110 109 107 106 107 110 112 114 120 123 123 125 126 126 126 124 122 121 121 117 117 120 119 120 123 125 128 130 132 133 133 134 134 135 137 139 141 143 144 145 145 146 145 145 145 144 142 141 143 144 145 144 143 143 142 142 142 142 143 144 -2147483647 -2147483647 -2147483647 -2147483647 -2147483647 -2147483647 -2147483647 -2147483647 -2147483647 -2147483647 -2147483647 -2147483647 -2147483647 -2147483647 -2147483647 -2147483647 -2147483647 -2147483647 -2147483647 -2147483647 -2147483647 -2147483647 -2147483647 -2147483647 -2147483647 -2147483647 -2147483647 -2147483647 -2147483647 -2147483647 -2147483647 -2147483647 -2147483647 -2147483647 -2147483647 -2147483647 -2147483647 -2147483647 -2147483647 -2147483647 -2147483647 -2147483647 -2147483647 -2147483647 -2147483647 -2147483647 -2147483647 -2147483647 -2147483647 -2147483647 -2147483647 -2147483647 -2147483647 -2147483647 -2147483647 -2147483647 -2147483647 -2147483647 -2147483647 -2147483647 -2147483647 -2147483647 -2147483647 -2147483647 -2147483647 -2147483647 -2147483647 -2147483647 -2147483647 -2147483647 -2147483647
94 94 96 99 102 105 105 104 105 107 108 107 109 110 108 106 104 103 101 97 100 104 104 98 93 91 92 96 98 101 98 101 102 102 100 102 103 107 110 113 112 113 115 109 106 104 107 110 115 116 114 119 114 116 113 112 114 114 115 116 118 122 124 121 119 118 120 118 117 114 113 113 112 111 110 109 108 109 110 113 114 116 116 117 117 121 119 118 119 122 109 106 106 106 106 106 108 108 108 108 110 109 108 109 107 104 105 109 112 114 115 115 115 115 115 116 117 120 125 131 131 134 138 -2147483647 -2147483647 137 130 126 124 124 124 124 124 123 125 128 130 131 133 133 134 134 135 136 137 140 142 144 144 144 145 145 146 146 146 144 143 144 144 144 144 143 142 142 142 143 145 147 -2147483647 -2147483647 -2147483647 -2147483647 -2147483647 -2147483647 -2147483647 -2147483647 -2147483647 -2147483647 -2147483647 -2147483647 -2147483647 -2147483647 -2147483647 -2147483647 -2147483647 -2147483647 -2147483647 -2147483647 -2147483647 -2147483647 -2147483647 -2147483647 -2147483647 -2147483647 -2147483647 -2147483647 -2147483647 -2147483647 -2147483647 -2147483647 -2147483647 -2147483647 -2147483647 -2147483647 -2147483647 -2147483647 -2147483647 -2147483647 -2147483647 -2147483647 -2147483647 -2147483647 -2147483647 -2147483647 -2147483647 -2147483647 -2147483647 -2147483647 -2147483647 -2147483647 -2147483647 -2147483647 -2147483647 -2147483647 -2147483647 -2147483647 -2147483647 -2147483647 -2147483647 -2147483647 -2147483647 -2147483647 -2147483647 -2147483647 -2147483647 -2147483647 -2147483647 -2147483647 -2147483647 -2147483647
85 93 97 100 104 105 108 107 109 111 111 111 112 110 107 102 103 99 98 101 102 105 104 106 101 102 100 102 105 105 105 106 107 102 101 104 107 107 109 110 114 118 117 112 110 108 110 117 120 123 123 123 121 124 120 117 118 119 119 120 125 126 125 126 127 126 124 122 115 115 116 113 113 114 112 110 110 110 110 112 114 117 119 120 119 119 120 121 122 123 122 120 123 125 122 118 119 116 113 113 111 111 111 112 113 113 113 112 112 112 116 118 119 120 120 122 123 124 125 130 135 135 135 137 137 135 132 130 130 131 130 130 130 128 128 130 132 133 134 134 134 136 137 138 137 138 142 143 144 144 144 145 146 145 145 144 144 144 144 144 143 143 142 143 145 147 -2147483647 -2147483647 -2147483647 -2147483647 -2147483647 -2147483647 -2147483647 -2147483647 -2147483647 -2147483647 -2147483647 -2147483647 -2147483647 -2147483647 -2147483647 -2147483647 -2147483647 -2147483647 -2147483647 -2147483647 -2147483647 -2147483647 -2147483647 -2147483647 -2147483647 -2147483647 -2147483647 -2147483647 -2147483647 -2147483647 -2147483647 -2147483647 -2147483647 -2147483647 -2147483647 -2147483647 -2147483647 -2147483647 -2147483647 -2147483647 -2147483647 -2147483647 -2147483647 -2147483647 -2147483647 -2147483647 -2147483647 -2147483647 -2147483647 -2147483647 -2147483647 -2147483647 -2147483647 -2147483647 -2147483647 -2147483647 -2147483647 -2147483647 -2147483647 -2147483647 -2147483647 -2147483647 -2147483647 -2147483647 -2147483647 -2147483647 -2147483647 -2147483647 -2147483647 -2147483647 -2147483647 -2147483647 -2147483647 -2147483647
97 101 102 103 99 103 106 107 109 108 109 111 112 110 107 105 101 101 104 103 105 106 107 108 105 105 102 101 103 104 107 106 104 104 102 106 109 110 111 112 115 117 116 113 110 108 113 119 122 124 124 126 129 129 135 133 132 128 125 127 126 125 126 126 127 126 125 124 126 124 121 120 120 120 121 122 122 113 113 112 114 117 117 118 118 119 121 122 122 123 123 122 123 124 122 121 122 126 128 125 122 122 118 114 116 116 115 117 116 116 115 116 119 122 123 124 125 126 129 131 133 134 134 134 134 133 132 131 131 132 133 132 132 132 132 134 134 135 135 135 136 139 140 140 140 140 142 143 144 144 143 143 144 144 145 144 144 144 144 143 142 142 145 147 148 -2147483647 -2147483647 -2147483647 -2147483647 -2147483647 -2147483647 -2147483647 -2147483647 -2147483647 -2147483647 -2147483647 -2147483647 -2147483647 -2147483647 -2147483647 -2147483647 -2147483647 -2147483647 -2147483647 -2147483647 -2147483647 -2147483647 -2147483647 -2147483647 -2147483647 -2147483647 -2147483647 -2147483647 -2147483647 -2147483647 -2147483647 -2147483647 -2147483647 -2147483647 -2147483647 -2147483647 -2147483647 -2147483647 -2147483647 -2147483647 -2147483647 -2147483647 -2147483647 -2147483647 -2147483647 -2147483647 -2147483647 -2147483647 -2147483647 -2147483647 -2147483647 -2147483647 -2147483647 -2147483647 -2147483647 -2147483647 -2147483647 -2147483647 -2147483647 -2147483647 -2147483647 -2147483647 -2147483647 -2147483647 -2147483647 -2147483647 -2147483647 -2147483647 -2147483647 -2147483647 -2147483647 -2147483647 -2147483647 -2147483647 -2147483647
99 98 101 101 101 101 103 104 107 107 109 112 112 109 107 106 105 104 106 106 106 105 106 107 106 106 106 105 106 106 108 106 107 107 106 106 109 111 113 114 115 118 116 118 117 116 114 113 117 120 126 128 132 131 133 132 131 129 127 126 126 127 127 127 127 126 127 126 125 124 123 122 122 122 123 124 125 125 123 121 118 118 118 119 119 120 121 121 123 123 124 124 124 124 124 123 124 125 126 125 125 125 125 125 124 124 119 118 117 118 120 120 118 120 122 126 127 129 130 131 131 132 132 133 133 133 132 132 131 131 131 130 131 132 134 134 135 135 135 137 138 140 140 140 141 141 142 143 144 144 143 142 144 144 143 143 143 143 143 142 143 144 -2147483647 -2147483647 -2147483647 -2147483647 -2147483647 -2147483647 -2147483647 -2147483647 -2147483647 -2147483647 -2147483647 -2147483647 -2147483647 -2147483647 -2147483647 -2147483647 -2147483647 -2147483647 -2147483647 -2147483647 -2147483647 -2147483647 -2147483647 -2147483647 -2147483647 -2147483647 -2147483647 -2147483647 -2147483647 -2147483647 -2147483647 -2147483647 -2147483647 -2147483647 -2147483647 -2147483647 -2147483647 -2147483647 -2147483647 -2147483647 -2147483647 -2147483647 -2147483647 -2147483647 -2147483647 -2147483647 -2147483647 -2147483647 -2147483647 -2147483647 -2147483647 -2147483647 -2147483647 -2147483647 -2147483647 -2147483647 -2147483647 -2147483647 -2147483647 -2147483647 -2147483647 -2147483647 -2147483647 -2147483647 -2147483647 -2147483647 -2147483647 -2147483647 -2147483647 -2147483647 -2147483647 -2147483647 -2147483647 -2147483647 -2147483647 -2147483647 -2147483647 -2147483647
96 97 100 100 100 100 102 104 105 107 109 111 112 111 110 109 108 105 106 108 108 107 108 109 108 107 108 107 108 108 109 108 108 108 108 108 109 110 113 115 114 116 117 117 116 116 117 119 121 120 122 126 129 130 131 130 130 129 128 127 127 127 128 127 127 127 127 127 126 125 124 123 123 123 124 124 124 124 122 121 121 120 120 120 119 121 122 122 123 124 124 125 125 125 124 124 125 125 125 125 125 125 125 125 125 126 126 126 122 121 123 123 122 123 124 124 127 128 128 129 130 131 132 133 134 134 134 134 134 133 131 130 131 134 135 135 136 136 137 137 138 139 139 140 141 141 141 141 142 143 143 143 144 144 143 143 142 142 142 142 144 147 -2147483647 -2147483647 -2147483647 -2147483647 -2147483647 -2147483647 -2147483647 -2147483647 -2147483647 -2147483647 -2147483647 -2147483647 -2147483647 -2147483647 -2147483647 -2147483647 -2147483647 -2147483647 -2147483647 -2147483647 -2147483647 -2147483647 -2147483647 -2147483647 -2147483647 -2147483647 -2147483647 -2147483647 -2147483647 -2147483647 -2147483647 -2147483647 -2147483647 -2147483647 -2147483647 -2147483647 -2147483647 -2147483647 -2147483647 -2147483647 -2147483647 -2147483647 -2147483647 -2147483647 -2147483647 -2147483647 -2147483647 -2147483647 -2147483647 -2147483647 -2147483647 -2147483647 -2147483647 -2147483647 -2147483647 -2147483647 -2147483647 -2147483647 -2147483647 -2147483647 -2147483647 -2147483647 -2147483647 -2147483647 -2147483647 -2147483647 -2147483647 -2147483647 -2147483647 -2147483647 -2147483647 -2147483647 -2147483647 -2147483647 -2147483647 -2147483647 -2147483647 -2147483647
96 96 97 98 99 99 101 104 106 109 110 111 112 112 110 108 106 106 107 108 109 109 109 110 109 109 108 109 109 109 109 110 110 110 110 110 109 108 109 111 113 116 119 118 120 120 122 124 129 131 130 131 131 129 130 130 129 129 128 128 128 128 128 127 128 127 127 127 126 125 125 124 125 124 123 124 124 123 124 122 121 121 122 122 122 122 122 121 123 124 125 126 125 125 125 125 125 125 125 125 125 125 125 125 125 125 126 126 127 127 126 127 128 131 132 132 127 128 129 130 131 131 132 132 133 134 135 135 135 134 133 133 134 135 136 136 136 137 138 137 138 139 139 140 140 140 141 141 142 141 143 143 145 144 142 141 142 144 145 147 -2147483647 -2147483647 -2147483647 -2147483647 -2147483647 -2147483647 -2147483647 -2147483647 -2147483647 -2147483647 -2147483647 -2147483647 -2147483647 -2147483647 -2147483647 -2147483647 -2147483647 -2147483647 -2147483647 -2147483647 -2147483647 -2147483647 -2147483647 -2147483647 -2147483647 -2147483647 -2147483647 -2147483647 -2147483647 -2147483647 -2147483647 -2147483647 -2147483647 -2147483647 -2147483647 -2147483647 -2147483647 -2147483647 -2147483647 -2147483647 -2147483647 -2147483647 -2147483647 -2147483647 -2147483647 -2147483647 -2147483647 -2147483647 -2147483647 -2147483647 -2147483647 -2147483647 -2147483647 -2147483647 -2147483647 -2147483647 -2147483647 -2147483647 -2147483647 -2147483647 -2147483647 -2147483647 -2147483647 -2147483647 -2147483647 -2147483647 -2147483647 -2147483647 -2147483647 -2147483647 -2147483647 -2147483647 -2147483647 -2147483647 -2147483647 -2147483647 -2147483647 -2147483647 -2147483647 -2147483647
99 97 99 101 102 100 102 105 107 108 109 110 112 113 112 109 109 108 110 110 110 111 111 112 111 110 109 108 109 110 112 112 110 110 112 111 112 112 113 112 112 117 122 124 122 123 126 128 130 132 131 130 129 130 129 129 129 128 129 128 127 128 128 128 128 127 127 127 126 126 125 125 125 125 125 124 124 123 123 123 123 123 124 123 124 124 124 123 123 124 125 126 127 127 128 127 126 126 125 125 125 125 125 125 125 125 125 125 127 127 127 127 129 131 131 131 131 130 131 131 132 133 133 133 134 134 135 135 135 134 135 135 135 135 136 137 137 138 137 137 137 139 139 139 140 140 140 141 141 140 141 145 148 145 142 141 144 -2147483647 -2147483647 -2147483647 -2147483647 -2147483647 -2147483647 -2147483647 -2147483647 -2147483647 -2147483647 -2147483647 -2147483647 -2147483647 -2147483647 -2147483647 -2147483647 -2147483647 -2147483647 -2147483647 -2147483647 -2147483647 -2147483647 -2147483647 -2147483647 -2147483647 -2147483647 -2147483647 -2147483647 -2147483647 -2147483647 -2147483647 -2147483647 -2147483647 -2147483647 -2147483647 -2147483647 -2147483647 -2147483647 -2147483647 -2147483647 -2147483647 -2147483647 -2147483647 -2147483647 -2147483647 -2147483647 -2147483647 -2147483647 -2147483647 -2147483647 -2147483647 -2147483647 -2147483647 -2147483647 -2147483647 -2147483647 -2147483647 -2147483647 -2147483647 -2147483647 -2147483647 -2147483647 -2147483647 -2147483647 -2147483647 -2147483647 -2147483647 -2147483647 -2147483647 -2147483647 -2147483647 -2147483647 -2147483647 -2147483647 -2147483647 -2147483647 -2147483647 -2147483647 -2147483647 -2147483647 -2147483647 -2147483647 -2147483647
102 103 103 105 104 105 104 104 105 105 106 108 111 113 114 112 112 111 112 112 112 110 107 108 112 108 105 106 107 107 107 109 112 113 112 111 111 112 111 111 113 112 117 122 124 124 125 128 129 129 130 130 131 129 129 129 129 129 128 129 128 128 128 128 128 127 127 127 127 126 127 126 126 127 126 125 124 123 123 124 124 124 125 125 125 126 125 125 124 124 125 125 126 127 127 127 126 126 125 126 126 125 125 126 127 127 127 127 128 129 129 129 130 130 131 131 132 133 132 132 133 133 133 133 134 134 134 134 134 134 134 135 134 134 136 137 137 137 136 135 136 137 138 138 138 140 139 140 140 140 140 142 146 -2147483647 146 -2147483647 -2147483647 -2147483647 -2147483647 -2147483647 -2147483647 -2147483647 -2147483647 -2147483647 -2147483647 -2147483647 -2147483647 -2147483647 -2147483647 -2147483647 -2147483647 -2147483647 -2147483647 -2147483647 -2147483647 -2147483647 -2147483647 -2147483647 -2147483647 -2147483647 -2147483647 -2147483647 -2147483647 -2147483647 -2147483647 -2147483647 -2147483647 -2147483647 -2147483647 -2147483647 -2147483647 -2147483647 -2147483647 -2147483647 -2147483647 -2147483647 -2147483647 -2147483647 -2147483647 -2147483647 -2147483647 -2147483647 -2147483647 -2147483647 -2147483647 -2147483647 -2147483647 -2147483647 -2147483647 -2147483647 -2147483647 -2147483647 -2147483647 -2147483647 -2147483647 -2147483647 -2147483647 -2147483647 -2147483647 -2147483647 -2147483647 -2147483647 -2147483647 -2147483647 -2147483647 -2147483647 -2147483647 -2147483647 -2147483647 -2147483647 -2147483647 -2147483647 -2147483647 -2147483647 -2147483647 -2147483647 -2147483647 -2147483647 -2147483647 -2147483647
101 103 105 107 107 109 109 107 107 109 108 109 107 105 113 113 114 114 112 113 113 111 110 111 111 108 107 107 106 105 106 108 111 115 115 115 116 115 114 111 110 113 118 121 124 125 126 127 128 129 130 130 130 130 130 130 129 129 128 129 128 129 129 129 128 128 127 127 127 127 126 127 126 127 127 126 125 124 124 124 125 125 125 125 126 126 126 125 125 125 125 125 124 126 127 126 125 126 125 125 126 126 126 128 128 127 128 128 128 129 129 130 130 130 131 132 132 132 133 133 133 133 133 134 134 134 134 134 135 135 135 135 135 135 135 135 135 135 135 133 132 134 137 137 138 140 140 140 141 140 142 143 -2147483647 -2147483647 -2147483647 -2147483647 -2147483647 -2147483647 -2147483647 -2147483647 -2147483647 -2147483647 -2147483647 -2147483647 -2147483647 -2147483647 -2147483647 -2147483647 -2147483647 -2147483647 -2147483647 -2147483647 -2147483647 -2147483647 -2147483647 -2147483647 -2147483647 -2147483647 -2147483647 -2147483647 -2147483647 -2147483647 -2147483647 -2147483647 -2147483647 -2147483647 -2147483647 -2147483647 -2147483647 -2147483647 -2147483647 -2147483647 -2147483647 -2147483647 -2147483647 -2147483647 -2147483647 -2147483647 -2147483647 -2147483647 -2147483647 -2147483647 -2147483647 -2147483647 -2147483647 -2147483647 -2147483647 -2147483647 -2147483647 -2147483647 -2147483647 -2147483647 -2147483647 -2147483647 -2147483647 -2147483647 -2147483647 -2147483647 -2147483647 -2147483647 -2147483647 -2147483647 -2147483647 -2147483647 -2147483647 -2147483647 -2147483647 -2147483647 -2147483647 -2147483647 -2147483647 -2147483647 -2147483647 -2147483647 -2147483647 -2147483647 -2147483647 -2147483647 -2147483647 -2147483647
103 104 106 107 109 111 112 111 110 107 107 108 108 102 103 105 107 111 113 114 114 113 117 116 116 117 115 111 111 109 110 110 112 115 118 121 125 122 122 121 118 121 123 125 126 126 127 127 128 129 129 131 130 130 131 129 130 129 129 128 129 129 128 128 128 128 127 127 126 126 127 127 127 127 126 126 126 125 125 124 124 124 124 124 125 126 126 126 125 125 124 125 123 124 125 125 124 125 125 124 124 126 126 127 128 126 127 127 129 129 129 130 131 131 131 131 131 132 132 133 132 133 133 133 134 135 134 134 134 135 136 136 137 137 135 136 137 137 138 137 136 138 141 143 143 142 143 144 -2147483647 -2147483647 -2147483647 -2147483647 -2147483647 -2147483647 -2147483647 -2147483647 -2147483647 -2147483647 -2147483647 -2147483647 -2147483647 -2147483647 -2147483647 -2147483647 -2147483647 -2147483647 -2147483647 -2147483647 -2147483647 -2147483647 -2147483647 -2147483647 -2147483647 -2147483647 -2147483647 -2147483647 -2147483647 -2147483647 -2147483647 -2147483647 -2147483647 -2147483647 -2147483647 -2147483647 -2147483647 -2147483647 -2147483647 -2147483647 -2147483647 -2147483647 -2147483647 -2147483647 -2147483647 -2147483647 -2147483647 -2147483647 -2147483647 -2147483647 -2147483647 -2147483647 -2147483647 -2147483647 -2147483647 -2147483647 -2147483647 -2147483647 -2147483647 -2147483647 -2147483647 -2147483647 -2147483647 -2147483647 -2147483647 -2147483647 -2147483647 -2147483647 -2147483647 -2147483647 -2147483647 -2147483647 -2147483647 -2147483647 -2147483647 -2147483647 -2147483647 -2147483647 -2147483647 -2147483647 -2147483647 -2147483647 -2147483647 -2147483647 -2147483647 -2147483647 -2147483647 -2147483647 -2147483647 -2147483647 -2147483647 -2147483647
107 106 105 108 110 110 108 108 111 111 112 112 111 110 110 108 107 111 110 110 112 117 117 117 117 117 117 119 119 117 112 112 117 120 120 121 120 121 122 123 124 124 126 126 125 126 127 127 128 129 130 130 130 130 130 129 129 130 129 129 129 128 128 128 128 128 128 127 126 126 126 126 126 126 126 126 126 126 125 125 124 123 122 124 126 126 125 125 124 124 123 123 123 123 124 125 124 125 125 125 125 126 126 126 127 127 127 127 128 129 129 130 130 131 131 131 132 132 132 132 133 133 133 134 133 133 134 134 134 135 136 135 137 137 137 138 140 142 -2147483647 -2147483647 -2147483647 -2147483647 -2147483647 -2147483647 -2147483647 -2147483647 -2147483647 -2147483647 -2147483647 -2147483647 -2147483647 -2147483647 -2147483647 -2147483647 -2147483647 -2147483647 -2147483647 -2147483647 -2147483647 -2147483647 -2147483647 -2147483647 -2147483647 -2147483647 -2147483647 -2147483647 -2147483647 -2147483647 -2147483647 -2147483647 -2147483647 -2147483647 -2147483647 -2147483647 -2147483647 -2147483647 -2147483647 -2147483647 -2147483647 -2147483647 -2147483647 -2147483647 -2147483647 -2147483647 -2147483647 -2147483647 -2147483647 -2147483647 -2147483647 -2147483647 -2147483647 -2147483647 -2147483647 -2147483647 -2147483647 -2147483647 -2147483647 -2147483647 -2147483647 -2147483647 -2147483647 -2147483647 -2147483647 -2147483647 -2147483647 -2147483647 -2147483647 -2147483647 -2147483647 -2147483647 -2147483647 -2147483647 -2147483647 -2147483647 -2147483647 -2147483647 -2147483647 -2147483647 -2147483647 -2147483647 -2147483647 -2147483647 -2147483647 -2147483647 -2147483647 -2147483647 -2147483647 -2147483647 -2147483647 -2147483647 -2147483647 -2147483647 -2147483647 -2147483647 -2147483647 -2147483647 -2147483647 -2147483647 -2147483647 -2147483647
108 110 109 108 109 110 111 113 114 114 115 114 114 113 124 118 116 120 116 114 113 119 117 117 117 117 118 118 118 118 119 120 121 121 121 121 121 122 122 123 124 124 125 125 125 126 127 128 128 129 130 130 130 130 129 130 129 129 128 129 128 128 128 129 128 127 128 127 127 127 126 126 125 126 126 126 126 126 125 125 124 123 124 123 124 124 124 124 123 123 124 124 124 124 124 126 126 124 126 125 126 127 126 126 128 127 128 128 128 129 129 130 130 129 130 131 131 132 132 132 132 133 132 133 133 133 133 134 134 134 135 136 137 139 -2147483647 -2147483647 -2147483647 -2147483647 -2147483647 -2147483647 -2147483647 -2147483647 -2147483647 -2147483647 -2147483647 -2147483647 -2147483647 -2147483647 -2147483647 -2147483647 -2147483647 -2147483647 -2147483647 -2147483647 -2147483647 -2147483647 -2147483647 -2147483647 -2147483647 -2147483647 -2147483647 -2147483647 -2147483647 -2147483647 -2147483647 -2147483647 -2147483647 -2147483647 -2147483647 -2147483647 -2147483647 -2147483647 -2147483647 -2147483647 -2147483647 -2147483647 -2147483647 -2147483647 -2147483647 -2147483647 -2147483647 -2147483647 -2147483647 -2147483647 -2147483647 -2147483647 -2147483647 -2147483647 -2147483647 -2147483647 -2147483647 -2147483647 -2147483647 -2147483647 -2147483647 -2147483647 -2147483647 -2147483647 -2147483647 -2147483647 -2147483647 -2147483647 -2147483647 -2147483647 -2147483647 -2147483647 -2147483647 -2147483647 -2147483647 -2147483647 -2147483647 -2147483647 -2147483647 -2147483647 -2147483647 -2147483647 -2147483647 -2147483647 -2147483647 -2147483647 -2147483647 -2147483647 -2147483647 -2147483647 -2147483647 -2147483647 -2147483647 -2147483647 -2147483647 -2147483647 -2147483647 -2147483647 -2147483647 -2147483647 -2147483647 -2147483647 -2147483647 -2147483647 -2147483647 -2147483647
106 110 110 110 110 112 115 114 115 115 115 124 117 119 123 118 117 117 117 117 122 120 119 117 117 118 118 118 118 119 119 120 121 122 122 122 123 122 123 123 124 124 125 125 125 127 127 128 128 130 129 130 130 130 130 129 130 129 129 129 128 128 128 128 127 128 128 127 126 127 126 125 125 125 125 125 125 126 124 124 124 125 124 124 123 122 123 124 123 124 124 125 125 124 124 125 125 125 126 126 125 125 127 127 126 127 128 129 128 128 128 128 129 128 128 130 130 130 131 132 132 133 132 132 133 133 134 135 135 137 138 -2147483647 -2147483647 -2147483647 -2147483647 -2147483647 -2147483647 -2147483647 -2147483647 -2147483647 -2147483647 -2147483647 -2147483647 -2147483647 -2147483647 -2147483647 -2147483647 -2147483647 -2147483647 -2147483647 -2147483647 -2147483647 -2147483647 -2147483647 -2147483647 -2147483647 -2147483647 -2147483647 -2147483647 -2147483647 -2147483647 -2147483647 -2147483647 -2147483647 -2147483647 -2147483647 -2147483647 -2147483647 -2147483647 -2147483647 -2147483647 -2147483647 -2147483647 -2147483647 -2147483647 -2147483647 -2147483647 -2147483647 -2147483647 -2147483647 -2147483647 -2147483647 -2147483647 -2147483647 -2147483647 -2147483647 -2147483647 -2147483647 -2147483647 -2147483647 -2147483647 -2147483647 -2147483647 -2147483647 -2147483647 -2147483647 -2147483647 -2147483647 -2147483647 -2147483647 -2147483647 -2147483647 -2147483647 -2147483647 -2147483647 -2147483647 -2147483647 -2147483647 -2147483647 -2147483647 -2147483647 -2147483647 -2147483647 -2147483647 -2147483647 -2147483647 -2147483647 -2147483647 -2147483647 -2147483647 -2147483647 -2147483647 -2147483647 -2147483647 -2147483647 -2147483647 -2147483647 -2147483647 -2147483647 -2147483647 -2147483647 -2147483647 -2147483647 -2147483647 -2147483647 -2147483647 -2147483647 -2147483647 -2147483647 -2147483647
106 113 113 114 114 114 115 115 115 115 119 117 118 117 117 117 117 117 117 118 117 117 118 118 118 119 120 119 119 120 121 122 121 122 123 123 123 123 124 124 124 125 125 125 126 127 128 128 128 129 129 130 130 129 128 128 127 128 128 128 128 128 128 127 127 127 127 127 127 126 125 126 125 125 125 125 125 125 124 125 124 125 125 124 122 122 125 125 123 122 123 125 124 125 125 124 125 125 125 125 125 126 125 126 127 127 127 128 129 128 128 128 128 129 129 129 128 130 132 132 132 133 134 135 136 138 -2147483647 -2147483647 -2147483647 -2147483647 -2147483647 -2147483647 -2147483647 -2147483647 -2147483647 -2147483647 -2147483647 -2147483647 -2147483647 -2147483647 -2147483647 -2147483647 -2147483647 -2147483647 -2147483647 -2147483647 -2147483647 -2147483647 -2147483647 -2147483647 -2147483647 -2147483647 -2147483647 -2147483647 -2147483647 -2147483647 -2147483647 -2147483647 -2147483647 -2147483647 -2147483647 -2147483647 -2147483647 -2147483647 -2147483647 -2147483647 -2147483647 -2147483647 -2147483647 -2147483647 -2147483647 -2147483647 -2147483647 -2147483647 -2147483647 -2147483647 -2147483647 -2147483647 -2147483647 -2147483647 -2147483647 -2147483647 -2147483647 -2147483647 -2147483647 -2147483647 -2147483647 -2147483647 -2147483647 -2147483647 -2147483647 -2147483647 -2147483647 -2147483647 -2147483647 -2147483647 -2147483647 -2147483647 -2147483647 -2147483647 -2147483647 -2147483647 -2147483647 -2147483647 -2147483647 -2147483647 -2147483647 -2147483647 -2147483647 -2147483647 -2147483647 -2147483647 -2147483647 -2147483647 -2147483647 -2147483647 -2147483647 -2147483647 -2147483647 -2147483647 -2147483647 -2147483647 -2147483647 -2147483647 -2147483647 -2147483647 -2147483647 -2147483647 -2147483647 -2147483647 -2147483647 -2147483647 -2147483647 -2147483647 -2147483647 -2147483647 -2147483647 -2147483647 -2147483647 -2147483647
114 114 114 115 115 115 115 115 116 117 116 117 117 117 118 118 117 118 118 118 118 118 118 119 120 120 120 121 120 121 122 123 123 123 124 124 124 124 125 125 124 125 125 126 127 127 128 127 127 128 130 130 131 130 128 128 127 127 128 128 128 129 128 128 127 128 128 126 127 126 126 126 126 125 125 125 125 125 124 124 125 125 125 124 124 124 124 125 124 125 125 125 125 125 125 125 125 125 125 125 126 126 126 126 126 127 127 127 128 129 128 129 129 129 129 129 130 131 131 132 133 134 136 -2147483647 -2147483647 -2147483647 -2147483647 -2147483647 -2147483647 -2147483647 -2147483647 -2147483647 -2147483647 -2147483647 -2147483647 -2147483647 -2147483647 -2147483647 -2147483647 -2147483647 -2147483647 -2147483647 -2147483647 -2147483647 -2147483647 -2147483647 -2147483647 -2147483647 -2147483647 -2147483647 -2147483647 -2147483647 -2147483647 -2147483647 -2147483647 -2147483647 -2147483647 -2147483647 -2147483647 -2147483647 -2147483647 -2147483647 -2147483647 -2147483647 -2147483647 -2147483647 -2147483647 -2147483647 -2147483647 -2147483647 -2147483647 -2147483647 -2147483647 -2147483647 -2147483647 -2147483647 -2147483647 -2147483647 -2147483647 -2147483647 -2147483647 -2147483647 -2147483647 -2147483647 -2147483647 -2147483647 -2147483647 -2147483647 -2147483647 -2147483647 -2147483647 -2147483647 -2147483647 -2147483647 -2147483647 -2147483647 -2147483647 -2147483647 -2147483647 -2147483647 -2147483647 -2147483647 -2147483647 -2147483647 -2147483647 -2147483647 -2147483647 -2147483647 -2147483647 -2147483647 -2147483647 -2147483647 -2147483647 -2147483647 -2147483647 -2147483647 -2147483647 -2147483647 -2147483647 -2147483647 -2147483647 -2147483647 -2147483647 -2147483647 -2147483647 -2147483647 -2147483647 -2147483647 -2147483647 -2147483647 -2147483647 -2147483647 -2147483647 -2147483647 -2147483647 -2147483647 -2147483647 -2147483647 -2147483647 -2147483647
115 115 115 115 115 116 116 117 117 117 116 117 117 118 117 118 119 119 119 118 118 120 120 121 121 121 122 121 121 122 123 122 123 123 124 125 124 125 125 126 126 126 126 126 127 127 128 127 127 128 130 130 130 130 130 129 128 128 129 128 129 128 128 128 128 128 128 128 128 128 127 127 126 126 126 126 126 126 125 125 125 125 126 126 125 124 125 125 125 125 125 125 125 125 125 125 125 125 125 125 126 126 126 127 127 126 127 128 127 128 129 129 129 131 130 131 132 133 134 136 137 -2147483647 -2147483647 -2147483647 -2147483647 -2147483647 -2147483647 -2147483647 -2147483647 -2147483647 -2147483647 -2147483647 -2147483647 -2147483647 -2147483647 -2147483647 -2147483647 -2147483647 -2147483647 -2147483647 -2147483647 -2147483647 -2147483647 -2147483647 -2147483647 -2147483647 -2147483647 -2147483647 -2147483647 -2147483647 -2147483647 -2147483647 -2147483647 -2147483647 -2147483647 -2147483647 -2147483647 -2147483647 -2147483647 -2147483647 -2147483647 -2147483647 -2147483647 -2147483647 -2147483647 -2147483647 -2147483647 -2147483647 -2147483647 -2147483647 -2147483647 -2147483647 -2147483647 -2147483647 -2147483647 -2147483647 -2147483647 -2147483647 -2147483647 -2147483647 -2147483647 -2147483647 -2147483647 -2147483647 -2147483647 -2147483647 -2147483647 -2147483647 -2147483647 -2147483647 -2147483647 -2147483647 -2147483647 -2147483647 -2147483647 -2147483647 -2147483647 -2147483647 -2147483647 -2147483647 -2147483647 -2147483647 -2147483647 -2147483647 -2147483647 -2147483647 -2147483647 -2147483647 -2147483647 -2147483647 -2147483647 -2147483647 -2147483647 -2147483647 -2147483647 -2147483647 -2147483647 -2147483647 -2147483647 -2147483647 -2147483647 -2147483647 -2147483647 -2147483647 -2147483647 -2147483647 -2147483647 -2147483647 -2147483647 -2147483647 -2147483647 -2147483647 -2147483647 -2147483647 -2147483647 -2147483647 -2147483647 -2147483647 -2147483647 -2147483647
115 116 116 116 115 115 117 117 118 118 118 117 117 118 118 118 118 121 120 121 121 121 121 121 122 122 123 123 122 122 123 124 123 124 125 125 125 126 126 125 126 126 126 127 127 128 128 129 129 129 129 129 130 130 129 129 129 129 129 129 129 128 129 128 129 127 128 128 128 128 127 127 127 127 126 126 126 125 125 125 125 127 126 125 126 125 125 125 125 125 125 125 126 125 125 125 126 125 125 126 126 126 127 127 128 128 128 129 129 128 131 131 132 135 135 134 136 -2147483647 -2147483647 -2147483647 -2147483647 -2147483647 -2147483647 -2147483647 -2147483647 -2147483647 -2147483647 -2147483647 -2147483647 -2147483647 -2147483647 -2147483647 -2147483647 -2147483647 -2147483647 -2147483647 -2147483647 -2147483647 -2147483647 -2147483647 -2147483647 -2147483647 -2147483647 -2147483647 -2147483647 -2147483647 -2147483647 -2147483647 -2147483647 -2147483647 -2147483647 -2147483647 -2147483647 -2147483647 -2147483647 -2147483647 -2147483647 -2147483647 -2147483647 -2147483647 -2147483647 -2147483647 -2147483647 -2147483647 -2147483647 -2147483647 -2147483647 -2147483647 -2147483647 -2147483647 -2147483647 -2147483647 -2147483647 -2147483647 -2147483647 -2147483647 -2147483647 -2147483647 -2147483647 -2147483647 -2147483647 -2147483647 -2147483647 -2147483647 -2147483647 -2147483647 -2147483647 -2147483647 -2147483647 -2147483647 -2147483647 -2147483647 -2147483647 -2147483647 -2147483647 -2147483647 -2147483647 -2147483647 -2147483647 -2147483647 -2147483647 -2147483647 -2147483647 -2147483647 -2147483647 -2147483647 -2147483647 -2147483647 -2147483647 -2147483647 -2147483647 -2147483647 -2147483647 -2147483647 -2147483647 -2147483647 -2147483647 -2147483647 -2147483647 -2147483647 -2147483647 -2147483647 -2147483647 -2147483647 -2147483647 -2147483647 -2147483647 -2147483647 -2147483647 -2147483647 -2147483647 -2147483647 -2147483647 -2147483647 -2147483647 -2147483647 -2147483647 -2147483647 -2147483647 -2147483647
116 116 116 117 117 117 118 118 119 119 118 118 118 118 118 119 119 120 122 121 122 122 122 122 122 122 122 123 123 123 124 124 124 124 125 125 125 126 126 126 126 127 127 127 128 128 128 129 128 129 129 129 128 130 129 129 129 130 129 129 129 129 129 129 129 128 129 128 128 127 127 127 127 126 126 126 126 126 126 126 126 126 125 125 125 125 125 125 125 125 125 125 125 125 126 126 126 126 127 126 126 126 128 129 130 130 131 131 131 132 133 135 -2147483647 -2147483647 -2147483647 -2147483647 -2147483647 -2147483647 -2147483647 -2147483647 -2147483647 -2147483647 -2147483647 -2147483647 -2147483647 -2147483647 -2147483647 -2147483647 -2147483647 -2147483647 -2147483647 -2147483647 -2147483647 -2147483647 -2147483647 -2147483647 -2147483647 -2147483647 -2147483647 -2147483647 -2147483647 -2147483647 -2147483647 -2147483647 -2147483647 -2147483647 -2147483647 -2147483647 -2147483647 -2147483647 -2147483647 -2147483647 -2147483647 -2147483647 -2147483647 -2147483647 -2147483647 -2147483647 -2147483647 -2147483647 -2147483647 -2147483647 -2147483647 -2147483647 -2147483647 -2147483647 -2147483647 -2147483647 -2147483647 -2147483647 -2147483647 -2147483647 -2147483647 -2147483647 -2147483647 -2147483647 -2147483647 -2147483647 -2147483647 -2147483647 -2147483647 -2147483647 -2147483647 -2147483647 -2147483647 -2147483647 -2147483647 -2147483647 -2147483647 -2147483647 -2147483647 -2147483647 -2147483647 -2147483647 -2147483647 -2147483647 -2147483647 -2147483647 -2147483647 -2147483647 -2147483647 -2147483647 -2147483647 -2147483647 -2147483647 -2147483647 -2147483647 -2147483647 -2147483647 -2147483647 -2147483647 -2147483647 -2147483647 -2147483647 -2147483647 -2147483647 -2147483647 -2147483647 -2147483647 -2147483647 -2147483647 -2147483647 -2147483647 -2147483647 -2147483647 -2147483647 -2147483647 -2147483647 -2147483647 -2147483647 -2147483647 -2147483647 -2147483647 -2147483647 -2147483647 -2147483647 -2147483647 -2147483647 -2147483647 -2147483647
116 117 118 118 118 118 119 120 120 121 121 120 119 119 118 119 119 120 122 123 123 123 122 122 123 123 124 123 124 123 124 125 124 125 125 126 126 126 126 126 127 127 127 127 128 128 129 128 129 128 129 129 129 130 130 129 129 129 129 130 129 129 128 128 128 129 129 128 128 128 127 126 126 126 126 126 127 126 126 126 126 125 126 126 126 127 126 126 126 126 126 126 125 126 128 127 127 127 127 128 130 130 130 131 133 133 -2147483647 -2147483647 -2147483647 -2147483647 -2147483647 -2147483647 -2147483647 -2147483647 -2147483647 -2147483647 -2147483647 -2147483647 -2147483647 -2147483647 -2147483647 -2147483647 -2147483647 -2147483647 -2147483647 -2147483647 -2147483647 -2147483647 -2147483647 -2147483647 -2147483647 -2147483647 -2147483647 -2147483647 -2147483647 -2147483647 -2147483647 -2147483647 -2147483647 -2147483647 -2147483647 -2147483647 -2147483647 -2147483647 -2147483647 -2147483647 -2147483647 -2147483647 -2147483647 -2147483647 -2147483647 -2147483647 -2147483647 -2147483647 -2147483647 -2147483647 -2147483647 -2147483647 -2147483647 -2147483647 -2147483647 -2147483647 -2147483647 -2147483647 -2147483647 -2147483647 -2147483647 -2147483647 -2147483647 -2147483647 -2147483647 -2147483647 -2147483647 -2147483647 -2147483647 -2147483647 -2147483647 -2147483647 -2147483647 -2147483647 -2147483647 -2147483647 -2147483647 -2147483647 -2147483647 -2147483647 -2147483647 -2147483647 -2147483647 -2147483647 -2147483647 -2147483647 -2147483647 -2147483647 -2147483647 -2147483647 -2147483647 -2147483647 -2147483647 -2147483647 -2147483647 -2147483647 -2147483647 -2147483647 -2147483647 -2147483647 -2147483647 -2147483647 -2147483647 -2147483647 -2147483647 -2147483647 -2147483647 -2147483647 -2147483647 -2147483647 -2147483647 -2147483647 -2147483647 -2147483647 -2147483647 -2147483647 -2147483647 -2147483647 -2147483647 -2147483647 -2147483647 -2147483647 -2147483647 -2147483647 -2147483647 -2147483647 -2147483647 -2147483647 -2147483647 -2147483647 -2147483647 -2147483647 -2147483647 -2147483647
116 118 118 118 118 118 119 120 121 122 122 122 122 122 121 119 119 120 122 123 123 123 123 123 123 124 124 124 124 123 125 125 124 125 126 126 126 126 126 126 127 127 127 128 128 128 128 128 129 129 129 130 130 130 130 129 130 129 129 128 129 129 129 128 128 128 128 128 127 128 127 128 127 126 126 127 125 126 127 128 128 128 127 126 126 126 127 127 128 128 128 127 128 128 128 128 130 131 131 -2147483647 -2147483647 -2147483647 -2147483647 -2147483647 -2147483647 -2147483647 -2147483647 -2147483647 -2147483647 -2147483647 -2147483647 -2147483647 -2147483647 -2147483647 -2147483647 -2147483647 -2147483647 -2147483647 -2147483647 -2147483647 -2147483647 -2147483647 -2147483647 -2147483647 -2147483647 -2147483647 -2147483647 -2147483647 -2147483647 -2147483647 -2147483647 -2147483647 -2147483647 -2147483647 -2147483647 -2147483647 -2147483647 -2147483647 -2147483647 -2147483647 -2147483647 -2147483647 -2147483647 -2147483647 -2147483647 -2147483647 -2147483647 -2147483647 -2147483647 -2147483647 -2147483647 -2147483647 -2147483647 -2147483647 -2147483647 -2147483647 -2147483647 -2147483647 -2147483647 -2147483647 -2147483647 -2147483647 -2147483647 -2147483647 -2147483647 -2147483647 -2147483647 -2147483647 -2147483647 -2147483647 -2147483647 -2147483647 -2147483647 -2147483647 -2147483647 -2147483647 -2147483647 -2147483647 -2147483647 -2147483647 -2147483647 -2147483647 -2147483647 -2147483647 -2147483647 -2147483647 -2147483647 -2147483647 -2147483647 -2147483647 -2147483647 -2147483647 -2147483647 -2147483647 -2147483647 -2147483647 -2147483647 -2147483647 -2147483647 -2147483647 -2147483647 -2147483647 -2147483647 -2147483647 -2147483647 -2147483647 -2147483647 -2147483647 -2147483647 -2147483647 -2147483647 -2147483647 -2147483647 -2147483647 -2147483647 -2147483647 -2147483647 -2147483647 -2147483647 -2147483647 -2147483647 -2147483647 -2147483647 -2147483647 -2147483647 -2147483647 -2147483647 -2147483647 -2147483647 -2147483647 -2147483647 -2147483647 -2147483647 -2147483647 -2147483647 -2147483647 -2147483647 -2147483647 -2147483647 -2147483647
118 120 120 119 120 120 121 122 121 123 123 123 123 123 123 123 122 122 123 124 124 124 124 123 123 124 124 124 123 124 124 125 125 125 125 126 126 126 126 126 126 128 127 128 128 128 128 129 128 129 129 129 130 130 129 129 128 128 129 129 128 128 129 128 128 128 128 127 128 127 127 127 127 127 127 127 125 124 126 128 130 130 128 127 126 127 128 128 129 129 129 130 131 132 131 131 -2147483647 -2147483647 -2147483647 -2147483647 -2147483647 -2147483647 -2147483647 -2147483647 -2147483647 -2147483647 -2147483647 -2147483647 -2147483647 -2147483647 -2147483647 -2147483647 -2147483647 -2147483647 -2147483647 -2147483647 -2147483647 -2147483647 -2147483647 -2147483647 -2147483647 -2147483647 -2147483647 -2147483647 -2147483647 -2147483647 -2147483647 -2147483647 -2147483647 -2147483647 -2147483647 -2147483647 -2147483647 -2147483647 -2147483647 -2147483647 -2147483647 -2147483647 -2147483647 -2147483647 -2147483647 -2147483647 -2147483647 -2147483647 -2147483647 -2147483647 -2147483647 -2147483647 -2147483647 -2147483647 -2147483647 -2147483647 -2147483647 -2147483647 -2147483647 -2147483647 -2147483647 -2147483647 -2147483647 -2147483647 -2147483647 -2147483647 -2147483647 -2147483647 -2147483647 -2147483647 -2147483647 -2147483647 -2147483647 -2147483647 -2147483647 -2147483647 -2147483647 -2147483647 -2147483647 -2147483647 -2147483647 -2147483647 -2147483647 -2147483647 -2147483647 -2147483647 -2147483647 -2147483647 -2147483647 -2147483647 -2147483647 -2147483647 -2147483647 -2147483647 -2147483647 -2147483647 -2147483647 -2147483647 -2147483647 -2147483647 -2147483647 -2147483647 -2147483647 -2147483647 -2147483647 -2147483647 -2147483647 -2147483647 -2147483647 -2147483647 -2147483647 -2147483647 -2147483647 -2147483647 -2147483647 -2147483647 -2147483647 -2147483647 -2147483647 -2147483647 -2147483647 -2147483647 -2147483647 -2147483647 -2147483647 -2147483647 -2147483647 -2147483647 -2147483647 -2147483647 -2147483647 -2147483647 -2147483647 -2147483647 -2147483647 -2147483647 -2147483647 -2147483647 -2147483647 -2147483647 -2147483647 -2147483647 -2147483647 -2147483647
121 120 121 122 121 122 122 123 123 123 124 123 123 123 123 124 124 124 124 124 124 124 124 123 124 124 124 124 124 123 124 125 125 125 125 126 126 126 127 126 127 127 127 127 128 128 128 128 128 129 129 129 129 129 128 130 129 128 128 129 129 129 128 128 129 129 128 128 128 127 128 127 127 126 127 127 127 126 126 128 129 129 129 128 128 131 131 -2147483647 -2147483647 -2147483647 -2147483647 -2147483647 -2147483647 -2147483647 -2147483647 -2147483647 -2147483647 -2147483647 -2147483647 -2147483647 -2147483647 -2147483647 -2147483647 -2147483647 -2147483647 -2147483647 -2147483647 -2147483647 -2147483647 -2147483647 -2147483647 -2147483647 -2147483647 -2147483647 -2147483647 -2147483647 -2147483647 -2147483647 -2147483647 -2147483647 -2147483647 -2147483647 -2147483647 -2147483647 -2147483647 -2147483647 -2147483647 -2147483647 -2147483647 -2147483647 -2147483647 -2147483647 -2147483647 -2147483647 -2147483647 -2147483647 -2147483647 -2147483647 -2147483647 -2147483647 -2147483647 -2147483647 -2147483647 -2147483647 -2147483647 -2147483647 -2147483647 -2147483647 -2147483647 -2147483647 -2147483647 -2147483647 -2147483647 -2147483647 -2147483647 -2147483647 -2147483647 -2147483647 -2147483647 -2147483647 -2147483647 -2147483647 -2147483647 -2147483647 -2147483647 -2147483647 -2147483647 -2147483647 -2147483647 -2147483647 -2147483647 -2147483647 -2147483647 -2147483647 -2147483647 -2147483647 -2147483647 -2147483647 -2147483647 -2147483647 -2147483647 -2147483647 -2147483647 -2147483647 -2147483647 -2147483647 -2147483647 -2147483647 -2147483647 -2147483647 -2147483647 -2147483647 -2147483647 -2147483647 -2147483647 -2147483647 -2147483647 -2147483647 -2147483647 -2147483647 -2147483647 -2147483647 -2147483647 -2147483647 -2147483647 -2147483647 -2147483647 -2147483647 -2147483647 -2147483647 -2147483647 -2147483647 -2147483647 -2147483647 -2147483647 -2147483647 -2147483647 -2147483647 -2147483647 -2147483647 -2147483647 -2147483647 -2147483647 -2147483647 -2147483647 -2147483647 -2147483647 -2147483647 -2147483647 -2147483647 -2147483647 -2147483647 -2147483647 -2147483647 -2147483647 -2147483647 -2147483647 -2147483647 -2147483647 -2147483647
121 122 122 123 122 123 123 124 125 124 124 124 124 124 124 124 124 124 124 124 124 124 124 124 124 124 124 124 124 124 124 125 125 125 125 125 126 127 127 126 127 127 127 127 128 128 128 128 128 128 128 129 129 128 128 129 128 129 128 129 128 128 128 128 128 130 129 128 128 128 128 128 128 128 129 128 130 129 130 130 130 131 131 131 -2147483647 -2147483647 -2147483647 -2147483647 -2147483647 -2147483647 -2147483647 -2147483647 -2147483647 -2147483647 -2147483647 -2147483647 -2147483647 -2147483647 -2147483647 -2147483647 -2147483647 -2147483647 -2147483647 -2147483647 -2147483647 -2147483647 -2147483647 -2147483647 -2147483647 -2147483647 -2147483647 -2147483647 -2147483647 -2147483647 -2147483647 -2147483647 -2147483647 -2147483647 -2147483647 -2147483647 -2147483647 -2147483647 -2147483647 -2147483647 -2147483647 -2147483647 -2147483647 -2147483647 -2147483647 -2147483647 -2147483647 -2147483647 -2147483647 -2147483647 -2147483647 -2147483647 -2147483647 -2147483647 -2147483647 -2147483647 -2147483647 -2147483647 -2147483647 -2147483647 -2147483647 -2147483647 -2147483647 -2147483647 -2147483647 -2147483647 -2147483647 -2147483647 -2147483647 -2147483647 -2147483647 -2147483647 -2147483647 -2147483647 -2147483647 -2147483647 -2147483647 -2147483647 -2147483647 -2147483647 -2147483647 -2147483647 -2147483647 -2147483647 -2147483647 -2147483647 -2147483647 -2147483647 -2147483647 -2147483647 -2147483647 -2147483647 -2147483647 -2147483647 -2147483647 -2147483647 -2147483647 -2147483647 -2147483647 -2147483647 -2147483647 -2147483647 -2147483647 -2147483647 -2147483647 -2147483647 -2147483647 -2147483647 -2147483647 -2147483647 -2147483647 -2147483647 -2147483647 -2147483647 -2147483647 -2147483647 -2147483647 -2147483647 -2147483647 -2147483647 -2147483647 -2147483647 -2147483647 -2147483647 -2147483647 -2147483647 -2147483647 -2147483647 -2147483647 -2147483647 -2147483647 -2147483647 -2147483647 -2147483647 -2147483647 -2147483647 -2147483647 -2147483647 -2147483647 -2147483647 -2147483647 -2147483647 -2147483647 -2147483647 -2147483647 -2147483647 -2147483647 -2147483647 -2147483647 -2147483647 -2147483647 -2147483647 -2147483647 -2147483647 -2147483647 -2147483647
122 122 123 123 123 124 124 125 125 125 124 124 125 124 124 125 124 124 124 124 124 125 125 125 125 124 124 125 124 124 124 125 125 125 125 126 125 127 126 126 127 127 127 128 128 128 128 128 129 128 129 128 128 129 126 127 128 128 129 129 128 128 128 129 130 131 130 130 129 129 130 130 129 130 130 132 -2147483647 132 -2147483647 -2147483647 -2147483647 -2147483647 -2147483647 -2147483647 -2147483647 -2147483647 -2147483647 -2147483647 -2147483647 -2147483647 -2147483647 -2147483647 -2147483647 -2147483647 -2147483647 -2147483647 -2147483647 -2147483647 -2147483647 -2147483647 -2147483647 -2147483647 -2147483647 -2147483647 -2147483647 -2147483647 -2147483647 -2147483647 -2147483647 -2147483647 -2147483647 -2147483647 -2147483647 -2147483647 -2147483647 -2147483647 -2147483647 -2147483647 -2147483647 -2147483647 -2147483647 -2147483647 -2147483647 -2147483647 -2147483647 -2147483647 -2147483647 -2147483647 -2147483647 -2147483647 -2147483647 -2147483647 -2147483647 -2147483647 -2147483647 -2147483647 -2147483647 -2147483647 -2147483647 -2147483647 -2147483647 -2147483647 -2147483647 -2147483647 -2147483647 -2147483647 -2147483647 -2147483647 -2147483647 -2147483647 -2147483647 -2147483647 -2147483647 -2147483647 -2147483647 -2147483647 -2147483647 -2147483647 -2147483647 -2147483647 -2147483647 -2147483647 -2147483647 -2147483647 -2147483647 -2147483647 -2147483647 -2147483647 -2147483647 -2147483647 -2147483647 -2147483647 -2147483647 -2147483647 -2147483647 -2147483647 -2147483647 -2147483647 -2147483647 -2147483647 -2147483647 -2147483647 -2147483647 -2147483647 -2147483647 -2147483647 -2147483647 -2147483647 -2147483647 -2147483647 -2147483647 -2147483647 -2147483647 -2147483647 -2147483647 -2147483647 -2147483647 -2147483647 -2147483647 -2147483647 -2147483647 -2147483647 -2147483647 -2147483647 -2147483647 -2147483647 -2147483647 -2147483647 -2147483647 -2147483647 -2147483647 -2147483647 -2147483647 -2147483647 -2147483647 -2147483647 -2147483647 -2147483647 -2147483647 -2147483647 -2147483647 -2147483647 -2147483647 -2147483647 -2147483647 -2147483647 -2147483647 -2147483647 -2147483647 -2147483647 -2147483647 -2147483647 -2147483647 -2147483647 -2147483647 -2147483647 -2147483647 -2147483647 -2147483647 -2147483647
