# Supplementary material for: Catchments catch all in South African coastal lowlands: topography and palaeoclimate restricted gene flow in Nymania capensis (Meliaceae)—a multilocus phylogeographic and distribution modelling approach
Source: PeerJ. 2017 Jan 31;5:e2965. doi: 10.7717/peerj.2965 (PMC5289106; doi:10.7717/peerj.2965)
Supplement: Supplemental Information 2 — See the Readme for file descriptions. This zip file includes all DNA alignments. [file peerj-05-2965-s002.zip › SupplementalInformationFiles/SDM.Data/CCSM/bio12.ann.ppt.asc]

NCOLS 240 
NROWS 84 
XLLCORNER 20 
YLLCORNER -35 
CELLSIZE 0.0416666666666667 
NODATA_value -2147483647 
181 178 174 168 168 164 155 156 160 159 160 152 146 145 148 150 155 155 162 165 161 154 155 157 157 154 153 150 152 155 158 160 159 159 160 158 159 160 163 166 165 166 169 170 175 176 176 176 177 179 183 183 185 187 188 190 193 201 211 213 215 223 226 204 205 204 204 208 220 235 239 234 229 224 220 214 214 219 221 223 229 233 232 239 244 245 250 257 258 263 272 277 278 278 288 294 298 312 312 313 312 313 315 320 323 321 321 325 329 329 327 330 336 336 328 320 318 319 318 314 309 309 309 314 314 317 320 320 312 307 305 306 310 311 313 327 353 338 339 348 354 364 368 371 369 388 480 480 483 497 496 503 516 501 496 446 444 448 490 484 491 496 494 498 503 519 528 533 546 554 558 531 535 556 547 529 521 524 541 570 584 572 552 534 534 595 598 596 593 567 566 598 631 662 656 608 614 660 635 628 707 714 642 597 596 597 598 592 595 605 628 641 670 693 724 717 731 754 768 779 801 825 845 858 886 914 935 941 955 972 981 991 998 1005 1010 1012 -2147483647 -2147483647 -2147483647 -2147483647
185 184 183 178 173 167 158 157 161 162 158 156 150 145 147 148 152 152 156 165 164 162 165 161 157 156 155 150 151 155 160 163 160 160 160 160 161 158 158 162 165 167 171 176 175 175 174 174 179 180 187 190 192 194 192 196 196 198 206 211 214 219 224 213 210 206 206 209 225 233 227 240 233 230 220 218 218 222 225 228 233 238 238 243 243 238 261 272 274 268 278 277 278 282 291 306 314 314 316 321 317 316 326 336 331 325 331 334 348 346 337 335 342 348 326 321 320 317 320 317 310 307 308 308 303 304 307 313 307 309 309 303 305 310 324 330 334 344 348 356 358 366 361 365 370 401 481 493 507 514 510 519 525 510 497 440 440 441 464 493 502 504 506 513 520 506 492 502 513 547 544 536 530 556 562 539 530 537 546 573 593 600 560 536 543 627 601 601 582 602 571 579 589 610 672 591 565 587 577 593 625 692 637 610 609 604 619 600 599 603 614 632 659 692 713 714 729 751 768 787 809 849 871 895 899 915 945 966 971 984 992 995 1004 1009 1001 -2147483647 -2147483647 -2147483647 -2147483647 -2147483647
187 190 198 186 173 166 159 157 165 164 162 158 152 149 144 143 146 150 152 150 156 163 164 162 157 153 154 153 150 165 166 169 164 161 158 163 160 158 159 159 162 164 172 172 171 171 174 176 180 180 189 197 201 201 197 197 197 206 208 214 216 222 225 213 211 207 205 208 209 222 219 225 235 222 221 220 223 234 230 222 233 227 227 234 236 231 252 266 267 262 267 263 267 276 294 309 321 321 332 337 327 322 341 346 337 333 346 345 379 358 348 346 354 366 333 336 329 336 338 324 320 316 315 310 304 301 300 302 309 313 303 302 306 310 313 323 336 341 338 348 359 366 357 364 388 416 504 508 495 504 520 541 500 447 433 429 429 434 457 484 526 527 531 525 527 489 481 483 502 543 529 520 537 587 578 569 553 554 539 541 584 607 592 562 551 621 557 561 559 590 594 605 547 568 614 580 568 569 572 583 590 589 596 617 621 620 631 605 606 620 628 638 659 676 701 720 736 755 774 800 822 854 883 902 926 945 960 978 988 997 994 1004 1007 999 -2147483647 -2147483647 -2147483647 -2147483647 -2147483647 -2147483647
188 202 208 193 186 173 162 157 164 167 161 160 155 151 146 148 147 146 149 149 151 150 153 154 156 156 154 154 154 155 159 165 164 163 161 161 161 158 160 162 161 161 164 168 169 172 176 178 180 181 187 194 199 210 209 208 202 209 215 215 222 228 223 216 207 205 202 201 203 205 215 215 220 221 218 222 232 240 269 221 225 225 224 222 223 227 239 270 273 266 265 260 267 277 285 308 329 334 351 343 335 334 350 344 339 344 354 360 397 377 371 356 356 348 334 349 373 398 393 332 325 327 319 317 315 302 300 300 309 346 299 300 308 316 312 320 325 331 337 347 355 360 351 399 473 506 453 420 408 423 468 473 459 424 444 428 425 434 469 505 516 576 583 549 517 492 490 488 501 518 556 571 508 518 571 555 519 514 513 544 614 622 606 549 551 604 591 547 536 537 571 586 580 552 566 569 570 575 582 581 588 594 606 630 635 635 616 609 620 640 638 650 670 686 710 728 743 767 784 807 834 866 897 915 940 954 975 983 1007 1014 1012 1014 1002 -2147483647 -2147483647 -2147483647 -2147483647 -2147483647 -2147483647 -2147483647
201 206 223 201 187 169 163 158 157 156 158 161 157 158 154 148 149 145 148 149 148 148 150 151 156 157 161 158 157 158 165 164 165 164 163 160 160 158 159 165 163 160 164 168 169 174 177 182 184 188 189 195 208 216 214 217 212 212 216 219 229 223 213 211 205 200 199 199 199 200 208 212 212 211 222 232 236 257 235 214 213 214 219 215 219 226 237 257 262 263 261 258 266 276 292 310 332 345 372 350 348 346 369 390 376 360 386 397 403 374 390 383 369 361 361 392 448 400 374 337 335 349 357 330 322 318 299 298 309 324 297 297 305 311 311 320 322 330 337 354 356 359 350 386 480 434 431 411 398 424 453 418 409 411 424 439 430 431 459 517 506 489 524 540 564 551 520 520 488 510 562 504 495 497 507 525 519 518 517 560 622 592 605 553 572 616 564 539 540 530 545 552 587 569 557 566 573 576 592 589 604 606 608 623 649 651 627 621 649 651 655 665 684 697 718 731 754 778 807 822 841 865 899 924 950 969 986 998 1011 1014 1015 1004 -2147483647 -2147483647 -2147483647 -2147483647 -2147483647 -2147483647 -2147483647 -2147483647
209 205 212 202 176 167 166 159 159 156 158 159 168 159 151 151 151 147 143 145 148 153 159 153 156 156 157 161 161 158 162 172 170 165 163 162 159 158 160 167 162 166 171 172 170 173 182 187 191 192 197 198 208 208 205 208 219 224 228 231 234 234 235 218 204 200 196 197 195 199 206 204 209 205 214 221 225 224 223 217 216 212 212 212 216 222 233 243 258 261 249 257 264 275 290 303 326 332 356 368 367 356 371 383 365 366 396 386 410 397 413 414 386 396 404 397 403 407 370 345 359 385 349 320 308 303 301 294 298 298 293 294 304 311 313 325 330 335 349 353 354 350 352 362 440 424 396 392 398 443 432 429 417 407 415 451 450 441 444 462 482 477 518 568 543 531 493 486 493 550 542 504 493 493 517 531 529 519 535 611 602 556 566 557 552 567 524 527 545 544 542 543 562 591 573 567 573 578 588 592 597 614 633 628 648 640 639 641 666 672 673 675 691 727 730 744 768 791 825 853 858 886 913 941 961 977 990 1003 1010 1004 -2147483647 -2147483647 -2147483647 -2147483647 -2147483647 -2147483647 -2147483647 -2147483647 -2147483647 -2147483647
231 219 203 182 173 169 163 159 155 161 166 168 166 157 153 155 154 149 144 143 145 149 158 160 162 157 160 160 159 163 166 172 173 164 162 160 159 159 163 163 163 167 172 172 172 173 179 179 183 191 197 194 196 203 205 212 224 233 236 236 232 232 223 217 205 204 199 197 196 195 195 197 199 210 217 216 220 230 228 226 222 217 221 216 213 216 224 229 246 240 243 258 265 278 287 298 314 325 341 358 343 334 348 370 345 357 374 355 399 381 354 372 393 408 418 412 378 374 360 355 381 358 338 331 304 299 294 292 294 296 291 296 309 315 318 332 338 346 353 354 352 355 350 353 386 431 410 390 413 423 437 509 451 427 410 460 512 435 435 453 472 470 497 538 545 552 540 530 484 487 491 533 515 506 545 561 544 524 525 610 612 555 548 539 553 524 525 530 539 557 552 545 550 559 565 564 576 579 596 600 598 608 626 623 630 634 642 655 675 677 674 685 721 751 753 762 784 815 834 861 901 912 938 956 972 983 993 994 993 -2147483647 -2147483647 -2147483647 -2147483647 -2147483647 -2147483647 -2147483647 -2147483647 -2147483647 -2147483647 -2147483647
239 214 202 199 200 174 160 164 154 157 162 172 160 154 154 157 160 157 147 144 148 146 149 157 161 163 159 163 161 163 165 164 165 164 160 160 160 159 163 165 164 167 171 172 178 177 177 178 182 184 191 191 194 203 204 215 229 239 242 238 225 223 222 242 225 208 209 205 201 193 196 196 199 211 217 217 221 224 226 238 223 220 220 218 213 214 219 235 247 237 242 252 264 291 300 305 312 329 364 358 335 322 333 356 355 340 360 345 364 349 339 367 379 387 388 381 410 387 380 357 366 353 331 324 306 300 293 291 290 288 296 302 318 328 323 338 363 357 364 359 355 350 349 352 363 375 441 407 402 429 453 525 443 429 412 427 466 443 433 462 488 476 486 492 527 510 494 510 476 473 482 478 517 510 570 539 533 539 529 575 599 561 549 545 546 530 541 537 536 542 548 551 566 594 589 565 572 582 589 599 603 615 618 623 635 638 645 659 668 678 685 699 718 760 789 797 799 824 868 890 914 933 948 964 978 987 990 990 -2147483647 -2147483647 -2147483647 -2147483647 -2147483647 -2147483647 -2147483647 -2147483647 -2147483647 -2147483647 -2147483647 -2147483647
234 230 214 203 199 173 162 167 161 154 161 177 165 155 157 162 161 158 154 149 152 146 145 146 150 153 158 160 167 166 170 167 169 171 162 159 160 161 165 171 169 173 173 173 177 177 183 183 188 187 191 193 202 203 211 218 224 235 235 228 224 221 224 250 225 208 213 233 230 205 188 196 202 201 202 201 221 218 212 217 233 219 214 211 222 218 219 234 247 241 242 253 265 284 291 315 328 327 349 323 317 315 329 342 344 339 333 324 332 329 337 352 375 374 350 349 374 422 372 341 331 327 324 315 304 301 300 303 294 287 290 296 309 332 335 353 390 386 365 363 357 351 349 351 358 365 374 372 401 451 452 488 474 436 412 414 421 425 437 475 490 476 454 481 499 506 495 527 513 482 481 508 486 486 530 563 550 534 523 558 603 611 584 585 578 553 560 564 556 551 557 584 620 638 571 571 578 590 593 601 608 620 626 633 641 645 662 669 671 682 696 725 752 771 802 822 855 874 887 909 930 945 960 972 984 984 975 -2147483647 -2147483647 -2147483647 -2147483647 -2147483647 -2147483647 -2147483647 -2147483647 -2147483647 -2147483647 -2147483647 -2147483647 -2147483647
239 223 210 186 173 170 167 172 163 155 159 171 165 158 161 164 161 159 154 150 151 147 148 146 149 150 154 155 162 162 167 170 177 171 169 161 160 162 164 171 177 180 179 179 177 177 185 190 191 189 191 204 215 206 206 213 218 229 238 230 225 222 215 212 215 209 225 216 220 220 190 187 199 191 194 210 212 209 210 211 209 213 209 206 211 218 217 224 232 241 242 265 274 277 286 310 314 318 348 322 313 310 311 305 306 315 326 328 323 323 345 374 381 344 337 345 363 417 415 351 334 323 315 315 307 299 299 298 292 288 285 286 288 315 325 342 355 370 361 360 356 352 351 348 355 359 370 371 413 469 427 453 416 420 422 428 429 432 434 449 449 453 453 475 467 489 497 525 528 545 514 522 497 484 490 524 529 508 564 584 596 584 580 569 550 560 552 578 568 565 569 609 624 585 569 572 582 597 600 610 620 628 648 655 655 659 673 681 689 699 711 732 761 780 803 834 869 896 913 926 943 956 966 980 985 974 -2147483647 -2147483647 -2147483647 -2147483647 -2147483647 -2147483647 -2147483647 -2147483647 -2147483647 -2147483647 -2147483647 -2147483647 -2147483647 -2147483647
218 210 207 181 177 182 191 173 168 159 157 165 167 160 166 174 164 163 159 154 153 150 147 151 152 152 153 156 167 168 164 165 169 172 169 167 165 165 166 171 184 188 190 184 181 188 188 192 193 193 200 202 211 211 215 217 226 223 227 229 229 222 220 216 216 208 216 222 210 205 188 182 187 188 204 230 208 199 204 200 200 209 202 200 204 214 214 234 235 236 243 261 265 272 283 292 296 311 347 329 319 316 314 312 301 298 292 289 300 328 337 321 345 345 332 342 370 409 404 356 337 330 328 325 314 310 300 296 297 292 296 288 285 292 320 360 352 353 357 354 357 362 350 349 354 368 362 377 391 476 421 455 410 421 425 428 435 447 450 476 469 478 460 461 472 496 525 537 512 534 533 514 524 512 504 499 502 504 547 553 593 584 585 580 558 549 550 561 585 588 583 631 602 565 568 578 593 597 603 617 627 640 658 676 686 674 681 688 694 712 736 769 789 806 841 846 869 898 922 942 954 967 978 990 990 -2147483647 -2147483647 -2147483647 -2147483647 -2147483647 -2147483647 -2147483647 -2147483647 -2147483647 -2147483647 -2147483647 -2147483647 -2147483647 -2147483647 -2147483647
212 200 193 182 179 184 209 182 168 163 160 175 176 179 172 189 175 169 162 159 154 153 151 153 155 157 156 154 164 163 160 166 177 177 185 177 170 171 172 174 184 190 194 188 185 194 194 201 200 199 212 210 213 215 215 215 226 226 232 240 241 229 223 228 223 219 217 212 206 201 195 181 181 204 205 200 202 192 196 193 196 196 197 200 210 216 221 233 258 235 241 242 253 267 277 289 295 312 331 340 338 338 330 318 310 302 314 289 303 349 336 297 308 347 339 338 390 397 422 361 341 346 336 321 325 323 320 310 303 303 295 288 282 292 320 328 335 364 361 353 348 358 364 353 359 381 370 404 388 403 428 427 429 453 437 434 444 454 461 492 480 498 507 474 485 487 503 510 524 516 543 515 508 509 500 496 501 503 527 555 580 560 558 565 561 561 563 556 578 589 600 627 583 579 577 589 603 602 615 622 634 657 678 699 714 723 738 708 718 748 761 805 834 838 867 889 898 919 942 956 967 975 985 996 996 -2147483647 -2147483647 -2147483647 -2147483647 -2147483647 -2147483647 -2147483647 -2147483647 -2147483647 -2147483647 -2147483647 -2147483647 -2147483647 -2147483647 -2147483647
184 221 213 199 182 177 201 203 179 164 163 188 180 203 169 167 193 181 177 179 160 153 155 159 163 164 169 161 157 159 162 174 176 180 189 190 181 181 183 189 194 189 196 195 191 193 206 214 202 200 217 216 216 215 218 226 228 234 230 243 253 233 241 262 248 235 231 220 212 210 201 188 183 185 190 194 197 198 190 191 192 193 197 204 214 234 226 240 270 259 259 251 261 270 313 340 312 313 330 339 344 335 328 321 324 325 309 294 320 357 326 294 301 353 358 326 361 361 450 402 357 345 339 330 336 345 345 326 309 304 322 305 282 290 313 322 341 363 357 350 348 351 349 349 352 357 376 383 387 415 413 454 495 454 447 456 464 483 484 476 480 480 493 484 498 487 490 527 522 516 530 527 523 517 515 508 505 512 531 590 608 578 553 550 543 546 564 564 564 578 617 638 612 588 584 612 643 625 633 630 645 666 684 703 717 741 771 771 760 774 804 835 860 862 881 906 929 947 958 967 973 978 981 988 -2147483647 -2147483647 -2147483647 -2147483647 -2147483647 -2147483647 -2147483647 -2147483647 -2147483647 -2147483647 -2147483647 -2147483647 -2147483647 -2147483647 -2147483647 -2147483647
127 196 188 178 182 213 214 190 169 166 167 207 192 205 202 178 180 203 204 211 183 154 154 163 170 182 172 166 159 160 165 175 181 187 190 196 193 194 197 198 200 195 193 190 190 192 200 201 200 199 212 225 225 224 226 228 255 269 252 253 272 272 270 284 263 231 231 218 211 203 196 190 185 185 190 205 205 202 189 189 189 191 197 206 226 256 248 239 272 294 288 269 269 290 345 349 332 345 343 347 323 304 311 322 295 307 314 291 290 312 303 289 285 309 347 318 330 347 429 433 380 356 368 357 356 358 353 338 317 302 315 294 289 284 295 318 340 367 373 346 340 348 356 355 350 356 372 377 397 442 461 458 505 481 462 485 515 544 505 497 508 493 490 490 508 510 513 508 516 519 528 570 571 540 534 534 515 519 535 593 627 582 569 568 558 556 546 552 581 605 622 627 605 625 619 634 641 659 645 633 655 676 694 714 743 771 789 808 813 817 842 850 879 898 904 929 947 961 971 965 972 963 -2147483647 -2147483647 -2147483647 -2147483647 -2147483647 -2147483647 -2147483647 -2147483647 -2147483647 -2147483647 -2147483647 -2147483647 -2147483647 -2147483647 -2147483647 -2147483647 -2147483647 -2147483647
119 152 183 169 173 197 222 178 170 180 177 187 209 201 218 191 179 191 194 216 185 159 160 163 169 176 171 165 161 166 171 183 191 203 202 197 198 204 202 218 235 205 199 198 196 200 200 200 193 184 217 217 224 226 224 229 275 271 262 256 270 285 295 275 267 202 217 225 216 209 199 195 188 195 195 200 197 194 195 188 188 190 195 206 219 234 237 224 238 287 328 291 278 301 352 347 335 360 404 299 282 296 287 300 289 298 315 283 272 278 284 280 282 296 301 314 347 388 420 413 381 381 395 389 386 372 357 333 319 310 326 303 295 291 292 319 350 363 357 346 338 349 370 366 355 369 380 397 405 420 453 478 537 479 479 504 587 546 543 537 527 524 520 509 516 551 565 538 525 518 524 537 566 580 587 585 558 515 539 566 572 590 617 615 587 572 555 611 615 620 628 604 596 598 609 624 625 649 637 646 671 695 716 750 783 793 807 827 845 859 877 875 896 917 936 952 965 975 975 981 965 -2147483647 -2147483647 -2147483647 -2147483647 -2147483647 -2147483647 -2147483647 -2147483647 -2147483647 -2147483647 -2147483647 -2147483647 -2147483647 -2147483647 -2147483647 -2147483647 -2147483647 -2147483647 -2147483647
117 122 162 148 141 162 197 194 181 167 183 191 207 225 214 218 191 191 215 227 186 168 168 163 164 166 172 169 178 174 183 190 195 204 211 212 207 202 202 226 215 214 224 199 202 206 205 185 173 186 213 219 198 184 221 220 268 272 271 264 270 279 300 258 207 186 195 208 206 194 190 185 185 190 194 194 194 191 187 188 187 189 193 200 213 227 227 222 234 259 315 300 285 295 326 360 364 372 362 301 266 256 256 258 276 287 272 264 270 258 268 277 298 303 330 345 365 408 468 423 400 416 425 422 424 403 362 352 338 335 339 313 310 300 292 305 322 348 333 355 336 343 364 356 355 377 403 434 467 486 470 503 525 571 517 531 557 559 562 558 545 542 541 539 546 608 591 569 565 545 534 537 538 561 555 567 573 528 545 528 534 554 603 602 623 632 574 554 591 613 638 615 605 614 605 616 625 639 646 666 690 715 746 785 808 828 836 847 861 875 895 911 919 939 958 971 978 981 986 977 -2147483647 -2147483647 -2147483647 -2147483647 -2147483647 -2147483647 -2147483647 -2147483647 -2147483647 -2147483647 -2147483647 -2147483647 -2147483647 -2147483647 -2147483647 -2147483647 -2147483647 -2147483647 -2147483647 -2147483647
113 110 121 118 172 163 199 215 186 170 170 187 216 240 233 224 196 182 188 192 185 191 177 168 164 170 177 175 185 174 185 199 205 208 212 206 216 205 192 203 224 231 217 174 161 160 174 187 183 173 179 180 163 165 164 168 230 266 262 264 264 256 238 238 199 182 182 185 185 190 197 189 214 185 219 198 195 193 187 188 189 189 191 194 205 212 211 213 220 231 266 304 306 318 323 401 391 310 280 269 261 256 262 250 263 270 271 265 260 258 282 288 308 328 334 363 410 450 468 425 429 429 471 453 431 401 376 371 359 364 368 348 353 333 305 298 306 333 328 327 334 340 348 354 369 395 437 472 522 477 476 527 564 594 558 581 625 616 623 602 571 572 559 551 564 639 645 607 592 558 552 554 590 594 566 556 562 571 557 524 526 528 556 554 592 569 565 555 601 629 650 632 620 620 618 614 633 656 665 684 706 746 794 837 848 859 857 868 880 895 909 932 949 960 977 983 987 989 984 968 -2147483647 -2147483647 -2147483647 -2147483647 -2147483647 -2147483647 -2147483647 -2147483647 -2147483647 -2147483647 -2147483647 -2147483647 -2147483647 -2147483647 -2147483647 -2147483647 -2147483647 -2147483647 -2147483647 -2147483647
102 102 99 110 160 188 214 215 177 172 183 183 192 214 221 200 178 195 195 187 184 182 172 167 173 179 184 187 187 183 179 189 193 218 217 216 211 177 155 162 234 221 202 189 164 153 163 174 191 178 167 153 154 154 156 163 206 264 252 285 278 219 210 208 181 182 182 182 186 193 190 185 189 181 184 185 185 190 189 193 193 192 190 190 198 204 209 209 225 232 233 254 328 326 293 268 275 299 307 272 261 263 283 253 250 269 283 279 268 271 278 294 313 334 345 374 408 485 491 476 463 466 501 468 444 406 398 416 398 388 403 388 390 356 337 308 310 321 333 327 338 347 358 389 404 433 467 511 545 532 514 584 620 632 596 637 630 665 634 605 582 580 607 605 600 667 657 671 627 590 588 602 644 642 608 635 628 595 576 531 513 583 520 545 591 567 541 560 601 634 653 630 613 605 608 621 640 660 680 706 745 782 819 853 851 856 874 889 898 910 928 946 963 979 988 988 990 982 971 -2147483647 -2147483647 -2147483647 -2147483647 -2147483647 -2147483647 -2147483647 -2147483647 -2147483647 -2147483647 -2147483647 -2147483647 -2147483647 -2147483647 -2147483647 -2147483647 -2147483647 -2147483647 -2147483647 -2147483647 -2147483647
101 98 97 110 156 161 247 211 183 188 200 199 207 216 218 216 198 204 216 214 184 173 175 170 175 186 200 209 212 195 192 194 193 200 203 217 211 200 154 145 156 151 143 162 196 180 155 159 192 161 153 147 147 151 152 157 165 182 195 249 237 195 204 183 182 182 182 184 196 198 189 187 183 180 182 183 183 191 192 219 203 193 190 190 195 201 201 204 204 219 234 295 318 304 261 252 226 229 257 268 253 243 267 256 247 253 278 286 276 264 283 316 340 348 360 340 330 373 396 426 436 479 487 473 445 442 417 449 440 438 433 475 410 393 388 347 322 320 326 339 368 404 410 446 444 458 518 566 589 560 543 578 647 664 671 692 688 696 684 622 618 651 666 686 653 707 719 688 643 655 681 643 658 655 664 673 635 596 611 606 561 617 557 526 529 572 544 575 581 613 637 634 628 623 620 614 645 666 695 729 766 807 837 864 883 882 884 898 912 929 938 957 972 984 991 996 993 980 -2147483647 -2147483647 -2147483647 -2147483647 -2147483647 -2147483647 -2147483647 -2147483647 -2147483647 -2147483647 -2147483647 -2147483647 -2147483647 -2147483647 -2147483647 -2147483647 -2147483647 -2147483647 -2147483647 -2147483647 -2147483647 -2147483647
101 97 95 98 118 172 199 170 210 197 243 230 223 208 201 198 203 231 234 214 192 182 182 174 181 211 224 236 226 208 209 211 201 200 216 237 228 197 151 135 131 123 122 123 134 134 164 143 151 158 152 141 142 146 151 154 162 181 208 200 191 181 181 181 183 183 184 186 199 200 200 194 190 183 182 183 183 191 191 219 206 198 202 189 190 195 199 202 203 212 230 269 284 312 234 222 217 218 260 283 295 246 238 238 247 249 249 253 254 253 261 293 289 314 324 314 342 356 324 312 360 402 388 444 485 463 454 493 496 464 452 424 440 443 426 381 339 326 336 349 363 423 465 515 506 508 527 525 589 611 610 590 630 672 725 717 712 727 730 655 666 726 726 719 702 724 761 747 751 772 768 672 671 678 650 643 615 657 691 705 621 641 573 567 544 557 547 547 562 599 600 626 620 610 611 606 645 683 710 749 788 818 845 863 874 897 906 907 923 936 946 963 971 984 994 997 1000 991 -2147483647 -2147483647 -2147483647 -2147483647 -2147483647 -2147483647 -2147483647 -2147483647 -2147483647 -2147483647 -2147483647 -2147483647 -2147483647 -2147483647 -2147483647 -2147483647 -2147483647 -2147483647 -2147483647 -2147483647 -2147483647 -2147483647
101 98 95 92 95 106 119 109 171 192 222 244 230 227 233 227 213 231 235 228 196 199 202 184 177 205 231 234 228 220 234 224 212 213 206 160 173 142 142 128 123 121 120 120 128 128 131 127 130 134 134 134 141 142 149 154 160 162 175 183 183 180 182 184 183 184 185 183 185 187 189 185 185 184 183 183 183 188 190 196 211 206 200 196 191 193 197 199 202 210 220 248 285 299 224 212 209 210 227 254 254 229 241 239 239 242 240 242 243 247 251 261 281 311 315 317 280 305 337 372 379 371 334 393 439 480 479 455 449 430 400 397 418 398 362 358 338 337 363 386 383 422 523 559 522 485 493 551 619 644 644 650 656 754 725 721 731 744 743 701 704 777 763 773 771 759 768 801 798 775 726 728 729 728 692 683 704 700 738 724 662 669 648 606 587 540 568 553 554 567 590 617 634 617 610 626 655 696 731 766 806 826 854 871 877 897 914 918 928 945 951 959 977 988 992 997 1005 998 -2147483647 -2147483647 -2147483647 -2147483647 -2147483647 -2147483647 -2147483647 -2147483647 -2147483647 -2147483647 -2147483647 -2147483647 -2147483647 -2147483647 -2147483647 -2147483647 -2147483647 -2147483647 -2147483647 -2147483647 -2147483647 -2147483647
99 97 93 90 88 92 94 100 167 188 193 224 227 262 256 225 217 216 223 223 198 197 192 177 185 190 199 220 239 237 241 208 200 166 142 125 117 120 126 132 120 118 117 119 121 121 121 122 127 128 132 134 137 143 150 154 158 159 161 169 174 176 181 185 186 186 186 183 183 184 184 184 186 187 186 187 188 187 190 192 193 197 194 203 191 192 194 199 199 204 212 247 276 243 213 209 208 208 210 213 215 217 225 231 242 239 236 234 239 247 250 258 307 286 269 283 268 318 345 317 323 376 299 322 431 451 410 395 426 450 397 400 427 443 408 360 349 346 375 375 397 438 516 518 527 473 490 524 581 547 571 630 630 686 700 673 669 749 764 737 753 776 791 792 807 807 804 836 828 812 783 800 786 763 729 750 767 767 784 756 714 701 669 641 595 560 549 554 565 573 594 614 633 636 630 657 680 715 749 792 827 846 848 864 887 899 917 921 932 945 950 963 976 984 993 997 988 -2147483647 -2147483647 -2147483647 -2147483647 -2147483647 -2147483647 -2147483647 -2147483647 -2147483647 -2147483647 -2147483647 -2147483647 -2147483647 -2147483647 -2147483647 -2147483647 -2147483647 -2147483647 -2147483647 -2147483647 -2147483647 -2147483647 -2147483647
101 99 94 87 88 86 89 111 162 186 197 210 228 239 244 228 231 227 223 215 215 202 193 191 190 191 196 209 249 259 237 160 137 129 117 117 112 112 112 116 115 110 110 112 116 119 121 121 123 127 131 133 136 142 149 154 154 157 163 166 171 176 183 185 188 188 188 186 184 184 184 186 186 187 189 188 189 190 190 191 192 192 189 189 191 192 194 198 199 201 205 210 213 219 207 207 207 205 206 212 214 218 222 225 226 228 228 232 235 241 245 248 255 258 257 257 262 270 273 273 305 316 289 304 369 491 448 416 395 451 411 420 423 438 472 394 378 362 367 408 448 500 456 544 510 449 492 556 540 525 561 595 557 562 604 624 660 736 708 767 704 745 803 824 831 845 844 862 863 856 826 843 823 794 772 784 791 770 741 716 700 661 651 658 648 602 597 606 585 587 601 623 627 640 663 688 709 740 776 817 833 862 872 895 904 912 920 927 936 944 955 965 975 984 985 973 -2147483647 -2147483647 -2147483647 -2147483647 -2147483647 -2147483647 -2147483647 -2147483647 -2147483647 -2147483647 -2147483647 -2147483647 -2147483647 -2147483647 -2147483647 -2147483647 -2147483647 -2147483647 -2147483647 -2147483647 -2147483647 -2147483647 -2147483647 -2147483647
103 102 111 92 88 85 88 92 113 176 197 206 228 229 232 236 234 230 231 218 215 200 193 204 199 205 200 195 197 203 154 133 128 119 115 111 111 111 110 111 110 110 110 110 113 118 119 121 121 126 127 129 137 144 147 147 149 153 159 170 176 182 187 187 188 190 188 188 187 186 186 187 187 190 191 191 191 191 191 191 191 191 191 191 190 192 195 196 199 200 201 204 204 206 205 203 204 205 208 213 214 228 249 245 239 239 238 228 235 237 238 239 242 246 249 253 256 269 263 266 278 292 283 290 313 394 450 407 422 398 413 428 426 459 445 434 432 401 378 396 431 483 472 472 434 460 522 585 540 494 526 568 518 517 535 565 603 649 755 721 658 610 783 798 862 883 880 887 892 883 874 876 845 834 828 826 827 803 733 676 664 673 632 625 637 615 587 582 592 601 616 632 646 663 686 711 738 770 805 834 841 871 876 894 900 907 917 926 931 948 955 967 980 975 -2147483647 -2147483647 -2147483647 -2147483647 -2147483647 -2147483647 -2147483647 -2147483647 -2147483647 -2147483647 -2147483647 -2147483647 -2147483647 -2147483647 -2147483647 -2147483647 -2147483647 -2147483647 -2147483647 -2147483647 -2147483647 -2147483647 -2147483647 -2147483647 -2147483647 -2147483647
104 99 113 101 92 87 85 87 105 149 199 209 218 226 233 233 229 227 220 213 206 197 200 203 210 217 211 193 158 137 136 117 126 118 116 110 111 107 108 107 108 110 110 110 112 114 119 119 119 124 127 132 137 142 143 145 147 155 162 169 177 181 188 191 192 193 192 193 193 191 191 189 190 191 192 195 194 194 194 193 192 192 191 190 190 193 196 196 199 200 201 205 204 204 206 207 210 211 212 214 219 228 241 262 265 265 244 226 228 230 231 232 233 237 243 246 250 253 259 262 275 289 279 286 319 414 449 430 432 412 388 410 439 448 422 421 414 399 389 403 431 434 434 419 435 505 545 570 556 514 500 501 493 535 606 648 669 721 700 578 519 578 611 731 881 896 902 911 918 920 920 909 895 883 865 885 864 835 762 700 672 652 628 611 613 600 604 617 622 627 636 647 665 687 702 726 745 782 817 842 845 865 875 883 898 906 915 924 944 954 960 967 963 -2147483647 -2147483647 -2147483647 -2147483647 -2147483647 -2147483647 -2147483647 -2147483647 -2147483647 -2147483647 -2147483647 -2147483647 -2147483647 -2147483647 -2147483647 -2147483647 -2147483647 -2147483647 -2147483647 -2147483647 -2147483647 -2147483647 -2147483647 -2147483647 -2147483647 -2147483647 -2147483647
114 104 118 101 95 89 89 88 95 111 132 139 138 162 194 234 229 228 226 223 215 210 222 222 220 231 237 184 136 118 110 107 110 108 110 111 110 108 108 108 108 109 110 110 111 114 116 118 119 124 126 132 135 136 140 144 150 160 166 177 184 189 192 195 194 193 194 192 192 191 192 193 193 196 195 195 196 196 196 194 192 192 192 191 191 191 193 197 199 201 203 207 210 211 209 210 213 212 212 218 222 227 229 237 245 244 234 228 224 224 228 229 228 235 241 241 243 249 255 262 271 273 271 280 306 344 357 454 454 430 396 421 460 471 459 448 433 424 388 428 419 386 398 419 465 543 573 523 513 504 475 484 507 558 605 612 648 628 579 527 481 540 586 673 760 924 926 935 940 945 943 929 937 928 914 861 775 748 722 674 663 668 632 638 631 633 653 646 654 661 665 679 689 708 725 745 756 789 816 838 851 861 871 882 891 905 918 931 947 959 960 939 -2147483647 -2147483647 -2147483647 -2147483647 -2147483647 -2147483647 -2147483647 -2147483647 -2147483647 -2147483647 -2147483647 -2147483647 -2147483647 -2147483647 -2147483647 -2147483647 -2147483647 -2147483647 -2147483647 -2147483647 -2147483647 -2147483647 -2147483647 -2147483647 -2147483647 -2147483647 -2147483647 -2147483647
123 105 107 116 96 94 91 85 91 92 98 97 107 132 188 234 233 235 237 236 226 226 232 225 221 230 227 180 123 111 106 105 103 103 107 107 109 112 113 112 112 110 110 110 111 113 116 116 119 125 127 128 133 137 145 149 155 161 167 175 183 189 197 198 198 198 196 194 194 196 196 194 196 196 192 193 194 197 197 198 198 196 195 192 191 192 194 194 198 200 204 210 214 213 215 216 218 222 218 220 222 222 227 228 232 232 229 226 225 223 223 224 229 230 236 241 243 250 258 267 276 277 272 274 289 305 332 404 456 432 412 425 448 475 482 453 434 411 397 435 389 377 415 453 464 516 557 553 519 454 443 453 532 531 583 621 592 551 610 518 504 576 648 713 920 933 835 962 959 864 790 799 789 857 883 831 763 718 700 702 688 668 674 662 662 678 665 661 670 666 684 696 707 722 738 762 781 796 809 842 856 866 871 883 898 907 921 936 943 951 935 -2147483647 -2147483647 -2147483647 -2147483647 -2147483647 -2147483647 -2147483647 -2147483647 -2147483647 -2147483647 -2147483647 -2147483647 -2147483647 -2147483647 -2147483647 -2147483647 -2147483647 -2147483647 -2147483647 -2147483647 -2147483647 -2147483647 -2147483647 -2147483647 -2147483647 -2147483647 -2147483647 -2147483647 -2147483647
111 102 100 113 106 93 95 93 86 85 90 105 116 131 155 144 172 238 250 250 249 241 238 228 243 245 216 161 134 111 105 103 101 103 105 107 108 113 116 115 113 114 112 111 112 112 115 116 121 124 126 130 133 142 147 154 164 168 174 175 184 191 197 200 200 200 199 199 199 199 198 198 194 193 193 198 199 198 200 200 198 197 195 195 195 195 195 197 200 205 207 212 216 219 224 224 224 225 220 221 221 221 225 226 230 230 230 228 228 224 222 223 228 233 236 243 248 255 263 271 277 279 282 276 285 298 330 386 466 414 401 442 465 493 505 472 463 430 399 393 380 379 393 424 471 542 501 445 448 475 411 456 469 511 580 625 519 527 600 492 482 584 764 784 712 677 635 855 955 896 692 734 678 805 915 848 779 770 752 744 703 677 634 620 636 662 655 654 660 671 695 711 723 738 759 777 799 816 831 837 846 860 869 879 896 906 922 933 940 931 -2147483647 -2147483647 -2147483647 -2147483647 -2147483647 -2147483647 -2147483647 -2147483647 -2147483647 -2147483647 -2147483647 -2147483647 -2147483647 -2147483647 -2147483647 -2147483647 -2147483647 -2147483647 -2147483647 -2147483647 -2147483647 -2147483647 -2147483647 -2147483647 -2147483647 -2147483647 -2147483647 -2147483647 -2147483647 -2147483647
102 99 98 103 115 100 102 104 89 89 90 95 98 101 112 118 139 203 211 224 200 179 171 176 209 197 190 182 137 108 105 104 102 101 103 103 109 114 117 116 115 114 112 111 112 112 112 117 120 123 125 133 138 144 154 164 169 178 184 187 193 195 202 204 205 205 205 204 203 201 197 197 197 198 199 198 200 201 203 201 201 198 197 195 195 196 198 202 203 208 211 215 220 225 231 234 235 230 226 226 227 225 226 227 228 227 228 227 225 222 218 222 229 236 243 252 260 261 263 271 279 279 279 279 279 295 323 359 404 395 402 437 501 504 503 468 478 462 449 418 394 427 452 445 444 437 437 447 436 413 403 404 461 546 605 624 515 446 476 509 547 547 621 762 595 587 634 654 711 749 649 625 702 854 934 762 751 710 735 698 686 661 639 635 627 634 652 656 670 676 698 717 735 746 769 784 800 815 830 844 850 859 872 888 898 909 920 925 -2147483647 -2147483647 -2147483647 -2147483647 -2147483647 -2147483647 -2147483647 -2147483647 -2147483647 -2147483647 -2147483647 -2147483647 -2147483647 -2147483647 -2147483647 -2147483647 -2147483647 -2147483647 -2147483647 -2147483647 -2147483647 -2147483647 -2147483647 -2147483647 -2147483647 -2147483647 -2147483647 -2147483647 -2147483647 -2147483647 -2147483647 -2147483647
104 102 107 109 122 108 112 103 94 95 92 93 95 110 121 150 176 168 159 174 172 154 146 152 161 158 169 174 133 113 105 105 104 100 105 104 106 110 115 120 118 119 117 117 116 116 115 116 119 123 129 136 142 150 155 165 171 180 188 195 199 204 207 208 206 206 206 206 204 204 203 200 199 197 198 198 201 201 202 202 202 203 202 199 198 198 200 204 208 213 214 222 227 232 233 233 234 232 231 233 234 230 230 228 231 231 229 229 226 222 218 221 226 239 258 264 258 255 260 275 286 283 277 273 274 290 313 384 404 399 400 411 428 437 440 444 477 481 460 383 393 464 460 436 425 422 420 433 467 451 413 407 454 527 561 540 493 458 480 506 562 604 623 600 556 591 637 712 580 739 611 663 701 933 774 675 592 602 586 594 615 629 619 638 636 640 645 663 679 694 703 723 747 763 771 795 807 818 828 839 847 863 878 892 903 915 912 -2147483647 -2147483647 -2147483647 -2147483647 -2147483647 -2147483647 -2147483647 -2147483647 -2147483647 -2147483647 -2147483647 -2147483647 -2147483647 -2147483647 -2147483647 -2147483647 -2147483647 -2147483647 -2147483647 -2147483647 -2147483647 -2147483647 -2147483647 -2147483647 -2147483647 -2147483647 -2147483647 -2147483647 -2147483647 -2147483647 -2147483647 -2147483647 -2147483647
115 113 106 104 121 122 125 123 100 105 98 100 102 106 125 164 154 162 153 174 157 159 139 140 145 151 168 162 160 129 113 108 106 102 105 104 107 110 115 120 122 118 117 116 116 117 118 117 120 128 136 141 147 153 162 170 175 184 193 199 207 216 216 215 213 212 212 212 210 208 207 205 204 203 202 203 204 204 205 202 202 204 202 202 202 202 203 206 210 215 225 230 233 235 235 234 234 240 245 248 247 246 244 243 244 243 240 237 235 227 226 218 226 240 275 279 265 253 254 274 294 291 285 281 275 282 321 382 421 410 418 421 433 435 423 433 409 400 393 385 412 461 469 453 438 421 420 436 431 431 433 432 463 485 491 497 494 456 442 448 538 547 579 553 538 588 605 578 535 567 612 664 697 802 632 573 544 535 572 564 569 573 589 614 631 642 657 672 689 709 726 735 759 771 784 793 806 821 825 840 853 868 880 891 904 905 -2147483647 -2147483647 -2147483647 -2147483647 -2147483647 -2147483647 -2147483647 -2147483647 -2147483647 -2147483647 -2147483647 -2147483647 -2147483647 -2147483647 -2147483647 -2147483647 -2147483647 -2147483647 -2147483647 -2147483647 -2147483647 -2147483647 -2147483647 -2147483647 -2147483647 -2147483647 -2147483647 -2147483647 -2147483647 -2147483647 -2147483647 -2147483647 -2147483647 -2147483647
107 103 106 113 114 122 134 136 121 114 107 108 116 114 137 153 154 152 148 142 146 146 140 133 144 153 148 162 176 133 122 113 105 104 104 101 105 110 117 119 120 120 119 118 118 118 117 116 123 127 138 145 154 162 171 178 189 194 203 212 218 222 222 220 220 220 220 219 217 217 213 212 209 209 207 208 208 208 209 206 208 212 210 203 203 203 207 209 215 221 224 224 227 230 232 230 231 239 248 243 243 243 244 252 269 268 271 263 242 228 222 217 219 236 260 263 256 242 254 274 276 279 285 305 283 282 328 376 416 408 418 436 438 433 411 428 421 395 378 381 398 424 451 441 431 425 423 423 432 413 409 435 504 509 481 490 479 471 449 455 479 498 540 567 538 540 577 526 524 576 643 693 634 587 566 549 536 532 553 551 560 569 589 606 632 651 672 686 701 719 742 751 765 772 777 791 800 816 833 846 857 871 883 892 895 -2147483647 -2147483647 -2147483647 -2147483647 -2147483647 -2147483647 -2147483647 -2147483647 -2147483647 -2147483647 -2147483647 -2147483647 -2147483647 -2147483647 -2147483647 -2147483647 -2147483647 -2147483647 -2147483647 -2147483647 -2147483647 -2147483647 -2147483647 -2147483647 -2147483647 -2147483647 -2147483647 -2147483647 -2147483647 -2147483647 -2147483647 -2147483647 -2147483647 -2147483647 -2147483647
105 107 104 109 112 129 145 155 152 129 120 120 132 130 150 151 140 138 135 138 134 127 130 127 137 142 144 160 159 131 121 114 112 108 107 103 110 112 118 119 124 126 122 121 120 120 116 118 124 132 138 148 157 165 178 189 201 213 217 221 230 234 232 231 230 231 230 229 226 223 221 219 219 216 211 209 209 210 210 211 211 211 211 210 207 207 210 216 218 221 226 223 222 226 227 227 228 239 240 236 235 235 235 244 251 252 259 269 240 232 227 218 223 250 253 251 242 236 251 274 271 269 282 287 268 279 325 339 391 397 421 442 433 419 400 414 434 423 401 379 402 436 458 456 456 451 440 420 416 410 422 422 430 453 453 484 510 489 475 445 472 466 513 550 524 513 554 518 543 570 580 617 610 589 561 548 542 538 543 549 573 586 604 616 641 660 681 702 722 736 743 763 765 778 792 795 809 823 834 846 859 870 880 876 -2147483647 -2147483647 -2147483647 -2147483647 -2147483647 -2147483647 -2147483647 -2147483647 -2147483647 -2147483647 -2147483647 -2147483647 -2147483647 -2147483647 -2147483647 -2147483647 -2147483647 -2147483647 -2147483647 -2147483647 -2147483647 -2147483647 -2147483647 -2147483647 -2147483647 -2147483647 -2147483647 -2147483647 -2147483647 -2147483647 -2147483647 -2147483647 -2147483647 -2147483647 -2147483647 -2147483647
107 112 120 118 114 121 131 137 153 148 138 141 159 148 139 139 135 133 132 139 146 138 129 122 142 149 154 160 167 139 124 117 113 109 106 105 109 114 120 122 125 128 129 127 122 121 118 118 125 134 141 149 157 166 178 192 203 213 226 240 244 246 246 243 243 242 241 239 238 234 231 231 229 223 220 219 217 215 213 213 211 211 211 212 212 212 215 219 228 232 234 229 226 224 226 225 229 237 233 231 231 231 232 233 232 233 242 247 231 233 231 220 227 244 243 263 254 237 270 295 294 255 282 297 266 263 294 332 382 384 406 418 442 436 412 403 446 427 398 378 406 435 480 488 471 476 457 441 441 425 421 420 421 424 432 476 473 491 474 454 441 454 506 538 539 514 504 513 535 573 586 577 558 591 601 584 554 547 549 556 575 598 615 633 656 675 699 723 738 751 758 766 778 782 793 801 815 825 833 846 862 870 873 -2147483647 -2147483647 -2147483647 -2147483647 -2147483647 -2147483647 -2147483647 -2147483647 -2147483647 -2147483647 -2147483647 -2147483647 -2147483647 -2147483647 -2147483647 -2147483647 -2147483647 -2147483647 -2147483647 -2147483647 -2147483647 -2147483647 -2147483647 -2147483647 -2147483647 -2147483647 -2147483647 -2147483647 -2147483647 -2147483647 -2147483647 -2147483647 -2147483647 -2147483647 -2147483647 -2147483647 -2147483647
111 115 129 140 124 124 129 132 135 154 186 173 186 165 150 146 138 129 123 126 131 141 132 123 151 170 173 193 174 157 144 128 117 115 113 107 112 117 120 123 129 131 136 131 130 126 121 120 127 136 143 152 164 175 186 198 213 222 231 242 254 254 257 257 257 257 255 251 248 246 242 241 237 232 231 228 224 222 217 217 215 215 214 216 215 215 218 230 248 262 245 235 229 225 228 231 234 238 236 232 230 229 231 229 228 224 231 224 219 215 216 213 216 225 226 232 249 234 273 267 268 252 281 301 264 288 342 373 396 390 386 394 405 407 395 390 416 442 427 389 409 449 482 479 454 445 472 478 478 475 476 471 463 450 435 463 450 487 525 512 475 450 448 519 540 503 491 536 549 546 540 526 547 593 594 580 574 560 558 560 578 594 619 641 665 694 718 741 749 756 761 767 778 785 797 810 821 830 837 843 851 860 -2147483647 -2147483647 -2147483647 -2147483647 -2147483647 -2147483647 -2147483647 -2147483647 -2147483647 -2147483647 -2147483647 -2147483647 -2147483647 -2147483647 -2147483647 -2147483647 -2147483647 -2147483647 -2147483647 -2147483647 -2147483647 -2147483647 -2147483647 -2147483647 -2147483647 -2147483647 -2147483647 -2147483647 -2147483647 -2147483647 -2147483647 -2147483647 -2147483647 -2147483647 -2147483647 -2147483647 -2147483647 -2147483647
108 109 112 111 116 123 126 128 136 159 177 199 183 168 162 158 154 144 137 121 119 132 126 124 133 140 156 158 144 140 139 129 124 117 114 112 116 117 122 130 127 135 141 133 136 132 129 123 130 139 152 163 177 196 213 227 238 248 251 255 258 261 261 260 260 259 261 264 261 259 257 250 246 241 239 237 233 230 228 225 222 221 220 220 220 220 224 228 236 249 245 238 233 233 231 235 243 246 245 237 233 228 229 232 230 228 223 223 221 221 221 217 213 214 210 209 209 208 213 220 220 217 224 228 238 273 298 317 358 378 382 374 407 391 413 392 395 427 417 385 385 402 439 445 443 430 470 494 498 513 513 508 496 472 451 445 443 445 462 514 495 447 447 519 526 486 476 531 531 529 500 498 525 540 574 581 578 582 579 581 589 608 628 652 682 712 737 758 765 771 761 770 773 792 805 813 820 828 830 829 -2147483647 -2147483647 -2147483647 -2147483647 -2147483647 -2147483647 -2147483647 -2147483647 -2147483647 -2147483647 -2147483647 -2147483647 -2147483647 -2147483647 -2147483647 -2147483647 -2147483647 -2147483647 -2147483647 -2147483647 -2147483647 -2147483647 -2147483647 -2147483647 -2147483647 -2147483647 -2147483647 -2147483647 -2147483647 -2147483647 -2147483647 -2147483647 -2147483647 -2147483647 -2147483647 -2147483647 -2147483647 -2147483647 -2147483647 -2147483647
111 112 113 112 116 125 124 129 151 174 160 170 176 166 158 152 147 138 127 131 117 129 119 128 144 153 169 164 150 143 135 133 131 126 118 116 116 118 120 125 126 130 134 132 131 129 125 124 133 147 165 182 197 213 224 237 254 257 259 259 260 262 266 268 264 261 262 264 265 268 266 261 256 251 248 249 245 242 238 231 231 229 223 224 224 226 229 238 249 253 244 239 237 235 236 243 256 262 255 249 242 237 233 231 232 233 232 230 228 226 224 222 222 219 214 211 210 208 206 207 209 207 206 213 230 244 261 282 315 340 349 359 361 362 370 375 373 387 397 400 392 382 410 419 405 427 431 445 432 451 470 488 501 502 503 510 515 496 449 442 471 466 435 443 488 521 492 464 488 484 480 481 491 529 555 557 561 568 573 588 600 619 643 667 695 726 754 766 771 760 762 769 786 799 807 812 817 819 817 -2147483647 -2147483647 -2147483647 -2147483647 -2147483647 -2147483647 -2147483647 -2147483647 -2147483647 -2147483647 -2147483647 -2147483647 -2147483647 -2147483647 -2147483647 -2147483647 -2147483647 -2147483647 -2147483647 -2147483647 -2147483647 -2147483647 -2147483647 -2147483647 -2147483647 -2147483647 -2147483647 -2147483647 -2147483647 -2147483647 -2147483647 -2147483647 -2147483647 -2147483647 -2147483647 -2147483647 -2147483647 -2147483647 -2147483647 -2147483647 -2147483647
117 118 119 117 119 120 129 142 153 151 160 144 163 151 144 145 139 131 125 117 111 114 128 136 137 150 157 155 147 143 134 133 133 128 128 124 118 117 123 126 125 133 133 132 129 127 125 130 136 150 166 185 210 227 233 239 249 260 264 262 263 267 273 275 272 268 266 266 269 271 272 273 271 268 268 264 260 256 251 241 239 233 231 232 238 257 267 292 314 326 288 271 258 243 243 250 264 268 265 254 246 236 234 231 234 238 237 237 233 230 229 228 226 226 226 224 216 211 207 205 206 202 203 207 218 227 239 251 268 287 300 324 340 355 365 363 367 371 378 394 388 386 383 388 398 398 405 407 410 416 424 427 440 455 495 519 526 511 471 430 456 457 454 430 425 494 550 530 496 476 499 505 499 495 515 532 563 564 565 582 605 627 652 675 694 719 737 755 751 754 764 777 792 799 805 809 808 803 -2147483647 -2147483647 -2147483647 -2147483647 -2147483647 -2147483647 -2147483647 -2147483647 -2147483647 -2147483647 -2147483647 -2147483647 -2147483647 -2147483647 -2147483647 -2147483647 -2147483647 -2147483647 -2147483647 -2147483647 -2147483647 -2147483647 -2147483647 -2147483647 -2147483647 -2147483647 -2147483647 -2147483647 -2147483647 -2147483647 -2147483647 -2147483647 -2147483647 -2147483647 -2147483647 -2147483647 -2147483647 -2147483647 -2147483647 -2147483647 -2147483647 -2147483647
124 128 124 125 127 126 126 126 130 134 134 139 143 138 131 128 125 123 118 124 114 114 126 128 131 136 143 148 147 144 141 139 138 136 135 132 128 123 124 127 130 134 133 128 131 131 128 133 144 158 173 195 220 231 229 237 249 255 266 270 268 274 278 278 278 276 273 271 270 276 276 278 282 281 280 278 277 268 259 252 248 242 241 240 241 240 252 280 301 302 277 265 276 258 272 305 299 287 263 255 249 241 232 231 232 240 249 248 243 241 236 233 232 228 226 223 219 213 209 208 204 201 201 205 212 220 228 241 257 275 298 320 337 361 370 371 375 379 388 402 412 397 401 396 397 402 402 421 426 427 429 436 434 435 436 456 447 448 442 445 480 487 464 449 403 464 531 516 548 545 560 546 520 518 525 515 534 561 580 584 600 630 653 674 697 708 732 733 742 756 769 779 791 797 808 813 804 -2147483647 -2147483647 -2147483647 -2147483647 -2147483647 -2147483647 -2147483647 -2147483647 -2147483647 -2147483647 -2147483647 -2147483647 -2147483647 -2147483647 -2147483647 -2147483647 -2147483647 -2147483647 -2147483647 -2147483647 -2147483647 -2147483647 -2147483647 -2147483647 -2147483647 -2147483647 -2147483647 -2147483647 -2147483647 -2147483647 -2147483647 -2147483647 -2147483647 -2147483647 -2147483647 -2147483647 -2147483647 -2147483647 -2147483647 -2147483647 -2147483647 -2147483647 -2147483647
136 139 138 136 135 133 132 131 132 133 134 138 144 141 137 132 129 125 120 117 115 119 130 127 128 137 147 148 152 154 155 155 151 145 137 136 132 129 127 130 133 137 137 130 131 131 133 141 146 158 170 189 203 219 227 242 241 253 265 272 274 278 284 281 284 288 286 282 280 280 283 286 286 285 281 280 278 274 268 261 257 253 251 256 264 261 250 260 268 273 265 262 260 272 288 284 284 312 306 295 271 252 233 235 238 245 258 272 266 256 249 248 248 242 235 231 228 225 219 209 210 205 204 205 213 222 238 254 264 275 301 333 363 373 387 393 400 409 408 411 409 413 422 437 477 489 488 493 491 493 470 464 450 459 455 458 456 474 457 463 462 472 428 393 400 431 447 451 513 512 545 551 536 539 528 534 537 557 588 598 604 625 655 670 689 704 709 718 736 760 776 784 791 802 809 806 -2147483647 -2147483647 -2147483647 -2147483647 -2147483647 -2147483647 -2147483647 -2147483647 -2147483647 -2147483647 -2147483647 -2147483647 -2147483647 -2147483647 -2147483647 -2147483647 -2147483647 -2147483647 -2147483647 -2147483647 -2147483647 -2147483647 -2147483647 -2147483647 -2147483647 -2147483647 -2147483647 -2147483647 -2147483647 -2147483647 -2147483647 -2147483647 -2147483647 -2147483647 -2147483647 -2147483647 -2147483647 -2147483647 -2147483647 -2147483647 -2147483647 -2147483647 -2147483647 -2147483647
152 179 182 161 156 148 146 146 148 143 146 149 157 158 155 147 139 129 119 114 110 128 132 130 135 143 146 153 155 158 158 158 153 149 148 144 141 136 132 132 135 138 134 130 133 137 142 145 150 156 172 186 200 215 223 236 247 254 261 271 278 280 283 282 287 288 290 291 289 289 289 290 290 289 289 289 288 283 278 276 274 284 267 260 257 259 261 263 266 268 270 268 267 268 266 268 269 274 264 269 316 261 291 301 274 259 268 278 278 277 276 270 261 256 254 250 247 239 230 228 223 215 207 208 213 227 252 276 299 308 326 349 374 382 381 375 368 370 371 373 392 390 407 442 452 510 541 540 532 558 542 537 534 537 527 500 515 513 488 471 445 423 410 396 392 392 397 420 489 488 543 539 524 521 545 556 560 558 582 606 616 631 653 670 679 695 700 705 726 754 772 780 787 787 789 -2147483647 -2147483647 -2147483647 -2147483647 -2147483647 -2147483647 -2147483647 -2147483647 -2147483647 -2147483647 -2147483647 -2147483647 -2147483647 -2147483647 -2147483647 -2147483647 -2147483647 -2147483647 -2147483647 -2147483647 -2147483647 -2147483647 -2147483647 -2147483647 -2147483647 -2147483647 -2147483647 -2147483647 -2147483647 -2147483647 -2147483647 -2147483647 -2147483647 -2147483647 -2147483647 -2147483647 -2147483647 -2147483647 -2147483647 -2147483647 -2147483647 -2147483647 -2147483647 -2147483647 -2147483647
180 171 167 167 181 183 179 177 176 174 180 181 174 160 152 146 140 140 134 130 121 124 130 134 139 146 152 168 186 184 175 173 167 165 163 159 160 151 142 137 142 141 135 140 145 152 152 160 172 193 209 241 261 275 275 274 283 286 286 286 294 294 292 292 295 295 296 298 300 299 299 301 297 298 299 300 301 299 302 321 310 312 311 268 267 267 272 277 278 282 285 285 293 297 305 299 278 275 267 258 247 241 238 246 271 266 294 287 275 286 297 293 285 286 298 293 282 285 273 264 254 269 246 214 231 249 277 321 326 307 329 367 403 437 444 434 414 397 403 402 399 384 393 409 426 491 539 542 543 547 525 521 551 559 560 575 585 596 595 571 510 474 461 457 483 432 417 419 447 499 528 542 533 518 535 564 573 561 577 604 618 635 653 663 682 689 691 700 726 750 760 761 758 -2147483647 -2147483647 -2147483647 -2147483647 -2147483647 -2147483647 -2147483647 -2147483647 -2147483647 -2147483647 -2147483647 -2147483647 -2147483647 -2147483647 -2147483647 -2147483647 -2147483647 -2147483647 -2147483647 -2147483647 -2147483647 -2147483647 -2147483647 -2147483647 -2147483647 -2147483647 -2147483647 -2147483647 -2147483647 -2147483647 -2147483647 -2147483647 -2147483647 -2147483647 -2147483647 -2147483647 -2147483647 -2147483647 -2147483647 -2147483647 -2147483647 -2147483647 -2147483647 -2147483647 -2147483647 -2147483647 -2147483647
177 172 175 173 173 178 183 181 187 195 205 215 204 212 208 205 199 166 154 143 148 143 142 141 145 154 168 188 202 213 212 200 203 205 213 222 223 187 162 145 148 149 146 164 183 176 199 205 229 237 244 251 267 289 310 306 300 300 305 309 311 317 320 319 320 319 319 320 318 317 319 326 323 316 321 326 318 314 310 307 307 301 283 273 272 282 291 290 295 297 299 301 300 300 297 293 289 301 289 284 284 266 257 239 235 245 264 264 288 317 309 295 290 274 280 288 299 325 333 323 323 305 285 247 276 284 316 353 326 308 377 421 440 433 424 437 472 491 476 463 434 409 402 394 401 432 439 421 438 469 500 526 547 573 576 605 625 630 642 656 670 636 608 578 587 560 522 453 495 511 518 512 544 538 537 553 564 575 587 602 621 630 647 664 681 692 704 718 737 750 752 -2147483647 -2147483647 -2147483647 -2147483647 -2147483647 -2147483647 -2147483647 -2147483647 -2147483647 -2147483647 -2147483647 -2147483647 -2147483647 -2147483647 -2147483647 -2147483647 -2147483647 -2147483647 -2147483647 -2147483647 -2147483647 -2147483647 -2147483647 -2147483647 -2147483647 -2147483647 -2147483647 -2147483647 -2147483647 -2147483647 -2147483647 -2147483647 -2147483647 -2147483647 -2147483647 -2147483647 -2147483647 -2147483647 -2147483647 -2147483647 -2147483647 -2147483647 -2147483647 -2147483647 -2147483647 -2147483647 -2147483647 -2147483647 -2147483647
185 184 181 180 180 187 192 188 192 201 232 207 202 218 222 231 227 222 215 204 200 176 167 160 164 170 182 216 247 267 291 284 277 259 253 212 184 179 181 178 239 238 260 252 313 306 314 333 332 324 362 376 385 396 421 403 369 359 326 299 295 309 323 341 355 359 355 353 352 343 339 337 335 333 332 332 328 329 325 321 323 325 310 301 308 315 321 316 328 323 322 323 316 314 315 313 305 298 292 283 276 268 260 261 239 258 291 276 288 310 322 311 307 287 313 299 286 300 298 278 266 277 284 297 265 264 254 253 285 293 353 345 380 387 392 365 387 413 424 405 421 458 458 430 434 406 409 439 486 518 533 558 595 614 629 632 625 618 613 585 587 641 633 584 574 553 515 477 494 541 524 510 530 533 533 548 569 581 590 604 615 627 639 660 686 697 710 716 717 -2147483647 -2147483647 -2147483647 -2147483647 -2147483647 -2147483647 -2147483647 -2147483647 -2147483647 -2147483647 -2147483647 -2147483647 -2147483647 -2147483647 -2147483647 -2147483647 -2147483647 -2147483647 -2147483647 -2147483647 -2147483647 -2147483647 -2147483647 -2147483647 -2147483647 -2147483647 -2147483647 -2147483647 -2147483647 -2147483647 -2147483647 -2147483647 -2147483647 -2147483647 -2147483647 -2147483647 -2147483647 -2147483647 -2147483647 -2147483647 -2147483647 -2147483647 -2147483647 -2147483647 -2147483647 -2147483647 -2147483647 -2147483647 -2147483647 -2147483647 -2147483647
198 195 195 191 203 208 203 200 206 218 225 210 206 219 201 194 196 176 174 172 165 164 164 165 180 196 205 215 224 228 256 258 255 252 254 266 238 224 212 196 220 231 285 269 302 351 375 383 372 357 355 332 323 355 390 414 421 397 349 332 317 315 330 341 353 356 361 357 358 357 359 359 358 356 349 352 355 360 358 354 351 353 355 356 363 359 360 356 359 344 343 342 340 339 338 331 326 318 308 297 288 275 260 251 246 250 260 265 275 294 293 290 283 278 273 276 290 297 282 286 271 256 253 284 295 294 289 295 268 286 299 291 320 325 318 344 338 394 401 386 381 411 425 424 404 402 455 492 515 531 561 555 552 559 605 595 614 575 546 557 565 563 602 592 566 556 520 490 535 529 527 524 518 530 541 554 563 576 585 604 609 611 632 660 686 698 701 -2147483647 -2147483647 -2147483647 -2147483647 -2147483647 -2147483647 -2147483647 -2147483647 -2147483647 -2147483647 -2147483647 -2147483647 -2147483647 -2147483647 -2147483647 -2147483647 -2147483647 -2147483647 -2147483647 -2147483647 -2147483647 -2147483647 -2147483647 -2147483647 -2147483647 -2147483647 -2147483647 -2147483647 -2147483647 -2147483647 -2147483647 -2147483647 -2147483647 -2147483647 -2147483647 -2147483647 -2147483647 -2147483647 -2147483647 -2147483647 -2147483647 -2147483647 -2147483647 -2147483647 -2147483647 -2147483647 -2147483647 -2147483647 -2147483647 -2147483647 -2147483647 -2147483647 -2147483647
207 204 200 199 212 207 200 201 200 200 197 191 192 193 198 218 221 179 177 178 176 172 173 177 181 192 205 227 255 288 317 369 396 288 367 343 306 290 240 228 289 311 331 343 346 288 298 269 247 260 288 284 290 288 291 308 355 410 420 416 388 361 408 434 447 436 414 402 397 390 389 400 415 414 381 388 394 387 390 390 366 364 369 387 397 393 387 377 378 365 364 360 361 359 356 353 344 341 329 322 308 300 288 277 274 273 273 275 279 280 287 284 285 281 281 286 305 314 298 281 273 264 256 255 260 265 265 268 268 274 277 284 296 284 297 302 314 328 329 351 384 384 405 429 400 415 448 479 513 531 527 537 541 531 528 537 547 546 542 516 533 547 560 569 576 568 543 544 503 530 533 520 525 532 543 555 564 580 592 598 605 616 643 668 685 696 -2147483647 -2147483647 -2147483647 -2147483647 -2147483647 -2147483647 -2147483647 -2147483647 -2147483647 -2147483647 -2147483647 -2147483647 -2147483647 -2147483647 -2147483647 -2147483647 -2147483647 -2147483647 -2147483647 -2147483647 -2147483647 -2147483647 -2147483647 -2147483647 -2147483647 -2147483647 -2147483647 -2147483647 -2147483647 -2147483647 -2147483647 -2147483647 -2147483647 -2147483647 -2147483647 -2147483647 -2147483647 -2147483647 -2147483647 -2147483647 -2147483647 -2147483647 -2147483647 -2147483647 -2147483647 -2147483647 -2147483647 -2147483647 -2147483647 -2147483647 -2147483647 -2147483647 -2147483647 -2147483647
219 216 211 209 207 208 200 208 213 225 219 210 214 195 201 209 201 191 184 193 195 212 219 206 238 261 285 283 304 290 296 307 296 247 266 277 270 245 187 192 213 198 197 210 222 212 235 235 259 317 323 320 323 305 296 321 323 332 336 369 388 363 427 430 431 432 428 425 431 423 423 420 403 395 393 398 397 394 392 390 405 428 451 467 444 418 408 392 388 394 404 399 392 390 386 378 375 366 357 352 343 334 320 312 307 301 296 293 293 293 293 292 290 291 291 295 307 320 307 291 287 275 268 268 270 269 271 270 276 281 285 283 287 290 297 302 306 317 326 337 348 376 388 399 408 403 451 478 486 502 514 524 528 528 528 539 547 545 537 527 523 563 562 551 552 561 565 555 518 508 528 531 532 535 546 557 572 587 600 612 621 637 657 667 667 -2147483647 -2147483647 -2147483647 -2147483647 -2147483647 -2147483647 -2147483647 -2147483647 -2147483647 -2147483647 -2147483647 -2147483647 -2147483647 -2147483647 -2147483647 -2147483647 -2147483647 -2147483647 -2147483647 -2147483647 -2147483647 -2147483647 -2147483647 -2147483647 -2147483647 -2147483647 -2147483647 -2147483647 -2147483647 -2147483647 -2147483647 -2147483647 -2147483647 -2147483647 -2147483647 -2147483647 -2147483647 -2147483647 -2147483647 -2147483647 -2147483647 -2147483647 -2147483647 -2147483647 -2147483647 -2147483647 -2147483647 -2147483647 -2147483647 -2147483647 -2147483647 -2147483647 -2147483647 -2147483647 -2147483647
231 227 227 224 221 221 219 207 210 208 205 208 210 216 213 206 209 208 215 207 204 199 201 199 202 202 210 226 224 229 231 233 233 232 218 216 223 230 178 183 187 181 205 220 240 219 245 217 231 261 282 275 302 268 267 316 302 316 305 290 303 300 334 343 346 355 366 375 386 393 400 406 411 419 423 426 422 425 421 417 414 410 413 417 424 425 437 432 435 456 467 461 463 453 431 418 406 396 388 384 383 373 363 344 332 327 320 321 318 326 321 313 305 305 311 311 318 327 327 314 314 293 290 291 288 287 291 287 295 298 299 298 298 298 301 305 316 325 356 366 388 395 406 406 405 398 419 445 460 479 502 505 515 522 527 520 528 539 540 549 541 536 548 558 574 542 538 550 537 515 512 520 531 540 554 567 578 589 602 614 631 647 646 -2147483647 -2147483647 -2147483647 -2147483647 -2147483647 -2147483647 -2147483647 -2147483647 -2147483647 -2147483647 -2147483647 -2147483647 -2147483647 -2147483647 -2147483647 -2147483647 -2147483647 -2147483647 -2147483647 -2147483647 -2147483647 -2147483647 -2147483647 -2147483647 -2147483647 -2147483647 -2147483647 -2147483647 -2147483647 -2147483647 -2147483647 -2147483647 -2147483647 -2147483647 -2147483647 -2147483647 -2147483647 -2147483647 -2147483647 -2147483647 -2147483647 -2147483647 -2147483647 -2147483647 -2147483647 -2147483647 -2147483647 -2147483647 -2147483647 -2147483647 -2147483647 -2147483647 -2147483647 -2147483647 -2147483647 -2147483647 -2147483647
248 246 244 241 236 243 232 222 219 218 217 217 244 268 293 258 236 220 212 214 212 213 219 217 219 217 216 220 228 237 234 236 243 241 247 279 260 256 235 197 171 184 196 196 190 196 208 211 200 216 230 240 251 228 252 280 289 283 301 287 300 312 332 342 358 373 396 404 417 428 435 437 447 458 460 458 455 452 450 450 445 445 445 446 446 451 460 446 446 442 440 439 436 435 433 448 463 459 442 436 434 415 398 373 361 352 352 350 358 377 387 374 348 359 349 342 343 345 349 341 329 311 321 318 312 327 320 315 308 302 306 309 318 316 315 316 322 332 358 382 406 413 413 416 423 426 422 422 441 447 456 471 488 499 514 535 536 533 510 548 563 528 528 558 561 554 530 515 513 519 522 523 538 549 562 577 586 593 606 623 643 651 640 -2147483647 -2147483647 -2147483647 -2147483647 -2147483647 -2147483647 -2147483647 -2147483647 -2147483647 -2147483647 -2147483647 -2147483647 -2147483647 -2147483647 -2147483647 -2147483647 -2147483647 -2147483647 -2147483647 -2147483647 -2147483647 -2147483647 -2147483647 -2147483647 -2147483647 -2147483647 -2147483647 -2147483647 -2147483647 -2147483647 -2147483647 -2147483647 -2147483647 -2147483647 -2147483647 -2147483647 -2147483647 -2147483647 -2147483647 -2147483647 -2147483647 -2147483647 -2147483647 -2147483647 -2147483647 -2147483647 -2147483647 -2147483647 -2147483647 -2147483647 -2147483647 -2147483647 -2147483647 -2147483647 -2147483647 -2147483647 -2147483647
273 264 256 255 257 246 239 237 234 234 232 230 228 229 229 228 228 226 226 224 226 236 259 266 247 237 232 232 232 233 232 239 244 250 258 263 267 266 233 199 174 178 184 187 192 189 196 197 209 200 209 217 225 228 237 245 261 273 288 333 349 357 377 385 396 411 428 442 457 470 480 481 485 490 489 490 490 490 491 490 484 485 496 495 502 505 502 484 481 478 482 474 469 466 461 454 448 443 440 444 464 499 490 442 406 397 399 401 403 386 378 373 385 469 503 475 441 429 431 425 397 374 366 357 350 348 335 335 332 334 334 327 324 328 330 330 329 341 365 399 398 394 408 429 440 450 458 463 479 460 478 493 497 503 516 496 496 547 530 541 557 563 535 515 514 526 524 523 521 519 523 533 545 561 573 589 598 604 615 632 648 647 -2147483647 -2147483647 -2147483647 -2147483647 -2147483647 -2147483647 -2147483647 -2147483647 -2147483647 -2147483647 -2147483647 -2147483647 -2147483647 -2147483647 -2147483647 -2147483647 -2147483647 -2147483647 -2147483647 -2147483647 -2147483647 -2147483647 -2147483647 -2147483647 -2147483647 -2147483647 -2147483647 -2147483647 -2147483647 -2147483647 -2147483647 -2147483647 -2147483647 -2147483647 -2147483647 -2147483647 -2147483647 -2147483647 -2147483647 -2147483647 -2147483647 -2147483647 -2147483647 -2147483647 -2147483647 -2147483647 -2147483647 -2147483647 -2147483647 -2147483647 -2147483647 -2147483647 -2147483647 -2147483647 -2147483647 -2147483647 -2147483647 -2147483647
324 293 279 305 294 280 270 252 251 251 247 247 244 245 243 243 244 242 244 242 242 244 244 246 245 245 243 235 237 242 259 273 274 283 293 295 285 247 225 200 186 185 188 188 192 194 195 198 199 203 208 213 217 223 229 253 274 296 326 356 420 452 457 466 460 485 498 503 540 535 550 530 518 515 519 521 520 518 521 525 522 524 537 545 555 537 523 555 536 518 537 522 516 512 503 497 491 477 466 461 448 441 438 455 464 463 463 462 492 479 459 393 385 415 440 447 456 463 459 443 457 467 460 469 476 447 423 395 367 346 341 346 351 336 338 337 338 348 373 392 399 397 404 415 416 440 451 470 464 492 501 512 510 506 516 512 467 518 520 512 528 520 547 554 530 517 511 519 522 530 535 544 558 569 579 594 604 606 614 625 636 -2147483647 -2147483647 -2147483647 -2147483647 -2147483647 -2147483647 -2147483647 -2147483647 -2147483647 -2147483647 -2147483647 -2147483647 -2147483647 -2147483647 -2147483647 -2147483647 -2147483647 -2147483647 -2147483647 -2147483647 -2147483647 -2147483647 -2147483647 -2147483647 -2147483647 -2147483647 -2147483647 -2147483647 -2147483647 -2147483647 -2147483647 -2147483647 -2147483647 -2147483647 -2147483647 -2147483647 -2147483647 -2147483647 -2147483647 -2147483647 -2147483647 -2147483647 -2147483647 -2147483647 -2147483647 -2147483647 -2147483647 -2147483647 -2147483647 -2147483647 -2147483647 -2147483647 -2147483647 -2147483647 -2147483647 -2147483647 -2147483647 -2147483647 -2147483647
285 281 301 330 320 304 290 272 269 267 263 263 262 262 260 260 259 259 259 260 259 256 255 254 252 252 253 248 246 249 259 280 305 315 338 346 352 305 261 232 212 205 199 200 201 205 210 222 239 219 218 221 231 244 273 275 305 315 359 382 407 441 475 503 506 521 550 554 550 549 540 542 542 544 549 550 548 551 559 561 552 548 543 539 550 548 528 539 552 542 544 555 548 531 552 545 534 516 508 506 495 482 466 454 443 434 425 435 422 414 404 393 388 401 425 430 435 417 402 412 414 414 398 396 446 431 445 445 413 363 341 346 362 362 357 360 355 353 369 380 384 387 395 406 432 451 436 463 445 479 497 502 507 522 528 520 496 486 507 497 511 510 525 518 517 516 524 526 531 538 546 561 572 581 589 596 598 595 -2147483647 -2147483647 -2147483647 -2147483647 -2147483647 -2147483647 -2147483647 -2147483647 -2147483647 -2147483647 -2147483647 -2147483647 -2147483647 -2147483647 -2147483647 -2147483647 -2147483647 -2147483647 -2147483647 -2147483647 -2147483647 -2147483647 -2147483647 -2147483647 -2147483647 -2147483647 -2147483647 -2147483647 -2147483647 -2147483647 -2147483647 -2147483647 -2147483647 -2147483647 -2147483647 -2147483647 -2147483647 -2147483647 -2147483647 -2147483647 -2147483647 -2147483647 -2147483647 -2147483647 -2147483647 -2147483647 -2147483647 -2147483647 -2147483647 -2147483647 -2147483647 -2147483647 -2147483647 -2147483647 -2147483647 -2147483647 -2147483647 -2147483647 -2147483647 -2147483647 -2147483647 -2147483647
288 279 276 296 309 302 295 301 292 287 282 280 279 276 278 280 279 279 279 276 276 277 275 274 271 269 265 263 262 265 259 260 267 292 321 316 324 322 301 292 273 266 264 262 273 285 298 288 279 240 245 243 268 286 309 310 340 363 367 390 406 431 467 486 493 505 518 529 534 541 552 560 569 579 581 582 578 580 577 578 574 573 571 569 568 567 565 559 558 557 556 554 552 551 550 565 570 564 545 537 530 517 511 501 480 461 458 451 443 429 409 427 409 407 406 405 424 438 473 443 403 411 439 404 374 359 366 389 397 389 362 350 358 365 373 372 373 370 370 374 382 390 397 404 408 409 414 433 444 473 501 492 508 514 508 506 505 514 508 504 510 509 511 516 519 527 536 538 539 546 555 567 579 589 589 587 -2147483647 -2147483647 -2147483647 -2147483647 -2147483647 -2147483647 -2147483647 -2147483647 -2147483647 -2147483647 -2147483647 -2147483647 -2147483647 -2147483647 -2147483647 -2147483647 -2147483647 -2147483647 -2147483647 -2147483647 -2147483647 -2147483647 -2147483647 -2147483647 -2147483647 -2147483647 -2147483647 -2147483647 -2147483647 -2147483647 -2147483647 -2147483647 -2147483647 -2147483647 -2147483647 -2147483647 -2147483647 -2147483647 -2147483647 -2147483647 -2147483647 -2147483647 -2147483647 -2147483647 -2147483647 -2147483647 -2147483647 -2147483647 -2147483647 -2147483647 -2147483647 -2147483647 -2147483647 -2147483647 -2147483647 -2147483647 -2147483647 -2147483647 -2147483647 -2147483647 -2147483647 -2147483647 -2147483647 -2147483647
323 292 279 299 301 299 295 300 301 297 295 296 296 297 295 296 295 296 296 295 297 294 289 287 286 288 280 274 273 269 261 262 259 254 257 269 261 253 254 240 234 252 307 336 343 365 386 332 284 278 287 280 305 336 336 368 369 393 406 422 438 458 471 485 499 514 529 542 565 578 587 595 602 607 609 608 611 609 612 612 611 608 606 605 597 596 597 601 606 604 608 600 600 595 586 575 574 568 562 559 553 552 544 524 508 500 496 489 473 459 440 433 414 398 394 396 403 412 439 456 460 418 394 412 429 408 363 346 348 352 360 366 366 370 376 383 387 388 386 382 386 387 389 390 391 396 398 399 412 420 446 474 513 536 528 518 521 494 499 504 507 511 514 521 534 542 550 555 561 561 563 572 574 573 571 -2147483647 -2147483647 -2147483647 -2147483647 -2147483647 -2147483647 -2147483647 -2147483647 -2147483647 -2147483647 -2147483647 -2147483647 -2147483647 -2147483647 -2147483647 -2147483647 -2147483647 -2147483647 -2147483647 -2147483647 -2147483647 -2147483647 -2147483647 -2147483647 -2147483647 -2147483647 -2147483647 -2147483647 -2147483647 -2147483647 -2147483647 -2147483647 -2147483647 -2147483647 -2147483647 -2147483647 -2147483647 -2147483647 -2147483647 -2147483647 -2147483647 -2147483647 -2147483647 -2147483647 -2147483647 -2147483647 -2147483647 -2147483647 -2147483647 -2147483647 -2147483647 -2147483647 -2147483647 -2147483647 -2147483647 -2147483647 -2147483647 -2147483647 -2147483647 -2147483647 -2147483647 -2147483647 -2147483647 -2147483647 -2147483647
320 330 303 292 299 305 309 312 316 319 317 316 313 315 318 319 323 326 324 322 318 308 307 303 301 301 298 291 293 286 286 275 268 261 255 251 251 244 244 239 238 233 241 244 264 273 292 316 309 322 328 317 329 338 369 384 407 423 438 460 470 494 510 522 535 551 569 578 592 607 615 622 631 645 655 652 651 654 640 639 631 628 630 634 632 631 631 634 629 622 623 628 638 646 634 624 631 624 612 593 581 576 563 554 542 537 539 523 509 487 465 450 434 430 414 399 409 404 403 422 463 465 441 409 393 400 413 363 355 352 362 369 382 384 388 388 395 400 398 391 396 394 389 390 396 399 396 395 396 411 419 432 441 454 486 486 484 493 496 499 508 512 516 522 534 544 557 569 574 575 570 573 574 575 579 -2147483647 -2147483647 -2147483647 -2147483647 -2147483647 -2147483647 -2147483647 -2147483647 -2147483647 -2147483647 -2147483647 -2147483647 -2147483647 -2147483647 -2147483647 -2147483647 -2147483647 -2147483647 -2147483647 -2147483647 -2147483647 -2147483647 -2147483647 -2147483647 -2147483647 -2147483647 -2147483647 -2147483647 -2147483647 -2147483647 -2147483647 -2147483647 -2147483647 -2147483647 -2147483647 -2147483647 -2147483647 -2147483647 -2147483647 -2147483647 -2147483647 -2147483647 -2147483647 -2147483647 -2147483647 -2147483647 -2147483647 -2147483647 -2147483647 -2147483647 -2147483647 -2147483647 -2147483647 -2147483647 -2147483647 -2147483647 -2147483647 -2147483647 -2147483647 -2147483647 -2147483647 -2147483647 -2147483647 -2147483647 -2147483647
299 305 316 321 314 324 328 331 330 336 342 336 332 333 336 335 335 332 333 330 327 324 326 325 325 322 315 308 309 302 300 302 293 282 279 269 273 271 255 252 261 249 252 263 288 319 340 364 351 370 388 363 370 386 403 435 450 482 483 505 509 519 534 555 575 586 605 614 626 634 647 653 672 686 694 673 657 696 696 677 685 676 667 664 670 657 657 665 662 672 668 672 673 672 678 673 665 644 644 629 621 615 605 587 574 559 553 544 534 516 503 490 476 461 459 429 409 405 408 412 419 449 455 449 443 410 393 382 376 371 371 382 387 397 403 407 406 404 406 408 408 409 407 407 408 409 408 406 406 411 414 426 437 447 460 470 477 483 490 499 507 513 520 528 529 534 553 570 572 573 578 587 597 592 589 -2147483647 -2147483647 -2147483647 -2147483647 -2147483647 -2147483647 -2147483647 -2147483647 -2147483647 -2147483647 -2147483647 -2147483647 -2147483647 -2147483647 -2147483647 -2147483647 -2147483647 -2147483647 -2147483647 -2147483647 -2147483647 -2147483647 -2147483647 -2147483647 -2147483647 -2147483647 -2147483647 -2147483647 -2147483647 -2147483647 -2147483647 -2147483647 -2147483647 -2147483647 -2147483647 -2147483647 -2147483647 -2147483647 -2147483647 -2147483647 -2147483647 -2147483647 -2147483647 -2147483647 -2147483647 -2147483647 -2147483647 -2147483647 -2147483647 -2147483647 -2147483647 -2147483647 -2147483647 -2147483647 -2147483647 -2147483647 -2147483647 -2147483647 -2147483647 -2147483647 -2147483647 -2147483647 -2147483647 -2147483647 -2147483647
305 309 317 344 350 339 344 347 351 351 347 349 348 348 348 348 345 346 346 344 344 343 341 340 341 338 330 330 326 324 318 318 301 302 296 290 281 275 265 266 269 279 306 325 339 369 399 407 412 410 427 448 432 448 454 480 476 509 509 527 548 550 566 581 588 606 617 637 653 663 658 693 706 698 728 714 700 677 678 699 695 693 706 704 713 714 698 682 672 682 676 684 689 703 693 700 687 670 665 663 663 648 638 619 605 590 580 572 555 543 529 525 517 509 480 462 436 422 427 421 406 409 433 443 460 450 436 418 412 409 403 403 404 408 417 419 421 421 423 423 426 424 423 419 423 423 423 420 420 423 427 435 442 454 462 471 476 483 491 500 507 517 531 539 540 546 561 571 573 582 591 602 602 589 -2147483647 -2147483647 -2147483647 -2147483647 -2147483647 -2147483647 -2147483647 -2147483647 -2147483647 -2147483647 -2147483647 -2147483647 -2147483647 -2147483647 -2147483647 -2147483647 -2147483647 -2147483647 -2147483647 -2147483647 -2147483647 -2147483647 -2147483647 -2147483647 -2147483647 -2147483647 -2147483647 -2147483647 -2147483647 -2147483647 -2147483647 -2147483647 -2147483647 -2147483647 -2147483647 -2147483647 -2147483647 -2147483647 -2147483647 -2147483647 -2147483647 -2147483647 -2147483647 -2147483647 -2147483647 -2147483647 -2147483647 -2147483647 -2147483647 -2147483647 -2147483647 -2147483647 -2147483647 -2147483647 -2147483647 -2147483647 -2147483647 -2147483647 -2147483647 -2147483647 -2147483647 -2147483647 -2147483647 -2147483647 -2147483647 -2147483647
323 338 330 344 355 367 361 366 369 371 366 364 364 363 370 370 373 367 366 368 380 382 365 357 351 351 348 346 341 333 331 324 321 321 311 297 286 283 275 268 281 300 335 336 360 367 367 366 396 417 394 443 433 503 468 505 508 523 542 552 558 579 591 607 614 631 633 639 635 648 648 684 682 701 727 751 735 700 693 700 702 707 740 740 736 741 734 748 737 732 734 714 701 701 711 705 709 712 729 720 691 675 664 647 639 617 607 588 580 574 553 545 542 524 510 487 470 445 430 421 423 435 432 435 437 447 448 437 437 439 440 441 438 434 437 435 434 433 436 436 437 436 436 434 433 431 427 427 428 432 436 444 454 464 475 486 492 490 493 506 515 523 538 549 553 563 571 575 581 590 601 601 589 -2147483647 -2147483647 -2147483647 -2147483647 -2147483647 -2147483647 -2147483647 -2147483647 -2147483647 -2147483647 -2147483647 -2147483647 -2147483647 -2147483647 -2147483647 -2147483647 -2147483647 -2147483647 -2147483647 -2147483647 -2147483647 -2147483647 -2147483647 -2147483647 -2147483647 -2147483647 -2147483647 -2147483647 -2147483647 -2147483647 -2147483647 -2147483647 -2147483647 -2147483647 -2147483647 -2147483647 -2147483647 -2147483647 -2147483647 -2147483647 -2147483647 -2147483647 -2147483647 -2147483647 -2147483647 -2147483647 -2147483647 -2147483647 -2147483647 -2147483647 -2147483647 -2147483647 -2147483647 -2147483647 -2147483647 -2147483647 -2147483647 -2147483647 -2147483647 -2147483647 -2147483647 -2147483647 -2147483647 -2147483647 -2147483647 -2147483647 -2147483647
331 342 339 350 365 372 380 389 391 382 384 383 383 388 386 384 388 382 387 390 404 403 388 387 377 376 386 378 379 364 361 359 371 374 379 365 354 341 323 306 321 352 331 328 349 353 354 334 344 340 373 393 395 422 437 463 492 526 557 572 607 613 626 636 633 632 627 626 623 633 645 666 669 712 759 756 741 726 733 716 694 701 728 742 743 754 770 771 787 796 801 801 778 766 796 730 727 743 714 724 730 724 705 684 665 649 630 606 591 579 584 577 570 540 523 509 489 481 459 440 431 439 434 441 443 431 438 446 451 457 459 459 461 461 458 452 454 453 452 452 452 451 450 449 442 441 437 436 440 441 446 453 464 476 490 501 510 508 508 518 524 533 545 553 564 572 580 585 589 594 594 -2147483647 -2147483647 -2147483647 -2147483647 -2147483647 -2147483647 -2147483647 -2147483647 -2147483647 -2147483647 -2147483647 -2147483647 -2147483647 -2147483647 -2147483647 -2147483647 -2147483647 -2147483647 -2147483647 -2147483647 -2147483647 -2147483647 -2147483647 -2147483647 -2147483647 -2147483647 -2147483647 -2147483647 -2147483647 -2147483647 -2147483647 -2147483647 -2147483647 -2147483647 -2147483647 -2147483647 -2147483647 -2147483647 -2147483647 -2147483647 -2147483647 -2147483647 -2147483647 -2147483647 -2147483647 -2147483647 -2147483647 -2147483647 -2147483647 -2147483647 -2147483647 -2147483647 -2147483647 -2147483647 -2147483647 -2147483647 -2147483647 -2147483647 -2147483647 -2147483647 -2147483647 -2147483647 -2147483647 -2147483647 -2147483647 -2147483647 -2147483647 -2147483647 -2147483647
352 352 358 366 373 386 401 405 400 400 400 406 400 399 400 399 405 406 399 399 392 391 385 382 378 375 378 379 379 382 401 386 394 396 385 353 345 330 319 300 306 315 300 317 331 334 319 322 332 346 344 362 384 409 437 469 500 544 575 610 631 603 594 596 597 588 597 605 636 647 648 656 653 688 724 740 730 713 696 688 705 712 725 733 734 727 753 782 798 811 823 842 860 861 857 852 842 833 794 781 753 742 723 709 693 667 645 628 612 599 585 583 574 562 543 526 510 484 463 453 443 437 433 433 435 444 450 450 466 469 469 477 480 483 483 477 472 465 465 469 467 466 465 462 457 449 449 449 451 454 457 458 468 481 495 511 519 523 524 526 535 545 553 562 570 579 584 583 584 -2147483647 -2147483647 -2147483647 -2147483647 -2147483647 -2147483647 -2147483647 -2147483647 -2147483647 -2147483647 -2147483647 -2147483647 -2147483647 -2147483647 -2147483647 -2147483647 -2147483647 -2147483647 -2147483647 -2147483647 -2147483647 -2147483647 -2147483647 -2147483647 -2147483647 -2147483647 -2147483647 -2147483647 -2147483647 -2147483647 -2147483647 -2147483647 -2147483647 -2147483647 -2147483647 -2147483647 -2147483647 -2147483647 -2147483647 -2147483647 -2147483647 -2147483647 -2147483647 -2147483647 -2147483647 -2147483647 -2147483647 -2147483647 -2147483647 -2147483647 -2147483647 -2147483647 -2147483647 -2147483647 -2147483647 -2147483647 -2147483647 -2147483647 -2147483647 -2147483647 -2147483647 -2147483647 -2147483647 -2147483647 -2147483647 -2147483647 -2147483647 -2147483647 -2147483647 -2147483647 -2147483647
376 382 385 385 393 396 413 433 449 466 482 477 468 450 445 437 430 423 416 413 405 392 388 394 392 392 386 382 374 364 368 359 351 348 349 338 337 327 318 308 310 307 306 321 338 353 343 336 329 332 352 346 384 402 446 476 503 547 584 599 598 548 540 569 606 622 588 597 610 654 636 645 635 674 711 731 749 735 721 691 680 677 687 681 686 663 678 695 696 673 804 848 862 851 867 862 840 835 831 815 787 773 752 730 709 698 678 651 625 601 590 575 565 557 549 539 519 502 476 447 443 427 416 -2147483647 -2147483647 413 432 450 458 462 472 478 488 497 497 491 486 480 482 481 481 479 480 479 478 469 461 462 466 467 469 473 480 485 495 509 518 525 526 537 545 552 567 575 580 582 580 575 -2147483647 -2147483647 -2147483647 -2147483647 -2147483647 -2147483647 -2147483647 -2147483647 -2147483647 -2147483647 -2147483647 -2147483647 -2147483647 -2147483647 -2147483647 -2147483647 -2147483647 -2147483647 -2147483647 -2147483647 -2147483647 -2147483647 -2147483647 -2147483647 -2147483647 -2147483647 -2147483647 -2147483647 -2147483647 -2147483647 -2147483647 -2147483647 -2147483647 -2147483647 -2147483647 -2147483647 -2147483647 -2147483647 -2147483647 -2147483647 -2147483647 -2147483647 -2147483647 -2147483647 -2147483647 -2147483647 -2147483647 -2147483647 -2147483647 -2147483647 -2147483647 -2147483647 -2147483647 -2147483647 -2147483647 -2147483647 -2147483647 -2147483647 -2147483647 -2147483647 -2147483647 -2147483647 -2147483647 -2147483647 -2147483647 -2147483647 -2147483647 -2147483647 -2147483647 -2147483647 -2147483647 -2147483647
418 398 397 399 399 413 420 440 454 466 472 478 463 465 462 452 444 437 432 425 416 408 405 394 396 393 393 385 375 369 367 361 351 360 362 349 340 338 335 329 316 310 311 324 340 353 349 327 324 320 332 339 367 374 422 466 496 517 547 556 513 509 528 519 519 526 557 575 649 655 627 655 641 633 685 708 738 747 743 723 711 690 670 666 692 698 690 689 684 679 687 711 690 670 702 742 735 771 798 787 795 767 750 734 711 689 674 667 647 631 604 586 570 558 544 525 513 501 488 466 449 443 436 432 432 437 443 453 456 456 463 470 476 492 497 496 487 485 488 491 493 486 483 486 491 486 475 474 477 481 483 484 490 498 505 516 523 531 540 548 554 564 572 576 577 574 -2147483647 -2147483647 -2147483647 -2147483647 -2147483647 -2147483647 -2147483647 -2147483647 -2147483647 -2147483647 -2147483647 -2147483647 -2147483647 -2147483647 -2147483647 -2147483647 -2147483647 -2147483647 -2147483647 -2147483647 -2147483647 -2147483647 -2147483647 -2147483647 -2147483647 -2147483647 -2147483647 -2147483647 -2147483647 -2147483647 -2147483647 -2147483647 -2147483647 -2147483647 -2147483647 -2147483647 -2147483647 -2147483647 -2147483647 -2147483647 -2147483647 -2147483647 -2147483647 -2147483647 -2147483647 -2147483647 -2147483647 -2147483647 -2147483647 -2147483647 -2147483647 -2147483647 -2147483647 -2147483647 -2147483647 -2147483647 -2147483647 -2147483647 -2147483647 -2147483647 -2147483647 -2147483647 -2147483647 -2147483647 -2147483647 -2147483647 -2147483647 -2147483647 -2147483647 -2147483647 -2147483647 -2147483647 -2147483647 -2147483647
395 389 397 404 422 428 437 450 460 480 485 481 469 471 470 463 456 451 440 435 427 416 410 400 403 401 402 400 392 386 376 374 373 369 372 360 348 344 343 339 330 320 328 341 356 366 352 337 332 329 337 343 351 367 360 383 397 449 484 482 513 529 539 536 539 546 555 559 558 567 589 604 605 607 605 606 611 725 741 747 726 706 706 709 712 711 709 703 701 699 702 705 698 698 713 723 709 678 653 684 702 691 720 736 709 687 682 655 648 639 631 610 588 564 550 534 518 511 489 476 467 463 459 455 455 458 463 468 471 470 470 473 481 489 490 487 490 489 493 498 496 485 483 487 493 491 486 484 489 493 498 507 509 514 515 526 535 541 551 559 569 572 568 566 571 -2147483647 -2147483647 -2147483647 -2147483647 -2147483647 -2147483647 -2147483647 -2147483647 -2147483647 -2147483647 -2147483647 -2147483647 -2147483647 -2147483647 -2147483647 -2147483647 -2147483647 -2147483647 -2147483647 -2147483647 -2147483647 -2147483647 -2147483647 -2147483647 -2147483647 -2147483647 -2147483647 -2147483647 -2147483647 -2147483647 -2147483647 -2147483647 -2147483647 -2147483647 -2147483647 -2147483647 -2147483647 -2147483647 -2147483647 -2147483647 -2147483647 -2147483647 -2147483647 -2147483647 -2147483647 -2147483647 -2147483647 -2147483647 -2147483647 -2147483647 -2147483647 -2147483647 -2147483647 -2147483647 -2147483647 -2147483647 -2147483647 -2147483647 -2147483647 -2147483647 -2147483647 -2147483647 -2147483647 -2147483647 -2147483647 -2147483647 -2147483647 -2147483647 -2147483647 -2147483647 -2147483647 -2147483647 -2147483647 -2147483647 -2147483647
400 408 411 419 429 441 451 461 471 480 483 469 474 478 476 469 465 461 449 442 435 432 423 417 416 408 405 404 398 395 386 385 381 379 378 378 366 355 351 349 343 333 344 341 342 353 369 378 370 364 341 346 353 374 381 398 422 450 481 506 518 533 540 545 550 557 567 575 574 586 603 605 608 607 606 606 610 620 636 670 698 709 716 724 726 722 719 716 711 711 710 709 710 711 715 718 712 696 688 691 693 685 673 666 666 654 676 671 661 644 620 611 606 593 567 542 529 515 507 494 488 485 480 478 475 474 478 481 483 489 495 499 503 502 496 492 497 501 505 502 503 495 493 493 496 499 499 497 500 503 510 519 523 526 532 540 548 554 563 569 573 573 -2147483647 -2147483647 -2147483647 -2147483647 -2147483647 -2147483647 -2147483647 -2147483647 -2147483647 -2147483647 -2147483647 -2147483647 -2147483647 -2147483647 -2147483647 -2147483647 -2147483647 -2147483647 -2147483647 -2147483647 -2147483647 -2147483647 -2147483647 -2147483647 -2147483647 -2147483647 -2147483647 -2147483647 -2147483647 -2147483647 -2147483647 -2147483647 -2147483647 -2147483647 -2147483647 -2147483647 -2147483647 -2147483647 -2147483647 -2147483647 -2147483647 -2147483647 -2147483647 -2147483647 -2147483647 -2147483647 -2147483647 -2147483647 -2147483647 -2147483647 -2147483647 -2147483647 -2147483647 -2147483647 -2147483647 -2147483647 -2147483647 -2147483647 -2147483647 -2147483647 -2147483647 -2147483647 -2147483647 -2147483647 -2147483647 -2147483647 -2147483647 -2147483647 -2147483647 -2147483647 -2147483647 -2147483647 -2147483647 -2147483647 -2147483647 -2147483647 -2147483647 -2147483647
419 423 419 431 441 451 456 462 472 481 481 477 473 473 474 469 468 467 460 446 440 439 431 423 423 417 414 410 405 402 394 393 392 390 385 382 380 373 369 361 364 357 358 361 360 365 369 368 368 379 378 357 374 391 399 419 439 463 487 508 520 534 544 553 561 570 578 585 594 604 610 614 623 625 631 630 636 648 663 685 701 714 721 728 731 728 729 727 727 723 720 720 723 720 720 719 715 712 706 703 703 694 686 679 672 661 643 631 645 645 624 609 603 589 582 562 544 534 529 521 512 504 501 495 490 489 491 492 493 499 508 517 513 505 505 504 508 508 509 510 512 512 509 510 510 513 514 515 519 518 523 525 532 538 542 555 560 567 576 581 581 565 -2147483647 -2147483647 -2147483647 -2147483647 -2147483647 -2147483647 -2147483647 -2147483647 -2147483647 -2147483647 -2147483647 -2147483647 -2147483647 -2147483647 -2147483647 -2147483647 -2147483647 -2147483647 -2147483647 -2147483647 -2147483647 -2147483647 -2147483647 -2147483647 -2147483647 -2147483647 -2147483647 -2147483647 -2147483647 -2147483647 -2147483647 -2147483647 -2147483647 -2147483647 -2147483647 -2147483647 -2147483647 -2147483647 -2147483647 -2147483647 -2147483647 -2147483647 -2147483647 -2147483647 -2147483647 -2147483647 -2147483647 -2147483647 -2147483647 -2147483647 -2147483647 -2147483647 -2147483647 -2147483647 -2147483647 -2147483647 -2147483647 -2147483647 -2147483647 -2147483647 -2147483647 -2147483647 -2147483647 -2147483647 -2147483647 -2147483647 -2147483647 -2147483647 -2147483647 -2147483647 -2147483647 -2147483647 -2147483647 -2147483647 -2147483647 -2147483647 -2147483647 -2147483647
427 432 436 443 450 459 463 465 470 474 476 474 470 473 478 480 478 474 466 456 443 441 436 430 430 424 422 413 411 408 407 401 399 396 393 390 393 398 391 383 379 369 365 368 363 366 366 360 348 353 359 369 382 403 418 436 456 475 495 514 529 542 555 563 571 583 590 599 607 612 620 631 636 638 644 651 661 667 676 696 707 715 720 728 730 733 737 738 739 731 721 716 723 726 723 725 726 726 722 714 711 707 700 692 683 671 660 646 636 623 616 607 586 569 551 547 553 548 541 535 524 520 516 511 506 505 499 501 505 510 515 516 515 516 517 518 519 517 518 518 521 522 523 525 526 524 525 529 531 535 533 532 533 541 557 571 571 567 569 566 -2147483647 -2147483647 -2147483647 -2147483647 -2147483647 -2147483647 -2147483647 -2147483647 -2147483647 -2147483647 -2147483647 -2147483647 -2147483647 -2147483647 -2147483647 -2147483647 -2147483647 -2147483647 -2147483647 -2147483647 -2147483647 -2147483647 -2147483647 -2147483647 -2147483647 -2147483647 -2147483647 -2147483647 -2147483647 -2147483647 -2147483647 -2147483647 -2147483647 -2147483647 -2147483647 -2147483647 -2147483647 -2147483647 -2147483647 -2147483647 -2147483647 -2147483647 -2147483647 -2147483647 -2147483647 -2147483647 -2147483647 -2147483647 -2147483647 -2147483647 -2147483647 -2147483647 -2147483647 -2147483647 -2147483647 -2147483647 -2147483647 -2147483647 -2147483647 -2147483647 -2147483647 -2147483647 -2147483647 -2147483647 -2147483647 -2147483647 -2147483647 -2147483647 -2147483647 -2147483647 -2147483647 -2147483647 -2147483647 -2147483647 -2147483647 -2147483647 -2147483647 -2147483647 -2147483647 -2147483647
422 434 435 441 446 460 466 467 469 476 480 479 471 466 473 479 477 472 463 457 451 446 440 434 430 432 433 430 429 419 413 407 411 406 402 403 398 396 395 396 396 380 365 366 372 372 366 366 363 365 375 389 401 418 433 449 471 487 507 523 539 554 564 574 584 594 602 608 613 620 629 639 643 646 651 663 674 683 694 703 707 711 720 726 726 726 734 747 749 743 733 727 723 720 716 720 731 737 732 728 723 723 710 706 694 683 672 661 649 634 625 612 597 580 570 563 556 555 547 542 537 532 527 526 522 520 520 519 520 522 523 524 526 526 525 525 524 527 532 532 535 532 534 534 538 539 542 544 545 553 553 539 531 546 568 576 570 -2147483647 -2147483647 -2147483647 -2147483647 -2147483647 -2147483647 -2147483647 -2147483647 -2147483647 -2147483647 -2147483647 -2147483647 -2147483647 -2147483647 -2147483647 -2147483647 -2147483647 -2147483647 -2147483647 -2147483647 -2147483647 -2147483647 -2147483647 -2147483647 -2147483647 -2147483647 -2147483647 -2147483647 -2147483647 -2147483647 -2147483647 -2147483647 -2147483647 -2147483647 -2147483647 -2147483647 -2147483647 -2147483647 -2147483647 -2147483647 -2147483647 -2147483647 -2147483647 -2147483647 -2147483647 -2147483647 -2147483647 -2147483647 -2147483647 -2147483647 -2147483647 -2147483647 -2147483647 -2147483647 -2147483647 -2147483647 -2147483647 -2147483647 -2147483647 -2147483647 -2147483647 -2147483647 -2147483647 -2147483647 -2147483647 -2147483647 -2147483647 -2147483647 -2147483647 -2147483647 -2147483647 -2147483647 -2147483647 -2147483647 -2147483647 -2147483647 -2147483647 -2147483647 -2147483647 -2147483647 -2147483647 -2147483647 -2147483647
422 423 430 429 444 449 464 471 476 483 487 485 478 469 469 476 469 471 462 460 455 458 465 458 439 451 454 447 444 439 439 428 414 412 415 415 416 416 416 415 412 418 404 384 381 385 387 383 384 386 392 402 415 431 446 464 481 500 517 533 549 562 569 583 589 601 610 618 620 628 637 641 646 652 662 674 689 701 708 710 714 715 719 722 723 725 734 746 753 750 748 744 740 731 723 728 736 744 741 734 729 728 721 707 695 685 680 667 651 639 629 616 606 593 585 575 566 560 557 551 545 544 541 540 539 538 536 536 536 537 537 537 545 543 538 537 539 541 549 557 554 555 550 549 550 551 552 554 559 569 564 563 549 -2147483647 561 -2147483647 -2147483647 -2147483647 -2147483647 -2147483647 -2147483647 -2147483647 -2147483647 -2147483647 -2147483647 -2147483647 -2147483647 -2147483647 -2147483647 -2147483647 -2147483647 -2147483647 -2147483647 -2147483647 -2147483647 -2147483647 -2147483647 -2147483647 -2147483647 -2147483647 -2147483647 -2147483647 -2147483647 -2147483647 -2147483647 -2147483647 -2147483647 -2147483647 -2147483647 -2147483647 -2147483647 -2147483647 -2147483647 -2147483647 -2147483647 -2147483647 -2147483647 -2147483647 -2147483647 -2147483647 -2147483647 -2147483647 -2147483647 -2147483647 -2147483647 -2147483647 -2147483647 -2147483647 -2147483647 -2147483647 -2147483647 -2147483647 -2147483647 -2147483647 -2147483647 -2147483647 -2147483647 -2147483647 -2147483647 -2147483647 -2147483647 -2147483647 -2147483647 -2147483647 -2147483647 -2147483647 -2147483647 -2147483647 -2147483647 -2147483647 -2147483647 -2147483647 -2147483647 -2147483647 -2147483647 -2147483647 -2147483647 -2147483647 -2147483647 -2147483647
426 428 423 425 429 436 448 465 470 472 483 481 490 499 474 469 465 464 467 463 457 464 464 456 455 461 461 458 458 456 454 445 434 418 416 412 411 416 418 432 440 431 413 406 396 397 394 397 400 405 411 417 429 443 458 476 491 509 525 539 556 565 576 590 595 606 619 623 632 644 645 651 661 663 669 683 694 711 715 723 723 726 729 734 732 735 740 745 752 758 759 762 763 759 748 747 750 754 752 747 740 734 723 707 698 690 684 672 658 647 640 628 617 608 597 589 582 577 570 565 562 555 552 554 551 548 548 548 548 545 545 548 552 553 557 560 562 559 568 579 580 576 570 563 561 562 563 565 569 573 573 568 -2147483647 -2147483647 -2147483647 -2147483647 -2147483647 -2147483647 -2147483647 -2147483647 -2147483647 -2147483647 -2147483647 -2147483647 -2147483647 -2147483647 -2147483647 -2147483647 -2147483647 -2147483647 -2147483647 -2147483647 -2147483647 -2147483647 -2147483647 -2147483647 -2147483647 -2147483647 -2147483647 -2147483647 -2147483647 -2147483647 -2147483647 -2147483647 -2147483647 -2147483647 -2147483647 -2147483647 -2147483647 -2147483647 -2147483647 -2147483647 -2147483647 -2147483647 -2147483647 -2147483647 -2147483647 -2147483647 -2147483647 -2147483647 -2147483647 -2147483647 -2147483647 -2147483647 -2147483647 -2147483647 -2147483647 -2147483647 -2147483647 -2147483647 -2147483647 -2147483647 -2147483647 -2147483647 -2147483647 -2147483647 -2147483647 -2147483647 -2147483647 -2147483647 -2147483647 -2147483647 -2147483647 -2147483647 -2147483647 -2147483647 -2147483647 -2147483647 -2147483647 -2147483647 -2147483647 -2147483647 -2147483647 -2147483647 -2147483647 -2147483647 -2147483647 -2147483647 -2147483647 -2147483647
425 427 426 427 430 431 439 448 463 478 484 488 493 508 507 502 496 481 468 463 462 463 445 445 443 439 441 455 452 456 454 452 443 427 418 411 395 409 407 411 425 416 409 408 404 405 409 415 418 424 428 433 444 459 469 489 502 520 534 547 565 573 588 596 604 618 625 637 648 658 662 670 673 679 684 693 701 713 723 732 736 747 754 749 747 745 748 754 765 770 771 774 788 785 776 770 769 766 761 758 754 747 731 723 713 706 698 682 674 661 649 640 629 621 611 603 600 592 585 580 575 574 570 565 562 561 561 562 562 562 556 555 555 555 561 570 563 561 560 568 574 568 557 550 550 559 563 560 -2147483647 -2147483647 -2147483647 -2147483647 -2147483647 -2147483647 -2147483647 -2147483647 -2147483647 -2147483647 -2147483647 -2147483647 -2147483647 -2147483647 -2147483647 -2147483647 -2147483647 -2147483647 -2147483647 -2147483647 -2147483647 -2147483647 -2147483647 -2147483647 -2147483647 -2147483647 -2147483647 -2147483647 -2147483647 -2147483647 -2147483647 -2147483647 -2147483647 -2147483647 -2147483647 -2147483647 -2147483647 -2147483647 -2147483647 -2147483647 -2147483647 -2147483647 -2147483647 -2147483647 -2147483647 -2147483647 -2147483647 -2147483647 -2147483647 -2147483647 -2147483647 -2147483647 -2147483647 -2147483647 -2147483647 -2147483647 -2147483647 -2147483647 -2147483647 -2147483647 -2147483647 -2147483647 -2147483647 -2147483647 -2147483647 -2147483647 -2147483647 -2147483647 -2147483647 -2147483647 -2147483647 -2147483647 -2147483647 -2147483647 -2147483647 -2147483647 -2147483647 -2147483647 -2147483647 -2147483647 -2147483647 -2147483647 -2147483647 -2147483647 -2147483647 -2147483647 -2147483647 -2147483647 -2147483647 -2147483647 -2147483647 -2147483647
407 411 431 427 425 437 453 465 460 466 470 476 481 489 491 501 501 486 487 487 477 457 456 451 451 448 447 441 437 439 455 456 438 427 425 423 420 420 420 419 418 418 410 418 420 421 426 430 435 435 438 447 460 472 484 496 513 531 543 563 571 587 598 604 618 629 637 649 661 674 679 685 688 693 700 702 710 720 732 741 752 767 775 766 761 761 766 772 780 792 797 790 798 797 783 784 781 775 769 768 762 751 741 734 726 716 709 697 684 673 662 653 642 633 624 619 608 603 600 596 590 587 585 582 578 577 576 574 577 572 571 569 567 567 567 567 561 555 -2147483647 -2147483647 -2147483647 -2147483647 -2147483647 -2147483647 -2147483647 -2147483647 -2147483647 -2147483647 -2147483647 -2147483647 -2147483647 -2147483647 -2147483647 -2147483647 -2147483647 -2147483647 -2147483647 -2147483647 -2147483647 -2147483647 -2147483647 -2147483647 -2147483647 -2147483647 -2147483647 -2147483647 -2147483647 -2147483647 -2147483647 -2147483647 -2147483647 -2147483647 -2147483647 -2147483647 -2147483647 -2147483647 -2147483647 -2147483647 -2147483647 -2147483647 -2147483647 -2147483647 -2147483647 -2147483647 -2147483647 -2147483647 -2147483647 -2147483647 -2147483647 -2147483647 -2147483647 -2147483647 -2147483647 -2147483647 -2147483647 -2147483647 -2147483647 -2147483647 -2147483647 -2147483647 -2147483647 -2147483647 -2147483647 -2147483647 -2147483647 -2147483647 -2147483647 -2147483647 -2147483647 -2147483647 -2147483647 -2147483647 -2147483647 -2147483647 -2147483647 -2147483647 -2147483647 -2147483647 -2147483647 -2147483647 -2147483647 -2147483647 -2147483647 -2147483647 -2147483647 -2147483647 -2147483647 -2147483647 -2147483647 -2147483647 -2147483647 -2147483647 -2147483647 -2147483647 -2147483647 -2147483647 -2147483647 -2147483647 -2147483647 -2147483647
403 404 414 429 434 438 443 443 448 455 461 469 477 479 435 463 471 451 473 481 480 461 463 462 460 457 455 454 454 447 446 442 435 434 435 432 434 435 435 433 430 431 433 433 434 439 441 444 445 449 455 465 476 486 497 512 527 541 556 569 582 596 606 619 632 637 650 658 668 678 685 699 709 710 709 715 722 731 741 751 759 771 781 782 782 783 787 787 796 801 799 797 798 800 786 777 777 781 772 769 763 754 745 736 728 719 713 703 693 685 677 665 658 651 642 633 626 618 613 611 607 604 598 595 596 595 592 590 590 587 585 582 577 570 -2147483647 -2147483647 -2147483647 -2147483647 -2147483647 -2147483647 -2147483647 -2147483647 -2147483647 -2147483647 -2147483647 -2147483647 -2147483647 -2147483647 -2147483647 -2147483647 -2147483647 -2147483647 -2147483647 -2147483647 -2147483647 -2147483647 -2147483647 -2147483647 -2147483647 -2147483647 -2147483647 -2147483647 -2147483647 -2147483647 -2147483647 -2147483647 -2147483647 -2147483647 -2147483647 -2147483647 -2147483647 -2147483647 -2147483647 -2147483647 -2147483647 -2147483647 -2147483647 -2147483647 -2147483647 -2147483647 -2147483647 -2147483647 -2147483647 -2147483647 -2147483647 -2147483647 -2147483647 -2147483647 -2147483647 -2147483647 -2147483647 -2147483647 -2147483647 -2147483647 -2147483647 -2147483647 -2147483647 -2147483647 -2147483647 -2147483647 -2147483647 -2147483647 -2147483647 -2147483647 -2147483647 -2147483647 -2147483647 -2147483647 -2147483647 -2147483647 -2147483647 -2147483647 -2147483647 -2147483647 -2147483647 -2147483647 -2147483647 -2147483647 -2147483647 -2147483647 -2147483647 -2147483647 -2147483647 -2147483647 -2147483647 -2147483647 -2147483647 -2147483647 -2147483647 -2147483647 -2147483647 -2147483647 -2147483647 -2147483647 -2147483647 -2147483647 -2147483647 -2147483647 -2147483647 -2147483647
420 408 417 425 435 435 435 442 447 456 461 426 465 457 441 468 472 473 475 474 457 463 467 469 468 467 464 461 460 459 452 451 445 443 441 443 443 444 445 444 444 447 444 450 450 453 453 457 457 463 471 480 488 499 512 526 539 553 567 580 595 606 616 631 638 651 662 667 681 687 694 708 723 727 725 731 739 746 758 763 767 777 777 785 795 804 799 792 802 810 801 792 794 804 801 792 787 789 783 778 771 763 757 750 742 735 724 712 706 698 692 684 672 673 665 652 643 639 628 621 618 618 615 610 607 601 600 598 592 589 581 -2147483647 -2147483647 -2147483647 -2147483647 -2147483647 -2147483647 -2147483647 -2147483647 -2147483647 -2147483647 -2147483647 -2147483647 -2147483647 -2147483647 -2147483647 -2147483647 -2147483647 -2147483647 -2147483647 -2147483647 -2147483647 -2147483647 -2147483647 -2147483647 -2147483647 -2147483647 -2147483647 -2147483647 -2147483647 -2147483647 -2147483647 -2147483647 -2147483647 -2147483647 -2147483647 -2147483647 -2147483647 -2147483647 -2147483647 -2147483647 -2147483647 -2147483647 -2147483647 -2147483647 -2147483647 -2147483647 -2147483647 -2147483647 -2147483647 -2147483647 -2147483647 -2147483647 -2147483647 -2147483647 -2147483647 -2147483647 -2147483647 -2147483647 -2147483647 -2147483647 -2147483647 -2147483647 -2147483647 -2147483647 -2147483647 -2147483647 -2147483647 -2147483647 -2147483647 -2147483647 -2147483647 -2147483647 -2147483647 -2147483647 -2147483647 -2147483647 -2147483647 -2147483647 -2147483647 -2147483647 -2147483647 -2147483647 -2147483647 -2147483647 -2147483647 -2147483647 -2147483647 -2147483647 -2147483647 -2147483647 -2147483647 -2147483647 -2147483647 -2147483647 -2147483647 -2147483647 -2147483647 -2147483647 -2147483647 -2147483647 -2147483647 -2147483647 -2147483647 -2147483647 -2147483647 -2147483647 -2147483647 -2147483647 -2147483647
427 410 416 421 427 432 438 445 454 459 446 461 467 473 475 478 479 479 479 479 480 479 476 476 473 471 470 467 466 464 460 456 455 453 451 451 453 453 455 455 457 458 461 464 463 463 465 471 474 479 485 491 501 516 532 544 558 570 578 589 605 611 628 641 648 662 669 678 689 696 706 718 726 733 738 744 752 761 766 770 776 777 781 789 809 813 802 797 806 817 813 803 802 806 805 801 799 797 791 788 782 775 770 762 753 743 733 723 714 710 706 696 684 678 674 672 664 654 643 635 628 625 620 613 605 593 -2147483647 -2147483647 -2147483647 -2147483647 -2147483647 -2147483647 -2147483647 -2147483647 -2147483647 -2147483647 -2147483647 -2147483647 -2147483647 -2147483647 -2147483647 -2147483647 -2147483647 -2147483647 -2147483647 -2147483647 -2147483647 -2147483647 -2147483647 -2147483647 -2147483647 -2147483647 -2147483647 -2147483647 -2147483647 -2147483647 -2147483647 -2147483647 -2147483647 -2147483647 -2147483647 -2147483647 -2147483647 -2147483647 -2147483647 -2147483647 -2147483647 -2147483647 -2147483647 -2147483647 -2147483647 -2147483647 -2147483647 -2147483647 -2147483647 -2147483647 -2147483647 -2147483647 -2147483647 -2147483647 -2147483647 -2147483647 -2147483647 -2147483647 -2147483647 -2147483647 -2147483647 -2147483647 -2147483647 -2147483647 -2147483647 -2147483647 -2147483647 -2147483647 -2147483647 -2147483647 -2147483647 -2147483647 -2147483647 -2147483647 -2147483647 -2147483647 -2147483647 -2147483647 -2147483647 -2147483647 -2147483647 -2147483647 -2147483647 -2147483647 -2147483647 -2147483647 -2147483647 -2147483647 -2147483647 -2147483647 -2147483647 -2147483647 -2147483647 -2147483647 -2147483647 -2147483647 -2147483647 -2147483647 -2147483647 -2147483647 -2147483647 -2147483647 -2147483647 -2147483647 -2147483647 -2147483647 -2147483647 -2147483647 -2147483647 -2147483647 -2147483647 -2147483647 -2147483647 -2147483647
412 414 417 425 429 435 442 449 454 453 461 466 471 475 479 481 481 483 482 484 484 481 481 481 477 477 477 472 469 471 469 464 462 462 461 462 462 463 464 466 467 468 472 473 475 475 478 488 499 496 496 503 512 526 544 559 580 588 590 601 614 619 635 647 655 670 675 688 696 701 713 722 730 736 742 749 757 766 777 785 785 785 787 792 805 807 803 797 806 811 811 810 810 811 811 812 811 805 801 792 788 781 775 771 763 755 746 738 727 716 712 705 696 691 683 675 670 662 654 644 636 630 617 -2147483647 -2147483647 -2147483647 -2147483647 -2147483647 -2147483647 -2147483647 -2147483647 -2147483647 -2147483647 -2147483647 -2147483647 -2147483647 -2147483647 -2147483647 -2147483647 -2147483647 -2147483647 -2147483647 -2147483647 -2147483647 -2147483647 -2147483647 -2147483647 -2147483647 -2147483647 -2147483647 -2147483647 -2147483647 -2147483647 -2147483647 -2147483647 -2147483647 -2147483647 -2147483647 -2147483647 -2147483647 -2147483647 -2147483647 -2147483647 -2147483647 -2147483647 -2147483647 -2147483647 -2147483647 -2147483647 -2147483647 -2147483647 -2147483647 -2147483647 -2147483647 -2147483647 -2147483647 -2147483647 -2147483647 -2147483647 -2147483647 -2147483647 -2147483647 -2147483647 -2147483647 -2147483647 -2147483647 -2147483647 -2147483647 -2147483647 -2147483647 -2147483647 -2147483647 -2147483647 -2147483647 -2147483647 -2147483647 -2147483647 -2147483647 -2147483647 -2147483647 -2147483647 -2147483647 -2147483647 -2147483647 -2147483647 -2147483647 -2147483647 -2147483647 -2147483647 -2147483647 -2147483647 -2147483647 -2147483647 -2147483647 -2147483647 -2147483647 -2147483647 -2147483647 -2147483647 -2147483647 -2147483647 -2147483647 -2147483647 -2147483647 -2147483647 -2147483647 -2147483647 -2147483647 -2147483647 -2147483647 -2147483647 -2147483647 -2147483647 -2147483647 -2147483647 -2147483647 -2147483647 -2147483647 -2147483647 -2147483647
417 418 423 429 435 439 445 446 450 460 466 469 473 478 481 483 481 483 485 488 489 485 484 482 482 483 481 478 477 476 476 475 474 470 470 471 471 471 474 473 476 478 483 484 483 488 492 501 508 506 509 514 523 536 550 564 579 591 598 608 620 629 643 650 662 672 683 694 700 707 715 727 734 741 749 754 761 769 774 782 787 790 790 792 800 807 811 812 814 814 817 817 818 818 816 815 813 810 806 800 794 786 780 774 767 758 754 743 736 726 720 711 701 696 687 682 674 661 648 642 636 -2147483647 -2147483647 -2147483647 -2147483647 -2147483647 -2147483647 -2147483647 -2147483647 -2147483647 -2147483647 -2147483647 -2147483647 -2147483647 -2147483647 -2147483647 -2147483647 -2147483647 -2147483647 -2147483647 -2147483647 -2147483647 -2147483647 -2147483647 -2147483647 -2147483647 -2147483647 -2147483647 -2147483647 -2147483647 -2147483647 -2147483647 -2147483647 -2147483647 -2147483647 -2147483647 -2147483647 -2147483647 -2147483647 -2147483647 -2147483647 -2147483647 -2147483647 -2147483647 -2147483647 -2147483647 -2147483647 -2147483647 -2147483647 -2147483647 -2147483647 -2147483647 -2147483647 -2147483647 -2147483647 -2147483647 -2147483647 -2147483647 -2147483647 -2147483647 -2147483647 -2147483647 -2147483647 -2147483647 -2147483647 -2147483647 -2147483647 -2147483647 -2147483647 -2147483647 -2147483647 -2147483647 -2147483647 -2147483647 -2147483647 -2147483647 -2147483647 -2147483647 -2147483647 -2147483647 -2147483647 -2147483647 -2147483647 -2147483647 -2147483647 -2147483647 -2147483647 -2147483647 -2147483647 -2147483647 -2147483647 -2147483647 -2147483647 -2147483647 -2147483647 -2147483647 -2147483647 -2147483647 -2147483647 -2147483647 -2147483647 -2147483647 -2147483647 -2147483647 -2147483647 -2147483647 -2147483647 -2147483647 -2147483647 -2147483647 -2147483647 -2147483647 -2147483647 -2147483647 -2147483647 -2147483647 -2147483647 -2147483647 -2147483647 -2147483647
425 427 432 435 441 448 446 454 457 460 467 472 478 481 486 486 484 484 484 485 484 489 487 486 486 485 485 483 485 485 483 482 481 479 480 481 480 482 482 485 487 489 493 494 496 498 505 509 513 520 528 537 541 546 562 574 585 596 606 616 628 639 648 657 671 679 687 698 709 708 720 732 739 747 756 761 773 778 780 788 787 790 795 799 803 813 815 816 818 822 822 821 823 819 817 817 814 810 807 803 798 789 785 778 767 759 754 747 741 732 721 714 697 684 674 671 663 -2147483647 -2147483647 -2147483647 -2147483647 -2147483647 -2147483647 -2147483647 -2147483647 -2147483647 -2147483647 -2147483647 -2147483647 -2147483647 -2147483647 -2147483647 -2147483647 -2147483647 -2147483647 -2147483647 -2147483647 -2147483647 -2147483647 -2147483647 -2147483647 -2147483647 -2147483647 -2147483647 -2147483647 -2147483647 -2147483647 -2147483647 -2147483647 -2147483647 -2147483647 -2147483647 -2147483647 -2147483647 -2147483647 -2147483647 -2147483647 -2147483647 -2147483647 -2147483647 -2147483647 -2147483647 -2147483647 -2147483647 -2147483647 -2147483647 -2147483647 -2147483647 -2147483647 -2147483647 -2147483647 -2147483647 -2147483647 -2147483647 -2147483647 -2147483647 -2147483647 -2147483647 -2147483647 -2147483647 -2147483647 -2147483647 -2147483647 -2147483647 -2147483647 -2147483647 -2147483647 -2147483647 -2147483647 -2147483647 -2147483647 -2147483647 -2147483647 -2147483647 -2147483647 -2147483647 -2147483647 -2147483647 -2147483647 -2147483647 -2147483647 -2147483647 -2147483647 -2147483647 -2147483647 -2147483647 -2147483647 -2147483647 -2147483647 -2147483647 -2147483647 -2147483647 -2147483647 -2147483647 -2147483647 -2147483647 -2147483647 -2147483647 -2147483647 -2147483647 -2147483647 -2147483647 -2147483647 -2147483647 -2147483647 -2147483647 -2147483647 -2147483647 -2147483647 -2147483647 -2147483647 -2147483647 -2147483647 -2147483647 -2147483647 -2147483647 -2147483647 -2147483647 -2147483647 -2147483647
435 437 436 442 446 449 452 457 458 461 467 477 481 485 490 493 493 489 486 488 489 492 491 491 490 490 490 489 493 493 491 491 490 489 489 490 489 493 495 495 497 501 503 503 507 513 515 519 528 534 541 552 555 563 574 584 594 604 611 625 636 644 655 664 677 684 691 701 712 722 732 740 750 757 767 771 776 782 789 793 795 799 807 812 814 812 815 820 822 822 823 826 829 824 818 815 813 810 807 804 804 796 786 768 762 753 746 739 731 726 711 700 -2147483647 -2147483647 -2147483647 -2147483647 -2147483647 -2147483647 -2147483647 -2147483647 -2147483647 -2147483647 -2147483647 -2147483647 -2147483647 -2147483647 -2147483647 -2147483647 -2147483647 -2147483647 -2147483647 -2147483647 -2147483647 -2147483647 -2147483647 -2147483647 -2147483647 -2147483647 -2147483647 -2147483647 -2147483647 -2147483647 -2147483647 -2147483647 -2147483647 -2147483647 -2147483647 -2147483647 -2147483647 -2147483647 -2147483647 -2147483647 -2147483647 -2147483647 -2147483647 -2147483647 -2147483647 -2147483647 -2147483647 -2147483647 -2147483647 -2147483647 -2147483647 -2147483647 -2147483647 -2147483647 -2147483647 -2147483647 -2147483647 -2147483647 -2147483647 -2147483647 -2147483647 -2147483647 -2147483647 -2147483647 -2147483647 -2147483647 -2147483647 -2147483647 -2147483647 -2147483647 -2147483647 -2147483647 -2147483647 -2147483647 -2147483647 -2147483647 -2147483647 -2147483647 -2147483647 -2147483647 -2147483647 -2147483647 -2147483647 -2147483647 -2147483647 -2147483647 -2147483647 -2147483647 -2147483647 -2147483647 -2147483647 -2147483647 -2147483647 -2147483647 -2147483647 -2147483647 -2147483647 -2147483647 -2147483647 -2147483647 -2147483647 -2147483647 -2147483647 -2147483647 -2147483647 -2147483647 -2147483647 -2147483647 -2147483647 -2147483647 -2147483647 -2147483647 -2147483647 -2147483647 -2147483647 -2147483647 -2147483647 -2147483647 -2147483647 -2147483647 -2147483647 -2147483647 -2147483647 -2147483647 -2147483647 -2147483647 -2147483647 -2147483647
442 442 445 444 450 454 455 459 459 463 469 476 484 488 494 499 500 494 491 492 494 494 497 497 497 497 496 497 500 502 500 501 498 497 500 500 500 502 504 506 508 511 511 516 521 522 526 531 538 545 552 560 567 573 582 593 603 614 619 634 643 652 663 678 686 690 697 707 719 731 739 749 756 762 772 778 781 788 792 796 798 804 809 814 816 818 820 819 818 818 819 830 833 826 813 809 807 807 806 795 787 786 778 762 751 745 -2147483647 -2147483647 -2147483647 -2147483647 -2147483647 -2147483647 -2147483647 -2147483647 -2147483647 -2147483647 -2147483647 -2147483647 -2147483647 -2147483647 -2147483647 -2147483647 -2147483647 -2147483647 -2147483647 -2147483647 -2147483647 -2147483647 -2147483647 -2147483647 -2147483647 -2147483647 -2147483647 -2147483647 -2147483647 -2147483647 -2147483647 -2147483647 -2147483647 -2147483647 -2147483647 -2147483647 -2147483647 -2147483647 -2147483647 -2147483647 -2147483647 -2147483647 -2147483647 -2147483647 -2147483647 -2147483647 -2147483647 -2147483647 -2147483647 -2147483647 -2147483647 -2147483647 -2147483647 -2147483647 -2147483647 -2147483647 -2147483647 -2147483647 -2147483647 -2147483647 -2147483647 -2147483647 -2147483647 -2147483647 -2147483647 -2147483647 -2147483647 -2147483647 -2147483647 -2147483647 -2147483647 -2147483647 -2147483647 -2147483647 -2147483647 -2147483647 -2147483647 -2147483647 -2147483647 -2147483647 -2147483647 -2147483647 -2147483647 -2147483647 -2147483647 -2147483647 -2147483647 -2147483647 -2147483647 -2147483647 -2147483647 -2147483647 -2147483647 -2147483647 -2147483647 -2147483647 -2147483647 -2147483647 -2147483647 -2147483647 -2147483647 -2147483647 -2147483647 -2147483647 -2147483647 -2147483647 -2147483647 -2147483647 -2147483647 -2147483647 -2147483647 -2147483647 -2147483647 -2147483647 -2147483647 -2147483647 -2147483647 -2147483647 -2147483647 -2147483647 -2147483647 -2147483647 -2147483647 -2147483647 -2147483647 -2147483647 -2147483647 -2147483647 -2147483647 -2147483647 -2147483647 -2147483647 -2147483647 -2147483647
453 449 451 455 458 462 464 465 465 464 471 473 478 483 492 500 505 503 496 496 497 499 501 503 503 502 503 506 509 510 510 510 510 510 511 508 510 514 514 517 520 521 527 529 533 534 537 544 548 556 562 568 576 583 595 605 615 622 635 645 653 665 674 688 696 700 709 720 729 738 746 753 760 767 773 782 790 800 796 788 788 794 805 818 819 820 819 814 814 814 815 818 820 817 811 808 801 788 779 -2147483647 -2147483647 -2147483647 -2147483647 -2147483647 -2147483647 -2147483647 -2147483647 -2147483647 -2147483647 -2147483647 -2147483647 -2147483647 -2147483647 -2147483647 -2147483647 -2147483647 -2147483647 -2147483647 -2147483647 -2147483647 -2147483647 -2147483647 -2147483647 -2147483647 -2147483647 -2147483647 -2147483647 -2147483647 -2147483647 -2147483647 -2147483647 -2147483647 -2147483647 -2147483647 -2147483647 -2147483647 -2147483647 -2147483647 -2147483647 -2147483647 -2147483647 -2147483647 -2147483647 -2147483647 -2147483647 -2147483647 -2147483647 -2147483647 -2147483647 -2147483647 -2147483647 -2147483647 -2147483647 -2147483647 -2147483647 -2147483647 -2147483647 -2147483647 -2147483647 -2147483647 -2147483647 -2147483647 -2147483647 -2147483647 -2147483647 -2147483647 -2147483647 -2147483647 -2147483647 -2147483647 -2147483647 -2147483647 -2147483647 -2147483647 -2147483647 -2147483647 -2147483647 -2147483647 -2147483647 -2147483647 -2147483647 -2147483647 -2147483647 -2147483647 -2147483647 -2147483647 -2147483647 -2147483647 -2147483647 -2147483647 -2147483647 -2147483647 -2147483647 -2147483647 -2147483647 -2147483647 -2147483647 -2147483647 -2147483647 -2147483647 -2147483647 -2147483647 -2147483647 -2147483647 -2147483647 -2147483647 -2147483647 -2147483647 -2147483647 -2147483647 -2147483647 -2147483647 -2147483647 -2147483647 -2147483647 -2147483647 -2147483647 -2147483647 -2147483647 -2147483647 -2147483647 -2147483647 -2147483647 -2147483647 -2147483647 -2147483647 -2147483647 -2147483647 -2147483647 -2147483647 -2147483647 -2147483647 -2147483647 -2147483647 -2147483647 -2147483647 -2147483647 -2147483647 -2147483647 -2147483647
455 455 458 459 462 465 466 467 470 469 471 477 483 486 487 491 497 500 500 502 503 504 509 511 511 511 513 514 518 518 520 520 520 519 520 520 520 526 526 528 531 533 537 540 543 545 552 558 562 570 572 582 582 593 605 620 628 636 647 655 664 675 681 693 702 706 720 730 737 745 751 760 769 773 778 790 806 818 807 789 783 789 797 817 820 817 815 816 812 810 813 808 795 796 801 798 -2147483647 -2147483647 -2147483647 -2147483647 -2147483647 -2147483647 -2147483647 -2147483647 -2147483647 -2147483647 -2147483647 -2147483647 -2147483647 -2147483647 -2147483647 -2147483647 -2147483647 -2147483647 -2147483647 -2147483647 -2147483647 -2147483647 -2147483647 -2147483647 -2147483647 -2147483647 -2147483647 -2147483647 -2147483647 -2147483647 -2147483647 -2147483647 -2147483647 -2147483647 -2147483647 -2147483647 -2147483647 -2147483647 -2147483647 -2147483647 -2147483647 -2147483647 -2147483647 -2147483647 -2147483647 -2147483647 -2147483647 -2147483647 -2147483647 -2147483647 -2147483647 -2147483647 -2147483647 -2147483647 -2147483647 -2147483647 -2147483647 -2147483647 -2147483647 -2147483647 -2147483647 -2147483647 -2147483647 -2147483647 -2147483647 -2147483647 -2147483647 -2147483647 -2147483647 -2147483647 -2147483647 -2147483647 -2147483647 -2147483647 -2147483647 -2147483647 -2147483647 -2147483647 -2147483647 -2147483647 -2147483647 -2147483647 -2147483647 -2147483647 -2147483647 -2147483647 -2147483647 -2147483647 -2147483647 -2147483647 -2147483647 -2147483647 -2147483647 -2147483647 -2147483647 -2147483647 -2147483647 -2147483647 -2147483647 -2147483647 -2147483647 -2147483647 -2147483647 -2147483647 -2147483647 -2147483647 -2147483647 -2147483647 -2147483647 -2147483647 -2147483647 -2147483647 -2147483647 -2147483647 -2147483647 -2147483647 -2147483647 -2147483647 -2147483647 -2147483647 -2147483647 -2147483647 -2147483647 -2147483647 -2147483647 -2147483647 -2147483647 -2147483647 -2147483647 -2147483647 -2147483647 -2147483647 -2147483647 -2147483647 -2147483647 -2147483647 -2147483647 -2147483647 -2147483647 -2147483647 -2147483647 -2147483647 -2147483647 -2147483647
456 458 457 460 462 467 466 469 472 475 478 484 489 490 493 495 500 502 506 508 509 511 515 517 516 518 520 525 527 532 532 529 526 529 528 530 534 535 539 542 545 546 550 554 550 558 564 570 575 580 589 593 598 615 620 628 638 646 657 664 675 681 690 699 707 712 723 736 742 751 758 763 775 777 782 785 796 811 807 795 795 799 800 808 810 799 797 -2147483647 -2147483647 -2147483647 -2147483647 -2147483647 -2147483647 -2147483647 -2147483647 -2147483647 -2147483647 -2147483647 -2147483647 -2147483647 -2147483647 -2147483647 -2147483647 -2147483647 -2147483647 -2147483647 -2147483647 -2147483647 -2147483647 -2147483647 -2147483647 -2147483647 -2147483647 -2147483647 -2147483647 -2147483647 -2147483647 -2147483647 -2147483647 -2147483647 -2147483647 -2147483647 -2147483647 -2147483647 -2147483647 -2147483647 -2147483647 -2147483647 -2147483647 -2147483647 -2147483647 -2147483647 -2147483647 -2147483647 -2147483647 -2147483647 -2147483647 -2147483647 -2147483647 -2147483647 -2147483647 -2147483647 -2147483647 -2147483647 -2147483647 -2147483647 -2147483647 -2147483647 -2147483647 -2147483647 -2147483647 -2147483647 -2147483647 -2147483647 -2147483647 -2147483647 -2147483647 -2147483647 -2147483647 -2147483647 -2147483647 -2147483647 -2147483647 -2147483647 -2147483647 -2147483647 -2147483647 -2147483647 -2147483647 -2147483647 -2147483647 -2147483647 -2147483647 -2147483647 -2147483647 -2147483647 -2147483647 -2147483647 -2147483647 -2147483647 -2147483647 -2147483647 -2147483647 -2147483647 -2147483647 -2147483647 -2147483647 -2147483647 -2147483647 -2147483647 -2147483647 -2147483647 -2147483647 -2147483647 -2147483647 -2147483647 -2147483647 -2147483647 -2147483647 -2147483647 -2147483647 -2147483647 -2147483647 -2147483647 -2147483647 -2147483647 -2147483647 -2147483647 -2147483647 -2147483647 -2147483647 -2147483647 -2147483647 -2147483647 -2147483647 -2147483647 -2147483647 -2147483647 -2147483647 -2147483647 -2147483647 -2147483647 -2147483647 -2147483647 -2147483647 -2147483647 -2147483647 -2147483647 -2147483647 -2147483647 -2147483647 -2147483647 -2147483647 -2147483647 -2147483647 -2147483647 -2147483647 -2147483647 -2147483647 -2147483647
461 462 460 461 467 469 469 472 474 477 483 489 493 498 500 502 505 507 512 513 515 518 521 521 523 524 529 532 536 538 538 538 540 542 541 542 543 545 549 551 556 559 560 561 566 570 577 582 584 593 601 605 611 628 632 637 649 657 666 674 686 689 698 709 714 715 723 739 747 756 761 768 770 776 778 778 781 785 789 789 788 791 791 797 -2147483647 -2147483647 -2147483647 -2147483647 -2147483647 -2147483647 -2147483647 -2147483647 -2147483647 -2147483647 -2147483647 -2147483647 -2147483647 -2147483647 -2147483647 -2147483647 -2147483647 -2147483647 -2147483647 -2147483647 -2147483647 -2147483647 -2147483647 -2147483647 -2147483647 -2147483647 -2147483647 -2147483647 -2147483647 -2147483647 -2147483647 -2147483647 -2147483647 -2147483647 -2147483647 -2147483647 -2147483647 -2147483647 -2147483647 -2147483647 -2147483647 -2147483647 -2147483647 -2147483647 -2147483647 -2147483647 -2147483647 -2147483647 -2147483647 -2147483647 -2147483647 -2147483647 -2147483647 -2147483647 -2147483647 -2147483647 -2147483647 -2147483647 -2147483647 -2147483647 -2147483647 -2147483647 -2147483647 -2147483647 -2147483647 -2147483647 -2147483647 -2147483647 -2147483647 -2147483647 -2147483647 -2147483647 -2147483647 -2147483647 -2147483647 -2147483647 -2147483647 -2147483647 -2147483647 -2147483647 -2147483647 -2147483647 -2147483647 -2147483647 -2147483647 -2147483647 -2147483647 -2147483647 -2147483647 -2147483647 -2147483647 -2147483647 -2147483647 -2147483647 -2147483647 -2147483647 -2147483647 -2147483647 -2147483647 -2147483647 -2147483647 -2147483647 -2147483647 -2147483647 -2147483647 -2147483647 -2147483647 -2147483647 -2147483647 -2147483647 -2147483647 -2147483647 -2147483647 -2147483647 -2147483647 -2147483647 -2147483647 -2147483647 -2147483647 -2147483647 -2147483647 -2147483647 -2147483647 -2147483647 -2147483647 -2147483647 -2147483647 -2147483647 -2147483647 -2147483647 -2147483647 -2147483647 -2147483647 -2147483647 -2147483647 -2147483647 -2147483647 -2147483647 -2147483647 -2147483647 -2147483647 -2147483647 -2147483647 -2147483647 -2147483647 -2147483647 -2147483647 -2147483647 -2147483647 -2147483647 -2147483647 -2147483647 -2147483647 -2147483647 -2147483647 -2147483647
466 466 467 468 472 475 476 478 479 484 488 494 497 505 506 507 511 515 518 522 522 523 525 528 531 532 540 541 545 546 546 548 547 550 550 550 552 554 559 563 567 567 570 574 577 583 589 591 596 608 613 618 625 636 653 658 658 667 672 682 690 698 706 714 715 718 728 737 748 752 759 763 774 774 773 767 -2147483647 777 -2147483647 -2147483647 -2147483647 -2147483647 -2147483647 -2147483647 -2147483647 -2147483647 -2147483647 -2147483647 -2147483647 -2147483647 -2147483647 -2147483647 -2147483647 -2147483647 -2147483647 -2147483647 -2147483647 -2147483647 -2147483647 -2147483647 -2147483647 -2147483647 -2147483647 -2147483647 -2147483647 -2147483647 -2147483647 -2147483647 -2147483647 -2147483647 -2147483647 -2147483647 -2147483647 -2147483647 -2147483647 -2147483647 -2147483647 -2147483647 -2147483647 -2147483647 -2147483647 -2147483647 -2147483647 -2147483647 -2147483647 -2147483647 -2147483647 -2147483647 -2147483647 -2147483647 -2147483647 -2147483647 -2147483647 -2147483647 -2147483647 -2147483647 -2147483647 -2147483647 -2147483647 -2147483647 -2147483647 -2147483647 -2147483647 -2147483647 -2147483647 -2147483647 -2147483647 -2147483647 -2147483647 -2147483647 -2147483647 -2147483647 -2147483647 -2147483647 -2147483647 -2147483647 -2147483647 -2147483647 -2147483647 -2147483647 -2147483647 -2147483647 -2147483647 -2147483647 -2147483647 -2147483647 -2147483647 -2147483647 -2147483647 -2147483647 -2147483647 -2147483647 -2147483647 -2147483647 -2147483647 -2147483647 -2147483647 -2147483647 -2147483647 -2147483647 -2147483647 -2147483647 -2147483647 -2147483647 -2147483647 -2147483647 -2147483647 -2147483647 -2147483647 -2147483647 -2147483647 -2147483647 -2147483647 -2147483647 -2147483647 -2147483647 -2147483647 -2147483647 -2147483647 -2147483647 -2147483647 -2147483647 -2147483647 -2147483647 -2147483647 -2147483647 -2147483647 -2147483647 -2147483647 -2147483647 -2147483647 -2147483647 -2147483647 -2147483647 -2147483647 -2147483647 -2147483647 -2147483647 -2147483647 -2147483647 -2147483647 -2147483647 -2147483647 -2147483647 -2147483647 -2147483647 -2147483647 -2147483647 -2147483647 -2147483647 -2147483647 -2147483647 -2147483647 -2147483647 -2147483647 -2147483647 -2147483647 -2147483647 -2147483647 -2147483647
