# Supplementary material for: Catchments catch all in South African coastal lowlands: topography and palaeoclimate restricted gene flow in Nymania capensis (Meliaceae)—a multilocus phylogeographic and distribution modelling approach
Source: PeerJ. 2017 Jan 31;5:e2965. doi: 10.7717/peerj.2965 (PMC5289106; doi:10.7717/peerj.2965)
Supplement: Supplemental Information 2 — See the Readme for file descriptions. This zip file includes all DNA alignments. [file peerj-05-2965-s002.zip › SupplementalInformationFiles/SDM.Data/CCSM/bio13.ppt.wettest.month.asc]

NCOLS 240 
NROWS 84 
XLLCORNER 20 
YLLCORNER -35 
CELLSIZE 0.0416666666666667 
NODATA_value -2147483647 
23 23 23 23 24 24 23 24 25 26 26 26 26 26 27 27 29 29 31 32 31 31 31 31 32 31 32 31 32 32 33 33 33 33 34 34 34 34 34 35 35 35 35 36 36 37 37 37 37 37 37 37 37 37 37 37 38 39 40 41 40 41 42 40 40 40 40 41 42 44 44 43 43 43 42 42 42 42 42 42 42 43 42 43 44 44 45 46 46 47 47 48 49 49 51 52 52 54 54 54 54 55 55 56 57 56 57 57 58 58 58 58 59 58 58 56 55 55 54 53 52 52 52 53 53 54 54 54 53 53 53 52 53 53 53 55 57 56 56 57 57 59 59 59 59 61 70 69 69 70 69 70 71 70 71 69 70 70 71 71 72 72 73 74 75 77 78 79 81 82 84 83 84 85 85 84 84 84 85 87 88 87 85 83 83 88 88 88 87 84 83 90 95 100 100 93 93 102 97 96 109 109 96 88 88 87 87 86 86 87 89 91 94 97 99 99 100 103 104 106 109 112 114 116 119 120 121 122 124 123 123 123 123 124 125 126 -2147483647 -2147483647 -2147483647 -2147483647
23 24 24 24 24 24 23 24 25 26 26 26 26 25 26 27 28 29 30 31 31 31 32 32 31 31 31 31 31 32 33 33 33 33 34 34 34 33 33 34 34 35 35 36 36 36 36 36 37 37 37 38 38 38 38 38 38 39 40 40 40 40 41 40 40 40 40 40 42 43 43 43 43 43 42 41 41 42 42 42 42 43 43 43 43 43 46 47 47 47 48 48 48 49 51 53 54 54 54 55 55 55 56 58 58 57 58 58 60 60 59 59 59 60 57 56 55 54 54 54 53 52 52 52 52 52 52 53 52 53 53 51 52 52 54 54 55 56 56 57 57 58 57 58 58 62 69 70 71 71 70 71 71 71 70 68 69 70 71 72 72 73 74 75 76 77 77 79 80 82 83 83 83 85 86 85 85 85 86 87 89 89 86 83 83 91 88 88 86 88 84 85 88 92 101 89 85 88 88 89 94 105 94 90 89 88 89 86 86 87 88 90 93 96 99 99 100 103 105 107 110 115 116 118 119 120 122 123 124 124 122 122 123 125 125 -2147483647 -2147483647 -2147483647 -2147483647 -2147483647
23 24 26 25 24 23 23 23 25 26 26 26 26 25 25 26 27 28 29 29 30 31 31 31 31 30 31 31 31 33 33 34 33 33 33 34 33 33 33 33 34 34 35 35 35 35 36 36 37 36 37 38 38 39 38 38 38 39 40 40 40 40 41 40 40 39 39 40 40 41 41 42 43 41 41 41 41 42 42 41 42 41 41 42 42 41 44 46 47 46 47 46 47 48 51 52 54 54 56 57 56 56 58 59 58 58 60 60 63 61 60 60 61 62 58 58 57 58 57 54 54 53 53 53 52 51 51 52 52 53 51 51 51 52 52 53 55 55 54 55 57 58 56 57 60 62 70 71 69 70 71 73 70 67 67 68 68 69 71 72 73 73 74 75 77 76 77 78 80 82 82 82 84 87 87 87 86 86 85 85 88 90 88 85 84 91 84 84 83 86 87 89 80 84 93 87 86 87 88 89 89 89 89 90 90 89 90 87 87 88 89 91 93 95 98 99 101 104 106 109 112 115 117 119 121 122 123 124 125 125 121 123 124 125 -2147483647 -2147483647 -2147483647 -2147483647 -2147483647 -2147483647
24 25 26 25 25 24 23 23 24 26 26 26 25 25 25 26 26 27 27 28 29 29 30 30 30 30 30 31 31 31 32 33 33 33 33 33 33 33 33 33 33 33 34 34 34 35 36 36 36 36 36 37 38 39 39 39 38 39 40 40 40 41 40 40 39 39 39 39 39 39 40 40 41 41 40 41 42 42 46 40 41 41 41 40 41 41 42 46 47 46 46 45 47 48 50 52 55 56 58 58 57 57 59 59 58 59 60 60 65 62 62 61 61 59 58 59 62 65 64 56 54 55 54 53 53 51 51 51 52 56 50 50 51 52 51 52 52 52 53 55 56 56 55 60 68 70 65 62 61 63 67 68 67 66 67 68 68 69 71 73 73 76 77 77 77 77 77 78 80 82 83 85 83 84 87 86 84 84 84 85 91 91 90 84 84 89 87 82 79 78 82 85 85 81 84 85 86 88 89 89 89 89 90 91 91 91 88 87 88 90 90 92 94 96 98 100 102 105 107 109 113 116 119 120 122 123 125 125 126 126 125 125 124 -2147483647 -2147483647 -2147483647 -2147483647 -2147483647 -2147483647 -2147483647
26 26 27 26 25 23 23 22 23 24 25 26 25 26 26 26 26 26 27 28 28 29 29 30 30 30 31 31 31 31 32 33 33 33 33 33 33 32 32 33 33 33 33 34 34 35 36 36 36 36 36 37 39 40 39 40 39 39 39 39 40 40 39 39 38 38 38 38 38 38 39 39 39 39 40 41 41 43 41 39 39 39 40 39 40 41 41 44 45 46 45 45 46 47 50 52 55 57 60 58 58 58 60 63 61 60 63 64 65 62 63 63 62 61 61 64 69 65 61 56 56 57 58 55 54 53 51 50 52 52 49 49 49 50 50 51 51 52 53 55 55 55 54 58 68 62 63 61 60 63 65 64 64 65 66 68 68 69 70 73 74 74 76 77 79 79 79 80 79 81 84 83 84 84 84 85 85 85 84 87 91 89 90 85 86 90 84 80 79 77 78 78 85 83 83 85 87 88 90 90 90 90 90 90 93 93 89 88 91 91 91 93 96 97 99 100 103 106 110 111 113 115 119 121 123 125 126 126 127 127 126 125 -2147483647 -2147483647 -2147483647 -2147483647 -2147483647 -2147483647 -2147483647 -2147483647
27 26 26 25 23 22 23 22 23 24 25 25 26 26 25 25 26 26 26 27 28 29 30 29 29 30 30 31 31 31 32 33 33 33 33 33 32 32 32 33 33 33 34 34 34 35 36 36 36 37 37 37 38 38 38 39 40 39 40 40 41 41 41 39 38 38 37 37 37 37 38 38 38 37 38 39 39 39 39 39 38 38 38 38 39 40 41 42 44 45 43 44 46 47 49 51 54 55 57 59 59 58 60 62 60 60 64 63 66 64 66 66 63 64 64 63 64 64 60 57 59 61 57 53 51 50 50 49 49 49 48 48 49 50 50 51 52 52 54 54 54 53 54 55 63 62 59 59 60 65 64 64 64 63 65 69 69 69 70 71 73 73 76 79 79 79 78 78 79 83 84 83 83 84 85 85 85 85 85 91 90 86 86 85 84 85 78 78 79 78 76 76 80 86 84 85 87 89 91 91 91 91 91 91 92 91 90 90 92 93 93 93 96 101 100 101 104 107 111 115 115 118 121 123 125 126 126 127 127 126 -2147483647 -2147483647 -2147483647 -2147483647 -2147483647 -2147483647 -2147483647 -2147483647 -2147483647 -2147483647
30 28 26 23 22 22 22 22 22 24 25 25 25 25 25 25 26 26 26 26 27 28 29 29 29 29 30 30 30 31 32 33 33 32 32 32 32 32 32 32 32 33 34 34 34 34 35 35 35 36 37 37 37 37 38 39 39 40 41 41 40 40 39 39 37 37 37 37 37 37 36 36 36 37 38 38 38 40 39 39 39 38 39 38 38 38 39 40 42 41 42 44 45 47 48 50 52 54 56 57 57 56 58 60 58 59 61 60 64 62 60 61 63 65 66 65 62 61 59 59 61 58 55 55 50 50 49 48 48 48 47 47 49 50 50 51 52 53 54 54 54 54 53 54 58 63 61 59 61 63 64 70 67 65 64 69 72 68 68 71 72 73 75 78 79 80 81 81 78 79 81 84 84 84 86 87 86 85 85 91 91 86 85 83 84 79 78 77 78 79 77 77 78 81 83 85 87 88 92 91 91 91 91 90 90 90 90 91 93 93 92 94 99 104 103 103 106 111 112 115 120 121 123 125 126 126 127 126 125 -2147483647 -2147483647 -2147483647 -2147483647 -2147483647 -2147483647 -2147483647 -2147483647 -2147483647 -2147483647 -2147483647
30 28 26 25 25 23 21 22 22 23 24 25 25 24 24 25 26 26 26 26 27 27 28 29 29 29 29 30 30 31 31 31 32 32 32 32 32 31 32 32 32 33 33 33 35 34 35 35 35 35 36 36 36 37 38 38 39 41 42 41 39 39 39 42 39 37 37 37 37 36 36 36 36 36 37 37 38 38 39 40 38 38 38 38 37 37 38 40 41 40 41 43 45 48 50 51 51 54 58 57 56 54 56 58 58 58 59 59 60 59 58 61 61 62 62 62 64 62 61 58 59 57 54 53 50 49 48 47 47 46 47 48 50 51 50 52 55 54 55 54 54 53 53 54 55 56 63 60 60 63 66 72 66 65 64 66 70 68 68 71 73 73 74 75 78 78 77 79 77 77 79 79 84 84 87 86 86 86 85 88 89 86 84 83 82 79 80 78 77 77 77 77 79 86 85 84 86 88 89 91 91 91 90 90 90 89 90 90 91 92 93 96 98 104 108 109 108 111 117 119 122 124 125 126 127 127 127 126 -2147483647 -2147483647 -2147483647 -2147483647 -2147483647 -2147483647 -2147483647 -2147483647 -2147483647 -2147483647 -2147483647 -2147483647
30 29 28 26 25 22 21 23 22 22 24 25 24 24 25 25 26 26 26 26 27 26 27 27 28 28 29 29 30 30 31 31 32 32 32 32 31 31 32 33 32 33 33 33 34 34 35 35 35 35 36 36 37 37 38 38 39 40 40 39 39 38 39 42 39 37 37 40 39 36 36 35 35 35 35 35 37 36 36 36 39 37 37 36 38 37 38 40 41 40 40 43 45 47 48 51 53 53 56 53 53 53 55 57 58 57 57 56 57 57 58 59 61 61 58 58 60 65 59 56 54 53 53 51 49 49 49 49 47 46 46 47 48 51 51 54 57 57 55 55 54 53 53 54 54 55 56 56 60 65 65 68 68 65 63 64 65 66 68 72 73 73 71 75 76 77 77 81 80 78 78 82 79 79 85 87 87 85 83 87 90 90 87 87 86 82 82 81 79 77 77 81 89 94 82 84 86 87 89 89 90 90 91 90 90 89 91 91 91 92 94 98 102 105 109 111 116 118 119 122 124 125 126 127 128 127 125 -2147483647 -2147483647 -2147483647 -2147483647 -2147483647 -2147483647 -2147483647 -2147483647 -2147483647 -2147483647 -2147483647 -2147483647 -2147483647
31 29 28 25 23 22 21 23 22 22 23 25 24 24 24 25 25 26 26 25 26 26 27 27 27 27 28 28 29 30 31 31 32 32 32 31 31 31 31 32 33 34 34 34 34 34 35 35 35 35 35 37 38 37 37 38 38 39 40 39 39 38 37 37 37 36 39 37 37 37 35 35 34 33 34 35 35 35 35 35 35 36 36 35 36 37 37 38 39 40 40 44 45 45 47 50 51 52 56 53 52 52 52 52 53 54 56 56 56 56 58 61 61 58 56 57 59 64 64 57 54 52 51 51 49 48 48 47 46 46 45 45 45 48 49 51 53 55 54 54 54 53 53 53 54 55 56 56 61 66 63 66 62 63 64 65 66 66 67 69 70 71 71 74 73 76 77 80 81 83 81 83 80 78 79 84 84 81 87 88 89 88 87 85 82 82 80 83 80 79 78 85 88 81 81 83 85 87 88 89 90 90 92 92 91 90 91 92 92 93 95 98 102 105 108 112 118 121 122 124 125 126 127 127 128 126 -2147483647 -2147483647 -2147483647 -2147483647 -2147483647 -2147483647 -2147483647 -2147483647 -2147483647 -2147483647 -2147483647 -2147483647 -2147483647 -2147483647
30 29 28 24 24 24 24 23 22 22 22 24 24 24 24 26 25 26 26 26 26 26 26 27 27 27 27 28 29 30 30 30 31 32 31 31 31 31 31 32 34 34 35 34 34 35 34 35 35 35 36 36 37 37 37 38 38 38 38 39 39 38 37 37 37 36 37 38 36 35 35 34 34 33 34 37 35 34 35 34 34 35 34 34 35 36 36 39 39 39 40 43 44 45 46 48 49 51 55 53 52 52 52 52 52 52 51 50 52 56 57 55 57 57 56 57 59 63 63 57 54 53 52 52 50 49 48 46 46 45 46 45 44 45 48 54 53 53 54 53 54 54 53 53 54 55 55 57 58 66 62 66 61 63 64 65 66 68 68 72 71 73 71 72 73 76 79 81 79 82 83 81 83 82 80 79 80 79 85 85 89 88 88 86 83 80 79 80 82 81 79 87 83 78 80 82 84 86 87 88 89 90 92 94 95 91 91 91 91 93 97 103 106 108 113 113 116 120 123 126 127 128 128 129 129 -2147483647 -2147483647 -2147483647 -2147483647 -2147483647 -2147483647 -2147483647 -2147483647 -2147483647 -2147483647 -2147483647 -2147483647 -2147483647 -2147483647 -2147483647
29 28 27 25 24 24 26 23 22 22 22 24 24 25 25 27 26 26 26 26 26 26 26 27 27 27 27 27 28 29 29 30 32 31 32 31 31 31 32 32 33 34 35 34 34 34 35 35 35 35 37 37 37 37 38 38 38 38 39 40 40 39 38 38 38 37 37 36 35 35 35 34 34 34 34 33 34 33 34 33 34 34 34 34 35 36 37 39 41 39 39 40 42 44 45 47 48 50 53 54 55 55 54 53 52 52 53 49 52 58 56 50 52 57 56 56 61 61 64 57 54 54 53 50 51 50 50 48 47 46 46 44 43 45 48 49 50 54 54 53 52 53 54 54 54 57 56 59 57 59 62 62 63 66 65 65 67 68 69 73 72 75 76 73 74 75 77 78 80 80 83 80 80 80 79 79 79 79 82 85 88 85 84 84 83 82 81 79 80 81 81 85 79 79 80 82 84 85 86 87 88 91 94 96 98 98 100 93 94 98 100 109 113 112 117 120 121 123 126 128 129 129 129 130 129 -2147483647 -2147483647 -2147483647 -2147483647 -2147483647 -2147483647 -2147483647 -2147483647 -2147483647 -2147483647 -2147483647 -2147483647 -2147483647 -2147483647 -2147483647
27 30 28 27 25 24 26 26 23 22 22 24 24 27 24 24 28 27 27 27 26 25 26 27 27 27 28 27 27 28 29 31 31 31 32 33 32 32 33 33 34 34 35 35 34 34 36 36 35 35 37 37 37 37 38 38 38 39 39 40 41 39 40 41 41 39 38 37 35 35 35 34 34 33 33 33 33 33 33 33 33 33 34 34 35 38 37 39 43 41 41 41 42 44 49 53 50 50 52 54 55 54 53 52 53 53 52 49 53 58 54 49 50 57 57 53 57 57 67 61 56 54 53 51 52 53 52 50 47 46 48 46 43 44 48 49 51 54 53 52 52 53 53 53 53 54 56 57 58 60 60 65 69 66 66 67 69 71 72 71 72 72 74 73 75 75 75 79 79 79 81 81 81 81 80 80 79 80 82 89 90 87 82 81 80 80 81 80 79 79 83 85 82 79 80 84 89 86 87 87 89 91 93 95 96 99 106 104 99 102 107 112 117 116 118 121 125 127 129 129 130 129 129 129 -2147483647 -2147483647 -2147483647 -2147483647 -2147483647 -2147483647 -2147483647 -2147483647 -2147483647 -2147483647 -2147483647 -2147483647 -2147483647 -2147483647 -2147483647 -2147483647
20 28 27 25 25 27 27 25 22 22 22 26 25 27 27 25 26 29 29 30 28 25 26 27 27 29 28 28 27 28 29 30 31 31 32 33 33 33 34 34 35 34 34 34 34 34 35 35 35 35 36 38 38 38 37 38 41 42 41 41 42 42 42 44 41 38 38 36 35 35 34 34 34 33 33 34 34 33 32 32 32 33 33 34 37 40 39 39 43 46 45 43 43 46 53 54 52 54 54 54 52 50 51 52 49 51 52 48 48 52 50 48 47 50 55 51 53 55 64 64 58 55 56 54 55 54 53 51 48 45 47 44 44 43 45 48 51 54 55 52 52 52 53 53 53 54 56 57 58 63 66 65 70 69 67 70 73 76 73 73 75 73 73 74 76 77 78 77 79 79 80 85 86 83 82 82 80 80 82 89 92 87 85 84 81 80 78 78 80 82 83 83 81 83 83 86 87 90 88 86 89 91 93 95 98 103 107 110 110 109 112 113 118 121 121 125 128 130 131 129 129 127 -2147483647 -2147483647 -2147483647 -2147483647 -2147483647 -2147483647 -2147483647 -2147483647 -2147483647 -2147483647 -2147483647 -2147483647 -2147483647 -2147483647 -2147483647 -2147483647 -2147483647 -2147483647
19 23 27 24 24 26 28 24 22 23 23 24 26 26 28 26 25 27 28 29 28 25 26 26 27 28 28 27 27 28 29 31 31 33 33 33 33 34 34 36 38 34 34 34 34 34 34 34 34 33 37 37 37 37 37 38 42 42 41 41 42 44 45 43 41 35 36 37 35 34 34 34 33 33 33 33 32 32 32 31 32 32 33 33 35 38 38 37 38 44 49 45 44 47 54 53 52 55 60 48 46 48 47 49 47 49 52 46 44 45 47 46 46 48 49 50 55 59 63 62 58 58 59 58 57 55 53 50 48 46 48 45 45 44 44 48 52 53 53 52 51 52 54 54 53 55 56 58 59 60 65 67 73 68 69 72 80 76 76 76 76 76 76 75 77 80 82 79 79 79 80 81 85 87 88 88 85 79 82 85 86 88 90 89 85 82 79 85 85 84 84 80 79 80 81 83 83 87 85 86 90 92 94 99 102 103 107 112 116 118 120 117 120 124 127 129 131 132 131 131 128 -2147483647 -2147483647 -2147483647 -2147483647 -2147483647 -2147483647 -2147483647 -2147483647 -2147483647 -2147483647 -2147483647 -2147483647 -2147483647 -2147483647 -2147483647 -2147483647 -2147483647 -2147483647 -2147483647
19 19 24 21 20 23 26 25 24 22 23 24 26 28 27 28 26 26 28 30 27 26 26 26 26 26 28 27 29 29 30 31 31 32 33 34 34 34 34 36 35 35 36 34 34 34 34 33 32 33 36 37 34 33 37 37 42 41 41 41 42 43 45 40 35 33 34 34 34 34 34 33 33 33 32 32 31 31 31 31 31 32 32 33 34 36 37 36 38 41 48 46 44 46 50 54 55 56 55 48 44 42 42 42 45 46 43 41 42 41 42 44 48 49 52 54 56 62 68 63 59 61 62 61 61 59 54 51 50 49 49 46 47 45 44 46 49 51 50 52 51 51 53 53 53 55 58 62 65 67 66 69 72 77 72 73 77 77 78 78 77 77 78 78 79 86 85 82 82 80 80 81 81 84 84 85 86 80 82 80 80 82 88 88 89 90 81 78 81 83 85 81 80 81 80 81 83 84 85 88 91 93 97 102 105 108 111 112 114 119 122 124 123 127 130 133 133 133 133 130 -2147483647 -2147483647 -2147483647 -2147483647 -2147483647 -2147483647 -2147483647 -2147483647 -2147483647 -2147483647 -2147483647 -2147483647 -2147483647 -2147483647 -2147483647 -2147483647 -2147483647 -2147483647 -2147483647 -2147483647
19 18 18 18 25 23 26 28 25 22 22 23 26 29 29 28 26 25 26 27 27 27 27 26 26 26 28 28 29 29 30 31 32 33 33 33 35 33 32 34 36 37 35 31 29 29 32 32 32 32 32 32 31 31 31 31 37 41 41 41 40 40 38 38 34 32 32 33 33 33 34 33 34 32 34 32 31 31 30 31 31 31 32 33 33 34 34 35 36 38 41 46 47 48 49 58 57 49 45 44 43 42 42 40 42 43 42 41 41 41 45 46 48 52 52 55 61 65 67 63 63 62 67 65 62 58 55 54 51 52 52 50 51 49 46 45 46 50 49 49 50 51 52 53 55 57 62 65 71 67 67 72 76 79 76 79 83 83 84 82 80 80 79 79 81 89 90 86 86 81 81 82 87 88 84 83 84 85 83 78 78 78 82 81 85 82 80 78 82 85 86 83 81 81 81 81 82 86 87 89 91 97 102 108 110 111 112 116 119 121 122 128 130 130 134 134 134 134 132 128 -2147483647 -2147483647 -2147483647 -2147483647 -2147483647 -2147483647 -2147483647 -2147483647 -2147483647 -2147483647 -2147483647 -2147483647 -2147483647 -2147483647 -2147483647 -2147483647 -2147483647 -2147483647 -2147483647 -2147483647
18 17 17 17 23 26 28 28 24 23 24 23 24 26 27 25 24 26 26 26 26 27 26 26 26 27 28 29 29 29 29 30 30 33 34 34 34 30 28 28 36 35 33 32 29 28 30 31 32 32 31 29 29 29 30 31 35 41 40 43 42 35 35 34 32 32 32 32 33 33 33 32 32 32 31 30 29 30 30 31 31 31 32 32 33 33 34 34 36 38 38 40 49 49 45 43 43 47 48 44 43 43 45 40 40 42 44 43 41 42 43 46 49 52 53 56 61 68 69 68 66 66 70 65 63 58 57 59 57 55 57 54 54 51 49 46 46 48 50 49 50 51 53 56 58 61 64 70 73 72 70 78 81 82 80 83 83 87 85 83 81 81 84 84 84 91 90 92 90 86 85 87 93 92 89 92 92 88 86 79 75 86 75 79 85 81 76 78 82 85 86 82 80 78 79 80 82 85 88 91 95 101 105 110 111 113 115 117 119 123 126 128 131 134 135 135 134 132 129 -2147483647 -2147483647 -2147483647 -2147483647 -2147483647 -2147483647 -2147483647 -2147483647 -2147483647 -2147483647 -2147483647 -2147483647 -2147483647 -2147483647 -2147483647 -2147483647 -2147483647 -2147483647 -2147483647 -2147483647 -2147483647
18 17 16 17 22 23 32 28 24 25 26 25 26 27 27 26 25 26 28 27 26 25 26 26 26 28 30 31 31 30 30 30 30 31 32 34 33 32 27 27 28 28 27 28 33 31 28 29 32 30 29 28 28 29 29 30 30 32 33 39 38 33 34 31 31 31 31 32 33 33 32 32 32 31 31 30 29 30 30 33 32 31 31 32 32 33 33 34 34 36 38 45 47 46 42 41 38 38 42 43 41 40 43 41 40 40 43 44 42 41 44 49 52 53 54 52 50 55 58 62 63 67 68 66 63 62 59 62 61 61 60 65 57 55 54 50 48 47 48 50 53 57 58 62 62 63 70 74 77 75 73 77 84 86 86 89 89 90 89 84 84 88 89 92 89 95 96 95 92 94 97 95 95 93 94 96 93 88 90 89 83 90 81 75 75 82 76 80 80 83 84 83 82 80 79 78 82 84 89 93 98 103 108 111 113 115 117 119 122 124 127 130 133 135 135 135 134 131 -2147483647 -2147483647 -2147483647 -2147483647 -2147483647 -2147483647 -2147483647 -2147483647 -2147483647 -2147483647 -2147483647 -2147483647 -2147483647 -2147483647 -2147483647 -2147483647 -2147483647 -2147483647 -2147483647 -2147483647 -2147483647 -2147483647
18 17 16 16 17 25 27 24 28 26 31 29 28 26 25 24 25 28 29 27 26 26 26 26 26 30 31 33 32 30 31 31 30 31 33 35 34 31 27 25 25 24 24 24 26 26 29 27 28 29 28 27 27 28 29 29 30 31 35 34 33 32 32 31 31 31 31 32 33 33 33 32 32 31 30 30 30 30 30 33 32 32 32 32 32 32 33 33 34 35 37 42 43 47 38 38 38 38 42 44 46 40 39 39 40 40 40 40 40 40 41 45 44 48 49 48 51 53 49 47 53 58 56 63 66 64 63 67 67 63 62 58 59 60 59 54 49 48 49 51 52 59 64 69 68 69 71 71 77 79 79 78 82 86 91 91 91 93 93 87 88 95 95 95 94 96 100 100 101 102 103 97 96 95 93 93 90 95 98 100 91 93 83 82 77 79 76 75 77 81 80 83 81 79 79 78 82 86 90 95 100 104 109 112 114 116 118 121 124 125 128 131 132 134 135 134 134 132 -2147483647 -2147483647 -2147483647 -2147483647 -2147483647 -2147483647 -2147483647 -2147483647 -2147483647 -2147483647 -2147483647 -2147483647 -2147483647 -2147483647 -2147483647 -2147483647 -2147483647 -2147483647 -2147483647 -2147483647 -2147483647 -2147483647
18 17 16 15 15 16 17 15 24 25 29 30 29 29 29 28 26 28 29 28 26 26 27 26 25 29 31 32 32 31 33 32 32 32 31 27 28 25 25 24 23 23 23 23 25 25 26 25 26 26 26 26 27 27 28 29 30 30 31 32 32 32 32 32 31 31 31 31 31 32 32 31 31 31 30 30 30 30 30 31 32 32 32 32 32 32 32 33 34 35 36 39 43 45 37 37 37 37 38 41 41 39 39 39 39 39 39 39 38 39 39 40 42 47 48 48 43 46 50 54 55 53 49 56 61 66 65 62 62 59 55 55 57 55 51 51 48 49 51 54 54 59 69 73 70 66 67 73 80 83 83 84 84 94 91 91 92 94 95 91 92 98 99 99 100 100 101 104 104 104 102 102 102 101 97 97 99 99 103 102 95 96 93 87 84 74 79 75 73 76 79 82 83 80 79 80 83 87 92 96 103 107 110 113 115 117 120 122 124 126 128 130 132 133 133 133 134 132 -2147483647 -2147483647 -2147483647 -2147483647 -2147483647 -2147483647 -2147483647 -2147483647 -2147483647 -2147483647 -2147483647 -2147483647 -2147483647 -2147483647 -2147483647 -2147483647 -2147483647 -2147483647 -2147483647 -2147483647 -2147483647 -2147483647
17 16 15 15 14 14 14 14 23 25 25 29 29 31 30 28 27 26 27 27 26 26 26 25 26 27 28 31 33 33 34 30 30 27 24 23 22 22 23 24 22 22 22 23 24 24 24 24 25 26 25 26 26 27 28 29 29 29 29 30 31 31 32 32 32 31 31 31 31 31 31 31 31 31 30 30 30 30 30 31 31 32 32 32 32 32 32 33 33 34 35 39 42 39 37 37 37 37 37 37 37 37 38 38 39 39 38 38 38 38 39 40 46 43 41 43 41 47 50 47 47 54 44 47 59 62 57 55 58 61 55 55 58 60 56 50 49 49 52 52 55 60 68 69 70 64 66 70 75 73 76 81 82 88 89 87 87 94 96 95 97 98 100 101 103 104 104 107 107 107 106 107 106 104 101 103 105 105 106 105 101 99 95 91 84 77 74 73 74 74 78 81 82 82 81 83 85 89 94 100 105 108 111 113 116 118 120 122 125 127 127 129 131 132 132 132 130 -2147483647 -2147483647 -2147483647 -2147483647 -2147483647 -2147483647 -2147483647 -2147483647 -2147483647 -2147483647 -2147483647 -2147483647 -2147483647 -2147483647 -2147483647 -2147483647 -2147483647 -2147483647 -2147483647 -2147483647 -2147483647 -2147483647 -2147483647
17 17 16 14 14 13 13 16 23 25 26 27 29 29 29 28 28 27 27 27 27 26 26 26 26 27 28 29 34 35 33 25 23 22 21 21 21 21 21 22 22 21 21 22 22 23 24 24 24 25 25 25 26 26 27 29 29 29 29 29 30 31 32 32 32 32 31 31 31 31 31 31 31 31 31 30 30 30 30 31 31 31 31 31 32 32 32 33 33 34 35 35 36 37 36 36 37 37 37 37 37 37 37 38 37 37 37 37 37 38 38 38 39 39 39 39 40 41 41 41 45 46 43 45 52 66 61 57 55 61 56 57 57 59 62 54 52 51 52 56 61 67 62 71 68 62 66 73 72 70 74 77 74 75 80 82 86 94 92 97 91 96 102 104 105 107 108 110 110 110 109 110 109 106 105 106 107 106 104 102 100 95 93 93 91 84 82 83 78 76 78 81 81 82 83 86 88 92 97 104 106 110 113 116 117 119 121 122 124 126 128 128 130 130 130 128 -2147483647 -2147483647 -2147483647 -2147483647 -2147483647 -2147483647 -2147483647 -2147483647 -2147483647 -2147483647 -2147483647 -2147483647 -2147483647 -2147483647 -2147483647 -2147483647 -2147483647 -2147483647 -2147483647 -2147483647 -2147483647 -2147483647 -2147483647 -2147483647
18 17 17 15 14 13 13 13 15 23 26 27 29 29 28 28 28 27 27 27 27 26 25 27 27 28 28 28 28 29 24 22 22 21 20 20 20 20 20 21 21 21 21 21 22 23 23 24 24 25 25 25 26 26 27 27 28 28 29 30 30 31 32 32 32 32 31 31 31 31 31 31 31 31 31 31 31 31 31 31 31 31 31 31 31 31 32 32 33 34 34 35 35 36 36 36 36 37 37 37 37 38 40 39 39 39 38 37 37 37 37 37 37 38 38 38 39 41 40 40 41 43 42 43 46 54 61 56 57 55 56 57 58 60 59 58 58 55 53 55 58 64 63 63 59 62 69 76 71 66 70 75 69 70 72 75 79 84 95 93 87 83 99 101 108 110 111 112 113 113 113 113 110 109 109 110 110 109 104 97 95 96 90 88 89 85 79 76 77 76 77 79 81 83 85 90 93 96 101 106 107 111 113 115 117 118 120 122 123 125 126 128 130 129 -2147483647 -2147483647 -2147483647 -2147483647 -2147483647 -2147483647 -2147483647 -2147483647 -2147483647 -2147483647 -2147483647 -2147483647 -2147483647 -2147483647 -2147483647 -2147483647 -2147483647 -2147483647 -2147483647 -2147483647 -2147483647 -2147483647 -2147483647 -2147483647 -2147483647 -2147483647
18 17 17 16 14 13 12 12 15 20 26 27 28 29 28 28 27 27 27 26 26 26 26 27 28 29 29 27 24 22 22 20 21 20 20 20 20 19 20 20 20 21 21 21 21 22 23 23 23 24 25 25 25 26 26 27 27 28 29 29 30 31 31 32 32 32 31 31 31 31 31 31 31 31 31 31 31 31 31 31 31 31 31 31 31 31 32 32 33 34 34 35 35 35 36 36 37 37 37 37 37 38 39 41 41 41 39 36 36 36 36 36 36 36 37 37 38 38 39 40 41 43 41 42 46 57 61 58 58 56 54 56 58 59 57 57 56 55 55 56 58 59 59 58 60 67 71 73 73 68 67 68 67 71 79 83 86 92 90 78 74 79 83 96 110 111 112 113 114 115 115 115 115 114 113 115 113 111 106 99 96 92 88 85 85 81 81 82 82 81 81 81 83 86 88 92 95 98 103 107 108 110 112 114 117 118 119 121 123 125 126 127 126 -2147483647 -2147483647 -2147483647 -2147483647 -2147483647 -2147483647 -2147483647 -2147483647 -2147483647 -2147483647 -2147483647 -2147483647 -2147483647 -2147483647 -2147483647 -2147483647 -2147483647 -2147483647 -2147483647 -2147483647 -2147483647 -2147483647 -2147483647 -2147483647 -2147483647 -2147483647 -2147483647
18 17 18 16 15 13 13 13 13 15 17 18 17 21 24 28 27 27 27 26 26 26 28 28 29 30 30 26 21 19 18 18 19 18 19 19 19 19 19 20 20 20 21 21 21 22 22 23 23 24 24 25 25 25 26 26 27 28 28 30 31 31 32 32 32 31 31 31 31 31 31 31 31 31 31 31 31 31 31 31 31 31 31 31 31 31 32 32 33 34 34 35 35 36 36 36 36 37 37 37 37 37 38 38 39 39 38 37 36 36 36 36 35 36 37 37 37 38 39 40 40 41 40 41 45 49 50 60 61 58 55 57 61 62 60 60 58 58 55 58 57 55 56 58 62 70 73 68 67 67 65 66 69 74 79 80 83 82 78 74 70 76 80 89 99 114 114 116 116 117 117 116 117 117 116 113 106 103 101 95 93 94 87 88 86 86 87 86 86 86 85 86 86 86 89 93 96 99 103 106 108 110 112 114 116 118 120 121 123 125 125 122 -2147483647 -2147483647 -2147483647 -2147483647 -2147483647 -2147483647 -2147483647 -2147483647 -2147483647 -2147483647 -2147483647 -2147483647 -2147483647 -2147483647 -2147483647 -2147483647 -2147483647 -2147483647 -2147483647 -2147483647 -2147483647 -2147483647 -2147483647 -2147483647 -2147483647 -2147483647 -2147483647 -2147483647
20 17 17 17 15 14 13 12 13 12 13 14 14 17 23 28 27 27 27 28 27 28 29 29 29 30 30 25 20 18 17 17 17 17 18 18 19 19 20 20 20 21 21 21 21 21 22 22 23 24 24 24 24 25 26 27 27 28 28 29 30 31 32 32 32 32 31 31 31 31 31 31 31 31 31 31 31 31 31 31 31 31 31 31 31 31 32 32 33 33 34 35 36 36 36 36 36 37 36 37 37 37 37 38 38 38 37 37 36 36 36 36 36 36 36 37 37 38 39 40 41 41 41 41 43 45 48 55 60 58 56 57 59 62 63 60 59 57 56 59 55 54 58 61 62 67 71 71 68 63 62 63 71 71 76 80 78 75 81 73 72 78 86 93 113 115 106 118 118 109 102 103 102 110 113 109 102 98 96 97 96 93 93 91 90 91 88 87 87 85 86 87 87 88 90 94 97 99 102 106 108 110 111 113 116 117 119 121 122 123 122 -2147483647 -2147483647 -2147483647 -2147483647 -2147483647 -2147483647 -2147483647 -2147483647 -2147483647 -2147483647 -2147483647 -2147483647 -2147483647 -2147483647 -2147483647 -2147483647 -2147483647 -2147483647 -2147483647 -2147483647 -2147483647 -2147483647 -2147483647 -2147483647 -2147483647 -2147483647 -2147483647 -2147483647 -2147483647
18 17 16 17 16 14 14 13 12 11 12 14 15 17 19 19 21 27 28 29 29 29 29 29 31 30 28 23 20 18 17 17 17 17 17 18 18 19 20 20 20 21 21 20 21 21 22 22 23 23 24 24 24 25 26 27 28 28 29 29 30 31 31 32 32 32 32 31 31 31 31 31 31 31 31 31 31 31 31 31 31 31 31 31 31 32 32 32 33 34 34 35 35 36 37 37 37 37 37 37 37 37 37 37 38 38 38 37 37 36 36 36 36 37 37 38 38 39 40 41 42 42 42 41 42 44 47 53 61 56 55 59 61 64 65 62 61 59 56 56 55 54 56 59 63 69 66 61 62 65 58 63 65 69 76 80 72 73 80 70 70 79 97 98 92 89 84 107 117 112 90 94 87 103 116 109 103 102 101 101 96 93 86 82 84 87 86 84 84 83 87 88 88 88 91 95 98 100 103 105 107 110 111 112 115 116 118 120 121 120 -2147483647 -2147483647 -2147483647 -2147483647 -2147483647 -2147483647 -2147483647 -2147483647 -2147483647 -2147483647 -2147483647 -2147483647 -2147483647 -2147483647 -2147483647 -2147483647 -2147483647 -2147483647 -2147483647 -2147483647 -2147483647 -2147483647 -2147483647 -2147483647 -2147483647 -2147483647 -2147483647 -2147483647 -2147483647 -2147483647
17 16 16 16 16 15 15 15 12 12 12 13 14 14 15 16 19 24 25 26 25 23 23 24 27 26 25 25 21 17 17 17 17 16 17 17 18 19 20 20 20 20 21 20 21 21 21 22 22 23 23 24 24 25 26 27 28 29 29 30 31 31 32 32 32 32 31 31 31 31 31 31 31 31 31 30 31 31 31 31 31 31 31 31 31 32 32 33 33 34 35 35 35 36 37 38 38 38 37 37 37 37 37 37 37 37 37 37 37 37 36 36 37 37 38 39 40 40 40 41 42 42 42 42 42 44 47 51 55 54 55 58 64 64 65 62 63 61 61 58 56 58 61 60 60 60 60 61 60 58 58 58 64 72 78 80 71 66 69 72 76 76 83 97 79 79 84 86 92 95 84 82 89 107 116 98 97 94 97 94 93 89 85 84 81 81 83 82 83 81 84 85 87 89 92 95 98 101 103 105 107 109 111 113 114 116 117 118 -2147483647 -2147483647 -2147483647 -2147483647 -2147483647 -2147483647 -2147483647 -2147483647 -2147483647 -2147483647 -2147483647 -2147483647 -2147483647 -2147483647 -2147483647 -2147483647 -2147483647 -2147483647 -2147483647 -2147483647 -2147483647 -2147483647 -2147483647 -2147483647 -2147483647 -2147483647 -2147483647 -2147483647 -2147483647 -2147483647 -2147483647 -2147483647
17 16 16 16 17 16 15 14 12 12 12 13 13 15 16 19 21 21 20 22 22 21 20 21 22 22 24 24 20 17 17 17 17 16 17 17 17 18 19 20 20 21 20 20 21 21 21 21 22 22 23 24 24 25 26 27 28 29 30 31 31 32 32 32 31 31 31 31 31 31 31 31 30 30 30 31 31 31 31 31 31 32 32 32 32 32 32 33 34 35 35 35 36 37 37 37 38 38 38 38 38 38 37 37 37 37 37 38 37 37 37 37 37 38 40 41 40 40 40 42 43 43 42 42 42 44 46 53 55 55 56 57 59 61 61 61 63 63 61 55 56 62 62 59 59 59 58 60 63 62 58 58 63 70 74 72 69 67 69 71 76 80 82 80 75 79 83 91 77 93 80 85 88 115 97 86 75 77 75 76 80 82 80 82 81 80 79 81 83 83 83 86 88 90 93 96 99 101 102 105 106 109 111 113 114 115 115 -2147483647 -2147483647 -2147483647 -2147483647 -2147483647 -2147483647 -2147483647 -2147483647 -2147483647 -2147483647 -2147483647 -2147483647 -2147483647 -2147483647 -2147483647 -2147483647 -2147483647 -2147483647 -2147483647 -2147483647 -2147483647 -2147483647 -2147483647 -2147483647 -2147483647 -2147483647 -2147483647 -2147483647 -2147483647 -2147483647 -2147483647 -2147483647 -2147483647
18 17 16 16 17 17 17 16 13 14 13 14 14 14 16 20 20 20 20 22 21 21 19 19 20 21 23 23 23 19 17 17 16 16 16 16 17 18 19 20 21 20 20 20 20 21 21 21 22 23 24 24 24 25 27 28 28 29 30 31 32 32 32 32 32 32 32 32 31 31 31 31 31 31 31 31 31 31 31 31 31 32 32 32 32 32 32 33 34 34 35 36 37 37 37 37 37 38 39 39 39 39 39 39 39 39 38 38 38 38 38 37 38 39 42 42 41 40 40 42 43 43 43 43 42 43 47 53 57 56 57 58 60 60 59 60 58 56 55 55 57 62 63 61 59 58 58 60 59 59 60 60 63 66 67 68 69 66 64 65 74 74 77 74 72 78 80 76 71 75 79 84 87 99 79 73 70 68 72 72 73 72 73 76 78 78 79 80 81 84 85 87 89 91 94 96 99 101 103 104 107 109 111 112 114 115 -2147483647 -2147483647 -2147483647 -2147483647 -2147483647 -2147483647 -2147483647 -2147483647 -2147483647 -2147483647 -2147483647 -2147483647 -2147483647 -2147483647 -2147483647 -2147483647 -2147483647 -2147483647 -2147483647 -2147483647 -2147483647 -2147483647 -2147483647 -2147483647 -2147483647 -2147483647 -2147483647 -2147483647 -2147483647 -2147483647 -2147483647 -2147483647 -2147483647 -2147483647
17 16 16 16 16 17 18 18 15 14 14 14 15 15 18 19 20 19 19 19 19 20 19 19 20 21 21 23 24 20 18 17 16 16 16 16 17 18 19 20 20 20 20 20 20 20 20 20 21 22 23 24 25 26 27 28 29 30 31 32 32 33 33 32 32 32 32 32 32 32 32 31 31 31 31 31 31 31 31 31 32 32 32 32 32 32 33 33 34 34 35 35 36 36 37 37 37 38 39 39 39 39 39 40 41 41 42 41 39 38 38 38 38 39 40 41 40 39 40 42 42 43 43 45 43 43 48 52 56 56 57 59 60 60 57 59 59 56 54 54 56 58 61 59 59 58 58 58 59 57 57 60 67 68 66 67 66 66 64 64 66 68 72 75 71 72 76 70 70 75 82 86 80 75 73 71 70 67 72 73 73 72 72 73 76 78 80 80 81 82 85 88 90 92 94 96 98 101 103 104 106 108 110 112 112 -2147483647 -2147483647 -2147483647 -2147483647 -2147483647 -2147483647 -2147483647 -2147483647 -2147483647 -2147483647 -2147483647 -2147483647 -2147483647 -2147483647 -2147483647 -2147483647 -2147483647 -2147483647 -2147483647 -2147483647 -2147483647 -2147483647 -2147483647 -2147483647 -2147483647 -2147483647 -2147483647 -2147483647 -2147483647 -2147483647 -2147483647 -2147483647 -2147483647 -2147483647 -2147483647
17 16 16 16 15 17 20 21 20 16 15 15 17 17 19 19 19 19 19 19 19 18 18 18 19 20 20 22 22 19 18 17 17 16 16 16 17 18 19 19 20 20 20 20 20 20 20 20 21 22 23 24 25 26 28 29 30 32 32 32 33 34 33 33 33 33 33 33 33 33 32 32 32 32 32 31 31 32 32 32 32 32 32 32 32 33 33 34 34 34 35 35 35 35 36 36 36 38 38 38 38 38 38 39 40 40 41 42 39 38 38 38 39 40 40 40 40 39 40 42 42 42 43 43 41 43 47 49 54 55 57 59 59 58 56 58 59 59 56 54 55 59 61 61 60 60 60 57 57 56 58 58 59 62 62 66 69 67 65 62 65 64 68 72 69 69 72 69 71 74 75 78 77 75 73 71 71 69 71 72 75 74 75 74 76 76 78 81 83 83 86 89 91 93 95 97 99 101 103 105 106 108 109 109 -2147483647 -2147483647 -2147483647 -2147483647 -2147483647 -2147483647 -2147483647 -2147483647 -2147483647 -2147483647 -2147483647 -2147483647 -2147483647 -2147483647 -2147483647 -2147483647 -2147483647 -2147483647 -2147483647 -2147483647 -2147483647 -2147483647 -2147483647 -2147483647 -2147483647 -2147483647 -2147483647 -2147483647 -2147483647 -2147483647 -2147483647 -2147483647 -2147483647 -2147483647 -2147483647 -2147483647
16 16 17 17 16 16 17 18 20 19 17 17 19 19 18 18 18 18 18 19 19 19 18 18 19 20 21 22 23 19 18 17 16 16 16 16 17 18 18 19 20 20 20 20 20 20 20 20 21 22 23 24 24 26 28 29 30 31 32 34 34 35 35 34 34 34 34 34 34 33 33 33 33 32 32 32 32 32 32 32 32 32 32 33 33 33 33 33 34 35 36 35 35 35 36 36 36 37 37 37 37 37 37 38 38 38 39 40 38 39 39 38 39 40 40 41 40 39 42 44 44 40 43 44 41 41 45 48 53 53 56 57 59 59 56 56 60 59 55 53 55 58 63 63 62 62 60 59 59 57 57 57 58 59 59 64 64 66 64 62 60 61 66 70 70 68 67 68 70 74 75 74 73 74 74 73 70 71 69 70 73 75 76 77 78 78 79 80 83 84 88 90 92 93 95 97 99 101 102 104 106 107 108 -2147483647 -2147483647 -2147483647 -2147483647 -2147483647 -2147483647 -2147483647 -2147483647 -2147483647 -2147483647 -2147483647 -2147483647 -2147483647 -2147483647 -2147483647 -2147483647 -2147483647 -2147483647 -2147483647 -2147483647 -2147483647 -2147483647 -2147483647 -2147483647 -2147483647 -2147483647 -2147483647 -2147483647 -2147483647 -2147483647 -2147483647 -2147483647 -2147483647 -2147483647 -2147483647 -2147483647 -2147483647
16 17 18 20 16 16 16 17 17 20 22 21 22 20 19 19 18 18 17 18 18 19 18 18 20 23 23 25 23 21 20 18 17 16 16 16 17 17 18 19 20 20 20 20 20 20 19 19 20 21 23 23 25 27 28 29 31 32 32 34 35 35 35 35 35 35 35 34 34 34 34 34 34 33 33 33 33 32 32 32 32 32 33 33 33 33 33 34 37 38 37 36 35 35 36 36 37 37 37 37 37 37 37 37 37 37 38 37 37 37 38 38 38 39 39 39 40 39 42 41 41 40 42 44 41 43 49 52 54 53 53 54 55 56 55 54 57 59 58 54 55 60 63 62 59 59 61 62 62 62 62 62 61 60 59 62 61 64 69 67 63 60 59 67 69 66 64 69 70 71 70 69 71 74 74 72 71 70 70 69 69 70 74 75 77 79 81 82 83 87 89 91 93 94 96 98 99 101 102 103 104 106 -2147483647 -2147483647 -2147483647 -2147483647 -2147483647 -2147483647 -2147483647 -2147483647 -2147483647 -2147483647 -2147483647 -2147483647 -2147483647 -2147483647 -2147483647 -2147483647 -2147483647 -2147483647 -2147483647 -2147483647 -2147483647 -2147483647 -2147483647 -2147483647 -2147483647 -2147483647 -2147483647 -2147483647 -2147483647 -2147483647 -2147483647 -2147483647 -2147483647 -2147483647 -2147483647 -2147483647 -2147483647 -2147483647
16 16 16 15 15 16 16 16 17 20 21 24 21 20 20 20 19 19 19 17 17 18 18 18 18 19 21 21 19 19 19 18 17 16 16 16 17 17 18 19 19 20 20 20 20 20 20 19 20 21 23 24 26 28 30 32 33 34 35 35 35 35 35 35 35 35 35 35 35 35 35 34 34 33 33 33 33 33 33 33 33 33 33 33 33 33 33 34 35 37 37 36 35 35 35 36 37 38 38 37 37 37 37 37 37 37 37 37 37 38 38 38 38 38 37 36 36 35 36 36 36 36 37 37 38 42 44 46 51 52 53 53 55 54 56 54 54 58 56 53 53 55 58 58 58 57 60 63 63 65 65 64 64 62 59 59 59 59 61 66 64 58 58 66 67 63 61 68 68 68 65 65 68 70 72 72 71 71 70 70 70 71 73 74 77 79 80 83 85 88 90 92 93 94 96 98 99 100 101 101 -2147483647 -2147483647 -2147483647 -2147483647 -2147483647 -2147483647 -2147483647 -2147483647 -2147483647 -2147483647 -2147483647 -2147483647 -2147483647 -2147483647 -2147483647 -2147483647 -2147483647 -2147483647 -2147483647 -2147483647 -2147483647 -2147483647 -2147483647 -2147483647 -2147483647 -2147483647 -2147483647 -2147483647 -2147483647 -2147483647 -2147483647 -2147483647 -2147483647 -2147483647 -2147483647 -2147483647 -2147483647 -2147483647 -2147483647 -2147483647
16 16 16 15 15 16 15 16 19 21 19 20 20 20 20 19 19 19 18 18 17 18 17 18 19 20 22 22 20 19 18 18 18 17 16 16 16 17 17 18 18 19 20 20 19 19 19 19 20 22 24 26 28 29 31 32 34 35 35 35 35 35 35 35 35 35 35 35 36 36 36 35 35 34 34 34 34 34 33 33 33 33 33 33 33 33 34 35 37 37 36 36 36 35 36 37 38 38 38 38 38 37 37 37 37 38 38 38 38 38 38 38 38 38 37 36 36 35 35 35 35 35 34 35 37 38 40 42 45 48 49 50 50 50 51 51 51 52 53 53 53 52 55 56 54 56 56 58 56 58 60 62 64 64 64 64 65 63 58 56 60 59 56 56 62 66 63 59 62 62 62 62 63 67 70 70 70 70 70 70 70 72 74 76 78 80 82 84 88 90 91 92 94 95 96 97 98 99 99 -2147483647 -2147483647 -2147483647 -2147483647 -2147483647 -2147483647 -2147483647 -2147483647 -2147483647 -2147483647 -2147483647 -2147483647 -2147483647 -2147483647 -2147483647 -2147483647 -2147483647 -2147483647 -2147483647 -2147483647 -2147483647 -2147483647 -2147483647 -2147483647 -2147483647 -2147483647 -2147483647 -2147483647 -2147483647 -2147483647 -2147483647 -2147483647 -2147483647 -2147483647 -2147483647 -2147483647 -2147483647 -2147483647 -2147483647 -2147483647 -2147483647
17 16 16 15 15 15 16 18 19 18 19 18 20 19 19 19 18 18 17 16 16 16 18 18 18 20 21 20 19 19 17 17 17 17 17 16 16 16 17 17 18 19 19 19 19 19 19 19 20 22 24 26 28 31 32 32 33 34 35 35 35 35 36 36 36 35 35 35 35 36 36 36 36 36 36 36 36 35 35 34 33 33 33 33 34 37 37 40 42 44 40 39 37 36 36 37 38 39 38 38 38 37 37 37 37 38 38 38 38 38 38 38 38 38 38 38 36 35 35 34 34 34 34 34 35 36 37 39 40 42 44 46 47 49 50 49 50 51 51 53 52 52 51 51 53 52 53 53 53 54 54 55 56 57 62 64 65 63 59 54 57 57 56 54 53 61 68 66 62 60 63 64 63 62 64 66 69 69 68 69 70 71 74 76 77 80 81 85 87 89 91 92 94 95 96 96 97 97 -2147483647 -2147483647 -2147483647 -2147483647 -2147483647 -2147483647 -2147483647 -2147483647 -2147483647 -2147483647 -2147483647 -2147483647 -2147483647 -2147483647 -2147483647 -2147483647 -2147483647 -2147483647 -2147483647 -2147483647 -2147483647 -2147483647 -2147483647 -2147483647 -2147483647 -2147483647 -2147483647 -2147483647 -2147483647 -2147483647 -2147483647 -2147483647 -2147483647 -2147483647 -2147483647 -2147483647 -2147483647 -2147483647 -2147483647 -2147483647 -2147483647 -2147483647
18 18 17 16 16 15 15 15 16 17 17 18 18 18 17 17 17 17 16 17 16 16 17 18 17 18 18 19 19 18 18 18 17 17 17 17 17 16 16 17 18 18 18 18 19 19 18 19 20 22 24 27 30 31 31 31 33 33 35 35 35 35 36 36 36 36 35 35 35 36 36 36 37 37 37 37 37 36 36 35 34 34 34 34 34 34 36 39 40 41 39 37 39 37 39 42 41 41 38 38 38 37 36 36 37 38 39 39 39 39 39 38 38 37 38 37 36 35 34 34 34 33 33 33 34 35 36 37 39 40 43 45 47 49 50 50 50 51 51 52 53 52 53 52 52 52 52 54 54 54 54 55 55 55 55 57 55 55 54 55 59 60 57 55 48 57 66 64 68 68 70 68 65 64 65 63 64 67 69 68 69 71 73 75 78 80 82 84 86 89 90 92 94 95 96 97 96 -2147483647 -2147483647 -2147483647 -2147483647 -2147483647 -2147483647 -2147483647 -2147483647 -2147483647 -2147483647 -2147483647 -2147483647 -2147483647 -2147483647 -2147483647 -2147483647 -2147483647 -2147483647 -2147483647 -2147483647 -2147483647 -2147483647 -2147483647 -2147483647 -2147483647 -2147483647 -2147483647 -2147483647 -2147483647 -2147483647 -2147483647 -2147483647 -2147483647 -2147483647 -2147483647 -2147483647 -2147483647 -2147483647 -2147483647 -2147483647 -2147483647 -2147483647 -2147483647
19 19 19 18 18 17 16 16 17 17 17 18 18 18 18 18 17 17 17 16 16 16 17 17 17 17 19 19 19 19 20 19 19 18 17 17 17 16 16 17 17 18 18 18 18 18 19 19 20 22 23 26 27 29 30 31 31 33 34 35 35 35 36 36 36 36 36 36 36 36 36 37 37 37 37 37 36 36 36 36 35 35 35 36 36 36 35 36 37 38 37 36 36 38 40 40 40 42 42 42 39 38 36 36 37 38 39 40 40 40 40 40 39 39 38 38 37 36 35 34 34 33 33 33 33 35 37 38 39 40 43 46 49 50 51 52 52 53 53 53 53 53 54 55 59 60 60 60 60 60 57 57 55 56 56 56 55 57 55 56 56 57 51 47 48 51 53 54 63 63 67 68 66 66 64 64 64 66 69 69 69 71 73 75 77 80 81 83 85 88 90 92 93 94 96 96 -2147483647 -2147483647 -2147483647 -2147483647 -2147483647 -2147483647 -2147483647 -2147483647 -2147483647 -2147483647 -2147483647 -2147483647 -2147483647 -2147483647 -2147483647 -2147483647 -2147483647 -2147483647 -2147483647 -2147483647 -2147483647 -2147483647 -2147483647 -2147483647 -2147483647 -2147483647 -2147483647 -2147483647 -2147483647 -2147483647 -2147483647 -2147483647 -2147483647 -2147483647 -2147483647 -2147483647 -2147483647 -2147483647 -2147483647 -2147483647 -2147483647 -2147483647 -2147483647 -2147483647
22 25 25 22 21 19 18 18 18 18 18 19 20 20 19 19 18 17 16 16 15 17 17 17 17 18 18 19 19 20 19 19 19 18 18 17 17 17 16 16 17 17 17 17 18 18 19 19 20 21 23 25 27 28 29 31 31 32 33 34 35 35 35 35 36 36 36 36 36 36 36 37 37 37 37 37 37 37 36 36 36 38 36 36 36 36 36 36 36 36 37 37 37 37 37 37 38 39 37 38 43 38 41 42 40 39 39 41 41 41 41 41 40 40 39 38 38 38 36 36 35 34 33 32 33 35 37 40 43 43 45 47 50 50 50 49 49 49 49 49 51 50 52 55 56 62 65 64 63 66 64 63 63 63 62 59 60 60 58 56 53 50 48 47 47 48 48 50 59 59 66 66 63 63 65 66 66 65 68 69 70 71 73 75 77 79 81 82 84 87 89 91 92 92 93 -2147483647 -2147483647 -2147483647 -2147483647 -2147483647 -2147483647 -2147483647 -2147483647 -2147483647 -2147483647 -2147483647 -2147483647 -2147483647 -2147483647 -2147483647 -2147483647 -2147483647 -2147483647 -2147483647 -2147483647 -2147483647 -2147483647 -2147483647 -2147483647 -2147483647 -2147483647 -2147483647 -2147483647 -2147483647 -2147483647 -2147483647 -2147483647 -2147483647 -2147483647 -2147483647 -2147483647 -2147483647 -2147483647 -2147483647 -2147483647 -2147483647 -2147483647 -2147483647 -2147483647 -2147483647
26 24 23 22 23 23 22 21 21 20 20 20 20 20 19 19 19 18 18 17 16 16 17 17 17 18 18 21 22 22 21 21 20 20 20 19 19 18 17 16 17 17 17 18 19 19 20 21 22 25 27 30 32 34 34 34 35 35 35 35 36 36 36 36 36 36 36 37 37 37 37 37 37 37 37 38 38 38 39 40 40 40 40 36 36 36 36 37 37 37 38 38 39 40 40 40 38 38 37 37 36 35 35 37 39 38 42 41 40 41 43 42 41 41 43 42 42 42 40 39 38 40 37 33 35 36 40 44 44 43 45 48 52 55 56 54 53 50 51 51 51 49 50 51 53 59 64 64 64 64 61 61 63 64 64 65 66 67 68 66 59 55 54 53 56 52 50 50 53 59 63 65 63 62 63 66 67 65 66 69 70 72 73 75 77 79 80 81 83 86 88 88 88 -2147483647 -2147483647 -2147483647 -2147483647 -2147483647 -2147483647 -2147483647 -2147483647 -2147483647 -2147483647 -2147483647 -2147483647 -2147483647 -2147483647 -2147483647 -2147483647 -2147483647 -2147483647 -2147483647 -2147483647 -2147483647 -2147483647 -2147483647 -2147483647 -2147483647 -2147483647 -2147483647 -2147483647 -2147483647 -2147483647 -2147483647 -2147483647 -2147483647 -2147483647 -2147483647 -2147483647 -2147483647 -2147483647 -2147483647 -2147483647 -2147483647 -2147483647 -2147483647 -2147483647 -2147483647 -2147483647 -2147483647
25 23 23 22 22 22 22 21 21 23 24 24 23 23 23 23 23 20 19 18 18 18 18 17 17 18 20 22 23 25 25 23 23 24 25 26 26 22 19 17 17 18 18 20 23 22 24 25 28 29 30 31 33 35 37 37 36 36 37 37 37 38 38 38 38 38 38 38 38 38 38 39 39 38 39 40 39 39 39 39 39 39 37 36 36 37 38 38 39 39 39 39 39 39 39 39 38 40 39 39 39 37 37 35 35 37 38 39 41 44 43 42 41 40 41 42 42 45 45 44 44 43 40 36 39 40 43 47 44 42 49 53 55 54 53 54 57 59 58 57 53 51 50 49 49 52 53 51 52 55 58 61 62 65 64 68 70 70 72 74 75 72 70 67 68 65 61 54 58 60 61 60 64 63 63 64 65 66 67 68 70 71 73 75 77 79 80 82 84 85 86 -2147483647 -2147483647 -2147483647 -2147483647 -2147483647 -2147483647 -2147483647 -2147483647 -2147483647 -2147483647 -2147483647 -2147483647 -2147483647 -2147483647 -2147483647 -2147483647 -2147483647 -2147483647 -2147483647 -2147483647 -2147483647 -2147483647 -2147483647 -2147483647 -2147483647 -2147483647 -2147483647 -2147483647 -2147483647 -2147483647 -2147483647 -2147483647 -2147483647 -2147483647 -2147483647 -2147483647 -2147483647 -2147483647 -2147483647 -2147483647 -2147483647 -2147483647 -2147483647 -2147483647 -2147483647 -2147483647 -2147483647 -2147483647 -2147483647
25 24 24 23 22 23 23 22 22 23 27 23 23 24 25 25 25 25 25 24 23 21 20 19 19 20 21 25 28 30 32 32 31 29 29 24 21 20 20 20 28 28 30 29 36 35 37 38 38 37 41 43 44 45 47 46 43 42 39 35 34 36 38 40 42 42 41 41 41 41 40 40 40 40 40 40 40 40 40 40 40 41 39 39 39 40 41 40 41 41 41 41 40 40 40 40 40 39 39 38 37 37 37 37 35 37 40 39 40 43 44 43 42 40 43 41 41 42 42 39 38 39 40 41 37 37 36 36 39 40 46 45 48 49 49 47 48 51 52 50 51 55 54 52 52 49 49 52 56 59 60 63 66 68 70 70 68 68 68 65 66 71 72 67 66 64 59 56 58 63 61 60 61 62 62 63 65 66 67 68 69 71 72 74 77 79 80 82 82 -2147483647 -2147483647 -2147483647 -2147483647 -2147483647 -2147483647 -2147483647 -2147483647 -2147483647 -2147483647 -2147483647 -2147483647 -2147483647 -2147483647 -2147483647 -2147483647 -2147483647 -2147483647 -2147483647 -2147483647 -2147483647 -2147483647 -2147483647 -2147483647 -2147483647 -2147483647 -2147483647 -2147483647 -2147483647 -2147483647 -2147483647 -2147483647 -2147483647 -2147483647 -2147483647 -2147483647 -2147483647 -2147483647 -2147483647 -2147483647 -2147483647 -2147483647 -2147483647 -2147483647 -2147483647 -2147483647 -2147483647 -2147483647 -2147483647 -2147483647 -2147483647
27 26 25 24 26 26 25 23 24 25 25 23 23 24 23 22 23 21 21 20 20 19 19 19 21 22 23 24 25 26 28 28 28 28 28 30 26 26 24 22 25 26 33 31 34 39 42 42 42 41 41 38 37 40 44 46 47 45 40 39 36 36 38 39 40 41 41 41 41 41 41 41 41 41 40 41 42 43 43 43 43 43 43 43 44 44 44 44 44 43 43 42 42 42 42 41 41 40 40 39 38 37 36 35 35 35 37 37 38 40 40 40 40 39 38 39 40 41 39 39 38 36 35 39 40 40 39 40 37 38 39 39 41 41 41 43 42 48 49 47 46 50 51 51 48 48 53 56 58 59 62 61 61 62 66 65 67 63 60 62 63 63 68 67 64 64 60 57 62 61 61 60 60 61 62 63 64 66 66 68 69 69 71 74 77 78 79 -2147483647 -2147483647 -2147483647 -2147483647 -2147483647 -2147483647 -2147483647 -2147483647 -2147483647 -2147483647 -2147483647 -2147483647 -2147483647 -2147483647 -2147483647 -2147483647 -2147483647 -2147483647 -2147483647 -2147483647 -2147483647 -2147483647 -2147483647 -2147483647 -2147483647 -2147483647 -2147483647 -2147483647 -2147483647 -2147483647 -2147483647 -2147483647 -2147483647 -2147483647 -2147483647 -2147483647 -2147483647 -2147483647 -2147483647 -2147483647 -2147483647 -2147483647 -2147483647 -2147483647 -2147483647 -2147483647 -2147483647 -2147483647 -2147483647 -2147483647 -2147483647 -2147483647 -2147483647
28 27 26 25 27 25 23 23 23 22 22 22 22 22 23 24 25 21 21 21 20 19 19 20 21 22 23 25 28 31 34 38 42 32 39 37 34 32 26 25 32 35 36 38 38 33 34 31 28 30 33 33 34 34 34 35 40 45 47 47 43 41 46 48 50 49 46 45 45 44 44 45 47 47 43 44 45 45 45 46 43 43 44 46 46 46 46 45 45 44 44 43 43 43 43 43 42 41 40 40 39 39 37 37 37 37 37 37 38 38 39 39 39 38 38 39 41 42 40 38 37 36 35 35 35 35 36 36 36 36 37 37 38 37 38 38 40 41 41 43 46 46 48 50 47 48 51 54 57 58 58 59 59 58 58 59 60 60 59 57 60 61 63 64 65 65 62 62 58 61 61 60 61 61 62 63 64 66 67 67 68 69 72 75 77 78 -2147483647 -2147483647 -2147483647 -2147483647 -2147483647 -2147483647 -2147483647 -2147483647 -2147483647 -2147483647 -2147483647 -2147483647 -2147483647 -2147483647 -2147483647 -2147483647 -2147483647 -2147483647 -2147483647 -2147483647 -2147483647 -2147483647 -2147483647 -2147483647 -2147483647 -2147483647 -2147483647 -2147483647 -2147483647 -2147483647 -2147483647 -2147483647 -2147483647 -2147483647 -2147483647 -2147483647 -2147483647 -2147483647 -2147483647 -2147483647 -2147483647 -2147483647 -2147483647 -2147483647 -2147483647 -2147483647 -2147483647 -2147483647 -2147483647 -2147483647 -2147483647 -2147483647 -2147483647 -2147483647
30 29 27 26 25 25 23 24 24 25 24 23 24 22 23 24 23 22 21 22 22 24 24 23 26 28 30 30 32 31 32 33 32 27 28 30 29 26 20 21 23 21 21 23 25 24 27 27 29 35 36 36 36 35 34 36 36 37 38 41 43 40 47 47 47 47 47 47 48 47 47 46 45 43 43 44 44 44 44 44 46 49 51 53 50 48 47 46 46 46 47 46 46 46 45 44 44 43 43 43 42 41 40 40 39 39 38 38 38 38 38 39 38 38 38 39 41 41 40 38 38 36 35 35 35 35 35 35 36 36 37 36 37 37 37 37 38 39 40 41 42 44 45 46 47 46 50 53 54 55 56 58 58 58 58 59 60 60 59 58 58 63 63 62 63 64 64 63 59 58 60 61 61 61 62 63 65 67 68 69 70 72 74 74 74 -2147483647 -2147483647 -2147483647 -2147483647 -2147483647 -2147483647 -2147483647 -2147483647 -2147483647 -2147483647 -2147483647 -2147483647 -2147483647 -2147483647 -2147483647 -2147483647 -2147483647 -2147483647 -2147483647 -2147483647 -2147483647 -2147483647 -2147483647 -2147483647 -2147483647 -2147483647 -2147483647 -2147483647 -2147483647 -2147483647 -2147483647 -2147483647 -2147483647 -2147483647 -2147483647 -2147483647 -2147483647 -2147483647 -2147483647 -2147483647 -2147483647 -2147483647 -2147483647 -2147483647 -2147483647 -2147483647 -2147483647 -2147483647 -2147483647 -2147483647 -2147483647 -2147483647 -2147483647 -2147483647 -2147483647
31 29 29 28 27 26 26 24 24 24 24 24 24 24 24 23 23 23 24 23 23 23 24 23 24 24 25 26 26 27 27 27 27 26 25 24 25 25 20 20 20 19 22 24 26 24 27 24 26 29 32 31 34 30 30 35 33 34 34 31 33 32 35 37 37 38 39 40 41 42 43 43 44 45 46 46 46 46 46 46 46 46 46 47 48 48 50 49 50 51 52 52 52 51 49 47 47 46 45 45 44 44 44 42 41 41 40 40 40 41 40 39 39 39 40 40 41 41 41 40 40 37 37 37 36 36 36 36 36 37 37 37 37 37 37 37 38 40 42 43 44 45 46 46 46 45 47 49 50 52 55 55 56 57 58 57 58 59 59 60 59 59 61 62 64 61 60 62 61 59 59 59 61 61 63 64 66 67 68 69 71 72 72 -2147483647 -2147483647 -2147483647 -2147483647 -2147483647 -2147483647 -2147483647 -2147483647 -2147483647 -2147483647 -2147483647 -2147483647 -2147483647 -2147483647 -2147483647 -2147483647 -2147483647 -2147483647 -2147483647 -2147483647 -2147483647 -2147483647 -2147483647 -2147483647 -2147483647 -2147483647 -2147483647 -2147483647 -2147483647 -2147483647 -2147483647 -2147483647 -2147483647 -2147483647 -2147483647 -2147483647 -2147483647 -2147483647 -2147483647 -2147483647 -2147483647 -2147483647 -2147483647 -2147483647 -2147483647 -2147483647 -2147483647 -2147483647 -2147483647 -2147483647 -2147483647 -2147483647 -2147483647 -2147483647 -2147483647 -2147483647 -2147483647
33 32 31 30 28 28 27 26 26 26 25 25 26 28 31 27 25 25 24 24 25 25 25 25 26 26 26 26 27 28 27 27 28 27 28 30 29 28 26 21 18 19 21 21 20 21 22 23 21 23 25 26 27 25 27 30 31 30 32 30 32 33 34 36 37 39 41 42 44 45 46 46 47 49 49 49 49 49 49 49 49 49 49 49 49 50 51 49 49 49 49 49 48 48 48 50 51 51 50 49 49 47 46 44 43 42 42 42 43 45 46 45 43 43 43 42 42 42 42 42 40 38 39 39 39 40 39 38 37 37 37 37 38 38 38 38 38 39 42 43 46 46 46 46 46 47 46 46 48 49 50 51 53 54 56 58 58 58 56 59 61 58 58 62 63 62 59 58 58 59 59 59 61 62 64 65 66 67 68 70 72 73 71 -2147483647 -2147483647 -2147483647 -2147483647 -2147483647 -2147483647 -2147483647 -2147483647 -2147483647 -2147483647 -2147483647 -2147483647 -2147483647 -2147483647 -2147483647 -2147483647 -2147483647 -2147483647 -2147483647 -2147483647 -2147483647 -2147483647 -2147483647 -2147483647 -2147483647 -2147483647 -2147483647 -2147483647 -2147483647 -2147483647 -2147483647 -2147483647 -2147483647 -2147483647 -2147483647 -2147483647 -2147483647 -2147483647 -2147483647 -2147483647 -2147483647 -2147483647 -2147483647 -2147483647 -2147483647 -2147483647 -2147483647 -2147483647 -2147483647 -2147483647 -2147483647 -2147483647 -2147483647 -2147483647 -2147483647 -2147483647 -2147483647
37 34 32 31 31 28 27 27 27 27 26 26 26 26 26 26 26 26 26 27 27 27 29 29 28 28 28 28 28 28 27 28 28 28 29 29 30 29 25 21 19 19 19 19 20 19 21 21 22 21 22 23 24 24 26 26 28 29 30 34 37 37 38 40 41 43 44 46 48 49 50 50 51 51 51 51 51 52 52 52 52 52 53 53 54 54 54 53 52 52 52 52 51 50 50 48 47 47 47 49 51 55 54 49 46 45 45 46 46 45 44 44 45 53 57 53 51 50 50 49 47 44 43 42 41 40 40 40 39 39 39 38 38 38 39 39 38 40 42 44 44 44 44 47 48 49 50 50 52 50 52 53 54 54 56 54 55 59 57 58 60 61 59 57 57 58 58 59 59 59 59 60 62 63 65 66 67 68 69 71 73 72 -2147483647 -2147483647 -2147483647 -2147483647 -2147483647 -2147483647 -2147483647 -2147483647 -2147483647 -2147483647 -2147483647 -2147483647 -2147483647 -2147483647 -2147483647 -2147483647 -2147483647 -2147483647 -2147483647 -2147483647 -2147483647 -2147483647 -2147483647 -2147483647 -2147483647 -2147483647 -2147483647 -2147483647 -2147483647 -2147483647 -2147483647 -2147483647 -2147483647 -2147483647 -2147483647 -2147483647 -2147483647 -2147483647 -2147483647 -2147483647 -2147483647 -2147483647 -2147483647 -2147483647 -2147483647 -2147483647 -2147483647 -2147483647 -2147483647 -2147483647 -2147483647 -2147483647 -2147483647 -2147483647 -2147483647 -2147483647 -2147483647 -2147483647
44 38 35 38 36 33 31 28 28 28 28 28 28 28 28 28 29 29 29 29 29 29 29 29 29 29 29 28 28 29 30 31 31 32 32 32 31 27 25 21 20 20 19 19 20 20 20 21 21 21 22 22 22 23 24 26 29 30 34 37 43 47 47 48 47 50 52 52 56 55 57 55 53 53 53 54 54 53 54 55 55 55 56 57 58 56 56 59 56 55 57 56 55 54 53 53 52 50 49 49 47 47 47 50 51 51 51 51 54 53 51 45 44 47 50 50 51 52 51 50 51 52 52 53 53 50 47 45 41 39 38 39 39 38 38 38 38 39 41 42 43 43 44 45 45 47 48 51 50 53 54 55 55 54 55 55 51 56 57 56 58 57 60 61 59 58 57 58 59 60 60 61 63 64 65 67 68 68 69 70 71 -2147483647 -2147483647 -2147483647 -2147483647 -2147483647 -2147483647 -2147483647 -2147483647 -2147483647 -2147483647 -2147483647 -2147483647 -2147483647 -2147483647 -2147483647 -2147483647 -2147483647 -2147483647 -2147483647 -2147483647 -2147483647 -2147483647 -2147483647 -2147483647 -2147483647 -2147483647 -2147483647 -2147483647 -2147483647 -2147483647 -2147483647 -2147483647 -2147483647 -2147483647 -2147483647 -2147483647 -2147483647 -2147483647 -2147483647 -2147483647 -2147483647 -2147483647 -2147483647 -2147483647 -2147483647 -2147483647 -2147483647 -2147483647 -2147483647 -2147483647 -2147483647 -2147483647 -2147483647 -2147483647 -2147483647 -2147483647 -2147483647 -2147483647 -2147483647
36 35 38 42 40 37 34 31 30 30 30 30 30 30 31 31 31 31 31 31 31 31 31 31 31 31 31 30 30 30 31 32 33 34 36 37 36 33 29 25 22 22 21 21 21 22 22 23 25 23 22 22 24 25 28 28 31 33 37 38 42 45 49 51 52 53 56 56 56 56 55 55 54 54 55 55 56 57 57 58 56 56 56 56 56 56 54 56 58 56 56 58 57 55 57 57 56 53 53 53 52 50 48 47 47 46 45 47 46 45 44 43 42 44 47 48 48 46 45 45 46 46 44 44 48 47 49 48 46 41 38 39 41 40 39 39 39 38 40 41 41 41 42 43 46 48 46 49 48 51 53 54 55 56 57 56 54 53 55 55 56 56 58 57 57 57 58 59 59 60 61 63 64 65 66 67 67 66 -2147483647 -2147483647 -2147483647 -2147483647 -2147483647 -2147483647 -2147483647 -2147483647 -2147483647 -2147483647 -2147483647 -2147483647 -2147483647 -2147483647 -2147483647 -2147483647 -2147483647 -2147483647 -2147483647 -2147483647 -2147483647 -2147483647 -2147483647 -2147483647 -2147483647 -2147483647 -2147483647 -2147483647 -2147483647 -2147483647 -2147483647 -2147483647 -2147483647 -2147483647 -2147483647 -2147483647 -2147483647 -2147483647 -2147483647 -2147483647 -2147483647 -2147483647 -2147483647 -2147483647 -2147483647 -2147483647 -2147483647 -2147483647 -2147483647 -2147483647 -2147483647 -2147483647 -2147483647 -2147483647 -2147483647 -2147483647 -2147483647 -2147483647 -2147483647 -2147483647 -2147483647 -2147483647
36 34 34 36 38 36 34 35 33 32 32 32 32 32 32 33 33 33 33 33 33 33 33 33 33 33 32 32 32 32 31 31 32 33 35 35 35 35 33 32 30 29 29 28 29 30 31 30 29 25 25 25 27 29 31 31 34 37 37 39 41 43 46 49 49 50 51 52 53 53 54 54 55 57 57 57 57 58 58 58 58 57 56 56 56 56 56 56 56 56 56 56 56 55 56 58 59 58 56 55 54 53 52 51 49 47 48 47 47 45 43 46 43 43 43 44 46 47 51 48 44 45 47 44 42 40 41 44 45 44 41 39 39 40 40 39 40 39 39 39 40 41 42 43 43 43 44 46 48 50 54 52 55 55 55 54 54 55 55 55 56 56 56 57 58 59 60 60 60 61 62 64 65 66 66 65 -2147483647 -2147483647 -2147483647 -2147483647 -2147483647 -2147483647 -2147483647 -2147483647 -2147483647 -2147483647 -2147483647 -2147483647 -2147483647 -2147483647 -2147483647 -2147483647 -2147483647 -2147483647 -2147483647 -2147483647 -2147483647 -2147483647 -2147483647 -2147483647 -2147483647 -2147483647 -2147483647 -2147483647 -2147483647 -2147483647 -2147483647 -2147483647 -2147483647 -2147483647 -2147483647 -2147483647 -2147483647 -2147483647 -2147483647 -2147483647 -2147483647 -2147483647 -2147483647 -2147483647 -2147483647 -2147483647 -2147483647 -2147483647 -2147483647 -2147483647 -2147483647 -2147483647 -2147483647 -2147483647 -2147483647 -2147483647 -2147483647 -2147483647 -2147483647 -2147483647 -2147483647 -2147483647 -2147483647 -2147483647
43 36 35 36 36 35 34 34 34 33 33 33 34 34 34 34 34 34 35 35 35 35 35 35 35 35 34 34 34 33 32 32 31 30 30 31 30 28 28 26 25 27 33 35 36 38 39 34 29 28 29 28 31 34 34 37 37 39 41 42 44 45 46 48 49 50 51 52 55 56 57 58 58 59 59 59 60 60 60 60 60 59 59 59 59 58 58 57 58 58 59 58 59 58 57 56 56 56 55 56 55 55 54 52 51 50 50 50 48 47 46 45 44 42 42 43 43 44 47 49 49 46 44 46 47 45 41 40 40 40 41 41 40 40 40 40 40 40 40 40 40 40 40 41 41 41 42 42 43 45 48 51 55 58 57 56 56 54 54 55 55 56 57 57 59 60 61 62 63 63 63 64 64 64 63 -2147483647 -2147483647 -2147483647 -2147483647 -2147483647 -2147483647 -2147483647 -2147483647 -2147483647 -2147483647 -2147483647 -2147483647 -2147483647 -2147483647 -2147483647 -2147483647 -2147483647 -2147483647 -2147483647 -2147483647 -2147483647 -2147483647 -2147483647 -2147483647 -2147483647 -2147483647 -2147483647 -2147483647 -2147483647 -2147483647 -2147483647 -2147483647 -2147483647 -2147483647 -2147483647 -2147483647 -2147483647 -2147483647 -2147483647 -2147483647 -2147483647 -2147483647 -2147483647 -2147483647 -2147483647 -2147483647 -2147483647 -2147483647 -2147483647 -2147483647 -2147483647 -2147483647 -2147483647 -2147483647 -2147483647 -2147483647 -2147483647 -2147483647 -2147483647 -2147483647 -2147483647 -2147483647 -2147483647 -2147483647 -2147483647
42 42 38 36 37 37 36 36 36 36 35 35 35 35 35 35 35 36 36 36 36 36 37 37 36 36 36 35 35 34 34 33 32 31 30 29 29 28 27 26 26 25 26 26 28 28 30 32 32 32 33 31 32 33 36 38 40 42 43 45 46 48 50 51 52 53 55 55 56 58 58 59 59 61 62 62 62 62 61 61 61 61 61 60 60 60 59 60 59 59 59 60 62 63 62 60 62 61 60 58 57 56 55 55 54 54 54 53 52 50 49 47 46 46 44 43 44 44 44 46 50 50 48 46 44 45 46 41 40 40 41 41 42 41 41 40 40 41 40 40 41 41 40 40 41 42 41 41 41 43 44 46 47 49 52 53 53 53 54 54 55 56 57 57 59 60 62 63 64 64 64 64 64 64 64 -2147483647 -2147483647 -2147483647 -2147483647 -2147483647 -2147483647 -2147483647 -2147483647 -2147483647 -2147483647 -2147483647 -2147483647 -2147483647 -2147483647 -2147483647 -2147483647 -2147483647 -2147483647 -2147483647 -2147483647 -2147483647 -2147483647 -2147483647 -2147483647 -2147483647 -2147483647 -2147483647 -2147483647 -2147483647 -2147483647 -2147483647 -2147483647 -2147483647 -2147483647 -2147483647 -2147483647 -2147483647 -2147483647 -2147483647 -2147483647 -2147483647 -2147483647 -2147483647 -2147483647 -2147483647 -2147483647 -2147483647 -2147483647 -2147483647 -2147483647 -2147483647 -2147483647 -2147483647 -2147483647 -2147483647 -2147483647 -2147483647 -2147483647 -2147483647 -2147483647 -2147483647 -2147483647 -2147483647 -2147483647 -2147483647
36 38 40 40 39 39 39 39 38 39 39 38 37 37 37 37 37 37 37 37 38 39 39 39 39 39 38 38 38 37 36 36 35 33 32 31 31 31 29 28 28 27 27 28 30 33 35 37 36 37 38 36 36 38 39 43 44 47 47 49 49 50 52 53 55 56 57 58 59 60 61 62 64 66 67 65 64 67 67 64 67 64 63 62 64 62 62 64 64 65 65 66 66 66 67 67 66 63 64 62 61 61 60 58 58 56 56 55 54 53 52 51 50 49 49 47 44 44 44 45 46 49 50 49 48 46 44 43 42 41 41 41 41 42 42 42 42 41 41 41 41 42 42 42 42 43 43 43 43 44 44 45 47 48 50 51 52 52 53 54 55 56 57 58 58 59 61 63 63 64 64 66 67 66 65 -2147483647 -2147483647 -2147483647 -2147483647 -2147483647 -2147483647 -2147483647 -2147483647 -2147483647 -2147483647 -2147483647 -2147483647 -2147483647 -2147483647 -2147483647 -2147483647 -2147483647 -2147483647 -2147483647 -2147483647 -2147483647 -2147483647 -2147483647 -2147483647 -2147483647 -2147483647 -2147483647 -2147483647 -2147483647 -2147483647 -2147483647 -2147483647 -2147483647 -2147483647 -2147483647 -2147483647 -2147483647 -2147483647 -2147483647 -2147483647 -2147483647 -2147483647 -2147483647 -2147483647 -2147483647 -2147483647 -2147483647 -2147483647 -2147483647 -2147483647 -2147483647 -2147483647 -2147483647 -2147483647 -2147483647 -2147483647 -2147483647 -2147483647 -2147483647 -2147483647 -2147483647 -2147483647 -2147483647 -2147483647 -2147483647
37 37 40 42 43 41 41 40 40 40 39 39 39 38 38 39 39 40 40 41 41 41 41 41 41 41 40 40 39 39 38 38 36 36 35 34 32 31 30 30 30 30 33 34 35 38 40 41 42 41 42 44 41 43 44 46 46 49 49 50 52 53 53 55 56 57 58 59 61 62 62 66 69 68 72 70 69 67 67 69 69 69 70 70 70 70 68 65 63 66 64 66 67 70 68 70 68 66 65 66 67 65 64 61 61 59 58 58 57 56 55 55 54 54 51 50 47 46 47 46 45 45 48 49 51 49 48 46 46 45 44 43 43 42 43 43 43 43 43 43 43 43 43 43 44 44 45 45 45 46 46 47 47 49 50 51 51 52 53 54 55 56 58 59 59 60 62 63 63 64 65 67 67 65 -2147483647 -2147483647 -2147483647 -2147483647 -2147483647 -2147483647 -2147483647 -2147483647 -2147483647 -2147483647 -2147483647 -2147483647 -2147483647 -2147483647 -2147483647 -2147483647 -2147483647 -2147483647 -2147483647 -2147483647 -2147483647 -2147483647 -2147483647 -2147483647 -2147483647 -2147483647 -2147483647 -2147483647 -2147483647 -2147483647 -2147483647 -2147483647 -2147483647 -2147483647 -2147483647 -2147483647 -2147483647 -2147483647 -2147483647 -2147483647 -2147483647 -2147483647 -2147483647 -2147483647 -2147483647 -2147483647 -2147483647 -2147483647 -2147483647 -2147483647 -2147483647 -2147483647 -2147483647 -2147483647 -2147483647 -2147483647 -2147483647 -2147483647 -2147483647 -2147483647 -2147483647 -2147483647 -2147483647 -2147483647 -2147483647 -2147483647
39 42 41 42 43 45 43 43 43 43 41 41 41 40 42 43 44 43 43 41 41 42 42 42 42 42 41 41 41 40 39 39 38 38 37 35 33 32 31 30 31 32 35 35 37 38 38 37 39 41 39 43 41 48 44 48 48 50 51 52 53 54 57 57 58 59 59 60 60 62 62 66 66 68 72 75 73 70 70 70 71 71 74 73 73 74 73 75 73 72 73 70 68 69 70 70 70 71 75 74 70 68 67 65 65 63 62 60 59 59 57 57 57 55 54 52 51 48 47 46 46 48 48 48 48 49 49 48 48 48 48 47 46 45 44 44 44 44 45 45 45 45 45 45 45 45 45 46 46 47 47 48 49 50 51 52 53 53 53 55 56 57 58 59 60 61 62 63 64 65 66 66 65 -2147483647 -2147483647 -2147483647 -2147483647 -2147483647 -2147483647 -2147483647 -2147483647 -2147483647 -2147483647 -2147483647 -2147483647 -2147483647 -2147483647 -2147483647 -2147483647 -2147483647 -2147483647 -2147483647 -2147483647 -2147483647 -2147483647 -2147483647 -2147483647 -2147483647 -2147483647 -2147483647 -2147483647 -2147483647 -2147483647 -2147483647 -2147483647 -2147483647 -2147483647 -2147483647 -2147483647 -2147483647 -2147483647 -2147483647 -2147483647 -2147483647 -2147483647 -2147483647 -2147483647 -2147483647 -2147483647 -2147483647 -2147483647 -2147483647 -2147483647 -2147483647 -2147483647 -2147483647 -2147483647 -2147483647 -2147483647 -2147483647 -2147483647 -2147483647 -2147483647 -2147483647 -2147483647 -2147483647 -2147483647 -2147483647 -2147483647 -2147483647
40 41 41 42 44 44 46 47 46 45 44 44 43 45 44 44 45 44 43 43 43 43 43 43 43 43 43 43 43 43 42 42 42 42 42 41 39 38 36 34 35 38 35 34 36 36 36 33 34 34 36 38 39 40 43 45 48 52 55 55 59 59 60 60 59 60 59 59 60 61 62 65 65 70 75 76 74 74 74 73 71 72 74 76 76 77 79 79 81 83 83 83 80 78 84 73 73 76 70 74 75 75 74 72 68 66 65 63 61 60 60 60 59 57 56 54 53 52 50 48 47 48 48 48 49 47 48 48 49 50 50 49 48 47 46 45 45 46 46 46 47 47 47 47 47 47 47 47 47 47 48 48 49 50 52 53 54 54 54 55 56 57 59 60 61 62 63 63 64 65 65 -2147483647 -2147483647 -2147483647 -2147483647 -2147483647 -2147483647 -2147483647 -2147483647 -2147483647 -2147483647 -2147483647 -2147483647 -2147483647 -2147483647 -2147483647 -2147483647 -2147483647 -2147483647 -2147483647 -2147483647 -2147483647 -2147483647 -2147483647 -2147483647 -2147483647 -2147483647 -2147483647 -2147483647 -2147483647 -2147483647 -2147483647 -2147483647 -2147483647 -2147483647 -2147483647 -2147483647 -2147483647 -2147483647 -2147483647 -2147483647 -2147483647 -2147483647 -2147483647 -2147483647 -2147483647 -2147483647 -2147483647 -2147483647 -2147483647 -2147483647 -2147483647 -2147483647 -2147483647 -2147483647 -2147483647 -2147483647 -2147483647 -2147483647 -2147483647 -2147483647 -2147483647 -2147483647 -2147483647 -2147483647 -2147483647 -2147483647 -2147483647 -2147483647 -2147483647
42 42 43 44 45 46 47 47 46 46 46 47 45 45 45 44 47 47 45 46 47 47 47 47 46 46 45 45 45 45 45 44 44 43 43 40 39 37 36 34 34 34 32 34 34 34 33 33 34 36 36 37 39 41 44 47 50 54 57 59 61 57 57 57 57 56 58 59 62 63 63 65 65 69 73 75 74 73 72 72 73 74 76 76 77 77 79 82 84 86 89 91 94 95 94 92 91 89 84 82 78 77 75 73 72 71 69 66 65 63 61 60 60 59 58 56 55 52 50 49 48 48 47 47 47 48 48 48 50 50 50 51 50 49 48 48 48 47 47 48 48 48 48 48 49 48 48 48 49 49 49 49 50 51 52 54 55 56 56 56 57 58 59 61 62 63 63 63 64 -2147483647 -2147483647 -2147483647 -2147483647 -2147483647 -2147483647 -2147483647 -2147483647 -2147483647 -2147483647 -2147483647 -2147483647 -2147483647 -2147483647 -2147483647 -2147483647 -2147483647 -2147483647 -2147483647 -2147483647 -2147483647 -2147483647 -2147483647 -2147483647 -2147483647 -2147483647 -2147483647 -2147483647 -2147483647 -2147483647 -2147483647 -2147483647 -2147483647 -2147483647 -2147483647 -2147483647 -2147483647 -2147483647 -2147483647 -2147483647 -2147483647 -2147483647 -2147483647 -2147483647 -2147483647 -2147483647 -2147483647 -2147483647 -2147483647 -2147483647 -2147483647 -2147483647 -2147483647 -2147483647 -2147483647 -2147483647 -2147483647 -2147483647 -2147483647 -2147483647 -2147483647 -2147483647 -2147483647 -2147483647 -2147483647 -2147483647 -2147483647 -2147483647 -2147483647 -2147483647 -2147483647
45 47 47 46 47 47 49 51 53 54 57 56 55 54 53 52 51 51 50 49 49 48 48 48 47 47 46 46 46 45 45 44 43 42 41 40 39 37 36 35 34 34 33 34 35 36 36 35 35 35 36 36 40 41 45 48 51 55 57 58 58 53 53 56 59 60 58 59 60 64 63 65 65 69 72 74 77 76 75 73 73 72 74 74 75 73 75 77 77 75 89 93 95 95 96 95 93 92 91 89 86 84 82 79 76 74 72 69 67 65 63 62 60 60 58 58 55 54 52 49 48 47 45 -2147483647 -2147483647 44 46 48 48 49 50 50 50 51 51 50 49 49 49 49 49 49 50 50 50 50 50 50 50 51 51 51 51 52 52 54 55 56 56 57 58 59 61 62 63 63 63 62 -2147483647 -2147483647 -2147483647 -2147483647 -2147483647 -2147483647 -2147483647 -2147483647 -2147483647 -2147483647 -2147483647 -2147483647 -2147483647 -2147483647 -2147483647 -2147483647 -2147483647 -2147483647 -2147483647 -2147483647 -2147483647 -2147483647 -2147483647 -2147483647 -2147483647 -2147483647 -2147483647 -2147483647 -2147483647 -2147483647 -2147483647 -2147483647 -2147483647 -2147483647 -2147483647 -2147483647 -2147483647 -2147483647 -2147483647 -2147483647 -2147483647 -2147483647 -2147483647 -2147483647 -2147483647 -2147483647 -2147483647 -2147483647 -2147483647 -2147483647 -2147483647 -2147483647 -2147483647 -2147483647 -2147483647 -2147483647 -2147483647 -2147483647 -2147483647 -2147483647 -2147483647 -2147483647 -2147483647 -2147483647 -2147483647 -2147483647 -2147483647 -2147483647 -2147483647 -2147483647 -2147483647 -2147483647
54 48 48 48 47 49 50 52 53 55 56 57 55 55 55 54 53 52 52 51 51 50 50 49 49 49 48 48 48 47 46 45 44 44 43 41 40 39 38 37 35 34 34 35 36 37 37 35 35 35 36 36 39 40 44 48 51 52 55 55 51 51 53 52 52 52 55 57 64 65 64 67 67 67 71 74 77 78 78 76 76 75 73 73 76 77 77 77 77 77 78 81 79 77 80 85 84 87 90 88 88 85 83 81 79 76 74 73 70 69 67 64 63 61 60 58 57 56 55 52 50 49 48 47 47 47 47 48 48 48 48 49 50 51 52 51 49 49 50 51 51 51 51 51 51 51 51 51 52 52 52 53 53 53 54 54 55 56 57 58 59 60 61 62 62 62 -2147483647 -2147483647 -2147483647 -2147483647 -2147483647 -2147483647 -2147483647 -2147483647 -2147483647 -2147483647 -2147483647 -2147483647 -2147483647 -2147483647 -2147483647 -2147483647 -2147483647 -2147483647 -2147483647 -2147483647 -2147483647 -2147483647 -2147483647 -2147483647 -2147483647 -2147483647 -2147483647 -2147483647 -2147483647 -2147483647 -2147483647 -2147483647 -2147483647 -2147483647 -2147483647 -2147483647 -2147483647 -2147483647 -2147483647 -2147483647 -2147483647 -2147483647 -2147483647 -2147483647 -2147483647 -2147483647 -2147483647 -2147483647 -2147483647 -2147483647 -2147483647 -2147483647 -2147483647 -2147483647 -2147483647 -2147483647 -2147483647 -2147483647 -2147483647 -2147483647 -2147483647 -2147483647 -2147483647 -2147483647 -2147483647 -2147483647 -2147483647 -2147483647 -2147483647 -2147483647 -2147483647 -2147483647 -2147483647 -2147483647
48 47 47 48 50 50 51 53 54 56 57 57 56 56 56 55 54 54 53 53 52 51 51 50 50 50 50 50 49 49 48 47 46 44 44 43 41 40 39 38 36 35 35 37 38 38 38 37 36 36 36 37 38 40 39 40 42 47 50 50 52 53 54 54 54 55 56 57 57 58 61 63 64 65 65 66 66 77 79 80 79 77 77 78 79 79 79 79 79 79 80 81 81 81 82 83 82 78 76 79 80 79 81 82 79 77 76 73 72 71 70 67 66 64 62 61 59 58 56 54 53 52 51 50 50 50 50 50 50 50 49 50 51 51 51 50 50 50 50 51 51 51 51 52 52 52 52 52 52 53 53 54 55 55 55 56 57 58 59 60 61 61 61 61 61 -2147483647 -2147483647 -2147483647 -2147483647 -2147483647 -2147483647 -2147483647 -2147483647 -2147483647 -2147483647 -2147483647 -2147483647 -2147483647 -2147483647 -2147483647 -2147483647 -2147483647 -2147483647 -2147483647 -2147483647 -2147483647 -2147483647 -2147483647 -2147483647 -2147483647 -2147483647 -2147483647 -2147483647 -2147483647 -2147483647 -2147483647 -2147483647 -2147483647 -2147483647 -2147483647 -2147483647 -2147483647 -2147483647 -2147483647 -2147483647 -2147483647 -2147483647 -2147483647 -2147483647 -2147483647 -2147483647 -2147483647 -2147483647 -2147483647 -2147483647 -2147483647 -2147483647 -2147483647 -2147483647 -2147483647 -2147483647 -2147483647 -2147483647 -2147483647 -2147483647 -2147483647 -2147483647 -2147483647 -2147483647 -2147483647 -2147483647 -2147483647 -2147483647 -2147483647 -2147483647 -2147483647 -2147483647 -2147483647 -2147483647 -2147483647
48 49 49 49 51 52 52 53 55 56 57 56 57 57 57 56 56 55 55 54 54 53 53 52 52 51 51 51 50 50 49 48 47 46 45 44 43 41 40 39 38 36 37 37 37 38 39 40 40 39 37 38 39 40 40 43 44 47 50 51 53 54 54 55 56 56 57 59 59 61 63 64 65 65 66 66 66 68 70 73 76 78 79 80 81 81 81 81 81 81 81 81 82 82 83 83 82 81 80 80 80 80 77 77 77 75 77 76 75 73 70 70 68 67 65 63 62 60 59 57 56 55 54 54 53 52 52 52 53 53 53 53 53 53 52 52 52 52 52 52 52 52 53 53 53 53 53 53 54 54 55 55 55 56 57 57 58 59 60 61 61 61 -2147483647 -2147483647 -2147483647 -2147483647 -2147483647 -2147483647 -2147483647 -2147483647 -2147483647 -2147483647 -2147483647 -2147483647 -2147483647 -2147483647 -2147483647 -2147483647 -2147483647 -2147483647 -2147483647 -2147483647 -2147483647 -2147483647 -2147483647 -2147483647 -2147483647 -2147483647 -2147483647 -2147483647 -2147483647 -2147483647 -2147483647 -2147483647 -2147483647 -2147483647 -2147483647 -2147483647 -2147483647 -2147483647 -2147483647 -2147483647 -2147483647 -2147483647 -2147483647 -2147483647 -2147483647 -2147483647 -2147483647 -2147483647 -2147483647 -2147483647 -2147483647 -2147483647 -2147483647 -2147483647 -2147483647 -2147483647 -2147483647 -2147483647 -2147483647 -2147483647 -2147483647 -2147483647 -2147483647 -2147483647 -2147483647 -2147483647 -2147483647 -2147483647 -2147483647 -2147483647 -2147483647 -2147483647 -2147483647 -2147483647 -2147483647 -2147483647 -2147483647 -2147483647
52 52 50 52 53 53 53 53 55 56 57 57 57 57 57 57 57 56 56 55 54 54 54 53 53 52 52 52 51 51 50 49 48 47 46 45 44 42 42 41 40 39 39 39 39 39 40 40 40 41 41 40 40 42 43 44 47 48 51 52 54 54 55 57 57 58 59 60 62 63 65 65 67 67 68 69 70 71 73 76 78 79 80 81 82 82 83 83 83 83 83 83 84 84 84 84 84 83 82 82 82 81 80 79 78 77 75 74 75 74 72 70 70 68 68 66 65 63 62 60 59 58 57 56 55 55 54 54 54 54 55 55 55 54 53 53 53 53 53 53 53 53 53 54 54 55 55 55 56 56 56 56 57 57 57 58 58 59 60 61 62 60 -2147483647 -2147483647 -2147483647 -2147483647 -2147483647 -2147483647 -2147483647 -2147483647 -2147483647 -2147483647 -2147483647 -2147483647 -2147483647 -2147483647 -2147483647 -2147483647 -2147483647 -2147483647 -2147483647 -2147483647 -2147483647 -2147483647 -2147483647 -2147483647 -2147483647 -2147483647 -2147483647 -2147483647 -2147483647 -2147483647 -2147483647 -2147483647 -2147483647 -2147483647 -2147483647 -2147483647 -2147483647 -2147483647 -2147483647 -2147483647 -2147483647 -2147483647 -2147483647 -2147483647 -2147483647 -2147483647 -2147483647 -2147483647 -2147483647 -2147483647 -2147483647 -2147483647 -2147483647 -2147483647 -2147483647 -2147483647 -2147483647 -2147483647 -2147483647 -2147483647 -2147483647 -2147483647 -2147483647 -2147483647 -2147483647 -2147483647 -2147483647 -2147483647 -2147483647 -2147483647 -2147483647 -2147483647 -2147483647 -2147483647 -2147483647 -2147483647 -2147483647 -2147483647
53 54 53 54 54 54 54 54 54 55 56 56 56 57 57 58 58 57 57 56 55 55 54 54 54 53 53 52 52 51 51 50 49 48 47 46 45 45 44 42 41 40 40 40 39 40 40 39 38 39 40 41 41 44 45 46 48 50 51 53 54 56 57 57 58 60 61 62 63 65 66 67 68 69 70 71 73 74 75 77 79 80 81 82 82 83 84 84 85 84 84 84 84 84 85 85 85 85 85 84 83 83 82 81 80 78 78 76 75 73 73 72 70 68 66 65 66 65 64 63 61 60 59 58 58 57 56 56 56 56 56 56 55 56 55 55 54 54 54 54 55 55 55 55 55 55 56 57 57 57 57 57 57 58 59 60 60 59 60 60 -2147483647 -2147483647 -2147483647 -2147483647 -2147483647 -2147483647 -2147483647 -2147483647 -2147483647 -2147483647 -2147483647 -2147483647 -2147483647 -2147483647 -2147483647 -2147483647 -2147483647 -2147483647 -2147483647 -2147483647 -2147483647 -2147483647 -2147483647 -2147483647 -2147483647 -2147483647 -2147483647 -2147483647 -2147483647 -2147483647 -2147483647 -2147483647 -2147483647 -2147483647 -2147483647 -2147483647 -2147483647 -2147483647 -2147483647 -2147483647 -2147483647 -2147483647 -2147483647 -2147483647 -2147483647 -2147483647 -2147483647 -2147483647 -2147483647 -2147483647 -2147483647 -2147483647 -2147483647 -2147483647 -2147483647 -2147483647 -2147483647 -2147483647 -2147483647 -2147483647 -2147483647 -2147483647 -2147483647 -2147483647 -2147483647 -2147483647 -2147483647 -2147483647 -2147483647 -2147483647 -2147483647 -2147483647 -2147483647 -2147483647 -2147483647 -2147483647 -2147483647 -2147483647 -2147483647 -2147483647
53 54 53 53 53 54 54 54 54 55 56 57 56 56 57 58 58 57 57 56 56 55 55 54 54 54 54 53 53 52 51 50 50 49 48 47 46 45 44 44 43 41 40 40 40 41 40 40 40 40 41 42 44 45 46 48 49 52 53 55 55 57 57 59 60 61 63 63 65 66 67 68 70 71 71 73 74 76 77 79 79 80 81 82 82 83 84 86 87 86 85 84 84 84 84 85 86 86 86 86 85 85 83 83 81 81 79 78 76 76 74 73 71 70 68 68 67 66 65 64 63 62 61 61 59 59 59 58 58 58 58 58 57 57 57 56 55 55 55 55 56 56 56 57 57 57 57 57 58 58 59 58 58 59 60 61 60 -2147483647 -2147483647 -2147483647 -2147483647 -2147483647 -2147483647 -2147483647 -2147483647 -2147483647 -2147483647 -2147483647 -2147483647 -2147483647 -2147483647 -2147483647 -2147483647 -2147483647 -2147483647 -2147483647 -2147483647 -2147483647 -2147483647 -2147483647 -2147483647 -2147483647 -2147483647 -2147483647 -2147483647 -2147483647 -2147483647 -2147483647 -2147483647 -2147483647 -2147483647 -2147483647 -2147483647 -2147483647 -2147483647 -2147483647 -2147483647 -2147483647 -2147483647 -2147483647 -2147483647 -2147483647 -2147483647 -2147483647 -2147483647 -2147483647 -2147483647 -2147483647 -2147483647 -2147483647 -2147483647 -2147483647 -2147483647 -2147483647 -2147483647 -2147483647 -2147483647 -2147483647 -2147483647 -2147483647 -2147483647 -2147483647 -2147483647 -2147483647 -2147483647 -2147483647 -2147483647 -2147483647 -2147483647 -2147483647 -2147483647 -2147483647 -2147483647 -2147483647 -2147483647 -2147483647 -2147483647 -2147483647 -2147483647 -2147483647
52 52 53 52 53 53 54 54 55 56 57 57 57 56 56 57 57 57 57 56 56 56 56 56 55 55 55 54 54 53 53 52 50 49 49 48 48 47 46 46 45 44 43 42 42 42 42 42 42 42 43 44 45 46 48 49 51 52 54 55 57 58 58 60 61 63 63 65 66 67 69 69 71 71 73 74 77 78 79 79 80 81 82 82 83 83 84 86 87 87 87 87 87 86 85 86 87 88 88 87 86 86 85 84 82 81 81 79 78 76 75 74 73 71 71 69 69 67 67 65 64 64 63 62 62 61 60 61 60 60 59 59 60 59 58 57 58 57 58 58 57 57 58 58 58 58 59 59 59 60 60 60 59 -2147483647 60 -2147483647 -2147483647 -2147483647 -2147483647 -2147483647 -2147483647 -2147483647 -2147483647 -2147483647 -2147483647 -2147483647 -2147483647 -2147483647 -2147483647 -2147483647 -2147483647 -2147483647 -2147483647 -2147483647 -2147483647 -2147483647 -2147483647 -2147483647 -2147483647 -2147483647 -2147483647 -2147483647 -2147483647 -2147483647 -2147483647 -2147483647 -2147483647 -2147483647 -2147483647 -2147483647 -2147483647 -2147483647 -2147483647 -2147483647 -2147483647 -2147483647 -2147483647 -2147483647 -2147483647 -2147483647 -2147483647 -2147483647 -2147483647 -2147483647 -2147483647 -2147483647 -2147483647 -2147483647 -2147483647 -2147483647 -2147483647 -2147483647 -2147483647 -2147483647 -2147483647 -2147483647 -2147483647 -2147483647 -2147483647 -2147483647 -2147483647 -2147483647 -2147483647 -2147483647 -2147483647 -2147483647 -2147483647 -2147483647 -2147483647 -2147483647 -2147483647 -2147483647 -2147483647 -2147483647 -2147483647 -2147483647 -2147483647 -2147483647 -2147483647 -2147483647
53 53 52 51 51 51 52 54 54 55 56 57 58 59 57 57 57 57 57 57 57 57 56 56 55 56 56 55 55 54 54 53 52 50 49 48 48 47 47 47 47 46 44 44 43 43 43 43 43 44 45 46 46 48 49 51 52 53 55 56 58 58 60 61 62 64 65 67 68 69 70 71 72 73 74 76 77 80 80 81 82 82 83 84 84 84 85 86 87 88 89 89 90 89 88 88 88 89 89 89 88 87 86 84 83 82 81 80 79 78 76 76 74 74 72 72 70 70 68 67 67 65 65 64 63 63 63 62 61 62 61 61 60 61 60 60 60 59 60 61 60 59 59 59 59 60 60 60 60 61 61 60 -2147483647 -2147483647 -2147483647 -2147483647 -2147483647 -2147483647 -2147483647 -2147483647 -2147483647 -2147483647 -2147483647 -2147483647 -2147483647 -2147483647 -2147483647 -2147483647 -2147483647 -2147483647 -2147483647 -2147483647 -2147483647 -2147483647 -2147483647 -2147483647 -2147483647 -2147483647 -2147483647 -2147483647 -2147483647 -2147483647 -2147483647 -2147483647 -2147483647 -2147483647 -2147483647 -2147483647 -2147483647 -2147483647 -2147483647 -2147483647 -2147483647 -2147483647 -2147483647 -2147483647 -2147483647 -2147483647 -2147483647 -2147483647 -2147483647 -2147483647 -2147483647 -2147483647 -2147483647 -2147483647 -2147483647 -2147483647 -2147483647 -2147483647 -2147483647 -2147483647 -2147483647 -2147483647 -2147483647 -2147483647 -2147483647 -2147483647 -2147483647 -2147483647 -2147483647 -2147483647 -2147483647 -2147483647 -2147483647 -2147483647 -2147483647 -2147483647 -2147483647 -2147483647 -2147483647 -2147483647 -2147483647 -2147483647 -2147483647 -2147483647 -2147483647 -2147483647 -2147483647 -2147483647
53 53 52 51 51 51 51 52 54 55 56 57 58 59 59 59 59 58 57 57 57 57 55 55 55 54 55 55 54 54 54 53 52 51 49 48 45 46 46 45 46 45 44 44 44 45 44 45 45 46 47 46 48 49 50 52 53 55 56 57 59 60 62 62 64 65 67 68 70 71 72 73 74 75 76 77 79 80 81 83 84 85 86 86 86 86 87 87 89 90 90 91 93 93 91 91 91 91 91 90 89 89 87 86 85 84 83 82 81 79 78 77 76 75 74 73 73 71 70 69 68 68 67 66 65 65 64 64 63 63 63 62 61 61 61 62 60 59 60 60 60 59 59 58 59 60 60 60 -2147483647 -2147483647 -2147483647 -2147483647 -2147483647 -2147483647 -2147483647 -2147483647 -2147483647 -2147483647 -2147483647 -2147483647 -2147483647 -2147483647 -2147483647 -2147483647 -2147483647 -2147483647 -2147483647 -2147483647 -2147483647 -2147483647 -2147483647 -2147483647 -2147483647 -2147483647 -2147483647 -2147483647 -2147483647 -2147483647 -2147483647 -2147483647 -2147483647 -2147483647 -2147483647 -2147483647 -2147483647 -2147483647 -2147483647 -2147483647 -2147483647 -2147483647 -2147483647 -2147483647 -2147483647 -2147483647 -2147483647 -2147483647 -2147483647 -2147483647 -2147483647 -2147483647 -2147483647 -2147483647 -2147483647 -2147483647 -2147483647 -2147483647 -2147483647 -2147483647 -2147483647 -2147483647 -2147483647 -2147483647 -2147483647 -2147483647 -2147483647 -2147483647 -2147483647 -2147483647 -2147483647 -2147483647 -2147483647 -2147483647 -2147483647 -2147483647 -2147483647 -2147483647 -2147483647 -2147483647 -2147483647 -2147483647 -2147483647 -2147483647 -2147483647 -2147483647 -2147483647 -2147483647 -2147483647 -2147483647 -2147483647 -2147483647
51 51 53 51 50 51 53 54 53 54 55 56 57 58 58 59 59 59 59 58 58 56 56 56 56 55 55 54 53 53 54 54 52 50 50 49 48 48 47 46 46 45 44 45 46 45 46 46 47 47 47 48 50 50 52 53 54 56 57 59 60 62 63 64 65 67 68 70 71 73 74 75 76 77 78 78 80 81 83 84 86 87 88 88 88 88 89 90 91 93 93 93 94 94 93 93 92 92 91 92 91 89 89 88 87 86 85 84 82 81 80 79 78 77 75 75 73 73 72 71 70 69 69 68 67 67 66 66 66 65 64 63 63 62 62 62 60 59 -2147483647 -2147483647 -2147483647 -2147483647 -2147483647 -2147483647 -2147483647 -2147483647 -2147483647 -2147483647 -2147483647 -2147483647 -2147483647 -2147483647 -2147483647 -2147483647 -2147483647 -2147483647 -2147483647 -2147483647 -2147483647 -2147483647 -2147483647 -2147483647 -2147483647 -2147483647 -2147483647 -2147483647 -2147483647 -2147483647 -2147483647 -2147483647 -2147483647 -2147483647 -2147483647 -2147483647 -2147483647 -2147483647 -2147483647 -2147483647 -2147483647 -2147483647 -2147483647 -2147483647 -2147483647 -2147483647 -2147483647 -2147483647 -2147483647 -2147483647 -2147483647 -2147483647 -2147483647 -2147483647 -2147483647 -2147483647 -2147483647 -2147483647 -2147483647 -2147483647 -2147483647 -2147483647 -2147483647 -2147483647 -2147483647 -2147483647 -2147483647 -2147483647 -2147483647 -2147483647 -2147483647 -2147483647 -2147483647 -2147483647 -2147483647 -2147483647 -2147483647 -2147483647 -2147483647 -2147483647 -2147483647 -2147483647 -2147483647 -2147483647 -2147483647 -2147483647 -2147483647 -2147483647 -2147483647 -2147483647 -2147483647 -2147483647 -2147483647 -2147483647 -2147483647 -2147483647 -2147483647 -2147483647 -2147483647 -2147483647 -2147483647 -2147483647
50 50 50 52 52 51 52 51 52 54 54 55 56 57 53 56 57 55 57 58 58 57 57 57 56 56 56 55 55 54 53 53 52 51 51 50 50 49 48 48 47 46 47 46 46 47 47 48 48 48 49 50 51 52 53 54 56 57 59 60 62 63 65 66 67 68 70 71 73 74 75 77 78 79 79 80 81 83 84 85 86 88 89 90 90 91 91 92 93 94 94 94 94 94 94 92 92 93 92 92 92 90 89 88 87 87 86 85 84 83 82 81 80 78 78 76 76 74 74 73 72 71 70 70 70 69 68 68 67 66 66 65 64 63 -2147483647 -2147483647 -2147483647 -2147483647 -2147483647 -2147483647 -2147483647 -2147483647 -2147483647 -2147483647 -2147483647 -2147483647 -2147483647 -2147483647 -2147483647 -2147483647 -2147483647 -2147483647 -2147483647 -2147483647 -2147483647 -2147483647 -2147483647 -2147483647 -2147483647 -2147483647 -2147483647 -2147483647 -2147483647 -2147483647 -2147483647 -2147483647 -2147483647 -2147483647 -2147483647 -2147483647 -2147483647 -2147483647 -2147483647 -2147483647 -2147483647 -2147483647 -2147483647 -2147483647 -2147483647 -2147483647 -2147483647 -2147483647 -2147483647 -2147483647 -2147483647 -2147483647 -2147483647 -2147483647 -2147483647 -2147483647 -2147483647 -2147483647 -2147483647 -2147483647 -2147483647 -2147483647 -2147483647 -2147483647 -2147483647 -2147483647 -2147483647 -2147483647 -2147483647 -2147483647 -2147483647 -2147483647 -2147483647 -2147483647 -2147483647 -2147483647 -2147483647 -2147483647 -2147483647 -2147483647 -2147483647 -2147483647 -2147483647 -2147483647 -2147483647 -2147483647 -2147483647 -2147483647 -2147483647 -2147483647 -2147483647 -2147483647 -2147483647 -2147483647 -2147483647 -2147483647 -2147483647 -2147483647 -2147483647 -2147483647 -2147483647 -2147483647 -2147483647 -2147483647 -2147483647 -2147483647
52 50 50 51 52 51 50 51 52 54 55 52 55 55 54 56 57 57 58 58 56 56 57 57 57 57 56 56 55 55 54 53 53 52 51 51 51 50 50 49 48 48 47 48 48 49 49 50 49 50 51 52 52 54 55 56 58 59 61 62 64 65 66 67 69 70 72 73 74 75 77 78 80 81 82 82 83 84 86 87 88 89 89 91 92 93 93 93 94 95 94 93 94 95 95 94 94 94 94 93 92 92 91 90 89 88 87 86 85 84 83 83 81 82 80 79 77 77 75 75 74 73 73 72 71 70 69 69 68 67 66 -2147483647 -2147483647 -2147483647 -2147483647 -2147483647 -2147483647 -2147483647 -2147483647 -2147483647 -2147483647 -2147483647 -2147483647 -2147483647 -2147483647 -2147483647 -2147483647 -2147483647 -2147483647 -2147483647 -2147483647 -2147483647 -2147483647 -2147483647 -2147483647 -2147483647 -2147483647 -2147483647 -2147483647 -2147483647 -2147483647 -2147483647 -2147483647 -2147483647 -2147483647 -2147483647 -2147483647 -2147483647 -2147483647 -2147483647 -2147483647 -2147483647 -2147483647 -2147483647 -2147483647 -2147483647 -2147483647 -2147483647 -2147483647 -2147483647 -2147483647 -2147483647 -2147483647 -2147483647 -2147483647 -2147483647 -2147483647 -2147483647 -2147483647 -2147483647 -2147483647 -2147483647 -2147483647 -2147483647 -2147483647 -2147483647 -2147483647 -2147483647 -2147483647 -2147483647 -2147483647 -2147483647 -2147483647 -2147483647 -2147483647 -2147483647 -2147483647 -2147483647 -2147483647 -2147483647 -2147483647 -2147483647 -2147483647 -2147483647 -2147483647 -2147483647 -2147483647 -2147483647 -2147483647 -2147483647 -2147483647 -2147483647 -2147483647 -2147483647 -2147483647 -2147483647 -2147483647 -2147483647 -2147483647 -2147483647 -2147483647 -2147483647 -2147483647 -2147483647 -2147483647 -2147483647 -2147483647 -2147483647 -2147483647 -2147483647
53 49 49 49 49 50 50 51 53 54 53 55 55 56 57 57 58 58 58 58 58 58 58 58 57 57 57 56 56 55 55 54 53 53 52 52 51 51 50 50 49 49 49 50 50 50 50 51 51 52 53 53 54 56 57 59 60 61 62 64 64 66 67 69 70 72 73 74 75 77 78 80 81 82 83 84 85 86 87 88 89 89 90 92 94 94 94 94 94 96 96 95 95 96 96 95 95 95 94 95 94 93 93 92 90 90 88 88 86 86 85 84 83 82 82 81 80 79 77 76 76 74 73 72 71 69 -2147483647 -2147483647 -2147483647 -2147483647 -2147483647 -2147483647 -2147483647 -2147483647 -2147483647 -2147483647 -2147483647 -2147483647 -2147483647 -2147483647 -2147483647 -2147483647 -2147483647 -2147483647 -2147483647 -2147483647 -2147483647 -2147483647 -2147483647 -2147483647 -2147483647 -2147483647 -2147483647 -2147483647 -2147483647 -2147483647 -2147483647 -2147483647 -2147483647 -2147483647 -2147483647 -2147483647 -2147483647 -2147483647 -2147483647 -2147483647 -2147483647 -2147483647 -2147483647 -2147483647 -2147483647 -2147483647 -2147483647 -2147483647 -2147483647 -2147483647 -2147483647 -2147483647 -2147483647 -2147483647 -2147483647 -2147483647 -2147483647 -2147483647 -2147483647 -2147483647 -2147483647 -2147483647 -2147483647 -2147483647 -2147483647 -2147483647 -2147483647 -2147483647 -2147483647 -2147483647 -2147483647 -2147483647 -2147483647 -2147483647 -2147483647 -2147483647 -2147483647 -2147483647 -2147483647 -2147483647 -2147483647 -2147483647 -2147483647 -2147483647 -2147483647 -2147483647 -2147483647 -2147483647 -2147483647 -2147483647 -2147483647 -2147483647 -2147483647 -2147483647 -2147483647 -2147483647 -2147483647 -2147483647 -2147483647 -2147483647 -2147483647 -2147483647 -2147483647 -2147483647 -2147483647 -2147483647 -2147483647 -2147483647 -2147483647 -2147483647 -2147483647 -2147483647 -2147483647 -2147483647
50 49 49 49 49 50 50 52 53 54 55 55 56 57 57 58 58 58 58 59 59 58 58 58 58 57 57 57 56 56 55 55 54 54 53 52 52 51 51 50 50 50 51 51 52 52 52 53 54 54 54 55 56 57 59 60 63 63 64 65 66 68 69 71 71 73 74 76 77 78 79 81 82 83 84 85 86 87 89 90 90 90 91 92 94 94 94 94 95 96 96 96 97 97 97 97 97 96 96 95 95 94 93 93 92 91 90 89 88 86 86 85 85 83 83 82 80 80 78 77 76 75 73 -2147483647 -2147483647 -2147483647 -2147483647 -2147483647 -2147483647 -2147483647 -2147483647 -2147483647 -2147483647 -2147483647 -2147483647 -2147483647 -2147483647 -2147483647 -2147483647 -2147483647 -2147483647 -2147483647 -2147483647 -2147483647 -2147483647 -2147483647 -2147483647 -2147483647 -2147483647 -2147483647 -2147483647 -2147483647 -2147483647 -2147483647 -2147483647 -2147483647 -2147483647 -2147483647 -2147483647 -2147483647 -2147483647 -2147483647 -2147483647 -2147483647 -2147483647 -2147483647 -2147483647 -2147483647 -2147483647 -2147483647 -2147483647 -2147483647 -2147483647 -2147483647 -2147483647 -2147483647 -2147483647 -2147483647 -2147483647 -2147483647 -2147483647 -2147483647 -2147483647 -2147483647 -2147483647 -2147483647 -2147483647 -2147483647 -2147483647 -2147483647 -2147483647 -2147483647 -2147483647 -2147483647 -2147483647 -2147483647 -2147483647 -2147483647 -2147483647 -2147483647 -2147483647 -2147483647 -2147483647 -2147483647 -2147483647 -2147483647 -2147483647 -2147483647 -2147483647 -2147483647 -2147483647 -2147483647 -2147483647 -2147483647 -2147483647 -2147483647 -2147483647 -2147483647 -2147483647 -2147483647 -2147483647 -2147483647 -2147483647 -2147483647 -2147483647 -2147483647 -2147483647 -2147483647 -2147483647 -2147483647 -2147483647 -2147483647 -2147483647 -2147483647 -2147483647 -2147483647 -2147483647 -2147483647 -2147483647 -2147483647
52 51 51 51 50 50 51 52 53 55 56 56 56 57 58 58 58 58 58 59 59 58 58 58 58 58 57 57 57 56 56 55 55 54 54 53 52 52 52 51 51 52 52 53 53 53 53 55 55 55 56 56 57 58 60 61 63 64 65 66 68 68 70 71 73 74 75 76 78 79 80 81 83 83 85 86 87 88 89 90 90 91 92 92 93 94 95 95 96 96 97 97 97 97 97 97 97 97 97 96 95 95 94 93 93 91 91 90 89 88 87 86 85 84 83 83 81 80 78 77 76 -2147483647 -2147483647 -2147483647 -2147483647 -2147483647 -2147483647 -2147483647 -2147483647 -2147483647 -2147483647 -2147483647 -2147483647 -2147483647 -2147483647 -2147483647 -2147483647 -2147483647 -2147483647 -2147483647 -2147483647 -2147483647 -2147483647 -2147483647 -2147483647 -2147483647 -2147483647 -2147483647 -2147483647 -2147483647 -2147483647 -2147483647 -2147483647 -2147483647 -2147483647 -2147483647 -2147483647 -2147483647 -2147483647 -2147483647 -2147483647 -2147483647 -2147483647 -2147483647 -2147483647 -2147483647 -2147483647 -2147483647 -2147483647 -2147483647 -2147483647 -2147483647 -2147483647 -2147483647 -2147483647 -2147483647 -2147483647 -2147483647 -2147483647 -2147483647 -2147483647 -2147483647 -2147483647 -2147483647 -2147483647 -2147483647 -2147483647 -2147483647 -2147483647 -2147483647 -2147483647 -2147483647 -2147483647 -2147483647 -2147483647 -2147483647 -2147483647 -2147483647 -2147483647 -2147483647 -2147483647 -2147483647 -2147483647 -2147483647 -2147483647 -2147483647 -2147483647 -2147483647 -2147483647 -2147483647 -2147483647 -2147483647 -2147483647 -2147483647 -2147483647 -2147483647 -2147483647 -2147483647 -2147483647 -2147483647 -2147483647 -2147483647 -2147483647 -2147483647 -2147483647 -2147483647 -2147483647 -2147483647 -2147483647 -2147483647 -2147483647 -2147483647 -2147483647 -2147483647 -2147483647 -2147483647 -2147483647 -2147483647 -2147483647 -2147483647
54 54 53 53 52 52 52 53 54 55 56 56 57 57 58 58 58 58 58 58 58 58 58 58 58 58 58 57 57 57 57 56 55 55 54 54 53 53 52 52 53 53 54 54 54 54 55 56 56 57 58 59 59 60 61 63 64 65 67 67 69 70 71 72 74 75 76 77 79 79 81 82 83 84 86 86 88 89 90 91 91 92 92 93 94 95 96 96 97 97 97 97 98 97 97 97 97 97 97 97 96 95 95 94 93 92 91 91 90 89 87 87 85 83 82 82 80 -2147483647 -2147483647 -2147483647 -2147483647 -2147483647 -2147483647 -2147483647 -2147483647 -2147483647 -2147483647 -2147483647 -2147483647 -2147483647 -2147483647 -2147483647 -2147483647 -2147483647 -2147483647 -2147483647 -2147483647 -2147483647 -2147483647 -2147483647 -2147483647 -2147483647 -2147483647 -2147483647 -2147483647 -2147483647 -2147483647 -2147483647 -2147483647 -2147483647 -2147483647 -2147483647 -2147483647 -2147483647 -2147483647 -2147483647 -2147483647 -2147483647 -2147483647 -2147483647 -2147483647 -2147483647 -2147483647 -2147483647 -2147483647 -2147483647 -2147483647 -2147483647 -2147483647 -2147483647 -2147483647 -2147483647 -2147483647 -2147483647 -2147483647 -2147483647 -2147483647 -2147483647 -2147483647 -2147483647 -2147483647 -2147483647 -2147483647 -2147483647 -2147483647 -2147483647 -2147483647 -2147483647 -2147483647 -2147483647 -2147483647 -2147483647 -2147483647 -2147483647 -2147483647 -2147483647 -2147483647 -2147483647 -2147483647 -2147483647 -2147483647 -2147483647 -2147483647 -2147483647 -2147483647 -2147483647 -2147483647 -2147483647 -2147483647 -2147483647 -2147483647 -2147483647 -2147483647 -2147483647 -2147483647 -2147483647 -2147483647 -2147483647 -2147483647 -2147483647 -2147483647 -2147483647 -2147483647 -2147483647 -2147483647 -2147483647 -2147483647 -2147483647 -2147483647 -2147483647 -2147483647 -2147483647 -2147483647 -2147483647 -2147483647 -2147483647 -2147483647 -2147483647 -2147483647 -2147483647
57 56 55 54 54 53 53 54 55 55 56 57 57 58 58 59 59 59 58 59 59 59 59 59 58 58 58 58 58 58 57 57 56 55 55 54 54 54 54 54 54 55 55 55 55 56 57 57 58 59 59 60 61 62 63 64 65 66 67 69 70 71 73 73 75 76 77 78 80 81 82 83 85 86 87 88 89 90 91 91 92 93 94 95 95 95 96 97 97 97 97 98 99 98 98 97 97 97 97 97 97 96 95 93 93 91 91 90 89 88 87 85 -2147483647 -2147483647 -2147483647 -2147483647 -2147483647 -2147483647 -2147483647 -2147483647 -2147483647 -2147483647 -2147483647 -2147483647 -2147483647 -2147483647 -2147483647 -2147483647 -2147483647 -2147483647 -2147483647 -2147483647 -2147483647 -2147483647 -2147483647 -2147483647 -2147483647 -2147483647 -2147483647 -2147483647 -2147483647 -2147483647 -2147483647 -2147483647 -2147483647 -2147483647 -2147483647 -2147483647 -2147483647 -2147483647 -2147483647 -2147483647 -2147483647 -2147483647 -2147483647 -2147483647 -2147483647 -2147483647 -2147483647 -2147483647 -2147483647 -2147483647 -2147483647 -2147483647 -2147483647 -2147483647 -2147483647 -2147483647 -2147483647 -2147483647 -2147483647 -2147483647 -2147483647 -2147483647 -2147483647 -2147483647 -2147483647 -2147483647 -2147483647 -2147483647 -2147483647 -2147483647 -2147483647 -2147483647 -2147483647 -2147483647 -2147483647 -2147483647 -2147483647 -2147483647 -2147483647 -2147483647 -2147483647 -2147483647 -2147483647 -2147483647 -2147483647 -2147483647 -2147483647 -2147483647 -2147483647 -2147483647 -2147483647 -2147483647 -2147483647 -2147483647 -2147483647 -2147483647 -2147483647 -2147483647 -2147483647 -2147483647 -2147483647 -2147483647 -2147483647 -2147483647 -2147483647 -2147483647 -2147483647 -2147483647 -2147483647 -2147483647 -2147483647 -2147483647 -2147483647 -2147483647 -2147483647 -2147483647 -2147483647 -2147483647 -2147483647 -2147483647 -2147483647 -2147483647 -2147483647 -2147483647 -2147483647 -2147483647 -2147483647 -2147483647
58 58 57 56 55 55 54 55 55 56 57 57 58 58 59 59 60 59 59 59 59 59 59 59 59 59 59 59 58 58 58 57 57 56 56 55 55 55 55 55 56 56 56 56 57 58 58 58 59 60 60 62 63 63 64 66 66 68 68 70 71 72 73 75 76 77 78 79 80 82 83 85 85 87 88 89 89 91 92 92 93 93 94 95 95 96 97 97 97 97 97 98 99 99 97 97 97 97 97 96 95 95 94 93 91 91 -2147483647 -2147483647 -2147483647 -2147483647 -2147483647 -2147483647 -2147483647 -2147483647 -2147483647 -2147483647 -2147483647 -2147483647 -2147483647 -2147483647 -2147483647 -2147483647 -2147483647 -2147483647 -2147483647 -2147483647 -2147483647 -2147483647 -2147483647 -2147483647 -2147483647 -2147483647 -2147483647 -2147483647 -2147483647 -2147483647 -2147483647 -2147483647 -2147483647 -2147483647 -2147483647 -2147483647 -2147483647 -2147483647 -2147483647 -2147483647 -2147483647 -2147483647 -2147483647 -2147483647 -2147483647 -2147483647 -2147483647 -2147483647 -2147483647 -2147483647 -2147483647 -2147483647 -2147483647 -2147483647 -2147483647 -2147483647 -2147483647 -2147483647 -2147483647 -2147483647 -2147483647 -2147483647 -2147483647 -2147483647 -2147483647 -2147483647 -2147483647 -2147483647 -2147483647 -2147483647 -2147483647 -2147483647 -2147483647 -2147483647 -2147483647 -2147483647 -2147483647 -2147483647 -2147483647 -2147483647 -2147483647 -2147483647 -2147483647 -2147483647 -2147483647 -2147483647 -2147483647 -2147483647 -2147483647 -2147483647 -2147483647 -2147483647 -2147483647 -2147483647 -2147483647 -2147483647 -2147483647 -2147483647 -2147483647 -2147483647 -2147483647 -2147483647 -2147483647 -2147483647 -2147483647 -2147483647 -2147483647 -2147483647 -2147483647 -2147483647 -2147483647 -2147483647 -2147483647 -2147483647 -2147483647 -2147483647 -2147483647 -2147483647 -2147483647 -2147483647 -2147483647 -2147483647 -2147483647 -2147483647 -2147483647 -2147483647 -2147483647 -2147483647 -2147483647 -2147483647 -2147483647 -2147483647 -2147483647 -2147483647
60 58 58 58 57 56 56 56 56 56 57 57 58 58 59 60 60 60 59 59 59 59 59 59 59 59 59 59 59 59 59 58 57 57 57 56 56 56 56 57 57 57 57 58 59 59 59 60 61 61 62 63 64 64 66 67 68 69 70 72 72 74 75 77 77 79 79 81 82 84 84 86 86 88 88 90 91 93 92 91 91 93 94 96 96 97 97 97 97 97 97 97 98 98 97 97 96 95 94 -2147483647 -2147483647 -2147483647 -2147483647 -2147483647 -2147483647 -2147483647 -2147483647 -2147483647 -2147483647 -2147483647 -2147483647 -2147483647 -2147483647 -2147483647 -2147483647 -2147483647 -2147483647 -2147483647 -2147483647 -2147483647 -2147483647 -2147483647 -2147483647 -2147483647 -2147483647 -2147483647 -2147483647 -2147483647 -2147483647 -2147483647 -2147483647 -2147483647 -2147483647 -2147483647 -2147483647 -2147483647 -2147483647 -2147483647 -2147483647 -2147483647 -2147483647 -2147483647 -2147483647 -2147483647 -2147483647 -2147483647 -2147483647 -2147483647 -2147483647 -2147483647 -2147483647 -2147483647 -2147483647 -2147483647 -2147483647 -2147483647 -2147483647 -2147483647 -2147483647 -2147483647 -2147483647 -2147483647 -2147483647 -2147483647 -2147483647 -2147483647 -2147483647 -2147483647 -2147483647 -2147483647 -2147483647 -2147483647 -2147483647 -2147483647 -2147483647 -2147483647 -2147483647 -2147483647 -2147483647 -2147483647 -2147483647 -2147483647 -2147483647 -2147483647 -2147483647 -2147483647 -2147483647 -2147483647 -2147483647 -2147483647 -2147483647 -2147483647 -2147483647 -2147483647 -2147483647 -2147483647 -2147483647 -2147483647 -2147483647 -2147483647 -2147483647 -2147483647 -2147483647 -2147483647 -2147483647 -2147483647 -2147483647 -2147483647 -2147483647 -2147483647 -2147483647 -2147483647 -2147483647 -2147483647 -2147483647 -2147483647 -2147483647 -2147483647 -2147483647 -2147483647 -2147483647 -2147483647 -2147483647 -2147483647 -2147483647 -2147483647 -2147483647 -2147483647 -2147483647 -2147483647 -2147483647 -2147483647 -2147483647 -2147483647 -2147483647 -2147483647 -2147483647 -2147483647 -2147483647 -2147483647
61 60 59 59 58 58 57 57 57 57 57 58 58 58 58 59 59 60 60 60 60 60 60 60 60 60 60 60 60 60 59 59 58 58 58 57 57 57 58 58 58 58 59 60 60 60 61 62 63 63 64 65 64 66 68 68 70 70 72 73 74 75 76 78 78 80 81 82 83 85 85 87 87 89 89 91 93 94 93 92 91 93 93 96 96 96 96 97 97 97 97 97 95 96 96 96 -2147483647 -2147483647 -2147483647 -2147483647 -2147483647 -2147483647 -2147483647 -2147483647 -2147483647 -2147483647 -2147483647 -2147483647 -2147483647 -2147483647 -2147483647 -2147483647 -2147483647 -2147483647 -2147483647 -2147483647 -2147483647 -2147483647 -2147483647 -2147483647 -2147483647 -2147483647 -2147483647 -2147483647 -2147483647 -2147483647 -2147483647 -2147483647 -2147483647 -2147483647 -2147483647 -2147483647 -2147483647 -2147483647 -2147483647 -2147483647 -2147483647 -2147483647 -2147483647 -2147483647 -2147483647 -2147483647 -2147483647 -2147483647 -2147483647 -2147483647 -2147483647 -2147483647 -2147483647 -2147483647 -2147483647 -2147483647 -2147483647 -2147483647 -2147483647 -2147483647 -2147483647 -2147483647 -2147483647 -2147483647 -2147483647 -2147483647 -2147483647 -2147483647 -2147483647 -2147483647 -2147483647 -2147483647 -2147483647 -2147483647 -2147483647 -2147483647 -2147483647 -2147483647 -2147483647 -2147483647 -2147483647 -2147483647 -2147483647 -2147483647 -2147483647 -2147483647 -2147483647 -2147483647 -2147483647 -2147483647 -2147483647 -2147483647 -2147483647 -2147483647 -2147483647 -2147483647 -2147483647 -2147483647 -2147483647 -2147483647 -2147483647 -2147483647 -2147483647 -2147483647 -2147483647 -2147483647 -2147483647 -2147483647 -2147483647 -2147483647 -2147483647 -2147483647 -2147483647 -2147483647 -2147483647 -2147483647 -2147483647 -2147483647 -2147483647 -2147483647 -2147483647 -2147483647 -2147483647 -2147483647 -2147483647 -2147483647 -2147483647 -2147483647 -2147483647 -2147483647 -2147483647 -2147483647 -2147483647 -2147483647 -2147483647 -2147483647 -2147483647 -2147483647 -2147483647 -2147483647 -2147483647 -2147483647 -2147483647 -2147483647
61 60 59 59 59 59 58 57 57 58 58 59 59 59 59 59 59 60 60 60 60 60 61 61 61 61 61 61 61 61 60 59 59 59 58 58 59 59 59 60 60 60 61 61 61 62 62 63 63 64 66 66 67 69 69 70 71 72 74 74 76 76 78 78 80 81 82 83 84 85 86 87 88 89 90 91 92 94 93 92 93 94 94 95 96 95 95 -2147483647 -2147483647 -2147483647 -2147483647 -2147483647 -2147483647 -2147483647 -2147483647 -2147483647 -2147483647 -2147483647 -2147483647 -2147483647 -2147483647 -2147483647 -2147483647 -2147483647 -2147483647 -2147483647 -2147483647 -2147483647 -2147483647 -2147483647 -2147483647 -2147483647 -2147483647 -2147483647 -2147483647 -2147483647 -2147483647 -2147483647 -2147483647 -2147483647 -2147483647 -2147483647 -2147483647 -2147483647 -2147483647 -2147483647 -2147483647 -2147483647 -2147483647 -2147483647 -2147483647 -2147483647 -2147483647 -2147483647 -2147483647 -2147483647 -2147483647 -2147483647 -2147483647 -2147483647 -2147483647 -2147483647 -2147483647 -2147483647 -2147483647 -2147483647 -2147483647 -2147483647 -2147483647 -2147483647 -2147483647 -2147483647 -2147483647 -2147483647 -2147483647 -2147483647 -2147483647 -2147483647 -2147483647 -2147483647 -2147483647 -2147483647 -2147483647 -2147483647 -2147483647 -2147483647 -2147483647 -2147483647 -2147483647 -2147483647 -2147483647 -2147483647 -2147483647 -2147483647 -2147483647 -2147483647 -2147483647 -2147483647 -2147483647 -2147483647 -2147483647 -2147483647 -2147483647 -2147483647 -2147483647 -2147483647 -2147483647 -2147483647 -2147483647 -2147483647 -2147483647 -2147483647 -2147483647 -2147483647 -2147483647 -2147483647 -2147483647 -2147483647 -2147483647 -2147483647 -2147483647 -2147483647 -2147483647 -2147483647 -2147483647 -2147483647 -2147483647 -2147483647 -2147483647 -2147483647 -2147483647 -2147483647 -2147483647 -2147483647 -2147483647 -2147483647 -2147483647 -2147483647 -2147483647 -2147483647 -2147483647 -2147483647 -2147483647 -2147483647 -2147483647 -2147483647 -2147483647 -2147483647 -2147483647 -2147483647 -2147483647 -2147483647 -2147483647 -2147483647 -2147483647 -2147483647 -2147483647 -2147483647 -2147483647 -2147483647
62 61 60 60 60 60 59 58 58 58 58 59 60 60 60 60 60 60 60 61 61 61 61 61 61 61 61 61 61 61 61 60 60 60 59 60 60 60 61 61 61 62 62 63 62 63 64 65 65 66 67 67 68 70 70 71 72 74 75 75 77 77 79 79 81 81 82 84 85 86 87 88 88 90 90 90 91 91 92 93 92 93 94 94 -2147483647 -2147483647 -2147483647 -2147483647 -2147483647 -2147483647 -2147483647 -2147483647 -2147483647 -2147483647 -2147483647 -2147483647 -2147483647 -2147483647 -2147483647 -2147483647 -2147483647 -2147483647 -2147483647 -2147483647 -2147483647 -2147483647 -2147483647 -2147483647 -2147483647 -2147483647 -2147483647 -2147483647 -2147483647 -2147483647 -2147483647 -2147483647 -2147483647 -2147483647 -2147483647 -2147483647 -2147483647 -2147483647 -2147483647 -2147483647 -2147483647 -2147483647 -2147483647 -2147483647 -2147483647 -2147483647 -2147483647 -2147483647 -2147483647 -2147483647 -2147483647 -2147483647 -2147483647 -2147483647 -2147483647 -2147483647 -2147483647 -2147483647 -2147483647 -2147483647 -2147483647 -2147483647 -2147483647 -2147483647 -2147483647 -2147483647 -2147483647 -2147483647 -2147483647 -2147483647 -2147483647 -2147483647 -2147483647 -2147483647 -2147483647 -2147483647 -2147483647 -2147483647 -2147483647 -2147483647 -2147483647 -2147483647 -2147483647 -2147483647 -2147483647 -2147483647 -2147483647 -2147483647 -2147483647 -2147483647 -2147483647 -2147483647 -2147483647 -2147483647 -2147483647 -2147483647 -2147483647 -2147483647 -2147483647 -2147483647 -2147483647 -2147483647 -2147483647 -2147483647 -2147483647 -2147483647 -2147483647 -2147483647 -2147483647 -2147483647 -2147483647 -2147483647 -2147483647 -2147483647 -2147483647 -2147483647 -2147483647 -2147483647 -2147483647 -2147483647 -2147483647 -2147483647 -2147483647 -2147483647 -2147483647 -2147483647 -2147483647 -2147483647 -2147483647 -2147483647 -2147483647 -2147483647 -2147483647 -2147483647 -2147483647 -2147483647 -2147483647 -2147483647 -2147483647 -2147483647 -2147483647 -2147483647 -2147483647 -2147483647 -2147483647 -2147483647 -2147483647 -2147483647 -2147483647 -2147483647 -2147483647 -2147483647 -2147483647 -2147483647 -2147483647 -2147483647
63 62 61 61 61 61 60 60 59 59 59 60 60 61 61 60 60 61 61 61 61 61 61 61 62 62 62 62 62 62 62 61 60 60 61 61 61 62 62 62 63 63 63 64 64 65 66 66 66 68 68 69 70 71 73 74 74 75 75 77 78 79 80 80 81 82 83 84 85 86 87 88 89 90 90 89 -2147483647 91 -2147483647 -2147483647 -2147483647 -2147483647 -2147483647 -2147483647 -2147483647 -2147483647 -2147483647 -2147483647 -2147483647 -2147483647 -2147483647 -2147483647 -2147483647 -2147483647 -2147483647 -2147483647 -2147483647 -2147483647 -2147483647 -2147483647 -2147483647 -2147483647 -2147483647 -2147483647 -2147483647 -2147483647 -2147483647 -2147483647 -2147483647 -2147483647 -2147483647 -2147483647 -2147483647 -2147483647 -2147483647 -2147483647 -2147483647 -2147483647 -2147483647 -2147483647 -2147483647 -2147483647 -2147483647 -2147483647 -2147483647 -2147483647 -2147483647 -2147483647 -2147483647 -2147483647 -2147483647 -2147483647 -2147483647 -2147483647 -2147483647 -2147483647 -2147483647 -2147483647 -2147483647 -2147483647 -2147483647 -2147483647 -2147483647 -2147483647 -2147483647 -2147483647 -2147483647 -2147483647 -2147483647 -2147483647 -2147483647 -2147483647 -2147483647 -2147483647 -2147483647 -2147483647 -2147483647 -2147483647 -2147483647 -2147483647 -2147483647 -2147483647 -2147483647 -2147483647 -2147483647 -2147483647 -2147483647 -2147483647 -2147483647 -2147483647 -2147483647 -2147483647 -2147483647 -2147483647 -2147483647 -2147483647 -2147483647 -2147483647 -2147483647 -2147483647 -2147483647 -2147483647 -2147483647 -2147483647 -2147483647 -2147483647 -2147483647 -2147483647 -2147483647 -2147483647 -2147483647 -2147483647 -2147483647 -2147483647 -2147483647 -2147483647 -2147483647 -2147483647 -2147483647 -2147483647 -2147483647 -2147483647 -2147483647 -2147483647 -2147483647 -2147483647 -2147483647 -2147483647 -2147483647 -2147483647 -2147483647 -2147483647 -2147483647 -2147483647 -2147483647 -2147483647 -2147483647 -2147483647 -2147483647 -2147483647 -2147483647 -2147483647 -2147483647 -2147483647 -2147483647 -2147483647 -2147483647 -2147483647 -2147483647 -2147483647 -2147483647 -2147483647 -2147483647 -2147483647 -2147483647 -2147483647 -2147483647 -2147483647 -2147483647 -2147483647
