# Supplementary material for: Catchments catch all in South African coastal lowlands: topography and palaeoclimate restricted gene flow in Nymania capensis (Meliaceae)—a multilocus phylogeographic and distribution modelling approach
Source: PeerJ. 2017 Jan 31;5:e2965. doi: 10.7717/peerj.2965 (PMC5289106; doi:10.7717/peerj.2965)
Supplement: Supplemental Information 2 — See the Readme for file descriptions. This zip file includes all DNA alignments. [file peerj-05-2965-s002.zip › SupplementalInformationFiles/SDM.Data/CCSM/bio14.ppt.driest.month.asc]

NCOLS 240 
NROWS 84 
XLLCORNER 20 
YLLCORNER -35 
CELLSIZE 0.0416666666666667 
NODATA_value -2147483647 
8 8 8 8 9 8 8 8 9 9 9 8 8 8 8 8 8 8 8 8 8 7 7 7 7 7 6 6 6 6 6 6 6 6 6 6 6 6 6 6 6 6 6 6 6 6 6 6 6 6 6 6 6 6 7 7 7 7 8 8 8 8 8 7 7 6 6 6 7 7 8 7 7 6 5 5 5 5 5 6 6 6 7 7 7 8 8 9 9 9 10 10 10 10 10 10 10 11 11 11 11 11 11 11 11 11 11 11 11 11 11 11 11 11 11 10 10 10 10 9 9 9 9 9 9 9 9 9 8 8 8 8 8 8 8 8 9 8 8 9 9 9 9 9 8 9 15 15 15 16 16 16 17 16 16 11 11 11 15 14 14 14 13 13 12 13 13 13 14 14 14 11 11 12 11 10 9 9 10 11 12 11 10 9 9 11 11 11 11 10 10 10 11 12 12 10 10 11 10 10 13 13 11 10 11 11 11 11 12 13 13 14 14 15 16 17 18 18 19 20 21 22 23 23 25 27 28 28 28 29 30 31 32 33 34 35 -2147483647 -2147483647 -2147483647 -2147483647
8 9 9 9 9 8 8 8 9 9 8 8 8 8 8 8 8 8 8 8 8 7 7 7 7 7 7 6 6 6 6 7 6 6 6 6 6 6 6 6 6 6 6 6 6 6 6 6 6 6 6 7 7 7 7 7 7 7 7 8 8 8 8 7 7 7 7 7 7 8 7 8 7 7 6 5 5 6 6 6 7 7 7 8 8 7 9 10 10 10 10 10 10 10 10 11 11 11 11 11 11 11 12 12 12 11 11 11 12 12 11 11 11 11 11 10 10 10 10 10 9 9 9 9 9 9 9 9 8 8 8 8 8 8 8 9 9 9 9 9 9 9 9 9 9 10 15 15 16 17 16 17 18 17 16 11 11 10 12 15 15 15 14 14 14 12 10 10 11 13 12 11 11 12 12 10 10 10 10 12 12 13 10 10 10 13 12 12 11 11 10 10 10 10 13 9 10 10 10 10 10 12 11 11 11 11 11 12 12 13 14 14 15 15 16 17 18 19 20 20 21 24 25 26 26 27 28 29 29 30 31 32 33 34 35 -2147483647 -2147483647 -2147483647 -2147483647 -2147483647
9 9 10 9 9 8 8 8 9 9 8 8 8 8 8 8 8 8 8 7 7 8 8 7 7 7 7 7 6 7 7 7 7 6 6 6 6 6 6 6 6 6 6 6 6 6 6 6 6 6 7 7 7 8 7 7 7 8 8 8 8 8 8 7 7 7 7 7 7 7 7 7 8 7 6 6 6 7 7 6 7 7 7 7 7 7 9 10 10 9 10 10 10 10 10 11 12 12 12 13 12 12 13 13 12 12 12 12 14 13 12 12 12 13 11 11 11 11 11 10 10 10 10 9 9 9 8 8 9 9 8 8 8 8 8 8 9 9 9 9 9 10 9 9 10 11 16 16 16 16 17 19 16 12 11 10 10 10 11 14 17 17 17 16 15 10 9 9 10 13 11 10 11 15 13 12 11 11 10 10 12 13 12 11 11 13 11 10 10 11 10 10 9 9 10 9 10 10 10 10 10 10 11 11 11 11 12 12 13 13 14 15 15 16 17 17 19 20 20 21 22 24 26 27 28 28 29 29 30 30 32 33 34 35 -2147483647 -2147483647 -2147483647 -2147483647 -2147483647 -2147483647
8 10 10 9 9 9 8 8 9 8 8 8 8 8 8 8 8 8 8 7 7 7 7 7 7 7 7 7 7 6 7 7 6 6 6 6 6 6 6 6 6 6 6 6 6 6 6 6 6 6 7 7 7 8 8 8 8 8 8 8 8 9 8 8 7 7 7 7 7 7 7 7 7 7 7 7 7 8 10 6 7 7 7 7 7 7 8 10 10 10 10 10 10 10 10 12 13 13 14 13 13 13 13 13 13 13 13 13 15 14 13 12 12 12 11 12 13 14 14 11 11 11 10 10 10 9 9 9 9 11 8 8 8 9 8 8 9 9 9 9 9 10 9 11 15 17 14 11 11 11 14 14 13 11 12 10 10 10 12 15 16 20 20 17 13 11 10 10 10 11 13 14 10 10 13 12 10 10 10 11 14 14 13 11 11 12 12 10 10 9 10 10 9 9 9 9 10 10 10 10 10 11 11 11 11 12 12 12 13 13 14 15 16 17 17 18 19 20 20 21 23 25 27 28 29 29 30 30 31 32 33 34 35 -2147483647 -2147483647 -2147483647 -2147483647 -2147483647 -2147483647 -2147483647
9 10 11 9 9 8 8 8 8 8 8 8 8 8 8 8 8 8 7 7 7 7 7 7 7 7 7 7 7 7 7 6 6 6 6 6 6 6 6 6 6 6 6 6 6 6 6 6 7 7 7 7 8 8 8 8 8 8 8 8 9 8 8 8 7 7 7 7 7 7 7 7 7 7 7 8 8 9 8 6 6 6 7 6 7 7 8 10 10 10 10 10 10 10 11 12 13 14 15 14 14 14 15 16 15 14 15 16 16 14 15 14 13 13 13 14 17 14 13 12 12 12 12 11 10 10 9 9 9 10 8 8 8 8 8 9 9 9 9 10 10 10 9 11 15 13 13 11 10 12 13 11 10 10 11 11 10 10 12 16 15 12 15 16 17 16 12 11 9 10 13 10 9 9 9 10 10 10 10 11 14 13 13 11 11 13 11 10 10 9 9 9 10 9 10 10 10 10 10 10 11 11 11 11 12 12 12 13 13 14 14 16 17 18 17 19 20 20 22 22 23 25 27 28 29 30 31 32 32 33 34 35 -2147483647 -2147483647 -2147483647 -2147483647 -2147483647 -2147483647 -2147483647 -2147483647
10 10 10 9 8 8 8 8 8 8 8 8 8 8 8 8 8 7 7 7 7 7 7 7 7 7 7 7 7 6 6 7 7 6 6 6 6 6 6 6 6 6 6 6 6 6 7 7 7 7 8 8 8 8 8 8 9 9 9 9 9 9 9 8 7 7 7 7 7 7 7 7 7 7 7 7 7 7 7 7 7 7 7 7 7 7 8 9 10 10 9 10 10 10 11 11 13 13 15 15 15 14 15 15 14 14 16 15 16 15 16 16 14 15 15 15 15 15 13 12 12 13 12 10 10 9 9 9 9 8 8 8 8 9 9 9 9 9 10 10 10 9 9 10 14 13 11 11 11 13 12 12 11 10 10 12 12 11 10 11 12 11 14 18 15 13 10 9 10 13 12 10 9 9 10 10 10 10 10 14 13 11 11 11 11 11 10 10 10 10 9 9 9 9 10 10 10 10 11 11 11 11 11 11 12 12 12 13 14 14 15 16 17 19 19 19 20 21 23 25 25 26 28 29 31 31 32 33 33 34 -2147483647 -2147483647 -2147483647 -2147483647 -2147483647 -2147483647 -2147483647 -2147483647 -2147483647 -2147483647
10 10 9 8 8 8 8 8 8 8 8 8 8 8 8 8 8 7 7 7 7 7 7 7 7 7 7 7 7 7 7 7 7 6 6 6 6 6 6 6 6 6 6 6 6 6 6 6 7 7 8 7 8 8 8 8 9 10 10 10 9 9 9 8 7 7 7 7 7 7 7 7 7 7 8 7 8 8 8 8 7 7 7 7 7 7 8 8 9 9 9 10 10 10 11 11 12 13 14 15 14 13 14 15 13 14 14 13 16 14 13 14 15 16 16 16 13 13 12 12 13 12 12 11 10 9 9 9 9 9 8 8 9 9 9 10 10 10 10 10 10 10 9 9 11 13 12 11 12 12 13 17 14 12 10 13 16 10 10 11 11 11 12 15 15 15 13 12 9 9 9 11 10 9 11 12 11 10 10 13 13 11 11 11 11 11 10 10 10 10 10 9 9 10 10 10 10 11 11 11 11 11 11 12 12 12 13 13 14 14 15 17 19 20 20 19 21 23 24 25 28 28 30 31 32 32 33 33 34 -2147483647 -2147483647 -2147483647 -2147483647 -2147483647 -2147483647 -2147483647 -2147483647 -2147483647 -2147483647 -2147483647
11 9 9 9 9 8 7 8 7 8 8 9 8 8 8 8 8 8 7 7 7 7 7 7 7 8 7 7 7 7 7 7 7 6 6 6 6 6 6 6 6 6 6 6 6 6 6 6 7 7 7 7 8 8 8 9 9 10 10 10 9 9 9 10 9 8 8 7 7 7 7 7 7 8 8 8 8 8 8 9 8 8 8 7 7 7 7 9 10 9 9 10 10 11 11 12 12 13 15 15 13 12 13 14 14 13 14 13 14 13 12 13 14 14 14 14 15 14 13 12 12 12 11 11 10 9 9 9 8 8 8 9 9 10 10 10 11 11 11 11 10 10 10 10 10 11 14 12 12 13 14 18 13 12 10 11 13 11 10 11 13 11 11 11 13 12 10 11 9 9 9 9 10 9 12 10 10 10 10 12 13 11 11 11 11 11 11 10 10 10 10 10 10 10 10 10 11 11 11 12 12 12 12 12 12 13 13 14 14 15 16 17 18 20 22 22 22 23 26 28 29 30 31 31 32 33 34 35 -2147483647 -2147483647 -2147483647 -2147483647 -2147483647 -2147483647 -2147483647 -2147483647 -2147483647 -2147483647 -2147483647 -2147483647
10 10 9 9 9 8 7 8 8 8 8 9 8 8 8 8 8 8 7 7 7 7 7 7 7 7 7 7 8 7 7 7 7 7 6 6 6 6 6 6 6 6 6 6 6 7 7 7 7 7 7 8 8 8 8 9 9 10 10 10 9 9 9 10 9 8 8 9 9 8 7 7 7 7 7 7 8 8 8 8 9 8 7 7 8 8 8 9 10 9 9 10 10 11 11 13 13 13 15 13 12 12 13 13 13 13 12 11 12 11 12 12 14 14 12 12 13 16 13 11 11 11 11 10 10 9 9 9 9 8 8 8 9 10 10 11 13 13 11 11 11 10 10 10 10 10 11 11 12 15 15 16 15 13 11 10 10 10 10 12 13 11 9 10 11 11 10 12 11 9 9 10 9 9 10 11 11 10 10 11 13 13 12 12 12 11 11 11 10 10 10 10 10 10 10 10 11 11 11 12 12 13 13 13 13 13 14 14 15 16 17 19 20 21 23 24 27 28 28 29 31 31 32 33 33 34 35 -2147483647 -2147483647 -2147483647 -2147483647 -2147483647 -2147483647 -2147483647 -2147483647 -2147483647 -2147483647 -2147483647 -2147483647 -2147483647
10 9 9 8 8 7 7 8 8 8 8 8 8 8 8 8 8 8 7 7 7 7 7 7 7 7 7 7 7 7 7 8 8 7 7 6 6 6 6 6 7 7 7 7 7 7 7 7 8 7 8 8 9 8 8 9 9 10 10 10 9 9 8 8 8 8 9 8 9 9 7 7 7 7 7 8 8 8 8 8 8 8 7 7 7 8 8 8 9 9 9 10 10 10 11 12 13 13 14 13 12 12 12 11 11 11 12 12 11 11 12 14 14 12 11 12 13 16 16 12 11 11 10 10 10 9 9 9 8 8 8 8 8 9 10 10 11 12 11 11 11 10 10 10 10 10 11 11 13 16 13 14 12 12 12 11 11 10 10 10 10 10 9 10 9 10 10 12 12 12 10 10 9 9 9 10 10 9 11 12 12 12 12 12 11 11 11 11 11 10 10 10 10 10 10 11 11 11 12 12 12 13 14 14 14 14 14 15 15 16 17 18 20 21 22 24 27 30 30 30 32 32 33 34 35 36 -2147483647 -2147483647 -2147483647 -2147483647 -2147483647 -2147483647 -2147483647 -2147483647 -2147483647 -2147483647 -2147483647 -2147483647 -2147483647 -2147483647
9 9 9 8 8 8 9 8 8 8 8 8 8 8 8 9 8 8 8 7 7 7 7 7 7 7 7 7 8 8 7 7 7 8 7 7 6 6 6 7 7 8 8 7 7 7 7 8 8 8 8 8 9 9 9 9 10 9 10 10 10 9 9 8 8 8 8 9 8 8 7 6 7 7 8 9 8 7 7 7 7 8 7 7 7 8 8 9 9 9 10 10 10 10 11 11 11 12 15 13 13 12 12 12 11 10 10 10 10 11 12 11 12 12 11 12 13 15 15 12 11 11 11 11 10 10 9 9 9 8 8 8 8 8 9 12 11 11 11 11 11 11 10 10 10 11 11 11 12 16 13 15 12 12 12 11 11 11 11 12 11 11 10 9 9 10 12 12 11 11 11 10 10 9 9 9 9 9 10 11 12 12 12 12 11 11 11 11 11 11 10 11 10 10 10 11 11 11 12 12 12 13 14 16 16 15 15 15 16 17 18 20 21 22 25 25 26 29 30 33 33 34 35 35 36 -2147483647 -2147483647 -2147483647 -2147483647 -2147483647 -2147483647 -2147483647 -2147483647 -2147483647 -2147483647 -2147483647 -2147483647 -2147483647 -2147483647 -2147483647
9 8 8 8 8 8 9 8 8 8 8 8 9 9 9 10 9 8 8 8 7 7 7 7 7 7 7 7 8 7 7 8 8 8 9 8 7 7 7 7 7 8 8 8 7 8 8 8 8 8 9 9 9 9 9 9 10 10 10 10 10 10 9 10 9 9 9 8 8 7 7 6 6 8 8 7 8 7 7 7 7 7 7 7 8 8 9 9 10 9 9 9 9 10 10 11 12 13 14 14 14 14 13 12 11 11 11 10 10 13 12 10 11 12 12 11 14 15 16 13 11 12 12 11 11 11 10 10 9 9 8 8 8 8 9 10 10 12 11 11 10 11 11 10 10 12 11 13 12 13 14 13 13 14 13 12 12 12 12 13 12 12 12 10 10 10 11 11 11 10 11 10 9 9 9 9 9 9 10 11 11 11 11 11 11 11 11 11 11 11 11 11 10 10 11 11 11 12 12 12 13 14 15 16 17 18 19 16 17 19 19 22 25 24 27 29 29 30 32 34 34 35 36 36 37 -2147483647 -2147483647 -2147483647 -2147483647 -2147483647 -2147483647 -2147483647 -2147483647 -2147483647 -2147483647 -2147483647 -2147483647 -2147483647 -2147483647 -2147483647
7 9 9 9 8 8 9 9 8 8 8 9 9 11 8 8 10 9 9 9 8 7 7 8 8 8 8 8 7 7 7 8 9 9 9 9 8 8 8 8 8 8 8 8 8 8 9 9 9 8 9 9 9 9 9 10 10 10 10 10 11 10 10 11 10 10 10 9 8 8 7 6 6 6 7 7 7 7 7 7 7 7 7 8 8 9 9 9 11 10 10 9 10 10 13 15 13 13 14 14 14 14 13 12 12 12 11 10 11 13 11 10 11 13 13 11 13 13 17 15 12 11 12 11 12 12 12 11 10 9 10 9 8 8 9 9 10 12 11 11 10 10 10 10 10 10 11 12 12 13 13 15 16 14 13 13 13 14 13 12 12 11 11 11 11 10 10 12 11 10 10 10 10 9 10 10 10 10 10 12 12 11 11 11 10 10 11 11 11 11 11 12 11 11 11 11 12 12 13 13 13 14 14 15 16 18 21 19 19 19 21 24 27 26 27 30 32 33 34 35 36 37 37 38 -2147483647 -2147483647 -2147483647 -2147483647 -2147483647 -2147483647 -2147483647 -2147483647 -2147483647 -2147483647 -2147483647 -2147483647 -2147483647 -2147483647 -2147483647 -2147483647
3 8 8 7 8 9 10 8 8 8 8 10 9 11 11 9 9 11 11 12 9 7 7 8 9 9 9 8 8 8 8 9 9 10 10 10 9 9 9 9 9 9 8 8 8 8 9 9 8 8 9 10 10 10 10 10 11 12 11 11 12 12 12 12 11 10 10 9 8 7 7 7 6 6 7 8 8 8 7 7 7 7 7 8 9 10 10 9 11 12 12 10 10 12 15 15 14 15 15 15 13 12 12 13 11 11 11 10 10 11 10 10 10 11 12 11 11 12 17 17 14 12 13 12 12 12 12 11 10 9 10 8 8 7 8 9 10 12 12 10 10 10 10 10 10 10 11 11 12 15 15 15 17 15 14 15 16 17 14 13 13 12 12 11 12 11 11 11 10 10 10 11 11 10 10 10 10 10 10 12 13 11 11 11 11 11 10 10 11 11 12 12 11 12 12 12 12 13 13 14 14 14 15 15 16 19 21 23 22 22 24 24 28 30 29 31 33 35 36 38 38 38 -2147483647 -2147483647 -2147483647 -2147483647 -2147483647 -2147483647 -2147483647 -2147483647 -2147483647 -2147483647 -2147483647 -2147483647 -2147483647 -2147483647 -2147483647 -2147483647 -2147483647 -2147483647
3 5 7 6 7 8 10 8 8 8 8 9 11 10 12 10 9 10 10 12 10 8 8 8 8 9 9 8 8 8 9 9 10 11 11 10 10 10 10 11 11 10 9 9 9 9 9 9 8 8 10 10 10 10 10 10 12 12 11 11 12 13 13 12 12 7 9 9 9 8 7 7 6 7 7 8 7 7 7 6 6 7 7 8 9 9 9 9 9 12 14 12 11 12 15 15 14 15 17 12 11 11 10 11 10 11 11 10 10 10 10 10 10 11 11 11 12 14 16 16 14 14 14 14 14 13 12 11 10 10 10 9 8 8 8 9 11 11 11 10 10 10 11 11 10 11 11 12 13 13 15 16 18 15 15 16 19 17 16 15 14 14 13 12 12 13 13 12 11 10 10 10 11 11 11 11 10 10 10 11 11 12 12 12 12 11 11 12 12 12 12 11 11 11 12 12 13 13 14 14 14 15 15 16 18 18 20 24 27 28 29 26 29 30 32 34 36 37 38 39 39 -2147483647 -2147483647 -2147483647 -2147483647 -2147483647 -2147483647 -2147483647 -2147483647 -2147483647 -2147483647 -2147483647 -2147483647 -2147483647 -2147483647 -2147483647 -2147483647 -2147483647 -2147483647 -2147483647
3 3 6 5 5 7 8 8 8 8 8 9 10 12 11 12 10 10 12 13 10 8 8 8 8 8 9 9 9 9 10 10 10 11 11 11 11 10 10 11 11 10 11 9 9 9 9 8 7 8 10 10 8 7 10 10 12 12 12 11 12 13 14 11 8 6 7 8 8 7 6 6 6 7 7 7 7 7 6 7 6 7 7 7 9 9 9 9 9 10 14 13 12 12 14 16 16 16 15 12 10 9 9 9 10 10 10 10 10 10 10 10 10 10 11 12 13 16 18 16 15 16 16 16 16 14 12 12 11 11 11 9 9 8 8 8 9 10 9 11 10 10 11 10 10 11 13 14 16 16 16 17 17 19 17 17 18 17 17 16 15 15 14 13 13 16 14 13 12 11 11 10 10 11 10 11 11 10 10 10 10 11 12 12 13 13 11 11 11 12 12 12 12 12 12 12 13 13 14 14 15 15 16 17 18 20 21 22 24 28 31 31 30 32 35 38 39 39 39 40 -2147483647 -2147483647 -2147483647 -2147483647 -2147483647 -2147483647 -2147483647 -2147483647 -2147483647 -2147483647 -2147483647 -2147483647 -2147483647 -2147483647 -2147483647 -2147483647 -2147483647 -2147483647 -2147483647 -2147483647
3 3 3 3 7 7 8 9 8 8 8 9 11 13 13 12 10 9 10 10 10 10 9 8 8 9 9 9 10 9 10 11 11 11 11 11 11 11 9 10 11 11 11 8 6 6 7 8 8 7 7 8 6 6 6 6 10 12 11 12 12 11 10 10 7 6 6 6 6 6 7 6 9 6 9 7 7 7 6 6 7 7 7 7 8 8 8 8 9 9 11 13 13 14 14 18 17 13 11 10 9 9 10 9 10 10 10 10 10 10 10 10 11 12 12 13 16 17 18 17 17 17 18 18 16 14 13 12 12 12 13 11 11 10 8 8 8 10 9 9 9 9 10 10 11 12 15 16 18 16 16 17 19 20 18 19 21 20 19 19 16 16 15 14 14 17 17 14 13 11 11 11 11 11 11 11 11 11 11 10 10 10 11 11 12 11 11 11 12 12 13 12 12 12 12 12 13 14 14 15 15 16 17 19 20 20 22 25 28 29 29 34 35 35 39 40 40 40 40 41 -2147483647 -2147483647 -2147483647 -2147483647 -2147483647 -2147483647 -2147483647 -2147483647 -2147483647 -2147483647 -2147483647 -2147483647 -2147483647 -2147483647 -2147483647 -2147483647 -2147483647 -2147483647 -2147483647 -2147483647
2 2 2 3 6 8 9 9 8 8 8 8 9 11 11 10 9 10 11 10 10 10 9 8 9 9 10 10 10 10 9 10 10 12 11 11 11 9 7 7 12 11 10 9 7 6 7 7 8 7 7 6 6 6 6 6 9 12 11 13 13 9 8 8 6 6 6 6 6 7 6 6 6 6 6 6 6 6 6 7 7 7 7 7 7 8 8 8 9 9 9 10 14 14 12 10 11 12 13 10 9 9 10 9 9 10 10 10 10 10 10 10 11 12 12 14 16 19 20 19 18 18 20 18 17 15 14 15 14 13 14 13 13 11 10 8 8 9 9 9 10 10 10 12 13 14 16 17 19 18 17 20 22 22 20 22 21 22 20 18 17 16 17 16 15 18 17 17 14 12 12 12 13 13 12 13 12 12 11 10 10 12 10 11 12 11 11 11 12 13 13 13 12 12 12 13 13 14 14 15 16 17 18 19 21 23 24 25 27 30 32 34 36 39 40 41 41 41 41 -2147483647 -2147483647 -2147483647 -2147483647 -2147483647 -2147483647 -2147483647 -2147483647 -2147483647 -2147483647 -2147483647 -2147483647 -2147483647 -2147483647 -2147483647 -2147483647 -2147483647 -2147483647 -2147483647 -2147483647 -2147483647
2 2 2 3 6 6 11 9 8 8 9 9 10 11 11 11 10 11 12 12 10 9 9 9 9 10 11 12 12 11 10 11 10 11 11 11 11 11 7 6 7 6 5 7 9 8 6 6 9 6 6 5 5 6 6 6 6 7 8 11 10 7 8 6 6 6 6 6 7 7 6 6 6 6 6 6 6 7 7 9 8 7 7 7 7 7 7 7 7 8 9 13 14 14 10 9 8 8 9 9 9 8 9 9 8 9 10 10 10 10 10 11 12 13 13 12 12 14 15 17 17 19 19 18 17 17 15 17 16 16 16 18 14 13 13 11 9 9 9 10 11 13 13 15 15 15 18 20 21 19 18 20 23 24 24 25 24 24 23 19 18 19 19 19 18 20 20 18 15 15 16 13 14 13 14 14 13 12 12 12 11 12 11 11 11 11 11 12 12 12 13 13 13 13 13 12 13 14 15 16 16 18 19 20 20 24 27 28 29 31 34 35 38 40 41 41 42 42 -2147483647 -2147483647 -2147483647 -2147483647 -2147483647 -2147483647 -2147483647 -2147483647 -2147483647 -2147483647 -2147483647 -2147483647 -2147483647 -2147483647 -2147483647 -2147483647 -2147483647 -2147483647 -2147483647 -2147483647 -2147483647 -2147483647
2 2 2 2 4 7 8 7 9 8 12 11 11 10 10 10 10 13 13 12 10 10 10 9 10 12 12 13 12 12 12 12 11 11 11 13 12 11 6 5 5 5 5 5 5 5 7 6 6 6 6 5 5 5 6 6 6 7 9 8 7 6 6 6 6 6 6 6 7 7 7 7 6 6 6 6 6 7 7 9 8 7 8 6 6 7 7 7 7 8 9 11 12 14 9 7 7 7 9 11 11 8 8 8 8 9 9 9 9 9 10 10 10 11 12 11 12 13 11 11 13 15 14 17 19 18 18 19 19 18 17 15 16 16 15 12 10 9 10 10 11 14 16 18 18 18 18 18 21 22 22 20 22 24 27 26 25 26 25 20 20 23 22 21 20 20 22 20 20 21 20 14 14 14 14 13 13 14 15 15 13 13 12 12 11 11 11 11 12 12 12 13 13 12 12 12 13 14 15 17 18 18 20 22 24 24 26 30 31 33 36 37 39 40 41 42 42 42 -2147483647 -2147483647 -2147483647 -2147483647 -2147483647 -2147483647 -2147483647 -2147483647 -2147483647 -2147483647 -2147483647 -2147483647 -2147483647 -2147483647 -2147483647 -2147483647 -2147483647 -2147483647 -2147483647 -2147483647 -2147483647 -2147483647
2 2 2 2 2 3 4 4 7 8 10 12 11 11 12 12 11 13 13 13 11 11 11 10 10 12 13 13 12 12 13 12 11 11 11 8 9 6 6 5 5 5 5 5 5 5 5 5 5 5 5 5 5 5 5 6 6 6 7 7 7 7 7 6 6 6 6 6 6 6 6 6 6 6 6 6 6 6 7 7 9 8 7 7 6 7 7 7 7 7 8 9 12 13 8 6 6 6 7 9 9 7 8 8 8 8 8 8 9 9 9 10 10 11 11 11 10 11 12 14 14 14 12 14 17 18 18 18 17 16 14 13 14 13 11 11 10 10 11 12 12 14 19 21 18 16 16 19 23 24 24 24 24 28 27 26 26 26 26 22 22 26 24 24 23 21 22 23 22 20 17 17 17 17 15 15 15 15 17 16 14 14 14 13 12 12 12 12 13 12 12 13 13 13 13 13 14 15 16 17 19 20 21 23 25 27 28 31 32 34 37 38 40 41 42 42 42 42 -2147483647 -2147483647 -2147483647 -2147483647 -2147483647 -2147483647 -2147483647 -2147483647 -2147483647 -2147483647 -2147483647 -2147483647 -2147483647 -2147483647 -2147483647 -2147483647 -2147483647 -2147483647 -2147483647 -2147483647 -2147483647 -2147483647
2 2 2 2 2 2 3 3 7 8 8 10 11 14 14 11 11 11 13 13 11 11 11 10 10 11 11 12 13 13 14 11 11 9 7 5 5 5 5 5 5 5 5 5 5 5 5 5 5 5 5 5 5 5 6 6 6 6 6 6 6 7 7 7 7 7 6 6 6 6 6 6 6 6 6 6 7 6 7 7 7 7 7 8 6 6 6 7 7 7 7 9 11 9 7 6 6 6 6 6 6 6 7 7 8 8 8 8 8 9 9 10 11 10 10 10 10 11 13 11 11 14 11 11 17 18 15 14 16 17 14 14 15 16 13 11 11 10 12 12 13 14 18 18 19 15 16 18 21 19 19 23 22 25 25 23 22 27 27 24 25 26 26 25 25 24 23 25 24 22 20 20 20 18 17 17 18 18 19 18 16 16 14 14 13 12 13 13 14 14 13 13 14 14 14 15 15 16 17 19 20 21 24 26 27 29 30 32 34 36 37 39 40 41 42 42 43 -2147483647 -2147483647 -2147483647 -2147483647 -2147483647 -2147483647 -2147483647 -2147483647 -2147483647 -2147483647 -2147483647 -2147483647 -2147483647 -2147483647 -2147483647 -2147483647 -2147483647 -2147483647 -2147483647 -2147483647 -2147483647 -2147483647 -2147483647
2 2 2 2 2 2 3 4 7 7 8 9 11 12 13 12 12 13 13 12 12 11 11 11 11 11 11 12 14 15 13 9 6 6 5 5 5 5 5 5 5 4 4 4 5 5 5 5 5 5 5 5 5 5 6 6 6 6 6 6 7 7 7 7 7 7 7 7 7 6 6 6 6 6 7 7 7 7 7 7 7 7 6 6 6 6 6 6 7 7 7 7 7 7 6 6 6 5 5 6 6 6 7 7 7 7 8 8 8 8 9 9 9 10 10 10 10 10 11 11 11 11 11 11 13 19 17 15 14 17 14 15 15 15 17 13 12 11 11 13 15 18 15 20 18 15 16 19 18 17 19 20 18 18 20 20 22 25 23 26 22 23 26 27 27 27 25 26 26 24 22 23 21 20 19 19 19 18 16 15 14 13 13 14 14 13 13 13 13 14 14 14 14 14 16 17 17 17 18 21 21 22 24 25 27 29 32 33 35 37 38 39 40 41 42 43 -2147483647 -2147483647 -2147483647 -2147483647 -2147483647 -2147483647 -2147483647 -2147483647 -2147483647 -2147483647 -2147483647 -2147483647 -2147483647 -2147483647 -2147483647 -2147483647 -2147483647 -2147483647 -2147483647 -2147483647 -2147483647 -2147483647 -2147483647 -2147483647
2 2 3 2 2 2 2 3 4 7 8 9 11 11 12 12 13 13 13 12 12 11 11 12 11 12 12 11 11 12 8 6 6 5 5 5 5 5 4 4 4 4 4 4 4 5 5 5 5 5 5 5 5 6 6 6 6 6 6 7 7 7 7 7 7 7 7 7 7 7 7 7 7 7 7 7 7 7 7 7 7 7 6 6 6 6 6 6 6 6 6 6 6 6 6 6 5 5 5 6 6 7 8 8 8 8 8 8 8 8 8 8 9 9 9 9 10 10 10 10 11 11 11 11 11 15 18 15 16 14 15 15 15 17 16 15 14 13 12 13 14 17 16 16 14 15 18 21 18 16 17 19 17 17 17 18 19 21 26 23 20 18 25 25 29 30 28 28 28 26 25 25 22 21 21 21 21 20 14 12 13 13 13 14 14 14 14 14 14 15 17 17 16 16 17 19 19 20 20 21 23 24 26 28 29 32 33 34 36 37 39 40 41 42 -2147483647 -2147483647 -2147483647 -2147483647 -2147483647 -2147483647 -2147483647 -2147483647 -2147483647 -2147483647 -2147483647 -2147483647 -2147483647 -2147483647 -2147483647 -2147483647 -2147483647 -2147483647 -2147483647 -2147483647 -2147483647 -2147483647 -2147483647 -2147483647 -2147483647 -2147483647
2 2 3 3 3 2 2 3 4 6 8 9 10 11 12 12 12 12 12 12 12 11 12 12 12 12 12 11 8 7 7 5 6 5 5 5 5 4 4 4 4 4 4 4 4 5 5 5 5 5 5 5 5 6 6 6 6 6 7 7 7 8 8 8 8 7 7 7 7 7 7 7 7 7 7 7 7 7 7 7 7 7 6 6 6 6 6 6 6 6 6 6 6 6 6 6 6 6 6 6 6 7 8 9 9 9 8 7 8 8 8 8 8 9 9 9 9 10 10 10 11 11 11 11 12 16 17 16 16 15 13 14 16 16 14 14 13 13 13 13 14 14 14 14 14 17 19 20 19 17 16 17 16 17 20 22 22 25 23 18 15 17 19 22 29 30 29 29 29 29 28 27 25 24 23 24 23 21 16 13 13 13 14 14 14 14 14 15 15 15 16 18 18 20 21 21 22 21 21 22 25 26 28 30 31 32 34 36 37 38 39 40 41 -2147483647 -2147483647 -2147483647 -2147483647 -2147483647 -2147483647 -2147483647 -2147483647 -2147483647 -2147483647 -2147483647 -2147483647 -2147483647 -2147483647 -2147483647 -2147483647 -2147483647 -2147483647 -2147483647 -2147483647 -2147483647 -2147483647 -2147483647 -2147483647 -2147483647 -2147483647 -2147483647
3 3 3 3 3 3 3 3 3 4 5 6 6 7 9 12 12 13 13 13 13 12 12 12 12 13 14 11 7 5 5 5 5 5 5 5 5 5 4 4 4 4 4 4 4 5 5 5 5 5 5 5 5 6 6 6 6 7 7 8 8 8 8 8 8 8 8 7 7 7 7 7 7 7 7 7 7 7 7 7 7 7 7 6 6 6 6 6 6 6 6 6 6 6 6 6 6 6 6 6 6 7 7 7 8 8 8 7 7 7 8 8 8 8 9 9 9 9 10 10 11 11 10 11 11 13 13 18 17 16 14 15 17 17 17 15 14 14 13 14 14 12 13 14 15 19 21 18 17 16 16 16 17 18 20 20 21 20 18 16 14 16 18 20 23 30 30 30 30 31 30 28 28 27 26 23 18 16 15 14 14 14 14 15 15 15 16 16 16 16 17 17 18 19 20 21 24 23 24 25 26 28 30 32 32 33 35 36 37 38 40 41 -2147483647 -2147483647 -2147483647 -2147483647 -2147483647 -2147483647 -2147483647 -2147483647 -2147483647 -2147483647 -2147483647 -2147483647 -2147483647 -2147483647 -2147483647 -2147483647 -2147483647 -2147483647 -2147483647 -2147483647 -2147483647 -2147483647 -2147483647 -2147483647 -2147483647 -2147483647 -2147483647 -2147483647
3 3 3 3 3 3 3 3 3 3 4 4 4 6 9 12 13 13 13 13 13 13 13 13 13 13 13 10 6 5 5 5 5 5 5 5 5 5 5 5 5 4 4 4 4 5 5 5 5 5 5 5 6 6 6 6 7 7 7 8 8 8 9 8 8 8 8 8 8 8 8 7 7 7 7 7 7 7 7 7 7 7 7 7 6 6 6 6 6 6 6 6 7 6 6 6 6 6 6 6 6 6 7 7 7 7 7 7 7 7 7 7 8 8 8 9 9 9 10 10 11 11 10 10 11 11 12 15 18 16 15 15 16 18 18 16 14 13 13 14 13 12 14 15 15 18 20 19 17 15 15 15 17 17 19 21 19 18 19 16 16 18 20 22 30 30 26 31 31 26 23 23 22 24 25 22 18 16 15 15 15 15 15 16 16 17 17 17 17 17 18 18 19 21 22 22 23 25 26 26 28 30 31 33 33 35 36 37 38 39 41 -2147483647 -2147483647 -2147483647 -2147483647 -2147483647 -2147483647 -2147483647 -2147483647 -2147483647 -2147483647 -2147483647 -2147483647 -2147483647 -2147483647 -2147483647 -2147483647 -2147483647 -2147483647 -2147483647 -2147483647 -2147483647 -2147483647 -2147483647 -2147483647 -2147483647 -2147483647 -2147483647 -2147483647 -2147483647
3 3 3 3 3 3 3 3 3 3 3 4 5 6 7 6 8 13 14 14 15 14 14 13 14 15 12 9 7 5 5 5 5 5 5 5 5 5 5 5 5 5 5 5 5 5 5 5 5 5 5 5 6 6 7 7 7 8 8 8 8 9 9 9 9 9 8 8 8 8 8 8 8 8 8 8 8 8 8 8 7 7 7 7 7 6 6 6 6 7 7 7 7 7 7 7 7 7 6 6 6 6 7 7 7 7 7 7 7 7 7 7 8 8 8 9 9 10 10 10 10 11 11 10 11 11 12 14 18 15 14 16 17 19 19 17 16 14 13 13 13 13 13 14 16 19 17 15 15 16 14 15 16 17 19 21 17 17 19 16 15 19 25 26 22 21 20 27 30 28 20 21 19 23 27 24 20 19 18 17 16 16 15 16 16 17 17 17 18 19 19 19 20 21 22 22 24 25 26 29 30 31 33 33 34 35 37 38 39 40 -2147483647 -2147483647 -2147483647 -2147483647 -2147483647 -2147483647 -2147483647 -2147483647 -2147483647 -2147483647 -2147483647 -2147483647 -2147483647 -2147483647 -2147483647 -2147483647 -2147483647 -2147483647 -2147483647 -2147483647 -2147483647 -2147483647 -2147483647 -2147483647 -2147483647 -2147483647 -2147483647 -2147483647 -2147483647 -2147483647
3 3 3 3 3 3 3 3 3 3 3 4 4 4 5 6 6 11 12 13 12 10 10 10 12 12 11 11 7 5 5 5 5 5 5 5 5 5 5 5 5 5 5 5 5 5 5 5 5 5 5 6 6 7 7 8 8 8 9 9 9 9 9 9 9 9 9 9 9 8 8 8 8 8 8 8 8 8 8 8 8 7 7 7 7 7 7 7 7 7 7 7 7 7 8 8 8 7 7 7 7 7 7 7 7 7 7 7 7 7 7 7 7 8 9 9 10 10 10 10 10 11 11 11 10 11 11 13 15 14 14 16 19 19 19 17 17 16 15 14 13 14 15 15 15 15 15 15 15 14 14 14 16 18 21 21 17 14 15 17 18 18 20 25 19 19 20 20 22 23 20 18 21 26 29 21 20 18 18 17 17 16 16 17 17 17 18 18 19 21 21 22 22 23 24 25 26 28 29 30 31 33 33 34 35 36 38 39 -2147483647 -2147483647 -2147483647 -2147483647 -2147483647 -2147483647 -2147483647 -2147483647 -2147483647 -2147483647 -2147483647 -2147483647 -2147483647 -2147483647 -2147483647 -2147483647 -2147483647 -2147483647 -2147483647 -2147483647 -2147483647 -2147483647 -2147483647 -2147483647 -2147483647 -2147483647 -2147483647 -2147483647 -2147483647 -2147483647 -2147483647 -2147483647
3 3 3 3 4 3 4 3 3 3 3 4 4 5 6 7 9 9 8 10 10 8 8 8 9 9 10 10 7 5 5 5 5 5 5 5 5 5 5 5 5 5 5 5 5 5 5 5 5 5 6 6 7 7 7 8 8 9 9 9 9 9 9 9 9 9 9 9 8 8 8 8 8 8 8 8 8 8 8 8 8 8 7 7 7 7 7 7 7 7 7 7 8 8 8 8 8 7 7 7 7 7 7 7 7 7 7 7 7 7 6 7 7 8 9 10 9 9 10 10 10 10 11 10 10 11 11 14 15 15 14 14 15 15 15 15 17 17 16 13 14 16 16 14 15 15 15 15 16 16 14 14 16 18 19 18 17 15 16 17 18 20 21 20 19 19 20 23 19 23 19 20 21 30 22 18 15 15 14 14 15 16 16 17 18 18 19 20 20 22 22 23 23 25 26 27 28 29 31 32 33 34 34 35 36 37 39 -2147483647 -2147483647 -2147483647 -2147483647 -2147483647 -2147483647 -2147483647 -2147483647 -2147483647 -2147483647 -2147483647 -2147483647 -2147483647 -2147483647 -2147483647 -2147483647 -2147483647 -2147483647 -2147483647 -2147483647 -2147483647 -2147483647 -2147483647 -2147483647 -2147483647 -2147483647 -2147483647 -2147483647 -2147483647 -2147483647 -2147483647 -2147483647 -2147483647
3 3 3 3 4 4 4 4 3 4 4 4 4 5 6 8 7 8 8 10 9 9 7 7 8 8 10 9 9 7 5 5 5 5 5 5 5 5 5 5 5 5 5 5 5 5 5 5 5 6 6 7 7 8 8 8 9 9 9 9 10 10 10 10 10 9 9 9 9 8 8 8 8 8 8 8 8 8 8 8 8 8 7 7 7 7 7 7 7 7 8 8 8 8 8 8 8 8 8 8 8 8 8 8 8 8 8 7 7 7 7 6 7 8 10 10 10 9 9 10 11 11 10 11 10 10 11 14 16 15 15 15 15 15 14 15 14 13 13 13 14 16 16 16 15 15 15 15 15 15 15 15 16 17 17 17 17 15 14 15 18 19 20 19 19 20 20 20 18 19 20 20 21 25 18 16 14 13 14 14 15 16 17 18 18 19 20 21 22 22 23 25 25 27 28 29 30 31 32 33 34 34 35 36 37 38 -2147483647 -2147483647 -2147483647 -2147483647 -2147483647 -2147483647 -2147483647 -2147483647 -2147483647 -2147483647 -2147483647 -2147483647 -2147483647 -2147483647 -2147483647 -2147483647 -2147483647 -2147483647 -2147483647 -2147483647 -2147483647 -2147483647 -2147483647 -2147483647 -2147483647 -2147483647 -2147483647 -2147483647 -2147483647 -2147483647 -2147483647 -2147483647 -2147483647 -2147483647
3 3 3 3 3 4 4 5 4 4 4 4 5 5 6 7 7 7 7 7 8 8 8 7 8 9 8 9 11 7 6 5 5 5 5 5 5 5 5 5 5 5 5 5 5 5 5 5 5 6 6 7 8 8 9 9 9 9 10 10 11 11 11 10 10 10 10 10 9 9 9 9 8 8 8 8 8 8 8 8 8 8 8 7 7 7 7 7 7 8 8 8 8 8 8 8 7 8 8 8 8 8 8 8 9 9 9 9 8 7 6 6 6 7 9 9 9 8 9 10 10 10 10 11 11 10 12 14 16 15 16 16 16 15 14 15 15 13 13 13 14 15 16 15 15 15 15 15 15 15 15 16 18 18 17 17 17 16 15 16 17 18 19 20 19 19 20 19 18 20 21 22 20 18 17 16 15 14 14 14 15 17 18 19 19 20 21 22 24 25 25 27 27 29 30 31 32 33 33 34 34 35 36 37 38 -2147483647 -2147483647 -2147483647 -2147483647 -2147483647 -2147483647 -2147483647 -2147483647 -2147483647 -2147483647 -2147483647 -2147483647 -2147483647 -2147483647 -2147483647 -2147483647 -2147483647 -2147483647 -2147483647 -2147483647 -2147483647 -2147483647 -2147483647 -2147483647 -2147483647 -2147483647 -2147483647 -2147483647 -2147483647 -2147483647 -2147483647 -2147483647 -2147483647 -2147483647 -2147483647
3 3 3 3 3 4 5 6 6 5 5 5 6 6 6 7 6 6 7 7 7 6 7 7 7 8 8 9 9 7 6 6 5 5 5 5 5 5 5 5 6 6 5 5 5 5 5 5 6 6 7 8 8 9 9 9 10 11 11 11 12 12 12 11 11 11 11 10 10 10 10 9 9 9 8 8 8 8 8 8 8 8 8 8 8 7 7 8 8 8 8 8 7 7 7 7 7 8 8 8 7 7 7 8 8 8 9 9 7 7 7 6 6 8 9 8 8 8 9 10 10 10 10 10 10 10 12 12 15 15 16 17 16 15 14 15 16 15 14 13 14 15 16 16 16 16 16 15 15 15 16 16 16 16 17 17 18 17 17 16 17 17 19 20 19 19 20 19 20 20 20 20 20 19 18 17 17 16 14 15 16 18 19 20 21 22 23 24 25 26 28 28 30 30 31 32 33 34 35 35 35 36 37 38 -2147483647 -2147483647 -2147483647 -2147483647 -2147483647 -2147483647 -2147483647 -2147483647 -2147483647 -2147483647 -2147483647 -2147483647 -2147483647 -2147483647 -2147483647 -2147483647 -2147483647 -2147483647 -2147483647 -2147483647 -2147483647 -2147483647 -2147483647 -2147483647 -2147483647 -2147483647 -2147483647 -2147483647 -2147483647 -2147483647 -2147483647 -2147483647 -2147483647 -2147483647 -2147483647 -2147483647
3 3 3 3 3 4 4 5 6 6 6 6 7 6 6 6 6 6 6 7 8 8 7 6 8 8 9 10 10 8 7 6 6 5 5 5 5 5 6 6 6 6 6 6 6 5 5 5 6 6 7 8 8 9 9 10 10 11 12 13 13 13 13 12 12 12 12 11 11 11 10 10 10 9 9 9 8 8 8 8 8 8 8 8 8 8 8 8 8 8 8 8 8 7 7 7 7 8 8 7 7 7 7 7 7 7 8 8 7 7 7 6 6 8 8 9 9 8 10 10 10 9 10 11 10 9 11 12 14 14 15 16 17 16 15 14 16 15 14 13 15 16 18 18 17 18 17 16 16 15 16 16 16 16 16 17 17 18 18 17 17 18 19 20 20 19 19 20 20 20 20 20 19 20 20 19 18 17 17 17 18 19 20 21 22 23 25 27 27 28 29 30 31 32 33 33 34 35 35 36 36 37 38 -2147483647 -2147483647 -2147483647 -2147483647 -2147483647 -2147483647 -2147483647 -2147483647 -2147483647 -2147483647 -2147483647 -2147483647 -2147483647 -2147483647 -2147483647 -2147483647 -2147483647 -2147483647 -2147483647 -2147483647 -2147483647 -2147483647 -2147483647 -2147483647 -2147483647 -2147483647 -2147483647 -2147483647 -2147483647 -2147483647 -2147483647 -2147483647 -2147483647 -2147483647 -2147483647 -2147483647 -2147483647
3 3 3 4 4 4 4 4 5 6 7 7 8 7 6 6 6 6 6 6 7 8 7 6 9 10 11 11 11 9 8 7 6 6 6 5 5 6 6 6 6 6 7 6 6 6 6 6 6 7 7 8 9 9 10 10 11 12 13 13 13 13 13 13 13 13 13 12 12 12 11 11 10 10 10 9 9 9 8 8 8 8 8 8 8 8 8 8 9 10 8 8 8 8 8 8 8 8 8 7 7 7 7 7 7 6 7 6 6 6 6 6 6 6 7 7 8 7 10 10 10 9 10 11 10 11 13 14 15 15 14 15 15 15 14 14 15 17 16 14 15 17 18 18 17 17 18 18 18 18 18 18 17 17 17 17 17 18 20 19 18 18 18 20 21 19 19 20 20 20 20 20 20 21 21 20 19 19 18 18 19 20 21 22 23 25 26 28 30 30 31 32 32 33 34 34 35 35 36 37 38 39 -2147483647 -2147483647 -2147483647 -2147483647 -2147483647 -2147483647 -2147483647 -2147483647 -2147483647 -2147483647 -2147483647 -2147483647 -2147483647 -2147483647 -2147483647 -2147483647 -2147483647 -2147483647 -2147483647 -2147483647 -2147483647 -2147483647 -2147483647 -2147483647 -2147483647 -2147483647 -2147483647 -2147483647 -2147483647 -2147483647 -2147483647 -2147483647 -2147483647 -2147483647 -2147483647 -2147483647 -2147483647 -2147483647
3 3 3 3 3 4 4 4 5 6 7 8 8 7 7 7 7 7 7 6 6 7 7 7 7 8 9 10 8 8 8 7 7 6 6 6 6 6 6 7 6 7 7 7 7 7 6 6 6 7 8 9 9 11 12 13 13 13 13 13 14 14 14 13 13 13 13 13 12 12 12 12 11 11 10 10 10 9 9 9 8 8 8 8 8 8 8 8 8 9 8 8 8 8 8 8 8 8 8 8 7 7 7 7 7 7 6 6 6 6 6 6 6 6 6 6 6 6 7 7 7 7 8 8 8 10 11 11 13 14 14 14 16 15 16 14 15 16 16 14 14 15 17 17 17 16 18 19 19 20 20 20 19 18 17 17 17 18 18 20 20 18 18 21 21 20 19 21 20 20 20 20 20 20 21 21 20 20 20 20 20 21 22 24 26 28 30 31 31 32 33 33 34 34 35 35 35 36 37 38 -2147483647 -2147483647 -2147483647 -2147483647 -2147483647 -2147483647 -2147483647 -2147483647 -2147483647 -2147483647 -2147483647 -2147483647 -2147483647 -2147483647 -2147483647 -2147483647 -2147483647 -2147483647 -2147483647 -2147483647 -2147483647 -2147483647 -2147483647 -2147483647 -2147483647 -2147483647 -2147483647 -2147483647 -2147483647 -2147483647 -2147483647 -2147483647 -2147483647 -2147483647 -2147483647 -2147483647 -2147483647 -2147483647 -2147483647 -2147483647
3 3 3 3 3 4 4 4 6 7 7 7 7 7 7 7 7 6 6 7 6 7 6 7 8 9 11 10 9 8 8 7 7 7 6 6 6 6 6 7 7 7 7 7 7 7 6 6 7 8 9 10 11 12 13 13 14 14 14 14 14 14 14 14 14 13 13 13 13 13 12 12 12 12 11 11 11 10 10 9 9 9 8 8 8 8 8 8 9 9 8 8 8 8 8 8 8 9 8 8 8 8 7 7 7 7 7 7 7 6 6 6 6 6 6 6 6 7 7 7 7 7 7 7 8 9 10 11 11 12 13 13 13 13 14 14 14 15 15 15 15 15 16 16 16 17 17 17 17 18 19 19 20 20 20 20 21 20 19 19 20 20 19 19 21 21 21 20 20 20 20 20 20 21 21 21 21 21 21 21 22 22 23 25 27 29 31 32 32 33 34 34 35 35 35 36 37 37 38 -2147483647 -2147483647 -2147483647 -2147483647 -2147483647 -2147483647 -2147483647 -2147483647 -2147483647 -2147483647 -2147483647 -2147483647 -2147483647 -2147483647 -2147483647 -2147483647 -2147483647 -2147483647 -2147483647 -2147483647 -2147483647 -2147483647 -2147483647 -2147483647 -2147483647 -2147483647 -2147483647 -2147483647 -2147483647 -2147483647 -2147483647 -2147483647 -2147483647 -2147483647 -2147483647 -2147483647 -2147483647 -2147483647 -2147483647 -2147483647 -2147483647
3 3 3 3 3 3 4 5 6 6 7 6 6 6 6 6 6 6 6 6 6 6 7 8 8 9 10 10 9 8 8 8 8 7 7 7 6 6 7 7 7 7 7 7 7 7 7 7 8 9 9 10 12 13 13 13 14 14 15 15 15 15 15 15 14 14 13 13 13 13 13 13 12 12 12 12 12 11 11 10 10 9 9 9 9 10 11 12 13 14 12 10 9 8 8 8 9 9 9 8 8 8 7 7 7 7 7 7 7 7 7 7 7 7 7 7 7 7 7 7 7 7 7 7 8 8 9 9 10 11 11 12 13 13 14 14 14 14 15 15 15 15 15 15 16 16 16 16 17 17 18 18 18 19 21 22 22 22 20 20 20 21 21 20 20 22 23 22 21 21 21 21 21 21 21 21 21 21 22 23 23 24 25 27 29 31 32 33 33 34 35 35 35 36 36 37 38 38 -2147483647 -2147483647 -2147483647 -2147483647 -2147483647 -2147483647 -2147483647 -2147483647 -2147483647 -2147483647 -2147483647 -2147483647 -2147483647 -2147483647 -2147483647 -2147483647 -2147483647 -2147483647 -2147483647 -2147483647 -2147483647 -2147483647 -2147483647 -2147483647 -2147483647 -2147483647 -2147483647 -2147483647 -2147483647 -2147483647 -2147483647 -2147483647 -2147483647 -2147483647 -2147483647 -2147483647 -2147483647 -2147483647 -2147483647 -2147483647 -2147483647 -2147483647
3 3 3 3 3 3 4 4 4 5 5 6 6 6 6 6 6 6 6 6 6 6 7 7 8 8 9 9 9 9 8 8 8 8 8 8 7 7 7 7 7 8 7 7 7 7 7 8 8 9 10 11 13 13 13 13 14 14 15 16 15 16 16 15 15 15 14 14 14 14 13 13 13 13 13 13 12 12 12 11 10 10 10 9 9 9 10 12 12 12 11 10 11 9 10 12 12 11 9 8 8 8 8 7 7 8 8 8 8 8 7 7 7 7 7 7 7 7 7 7 7 7 7 7 8 8 8 9 10 11 11 12 13 14 14 15 15 15 15 16 17 16 16 16 16 17 17 18 18 18 18 19 19 19 20 20 20 21 21 21 22 22 22 22 21 22 23 23 23 23 23 23 22 22 22 23 23 23 23 25 26 27 28 29 30 32 33 34 34 35 35 35 36 37 37 38 39 -2147483647 -2147483647 -2147483647 -2147483647 -2147483647 -2147483647 -2147483647 -2147483647 -2147483647 -2147483647 -2147483647 -2147483647 -2147483647 -2147483647 -2147483647 -2147483647 -2147483647 -2147483647 -2147483647 -2147483647 -2147483647 -2147483647 -2147483647 -2147483647 -2147483647 -2147483647 -2147483647 -2147483647 -2147483647 -2147483647 -2147483647 -2147483647 -2147483647 -2147483647 -2147483647 -2147483647 -2147483647 -2147483647 -2147483647 -2147483647 -2147483647 -2147483647 -2147483647
3 3 3 3 4 4 4 4 4 5 5 6 6 6 6 6 6 6 6 6 6 7 8 7 8 8 9 9 9 10 10 10 9 9 8 8 8 7 7 7 8 8 8 8 8 8 8 8 9 9 10 11 12 13 13 14 14 15 16 16 16 16 16 16 16 16 15 15 14 14 14 14 14 14 13 13 13 12 12 12 11 11 10 10 11 11 10 10 11 11 10 10 10 10 11 11 11 12 12 11 9 8 8 8 8 8 8 9 8 9 8 8 8 8 8 8 8 8 8 7 7 7 7 7 8 8 9 10 10 11 11 13 14 15 16 16 16 17 17 17 17 17 18 19 20 21 21 21 21 21 21 21 20 21 21 21 22 22 22 22 23 23 22 22 22 22 23 23 23 23 24 24 23 23 23 24 24 25 25 26 27 28 29 30 32 33 34 34 35 35 36 36 37 38 38 39 -2147483647 -2147483647 -2147483647 -2147483647 -2147483647 -2147483647 -2147483647 -2147483647 -2147483647 -2147483647 -2147483647 -2147483647 -2147483647 -2147483647 -2147483647 -2147483647 -2147483647 -2147483647 -2147483647 -2147483647 -2147483647 -2147483647 -2147483647 -2147483647 -2147483647 -2147483647 -2147483647 -2147483647 -2147483647 -2147483647 -2147483647 -2147483647 -2147483647 -2147483647 -2147483647 -2147483647 -2147483647 -2147483647 -2147483647 -2147483647 -2147483647 -2147483647 -2147483647 -2147483647
3 5 5 4 4 4 4 5 5 5 6 6 6 6 7 6 6 6 6 6 6 7 8 8 8 9 9 10 10 10 10 10 10 9 9 9 9 8 8 8 8 8 8 8 8 8 9 9 9 9 10 11 12 13 13 14 15 15 16 17 17 17 16 16 16 16 16 16 15 15 15 15 15 14 14 14 13 13 12 12 12 12 12 11 11 11 11 11 11 11 11 11 10 10 10 10 10 10 9 9 12 9 11 11 9 8 9 9 9 9 9 9 9 9 9 9 9 9 8 8 8 8 8 8 8 9 10 10 11 12 13 14 15 16 16 16 15 15 16 16 17 17 18 19 20 22 23 23 23 24 23 23 23 24 24 24 24 24 24 24 23 23 23 23 22 22 21 22 24 24 25 24 24 24 25 25 26 26 27 27 29 30 31 32 33 34 35 35 35 36 37 37 38 39 39 -2147483647 -2147483647 -2147483647 -2147483647 -2147483647 -2147483647 -2147483647 -2147483647 -2147483647 -2147483647 -2147483647 -2147483647 -2147483647 -2147483647 -2147483647 -2147483647 -2147483647 -2147483647 -2147483647 -2147483647 -2147483647 -2147483647 -2147483647 -2147483647 -2147483647 -2147483647 -2147483647 -2147483647 -2147483647 -2147483647 -2147483647 -2147483647 -2147483647 -2147483647 -2147483647 -2147483647 -2147483647 -2147483647 -2147483647 -2147483647 -2147483647 -2147483647 -2147483647 -2147483647 -2147483647
5 4 4 5 6 6 6 6 7 7 7 7 7 6 6 6 6 7 7 7 6 7 8 8 9 9 10 11 12 12 11 11 10 10 10 10 10 10 9 8 9 9 8 9 9 9 9 9 10 12 13 14 16 17 17 17 17 17 17 17 17 17 17 17 17 16 16 16 16 16 16 16 15 15 15 15 15 14 14 15 14 14 14 12 11 11 12 12 12 12 12 12 12 12 12 12 11 10 10 9 8 8 8 8 9 9 11 10 9 10 11 11 10 10 11 11 10 11 10 9 9 10 10 8 9 10 10 13 13 12 13 15 17 18 19 18 18 17 18 18 18 17 18 18 19 21 24 24 24 24 23 23 25 25 25 26 27 27 27 27 26 25 25 25 26 25 23 23 24 25 26 26 26 26 26 27 27 28 28 29 30 31 32 33 34 34 35 35 36 37 38 38 39 -2147483647 -2147483647 -2147483647 -2147483647 -2147483647 -2147483647 -2147483647 -2147483647 -2147483647 -2147483647 -2147483647 -2147483647 -2147483647 -2147483647 -2147483647 -2147483647 -2147483647 -2147483647 -2147483647 -2147483647 -2147483647 -2147483647 -2147483647 -2147483647 -2147483647 -2147483647 -2147483647 -2147483647 -2147483647 -2147483647 -2147483647 -2147483647 -2147483647 -2147483647 -2147483647 -2147483647 -2147483647 -2147483647 -2147483647 -2147483647 -2147483647 -2147483647 -2147483647 -2147483647 -2147483647 -2147483647 -2147483647
4 4 4 4 5 6 6 6 7 7 8 9 9 10 10 10 10 8 8 8 8 8 8 9 9 10 11 12 13 14 14 13 13 13 14 15 15 12 10 9 9 9 9 10 11 11 13 13 14 14 15 15 17 18 19 18 18 18 19 19 19 19 19 18 18 18 17 17 17 17 17 17 16 16 16 16 16 15 15 15 14 14 12 11 11 12 12 12 12 12 12 12 12 12 12 12 12 12 11 11 11 9 9 8 8 8 9 9 11 12 12 11 11 10 10 11 12 13 14 13 13 12 11 10 11 11 13 15 14 13 16 18 19 19 18 19 21 22 21 20 19 19 19 18 19 20 21 20 21 22 23 25 26 27 27 28 29 29 30 30 31 30 29 28 28 28 28 25 27 27 27 27 27 27 28 28 29 29 30 31 31 32 33 34 34 35 36 36 37 38 39 -2147483647 -2147483647 -2147483647 -2147483647 -2147483647 -2147483647 -2147483647 -2147483647 -2147483647 -2147483647 -2147483647 -2147483647 -2147483647 -2147483647 -2147483647 -2147483647 -2147483647 -2147483647 -2147483647 -2147483647 -2147483647 -2147483647 -2147483647 -2147483647 -2147483647 -2147483647 -2147483647 -2147483647 -2147483647 -2147483647 -2147483647 -2147483647 -2147483647 -2147483647 -2147483647 -2147483647 -2147483647 -2147483647 -2147483647 -2147483647 -2147483647 -2147483647 -2147483647 -2147483647 -2147483647 -2147483647 -2147483647 -2147483647 -2147483647
4 4 4 4 5 6 7 7 7 8 10 9 9 10 11 12 12 12 12 12 12 11 10 11 11 11 12 15 17 18 20 20 19 18 17 14 12 11 12 11 15 15 17 16 20 19 20 21 21 20 23 24 24 25 27 25 22 22 20 19 18 19 19 20 21 21 20 20 20 19 18 18 17 17 17 17 16 16 15 15 15 15 14 14 14 14 15 14 15 14 14 14 13 13 13 13 12 12 12 11 11 10 9 9 8 9 11 10 11 12 13 12 12 11 13 12 11 12 12 11 10 11 11 12 10 10 10 10 12 12 15 15 17 17 17 16 18 18 19 19 19 21 21 20 20 20 20 21 23 25 26 27 28 29 30 30 30 30 30 29 30 31 31 30 29 29 28 27 28 29 29 27 29 29 29 30 30 31 31 32 33 33 34 34 35 36 37 37 38 -2147483647 -2147483647 -2147483647 -2147483647 -2147483647 -2147483647 -2147483647 -2147483647 -2147483647 -2147483647 -2147483647 -2147483647 -2147483647 -2147483647 -2147483647 -2147483647 -2147483647 -2147483647 -2147483647 -2147483647 -2147483647 -2147483647 -2147483647 -2147483647 -2147483647 -2147483647 -2147483647 -2147483647 -2147483647 -2147483647 -2147483647 -2147483647 -2147483647 -2147483647 -2147483647 -2147483647 -2147483647 -2147483647 -2147483647 -2147483647 -2147483647 -2147483647 -2147483647 -2147483647 -2147483647 -2147483647 -2147483647 -2147483647 -2147483647 -2147483647 -2147483647
4 4 5 5 6 7 7 7 7 9 9 9 9 10 10 9 10 9 9 10 10 10 10 11 11 13 14 15 15 16 17 18 18 17 17 18 16 15 14 13 15 15 19 18 19 23 24 25 24 23 23 21 20 22 25 26 26 25 21 21 20 19 20 21 21 20 20 20 20 20 20 20 19 19 18 18 18 18 18 17 17 17 17 17 17 17 17 16 16 15 15 15 15 15 15 14 14 13 12 12 12 11 10 9 9 9 10 10 11 12 12 12 11 11 11 11 12 12 12 12 11 10 10 12 12 12 12 12 11 12 13 13 14 15 15 16 16 18 18 18 19 19 20 20 20 20 22 24 25 26 28 28 28 28 30 30 31 30 30 30 30 30 31 31 30 30 29 28 29 29 29 29 28 29 30 31 32 32 32 33 33 34 35 35 36 37 38 -2147483647 -2147483647 -2147483647 -2147483647 -2147483647 -2147483647 -2147483647 -2147483647 -2147483647 -2147483647 -2147483647 -2147483647 -2147483647 -2147483647 -2147483647 -2147483647 -2147483647 -2147483647 -2147483647 -2147483647 -2147483647 -2147483647 -2147483647 -2147483647 -2147483647 -2147483647 -2147483647 -2147483647 -2147483647 -2147483647 -2147483647 -2147483647 -2147483647 -2147483647 -2147483647 -2147483647 -2147483647 -2147483647 -2147483647 -2147483647 -2147483647 -2147483647 -2147483647 -2147483647 -2147483647 -2147483647 -2147483647 -2147483647 -2147483647 -2147483647 -2147483647 -2147483647 -2147483647
4 5 5 5 7 7 7 7 7 7 8 7 8 9 9 11 12 9 10 10 10 11 11 11 11 12 14 16 17 20 22 27 28 20 26 24 21 20 16 15 20 21 22 23 23 19 19 18 16 17 18 18 18 18 18 20 22 26 26 25 24 22 25 26 26 25 24 23 22 22 21 22 23 22 20 20 20 20 20 19 18 18 18 19 19 19 19 18 18 17 17 16 16 16 16 15 15 15 14 14 13 12 12 11 11 11 11 12 12 12 12 12 12 12 12 12 13 14 13 12 12 11 11 11 11 11 11 11 11 12 13 13 14 14 14 15 16 17 17 18 19 19 20 21 20 21 23 25 26 27 27 28 29 29 29 30 30 31 31 30 31 31 32 32 32 32 31 31 29 30 29 29 29 30 31 31 32 33 33 34 35 35 36 37 37 38 -2147483647 -2147483647 -2147483647 -2147483647 -2147483647 -2147483647 -2147483647 -2147483647 -2147483647 -2147483647 -2147483647 -2147483647 -2147483647 -2147483647 -2147483647 -2147483647 -2147483647 -2147483647 -2147483647 -2147483647 -2147483647 -2147483647 -2147483647 -2147483647 -2147483647 -2147483647 -2147483647 -2147483647 -2147483647 -2147483647 -2147483647 -2147483647 -2147483647 -2147483647 -2147483647 -2147483647 -2147483647 -2147483647 -2147483647 -2147483647 -2147483647 -2147483647 -2147483647 -2147483647 -2147483647 -2147483647 -2147483647 -2147483647 -2147483647 -2147483647 -2147483647 -2147483647 -2147483647 -2147483647
5 5 5 6 6 7 7 7 8 9 9 9 9 9 10 11 10 10 10 11 12 12 13 13 15 17 19 19 21 21 21 22 21 17 19 19 19 17 12 12 14 13 13 14 14 13 15 15 17 20 21 21 21 20 19 21 21 22 22 23 24 22 26 26 26 25 25 24 24 24 24 23 22 22 21 21 21 21 20 20 21 22 23 24 23 21 20 19 19 19 19 19 19 18 18 17 17 16 16 16 15 15 14 13 13 12 12 12 13 13 13 13 13 13 13 13 13 14 14 13 13 12 12 12 12 12 12 12 12 13 13 14 14 14 15 16 16 17 18 18 18 20 20 21 22 22 24 26 26 27 28 29 30 30 31 31 32 32 32 32 32 33 33 33 33 33 33 33 29 28 29 30 30 30 31 32 33 34 34 35 36 36 37 38 38 -2147483647 -2147483647 -2147483647 -2147483647 -2147483647 -2147483647 -2147483647 -2147483647 -2147483647 -2147483647 -2147483647 -2147483647 -2147483647 -2147483647 -2147483647 -2147483647 -2147483647 -2147483647 -2147483647 -2147483647 -2147483647 -2147483647 -2147483647 -2147483647 -2147483647 -2147483647 -2147483647 -2147483647 -2147483647 -2147483647 -2147483647 -2147483647 -2147483647 -2147483647 -2147483647 -2147483647 -2147483647 -2147483647 -2147483647 -2147483647 -2147483647 -2147483647 -2147483647 -2147483647 -2147483647 -2147483647 -2147483647 -2147483647 -2147483647 -2147483647 -2147483647 -2147483647 -2147483647 -2147483647 -2147483647
6 6 7 7 7 7 7 7 7 8 8 9 9 10 10 11 11 11 12 12 12 12 12 12 13 13 14 16 16 16 16 16 16 16 15 15 15 15 11 11 11 11 13 14 15 14 16 14 14 17 18 18 20 17 17 21 21 21 20 18 19 18 20 20 20 21 21 22 22 23 23 23 23 23 23 23 23 23 23 22 22 21 21 21 22 22 22 22 22 23 23 23 23 23 21 20 19 19 18 18 18 17 16 16 15 15 15 15 15 15 15 15 15 14 14 14 15 15 15 14 14 14 13 13 13 13 13 13 13 14 14 14 15 15 16 17 17 17 19 19 21 21 22 22 23 23 24 26 27 28 29 29 30 31 31 32 32 33 33 33 34 34 34 35 35 34 34 34 31 29 28 29 30 30 31 33 34 35 36 36 37 38 38 -2147483647 -2147483647 -2147483647 -2147483647 -2147483647 -2147483647 -2147483647 -2147483647 -2147483647 -2147483647 -2147483647 -2147483647 -2147483647 -2147483647 -2147483647 -2147483647 -2147483647 -2147483647 -2147483647 -2147483647 -2147483647 -2147483647 -2147483647 -2147483647 -2147483647 -2147483647 -2147483647 -2147483647 -2147483647 -2147483647 -2147483647 -2147483647 -2147483647 -2147483647 -2147483647 -2147483647 -2147483647 -2147483647 -2147483647 -2147483647 -2147483647 -2147483647 -2147483647 -2147483647 -2147483647 -2147483647 -2147483647 -2147483647 -2147483647 -2147483647 -2147483647 -2147483647 -2147483647 -2147483647 -2147483647 -2147483647 -2147483647
7 7 7 7 7 8 8 8 8 9 9 9 11 13 15 13 12 12 12 12 12 13 13 14 14 14 14 15 16 16 16 16 16 16 17 20 18 18 15 12 10 11 12 12 11 11 12 13 12 13 13 14 16 13 16 18 19 19 20 18 19 19 20 20 21 22 24 24 24 24 25 25 25 26 26 25 25 25 24 24 23 23 23 23 23 23 23 22 23 23 22 22 22 22 22 22 23 23 22 21 21 20 19 18 17 17 16 16 17 18 18 18 17 17 17 17 17 17 17 16 16 14 15 15 14 15 15 15 14 14 15 15 16 16 17 17 18 19 20 21 22 23 23 24 25 25 26 26 28 28 29 30 31 32 33 34 34 34 33 35 35 34 35 35 36 36 33 30 29 29 29 29 30 31 32 34 35 36 37 38 38 39 39 -2147483647 -2147483647 -2147483647 -2147483647 -2147483647 -2147483647 -2147483647 -2147483647 -2147483647 -2147483647 -2147483647 -2147483647 -2147483647 -2147483647 -2147483647 -2147483647 -2147483647 -2147483647 -2147483647 -2147483647 -2147483647 -2147483647 -2147483647 -2147483647 -2147483647 -2147483647 -2147483647 -2147483647 -2147483647 -2147483647 -2147483647 -2147483647 -2147483647 -2147483647 -2147483647 -2147483647 -2147483647 -2147483647 -2147483647 -2147483647 -2147483647 -2147483647 -2147483647 -2147483647 -2147483647 -2147483647 -2147483647 -2147483647 -2147483647 -2147483647 -2147483647 -2147483647 -2147483647 -2147483647 -2147483647 -2147483647 -2147483647
9 8 8 8 9 8 8 9 9 10 10 11 11 11 12 12 12 12 13 13 13 14 16 17 16 16 15 16 16 16 16 16 16 17 18 18 18 18 15 12 10 10 11 11 11 11 11 11 12 12 12 13 13 13 14 15 17 17 19 21 22 22 23 23 24 24 25 26 27 28 27 27 27 28 27 27 27 27 27 26 26 26 26 26 26 27 26 26 25 25 25 24 24 24 23 23 23 23 22 22 23 25 25 22 20 20 20 20 20 19 19 19 19 23 26 24 22 22 22 21 19 19 18 18 17 17 16 16 15 16 16 16 16 17 17 18 19 20 21 23 23 24 25 25 26 27 27 28 29 29 31 32 33 34 35 34 34 36 35 36 36 36 35 35 35 34 33 31 30 29 30 30 31 32 34 35 36 37 38 39 39 40 -2147483647 -2147483647 -2147483647 -2147483647 -2147483647 -2147483647 -2147483647 -2147483647 -2147483647 -2147483647 -2147483647 -2147483647 -2147483647 -2147483647 -2147483647 -2147483647 -2147483647 -2147483647 -2147483647 -2147483647 -2147483647 -2147483647 -2147483647 -2147483647 -2147483647 -2147483647 -2147483647 -2147483647 -2147483647 -2147483647 -2147483647 -2147483647 -2147483647 -2147483647 -2147483647 -2147483647 -2147483647 -2147483647 -2147483647 -2147483647 -2147483647 -2147483647 -2147483647 -2147483647 -2147483647 -2147483647 -2147483647 -2147483647 -2147483647 -2147483647 -2147483647 -2147483647 -2147483647 -2147483647 -2147483647 -2147483647 -2147483647 -2147483647
12 10 10 12 12 11 11 10 10 11 11 12 12 13 12 13 13 13 14 14 14 15 15 16 16 16 16 16 16 16 17 19 19 20 21 21 20 16 15 12 11 11 11 11 11 11 11 11 12 12 12 13 13 13 13 15 17 20 21 23 27 29 29 29 28 30 30 30 32 32 33 31 30 30 30 30 30 29 29 30 29 29 30 30 30 30 28 30 29 28 29 28 27 27 26 26 26 25 25 24 23 23 23 23 24 24 24 24 25 25 24 21 21 21 22 23 23 24 24 23 23 24 23 24 24 23 21 20 18 17 16 17 18 18 19 20 20 21 23 24 24 25 25 26 26 28 29 30 30 32 33 34 35 35 36 35 31 35 35 34 36 35 37 37 36 34 32 32 31 31 31 32 33 34 35 36 37 38 39 40 41 -2147483647 -2147483647 -2147483647 -2147483647 -2147483647 -2147483647 -2147483647 -2147483647 -2147483647 -2147483647 -2147483647 -2147483647 -2147483647 -2147483647 -2147483647 -2147483647 -2147483647 -2147483647 -2147483647 -2147483647 -2147483647 -2147483647 -2147483647 -2147483647 -2147483647 -2147483647 -2147483647 -2147483647 -2147483647 -2147483647 -2147483647 -2147483647 -2147483647 -2147483647 -2147483647 -2147483647 -2147483647 -2147483647 -2147483647 -2147483647 -2147483647 -2147483647 -2147483647 -2147483647 -2147483647 -2147483647 -2147483647 -2147483647 -2147483647 -2147483647 -2147483647 -2147483647 -2147483647 -2147483647 -2147483647 -2147483647 -2147483647 -2147483647 -2147483647
9 9 11 14 13 13 12 11 12 12 12 13 13 13 14 14 14 15 15 15 16 16 16 16 16 16 17 17 16 17 17 19 21 22 24 25 26 21 17 15 13 13 12 12 12 12 13 14 14 13 13 13 13 14 17 17 20 21 23 24 25 28 30 32 32 32 34 34 33 33 32 32 32 32 32 32 31 31 32 32 31 30 30 30 30 30 29 30 30 30 30 30 30 28 30 30 28 27 27 27 27 26 25 25 24 24 24 24 23 23 23 22 22 22 23 23 23 22 22 22 22 22 21 21 24 23 24 24 22 19 17 17 19 20 20 21 22 23 23 24 25 25 26 27 28 29 29 31 30 33 34 35 35 36 36 35 32 31 33 32 34 33 35 35 34 34 34 33 33 33 33 34 35 35 36 37 37 38 -2147483647 -2147483647 -2147483647 -2147483647 -2147483647 -2147483647 -2147483647 -2147483647 -2147483647 -2147483647 -2147483647 -2147483647 -2147483647 -2147483647 -2147483647 -2147483647 -2147483647 -2147483647 -2147483647 -2147483647 -2147483647 -2147483647 -2147483647 -2147483647 -2147483647 -2147483647 -2147483647 -2147483647 -2147483647 -2147483647 -2147483647 -2147483647 -2147483647 -2147483647 -2147483647 -2147483647 -2147483647 -2147483647 -2147483647 -2147483647 -2147483647 -2147483647 -2147483647 -2147483647 -2147483647 -2147483647 -2147483647 -2147483647 -2147483647 -2147483647 -2147483647 -2147483647 -2147483647 -2147483647 -2147483647 -2147483647 -2147483647 -2147483647 -2147483647 -2147483647 -2147483647 -2147483647
10 10 10 11 13 13 13 13 13 13 13 13 14 14 15 16 16 16 17 17 17 17 17 17 17 17 17 17 17 17 17 17 18 20 22 22 23 22 20 20 18 17 17 17 18 19 19 18 18 14 15 14 17 18 20 21 23 24 24 25 25 27 29 30 30 31 32 32 32 33 33 34 35 34 34 34 34 34 34 34 33 33 33 32 32 32 32 31 31 31 30 30 30 30 30 31 31 30 30 29 29 28 28 27 27 27 27 26 26 25 25 25 25 24 24 23 24 24 26 24 23 23 24 22 19 19 19 20 21 20 19 18 19 21 22 22 23 24 24 24 25 25 26 26 26 26 26 28 29 32 34 33 34 34 33 33 33 33 32 32 33 33 33 34 34 35 35 35 35 34 35 35 36 37 37 37 -2147483647 -2147483647 -2147483647 -2147483647 -2147483647 -2147483647 -2147483647 -2147483647 -2147483647 -2147483647 -2147483647 -2147483647 -2147483647 -2147483647 -2147483647 -2147483647 -2147483647 -2147483647 -2147483647 -2147483647 -2147483647 -2147483647 -2147483647 -2147483647 -2147483647 -2147483647 -2147483647 -2147483647 -2147483647 -2147483647 -2147483647 -2147483647 -2147483647 -2147483647 -2147483647 -2147483647 -2147483647 -2147483647 -2147483647 -2147483647 -2147483647 -2147483647 -2147483647 -2147483647 -2147483647 -2147483647 -2147483647 -2147483647 -2147483647 -2147483647 -2147483647 -2147483647 -2147483647 -2147483647 -2147483647 -2147483647 -2147483647 -2147483647 -2147483647 -2147483647 -2147483647 -2147483647 -2147483647 -2147483647
12 11 10 12 12 13 13 13 13 13 14 15 15 16 16 17 17 17 18 18 18 18 17 17 17 18 17 17 17 17 17 17 18 17 17 18 17 16 16 15 15 16 20 23 24 25 27 23 18 18 18 18 20 22 22 25 25 25 26 26 27 29 29 30 31 32 32 33 35 35 35 36 36 36 36 36 36 36 36 36 36 35 35 35 34 34 34 34 35 34 35 34 34 34 33 32 32 32 32 31 31 30 31 30 31 30 29 28 28 28 28 28 27 25 25 25 25 25 25 26 26 23 23 23 24 23 19 17 17 17 18 20 21 21 23 24 25 25 25 24 24 24 24 25 24 24 24 24 25 26 28 30 34 36 35 33 34 31 32 32 32 33 33 34 35 35 36 36 37 37 36 37 37 37 37 -2147483647 -2147483647 -2147483647 -2147483647 -2147483647 -2147483647 -2147483647 -2147483647 -2147483647 -2147483647 -2147483647 -2147483647 -2147483647 -2147483647 -2147483647 -2147483647 -2147483647 -2147483647 -2147483647 -2147483647 -2147483647 -2147483647 -2147483647 -2147483647 -2147483647 -2147483647 -2147483647 -2147483647 -2147483647 -2147483647 -2147483647 -2147483647 -2147483647 -2147483647 -2147483647 -2147483647 -2147483647 -2147483647 -2147483647 -2147483647 -2147483647 -2147483647 -2147483647 -2147483647 -2147483647 -2147483647 -2147483647 -2147483647 -2147483647 -2147483647 -2147483647 -2147483647 -2147483647 -2147483647 -2147483647 -2147483647 -2147483647 -2147483647 -2147483647 -2147483647 -2147483647 -2147483647 -2147483647 -2147483647 -2147483647
12 13 12 12 13 13 14 14 14 15 15 16 16 17 17 18 18 18 18 19 19 19 18 19 19 19 19 18 19 18 19 18 18 17 17 17 16 16 16 15 15 14 15 15 17 18 19 21 20 22 22 21 22 23 25 26 26 27 28 29 29 31 32 32 33 34 35 35 36 37 38 38 39 39 40 39 39 39 38 37 37 37 37 37 37 37 37 37 37 36 36 37 37 38 37 37 38 37 37 35 34 34 33 33 33 32 31 31 31 31 31 30 29 28 26 25 26 26 25 26 27 27 26 23 22 23 24 19 18 18 19 21 22 23 25 25 26 26 25 24 24 24 24 24 24 24 23 23 23 24 24 25 26 27 30 30 30 31 31 31 32 32 32 33 34 35 36 36 37 37 37 37 37 37 37 -2147483647 -2147483647 -2147483647 -2147483647 -2147483647 -2147483647 -2147483647 -2147483647 -2147483647 -2147483647 -2147483647 -2147483647 -2147483647 -2147483647 -2147483647 -2147483647 -2147483647 -2147483647 -2147483647 -2147483647 -2147483647 -2147483647 -2147483647 -2147483647 -2147483647 -2147483647 -2147483647 -2147483647 -2147483647 -2147483647 -2147483647 -2147483647 -2147483647 -2147483647 -2147483647 -2147483647 -2147483647 -2147483647 -2147483647 -2147483647 -2147483647 -2147483647 -2147483647 -2147483647 -2147483647 -2147483647 -2147483647 -2147483647 -2147483647 -2147483647 -2147483647 -2147483647 -2147483647 -2147483647 -2147483647 -2147483647 -2147483647 -2147483647 -2147483647 -2147483647 -2147483647 -2147483647 -2147483647 -2147483647 -2147483647
11 12 13 13 13 14 15 16 16 16 17 17 18 18 19 19 18 19 19 20 20 20 20 20 20 20 20 19 20 19 19 20 19 19 19 18 18 18 17 16 17 16 16 17 19 21 23 25 24 26 27 25 26 26 27 29 30 32 31 33 32 33 33 35 36 37 38 38 39 39 40 40 42 42 43 42 41 43 43 41 41 40 40 40 40 39 39 40 39 40 40 40 40 40 41 41 41 39 40 38 38 39 39 38 37 35 35 34 33 33 33 32 32 31 30 27 25 25 26 26 26 27 27 27 27 24 22 21 20 20 20 22 24 26 26 26 26 25 25 25 25 24 24 24 24 24 24 23 23 23 23 24 25 26 27 28 29 29 30 30 31 32 32 33 33 33 35 36 37 37 37 38 39 38 38 -2147483647 -2147483647 -2147483647 -2147483647 -2147483647 -2147483647 -2147483647 -2147483647 -2147483647 -2147483647 -2147483647 -2147483647 -2147483647 -2147483647 -2147483647 -2147483647 -2147483647 -2147483647 -2147483647 -2147483647 -2147483647 -2147483647 -2147483647 -2147483647 -2147483647 -2147483647 -2147483647 -2147483647 -2147483647 -2147483647 -2147483647 -2147483647 -2147483647 -2147483647 -2147483647 -2147483647 -2147483647 -2147483647 -2147483647 -2147483647 -2147483647 -2147483647 -2147483647 -2147483647 -2147483647 -2147483647 -2147483647 -2147483647 -2147483647 -2147483647 -2147483647 -2147483647 -2147483647 -2147483647 -2147483647 -2147483647 -2147483647 -2147483647 -2147483647 -2147483647 -2147483647 -2147483647 -2147483647 -2147483647 -2147483647
12 13 14 15 15 16 17 18 19 19 18 19 19 19 19 19 20 20 21 21 21 21 21 21 21 21 20 21 21 21 20 21 20 20 20 20 19 19 18 17 17 18 20 22 23 26 28 29 29 29 30 31 30 31 30 32 31 34 33 34 35 35 36 36 36 38 39 40 41 42 42 43 44 44 45 45 45 44 44 44 44 44 44 44 44 44 42 40 40 40 40 41 41 43 42 43 43 41 41 41 43 42 42 41 39 39 38 37 36 36 36 35 34 33 32 29 27 26 26 26 25 26 27 28 28 28 26 24 24 25 24 26 26 26 26 26 26 25 25 25 25 25 25 24 25 25 24 24 24 24 24 24 25 26 27 27 28 29 29 30 30 31 33 33 33 34 35 36 36 37 38 38 39 37 -2147483647 -2147483647 -2147483647 -2147483647 -2147483647 -2147483647 -2147483647 -2147483647 -2147483647 -2147483647 -2147483647 -2147483647 -2147483647 -2147483647 -2147483647 -2147483647 -2147483647 -2147483647 -2147483647 -2147483647 -2147483647 -2147483647 -2147483647 -2147483647 -2147483647 -2147483647 -2147483647 -2147483647 -2147483647 -2147483647 -2147483647 -2147483647 -2147483647 -2147483647 -2147483647 -2147483647 -2147483647 -2147483647 -2147483647 -2147483647 -2147483647 -2147483647 -2147483647 -2147483647 -2147483647 -2147483647 -2147483647 -2147483647 -2147483647 -2147483647 -2147483647 -2147483647 -2147483647 -2147483647 -2147483647 -2147483647 -2147483647 -2147483647 -2147483647 -2147483647 -2147483647 -2147483647 -2147483647 -2147483647 -2147483647 -2147483647
14 14 14 16 17 17 18 19 20 20 19 19 19 20 21 22 23 22 22 22 23 24 23 22 22 22 22 22 22 21 21 21 21 21 21 19 19 19 19 18 19 20 23 23 24 25 25 25 28 30 27 31 30 35 31 34 34 34 35 36 35 37 36 37 38 39 39 40 41 42 42 44 45 45 47 48 47 46 46 46 46 46 47 46 45 46 45 46 45 45 45 43 43 43 44 44 44 45 48 48 45 44 44 43 44 43 42 41 39 39 38 37 37 36 35 32 29 27 26 25 26 27 27 28 28 28 28 27 27 28 28 29 28 27 27 26 26 26 26 26 26 26 25 25 25 25 24 24 24 24 24 25 25 26 27 29 29 29 29 30 31 31 33 34 34 35 35 36 36 37 38 38 37 -2147483647 -2147483647 -2147483647 -2147483647 -2147483647 -2147483647 -2147483647 -2147483647 -2147483647 -2147483647 -2147483647 -2147483647 -2147483647 -2147483647 -2147483647 -2147483647 -2147483647 -2147483647 -2147483647 -2147483647 -2147483647 -2147483647 -2147483647 -2147483647 -2147483647 -2147483647 -2147483647 -2147483647 -2147483647 -2147483647 -2147483647 -2147483647 -2147483647 -2147483647 -2147483647 -2147483647 -2147483647 -2147483647 -2147483647 -2147483647 -2147483647 -2147483647 -2147483647 -2147483647 -2147483647 -2147483647 -2147483647 -2147483647 -2147483647 -2147483647 -2147483647 -2147483647 -2147483647 -2147483647 -2147483647 -2147483647 -2147483647 -2147483647 -2147483647 -2147483647 -2147483647 -2147483647 -2147483647 -2147483647 -2147483647 -2147483647 -2147483647
14 15 16 17 19 19 20 20 20 20 20 20 21 22 23 22 24 23 23 24 24 24 24 24 23 23 25 25 25 23 23 23 25 26 27 25 25 24 22 20 22 24 23 22 24 24 24 23 23 23 26 27 26 28 28 29 30 32 33 34 36 37 37 38 39 40 40 41 42 43 44 45 45 47 49 49 48 48 48 48 47 47 48 48 48 48 49 49 50 50 51 51 49 48 51 46 46 48 45 48 49 50 50 49 46 46 46 43 41 40 41 40 39 37 34 33 30 30 27 26 26 27 27 28 28 28 28 29 29 30 30 30 30 29 27 27 27 27 27 27 26 26 26 26 25 25 24 24 24 24 24 25 26 27 28 29 30 30 30 31 31 32 33 33 34 35 35 36 36 37 37 -2147483647 -2147483647 -2147483647 -2147483647 -2147483647 -2147483647 -2147483647 -2147483647 -2147483647 -2147483647 -2147483647 -2147483647 -2147483647 -2147483647 -2147483647 -2147483647 -2147483647 -2147483647 -2147483647 -2147483647 -2147483647 -2147483647 -2147483647 -2147483647 -2147483647 -2147483647 -2147483647 -2147483647 -2147483647 -2147483647 -2147483647 -2147483647 -2147483647 -2147483647 -2147483647 -2147483647 -2147483647 -2147483647 -2147483647 -2147483647 -2147483647 -2147483647 -2147483647 -2147483647 -2147483647 -2147483647 -2147483647 -2147483647 -2147483647 -2147483647 -2147483647 -2147483647 -2147483647 -2147483647 -2147483647 -2147483647 -2147483647 -2147483647 -2147483647 -2147483647 -2147483647 -2147483647 -2147483647 -2147483647 -2147483647 -2147483647 -2147483647 -2147483647 -2147483647
16 17 18 19 20 20 21 21 21 22 21 22 22 22 23 23 25 25 24 24 24 24 24 23 23 23 23 23 24 24 27 26 27 27 27 24 23 22 21 20 20 21 19 21 22 23 21 22 23 23 23 26 27 27 28 30 30 32 34 35 37 37 37 38 39 40 41 42 43 45 46 46 47 48 49 50 50 50 49 49 49 50 50 50 50 50 50 51 52 54 54 56 58 58 58 58 58 58 55 54 52 52 50 49 50 47 45 43 42 40 39 40 39 38 35 33 32 29 27 26 26 26 26 26 27 28 29 29 30 31 30 30 31 30 29 28 27 27 27 27 27 27 27 26 25 25 25 25 25 25 25 25 26 27 28 29 30 30 31 31 32 32 33 33 34 35 35 36 36 -2147483647 -2147483647 -2147483647 -2147483647 -2147483647 -2147483647 -2147483647 -2147483647 -2147483647 -2147483647 -2147483647 -2147483647 -2147483647 -2147483647 -2147483647 -2147483647 -2147483647 -2147483647 -2147483647 -2147483647 -2147483647 -2147483647 -2147483647 -2147483647 -2147483647 -2147483647 -2147483647 -2147483647 -2147483647 -2147483647 -2147483647 -2147483647 -2147483647 -2147483647 -2147483647 -2147483647 -2147483647 -2147483647 -2147483647 -2147483647 -2147483647 -2147483647 -2147483647 -2147483647 -2147483647 -2147483647 -2147483647 -2147483647 -2147483647 -2147483647 -2147483647 -2147483647 -2147483647 -2147483647 -2147483647 -2147483647 -2147483647 -2147483647 -2147483647 -2147483647 -2147483647 -2147483647 -2147483647 -2147483647 -2147483647 -2147483647 -2147483647 -2147483647 -2147483647 -2147483647 -2147483647
19 19 20 20 20 21 22 23 25 26 27 27 27 26 26 26 26 26 25 25 24 24 23 24 23 24 23 23 22 21 22 21 21 21 21 21 21 21 20 20 20 20 20 22 23 24 23 23 22 23 24 24 27 27 30 30 31 33 35 36 37 37 37 39 40 42 42 42 43 46 44 45 43 48 51 52 52 51 51 50 49 48 49 48 48 45 46 47 47 44 56 58 59 59 60 59 58 58 57 56 55 53 52 50 49 49 48 45 42 39 38 36 35 34 34 33 31 29 27 25 25 23 22 -2147483647 -2147483647 23 26 28 29 29 30 30 30 31 29 28 28 27 28 28 28 27 27 27 27 25 25 25 25 25 25 26 26 27 28 29 29 30 30 31 31 32 33 34 34 35 35 35 -2147483647 -2147483647 -2147483647 -2147483647 -2147483647 -2147483647 -2147483647 -2147483647 -2147483647 -2147483647 -2147483647 -2147483647 -2147483647 -2147483647 -2147483647 -2147483647 -2147483647 -2147483647 -2147483647 -2147483647 -2147483647 -2147483647 -2147483647 -2147483647 -2147483647 -2147483647 -2147483647 -2147483647 -2147483647 -2147483647 -2147483647 -2147483647 -2147483647 -2147483647 -2147483647 -2147483647 -2147483647 -2147483647 -2147483647 -2147483647 -2147483647 -2147483647 -2147483647 -2147483647 -2147483647 -2147483647 -2147483647 -2147483647 -2147483647 -2147483647 -2147483647 -2147483647 -2147483647 -2147483647 -2147483647 -2147483647 -2147483647 -2147483647 -2147483647 -2147483647 -2147483647 -2147483647 -2147483647 -2147483647 -2147483647 -2147483647 -2147483647 -2147483647 -2147483647 -2147483647 -2147483647 -2147483647
20 20 20 20 21 22 22 24 25 26 26 27 26 27 27 27 27 27 27 26 25 24 24 23 23 22 23 22 20 19 19 19 19 22 22 21 21 21 21 21 20 20 20 22 23 24 24 22 21 21 22 22 26 26 30 31 32 34 35 36 36 36 37 36 36 36 38 39 46 46 42 45 43 41 48 50 53 54 54 52 51 49 47 45 47 48 46 46 45 44 45 46 44 43 45 49 48 52 54 54 55 52 52 50 48 46 45 45 43 41 38 35 34 32 32 30 29 28 27 26 24 24 24 24 24 25 26 27 27 27 27 28 28 29 29 28 27 27 28 28 28 27 27 27 27 27 25 25 26 26 26 26 27 28 28 29 29 30 31 31 32 33 33 34 34 34 -2147483647 -2147483647 -2147483647 -2147483647 -2147483647 -2147483647 -2147483647 -2147483647 -2147483647 -2147483647 -2147483647 -2147483647 -2147483647 -2147483647 -2147483647 -2147483647 -2147483647 -2147483647 -2147483647 -2147483647 -2147483647 -2147483647 -2147483647 -2147483647 -2147483647 -2147483647 -2147483647 -2147483647 -2147483647 -2147483647 -2147483647 -2147483647 -2147483647 -2147483647 -2147483647 -2147483647 -2147483647 -2147483647 -2147483647 -2147483647 -2147483647 -2147483647 -2147483647 -2147483647 -2147483647 -2147483647 -2147483647 -2147483647 -2147483647 -2147483647 -2147483647 -2147483647 -2147483647 -2147483647 -2147483647 -2147483647 -2147483647 -2147483647 -2147483647 -2147483647 -2147483647 -2147483647 -2147483647 -2147483647 -2147483647 -2147483647 -2147483647 -2147483647 -2147483647 -2147483647 -2147483647 -2147483647 -2147483647 -2147483647
20 20 20 21 22 22 23 24 25 26 27 27 27 27 28 28 28 28 27 26 25 24 24 23 23 23 23 23 21 21 20 20 21 22 22 21 21 21 21 21 21 20 21 23 24 25 24 23 22 22 23 22 23 25 24 26 27 31 34 33 36 37 37 36 36 37 37 37 37 37 38 39 39 40 40 40 40 51 53 54 52 50 49 49 49 49 47 46 46 46 45 45 44 44 45 46 45 42 40 43 45 44 48 49 47 45 45 42 41 40 39 38 35 32 31 29 29 28 26 25 25 25 25 25 26 26 27 27 28 27 27 27 28 28 28 27 27 27 27 28 27 26 26 26 27 26 26 25 26 26 26 27 27 28 28 29 30 30 31 32 33 33 32 33 33 -2147483647 -2147483647 -2147483647 -2147483647 -2147483647 -2147483647 -2147483647 -2147483647 -2147483647 -2147483647 -2147483647 -2147483647 -2147483647 -2147483647 -2147483647 -2147483647 -2147483647 -2147483647 -2147483647 -2147483647 -2147483647 -2147483647 -2147483647 -2147483647 -2147483647 -2147483647 -2147483647 -2147483647 -2147483647 -2147483647 -2147483647 -2147483647 -2147483647 -2147483647 -2147483647 -2147483647 -2147483647 -2147483647 -2147483647 -2147483647 -2147483647 -2147483647 -2147483647 -2147483647 -2147483647 -2147483647 -2147483647 -2147483647 -2147483647 -2147483647 -2147483647 -2147483647 -2147483647 -2147483647 -2147483647 -2147483647 -2147483647 -2147483647 -2147483647 -2147483647 -2147483647 -2147483647 -2147483647 -2147483647 -2147483647 -2147483647 -2147483647 -2147483647 -2147483647 -2147483647 -2147483647 -2147483647 -2147483647 -2147483647 -2147483647
20 21 21 21 22 23 24 25 26 26 27 26 27 28 28 28 28 28 27 26 25 25 24 24 23 23 22 22 21 21 20 21 21 22 22 22 21 21 21 21 21 21 22 22 23 24 25 26 25 24 23 22 23 25 26 26 29 31 34 35 36 37 37 37 37 37 38 38 38 38 39 39 39 39 39 39 40 40 42 45 48 49 49 50 50 49 48 47 46 46 46 45 45 45 45 45 45 43 43 43 43 43 41 40 41 40 42 42 42 39 37 36 36 34 32 29 28 27 27 26 26 26 26 27 27 27 27 28 28 28 29 29 29 29 28 27 27 27 27 28 27 26 26 26 26 26 26 26 26 26 27 28 28 28 29 30 30 31 32 32 33 32 -2147483647 -2147483647 -2147483647 -2147483647 -2147483647 -2147483647 -2147483647 -2147483647 -2147483647 -2147483647 -2147483647 -2147483647 -2147483647 -2147483647 -2147483647 -2147483647 -2147483647 -2147483647 -2147483647 -2147483647 -2147483647 -2147483647 -2147483647 -2147483647 -2147483647 -2147483647 -2147483647 -2147483647 -2147483647 -2147483647 -2147483647 -2147483647 -2147483647 -2147483647 -2147483647 -2147483647 -2147483647 -2147483647 -2147483647 -2147483647 -2147483647 -2147483647 -2147483647 -2147483647 -2147483647 -2147483647 -2147483647 -2147483647 -2147483647 -2147483647 -2147483647 -2147483647 -2147483647 -2147483647 -2147483647 -2147483647 -2147483647 -2147483647 -2147483647 -2147483647 -2147483647 -2147483647 -2147483647 -2147483647 -2147483647 -2147483647 -2147483647 -2147483647 -2147483647 -2147483647 -2147483647 -2147483647 -2147483647 -2147483647 -2147483647 -2147483647 -2147483647 -2147483647
21 21 21 22 23 23 24 25 26 26 26 27 27 27 28 28 28 29 28 26 25 25 24 24 24 23 23 22 22 21 21 21 22 22 22 22 22 22 22 22 23 22 23 24 24 24 25 24 24 26 25 23 25 26 26 28 30 31 33 34 36 37 37 37 37 38 38 39 39 38 39 40 40 40 41 40 41 42 43 46 47 49 49 50 50 49 49 48 47 46 46 46 46 45 45 45 45 44 43 43 43 43 42 41 40 40 38 37 38 38 36 35 34 33 32 30 29 28 28 28 28 28 27 27 27 27 28 28 28 28 29 30 29 28 28 28 27 27 27 28 28 27 27 27 27 27 27 27 27 27 28 28 28 29 30 31 31 32 33 33 33 31 -2147483647 -2147483647 -2147483647 -2147483647 -2147483647 -2147483647 -2147483647 -2147483647 -2147483647 -2147483647 -2147483647 -2147483647 -2147483647 -2147483647 -2147483647 -2147483647 -2147483647 -2147483647 -2147483647 -2147483647 -2147483647 -2147483647 -2147483647 -2147483647 -2147483647 -2147483647 -2147483647 -2147483647 -2147483647 -2147483647 -2147483647 -2147483647 -2147483647 -2147483647 -2147483647 -2147483647 -2147483647 -2147483647 -2147483647 -2147483647 -2147483647 -2147483647 -2147483647 -2147483647 -2147483647 -2147483647 -2147483647 -2147483647 -2147483647 -2147483647 -2147483647 -2147483647 -2147483647 -2147483647 -2147483647 -2147483647 -2147483647 -2147483647 -2147483647 -2147483647 -2147483647 -2147483647 -2147483647 -2147483647 -2147483647 -2147483647 -2147483647 -2147483647 -2147483647 -2147483647 -2147483647 -2147483647 -2147483647 -2147483647 -2147483647 -2147483647 -2147483647 -2147483647
21 21 22 22 23 24 24 25 26 26 26 26 26 27 28 28 29 29 28 27 25 25 24 24 24 23 23 22 22 22 22 22 22 22 22 22 23 24 24 24 24 23 23 24 24 24 24 24 23 23 23 24 25 27 27 29 30 32 33 34 35 37 37 37 38 38 39 39 39 39 40 40 41 41 41 42 43 43 44 46 47 48 49 49 49 49 49 49 48 47 45 45 45 46 45 45 45 45 45 44 44 43 43 42 41 40 39 37 37 35 34 34 31 30 28 28 29 29 29 29 28 28 28 28 27 27 27 28 28 29 29 29 29 29 28 28 28 27 27 28 28 28 28 28 28 28 28 28 28 28 28 28 28 29 31 32 32 31 31 31 -2147483647 -2147483647 -2147483647 -2147483647 -2147483647 -2147483647 -2147483647 -2147483647 -2147483647 -2147483647 -2147483647 -2147483647 -2147483647 -2147483647 -2147483647 -2147483647 -2147483647 -2147483647 -2147483647 -2147483647 -2147483647 -2147483647 -2147483647 -2147483647 -2147483647 -2147483647 -2147483647 -2147483647 -2147483647 -2147483647 -2147483647 -2147483647 -2147483647 -2147483647 -2147483647 -2147483647 -2147483647 -2147483647 -2147483647 -2147483647 -2147483647 -2147483647 -2147483647 -2147483647 -2147483647 -2147483647 -2147483647 -2147483647 -2147483647 -2147483647 -2147483647 -2147483647 -2147483647 -2147483647 -2147483647 -2147483647 -2147483647 -2147483647 -2147483647 -2147483647 -2147483647 -2147483647 -2147483647 -2147483647 -2147483647 -2147483647 -2147483647 -2147483647 -2147483647 -2147483647 -2147483647 -2147483647 -2147483647 -2147483647 -2147483647 -2147483647 -2147483647 -2147483647 -2147483647 -2147483647
20 21 21 22 22 24 24 25 25 26 26 26 26 26 27 28 29 28 27 26 26 25 24 24 24 24 24 23 23 23 22 22 22 22 22 23 23 23 24 25 25 24 22 23 24 24 24 24 23 23 24 25 26 27 28 30 31 32 34 35 36 37 37 38 38 39 39 39 39 40 40 41 41 41 41 43 44 44 45 46 46 47 48 48 48 47 48 49 49 48 46 45 45 45 44 44 45 46 45 45 44 44 43 43 41 40 40 38 38 36 34 34 32 31 30 29 29 29 29 29 29 28 28 28 28 28 28 28 28 29 29 29 29 29 29 28 28 28 28 28 28 28 28 28 28 29 29 29 29 30 29 28 27 29 31 32 31 -2147483647 -2147483647 -2147483647 -2147483647 -2147483647 -2147483647 -2147483647 -2147483647 -2147483647 -2147483647 -2147483647 -2147483647 -2147483647 -2147483647 -2147483647 -2147483647 -2147483647 -2147483647 -2147483647 -2147483647 -2147483647 -2147483647 -2147483647 -2147483647 -2147483647 -2147483647 -2147483647 -2147483647 -2147483647 -2147483647 -2147483647 -2147483647 -2147483647 -2147483647 -2147483647 -2147483647 -2147483647 -2147483647 -2147483647 -2147483647 -2147483647 -2147483647 -2147483647 -2147483647 -2147483647 -2147483647 -2147483647 -2147483647 -2147483647 -2147483647 -2147483647 -2147483647 -2147483647 -2147483647 -2147483647 -2147483647 -2147483647 -2147483647 -2147483647 -2147483647 -2147483647 -2147483647 -2147483647 -2147483647 -2147483647 -2147483647 -2147483647 -2147483647 -2147483647 -2147483647 -2147483647 -2147483647 -2147483647 -2147483647 -2147483647 -2147483647 -2147483647 -2147483647 -2147483647 -2147483647 -2147483647 -2147483647 -2147483647
20 20 20 20 22 22 24 25 26 26 26 27 26 26 27 28 27 27 26 26 25 26 26 25 24 24 25 24 24 24 24 23 22 22 23 24 24 25 25 26 26 26 25 24 24 24 25 24 25 25 25 26 27 27 29 31 31 33 34 35 36 37 37 38 38 39 39 39 39 40 40 41 41 41 42 43 44 45 46 47 46 46 47 47 47 47 47 48 49 48 47 47 46 45 45 45 46 46 46 45 44 44 43 43 41 40 40 38 37 36 34 34 32 31 31 30 29 29 29 29 29 29 29 29 29 29 29 29 29 29 29 29 30 30 29 29 29 29 29 30 29 29 29 29 29 29 29 30 30 31 30 30 29 -2147483647 30 -2147483647 -2147483647 -2147483647 -2147483647 -2147483647 -2147483647 -2147483647 -2147483647 -2147483647 -2147483647 -2147483647 -2147483647 -2147483647 -2147483647 -2147483647 -2147483647 -2147483647 -2147483647 -2147483647 -2147483647 -2147483647 -2147483647 -2147483647 -2147483647 -2147483647 -2147483647 -2147483647 -2147483647 -2147483647 -2147483647 -2147483647 -2147483647 -2147483647 -2147483647 -2147483647 -2147483647 -2147483647 -2147483647 -2147483647 -2147483647 -2147483647 -2147483647 -2147483647 -2147483647 -2147483647 -2147483647 -2147483647 -2147483647 -2147483647 -2147483647 -2147483647 -2147483647 -2147483647 -2147483647 -2147483647 -2147483647 -2147483647 -2147483647 -2147483647 -2147483647 -2147483647 -2147483647 -2147483647 -2147483647 -2147483647 -2147483647 -2147483647 -2147483647 -2147483647 -2147483647 -2147483647 -2147483647 -2147483647 -2147483647 -2147483647 -2147483647 -2147483647 -2147483647 -2147483647 -2147483647 -2147483647 -2147483647 -2147483647 -2147483647 -2147483647
20 20 20 20 20 21 22 24 25 25 26 26 27 28 27 27 26 26 26 26 25 26 26 25 24 25 25 25 25 25 25 24 24 22 23 23 23 24 25 26 27 27 25 25 25 25 25 25 26 26 26 27 27 28 30 31 32 33 34 35 36 37 37 38 38 39 39 39 40 41 41 41 41 41 42 43 44 45 46 47 46 47 47 48 48 47 48 48 48 49 48 48 48 47 46 46 46 46 46 46 45 44 43 42 41 40 40 38 37 36 35 34 33 32 32 31 31 30 30 29 29 30 30 30 29 29 29 29 29 29 29 29 30 30 30 30 30 30 30 31 31 31 30 29 29 30 30 30 30 31 30 30 -2147483647 -2147483647 -2147483647 -2147483647 -2147483647 -2147483647 -2147483647 -2147483647 -2147483647 -2147483647 -2147483647 -2147483647 -2147483647 -2147483647 -2147483647 -2147483647 -2147483647 -2147483647 -2147483647 -2147483647 -2147483647 -2147483647 -2147483647 -2147483647 -2147483647 -2147483647 -2147483647 -2147483647 -2147483647 -2147483647 -2147483647 -2147483647 -2147483647 -2147483647 -2147483647 -2147483647 -2147483647 -2147483647 -2147483647 -2147483647 -2147483647 -2147483647 -2147483647 -2147483647 -2147483647 -2147483647 -2147483647 -2147483647 -2147483647 -2147483647 -2147483647 -2147483647 -2147483647 -2147483647 -2147483647 -2147483647 -2147483647 -2147483647 -2147483647 -2147483647 -2147483647 -2147483647 -2147483647 -2147483647 -2147483647 -2147483647 -2147483647 -2147483647 -2147483647 -2147483647 -2147483647 -2147483647 -2147483647 -2147483647 -2147483647 -2147483647 -2147483647 -2147483647 -2147483647 -2147483647 -2147483647 -2147483647 -2147483647 -2147483647 -2147483647 -2147483647 -2147483647 -2147483647
20 20 20 20 20 20 21 22 24 26 27 26 27 29 29 29 29 27 26 25 25 25 24 24 24 24 24 24 24 24 25 25 24 23 22 22 22 23 23 24 26 25 25 25 25 25 26 27 27 27 27 28 28 29 30 31 32 33 34 35 36 37 37 38 39 39 39 40 41 42 42 42 42 43 43 44 44 45 46 46 47 48 49 49 48 48 48 49 49 49 49 49 50 49 49 48 48 47 47 46 46 45 44 43 42 41 40 39 38 37 36 35 34 33 32 32 32 31 31 30 30 30 30 30 30 30 30 30 30 30 29 29 30 30 30 30 30 29 29 30 30 30 28 28 28 29 29 29 -2147483647 -2147483647 -2147483647 -2147483647 -2147483647 -2147483647 -2147483647 -2147483647 -2147483647 -2147483647 -2147483647 -2147483647 -2147483647 -2147483647 -2147483647 -2147483647 -2147483647 -2147483647 -2147483647 -2147483647 -2147483647 -2147483647 -2147483647 -2147483647 -2147483647 -2147483647 -2147483647 -2147483647 -2147483647 -2147483647 -2147483647 -2147483647 -2147483647 -2147483647 -2147483647 -2147483647 -2147483647 -2147483647 -2147483647 -2147483647 -2147483647 -2147483647 -2147483647 -2147483647 -2147483647 -2147483647 -2147483647 -2147483647 -2147483647 -2147483647 -2147483647 -2147483647 -2147483647 -2147483647 -2147483647 -2147483647 -2147483647 -2147483647 -2147483647 -2147483647 -2147483647 -2147483647 -2147483647 -2147483647 -2147483647 -2147483647 -2147483647 -2147483647 -2147483647 -2147483647 -2147483647 -2147483647 -2147483647 -2147483647 -2147483647 -2147483647 -2147483647 -2147483647 -2147483647 -2147483647 -2147483647 -2147483647 -2147483647 -2147483647 -2147483647 -2147483647 -2147483647 -2147483647 -2147483647 -2147483647 -2147483647 -2147483647
18 18 20 20 20 21 22 23 23 24 25 26 26 27 28 29 29 27 27 27 26 25 25 24 24 24 24 23 23 24 24 25 23 23 23 23 23 23 24 24 24 25 25 25 25 26 27 27 28 28 28 28 29 30 31 31 33 34 34 36 37 37 38 38 39 40 40 41 42 42 42 43 43 43 44 44 44 45 47 47 48 50 50 49 49 49 49 49 50 51 51 50 51 51 49 49 49 48 47 47 46 45 44 43 43 42 41 40 39 37 37 36 35 34 34 33 32 32 32 31 31 31 30 30 31 31 31 31 31 30 30 30 30 30 30 30 29 28 -2147483647 -2147483647 -2147483647 -2147483647 -2147483647 -2147483647 -2147483647 -2147483647 -2147483647 -2147483647 -2147483647 -2147483647 -2147483647 -2147483647 -2147483647 -2147483647 -2147483647 -2147483647 -2147483647 -2147483647 -2147483647 -2147483647 -2147483647 -2147483647 -2147483647 -2147483647 -2147483647 -2147483647 -2147483647 -2147483647 -2147483647 -2147483647 -2147483647 -2147483647 -2147483647 -2147483647 -2147483647 -2147483647 -2147483647 -2147483647 -2147483647 -2147483647 -2147483647 -2147483647 -2147483647 -2147483647 -2147483647 -2147483647 -2147483647 -2147483647 -2147483647 -2147483647 -2147483647 -2147483647 -2147483647 -2147483647 -2147483647 -2147483647 -2147483647 -2147483647 -2147483647 -2147483647 -2147483647 -2147483647 -2147483647 -2147483647 -2147483647 -2147483647 -2147483647 -2147483647 -2147483647 -2147483647 -2147483647 -2147483647 -2147483647 -2147483647 -2147483647 -2147483647 -2147483647 -2147483647 -2147483647 -2147483647 -2147483647 -2147483647 -2147483647 -2147483647 -2147483647 -2147483647 -2147483647 -2147483647 -2147483647 -2147483647 -2147483647 -2147483647 -2147483647 -2147483647 -2147483647 -2147483647 -2147483647 -2147483647 -2147483647 -2147483647
17 17 18 20 20 20 21 22 22 23 24 25 26 27 23 25 26 24 26 26 26 25 25 25 25 24 24 24 24 24 24 23 23 23 23 23 24 24 25 25 25 26 26 26 26 27 27 28 28 29 28 29 30 31 32 32 33 34 35 36 37 38 38 39 40 40 40 41 42 42 43 44 45 45 44 44 45 46 47 47 48 50 50 50 50 50 50 50 51 51 51 51 51 51 49 48 48 48 47 46 46 45 44 43 43 42 41 40 39 38 38 37 36 35 35 34 33 33 33 33 32 32 32 31 31 31 32 32 32 31 31 31 30 30 -2147483647 -2147483647 -2147483647 -2147483647 -2147483647 -2147483647 -2147483647 -2147483647 -2147483647 -2147483647 -2147483647 -2147483647 -2147483647 -2147483647 -2147483647 -2147483647 -2147483647 -2147483647 -2147483647 -2147483647 -2147483647 -2147483647 -2147483647 -2147483647 -2147483647 -2147483647 -2147483647 -2147483647 -2147483647 -2147483647 -2147483647 -2147483647 -2147483647 -2147483647 -2147483647 -2147483647 -2147483647 -2147483647 -2147483647 -2147483647 -2147483647 -2147483647 -2147483647 -2147483647 -2147483647 -2147483647 -2147483647 -2147483647 -2147483647 -2147483647 -2147483647 -2147483647 -2147483647 -2147483647 -2147483647 -2147483647 -2147483647 -2147483647 -2147483647 -2147483647 -2147483647 -2147483647 -2147483647 -2147483647 -2147483647 -2147483647 -2147483647 -2147483647 -2147483647 -2147483647 -2147483647 -2147483647 -2147483647 -2147483647 -2147483647 -2147483647 -2147483647 -2147483647 -2147483647 -2147483647 -2147483647 -2147483647 -2147483647 -2147483647 -2147483647 -2147483647 -2147483647 -2147483647 -2147483647 -2147483647 -2147483647 -2147483647 -2147483647 -2147483647 -2147483647 -2147483647 -2147483647 -2147483647 -2147483647 -2147483647 -2147483647 -2147483647 -2147483647 -2147483647 -2147483647 -2147483647
18 17 18 19 20 20 20 21 22 23 24 21 25 24 22 25 25 25 25 25 24 24 25 25 25 25 25 25 24 24 24 24 23 23 24 24 24 25 25 26 26 26 26 27 27 28 28 29 29 29 29 30 30 31 32 33 34 35 35 36 38 38 39 40 40 40 41 42 43 43 43 44 45 45 45 45 46 47 47 48 49 49 49 49 51 51 51 50 51 52 51 50 50 51 50 49 48 49 48 47 46 46 45 44 43 43 42 40 40 39 39 38 37 37 36 36 35 34 33 33 33 33 32 32 32 31 32 32 31 31 30 -2147483647 -2147483647 -2147483647 -2147483647 -2147483647 -2147483647 -2147483647 -2147483647 -2147483647 -2147483647 -2147483647 -2147483647 -2147483647 -2147483647 -2147483647 -2147483647 -2147483647 -2147483647 -2147483647 -2147483647 -2147483647 -2147483647 -2147483647 -2147483647 -2147483647 -2147483647 -2147483647 -2147483647 -2147483647 -2147483647 -2147483647 -2147483647 -2147483647 -2147483647 -2147483647 -2147483647 -2147483647 -2147483647 -2147483647 -2147483647 -2147483647 -2147483647 -2147483647 -2147483647 -2147483647 -2147483647 -2147483647 -2147483647 -2147483647 -2147483647 -2147483647 -2147483647 -2147483647 -2147483647 -2147483647 -2147483647 -2147483647 -2147483647 -2147483647 -2147483647 -2147483647 -2147483647 -2147483647 -2147483647 -2147483647 -2147483647 -2147483647 -2147483647 -2147483647 -2147483647 -2147483647 -2147483647 -2147483647 -2147483647 -2147483647 -2147483647 -2147483647 -2147483647 -2147483647 -2147483647 -2147483647 -2147483647 -2147483647 -2147483647 -2147483647 -2147483647 -2147483647 -2147483647 -2147483647 -2147483647 -2147483647 -2147483647 -2147483647 -2147483647 -2147483647 -2147483647 -2147483647 -2147483647 -2147483647 -2147483647 -2147483647 -2147483647 -2147483647 -2147483647 -2147483647 -2147483647 -2147483647 -2147483647 -2147483647
18 17 18 19 20 20 20 21 22 23 22 24 24 25 25 25 25 25 25 25 25 25 25 25 25 25 25 25 25 24 24 24 24 24 24 24 25 25 26 26 27 27 27 27 28 28 29 30 29 29 30 30 31 32 33 34 35 35 36 37 38 38 39 40 41 41 42 42 43 43 44 44 45 45 46 46 47 47 48 48 49 49 49 49 51 52 50 50 51 52 51 50 50 50 50 49 49 49 49 48 47 46 46 45 44 43 43 41 41 40 40 39 38 38 37 37 36 36 34 33 33 33 33 32 31 31 -2147483647 -2147483647 -2147483647 -2147483647 -2147483647 -2147483647 -2147483647 -2147483647 -2147483647 -2147483647 -2147483647 -2147483647 -2147483647 -2147483647 -2147483647 -2147483647 -2147483647 -2147483647 -2147483647 -2147483647 -2147483647 -2147483647 -2147483647 -2147483647 -2147483647 -2147483647 -2147483647 -2147483647 -2147483647 -2147483647 -2147483647 -2147483647 -2147483647 -2147483647 -2147483647 -2147483647 -2147483647 -2147483647 -2147483647 -2147483647 -2147483647 -2147483647 -2147483647 -2147483647 -2147483647 -2147483647 -2147483647 -2147483647 -2147483647 -2147483647 -2147483647 -2147483647 -2147483647 -2147483647 -2147483647 -2147483647 -2147483647 -2147483647 -2147483647 -2147483647 -2147483647 -2147483647 -2147483647 -2147483647 -2147483647 -2147483647 -2147483647 -2147483647 -2147483647 -2147483647 -2147483647 -2147483647 -2147483647 -2147483647 -2147483647 -2147483647 -2147483647 -2147483647 -2147483647 -2147483647 -2147483647 -2147483647 -2147483647 -2147483647 -2147483647 -2147483647 -2147483647 -2147483647 -2147483647 -2147483647 -2147483647 -2147483647 -2147483647 -2147483647 -2147483647 -2147483647 -2147483647 -2147483647 -2147483647 -2147483647 -2147483647 -2147483647 -2147483647 -2147483647 -2147483647 -2147483647 -2147483647 -2147483647 -2147483647 -2147483647 -2147483647 -2147483647 -2147483647 -2147483647
17 17 18 19 20 20 21 21 22 22 23 23 24 24 25 25 25 25 25 25 25 25 25 25 25 25 25 25 25 25 24 24 24 24 25 25 25 26 26 27 27 27 28 28 28 29 30 30 31 30 30 31 32 32 33 35 36 36 36 37 38 38 39 40 41 41 42 43 43 43 44 45 45 45 46 46 47 47 48 49 49 49 49 49 50 50 50 49 50 51 50 50 50 50 50 50 49 49 49 48 47 46 46 46 45 44 44 42 41 41 40 39 38 38 38 37 36 36 35 34 33 33 32 -2147483647 -2147483647 -2147483647 -2147483647 -2147483647 -2147483647 -2147483647 -2147483647 -2147483647 -2147483647 -2147483647 -2147483647 -2147483647 -2147483647 -2147483647 -2147483647 -2147483647 -2147483647 -2147483647 -2147483647 -2147483647 -2147483647 -2147483647 -2147483647 -2147483647 -2147483647 -2147483647 -2147483647 -2147483647 -2147483647 -2147483647 -2147483647 -2147483647 -2147483647 -2147483647 -2147483647 -2147483647 -2147483647 -2147483647 -2147483647 -2147483647 -2147483647 -2147483647 -2147483647 -2147483647 -2147483647 -2147483647 -2147483647 -2147483647 -2147483647 -2147483647 -2147483647 -2147483647 -2147483647 -2147483647 -2147483647 -2147483647 -2147483647 -2147483647 -2147483647 -2147483647 -2147483647 -2147483647 -2147483647 -2147483647 -2147483647 -2147483647 -2147483647 -2147483647 -2147483647 -2147483647 -2147483647 -2147483647 -2147483647 -2147483647 -2147483647 -2147483647 -2147483647 -2147483647 -2147483647 -2147483647 -2147483647 -2147483647 -2147483647 -2147483647 -2147483647 -2147483647 -2147483647 -2147483647 -2147483647 -2147483647 -2147483647 -2147483647 -2147483647 -2147483647 -2147483647 -2147483647 -2147483647 -2147483647 -2147483647 -2147483647 -2147483647 -2147483647 -2147483647 -2147483647 -2147483647 -2147483647 -2147483647 -2147483647 -2147483647 -2147483647 -2147483647 -2147483647 -2147483647 -2147483647 -2147483647 -2147483647
17 17 18 19 20 20 21 21 21 22 22 23 23 24 24 24 24 25 25 25 25 25 25 25 25 25 25 25 25 25 25 24 25 25 25 25 26 26 27 27 27 27 28 28 29 30 30 31 31 31 31 31 32 33 33 35 36 36 37 37 38 38 39 40 41 41 42 43 43 43 43 45 45 45 46 46 47 47 47 48 49 49 49 49 49 50 50 50 50 50 50 50 50 50 50 49 49 48 49 48 47 46 46 46 45 44 44 43 42 41 41 40 39 39 38 37 36 36 34 34 33 -2147483647 -2147483647 -2147483647 -2147483647 -2147483647 -2147483647 -2147483647 -2147483647 -2147483647 -2147483647 -2147483647 -2147483647 -2147483647 -2147483647 -2147483647 -2147483647 -2147483647 -2147483647 -2147483647 -2147483647 -2147483647 -2147483647 -2147483647 -2147483647 -2147483647 -2147483647 -2147483647 -2147483647 -2147483647 -2147483647 -2147483647 -2147483647 -2147483647 -2147483647 -2147483647 -2147483647 -2147483647 -2147483647 -2147483647 -2147483647 -2147483647 -2147483647 -2147483647 -2147483647 -2147483647 -2147483647 -2147483647 -2147483647 -2147483647 -2147483647 -2147483647 -2147483647 -2147483647 -2147483647 -2147483647 -2147483647 -2147483647 -2147483647 -2147483647 -2147483647 -2147483647 -2147483647 -2147483647 -2147483647 -2147483647 -2147483647 -2147483647 -2147483647 -2147483647 -2147483647 -2147483647 -2147483647 -2147483647 -2147483647 -2147483647 -2147483647 -2147483647 -2147483647 -2147483647 -2147483647 -2147483647 -2147483647 -2147483647 -2147483647 -2147483647 -2147483647 -2147483647 -2147483647 -2147483647 -2147483647 -2147483647 -2147483647 -2147483647 -2147483647 -2147483647 -2147483647 -2147483647 -2147483647 -2147483647 -2147483647 -2147483647 -2147483647 -2147483647 -2147483647 -2147483647 -2147483647 -2147483647 -2147483647 -2147483647 -2147483647 -2147483647 -2147483647 -2147483647 -2147483647 -2147483647 -2147483647 -2147483647 -2147483647 -2147483647
17 18 18 19 20 20 20 21 21 21 22 23 23 24 24 24 24 24 24 24 24 25 25 25 25 25 25 25 25 25 25 25 25 25 26 26 26 27 27 28 28 28 28 29 29 30 31 31 31 32 32 33 33 33 34 35 36 36 37 38 39 39 39 40 41 41 42 43 43 43 43 44 45 45 46 46 47 48 47 48 48 48 49 49 49 50 50 50 50 50 50 50 50 50 49 49 49 48 48 48 47 46 46 46 44 43 43 43 42 41 41 40 38 37 36 36 36 -2147483647 -2147483647 -2147483647 -2147483647 -2147483647 -2147483647 -2147483647 -2147483647 -2147483647 -2147483647 -2147483647 -2147483647 -2147483647 -2147483647 -2147483647 -2147483647 -2147483647 -2147483647 -2147483647 -2147483647 -2147483647 -2147483647 -2147483647 -2147483647 -2147483647 -2147483647 -2147483647 -2147483647 -2147483647 -2147483647 -2147483647 -2147483647 -2147483647 -2147483647 -2147483647 -2147483647 -2147483647 -2147483647 -2147483647 -2147483647 -2147483647 -2147483647 -2147483647 -2147483647 -2147483647 -2147483647 -2147483647 -2147483647 -2147483647 -2147483647 -2147483647 -2147483647 -2147483647 -2147483647 -2147483647 -2147483647 -2147483647 -2147483647 -2147483647 -2147483647 -2147483647 -2147483647 -2147483647 -2147483647 -2147483647 -2147483647 -2147483647 -2147483647 -2147483647 -2147483647 -2147483647 -2147483647 -2147483647 -2147483647 -2147483647 -2147483647 -2147483647 -2147483647 -2147483647 -2147483647 -2147483647 -2147483647 -2147483647 -2147483647 -2147483647 -2147483647 -2147483647 -2147483647 -2147483647 -2147483647 -2147483647 -2147483647 -2147483647 -2147483647 -2147483647 -2147483647 -2147483647 -2147483647 -2147483647 -2147483647 -2147483647 -2147483647 -2147483647 -2147483647 -2147483647 -2147483647 -2147483647 -2147483647 -2147483647 -2147483647 -2147483647 -2147483647 -2147483647 -2147483647 -2147483647 -2147483647 -2147483647 -2147483647 -2147483647 -2147483647 -2147483647 -2147483647 -2147483647
17 17 17 18 19 19 20 21 21 21 21 22 23 23 24 24 24 24 24 24 24 24 25 25 25 25 25 25 26 25 25 25 25 26 26 26 27 27 28 28 28 28 29 29 30 31 31 31 32 32 33 34 34 34 35 35 36 36 37 38 39 39 39 40 41 41 42 42 43 43 44 45 46 46 47 47 47 48 48 48 48 49 49 49 49 49 50 50 50 50 50 50 50 50 49 48 48 48 48 47 47 46 46 44 43 43 42 41 41 41 39 38 -2147483647 -2147483647 -2147483647 -2147483647 -2147483647 -2147483647 -2147483647 -2147483647 -2147483647 -2147483647 -2147483647 -2147483647 -2147483647 -2147483647 -2147483647 -2147483647 -2147483647 -2147483647 -2147483647 -2147483647 -2147483647 -2147483647 -2147483647 -2147483647 -2147483647 -2147483647 -2147483647 -2147483647 -2147483647 -2147483647 -2147483647 -2147483647 -2147483647 -2147483647 -2147483647 -2147483647 -2147483647 -2147483647 -2147483647 -2147483647 -2147483647 -2147483647 -2147483647 -2147483647 -2147483647 -2147483647 -2147483647 -2147483647 -2147483647 -2147483647 -2147483647 -2147483647 -2147483647 -2147483647 -2147483647 -2147483647 -2147483647 -2147483647 -2147483647 -2147483647 -2147483647 -2147483647 -2147483647 -2147483647 -2147483647 -2147483647 -2147483647 -2147483647 -2147483647 -2147483647 -2147483647 -2147483647 -2147483647 -2147483647 -2147483647 -2147483647 -2147483647 -2147483647 -2147483647 -2147483647 -2147483647 -2147483647 -2147483647 -2147483647 -2147483647 -2147483647 -2147483647 -2147483647 -2147483647 -2147483647 -2147483647 -2147483647 -2147483647 -2147483647 -2147483647 -2147483647 -2147483647 -2147483647 -2147483647 -2147483647 -2147483647 -2147483647 -2147483647 -2147483647 -2147483647 -2147483647 -2147483647 -2147483647 -2147483647 -2147483647 -2147483647 -2147483647 -2147483647 -2147483647 -2147483647 -2147483647 -2147483647 -2147483647 -2147483647 -2147483647 -2147483647 -2147483647 -2147483647 -2147483647 -2147483647 -2147483647 -2147483647 -2147483647
16 16 17 17 18 19 19 20 20 21 21 21 22 23 24 24 24 24 24 24 24 24 25 25 25 25 25 26 26 26 25 26 26 26 26 27 27 28 28 29 28 29 29 30 31 31 31 32 32 33 33 34 34 34 35 36 37 36 37 38 39 39 40 41 42 41 42 42 44 44 44 45 46 46 47 47 47 48 47 48 48 49 49 49 49 49 49 49 49 49 49 50 50 49 48 48 48 48 47 46 45 46 44 43 43 42 -2147483647 -2147483647 -2147483647 -2147483647 -2147483647 -2147483647 -2147483647 -2147483647 -2147483647 -2147483647 -2147483647 -2147483647 -2147483647 -2147483647 -2147483647 -2147483647 -2147483647 -2147483647 -2147483647 -2147483647 -2147483647 -2147483647 -2147483647 -2147483647 -2147483647 -2147483647 -2147483647 -2147483647 -2147483647 -2147483647 -2147483647 -2147483647 -2147483647 -2147483647 -2147483647 -2147483647 -2147483647 -2147483647 -2147483647 -2147483647 -2147483647 -2147483647 -2147483647 -2147483647 -2147483647 -2147483647 -2147483647 -2147483647 -2147483647 -2147483647 -2147483647 -2147483647 -2147483647 -2147483647 -2147483647 -2147483647 -2147483647 -2147483647 -2147483647 -2147483647 -2147483647 -2147483647 -2147483647 -2147483647 -2147483647 -2147483647 -2147483647 -2147483647 -2147483647 -2147483647 -2147483647 -2147483647 -2147483647 -2147483647 -2147483647 -2147483647 -2147483647 -2147483647 -2147483647 -2147483647 -2147483647 -2147483647 -2147483647 -2147483647 -2147483647 -2147483647 -2147483647 -2147483647 -2147483647 -2147483647 -2147483647 -2147483647 -2147483647 -2147483647 -2147483647 -2147483647 -2147483647 -2147483647 -2147483647 -2147483647 -2147483647 -2147483647 -2147483647 -2147483647 -2147483647 -2147483647 -2147483647 -2147483647 -2147483647 -2147483647 -2147483647 -2147483647 -2147483647 -2147483647 -2147483647 -2147483647 -2147483647 -2147483647 -2147483647 -2147483647 -2147483647 -2147483647 -2147483647 -2147483647 -2147483647 -2147483647 -2147483647 -2147483647 -2147483647 -2147483647 -2147483647 -2147483647 -2147483647 -2147483647
15 15 16 17 18 19 19 20 20 20 21 21 21 22 23 24 24 24 24 24 24 24 25 25 25 25 26 26 26 26 26 26 26 27 27 27 28 28 29 29 29 29 30 31 31 32 32 32 33 33 34 34 34 34 35 36 37 37 38 39 39 39 40 41 42 42 42 43 44 44 45 45 46 46 46 47 48 48 48 47 47 47 48 49 49 49 49 49 48 48 48 48 48 48 48 48 46 45 45 -2147483647 -2147483647 -2147483647 -2147483647 -2147483647 -2147483647 -2147483647 -2147483647 -2147483647 -2147483647 -2147483647 -2147483647 -2147483647 -2147483647 -2147483647 -2147483647 -2147483647 -2147483647 -2147483647 -2147483647 -2147483647 -2147483647 -2147483647 -2147483647 -2147483647 -2147483647 -2147483647 -2147483647 -2147483647 -2147483647 -2147483647 -2147483647 -2147483647 -2147483647 -2147483647 -2147483647 -2147483647 -2147483647 -2147483647 -2147483647 -2147483647 -2147483647 -2147483647 -2147483647 -2147483647 -2147483647 -2147483647 -2147483647 -2147483647 -2147483647 -2147483647 -2147483647 -2147483647 -2147483647 -2147483647 -2147483647 -2147483647 -2147483647 -2147483647 -2147483647 -2147483647 -2147483647 -2147483647 -2147483647 -2147483647 -2147483647 -2147483647 -2147483647 -2147483647 -2147483647 -2147483647 -2147483647 -2147483647 -2147483647 -2147483647 -2147483647 -2147483647 -2147483647 -2147483647 -2147483647 -2147483647 -2147483647 -2147483647 -2147483647 -2147483647 -2147483647 -2147483647 -2147483647 -2147483647 -2147483647 -2147483647 -2147483647 -2147483647 -2147483647 -2147483647 -2147483647 -2147483647 -2147483647 -2147483647 -2147483647 -2147483647 -2147483647 -2147483647 -2147483647 -2147483647 -2147483647 -2147483647 -2147483647 -2147483647 -2147483647 -2147483647 -2147483647 -2147483647 -2147483647 -2147483647 -2147483647 -2147483647 -2147483647 -2147483647 -2147483647 -2147483647 -2147483647 -2147483647 -2147483647 -2147483647 -2147483647 -2147483647 -2147483647 -2147483647 -2147483647 -2147483647 -2147483647 -2147483647 -2147483647 -2147483647 -2147483647 -2147483647 -2147483647 -2147483647 -2147483647 -2147483647
14 15 16 16 17 18 19 19 20 20 20 21 22 22 22 22 23 23 24 24 24 24 25 25 25 26 26 26 27 26 26 26 27 27 27 28 28 29 29 29 29 30 31 31 32 32 32 33 33 34 34 35 34 35 36 37 37 38 38 39 40 40 40 41 42 42 43 44 44 44 45 45 46 46 46 47 49 49 48 47 46 47 47 49 49 49 49 49 48 48 48 47 46 46 46 46 -2147483647 -2147483647 -2147483647 -2147483647 -2147483647 -2147483647 -2147483647 -2147483647 -2147483647 -2147483647 -2147483647 -2147483647 -2147483647 -2147483647 -2147483647 -2147483647 -2147483647 -2147483647 -2147483647 -2147483647 -2147483647 -2147483647 -2147483647 -2147483647 -2147483647 -2147483647 -2147483647 -2147483647 -2147483647 -2147483647 -2147483647 -2147483647 -2147483647 -2147483647 -2147483647 -2147483647 -2147483647 -2147483647 -2147483647 -2147483647 -2147483647 -2147483647 -2147483647 -2147483647 -2147483647 -2147483647 -2147483647 -2147483647 -2147483647 -2147483647 -2147483647 -2147483647 -2147483647 -2147483647 -2147483647 -2147483647 -2147483647 -2147483647 -2147483647 -2147483647 -2147483647 -2147483647 -2147483647 -2147483647 -2147483647 -2147483647 -2147483647 -2147483647 -2147483647 -2147483647 -2147483647 -2147483647 -2147483647 -2147483647 -2147483647 -2147483647 -2147483647 -2147483647 -2147483647 -2147483647 -2147483647 -2147483647 -2147483647 -2147483647 -2147483647 -2147483647 -2147483647 -2147483647 -2147483647 -2147483647 -2147483647 -2147483647 -2147483647 -2147483647 -2147483647 -2147483647 -2147483647 -2147483647 -2147483647 -2147483647 -2147483647 -2147483647 -2147483647 -2147483647 -2147483647 -2147483647 -2147483647 -2147483647 -2147483647 -2147483647 -2147483647 -2147483647 -2147483647 -2147483647 -2147483647 -2147483647 -2147483647 -2147483647 -2147483647 -2147483647 -2147483647 -2147483647 -2147483647 -2147483647 -2147483647 -2147483647 -2147483647 -2147483647 -2147483647 -2147483647 -2147483647 -2147483647 -2147483647 -2147483647 -2147483647 -2147483647 -2147483647 -2147483647 -2147483647 -2147483647 -2147483647 -2147483647 -2147483647 -2147483647
14 15 15 16 17 18 18 19 19 20 20 21 22 22 22 22 23 23 23 24 24 24 25 25 25 26 26 27 27 27 27 27 27 28 28 28 29 29 30 30 30 31 31 32 32 33 33 34 34 35 35 35 35 36 37 37 38 38 39 40 40 40 41 42 42 42 42 44 44 44 45 45 46 46 46 46 47 48 48 47 47 47 47 47 47 46 46 -2147483647 -2147483647 -2147483647 -2147483647 -2147483647 -2147483647 -2147483647 -2147483647 -2147483647 -2147483647 -2147483647 -2147483647 -2147483647 -2147483647 -2147483647 -2147483647 -2147483647 -2147483647 -2147483647 -2147483647 -2147483647 -2147483647 -2147483647 -2147483647 -2147483647 -2147483647 -2147483647 -2147483647 -2147483647 -2147483647 -2147483647 -2147483647 -2147483647 -2147483647 -2147483647 -2147483647 -2147483647 -2147483647 -2147483647 -2147483647 -2147483647 -2147483647 -2147483647 -2147483647 -2147483647 -2147483647 -2147483647 -2147483647 -2147483647 -2147483647 -2147483647 -2147483647 -2147483647 -2147483647 -2147483647 -2147483647 -2147483647 -2147483647 -2147483647 -2147483647 -2147483647 -2147483647 -2147483647 -2147483647 -2147483647 -2147483647 -2147483647 -2147483647 -2147483647 -2147483647 -2147483647 -2147483647 -2147483647 -2147483647 -2147483647 -2147483647 -2147483647 -2147483647 -2147483647 -2147483647 -2147483647 -2147483647 -2147483647 -2147483647 -2147483647 -2147483647 -2147483647 -2147483647 -2147483647 -2147483647 -2147483647 -2147483647 -2147483647 -2147483647 -2147483647 -2147483647 -2147483647 -2147483647 -2147483647 -2147483647 -2147483647 -2147483647 -2147483647 -2147483647 -2147483647 -2147483647 -2147483647 -2147483647 -2147483647 -2147483647 -2147483647 -2147483647 -2147483647 -2147483647 -2147483647 -2147483647 -2147483647 -2147483647 -2147483647 -2147483647 -2147483647 -2147483647 -2147483647 -2147483647 -2147483647 -2147483647 -2147483647 -2147483647 -2147483647 -2147483647 -2147483647 -2147483647 -2147483647 -2147483647 -2147483647 -2147483647 -2147483647 -2147483647 -2147483647 -2147483647 -2147483647 -2147483647 -2147483647 -2147483647 -2147483647 -2147483647 -2147483647 -2147483647 -2147483647 -2147483647 -2147483647 -2147483647 -2147483647
15 15 15 16 17 17 18 18 19 19 20 21 21 22 22 22 22 23 23 24 24 25 25 25 26 26 26 27 27 27 27 27 28 28 28 29 29 30 30 30 30 31 32 32 33 33 34 34 34 35 36 36 36 37 37 38 38 38 39 40 41 40 41 42 42 42 42 43 44 45 45 45 45 46 46 46 45 46 46 46 46 46 46 47 -2147483647 -2147483647 -2147483647 -2147483647 -2147483647 -2147483647 -2147483647 -2147483647 -2147483647 -2147483647 -2147483647 -2147483647 -2147483647 -2147483647 -2147483647 -2147483647 -2147483647 -2147483647 -2147483647 -2147483647 -2147483647 -2147483647 -2147483647 -2147483647 -2147483647 -2147483647 -2147483647 -2147483647 -2147483647 -2147483647 -2147483647 -2147483647 -2147483647 -2147483647 -2147483647 -2147483647 -2147483647 -2147483647 -2147483647 -2147483647 -2147483647 -2147483647 -2147483647 -2147483647 -2147483647 -2147483647 -2147483647 -2147483647 -2147483647 -2147483647 -2147483647 -2147483647 -2147483647 -2147483647 -2147483647 -2147483647 -2147483647 -2147483647 -2147483647 -2147483647 -2147483647 -2147483647 -2147483647 -2147483647 -2147483647 -2147483647 -2147483647 -2147483647 -2147483647 -2147483647 -2147483647 -2147483647 -2147483647 -2147483647 -2147483647 -2147483647 -2147483647 -2147483647 -2147483647 -2147483647 -2147483647 -2147483647 -2147483647 -2147483647 -2147483647 -2147483647 -2147483647 -2147483647 -2147483647 -2147483647 -2147483647 -2147483647 -2147483647 -2147483647 -2147483647 -2147483647 -2147483647 -2147483647 -2147483647 -2147483647 -2147483647 -2147483647 -2147483647 -2147483647 -2147483647 -2147483647 -2147483647 -2147483647 -2147483647 -2147483647 -2147483647 -2147483647 -2147483647 -2147483647 -2147483647 -2147483647 -2147483647 -2147483647 -2147483647 -2147483647 -2147483647 -2147483647 -2147483647 -2147483647 -2147483647 -2147483647 -2147483647 -2147483647 -2147483647 -2147483647 -2147483647 -2147483647 -2147483647 -2147483647 -2147483647 -2147483647 -2147483647 -2147483647 -2147483647 -2147483647 -2147483647 -2147483647 -2147483647 -2147483647 -2147483647 -2147483647 -2147483647 -2147483647 -2147483647 -2147483647 -2147483647 -2147483647 -2147483647 -2147483647 -2147483647 -2147483647
15 15 16 16 17 17 18 18 19 19 20 21 21 22 22 22 23 23 23 24 24 25 25 25 26 26 27 27 28 28 27 28 28 29 29 29 30 30 31 31 31 31 32 33 33 34 34 34 35 36 36 36 36 37 39 39 38 39 39 40 41 41 41 42 42 42 42 43 44 44 45 44 45 45 45 44 -2147483647 45 -2147483647 -2147483647 -2147483647 -2147483647 -2147483647 -2147483647 -2147483647 -2147483647 -2147483647 -2147483647 -2147483647 -2147483647 -2147483647 -2147483647 -2147483647 -2147483647 -2147483647 -2147483647 -2147483647 -2147483647 -2147483647 -2147483647 -2147483647 -2147483647 -2147483647 -2147483647 -2147483647 -2147483647 -2147483647 -2147483647 -2147483647 -2147483647 -2147483647 -2147483647 -2147483647 -2147483647 -2147483647 -2147483647 -2147483647 -2147483647 -2147483647 -2147483647 -2147483647 -2147483647 -2147483647 -2147483647 -2147483647 -2147483647 -2147483647 -2147483647 -2147483647 -2147483647 -2147483647 -2147483647 -2147483647 -2147483647 -2147483647 -2147483647 -2147483647 -2147483647 -2147483647 -2147483647 -2147483647 -2147483647 -2147483647 -2147483647 -2147483647 -2147483647 -2147483647 -2147483647 -2147483647 -2147483647 -2147483647 -2147483647 -2147483647 -2147483647 -2147483647 -2147483647 -2147483647 -2147483647 -2147483647 -2147483647 -2147483647 -2147483647 -2147483647 -2147483647 -2147483647 -2147483647 -2147483647 -2147483647 -2147483647 -2147483647 -2147483647 -2147483647 -2147483647 -2147483647 -2147483647 -2147483647 -2147483647 -2147483647 -2147483647 -2147483647 -2147483647 -2147483647 -2147483647 -2147483647 -2147483647 -2147483647 -2147483647 -2147483647 -2147483647 -2147483647 -2147483647 -2147483647 -2147483647 -2147483647 -2147483647 -2147483647 -2147483647 -2147483647 -2147483647 -2147483647 -2147483647 -2147483647 -2147483647 -2147483647 -2147483647 -2147483647 -2147483647 -2147483647 -2147483647 -2147483647 -2147483647 -2147483647 -2147483647 -2147483647 -2147483647 -2147483647 -2147483647 -2147483647 -2147483647 -2147483647 -2147483647 -2147483647 -2147483647 -2147483647 -2147483647 -2147483647 -2147483647 -2147483647 -2147483647 -2147483647 -2147483647 -2147483647 -2147483647 -2147483647 -2147483647 -2147483647 -2147483647 -2147483647 -2147483647 -2147483647
