# Supplementary material for: Catchments catch all in South African coastal lowlands: topography and palaeoclimate restricted gene flow in Nymania capensis (Meliaceae)—a multilocus phylogeographic and distribution modelling approach
Source: PeerJ. 2017 Jan 31;5:e2965. doi: 10.7717/peerj.2965 (PMC5289106; doi:10.7717/peerj.2965)
Supplement: Supplemental Information 2 — See the Readme for file descriptions. This zip file includes all DNA alignments. [file peerj-05-2965-s002.zip › SupplementalInformationFiles/SDM.Data/CCSM/bio16.ppt.wettest.quarter.asc]

NCOLS 240 
NROWS 84 
XLLCORNER 20 
YLLCORNER -35 
CELLSIZE 0.0416666666666667 
NODATA_value -2147483647 
63 62 60 60 60 59 56 57 58 59 59 57 57 57 59 59 63 63 67 69 67 67 67 68 69 68 69 67 69 70 72 72 72 72 73 73 74 74 76 78 78 78 79 80 80 81 81 81 81 81 82 82 82 83 83 83 85 89 92 93 93 96 98 91 92 92 92 94 99 105 105 104 103 103 101 100 100 101 102 103 104 106 105 108 109 109 112 114 114 117 119 121 122 122 125 126 128 133 134 134 134 136 137 140 142 141 142 143 145 146 145 147 150 150 147 144 143 143 143 142 140 140 139 142 142 143 145 145 142 141 140 140 142 143 143 149 158 153 153 156 158 163 163 165 165 170 196 195 196 198 197 198 199 196 196 189 190 190 194 194 196 198 201 205 208 214 217 221 225 227 231 227 229 235 234 229 228 229 234 243 248 246 240 234 234 255 256 257 256 246 246 260 273 285 284 267 269 288 279 276 307 309 279 257 255 253 253 248 248 251 261 265 276 285 297 290 294 304 306 305 309 314 319 327 330 332 333 340 346 344 344 345 345 345 344 341 -2147483647 -2147483647 -2147483647 -2147483647
63 64 63 62 61 60 57 57 58 59 59 58 57 56 57 59 61 62 64 68 68 68 70 70 68 68 68 67 68 70 72 73 72 72 74 74 74 73 73 75 77 78 79 80 80 80 79 79 81 81 83 84 84 85 85 85 85 87 90 92 92 94 96 93 93 92 92 93 99 102 102 106 105 103 101 100 100 102 103 103 105 106 106 108 108 106 115 119 119 117 121 121 121 122 125 130 133 134 135 137 137 136 141 145 144 142 144 145 152 152 149 149 151 154 145 144 143 142 143 143 141 138 138 139 137 138 139 141 139 141 141 138 140 141 147 148 150 153 155 158 159 162 159 161 163 174 195 198 201 202 200 201 201 197 195 186 187 189 193 196 197 201 204 207 210 212 211 215 219 227 229 228 227 234 237 232 230 232 235 243 250 253 241 232 234 264 256 256 250 259 248 251 256 265 288 259 248 258 253 259 272 298 274 262 260 255 261 249 248 249 253 260 269 282 291 286 289 299 303 309 310 315 319 324 330 334 336 338 345 346 342 342 343 343 335 -2147483647 -2147483647 -2147483647 -2147483647 -2147483647
63 64 67 64 61 59 57 56 59 60 59 59 57 56 55 56 59 61 62 63 65 68 69 69 68 67 68 68 67 73 73 74 73 73 72 75 73 73 73 73 75 76 79 79 78 78 79 79 81 80 83 86 86 87 86 86 86 89 90 92 92 94 96 92 93 91 91 92 93 98 97 100 104 100 100 100 101 105 103 101 105 102 102 105 105 103 111 116 117 114 117 114 116 119 125 129 135 135 140 142 139 139 145 148 145 144 149 150 162 155 152 152 156 160 148 150 146 150 150 143 143 141 141 140 137 135 135 137 138 141 138 137 138 140 142 145 150 152 149 154 158 161 157 160 168 176 200 202 197 199 202 207 196 186 184 184 184 186 192 196 200 202 204 208 212 208 208 209 216 227 225 224 229 241 242 240 236 236 232 233 247 255 250 240 235 262 236 239 238 252 255 260 237 247 266 253 248 248 249 253 255 254 255 263 263 261 265 251 249 255 257 259 268 271 280 287 290 295 302 307 312 317 321 327 331 334 339 342 347 348 340 342 341 335 -2147483647 -2147483647 -2147483647 -2147483647 -2147483647 -2147483647
64 67 69 66 64 61 57 56 58 61 59 59 57 56 56 58 58 59 60 61 63 63 65 66 66 67 67 68 68 69 71 73 73 73 72 73 73 72 73 74 74 74 76 76 76 78 79 79 80 80 81 83 86 89 89 89 86 89 92 92 94 96 94 93 90 90 89 89 91 91 96 96 98 99 97 100 103 105 116 100 101 101 101 100 100 102 105 117 119 116 115 112 116 119 123 129 137 140 146 144 142 142 148 146 144 147 151 154 167 161 160 155 156 152 149 153 162 170 169 147 143 145 143 142 140 135 134 134 138 153 135 135 138 142 140 143 144 146 148 152 155 157 154 170 192 201 185 177 173 178 189 191 188 180 185 183 183 186 194 200 202 210 213 212 212 209 210 210 215 221 231 236 220 224 240 235 224 222 222 232 256 259 255 233 233 255 250 230 225 227 241 250 249 238 245 247 248 250 252 251 253 253 258 266 268 266 255 250 254 262 259 260 266 272 282 288 291 296 303 309 314 320 324 328 332 337 341 346 349 346 344 342 335 -2147483647 -2147483647 -2147483647 -2147483647 -2147483647 -2147483647 -2147483647
69 69 73 68 64 59 57 56 56 56 58 59 58 59 59 58 58 58 59 60 61 62 63 65 66 67 69 68 68 69 72 72 73 73 73 72 72 71 72 74 74 73 74 76 76 77 79 80 80 81 81 84 88 91 90 92 89 89 91 92 95 94 91 90 89 88 88 88 88 89 93 94 94 94 99 102 104 110 104 97 96 97 98 97 98 101 104 110 113 114 113 111 115 118 123 129 137 143 153 146 145 145 153 161 157 152 161 165 168 159 164 163 159 156 157 167 185 171 161 147 147 152 155 146 143 140 134 133 138 142 133 133 135 138 138 141 142 145 148 154 155 155 153 165 193 178 180 173 169 177 185 176 175 176 179 185 183 185 191 202 203 202 209 213 218 219 217 219 211 218 232 218 219 220 221 226 224 223 221 237 258 248 253 231 239 258 234 223 224 223 230 233 249 243 239 244 248 248 255 253 257 257 256 261 272 271 258 254 265 264 264 263 269 273 283 285 292 298 305 310 316 321 327 331 334 338 341 342 346 344 342 336 -2147483647 -2147483647 -2147483647 -2147483647 -2147483647 -2147483647 -2147483647 -2147483647
72 69 70 67 61 57 58 56 56 56 58 58 61 59 56 57 58 58 58 59 60 63 65 64 65 66 67 69 69 69 71 74 74 73 73 72 71 71 72 74 73 74 76 76 76 77 79 80 81 82 84 85 87 87 86 88 92 93 94 95 96 96 97 91 88 87 86 86 86 88 91 91 93 91 95 98 99 98 98 97 96 95 95 95 97 99 102 105 110 113 107 110 114 118 122 126 134 137 145 151 151 147 153 157 153 154 164 161 171 166 172 173 163 167 170 167 170 172 159 150 156 164 151 141 135 133 133 131 131 132 131 131 134 137 138 142 145 146 150 152 153 151 152 155 180 176 167 165 168 182 178 178 175 173 177 187 187 186 188 193 199 199 209 218 218 218 210 209 212 229 229 218 217 218 224 226 226 223 227 254 250 232 236 231 228 234 215 217 224 225 226 228 238 251 244 242 246 248 253 253 253 259 265 262 269 264 260 260 269 270 269 266 271 278 281 287 293 300 307 314 318 324 330 334 336 341 339 342 343 337 -2147483647 -2147483647 -2147483647 -2147483647 -2147483647 -2147483647 -2147483647 -2147483647 -2147483647 -2147483647
79 75 69 61 60 58 57 56 55 58 60 60 60 58 56 58 59 58 58 58 59 61 64 65 66 65 67 68 67 70 71 74 74 72 72 71 71 71 72 72 72 74 76 76 76 76 78 77 78 81 84 83 83 84 86 89 92 95 96 96 95 95 92 91 87 87 86 86 86 86 85 87 88 92 95 95 96 101 100 98 98 96 98 96 94 96 98 100 106 103 104 110 112 118 119 124 129 134 140 145 142 140 145 153 145 149 157 151 165 160 151 157 164 171 174 172 161 160 155 155 162 154 146 145 132 131 130 129 129 130 128 130 135 137 139 143 146 148 152 152 151 152 150 152 163 178 171 163 171 175 179 197 184 178 174 188 200 185 185 191 196 197 206 216 219 222 223 222 207 209 213 226 222 221 231 236 230 224 223 253 253 231 227 222 227 213 214 215 220 228 228 229 231 236 239 239 245 245 255 254 252 255 261 256 258 258 260 264 271 269 265 266 275 283 284 290 297 304 309 316 323 328 331 335 337 337 338 337 332 -2147483647 -2147483647 -2147483647 -2147483647 -2147483647 -2147483647 -2147483647 -2147483647 -2147483647 -2147483647 -2147483647
81 74 69 67 67 60 56 57 55 56 58 61 58 56 56 58 60 59 58 58 59 59 61 64 66 66 66 68 68 70 70 70 71 72 70 70 71 70 72 72 72 74 75 75 77 76 76 77 77 78 81 81 82 84 85 88 93 97 99 97 92 92 91 100 93 88 88 87 87 84 85 86 88 91 94 94 96 97 98 101 97 96 96 96 93 94 96 101 105 101 103 107 112 120 124 125 128 134 147 145 139 134 139 147 147 143 150 147 153 148 146 156 159 161 162 161 171 162 161 153 157 151 143 140 132 130 128 127 126 125 129 132 138 141 139 145 155 152 155 152 151 149 148 151 154 158 179 168 167 175 183 202 181 178 175 179 191 185 183 192 200 198 202 205 216 213 209 215 204 204 208 207 222 221 238 228 227 228 224 239 246 231 226 222 221 213 217 217 217 221 226 229 235 248 246 238 240 245 246 251 251 255 253 254 257 255 258 261 263 266 266 270 274 285 293 296 299 306 316 320 326 330 333 334 337 338 335 331 -2147483647 -2147483647 -2147483647 -2147483647 -2147483647 -2147483647 -2147483647 -2147483647 -2147483647 -2147483647 -2147483647 -2147483647
81 78 73 69 67 59 56 58 56 54 58 61 59 56 58 59 60 59 59 58 60 58 59 60 61 63 65 67 69 69 71 70 71 72 71 70 70 70 72 74 73 74 75 75 76 75 78 77 79 79 81 81 84 84 87 88 91 95 95 92 92 90 92 103 93 87 88 97 96 87 82 85 88 88 89 88 95 93 92 93 100 95 93 92 97 94 95 100 104 102 102 107 112 117 119 128 132 132 141 132 131 131 136 142 143 142 141 139 142 142 144 150 157 157 149 149 157 174 157 146 142 140 139 135 131 130 129 131 127 124 126 128 133 142 143 150 162 161 155 154 151 148 148 149 151 154 156 156 166 181 181 192 189 178 173 175 178 179 185 195 201 198 192 201 208 211 208 220 217 207 207 218 208 208 225 236 231 225 220 232 247 250 239 238 234 223 224 225 223 223 227 239 257 266 237 237 241 246 247 248 250 250 253 253 255 254 261 263 260 262 267 274 281 288 296 302 309 314 319 324 328 330 332 334 336 333 324 -2147483647 -2147483647 -2147483647 -2147483647 -2147483647 -2147483647 -2147483647 -2147483647 -2147483647 -2147483647 -2147483647 -2147483647 -2147483647
84 78 73 64 59 58 57 59 57 55 57 60 59 57 58 59 59 59 59 57 59 58 59 60 60 61 63 64 67 68 69 70 72 72 72 69 69 70 71 73 75 76 76 76 75 75 78 79 79 79 80 84 87 84 84 87 88 92 96 93 92 90 88 88 88 86 94 90 91 91 82 81 85 83 85 90 91 90 90 90 89 92 90 89 91 94 94 97 99 102 102 111 114 114 117 125 127 129 140 131 128 127 128 127 128 133 138 138 138 139 146 156 158 147 143 146 153 171 171 149 142 137 134 134 131 128 128 128 125 124 123 123 124 134 138 144 149 155 152 151 150 148 148 146 149 151 154 154 168 185 174 181 171 174 175 178 179 181 182 188 189 191 191 199 196 204 208 219 222 228 219 223 212 206 209 222 224 214 234 240 244 238 236 231 222 224 220 231 226 227 231 248 255 239 233 236 240 245 246 250 253 252 256 257 257 258 263 265 266 268 270 276 283 290 297 305 314 319 322 326 329 330 333 334 333 325 -2147483647 -2147483647 -2147483647 -2147483647 -2147483647 -2147483647 -2147483647 -2147483647 -2147483647 -2147483647 -2147483647 -2147483647 -2147483647 -2147483647
79 76 73 63 62 62 64 59 57 56 55 59 59 57 58 61 59 60 60 59 59 59 58 60 61 62 62 64 67 68 68 68 70 72 71 70 70 70 71 72 77 77 78 76 76 78 77 80 81 81 82 83 85 85 86 87 90 90 90 92 92 90 89 88 88 85 89 92 87 85 81 78 80 80 87 96 89 86 87 86 86 90 87 86 88 92 92 99 99 100 102 108 109 112 115 119 121 125 138 132 129 128 128 128 125 125 125 122 127 139 143 136 145 145 142 144 153 168 166 150 142 140 139 137 133 131 128 125 126 123 126 123 121 124 134 150 147 148 149 148 150 151 146 146 148 153 151 157 161 187 172 182 169 174 176 178 181 185 187 196 195 198 193 194 198 207 218 224 217 225 226 219 223 218 213 210 212 211 227 228 242 238 237 234 225 220 220 223 232 235 234 256 243 229 231 234 240 242 245 249 252 254 258 262 265 260 260 262 261 267 274 284 291 297 305 308 315 321 325 328 330 332 334 337 333 -2147483647 -2147483647 -2147483647 -2147483647 -2147483647 -2147483647 -2147483647 -2147483647 -2147483647 -2147483647 -2147483647 -2147483647 -2147483647 -2147483647 -2147483647
78 73 70 64 62 63 70 61 57 57 56 60 60 62 60 66 61 61 60 60 59 59 59 61 61 62 62 62 66 67 66 68 72 71 74 72 70 71 72 73 76 77 80 77 76 79 80 81 81 81 85 85 85 85 87 87 90 90 93 96 96 92 90 91 91 89 88 87 84 83 82 77 77 86 86 84 86 83 84 82 84 84 85 85 90 92 94 99 106 99 100 101 105 109 112 116 119 123 131 136 136 136 134 130 127 126 130 120 127 144 141 124 129 145 142 142 160 162 171 150 142 144 140 133 136 135 134 130 128 126 125 121 119 123 134 137 139 150 149 147 145 148 151 147 149 158 153 165 159 164 172 172 174 181 178 179 183 187 190 201 198 205 209 199 203 204 211 215 221 219 229 219 215 215 211 209 210 210 219 228 237 228 227 227 225 224 224 221 228 235 239 252 235 233 232 237 241 241 245 247 250 257 265 269 273 274 277 266 268 276 281 296 302 305 312 318 321 325 329 330 334 333 335 336 333 -2147483647 -2147483647 -2147483647 -2147483647 -2147483647 -2147483647 -2147483647 -2147483647 -2147483647 -2147483647 -2147483647 -2147483647 -2147483647 -2147483647 -2147483647
70 79 75 70 64 62 69 69 61 56 56 63 62 69 59 59 67 64 64 64 60 58 59 62 63 64 66 63 63 64 67 70 70 72 76 76 73 73 75 76 78 77 80 80 78 78 83 85 81 81 86 85 85 86 88 89 90 93 92 96 99 93 96 102 99 95 93 90 86 86 83 77 76 77 79 82 83 83 82 82 82 82 85 86 90 98 95 99 110 105 105 103 105 109 124 132 123 123 130 134 137 134 133 129 131 132 126 121 131 146 135 121 124 145 147 136 148 149 180 162 147 143 140 136 139 142 142 135 128 126 134 127 119 121 130 133 142 149 147 145 145 144 144 144 146 147 154 157 159 167 167 180 193 181 182 185 189 195 198 195 198 198 204 201 207 205 207 221 220 219 225 224 222 220 217 214 211 213 220 242 247 235 223 221 218 218 224 223 223 230 245 254 244 234 233 243 256 247 249 246 252 259 265 271 274 279 286 286 281 286 295 303 309 311 316 321 326 330 332 332 332 330 329 329 -2147483647 -2147483647 -2147483647 -2147483647 -2147483647 -2147483647 -2147483647 -2147483647 -2147483647 -2147483647 -2147483647 -2147483647 -2147483647 -2147483647 -2147483647 -2147483647
51 73 69 64 64 73 72 66 57 56 57 70 65 69 68 62 63 70 70 73 66 58 59 62 64 69 66 65 63 64 67 69 72 73 75 77 76 77 79 79 81 78 77 77 77 78 80 80 80 80 83 88 88 88 88 90 99 103 98 99 104 104 104 109 102 92 92 87 85 83 80 78 76 77 79 85 85 84 80 80 80 81 83 87 95 104 101 99 110 117 114 108 108 115 134 136 130 135 134 136 128 122 125 129 120 124 127 118 117 127 124 118 116 126 142 131 136 143 171 172 154 146 150 146 146 146 144 139 131 125 130 121 120 118 122 130 140 149 151 143 140 142 146 145 144 147 153 155 161 174 181 180 196 190 184 193 204 212 203 202 207 202 202 204 211 213 216 214 218 220 224 240 240 229 225 223 215 215 220 242 254 236 230 228 223 221 216 219 229 239 245 248 240 246 244 250 252 259 252 248 253 260 266 273 281 288 291 294 298 299 304 307 314 319 321 327 330 333 334 326 326 319 -2147483647 -2147483647 -2147483647 -2147483647 -2147483647 -2147483647 -2147483647 -2147483647 -2147483647 -2147483647 -2147483647 -2147483647 -2147483647 -2147483647 -2147483647 -2147483647 -2147483647 -2147483647
48 58 68 61 61 68 75 61 58 61 60 63 69 68 73 65 62 66 67 73 66 59 60 61 64 66 65 64 64 66 67 71 74 78 78 77 78 80 79 85 91 80 79 79 78 80 80 79 77 75 86 86 87 88 87 90 104 104 101 99 103 109 113 106 102 81 86 90 86 83 81 80 77 80 80 82 81 80 80 79 80 80 82 85 91 96 97 94 97 113 127 114 110 117 136 134 130 140 155 118 112 117 115 120 116 120 127 112 108 110 114 112 113 120 122 128 142 155 168 165 153 154 158 157 155 150 144 136 131 126 132 124 121 119 119 130 143 147 145 142 139 142 150 149 145 151 155 161 163 168 178 186 205 189 190 199 224 213 213 214 213 213 213 210 214 227 233 225 222 219 221 227 239 245 246 245 232 213 222 230 232 239 248 245 234 227 219 241 243 244 246 238 234 235 237 243 241 252 247 249 256 265 272 285 295 297 300 299 302 307 312 315 319 324 328 331 333 334 330 330 320 -2147483647 -2147483647 -2147483647 -2147483647 -2147483647 -2147483647 -2147483647 -2147483647 -2147483647 -2147483647 -2147483647 -2147483647 -2147483647 -2147483647 -2147483647 -2147483647 -2147483647 -2147483647 -2147483647
47 48 60 54 51 58 68 66 62 56 62 64 69 74 71 73 65 65 72 76 64 61 62 61 61 62 65 64 68 67 70 73 74 77 79 81 80 78 79 86 83 83 86 79 80 80 80 75 71 75 83 86 78 74 87 86 103 103 103 101 103 106 114 100 82 75 77 82 82 79 78 75 75 78 79 80 79 79 78 78 78 79 80 83 88 93 93 92 96 104 122 116 111 115 125 138 140 142 140 118 105 101 101 102 108 113 104 101 104 100 104 109 119 122 133 139 146 162 182 167 158 165 168 166 167 160 146 141 136 135 137 127 127 122 119 123 131 141 136 143 137 139 147 145 145 152 161 170 181 188 183 194 202 216 201 206 216 217 220 220 218 219 221 222 225 245 243 236 236 229 225 226 226 235 232 235 237 217 224 215 217 223 242 241 247 250 226 218 232 240 250 241 236 239 235 238 239 244 247 253 261 270 282 297 305 308 307 309 311 312 314 320 325 329 332 333 333 333 333 325 -2147483647 -2147483647 -2147483647 -2147483647 -2147483647 -2147483647 -2147483647 -2147483647 -2147483647 -2147483647 -2147483647 -2147483647 -2147483647 -2147483647 -2147483647 -2147483647 -2147483647 -2147483647 -2147483647 -2147483647
46 44 47 45 62 58 69 74 64 58 58 63 71 79 77 75 67 62 64 66 64 66 64 62 61 62 66 66 69 66 70 74 76 78 80 78 83 79 75 79 86 88 84 70 66 66 71 74 73 71 72 72 68 68 68 69 89 101 100 100 100 98 92 92 79 73 73 75 75 76 80 77 85 76 88 80 79 79 77 78 78 78 79 81 83 87 86 88 91 94 104 116 117 121 123 151 148 120 110 106 103 101 102 96 102 103 103 100 99 100 110 113 122 131 133 143 162 175 181 167 169 168 183 176 168 158 150 148 142 144 145 139 141 133 123 120 123 134 132 132 135 138 141 144 149 158 171 182 198 185 185 202 213 224 213 221 235 234 238 233 226 227 226 225 231 255 259 250 248 233 231 232 249 250 235 230 231 234 227 213 212 213 223 221 234 226 222 218 234 246 253 246 241 240 238 236 240 248 251 258 265 281 299 314 316 318 311 311 314 318 323 323 329 333 335 335 334 333 328 318 -2147483647 -2147483647 -2147483647 -2147483647 -2147483647 -2147483647 -2147483647 -2147483647 -2147483647 -2147483647 -2147483647 -2147483647 -2147483647 -2147483647 -2147483647 -2147483647 -2147483647 -2147483647 -2147483647 -2147483647
43 42 40 42 58 67 74 74 62 59 63 62 64 70 73 66 61 66 66 63 63 64 62 62 62 65 68 69 69 68 68 71 72 81 81 81 81 69 63 65 88 84 77 74 66 63 67 70 75 71 68 64 64 64 65 68 81 100 97 107 104 84 83 81 73 73 73 73 75 77 77 75 76 75 76 76 75 77 77 79 79 78 78 78 81 83 85 85 91 94 94 100 125 124 112 105 106 115 118 106 102 102 110 97 96 102 107 105 101 104 107 114 123 132 136 146 160 185 188 184 179 180 191 180 173 158 156 162 156 153 158 152 152 141 134 124 124 129 134 132 135 139 144 154 159 168 179 194 205 202 198 219 229 234 225 236 236 247 241 234 229 230 240 242 242 263 262 268 259 247 246 252 268 267 253 262 259 244 234 215 206 235 207 217 234 223 212 219 234 246 252 242 236 232 232 236 242 249 256 264 279 293 307 318 311 309 315 319 320 320 324 328 332 335 336 333 332 326 319 -2147483647 -2147483647 -2147483647 -2147483647 -2147483647 -2147483647 -2147483647 -2147483647 -2147483647 -2147483647 -2147483647 -2147483647 -2147483647 -2147483647 -2147483647 -2147483647 -2147483647 -2147483647 -2147483647 -2147483647 -2147483647
43 40 39 42 56 58 84 73 63 65 69 68 69 72 73 71 66 68 72 71 63 60 62 61 63 67 72 75 76 72 71 72 72 74 77 81 80 76 62 60 64 62 60 65 76 71 64 65 75 66 64 61 61 62 63 65 67 72 76 94 91 77 80 73 73 73 72 74 77 78 76 76 75 74 75 75 75 76 77 87 82 78 77 78 79 82 82 83 83 89 93 113 120 115 102 99 91 91 101 105 99 96 103 99 96 97 105 108 103 101 108 123 132 136 140 133 129 145 155 165 168 183 186 181 172 171 161 172 169 169 166 181 160 153 151 136 129 128 131 135 145 157 159 172 171 176 196 210 217 211 205 217 237 243 245 252 252 256 253 240 240 252 257 265 258 275 279 274 264 269 278 269 273 271 273 276 261 244 249 246 226 249 222 207 207 224 211 224 225 237 245 243 240 238 235 231 243 248 259 272 285 299 310 318 323 317 312 318 322 325 323 329 331 334 334 334 330 322 -2147483647 -2147483647 -2147483647 -2147483647 -2147483647 -2147483647 -2147483647 -2147483647 -2147483647 -2147483647 -2147483647 -2147483647 -2147483647 -2147483647 -2147483647 -2147483647 -2147483647 -2147483647 -2147483647 -2147483647 -2147483647 -2147483647
43 40 37 37 44 62 70 60 73 68 81 77 75 70 67 65 68 76 77 71 65 63 63 62 63 73 77 82 79 74 75 76 74 75 79 86 83 74 61 56 55 52 52 52 57 57 66 59 62 65 63 58 58 61 62 63 66 71 81 79 76 73 73 73 73 73 74 75 78 79 79 78 77 75 74 75 75 76 76 87 83 80 81 78 78 79 80 82 83 85 92 104 108 118 92 89 88 88 101 109 113 97 93 93 95 96 96 97 98 98 101 112 111 122 125 122 132 138 127 122 140 154 150 171 183 176 173 187 187 176 172 163 167 169 164 147 133 130 133 139 143 163 177 194 191 192 198 198 217 223 224 220 232 245 261 260 259 265 267 249 254 272 274 274 272 280 291 290 293 299 301 277 276 278 266 263 251 266 277 282 252 257 227 224 212 217 211 210 215 229 228 239 235 230 229 226 241 253 263 276 289 302 308 311 312 321 322 317 322 322 322 328 328 331 333 331 331 325 -2147483647 -2147483647 -2147483647 -2147483647 -2147483647 -2147483647 -2147483647 -2147483647 -2147483647 -2147483647 -2147483647 -2147483647 -2147483647 -2147483647 -2147483647 -2147483647 -2147483647 -2147483647 -2147483647 -2147483647 -2147483647 -2147483647
43 40 37 36 36 39 43 39 61 66 76 81 77 77 78 75 70 76 77 75 66 66 68 64 62 71 78 80 79 77 82 79 78 78 76 63 66 57 57 53 51 51 50 50 54 54 56 53 56 56 56 56 58 58 61 63 66 66 70 73 73 73 73 74 73 73 74 73 73 74 76 73 75 75 74 75 75 76 76 78 84 83 81 79 78 78 79 80 82 85 88 97 108 113 89 86 85 85 90 99 99 91 95 93 93 93 93 94 94 95 97 101 106 119 122 122 109 118 130 143 145 142 129 151 167 181 180 172 170 163 153 152 160 154 140 138 132 132 140 149 148 162 195 206 196 184 187 206 226 235 235 237 238 269 261 261 265 269 271 261 264 283 284 288 291 291 295 304 305 303 292 293 294 294 280 278 283 282 293 288 265 267 258 239 230 206 218 210 207 214 223 233 239 230 227 231 242 256 268 280 293 298 308 312 310 315 321 318 319 323 321 323 327 330 329 329 331 325 -2147483647 -2147483647 -2147483647 -2147483647 -2147483647 -2147483647 -2147483647 -2147483647 -2147483647 -2147483647 -2147483647 -2147483647 -2147483647 -2147483647 -2147483647 -2147483647 -2147483647 -2147483647 -2147483647 -2147483647 -2147483647 -2147483647
40 39 36 35 33 34 34 36 58 65 67 77 76 85 83 75 72 71 73 73 66 66 65 61 64 66 69 76 82 81 84 75 73 62 56 52 49 50 52 54 50 49 49 50 51 51 51 52 53 54 55 56 57 58 61 63 64 64 64 67 69 70 73 73 74 73 74 73 73 73 73 73 74 75 74 75 75 75 75 77 77 79 78 81 78 78 78 80 80 82 85 96 104 95 86 85 85 85 85 86 86 87 89 91 95 94 92 92 93 95 96 99 117 108 103 108 104 122 131 122 124 144 115 124 163 170 155 151 160 169 152 152 162 168 155 138 134 134 144 144 152 167 192 193 196 179 185 196 214 204 213 229 231 249 254 247 247 270 276 272 278 284 291 293 299 303 305 312 314 313 307 312 309 304 293 298 304 303 307 297 283 277 265 251 230 213 206 206 209 211 221 229 235 235 232 240 248 261 273 285 298 302 298 302 310 312 318 315 317 319 318 321 325 326 327 327 322 -2147483647 -2147483647 -2147483647 -2147483647 -2147483647 -2147483647 -2147483647 -2147483647 -2147483647 -2147483647 -2147483647 -2147483647 -2147483647 -2147483647 -2147483647 -2147483647 -2147483647 -2147483647 -2147483647 -2147483647 -2147483647 -2147483647 -2147483647
41 40 37 33 33 32 31 40 57 65 68 71 76 79 80 76 76 74 73 71 71 67 65 65 65 66 68 72 85 87 82 59 54 52 48 48 47 47 47 49 49 46 46 48 48 49 51 51 52 53 54 55 56 57 60 63 63 63 64 65 67 70 73 73 74 74 74 73 73 73 73 74 74 75 76 75 75 75 75 76 77 77 76 76 78 78 78 80 80 81 83 84 86 88 84 84 85 84 84 86 86 88 88 89 90 90 90 90 92 93 95 95 98 99 99 99 100 104 104 104 116 121 110 116 140 182 168 156 150 169 155 158 159 164 175 149 144 139 140 155 168 186 172 200 190 171 184 205 201 197 208 220 209 212 226 233 244 269 262 279 264 278 295 302 306 312 316 320 322 323 318 323 319 312 306 309 311 304 294 287 280 262 257 257 251 230 226 229 218 215 220 229 229 234 240 247 255 268 279 290 295 306 308 314 314 315 315 314 315 316 319 320 322 324 322 314 -2147483647 -2147483647 -2147483647 -2147483647 -2147483647 -2147483647 -2147483647 -2147483647 -2147483647 -2147483647 -2147483647 -2147483647 -2147483647 -2147483647 -2147483647 -2147483647 -2147483647 -2147483647 -2147483647 -2147483647 -2147483647 -2147483647 -2147483647 -2147483647
42 40 43 35 33 31 31 33 39 60 68 71 76 77 76 77 76 75 75 72 71 66 64 68 68 69 68 68 69 71 58 51 51 48 47 46 46 46 46 47 46 46 46 46 47 48 49 51 51 53 53 53 56 57 59 59 60 62 64 67 69 72 73 73 74 75 74 73 73 73 73 74 74 76 76 76 76 76 76 76 76 76 77 77 77 77 78 78 80 81 81 82 83 84 84 83 83 84 85 86 86 91 97 96 94 94 93 90 92 92 93 93 93 95 95 96 98 103 101 102 105 111 107 110 119 147 167 152 157 150 155 159 160 169 165 162 162 152 143 149 162 179 176 176 164 173 194 213 200 186 197 211 195 196 203 213 226 242 274 268 249 233 289 295 314 319 324 327 329 332 330 332 324 322 320 320 320 313 293 271 264 267 245 240 244 233 219 214 217 216 218 225 232 238 245 252 261 273 286 295 294 305 304 308 309 307 309 311 309 315 315 319 323 318 -2147483647 -2147483647 -2147483647 -2147483647 -2147483647 -2147483647 -2147483647 -2147483647 -2147483647 -2147483647 -2147483647 -2147483647 -2147483647 -2147483647 -2147483647 -2147483647 -2147483647 -2147483647 -2147483647 -2147483647 -2147483647 -2147483647 -2147483647 -2147483647 -2147483647 -2147483647
42 39 43 38 34 31 30 30 37 51 69 71 74 76 76 76 74 74 72 69 67 65 66 68 70 72 72 66 58 52 52 47 49 47 47 45 46 44 45 45 45 46 46 46 46 47 49 49 49 51 53 54 55 57 58 59 59 62 64 66 69 70 72 74 75 75 74 74 74 73 74 74 75 76 76 76 76 76 77 77 77 77 77 77 77 77 78 78 80 81 81 83 83 83 84 84 86 86 86 86 88 91 95 100 101 101 96 90 90 90 90 90 90 91 93 94 95 96 98 100 103 110 105 107 119 153 166 158 159 153 145 153 162 165 157 157 154 150 147 152 161 163 163 158 164 187 200 207 204 191 188 189 185 200 224 237 246 263 258 219 200 220 232 275 320 323 329 332 335 337 338 338 337 334 330 335 328 321 301 278 264 253 240 232 232 224 224 227 227 227 228 226 234 240 243 252 256 272 287 294 291 297 298 299 304 304 304 306 312 315 315 316 311 -2147483647 -2147483647 -2147483647 -2147483647 -2147483647 -2147483647 -2147483647 -2147483647 -2147483647 -2147483647 -2147483647 -2147483647 -2147483647 -2147483647 -2147483647 -2147483647 -2147483647 -2147483647 -2147483647 -2147483647 -2147483647 -2147483647 -2147483647 -2147483647 -2147483647 -2147483647 -2147483647
45 41 45 38 36 32 31 32 33 38 46 47 46 55 64 76 74 74 73 71 69 69 72 72 73 76 77 64 50 45 43 42 44 43 44 44 44 44 45 45 45 45 46 46 46 47 47 48 49 51 52 54 55 55 57 58 59 62 63 68 70 72 74 75 75 74 74 73 73 73 74 75 75 76 76 76 76 77 77 77 76 76 76 76 76 76 77 78 80 81 81 84 84 85 84 85 86 86 86 88 88 90 91 93 96 96 92 91 88 88 89 89 88 91 92 92 92 95 96 99 101 102 101 104 115 129 133 166 167 157 147 156 168 172 167 166 160 157 145 159 156 145 149 157 172 198 207 192 189 187 178 181 190 207 223 226 238 233 218 200 184 206 222 254 284 334 333 339 340 342 345 343 345 344 341 327 300 292 283 262 255 257 239 240 236 236 241 237 239 240 239 243 245 248 252 257 257 270 281 288 290 291 293 295 297 300 303 306 310 314 313 300 -2147483647 -2147483647 -2147483647 -2147483647 -2147483647 -2147483647 -2147483647 -2147483647 -2147483647 -2147483647 -2147483647 -2147483647 -2147483647 -2147483647 -2147483647 -2147483647 -2147483647 -2147483647 -2147483647 -2147483647 -2147483647 -2147483647 -2147483647 -2147483647 -2147483647 -2147483647 -2147483647 -2147483647
49 41 41 43 36 34 33 30 32 31 34 34 36 44 62 76 75 76 75 75 73 73 75 73 72 75 74 63 46 43 41 41 41 41 43 43 44 45 46 45 45 46 46 46 46 46 47 47 48 51 52 52 53 55 58 59 60 62 63 66 69 71 74 75 75 75 74 74 74 75 75 75 76 76 74 75 76 77 77 78 78 77 76 76 76 76 77 77 80 80 82 84 86 86 86 86 87 88 87 88 88 88 90 91 92 92 91 89 88 88 88 88 89 89 90 92 92 95 98 101 103 103 102 102 107 114 123 148 166 157 151 156 162 172 175 165 160 152 148 160 145 141 155 167 171 188 201 200 190 169 165 168 197 197 214 227 218 206 226 196 191 215 241 264 330 336 307 347 345 319 296 300 297 321 329 315 292 275 268 269 263 254 255 248 247 250 244 240 242 238 242 246 247 249 252 260 266 268 272 285 289 290 290 291 297 297 301 305 307 307 300 -2147483647 -2147483647 -2147483647 -2147483647 -2147483647 -2147483647 -2147483647 -2147483647 -2147483647 -2147483647 -2147483647 -2147483647 -2147483647 -2147483647 -2147483647 -2147483647 -2147483647 -2147483647 -2147483647 -2147483647 -2147483647 -2147483647 -2147483647 -2147483647 -2147483647 -2147483647 -2147483647 -2147483647 -2147483647
43 40 38 42 39 34 34 33 30 29 31 35 39 44 50 48 57 76 78 79 78 77 76 74 78 78 71 57 49 43 40 40 40 41 41 43 43 45 46 46 46 46 46 45 46 46 47 47 49 50 51 53 53 56 58 60 62 63 66 66 69 71 73 75 75 75 75 75 75 75 75 75 74 74 74 76 77 77 78 78 78 77 76 76 76 77 77 79 80 82 83 85 86 88 89 89 89 90 88 88 88 88 89 89 91 91 92 90 90 87 87 87 88 90 90 93 94 96 99 102 104 104 105 102 105 110 121 141 168 151 146 160 168 178 181 170 168 157 147 145 141 140 146 156 172 195 182 164 165 176 152 168 173 188 212 227 193 195 221 184 181 217 278 284 262 251 236 312 345 327 259 275 254 300 337 316 293 289 283 281 266 254 235 226 232 241 237 233 232 233 243 249 250 253 259 265 271 275 279 278 280 284 284 287 293 295 299 302 302 297 -2147483647 -2147483647 -2147483647 -2147483647 -2147483647 -2147483647 -2147483647 -2147483647 -2147483647 -2147483647 -2147483647 -2147483647 -2147483647 -2147483647 -2147483647 -2147483647 -2147483647 -2147483647 -2147483647 -2147483647 -2147483647 -2147483647 -2147483647 -2147483647 -2147483647 -2147483647 -2147483647 -2147483647 -2147483647 -2147483647
40 38 38 38 42 36 37 37 31 31 31 32 34 34 38 40 47 65 67 71 65 58 57 59 68 66 64 62 50 40 40 40 40 40 41 41 43 45 47 46 46 46 46 45 46 46 46 47 48 50 50 53 55 56 59 61 64 67 68 69 71 72 75 75 76 76 75 75 75 75 74 74 74 75 76 75 77 77 78 78 78 78 78 76 76 77 79 80 80 83 84 86 87 88 91 92 92 91 90 90 90 89 89 89 89 89 89 89 88 88 86 87 89 90 93 96 98 98 99 101 104 103 103 103 103 109 119 131 147 142 145 156 178 180 181 168 171 167 163 153 144 156 164 161 161 160 159 163 159 151 148 148 169 199 218 225 189 167 177 189 202 202 228 277 218 216 234 241 263 274 239 232 260 312 339 282 278 264 272 261 256 244 234 231 224 225 231 229 231 228 237 242 249 249 257 261 266 270 273 277 279 280 284 288 290 293 295 296 -2147483647 -2147483647 -2147483647 -2147483647 -2147483647 -2147483647 -2147483647 -2147483647 -2147483647 -2147483647 -2147483647 -2147483647 -2147483647 -2147483647 -2147483647 -2147483647 -2147483647 -2147483647 -2147483647 -2147483647 -2147483647 -2147483647 -2147483647 -2147483647 -2147483647 -2147483647 -2147483647 -2147483647 -2147483647 -2147483647 -2147483647 -2147483647
40 38 39 40 44 39 39 36 32 33 31 32 33 37 41 49 57 55 52 56 56 52 49 52 55 55 58 60 48 42 40 40 40 39 41 41 41 43 45 48 46 47 46 46 46 46 46 46 48 49 51 53 55 58 59 61 64 67 70 72 73 75 76 76 75 75 76 76 75 75 75 75 74 74 75 76 77 77 78 78 78 79 79 79 79 79 79 80 83 85 85 87 88 91 91 91 92 91 91 91 91 91 91 90 91 91 90 90 88 88 86 87 88 91 97 99 97 96 97 102 105 105 102 101 102 107 115 138 145 143 144 148 154 158 160 160 171 171 165 140 143 166 165 157 155 153 153 157 169 163 150 148 164 190 203 195 180 168 176 185 205 220 227 219 202 215 232 259 211 268 223 243 256 335 282 248 216 219 213 215 223 228 222 228 224 223 220 225 231 233 233 239 249 252 252 262 266 268 269 273 273 278 283 287 290 292 288 -2147483647 -2147483647 -2147483647 -2147483647 -2147483647 -2147483647 -2147483647 -2147483647 -2147483647 -2147483647 -2147483647 -2147483647 -2147483647 -2147483647 -2147483647 -2147483647 -2147483647 -2147483647 -2147483647 -2147483647 -2147483647 -2147483647 -2147483647 -2147483647 -2147483647 -2147483647 -2147483647 -2147483647 -2147483647 -2147483647 -2147483647 -2147483647 -2147483647
44 42 39 38 43 44 44 43 34 36 33 34 35 36 41 53 51 53 50 56 52 53 47 47 50 52 57 56 56 47 42 41 40 39 40 40 42 43 45 47 48 46 46 46 46 47 47 47 48 51 54 55 56 58 60 63 65 68 71 73 75 77 78 78 78 78 77 77 76 76 76 76 76 76 76 77 78 78 79 78 78 80 79 79 79 79 79 82 83 84 87 89 90 90 91 91 91 92 95 95 95 94 94 94 94 94 93 92 91 89 89 86 89 92 103 104 99 95 96 101 107 107 105 104 101 104 117 136 150 146 149 151 155 155 151 155 147 144 141 140 148 164 167 162 157 152 151 156 154 154 155 155 166 174 177 179 179 165 161 163 195 197 208 198 193 211 218 207 191 204 220 240 252 288 229 208 196 192 209 207 207 205 207 215 219 219 222 224 227 235 240 240 248 250 253 256 260 265 266 269 274 278 282 284 287 286 -2147483647 -2147483647 -2147483647 -2147483647 -2147483647 -2147483647 -2147483647 -2147483647 -2147483647 -2147483647 -2147483647 -2147483647 -2147483647 -2147483647 -2147483647 -2147483647 -2147483647 -2147483647 -2147483647 -2147483647 -2147483647 -2147483647 -2147483647 -2147483647 -2147483647 -2147483647 -2147483647 -2147483647 -2147483647 -2147483647 -2147483647 -2147483647 -2147483647 -2147483647
40 38 39 41 42 44 47 47 41 38 37 37 39 39 46 50 51 50 48 47 48 49 47 45 49 52 51 56 60 48 44 42 39 39 39 39 41 43 46 47 47 47 47 46 46 46 46 45 48 50 53 56 58 60 63 65 69 71 73 76 77 80 80 79 79 79 79 79 78 78 78 77 77 77 77 78 78 78 79 79 80 81 81 79 79 79 82 82 84 86 87 87 88 89 90 89 90 92 95 94 94 94 94 97 102 101 103 100 93 89 87 86 87 91 97 98 96 92 95 101 101 102 104 111 103 104 119 134 147 145 149 154 156 154 146 152 150 142 137 137 143 151 160 157 154 151 150 150 154 146 145 154 179 181 171 174 170 168 161 162 170 176 192 201 190 191 205 185 185 204 229 247 226 209 202 196 191 191 206 206 205 200 201 204 214 220 224 225 226 231 241 241 246 247 248 252 255 260 265 269 272 276 280 282 281 -2147483647 -2147483647 -2147483647 -2147483647 -2147483647 -2147483647 -2147483647 -2147483647 -2147483647 -2147483647 -2147483647 -2147483647 -2147483647 -2147483647 -2147483647 -2147483647 -2147483647 -2147483647 -2147483647 -2147483647 -2147483647 -2147483647 -2147483647 -2147483647 -2147483647 -2147483647 -2147483647 -2147483647 -2147483647 -2147483647 -2147483647 -2147483647 -2147483647 -2147483647 -2147483647
40 39 38 40 40 45 51 54 52 44 41 41 44 44 49 49 47 47 45 46 45 43 44 43 47 48 50 55 55 47 44 42 42 40 40 40 41 43 46 46 47 48 47 47 47 47 45 45 48 51 53 56 58 60 66 69 71 76 78 78 81 82 81 81 81 82 82 82 81 81 80 80 80 80 79 78 78 80 80 80 80 80 80 80 80 81 81 84 84 86 87 87 87 87 88 88 88 92 92 91 91 91 91 94 96 96 99 102 93 89 88 85 88 95 95 94 92 89 94 101 100 99 103 104 97 102 117 121 139 140 148 154 153 148 142 147 153 150 142 135 142 154 161 160 160 158 155 147 146 144 149 148 151 159 158 171 181 173 166 155 165 162 178 192 182 178 193 179 189 200 204 217 215 208 198 193 190 188 200 201 208 206 208 205 210 212 218 227 231 234 235 243 243 247 253 252 257 261 264 267 270 274 276 273 -2147483647 -2147483647 -2147483647 -2147483647 -2147483647 -2147483647 -2147483647 -2147483647 -2147483647 -2147483647 -2147483647 -2147483647 -2147483647 -2147483647 -2147483647 -2147483647 -2147483647 -2147483647 -2147483647 -2147483647 -2147483647 -2147483647 -2147483647 -2147483647 -2147483647 -2147483647 -2147483647 -2147483647 -2147483647 -2147483647 -2147483647 -2147483647 -2147483647 -2147483647 -2147483647 -2147483647
39 41 44 43 42 43 46 48 53 50 45 46 52 49 46 46 45 44 44 46 48 46 44 43 47 50 53 55 58 48 44 42 41 41 40 40 41 44 44 46 48 48 48 48 47 47 46 46 48 51 54 56 58 61 65 69 72 75 79 83 84 85 86 85 85 85 85 84 84 83 83 83 83 82 81 81 81 81 81 81 80 80 80 81 81 81 83 84 87 89 90 88 87 86 88 87 88 90 90 89 90 90 90 91 90 90 93 95 89 90 89 87 88 92 92 98 94 89 99 107 107 94 102 107 97 95 107 118 135 135 143 146 153 153 144 142 156 150 140 133 142 151 167 168 164 165 159 154 153 147 145 145 146 148 150 164 163 171 163 156 149 153 172 185 185 175 171 175 184 198 203 201 194 205 207 202 191 188 187 193 202 207 210 212 216 216 220 226 231 236 238 241 246 248 251 254 258 260 263 266 271 273 273 -2147483647 -2147483647 -2147483647 -2147483647 -2147483647 -2147483647 -2147483647 -2147483647 -2147483647 -2147483647 -2147483647 -2147483647 -2147483647 -2147483647 -2147483647 -2147483647 -2147483647 -2147483647 -2147483647 -2147483647 -2147483647 -2147483647 -2147483647 -2147483647 -2147483647 -2147483647 -2147483647 -2147483647 -2147483647 -2147483647 -2147483647 -2147483647 -2147483647 -2147483647 -2147483647 -2147483647 -2147483647
41 42 47 51 44 43 45 46 45 52 62 57 61 54 49 48 46 44 41 43 44 46 44 43 50 57 57 63 58 54 50 46 42 41 41 40 42 43 44 47 48 48 50 48 48 48 45 45 48 51 54 56 59 64 67 70 75 78 80 83 87 87 88 88 88 88 88 87 86 86 86 85 84 83 83 83 83 82 81 81 81 81 82 83 83 83 83 87 94 97 93 89 87 86 88 88 90 90 90 89 89 89 89 89 88 86 89 86 85 84 85 84 85 87 87 88 93 87 99 97 97 92 100 107 95 103 120 131 138 136 134 137 141 142 138 135 145 153 147 136 141 156 166 164 156 154 162 164 164 163 163 162 158 152 148 157 153 165 180 174 161 149 147 174 181 168 163 181 185 185 182 177 186 203 202 197 196 188 186 186 192 195 203 207 213 219 226 230 232 235 238 241 244 247 251 255 258 261 262 263 265 267 -2147483647 -2147483647 -2147483647 -2147483647 -2147483647 -2147483647 -2147483647 -2147483647 -2147483647 -2147483647 -2147483647 -2147483647 -2147483647 -2147483647 -2147483647 -2147483647 -2147483647 -2147483647 -2147483647 -2147483647 -2147483647 -2147483647 -2147483647 -2147483647 -2147483647 -2147483647 -2147483647 -2147483647 -2147483647 -2147483647 -2147483647 -2147483647 -2147483647 -2147483647 -2147483647 -2147483647 -2147483647 -2147483647
40 40 41 40 42 43 44 44 46 54 59 66 60 55 54 52 50 47 45 41 40 44 43 43 44 47 53 53 48 48 48 46 43 42 41 41 42 43 45 47 47 49 51 49 49 49 48 46 48 51 55 59 64 68 73 79 83 84 86 86 87 89 89 89 89 89 89 90 90 90 89 88 86 85 84 84 84 84 83 83 83 83 83 83 83 83 84 87 90 94 93 91 87 87 87 89 92 93 93 90 89 88 89 89 88 88 86 85 85 85 86 85 84 83 81 80 79 78 80 81 81 80 83 83 85 98 104 111 126 131 132 131 141 135 142 136 136 148 143 133 133 139 150 152 151 148 159 167 168 173 173 171 168 160 151 148 148 147 153 171 164 144 143 171 174 158 154 175 175 175 163 162 174 180 192 194 193 195 191 191 196 199 204 207 214 221 226 232 236 240 237 241 241 248 253 256 257 260 258 256 -2147483647 -2147483647 -2147483647 -2147483647 -2147483647 -2147483647 -2147483647 -2147483647 -2147483647 -2147483647 -2147483647 -2147483647 -2147483647 -2147483647 -2147483647 -2147483647 -2147483647 -2147483647 -2147483647 -2147483647 -2147483647 -2147483647 -2147483647 -2147483647 -2147483647 -2147483647 -2147483647 -2147483647 -2147483647 -2147483647 -2147483647 -2147483647 -2147483647 -2147483647 -2147483647 -2147483647 -2147483647 -2147483647 -2147483647 -2147483647
41 41 41 40 41 44 43 44 51 58 53 55 57 55 52 49 48 47 42 44 40 43 41 43 47 51 56 55 50 48 46 46 46 45 42 41 41 43 44 45 46 48 49 49 48 47 46 46 49 53 60 64 69 72 77 81 85 87 87 87 88 89 90 90 89 89 89 90 91 93 92 91 89 88 88 89 88 88 86 85 85 84 83 84 84 85 87 90 94 94 92 90 90 88 89 92 96 97 95 94 92 89 89 88 88 89 89 88 86 86 86 85 85 84 81 80 80 77 77 77 77 77 76 77 82 86 91 99 108 117 120 124 124 124 127 128 128 132 135 136 133 130 140 143 137 144 145 150 144 151 157 163 168 168 168 169 170 162 144 140 151 148 137 141 156 168 158 147 156 154 153 152 156 171 182 182 182 184 186 193 198 202 208 213 219 226 231 236 239 236 237 239 245 249 252 253 254 253 251 -2147483647 -2147483647 -2147483647 -2147483647 -2147483647 -2147483647 -2147483647 -2147483647 -2147483647 -2147483647 -2147483647 -2147483647 -2147483647 -2147483647 -2147483647 -2147483647 -2147483647 -2147483647 -2147483647 -2147483647 -2147483647 -2147483647 -2147483647 -2147483647 -2147483647 -2147483647 -2147483647 -2147483647 -2147483647 -2147483647 -2147483647 -2147483647 -2147483647 -2147483647 -2147483647 -2147483647 -2147483647 -2147483647 -2147483647 -2147483647 -2147483647
43 43 43 42 43 43 44 49 51 50 53 47 53 50 47 48 46 44 41 39 38 39 43 44 45 50 53 52 49 48 45 45 45 45 45 42 42 42 44 45 45 48 48 48 47 47 46 47 49 54 59 64 72 78 80 81 83 86 87 87 88 89 91 92 91 90 89 89 91 92 93 94 94 94 94 93 93 92 91 88 87 86 85 86 89 95 98 105 111 115 104 100 95 91 91 93 97 98 97 94 92 89 89 87 88 90 89 89 88 87 86 86 85 85 84 83 80 77 77 75 75 74 74 75 77 81 84 88 92 99 104 110 116 121 124 123 124 126 128 133 131 130 128 130 133 132 134 135 135 137 139 139 143 147 161 169 171 164 150 134 142 143 142 135 133 156 176 169 158 151 159 161 158 154 161 169 179 181 182 187 195 201 209 214 217 224 229 234 235 236 238 242 247 248 250 250 249 246 -2147483647 -2147483647 -2147483647 -2147483647 -2147483647 -2147483647 -2147483647 -2147483647 -2147483647 -2147483647 -2147483647 -2147483647 -2147483647 -2147483647 -2147483647 -2147483647 -2147483647 -2147483647 -2147483647 -2147483647 -2147483647 -2147483647 -2147483647 -2147483647 -2147483647 -2147483647 -2147483647 -2147483647 -2147483647 -2147483647 -2147483647 -2147483647 -2147483647 -2147483647 -2147483647 -2147483647 -2147483647 -2147483647 -2147483647 -2147483647 -2147483647 -2147483647
46 47 46 45 46 44 43 43 44 46 46 47 47 46 44 42 41 41 39 41 39 39 42 43 43 44 46 49 49 48 47 47 46 46 46 46 45 42 43 45 46 47 47 46 47 47 46 47 51 56 60 67 75 78 77 79 84 84 88 89 89 90 92 92 91 91 90 90 90 92 93 94 95 96 96 96 97 94 93 91 89 88 88 88 88 88 93 101 108 108 101 96 100 94 99 109 106 104 96 94 92 89 87 86 87 90 93 92 90 89 88 87 86 85 84 82 80 78 75 75 74 72 72 73 75 78 80 84 89 93 101 109 114 121 124 124 125 127 130 133 136 132 133 131 131 133 132 137 138 138 138 140 138 138 137 144 138 139 137 138 149 152 146 140 126 146 168 163 173 172 178 173 164 163 165 162 170 179 187 186 190 200 206 212 219 222 228 229 232 237 241 243 246 248 251 251 247 -2147483647 -2147483647 -2147483647 -2147483647 -2147483647 -2147483647 -2147483647 -2147483647 -2147483647 -2147483647 -2147483647 -2147483647 -2147483647 -2147483647 -2147483647 -2147483647 -2147483647 -2147483647 -2147483647 -2147483647 -2147483647 -2147483647 -2147483647 -2147483647 -2147483647 -2147483647 -2147483647 -2147483647 -2147483647 -2147483647 -2147483647 -2147483647 -2147483647 -2147483647 -2147483647 -2147483647 -2147483647 -2147483647 -2147483647 -2147483647 -2147483647 -2147483647 -2147483647
50 51 51 49 49 47 46 45 46 46 46 47 48 46 46 44 42 41 40 38 38 39 42 42 42 44 49 49 50 51 51 50 50 49 47 46 46 44 44 45 46 48 48 46 46 46 47 49 51 56 59 64 69 74 75 79 79 83 86 89 90 91 92 91 91 93 92 92 92 92 93 95 95 95 96 96 95 95 94 93 92 91 91 95 96 96 91 95 97 99 96 94 93 98 104 102 102 109 108 105 97 93 87 87 88 91 93 98 96 93 91 90 90 89 86 85 82 81 78 75 75 72 72 73 74 78 82 87 90 93 102 111 121 124 128 130 132 135 134 135 135 136 138 142 155 159 158 159 159 159 150 147 141 143 141 141 139 145 140 143 143 146 132 122 125 135 140 141 161 162 171 174 169 170 167 169 171 177 188 191 191 197 206 210 216 220 222 225 230 238 243 245 246 249 251 249 -2147483647 -2147483647 -2147483647 -2147483647 -2147483647 -2147483647 -2147483647 -2147483647 -2147483647 -2147483647 -2147483647 -2147483647 -2147483647 -2147483647 -2147483647 -2147483647 -2147483647 -2147483647 -2147483647 -2147483647 -2147483647 -2147483647 -2147483647 -2147483647 -2147483647 -2147483647 -2147483647 -2147483647 -2147483647 -2147483647 -2147483647 -2147483647 -2147483647 -2147483647 -2147483647 -2147483647 -2147483647 -2147483647 -2147483647 -2147483647 -2147483647 -2147483647 -2147483647 -2147483647
58 66 66 59 57 53 51 50 50 49 49 50 53 53 51 48 46 41 38 38 37 41 42 42 43 46 47 50 51 52 51 51 51 49 49 48 47 46 45 45 46 47 46 45 46 46 48 50 51 54 59 64 68 72 73 77 80 82 84 87 90 90 91 90 91 92 93 93 94 94 94 96 96 96 97 97 98 98 96 96 97 101 96 95 94 94 94 94 94 94 95 94 94 94 93 95 96 97 94 96 109 94 102 106 98 93 95 99 99 99 97 95 92 91 90 88 87 85 81 81 77 75 72 72 75 78 86 93 100 102 107 115 123 125 125 122 121 121 121 121 127 126 131 142 145 164 174 172 170 178 172 169 167 168 164 153 159 157 148 142 136 129 125 122 121 122 124 131 152 152 169 168 164 164 173 176 177 177 185 194 195 200 205 210 213 218 218 220 227 236 241 244 245 244 244 -2147483647 -2147483647 -2147483647 -2147483647 -2147483647 -2147483647 -2147483647 -2147483647 -2147483647 -2147483647 -2147483647 -2147483647 -2147483647 -2147483647 -2147483647 -2147483647 -2147483647 -2147483647 -2147483647 -2147483647 -2147483647 -2147483647 -2147483647 -2147483647 -2147483647 -2147483647 -2147483647 -2147483647 -2147483647 -2147483647 -2147483647 -2147483647 -2147483647 -2147483647 -2147483647 -2147483647 -2147483647 -2147483647 -2147483647 -2147483647 -2147483647 -2147483647 -2147483647 -2147483647 -2147483647
67 63 62 61 64 64 62 60 60 58 58 59 57 54 50 48 46 45 44 41 39 40 42 43 44 47 49 54 59 58 56 56 54 54 54 52 52 49 47 45 47 47 45 47 50 52 53 55 59 65 70 79 85 88 88 88 90 91 91 91 93 93 92 92 92 92 93 94 96 96 97 97 97 97 98 100 102 102 104 109 107 108 108 96 95 95 95 97 97 98 99 99 102 103 105 104 96 96 93 91 88 86 85 89 96 94 103 100 96 99 103 101 98 99 102 100 97 97 93 90 87 91 84 73 78 84 93 105 106 101 107 119 130 141 144 139 133 128 129 129 128 123 125 130 136 155 171 171 172 172 163 162 171 173 173 178 181 184 184 174 154 143 140 140 148 133 129 129 139 155 163 169 167 163 169 178 182 177 183 192 196 201 205 208 214 216 216 219 227 235 236 238 235 -2147483647 -2147483647 -2147483647 -2147483647 -2147483647 -2147483647 -2147483647 -2147483647 -2147483647 -2147483647 -2147483647 -2147483647 -2147483647 -2147483647 -2147483647 -2147483647 -2147483647 -2147483647 -2147483647 -2147483647 -2147483647 -2147483647 -2147483647 -2147483647 -2147483647 -2147483647 -2147483647 -2147483647 -2147483647 -2147483647 -2147483647 -2147483647 -2147483647 -2147483647 -2147483647 -2147483647 -2147483647 -2147483647 -2147483647 -2147483647 -2147483647 -2147483647 -2147483647 -2147483647 -2147483647 -2147483647 -2147483647
66 65 64 63 62 62 63 62 62 64 67 68 65 66 65 65 63 53 49 45 46 45 45 45 46 49 53 59 62 66 66 63 63 65 68 71 71 60 53 47 48 49 49 55 61 59 64 67 75 77 78 81 87 91 98 97 95 95 96 96 97 100 100 100 100 100 100 100 100 99 100 104 102 101 103 106 103 104 104 105 106 105 100 97 97 100 103 102 103 103 102 103 103 103 101 100 98 103 99 98 98 93 90 85 83 87 92 93 99 108 105 100 98 94 96 98 100 107 109 107 106 101 94 83 91 94 102 115 105 100 121 135 141 138 135 139 149 155 151 147 137 129 126 124 125 134 136 130 134 144 153 161 169 176 177 185 191 194 197 201 206 195 184 175 179 170 158 141 153 159 162 161 170 170 170 174 178 182 186 190 197 199 204 209 214 217 221 225 231 234 235 -2147483647 -2147483647 -2147483647 -2147483647 -2147483647 -2147483647 -2147483647 -2147483647 -2147483647 -2147483647 -2147483647 -2147483647 -2147483647 -2147483647 -2147483647 -2147483647 -2147483647 -2147483647 -2147483647 -2147483647 -2147483647 -2147483647 -2147483647 -2147483647 -2147483647 -2147483647 -2147483647 -2147483647 -2147483647 -2147483647 -2147483647 -2147483647 -2147483647 -2147483647 -2147483647 -2147483647 -2147483647 -2147483647 -2147483647 -2147483647 -2147483647 -2147483647 -2147483647 -2147483647 -2147483647 -2147483647 -2147483647 -2147483647 -2147483647
70 70 68 66 65 64 66 64 64 66 75 66 65 69 70 72 71 69 68 64 62 55 52 50 51 54 57 66 75 81 87 85 84 79 77 67 59 57 57 57 75 75 81 80 97 95 99 103 103 100 111 115 118 122 128 124 114 111 101 92 89 94 99 105 110 112 111 110 110 108 106 106 106 105 105 106 105 108 109 108 109 111 106 105 106 108 110 108 111 110 109 110 106 105 105 104 103 99 98 96 93 91 90 90 84 90 98 94 97 105 108 103 101 96 103 99 96 100 99 92 88 91 93 97 87 88 86 86 93 95 112 109 120 122 124 114 121 130 132 126 131 142 142 133 134 124 125 135 148 158 163 171 182 189 193 194 191 187 186 175 176 195 191 175 173 168 157 148 154 167 163 160 167 168 169 173 181 184 187 191 194 197 201 208 216 219 223 224 224 -2147483647 -2147483647 -2147483647 -2147483647 -2147483647 -2147483647 -2147483647 -2147483647 -2147483647 -2147483647 -2147483647 -2147483647 -2147483647 -2147483647 -2147483647 -2147483647 -2147483647 -2147483647 -2147483647 -2147483647 -2147483647 -2147483647 -2147483647 -2147483647 -2147483647 -2147483647 -2147483647 -2147483647 -2147483647 -2147483647 -2147483647 -2147483647 -2147483647 -2147483647 -2147483647 -2147483647 -2147483647 -2147483647 -2147483647 -2147483647 -2147483647 -2147483647 -2147483647 -2147483647 -2147483647 -2147483647 -2147483647 -2147483647 -2147483647 -2147483647 -2147483647
76 73 71 69 72 71 69 66 68 71 72 67 66 69 64 62 63 56 55 53 52 51 51 51 56 60 63 65 68 71 77 77 77 77 77 82 73 71 67 62 69 73 88 84 94 107 114 116 114 110 110 102 100 109 119 125 127 121 107 102 95 95 100 103 107 109 111 109 110 109 110 110 110 110 108 110 112 116 116 117 116 117 118 118 120 119 119 119 120 115 114 112 112 112 111 108 106 104 102 98 96 92 88 86 84 84 88 89 92 97 96 96 95 93 91 92 96 97 93 93 89 84 83 92 96 95 94 96 90 93 95 94 100 101 100 106 104 121 123 119 117 126 129 129 123 121 138 150 157 162 171 169 168 168 184 180 185 172 163 166 169 168 181 177 172 169 159 151 165 165 164 164 163 167 170 175 178 183 185 191 192 192 198 208 216 219 219 -2147483647 -2147483647 -2147483647 -2147483647 -2147483647 -2147483647 -2147483647 -2147483647 -2147483647 -2147483647 -2147483647 -2147483647 -2147483647 -2147483647 -2147483647 -2147483647 -2147483647 -2147483647 -2147483647 -2147483647 -2147483647 -2147483647 -2147483647 -2147483647 -2147483647 -2147483647 -2147483647 -2147483647 -2147483647 -2147483647 -2147483647 -2147483647 -2147483647 -2147483647 -2147483647 -2147483647 -2147483647 -2147483647 -2147483647 -2147483647 -2147483647 -2147483647 -2147483647 -2147483647 -2147483647 -2147483647 -2147483647 -2147483647 -2147483647 -2147483647 -2147483647 -2147483647 -2147483647
78 76 74 72 74 71 68 67 67 66 65 63 63 62 64 68 70 56 56 56 54 52 53 55 56 59 63 68 77 86 94 108 116 87 108 102 92 88 74 71 88 95 100 103 104 89 93 84 78 81 90 89 91 90 90 94 108 123 127 126 117 109 124 131 136 133 125 123 121 119 119 123 128 128 117 121 123 123 124 125 119 119 120 126 128 127 126 123 123 120 119 117 116 115 114 114 110 108 105 103 99 98 94 90 90 90 89 90 91 91 94 93 93 91 92 93 98 101 96 92 88 86 84 85 86 87 89 90 91 92 93 93 94 91 93 93 96 99 100 106 116 117 124 130 121 125 135 144 155 162 159 161 162 160 159 161 165 164 162 156 160 165 169 172 174 173 166 166 156 165 167 163 165 167 171 175 177 183 187 188 190 193 202 210 215 218 -2147483647 -2147483647 -2147483647 -2147483647 -2147483647 -2147483647 -2147483647 -2147483647 -2147483647 -2147483647 -2147483647 -2147483647 -2147483647 -2147483647 -2147483647 -2147483647 -2147483647 -2147483647 -2147483647 -2147483647 -2147483647 -2147483647 -2147483647 -2147483647 -2147483647 -2147483647 -2147483647 -2147483647 -2147483647 -2147483647 -2147483647 -2147483647 -2147483647 -2147483647 -2147483647 -2147483647 -2147483647 -2147483647 -2147483647 -2147483647 -2147483647 -2147483647 -2147483647 -2147483647 -2147483647 -2147483647 -2147483647 -2147483647 -2147483647 -2147483647 -2147483647 -2147483647 -2147483647 -2147483647
81 80 78 76 74 72 68 70 71 73 70 68 69 63 64 67 64 61 58 60 60 65 67 63 72 79 85 85 90 86 89 92 89 74 79 83 82 74 57 59 66 61 61 65 69 66 74 74 80 96 98 97 98 93 91 96 96 98 99 109 116 107 128 128 128 129 127 127 131 127 127 126 121 117 117 119 120 120 121 121 128 134 141 146 140 133 130 126 125 126 129 127 124 124 122 118 117 115 112 111 109 106 101 100 98 97 94 93 93 93 93 94 92 92 92 94 98 101 97 93 92 88 87 87 88 89 90 90 92 93 95 94 94 93 92 92 93 95 97 99 103 113 117 120 122 121 135 143 145 150 154 158 160 160 159 163 165 164 162 159 158 169 169 167 166 170 173 170 161 158 165 167 168 168 172 175 181 186 190 193 196 202 207 209 208 -2147483647 -2147483647 -2147483647 -2147483647 -2147483647 -2147483647 -2147483647 -2147483647 -2147483647 -2147483647 -2147483647 -2147483647 -2147483647 -2147483647 -2147483647 -2147483647 -2147483647 -2147483647 -2147483647 -2147483647 -2147483647 -2147483647 -2147483647 -2147483647 -2147483647 -2147483647 -2147483647 -2147483647 -2147483647 -2147483647 -2147483647 -2147483647 -2147483647 -2147483647 -2147483647 -2147483647 -2147483647 -2147483647 -2147483647 -2147483647 -2147483647 -2147483647 -2147483647 -2147483647 -2147483647 -2147483647 -2147483647 -2147483647 -2147483647 -2147483647 -2147483647 -2147483647 -2147483647 -2147483647 -2147483647
84 82 81 79 78 77 75 70 70 69 68 68 68 69 68 65 65 65 67 64 63 61 62 61 62 62 64 67 67 69 69 70 70 69 65 64 68 69 54 56 57 55 62 68 74 67 75 67 72 79 87 84 92 82 81 95 90 94 91 85 88 86 95 99 99 101 104 106 110 112 115 117 119 123 125 127 126 128 128 127 127 127 129 131 133 133 138 135 137 142 144 144 144 141 134 128 126 122 120 119 117 115 112 107 103 102 99 99 98 101 99 97 96 96 98 98 99 102 102 99 99 92 92 92 91 92 93 94 95 96 97 95 95 93 93 93 94 96 107 110 117 118 121 121 120 118 125 134 139 144 152 153 156 158 160 157 161 163 163 166 164 162 165 169 174 166 165 169 167 161 161 162 167 169 175 178 183 186 190 194 199 203 203 -2147483647 -2147483647 -2147483647 -2147483647 -2147483647 -2147483647 -2147483647 -2147483647 -2147483647 -2147483647 -2147483647 -2147483647 -2147483647 -2147483647 -2147483647 -2147483647 -2147483647 -2147483647 -2147483647 -2147483647 -2147483647 -2147483647 -2147483647 -2147483647 -2147483647 -2147483647 -2147483647 -2147483647 -2147483647 -2147483647 -2147483647 -2147483647 -2147483647 -2147483647 -2147483647 -2147483647 -2147483647 -2147483647 -2147483647 -2147483647 -2147483647 -2147483647 -2147483647 -2147483647 -2147483647 -2147483647 -2147483647 -2147483647 -2147483647 -2147483647 -2147483647 -2147483647 -2147483647 -2147483647 -2147483647 -2147483647 -2147483647
91 88 85 83 82 82 79 75 72 71 70 70 77 82 90 79 73 69 65 65 65 65 66 65 66 66 65 66 68 71 69 70 72 71 74 82 77 76 70 59 51 55 59 59 56 59 63 64 60 65 70 73 76 70 76 83 86 84 89 84 87 90 95 98 101 105 111 113 118 122 124 126 129 134 135 135 135 135 135 135 135 136 136 138 138 139 141 138 137 135 135 134 133 131 131 136 140 139 135 133 132 126 121 112 109 106 106 105 108 114 117 113 106 109 107 104 104 106 106 105 101 97 99 100 99 102 100 99 98 97 97 97 98 96 96 96 96 97 106 114 121 123 123 123 126 128 126 126 133 136 138 142 148 151 156 163 163 161 155 165 170 160 160 169 170 169 163 159 159 162 163 163 169 172 178 182 185 186 191 197 203 204 200 -2147483647 -2147483647 -2147483647 -2147483647 -2147483647 -2147483647 -2147483647 -2147483647 -2147483647 -2147483647 -2147483647 -2147483647 -2147483647 -2147483647 -2147483647 -2147483647 -2147483647 -2147483647 -2147483647 -2147483647 -2147483647 -2147483647 -2147483647 -2147483647 -2147483647 -2147483647 -2147483647 -2147483647 -2147483647 -2147483647 -2147483647 -2147483647 -2147483647 -2147483647 -2147483647 -2147483647 -2147483647 -2147483647 -2147483647 -2147483647 -2147483647 -2147483647 -2147483647 -2147483647 -2147483647 -2147483647 -2147483647 -2147483647 -2147483647 -2147483647 -2147483647 -2147483647 -2147483647 -2147483647 -2147483647 -2147483647 -2147483647
102 95 88 88 88 83 81 79 77 75 74 73 72 72 71 71 71 70 70 69 69 72 79 79 75 71 69 69 70 70 69 71 72 73 76 77 79 78 68 59 50 52 54 55 56 55 58 59 62 60 63 65 68 69 73 74 79 82 85 95 101 102 106 108 111 115 119 125 130 134 139 139 140 141 141 142 143 145 145 145 144 146 149 149 152 152 152 147 146 144 145 143 142 140 137 132 128 127 129 131 139 150 147 132 120 117 117 118 118 114 112 111 115 139 151 139 130 126 127 126 119 112 109 108 106 105 104 104 104 103 103 100 99 99 99 99 98 101 107 117 117 116 120 127 131 135 137 139 144 139 144 149 151 153 157 151 152 165 161 163 168 171 163 158 158 162 161 162 162 163 163 167 171 176 180 185 188 190 193 199 204 203 -2147483647 -2147483647 -2147483647 -2147483647 -2147483647 -2147483647 -2147483647 -2147483647 -2147483647 -2147483647 -2147483647 -2147483647 -2147483647 -2147483647 -2147483647 -2147483647 -2147483647 -2147483647 -2147483647 -2147483647 -2147483647 -2147483647 -2147483647 -2147483647 -2147483647 -2147483647 -2147483647 -2147483647 -2147483647 -2147483647 -2147483647 -2147483647 -2147483647 -2147483647 -2147483647 -2147483647 -2147483647 -2147483647 -2147483647 -2147483647 -2147483647 -2147483647 -2147483647 -2147483647 -2147483647 -2147483647 -2147483647 -2147483647 -2147483647 -2147483647 -2147483647 -2147483647 -2147483647 -2147483647 -2147483647 -2147483647 -2147483647 -2147483647
122 107 99 107 101 94 89 82 82 80 78 78 77 77 76 76 76 76 75 74 74 74 73 73 73 73 72 70 70 72 76 80 80 83 86 86 83 72 66 58 54 53 54 54 56 56 56 58 59 60 62 64 65 68 70 76 82 88 96 103 118 129 129 132 129 138 143 144 156 155 160 153 149 148 149 150 151 150 152 154 154 155 159 161 163 159 156 165 160 154 160 155 154 151 149 146 144 137 132 132 127 125 126 132 135 135 135 135 144 140 134 114 112 121 129 130 133 135 133 129 133 135 134 136 139 130 124 117 110 106 104 105 104 100 100 101 100 102 107 114 117 115 118 122 123 131 134 141 139 148 151 155 155 153 156 156 141 158 159 156 161 159 167 169 163 160 158 160 163 165 167 170 175 178 182 187 190 190 193 196 199 -2147483647 -2147483647 -2147483647 -2147483647 -2147483647 -2147483647 -2147483647 -2147483647 -2147483647 -2147483647 -2147483647 -2147483647 -2147483647 -2147483647 -2147483647 -2147483647 -2147483647 -2147483647 -2147483647 -2147483647 -2147483647 -2147483647 -2147483647 -2147483647 -2147483647 -2147483647 -2147483647 -2147483647 -2147483647 -2147483647 -2147483647 -2147483647 -2147483647 -2147483647 -2147483647 -2147483647 -2147483647 -2147483647 -2147483647 -2147483647 -2147483647 -2147483647 -2147483647 -2147483647 -2147483647 -2147483647 -2147483647 -2147483647 -2147483647 -2147483647 -2147483647 -2147483647 -2147483647 -2147483647 -2147483647 -2147483647 -2147483647 -2147483647 -2147483647
103 99 107 117 111 103 95 89 87 85 83 82 82 82 81 80 80 80 79 79 79 77 77 77 75 75 75 73 73 73 76 82 90 92 98 101 102 89 76 66 61 59 57 58 58 59 61 64 70 65 64 65 69 74 81 82 90 94 104 108 116 124 134 141 143 148 157 157 157 157 153 153 151 151 154 154 157 159 162 163 160 159 158 158 161 160 153 158 163 159 159 163 161 155 161 159 156 148 145 145 140 136 132 128 125 123 121 123 120 117 114 113 112 116 122 124 125 120 117 119 120 120 116 116 129 125 128 129 121 108 103 104 106 105 103 104 104 103 105 107 109 111 114 117 127 133 129 138 133 143 150 152 154 159 161 158 152 148 155 152 156 156 161 158 159 159 162 164 165 168 170 176 179 182 185 187 188 185 -2147483647 -2147483647 -2147483647 -2147483647 -2147483647 -2147483647 -2147483647 -2147483647 -2147483647 -2147483647 -2147483647 -2147483647 -2147483647 -2147483647 -2147483647 -2147483647 -2147483647 -2147483647 -2147483647 -2147483647 -2147483647 -2147483647 -2147483647 -2147483647 -2147483647 -2147483647 -2147483647 -2147483647 -2147483647 -2147483647 -2147483647 -2147483647 -2147483647 -2147483647 -2147483647 -2147483647 -2147483647 -2147483647 -2147483647 -2147483647 -2147483647 -2147483647 -2147483647 -2147483647 -2147483647 -2147483647 -2147483647 -2147483647 -2147483647 -2147483647 -2147483647 -2147483647 -2147483647 -2147483647 -2147483647 -2147483647 -2147483647 -2147483647 -2147483647 -2147483647 -2147483647 -2147483647
104 98 96 101 106 100 97 98 94 91 89 87 86 85 85 85 85 85 84 83 83 83 82 81 81 80 78 77 77 77 76 76 78 85 93 92 94 93 87 85 78 77 77 75 79 82 86 83 81 70 71 72 80 84 91 91 99 105 106 111 115 120 128 134 135 138 141 144 147 147 150 152 155 159 161 161 162 164 164 165 164 162 161 160 160 159 158 159 159 157 157 156 158 155 156 163 165 162 155 152 150 145 143 141 135 130 129 128 125 123 116 122 117 116 116 116 122 126 136 128 117 120 127 118 110 108 109 115 117 116 107 104 104 105 106 106 107 106 105 105 108 111 114 117 119 120 122 128 133 141 152 148 154 156 155 153 153 156 155 153 156 156 156 158 160 163 166 167 167 170 174 178 181 185 184 183 -2147483647 -2147483647 -2147483647 -2147483647 -2147483647 -2147483647 -2147483647 -2147483647 -2147483647 -2147483647 -2147483647 -2147483647 -2147483647 -2147483647 -2147483647 -2147483647 -2147483647 -2147483647 -2147483647 -2147483647 -2147483647 -2147483647 -2147483647 -2147483647 -2147483647 -2147483647 -2147483647 -2147483647 -2147483647 -2147483647 -2147483647 -2147483647 -2147483647 -2147483647 -2147483647 -2147483647 -2147483647 -2147483647 -2147483647 -2147483647 -2147483647 -2147483647 -2147483647 -2147483647 -2147483647 -2147483647 -2147483647 -2147483647 -2147483647 -2147483647 -2147483647 -2147483647 -2147483647 -2147483647 -2147483647 -2147483647 -2147483647 -2147483647 -2147483647 -2147483647 -2147483647 -2147483647 -2147483647 -2147483647
120 103 98 101 100 99 96 98 96 94 92 91 91 91 90 90 89 89 89 89 89 87 86 85 85 85 82 80 80 78 76 76 74 73 73 77 75 71 72 67 65 71 88 97 98 105 110 95 81 80 83 81 89 98 98 106 105 112 116 119 124 127 130 134 137 139 143 146 152 158 159 163 165 167 168 168 170 169 170 170 170 168 168 168 167 165 165 164 166 166 169 166 167 165 162 160 160 159 157 156 154 155 153 147 143 141 140 138 134 130 125 123 119 115 114 114 116 118 127 132 132 122 116 121 125 120 108 106 106 106 107 108 106 107 108 109 109 110 109 108 110 110 111 112 113 115 116 118 122 125 134 143 156 163 161 158 158 151 152 153 155 156 158 160 164 167 170 172 174 175 176 178 179 179 177 -2147483647 -2147483647 -2147483647 -2147483647 -2147483647 -2147483647 -2147483647 -2147483647 -2147483647 -2147483647 -2147483647 -2147483647 -2147483647 -2147483647 -2147483647 -2147483647 -2147483647 -2147483647 -2147483647 -2147483647 -2147483647 -2147483647 -2147483647 -2147483647 -2147483647 -2147483647 -2147483647 -2147483647 -2147483647 -2147483647 -2147483647 -2147483647 -2147483647 -2147483647 -2147483647 -2147483647 -2147483647 -2147483647 -2147483647 -2147483647 -2147483647 -2147483647 -2147483647 -2147483647 -2147483647 -2147483647 -2147483647 -2147483647 -2147483647 -2147483647 -2147483647 -2147483647 -2147483647 -2147483647 -2147483647 -2147483647 -2147483647 -2147483647 -2147483647 -2147483647 -2147483647 -2147483647 -2147483647 -2147483647 -2147483647
116 117 105 99 100 100 100 100 100 100 99 97 95 96 96 96 97 98 98 96 95 92 91 91 89 88 88 85 85 82 82 79 77 74 72 71 71 68 68 66 66 64 67 68 75 77 83 90 89 91 94 91 94 97 105 109 116 120 123 129 131 136 140 143 146 149 152 155 159 163 165 168 171 175 176 177 176 177 176 176 175 175 175 173 173 173 171 173 171 170 170 172 178 182 178 174 178 177 173 166 163 161 158 156 153 152 151 148 144 138 135 131 126 126 121 117 119 117 117 122 134 135 128 121 116 118 122 108 106 106 109 110 113 112 111 112 112 113 112 111 113 113 111 111 114 115 116 115 116 121 125 130 132 138 147 148 148 149 151 152 155 156 159 160 164 167 173 176 178 179 177 178 179 179 180 -2147483647 -2147483647 -2147483647 -2147483647 -2147483647 -2147483647 -2147483647 -2147483647 -2147483647 -2147483647 -2147483647 -2147483647 -2147483647 -2147483647 -2147483647 -2147483647 -2147483647 -2147483647 -2147483647 -2147483647 -2147483647 -2147483647 -2147483647 -2147483647 -2147483647 -2147483647 -2147483647 -2147483647 -2147483647 -2147483647 -2147483647 -2147483647 -2147483647 -2147483647 -2147483647 -2147483647 -2147483647 -2147483647 -2147483647 -2147483647 -2147483647 -2147483647 -2147483647 -2147483647 -2147483647 -2147483647 -2147483647 -2147483647 -2147483647 -2147483647 -2147483647 -2147483647 -2147483647 -2147483647 -2147483647 -2147483647 -2147483647 -2147483647 -2147483647 -2147483647 -2147483647 -2147483647 -2147483647 -2147483647 -2147483647
105 107 109 108 105 105 105 104 104 104 106 102 100 100 101 100 100 99 99 97 97 97 97 96 96 95 92 90 90 88 87 87 84 80 78 75 76 75 71 70 72 69 69 73 80 90 96 103 100 104 109 103 104 110 114 123 126 134 134 139 141 142 146 150 154 157 162 164 168 169 173 176 182 188 189 185 183 190 190 182 188 182 181 180 182 178 178 182 182 186 186 188 190 190 192 191 188 182 183 178 175 175 173 167 164 159 157 154 151 147 145 141 138 135 134 127 121 120 119 122 123 132 134 131 129 122 117 115 113 112 112 114 113 116 117 117 116 115 116 116 116 117 117 117 118 119 119 119 121 121 123 128 131 135 140 143 145 147 149 152 155 156 159 162 162 164 170 176 177 178 179 183 186 185 183 -2147483647 -2147483647 -2147483647 -2147483647 -2147483647 -2147483647 -2147483647 -2147483647 -2147483647 -2147483647 -2147483647 -2147483647 -2147483647 -2147483647 -2147483647 -2147483647 -2147483647 -2147483647 -2147483647 -2147483647 -2147483647 -2147483647 -2147483647 -2147483647 -2147483647 -2147483647 -2147483647 -2147483647 -2147483647 -2147483647 -2147483647 -2147483647 -2147483647 -2147483647 -2147483647 -2147483647 -2147483647 -2147483647 -2147483647 -2147483647 -2147483647 -2147483647 -2147483647 -2147483647 -2147483647 -2147483647 -2147483647 -2147483647 -2147483647 -2147483647 -2147483647 -2147483647 -2147483647 -2147483647 -2147483647 -2147483647 -2147483647 -2147483647 -2147483647 -2147483647 -2147483647 -2147483647 -2147483647 -2147483647 -2147483647
104 106 109 114 116 109 109 108 108 108 107 107 105 104 104 103 102 103 102 102 102 101 101 100 100 99 97 95 94 94 91 91 86 86 84 82 78 76 74 74 74 78 86 91 94 104 112 114 117 116 120 126 120 126 127 133 132 140 140 144 149 150 152 156 160 163 165 172 177 179 180 189 194 192 201 198 195 189 190 195 195 195 198 198 200 200 192 185 182 188 184 190 192 200 195 200 195 190 188 189 191 186 185 176 174 169 166 163 160 157 154 152 149 148 141 138 130 128 128 125 122 122 127 130 136 132 129 124 123 122 121 119 120 119 121 121 121 121 121 121 122 122 122 121 122 122 123 123 123 125 127 130 133 137 140 143 144 147 149 152 155 158 162 165 165 168 173 176 177 180 183 187 187 182 -2147483647 -2147483647 -2147483647 -2147483647 -2147483647 -2147483647 -2147483647 -2147483647 -2147483647 -2147483647 -2147483647 -2147483647 -2147483647 -2147483647 -2147483647 -2147483647 -2147483647 -2147483647 -2147483647 -2147483647 -2147483647 -2147483647 -2147483647 -2147483647 -2147483647 -2147483647 -2147483647 -2147483647 -2147483647 -2147483647 -2147483647 -2147483647 -2147483647 -2147483647 -2147483647 -2147483647 -2147483647 -2147483647 -2147483647 -2147483647 -2147483647 -2147483647 -2147483647 -2147483647 -2147483647 -2147483647 -2147483647 -2147483647 -2147483647 -2147483647 -2147483647 -2147483647 -2147483647 -2147483647 -2147483647 -2147483647 -2147483647 -2147483647 -2147483647 -2147483647 -2147483647 -2147483647 -2147483647 -2147483647 -2147483647 -2147483647
109 115 110 113 114 119 114 113 113 113 112 111 109 109 110 110 111 109 109 108 111 112 106 104 101 101 100 98 97 96 94 92 91 91 88 83 79 78 77 75 77 82 93 93 100 103 103 102 110 117 110 123 119 139 129 140 139 144 148 150 152 156 162 163 166 170 171 174 174 179 180 189 189 196 203 210 206 197 196 198 200 201 209 206 205 209 205 212 207 205 208 200 194 196 201 199 201 204 212 209 199 195 192 187 186 180 177 171 168 166 161 159 158 154 150 145 141 135 130 128 128 131 129 129 129 132 133 130 131 131 131 131 129 128 127 126 125 124 125 125 125 125 126 126 125 125 124 125 125 127 129 132 136 140 143 146 149 148 150 154 157 160 164 168 169 172 175 177 179 182 185 186 182 -2147483647 -2147483647 -2147483647 -2147483647 -2147483647 -2147483647 -2147483647 -2147483647 -2147483647 -2147483647 -2147483647 -2147483647 -2147483647 -2147483647 -2147483647 -2147483647 -2147483647 -2147483647 -2147483647 -2147483647 -2147483647 -2147483647 -2147483647 -2147483647 -2147483647 -2147483647 -2147483647 -2147483647 -2147483647 -2147483647 -2147483647 -2147483647 -2147483647 -2147483647 -2147483647 -2147483647 -2147483647 -2147483647 -2147483647 -2147483647 -2147483647 -2147483647 -2147483647 -2147483647 -2147483647 -2147483647 -2147483647 -2147483647 -2147483647 -2147483647 -2147483647 -2147483647 -2147483647 -2147483647 -2147483647 -2147483647 -2147483647 -2147483647 -2147483647 -2147483647 -2147483647 -2147483647 -2147483647 -2147483647 -2147483647 -2147483647 -2147483647
109 113 110 112 115 116 119 125 124 117 117 117 115 116 115 114 115 113 114 114 116 117 113 112 109 109 112 109 109 105 102 102 106 106 106 103 99 94 90 85 88 98 91 91 95 97 97 92 94 93 101 109 109 116 120 127 135 144 153 156 167 167 171 173 171 171 171 172 172 176 180 187 188 200 213 213 209 206 208 205 199 201 207 213 213 216 223 223 228 232 234 233 225 221 235 207 208 215 203 209 212 211 207 201 195 189 185 179 175 171 171 169 167 160 157 152 148 145 140 134 131 133 133 133 134 129 131 132 134 136 137 136 136 135 134 131 132 130 130 131 129 129 130 131 129 127 127 127 129 129 131 134 138 142 147 151 153 153 153 156 159 162 166 169 172 175 178 178 181 183 183 -2147483647 -2147483647 -2147483647 -2147483647 -2147483647 -2147483647 -2147483647 -2147483647 -2147483647 -2147483647 -2147483647 -2147483647 -2147483647 -2147483647 -2147483647 -2147483647 -2147483647 -2147483647 -2147483647 -2147483647 -2147483647 -2147483647 -2147483647 -2147483647 -2147483647 -2147483647 -2147483647 -2147483647 -2147483647 -2147483647 -2147483647 -2147483647 -2147483647 -2147483647 -2147483647 -2147483647 -2147483647 -2147483647 -2147483647 -2147483647 -2147483647 -2147483647 -2147483647 -2147483647 -2147483647 -2147483647 -2147483647 -2147483647 -2147483647 -2147483647 -2147483647 -2147483647 -2147483647 -2147483647 -2147483647 -2147483647 -2147483647 -2147483647 -2147483647 -2147483647 -2147483647 -2147483647 -2147483647 -2147483647 -2147483647 -2147483647 -2147483647 -2147483647 -2147483647
116 113 114 115 116 119 122 124 122 121 122 124 120 119 118 117 119 119 117 117 115 115 113 111 109 108 109 109 109 110 113 110 111 111 107 98 96 92 90 84 87 88 85 89 92 93 90 90 93 97 97 101 106 112 118 127 135 147 157 166 173 164 161 162 163 162 165 169 177 182 183 186 186 197 207 210 208 205 201 199 203 205 209 211 212 210 217 226 233 237 244 250 257 258 257 253 250 246 234 229 219 218 212 208 203 198 192 187 182 180 176 173 171 168 164 159 155 148 142 140 136 135 132 133 133 135 135 135 140 140 140 143 142 143 143 142 139 135 136 136 136 135 134 134 133 131 131 131 132 133 134 135 139 143 148 153 156 158 158 159 162 165 168 172 175 177 179 178 179 -2147483647 -2147483647 -2147483647 -2147483647 -2147483647 -2147483647 -2147483647 -2147483647 -2147483647 -2147483647 -2147483647 -2147483647 -2147483647 -2147483647 -2147483647 -2147483647 -2147483647 -2147483647 -2147483647 -2147483647 -2147483647 -2147483647 -2147483647 -2147483647 -2147483647 -2147483647 -2147483647 -2147483647 -2147483647 -2147483647 -2147483647 -2147483647 -2147483647 -2147483647 -2147483647 -2147483647 -2147483647 -2147483647 -2147483647 -2147483647 -2147483647 -2147483647 -2147483647 -2147483647 -2147483647 -2147483647 -2147483647 -2147483647 -2147483647 -2147483647 -2147483647 -2147483647 -2147483647 -2147483647 -2147483647 -2147483647 -2147483647 -2147483647 -2147483647 -2147483647 -2147483647 -2147483647 -2147483647 -2147483647 -2147483647 -2147483647 -2147483647 -2147483647 -2147483647 -2147483647 -2147483647
123 125 124 121 122 121 125 129 133 138 144 142 138 133 132 129 127 125 123 121 119 114 112 114 113 113 110 108 106 103 103 101 98 97 98 95 95 92 90 87 89 88 88 91 95 99 97 96 95 94 99 99 108 112 123 130 138 148 156 161 161 149 149 158 168 172 165 169 173 186 182 186 184 195 204 209 216 213 208 201 198 196 201 198 200 193 197 201 201 194 236 251 257 253 258 256 248 247 245 242 233 229 223 216 212 207 202 194 188 182 179 175 172 172 168 165 159 155 148 139 138 132 129 -2147483647 -2147483647 128 133 138 139 140 143 145 147 149 149 147 145 142 141 139 140 140 140 139 138 137 134 135 137 137 139 139 142 144 147 152 155 158 159 162 165 167 172 175 177 178 177 176 -2147483647 -2147483647 -2147483647 -2147483647 -2147483647 -2147483647 -2147483647 -2147483647 -2147483647 -2147483647 -2147483647 -2147483647 -2147483647 -2147483647 -2147483647 -2147483647 -2147483647 -2147483647 -2147483647 -2147483647 -2147483647 -2147483647 -2147483647 -2147483647 -2147483647 -2147483647 -2147483647 -2147483647 -2147483647 -2147483647 -2147483647 -2147483647 -2147483647 -2147483647 -2147483647 -2147483647 -2147483647 -2147483647 -2147483647 -2147483647 -2147483647 -2147483647 -2147483647 -2147483647 -2147483647 -2147483647 -2147483647 -2147483647 -2147483647 -2147483647 -2147483647 -2147483647 -2147483647 -2147483647 -2147483647 -2147483647 -2147483647 -2147483647 -2147483647 -2147483647 -2147483647 -2147483647 -2147483647 -2147483647 -2147483647 -2147483647 -2147483647 -2147483647 -2147483647 -2147483647 -2147483647 -2147483647
144 129 127 125 123 126 127 131 133 137 140 142 137 137 136 133 130 128 127 124 122 118 117 113 113 113 112 109 108 106 104 103 100 101 102 98 96 96 95 94 91 89 90 93 98 100 99 96 95 94 97 99 106 108 120 130 139 142 150 152 144 144 149 147 148 150 159 165 184 187 181 190 188 187 199 206 214 216 216 211 208 202 195 195 202 204 201 200 199 197 199 205 200 195 202 215 214 226 236 233 236 228 224 220 214 207 203 202 195 192 186 180 176 172 168 163 160 157 153 145 141 138 135 133 134 135 137 140 140 140 141 143 145 149 150 149 146 145 144 144 145 143 143 142 144 142 139 139 140 141 142 143 145 147 150 154 157 159 162 165 167 170 173 175 175 174 -2147483647 -2147483647 -2147483647 -2147483647 -2147483647 -2147483647 -2147483647 -2147483647 -2147483647 -2147483647 -2147483647 -2147483647 -2147483647 -2147483647 -2147483647 -2147483647 -2147483647 -2147483647 -2147483647 -2147483647 -2147483647 -2147483647 -2147483647 -2147483647 -2147483647 -2147483647 -2147483647 -2147483647 -2147483647 -2147483647 -2147483647 -2147483647 -2147483647 -2147483647 -2147483647 -2147483647 -2147483647 -2147483647 -2147483647 -2147483647 -2147483647 -2147483647 -2147483647 -2147483647 -2147483647 -2147483647 -2147483647 -2147483647 -2147483647 -2147483647 -2147483647 -2147483647 -2147483647 -2147483647 -2147483647 -2147483647 -2147483647 -2147483647 -2147483647 -2147483647 -2147483647 -2147483647 -2147483647 -2147483647 -2147483647 -2147483647 -2147483647 -2147483647 -2147483647 -2147483647 -2147483647 -2147483647 -2147483647 -2147483647
129 124 125 126 130 129 131 134 136 141 143 142 138 139 138 136 133 132 128 127 124 120 119 116 116 115 115 115 113 111 109 107 106 104 105 102 99 98 98 97 95 93 95 99 102 104 102 99 97 97 99 102 105 108 106 112 115 129 138 138 146 149 153 153 155 157 160 163 162 165 172 177 178 179 179 180 180 212 217 219 214 207 207 208 209 208 207 205 204 203 204 205 203 203 208 211 208 200 193 202 209 206 215 221 213 208 206 199 197 195 194 187 182 176 171 168 163 160 155 150 146 145 144 142 142 142 144 145 145 145 144 145 147 149 148 147 147 146 148 148 147 143 143 144 145 144 143 142 144 145 148 151 152 153 154 158 161 163 166 169 172 173 172 171 172 -2147483647 -2147483647 -2147483647 -2147483647 -2147483647 -2147483647 -2147483647 -2147483647 -2147483647 -2147483647 -2147483647 -2147483647 -2147483647 -2147483647 -2147483647 -2147483647 -2147483647 -2147483647 -2147483647 -2147483647 -2147483647 -2147483647 -2147483647 -2147483647 -2147483647 -2147483647 -2147483647 -2147483647 -2147483647 -2147483647 -2147483647 -2147483647 -2147483647 -2147483647 -2147483647 -2147483647 -2147483647 -2147483647 -2147483647 -2147483647 -2147483647 -2147483647 -2147483647 -2147483647 -2147483647 -2147483647 -2147483647 -2147483647 -2147483647 -2147483647 -2147483647 -2147483647 -2147483647 -2147483647 -2147483647 -2147483647 -2147483647 -2147483647 -2147483647 -2147483647 -2147483647 -2147483647 -2147483647 -2147483647 -2147483647 -2147483647 -2147483647 -2147483647 -2147483647 -2147483647 -2147483647 -2147483647 -2147483647 -2147483647 -2147483647
129 130 129 130 132 133 135 137 139 141 142 138 139 140 140 137 136 134 131 129 127 126 124 122 121 118 118 117 115 115 112 111 109 108 107 108 105 102 101 100 100 97 100 100 101 103 107 110 109 108 102 105 106 111 112 118 123 130 139 144 149 153 155 156 159 161 164 168 168 172 177 178 180 180 180 180 180 184 188 197 206 209 210 213 214 212 211 209 209 208 207 207 208 208 210 211 210 206 203 205 207 206 202 202 202 199 206 205 203 198 192 190 188 185 178 171 167 163 160 156 155 153 150 150 148 148 149 149 151 152 153 153 154 154 151 150 151 151 151 149 150 147 146 146 146 148 148 147 148 149 151 154 156 157 159 162 165 167 170 173 173 173 -2147483647 -2147483647 -2147483647 -2147483647 -2147483647 -2147483647 -2147483647 -2147483647 -2147483647 -2147483647 -2147483647 -2147483647 -2147483647 -2147483647 -2147483647 -2147483647 -2147483647 -2147483647 -2147483647 -2147483647 -2147483647 -2147483647 -2147483647 -2147483647 -2147483647 -2147483647 -2147483647 -2147483647 -2147483647 -2147483647 -2147483647 -2147483647 -2147483647 -2147483647 -2147483647 -2147483647 -2147483647 -2147483647 -2147483647 -2147483647 -2147483647 -2147483647 -2147483647 -2147483647 -2147483647 -2147483647 -2147483647 -2147483647 -2147483647 -2147483647 -2147483647 -2147483647 -2147483647 -2147483647 -2147483647 -2147483647 -2147483647 -2147483647 -2147483647 -2147483647 -2147483647 -2147483647 -2147483647 -2147483647 -2147483647 -2147483647 -2147483647 -2147483647 -2147483647 -2147483647 -2147483647 -2147483647 -2147483647 -2147483647 -2147483647 -2147483647 -2147483647 -2147483647
136 136 132 135 135 137 136 137 140 141 142 140 139 139 139 137 137 135 134 130 128 128 127 124 124 122 121 120 118 117 115 114 112 111 110 109 108 107 106 104 105 105 105 106 106 108 109 110 109 112 113 109 112 117 119 123 130 135 141 147 151 154 157 161 163 167 169 171 175 178 180 182 185 185 187 187 190 193 197 204 208 211 213 215 216 216 216 215 214 212 211 211 212 212 212 212 212 212 211 211 211 209 208 205 205 202 197 195 199 198 194 189 189 185 183 178 174 169 167 165 162 159 158 156 154 154 153 153 153 154 157 159 157 155 154 154 154 154 153 152 153 154 152 152 151 151 152 153 154 153 155 155 158 160 161 165 167 170 172 175 176 170 -2147483647 -2147483647 -2147483647 -2147483647 -2147483647 -2147483647 -2147483647 -2147483647 -2147483647 -2147483647 -2147483647 -2147483647 -2147483647 -2147483647 -2147483647 -2147483647 -2147483647 -2147483647 -2147483647 -2147483647 -2147483647 -2147483647 -2147483647 -2147483647 -2147483647 -2147483647 -2147483647 -2147483647 -2147483647 -2147483647 -2147483647 -2147483647 -2147483647 -2147483647 -2147483647 -2147483647 -2147483647 -2147483647 -2147483647 -2147483647 -2147483647 -2147483647 -2147483647 -2147483647 -2147483647 -2147483647 -2147483647 -2147483647 -2147483647 -2147483647 -2147483647 -2147483647 -2147483647 -2147483647 -2147483647 -2147483647 -2147483647 -2147483647 -2147483647 -2147483647 -2147483647 -2147483647 -2147483647 -2147483647 -2147483647 -2147483647 -2147483647 -2147483647 -2147483647 -2147483647 -2147483647 -2147483647 -2147483647 -2147483647 -2147483647 -2147483647 -2147483647 -2147483647
139 140 139 140 140 140 140 139 139 140 140 140 139 139 140 141 140 138 136 133 130 129 128 126 126 124 124 121 120 119 119 116 115 113 113 112 114 114 113 111 111 108 108 109 108 109 110 108 106 107 110 111 115 121 125 129 134 139 145 150 154 158 162 164 167 171 172 176 179 181 184 187 188 189 192 194 197 199 202 206 210 213 214 216 216 217 218 218 219 216 214 212 214 214 215 215 216 216 216 215 214 214 213 211 208 205 204 200 197 193 192 190 185 181 177 176 178 175 171 169 167 164 163 160 160 159 157 156 158 159 160 160 158 159 159 159 159 158 157 156 156 156 156 157 157 157 157 157 157 159 158 158 157 159 165 170 170 169 171 170 -2147483647 -2147483647 -2147483647 -2147483647 -2147483647 -2147483647 -2147483647 -2147483647 -2147483647 -2147483647 -2147483647 -2147483647 -2147483647 -2147483647 -2147483647 -2147483647 -2147483647 -2147483647 -2147483647 -2147483647 -2147483647 -2147483647 -2147483647 -2147483647 -2147483647 -2147483647 -2147483647 -2147483647 -2147483647 -2147483647 -2147483647 -2147483647 -2147483647 -2147483647 -2147483647 -2147483647 -2147483647 -2147483647 -2147483647 -2147483647 -2147483647 -2147483647 -2147483647 -2147483647 -2147483647 -2147483647 -2147483647 -2147483647 -2147483647 -2147483647 -2147483647 -2147483647 -2147483647 -2147483647 -2147483647 -2147483647 -2147483647 -2147483647 -2147483647 -2147483647 -2147483647 -2147483647 -2147483647 -2147483647 -2147483647 -2147483647 -2147483647 -2147483647 -2147483647 -2147483647 -2147483647 -2147483647 -2147483647 -2147483647 -2147483647 -2147483647 -2147483647 -2147483647 -2147483647 -2147483647
139 142 139 139 139 142 142 140 140 142 143 142 139 139 140 141 141 139 137 135 133 131 130 128 127 127 127 125 125 122 121 118 119 117 116 117 116 116 115 115 116 113 108 109 111 112 111 110 110 111 114 118 122 125 129 134 139 144 149 154 157 162 164 168 172 174 178 179 181 184 187 189 192 193 195 198 201 205 207 210 211 213 215 216 216 216 218 222 223 220 218 216 215 214 213 215 219 221 221 220 219 219 215 215 212 211 207 204 201 198 195 193 190 186 183 183 181 179 175 172 170 170 167 166 164 164 164 162 163 163 163 164 163 162 162 161 161 162 162 162 162 161 160 160 161 162 163 163 162 165 165 161 157 162 168 171 169 -2147483647 -2147483647 -2147483647 -2147483647 -2147483647 -2147483647 -2147483647 -2147483647 -2147483647 -2147483647 -2147483647 -2147483647 -2147483647 -2147483647 -2147483647 -2147483647 -2147483647 -2147483647 -2147483647 -2147483647 -2147483647 -2147483647 -2147483647 -2147483647 -2147483647 -2147483647 -2147483647 -2147483647 -2147483647 -2147483647 -2147483647 -2147483647 -2147483647 -2147483647 -2147483647 -2147483647 -2147483647 -2147483647 -2147483647 -2147483647 -2147483647 -2147483647 -2147483647 -2147483647 -2147483647 -2147483647 -2147483647 -2147483647 -2147483647 -2147483647 -2147483647 -2147483647 -2147483647 -2147483647 -2147483647 -2147483647 -2147483647 -2147483647 -2147483647 -2147483647 -2147483647 -2147483647 -2147483647 -2147483647 -2147483647 -2147483647 -2147483647 -2147483647 -2147483647 -2147483647 -2147483647 -2147483647 -2147483647 -2147483647 -2147483647 -2147483647 -2147483647 -2147483647 -2147483647 -2147483647 -2147483647 -2147483647 -2147483647
140 138 139 138 139 139 142 142 143 145 146 145 143 140 140 141 140 140 138 136 135 136 136 134 130 132 132 130 128 127 127 124 120 119 120 120 120 120 121 120 120 122 119 115 115 116 117 116 116 117 120 122 126 130 134 138 143 148 153 157 162 166 167 172 173 178 180 183 184 187 191 191 193 195 199 201 207 210 212 212 214 215 216 216 216 216 218 222 225 223 223 222 221 219 217 219 220 223 224 222 221 222 220 216 213 211 210 207 203 200 198 195 194 191 189 186 185 181 180 176 173 172 171 171 170 169 168 169 168 168 166 167 169 168 167 165 166 165 168 169 169 169 167 166 165 165 165 166 167 170 170 168 164 -2147483647 167 -2147483647 -2147483647 -2147483647 -2147483647 -2147483647 -2147483647 -2147483647 -2147483647 -2147483647 -2147483647 -2147483647 -2147483647 -2147483647 -2147483647 -2147483647 -2147483647 -2147483647 -2147483647 -2147483647 -2147483647 -2147483647 -2147483647 -2147483647 -2147483647 -2147483647 -2147483647 -2147483647 -2147483647 -2147483647 -2147483647 -2147483647 -2147483647 -2147483647 -2147483647 -2147483647 -2147483647 -2147483647 -2147483647 -2147483647 -2147483647 -2147483647 -2147483647 -2147483647 -2147483647 -2147483647 -2147483647 -2147483647 -2147483647 -2147483647 -2147483647 -2147483647 -2147483647 -2147483647 -2147483647 -2147483647 -2147483647 -2147483647 -2147483647 -2147483647 -2147483647 -2147483647 -2147483647 -2147483647 -2147483647 -2147483647 -2147483647 -2147483647 -2147483647 -2147483647 -2147483647 -2147483647 -2147483647 -2147483647 -2147483647 -2147483647 -2147483647 -2147483647 -2147483647 -2147483647 -2147483647 -2147483647 -2147483647 -2147483647 -2147483647 -2147483647
143 143 140 137 137 137 139 142 143 142 146 145 148 149 142 142 140 140 140 139 137 138 137 135 134 135 135 133 133 132 131 129 126 121 121 120 120 121 121 126 129 127 122 122 119 120 119 121 121 123 125 127 130 135 138 143 147 151 156 159 165 166 171 175 176 180 183 186 189 192 192 195 198 199 200 206 208 214 215 217 217 218 219 220 219 220 221 222 225 227 228 228 229 228 225 225 225 228 228 227 226 224 222 217 215 213 212 209 206 204 202 201 198 197 194 192 189 188 184 182 180 176 176 175 174 173 173 172 171 172 171 171 171 171 172 173 173 171 174 177 177 174 174 171 170 169 169 169 171 171 172 171 -2147483647 -2147483647 -2147483647 -2147483647 -2147483647 -2147483647 -2147483647 -2147483647 -2147483647 -2147483647 -2147483647 -2147483647 -2147483647 -2147483647 -2147483647 -2147483647 -2147483647 -2147483647 -2147483647 -2147483647 -2147483647 -2147483647 -2147483647 -2147483647 -2147483647 -2147483647 -2147483647 -2147483647 -2147483647 -2147483647 -2147483647 -2147483647 -2147483647 -2147483647 -2147483647 -2147483647 -2147483647 -2147483647 -2147483647 -2147483647 -2147483647 -2147483647 -2147483647 -2147483647 -2147483647 -2147483647 -2147483647 -2147483647 -2147483647 -2147483647 -2147483647 -2147483647 -2147483647 -2147483647 -2147483647 -2147483647 -2147483647 -2147483647 -2147483647 -2147483647 -2147483647 -2147483647 -2147483647 -2147483647 -2147483647 -2147483647 -2147483647 -2147483647 -2147483647 -2147483647 -2147483647 -2147483647 -2147483647 -2147483647 -2147483647 -2147483647 -2147483647 -2147483647 -2147483647 -2147483647 -2147483647 -2147483647 -2147483647 -2147483647 -2147483647 -2147483647 -2147483647 -2147483647
145 143 142 139 139 138 139 139 142 145 147 148 149 152 151 150 149 145 141 140 139 140 134 133 133 131 132 134 132 132 132 131 128 125 122 120 116 120 120 121 125 123 122 122 122 123 124 125 126 129 131 131 135 139 141 147 151 156 160 163 168 170 176 176 180 184 187 190 194 197 198 201 202 203 206 209 211 215 217 220 222 225 226 226 225 224 225 226 229 232 232 233 238 238 234 232 232 232 232 231 230 229 225 222 220 219 217 213 211 208 206 204 203 201 198 196 196 191 189 187 184 183 181 179 178 178 176 177 176 176 175 173 172 172 174 176 174 172 172 174 176 173 171 168 167 169 169 169 -2147483647 -2147483647 -2147483647 -2147483647 -2147483647 -2147483647 -2147483647 -2147483647 -2147483647 -2147483647 -2147483647 -2147483647 -2147483647 -2147483647 -2147483647 -2147483647 -2147483647 -2147483647 -2147483647 -2147483647 -2147483647 -2147483647 -2147483647 -2147483647 -2147483647 -2147483647 -2147483647 -2147483647 -2147483647 -2147483647 -2147483647 -2147483647 -2147483647 -2147483647 -2147483647 -2147483647 -2147483647 -2147483647 -2147483647 -2147483647 -2147483647 -2147483647 -2147483647 -2147483647 -2147483647 -2147483647 -2147483647 -2147483647 -2147483647 -2147483647 -2147483647 -2147483647 -2147483647 -2147483647 -2147483647 -2147483647 -2147483647 -2147483647 -2147483647 -2147483647 -2147483647 -2147483647 -2147483647 -2147483647 -2147483647 -2147483647 -2147483647 -2147483647 -2147483647 -2147483647 -2147483647 -2147483647 -2147483647 -2147483647 -2147483647 -2147483647 -2147483647 -2147483647 -2147483647 -2147483647 -2147483647 -2147483647 -2147483647 -2147483647 -2147483647 -2147483647 -2147483647 -2147483647 -2147483647 -2147483647 -2147483647 -2147483647
142 141 145 142 139 141 145 146 143 144 144 146 147 149 149 151 150 148 147 146 144 138 138 136 136 135 134 132 130 130 134 134 129 125 125 124 123 123 123 124 124 125 123 126 127 127 128 130 132 132 133 136 140 142 147 150 154 160 163 169 170 176 179 180 185 187 190 194 197 203 204 205 208 209 211 211 214 217 221 223 227 230 233 231 230 228 231 233 236 238 239 238 240 241 238 238 237 236 234 234 233 231 229 227 225 223 221 218 215 213 211 209 207 206 203 201 198 197 194 192 190 187 186 185 183 183 182 182 182 180 179 178 177 176 176 176 174 171 -2147483647 -2147483647 -2147483647 -2147483647 -2147483647 -2147483647 -2147483647 -2147483647 -2147483647 -2147483647 -2147483647 -2147483647 -2147483647 -2147483647 -2147483647 -2147483647 -2147483647 -2147483647 -2147483647 -2147483647 -2147483647 -2147483647 -2147483647 -2147483647 -2147483647 -2147483647 -2147483647 -2147483647 -2147483647 -2147483647 -2147483647 -2147483647 -2147483647 -2147483647 -2147483647 -2147483647 -2147483647 -2147483647 -2147483647 -2147483647 -2147483647 -2147483647 -2147483647 -2147483647 -2147483647 -2147483647 -2147483647 -2147483647 -2147483647 -2147483647 -2147483647 -2147483647 -2147483647 -2147483647 -2147483647 -2147483647 -2147483647 -2147483647 -2147483647 -2147483647 -2147483647 -2147483647 -2147483647 -2147483647 -2147483647 -2147483647 -2147483647 -2147483647 -2147483647 -2147483647 -2147483647 -2147483647 -2147483647 -2147483647 -2147483647 -2147483647 -2147483647 -2147483647 -2147483647 -2147483647 -2147483647 -2147483647 -2147483647 -2147483647 -2147483647 -2147483647 -2147483647 -2147483647 -2147483647 -2147483647 -2147483647 -2147483647 -2147483647 -2147483647 -2147483647 -2147483647 -2147483647 -2147483647 -2147483647 -2147483647 -2147483647 -2147483647
142 141 142 145 145 144 145 142 142 142 143 145 147 147 137 143 144 139 144 146 145 141 141 141 139 138 137 136 136 133 132 132 129 128 128 127 127 128 128 129 129 129 130 129 130 132 133 135 135 136 139 142 144 148 151 154 160 162 167 171 174 179 181 186 189 190 195 197 201 204 205 211 214 214 213 216 219 221 224 227 229 232 235 236 236 237 238 238 240 242 242 241 241 241 239 236 237 239 236 236 235 232 230 227 225 224 223 221 220 218 216 214 212 210 209 206 204 201 200 197 195 193 190 189 189 188 187 187 186 184 183 182 181 177 -2147483647 -2147483647 -2147483647 -2147483647 -2147483647 -2147483647 -2147483647 -2147483647 -2147483647 -2147483647 -2147483647 -2147483647 -2147483647 -2147483647 -2147483647 -2147483647 -2147483647 -2147483647 -2147483647 -2147483647 -2147483647 -2147483647 -2147483647 -2147483647 -2147483647 -2147483647 -2147483647 -2147483647 -2147483647 -2147483647 -2147483647 -2147483647 -2147483647 -2147483647 -2147483647 -2147483647 -2147483647 -2147483647 -2147483647 -2147483647 -2147483647 -2147483647 -2147483647 -2147483647 -2147483647 -2147483647 -2147483647 -2147483647 -2147483647 -2147483647 -2147483647 -2147483647 -2147483647 -2147483647 -2147483647 -2147483647 -2147483647 -2147483647 -2147483647 -2147483647 -2147483647 -2147483647 -2147483647 -2147483647 -2147483647 -2147483647 -2147483647 -2147483647 -2147483647 -2147483647 -2147483647 -2147483647 -2147483647 -2147483647 -2147483647 -2147483647 -2147483647 -2147483647 -2147483647 -2147483647 -2147483647 -2147483647 -2147483647 -2147483647 -2147483647 -2147483647 -2147483647 -2147483647 -2147483647 -2147483647 -2147483647 -2147483647 -2147483647 -2147483647 -2147483647 -2147483647 -2147483647 -2147483647 -2147483647 -2147483647 -2147483647 -2147483647 -2147483647 -2147483647 -2147483647 -2147483647
149 143 145 146 147 145 143 143 144 144 145 137 145 143 140 145 146 146 147 146 141 142 143 143 142 142 140 139 138 138 135 134 133 132 130 130 130 131 132 133 133 134 132 135 135 137 138 139 139 141 144 146 148 152 156 158 164 167 171 174 179 183 185 189 191 196 200 201 204 207 209 214 218 219 220 222 223 225 230 231 232 235 235 238 240 243 242 241 243 246 243 240 241 244 244 241 241 241 241 239 237 236 235 232 230 229 227 225 223 222 221 219 216 217 215 212 208 207 203 202 200 198 197 194 193 190 189 189 188 186 183 -2147483647 -2147483647 -2147483647 -2147483647 -2147483647 -2147483647 -2147483647 -2147483647 -2147483647 -2147483647 -2147483647 -2147483647 -2147483647 -2147483647 -2147483647 -2147483647 -2147483647 -2147483647 -2147483647 -2147483647 -2147483647 -2147483647 -2147483647 -2147483647 -2147483647 -2147483647 -2147483647 -2147483647 -2147483647 -2147483647 -2147483647 -2147483647 -2147483647 -2147483647 -2147483647 -2147483647 -2147483647 -2147483647 -2147483647 -2147483647 -2147483647 -2147483647 -2147483647 -2147483647 -2147483647 -2147483647 -2147483647 -2147483647 -2147483647 -2147483647 -2147483647 -2147483647 -2147483647 -2147483647 -2147483647 -2147483647 -2147483647 -2147483647 -2147483647 -2147483647 -2147483647 -2147483647 -2147483647 -2147483647 -2147483647 -2147483647 -2147483647 -2147483647 -2147483647 -2147483647 -2147483647 -2147483647 -2147483647 -2147483647 -2147483647 -2147483647 -2147483647 -2147483647 -2147483647 -2147483647 -2147483647 -2147483647 -2147483647 -2147483647 -2147483647 -2147483647 -2147483647 -2147483647 -2147483647 -2147483647 -2147483647 -2147483647 -2147483647 -2147483647 -2147483647 -2147483647 -2147483647 -2147483647 -2147483647 -2147483647 -2147483647 -2147483647 -2147483647 -2147483647 -2147483647 -2147483647 -2147483647 -2147483647 -2147483647
152 145 145 145 145 146 146 147 147 147 143 147 147 148 149 149 150 149 149 148 148 148 146 146 144 143 143 141 140 139 138 136 135 135 134 134 133 135 136 135 137 136 137 139 140 141 141 142 144 146 148 149 152 157 161 166 168 172 175 178 182 184 189 193 194 200 201 204 207 210 213 218 219 222 224 226 227 230 232 234 235 235 238 240 246 246 244 243 245 248 247 245 245 247 246 245 245 245 242 243 242 240 238 237 234 233 230 229 227 226 225 224 221 219 218 217 215 212 208 206 204 201 199 196 194 190 -2147483647 -2147483647 -2147483647 -2147483647 -2147483647 -2147483647 -2147483647 -2147483647 -2147483647 -2147483647 -2147483647 -2147483647 -2147483647 -2147483647 -2147483647 -2147483647 -2147483647 -2147483647 -2147483647 -2147483647 -2147483647 -2147483647 -2147483647 -2147483647 -2147483647 -2147483647 -2147483647 -2147483647 -2147483647 -2147483647 -2147483647 -2147483647 -2147483647 -2147483647 -2147483647 -2147483647 -2147483647 -2147483647 -2147483647 -2147483647 -2147483647 -2147483647 -2147483647 -2147483647 -2147483647 -2147483647 -2147483647 -2147483647 -2147483647 -2147483647 -2147483647 -2147483647 -2147483647 -2147483647 -2147483647 -2147483647 -2147483647 -2147483647 -2147483647 -2147483647 -2147483647 -2147483647 -2147483647 -2147483647 -2147483647 -2147483647 -2147483647 -2147483647 -2147483647 -2147483647 -2147483647 -2147483647 -2147483647 -2147483647 -2147483647 -2147483647 -2147483647 -2147483647 -2147483647 -2147483647 -2147483647 -2147483647 -2147483647 -2147483647 -2147483647 -2147483647 -2147483647 -2147483647 -2147483647 -2147483647 -2147483647 -2147483647 -2147483647 -2147483647 -2147483647 -2147483647 -2147483647 -2147483647 -2147483647 -2147483647 -2147483647 -2147483647 -2147483647 -2147483647 -2147483647 -2147483647 -2147483647 -2147483647 -2147483647 -2147483647 -2147483647 -2147483647 -2147483647 -2147483647
148 147 147 147 147 148 148 149 149 147 149 149 150 151 151 152 151 151 150 151 150 148 148 148 146 145 145 143 142 142 141 140 138 138 137 136 137 137 138 138 139 139 142 142 144 144 145 148 152 151 151 153 156 160 165 169 175 178 179 181 186 188 192 196 197 203 204 208 211 212 216 219 221 224 226 227 230 233 237 239 239 238 240 241 246 246 244 244 246 247 247 247 248 248 248 250 249 248 247 244 244 242 240 240 238 236 235 233 231 228 228 226 225 222 221 219 217 216 212 209 206 204 200 -2147483647 -2147483647 -2147483647 -2147483647 -2147483647 -2147483647 -2147483647 -2147483647 -2147483647 -2147483647 -2147483647 -2147483647 -2147483647 -2147483647 -2147483647 -2147483647 -2147483647 -2147483647 -2147483647 -2147483647 -2147483647 -2147483647 -2147483647 -2147483647 -2147483647 -2147483647 -2147483647 -2147483647 -2147483647 -2147483647 -2147483647 -2147483647 -2147483647 -2147483647 -2147483647 -2147483647 -2147483647 -2147483647 -2147483647 -2147483647 -2147483647 -2147483647 -2147483647 -2147483647 -2147483647 -2147483647 -2147483647 -2147483647 -2147483647 -2147483647 -2147483647 -2147483647 -2147483647 -2147483647 -2147483647 -2147483647 -2147483647 -2147483647 -2147483647 -2147483647 -2147483647 -2147483647 -2147483647 -2147483647 -2147483647 -2147483647 -2147483647 -2147483647 -2147483647 -2147483647 -2147483647 -2147483647 -2147483647 -2147483647 -2147483647 -2147483647 -2147483647 -2147483647 -2147483647 -2147483647 -2147483647 -2147483647 -2147483647 -2147483647 -2147483647 -2147483647 -2147483647 -2147483647 -2147483647 -2147483647 -2147483647 -2147483647 -2147483647 -2147483647 -2147483647 -2147483647 -2147483647 -2147483647 -2147483647 -2147483647 -2147483647 -2147483647 -2147483647 -2147483647 -2147483647 -2147483647 -2147483647 -2147483647 -2147483647 -2147483647 -2147483647 -2147483647 -2147483647 -2147483647 -2147483647 -2147483647 -2147483647
151 150 150 149 149 149 149 148 148 150 152 152 152 153 153 153 152 152 151 152 152 150 150 148 148 148 146 146 145 144 144 143 143 141 141 140 140 140 141 141 142 143 145 146 146 148 148 152 154 154 155 156 160 162 168 171 175 180 181 184 189 190 194 197 201 204 207 210 212 215 218 219 223 225 227 230 232 234 235 238 240 240 241 241 244 246 248 248 249 248 250 250 250 250 250 250 250 250 249 247 246 245 242 240 241 238 238 235 234 233 231 229 227 225 223 223 219 216 212 210 208 -2147483647 -2147483647 -2147483647 -2147483647 -2147483647 -2147483647 -2147483647 -2147483647 -2147483647 -2147483647 -2147483647 -2147483647 -2147483647 -2147483647 -2147483647 -2147483647 -2147483647 -2147483647 -2147483647 -2147483647 -2147483647 -2147483647 -2147483647 -2147483647 -2147483647 -2147483647 -2147483647 -2147483647 -2147483647 -2147483647 -2147483647 -2147483647 -2147483647 -2147483647 -2147483647 -2147483647 -2147483647 -2147483647 -2147483647 -2147483647 -2147483647 -2147483647 -2147483647 -2147483647 -2147483647 -2147483647 -2147483647 -2147483647 -2147483647 -2147483647 -2147483647 -2147483647 -2147483647 -2147483647 -2147483647 -2147483647 -2147483647 -2147483647 -2147483647 -2147483647 -2147483647 -2147483647 -2147483647 -2147483647 -2147483647 -2147483647 -2147483647 -2147483647 -2147483647 -2147483647 -2147483647 -2147483647 -2147483647 -2147483647 -2147483647 -2147483647 -2147483647 -2147483647 -2147483647 -2147483647 -2147483647 -2147483647 -2147483647 -2147483647 -2147483647 -2147483647 -2147483647 -2147483647 -2147483647 -2147483647 -2147483647 -2147483647 -2147483647 -2147483647 -2147483647 -2147483647 -2147483647 -2147483647 -2147483647 -2147483647 -2147483647 -2147483647 -2147483647 -2147483647 -2147483647 -2147483647 -2147483647 -2147483647 -2147483647 -2147483647 -2147483647 -2147483647 -2147483647 -2147483647 -2147483647 -2147483647 -2147483647 -2147483647 -2147483647
155 154 154 154 153 153 151 152 152 152 154 154 155 155 156 156 154 154 153 152 152 152 151 150 150 150 149 148 148 148 147 145 144 144 143 143 143 143 144 144 145 146 149 149 150 150 153 155 156 158 160 164 164 166 171 175 178 181 185 187 191 194 197 198 204 207 208 211 215 215 219 222 225 228 230 232 236 237 238 241 241 242 242 244 246 248 249 249 250 252 252 251 252 251 251 251 251 251 249 249 247 246 245 243 241 240 239 238 236 235 231 231 227 224 222 221 217 -2147483647 -2147483647 -2147483647 -2147483647 -2147483647 -2147483647 -2147483647 -2147483647 -2147483647 -2147483647 -2147483647 -2147483647 -2147483647 -2147483647 -2147483647 -2147483647 -2147483647 -2147483647 -2147483647 -2147483647 -2147483647 -2147483647 -2147483647 -2147483647 -2147483647 -2147483647 -2147483647 -2147483647 -2147483647 -2147483647 -2147483647 -2147483647 -2147483647 -2147483647 -2147483647 -2147483647 -2147483647 -2147483647 -2147483647 -2147483647 -2147483647 -2147483647 -2147483647 -2147483647 -2147483647 -2147483647 -2147483647 -2147483647 -2147483647 -2147483647 -2147483647 -2147483647 -2147483647 -2147483647 -2147483647 -2147483647 -2147483647 -2147483647 -2147483647 -2147483647 -2147483647 -2147483647 -2147483647 -2147483647 -2147483647 -2147483647 -2147483647 -2147483647 -2147483647 -2147483647 -2147483647 -2147483647 -2147483647 -2147483647 -2147483647 -2147483647 -2147483647 -2147483647 -2147483647 -2147483647 -2147483647 -2147483647 -2147483647 -2147483647 -2147483647 -2147483647 -2147483647 -2147483647 -2147483647 -2147483647 -2147483647 -2147483647 -2147483647 -2147483647 -2147483647 -2147483647 -2147483647 -2147483647 -2147483647 -2147483647 -2147483647 -2147483647 -2147483647 -2147483647 -2147483647 -2147483647 -2147483647 -2147483647 -2147483647 -2147483647 -2147483647 -2147483647 -2147483647 -2147483647 -2147483647 -2147483647 -2147483647 -2147483647 -2147483647 -2147483647 -2147483647 -2147483647 -2147483647
160 159 156 156 156 154 155 155 155 155 155 158 157 158 158 159 159 157 155 155 155 155 154 154 152 152 152 151 151 151 149 149 148 146 146 146 145 146 147 148 148 151 151 152 153 154 157 158 161 163 165 167 169 172 175 178 181 183 185 191 193 195 201 201 205 208 211 214 216 221 223 225 229 230 233 236 237 238 241 242 243 244 247 249 250 249 249 252 252 252 252 254 256 254 252 251 251 251 250 249 250 248 246 242 242 239 239 237 235 234 231 229 -2147483647 -2147483647 -2147483647 -2147483647 -2147483647 -2147483647 -2147483647 -2147483647 -2147483647 -2147483647 -2147483647 -2147483647 -2147483647 -2147483647 -2147483647 -2147483647 -2147483647 -2147483647 -2147483647 -2147483647 -2147483647 -2147483647 -2147483647 -2147483647 -2147483647 -2147483647 -2147483647 -2147483647 -2147483647 -2147483647 -2147483647 -2147483647 -2147483647 -2147483647 -2147483647 -2147483647 -2147483647 -2147483647 -2147483647 -2147483647 -2147483647 -2147483647 -2147483647 -2147483647 -2147483647 -2147483647 -2147483647 -2147483647 -2147483647 -2147483647 -2147483647 -2147483647 -2147483647 -2147483647 -2147483647 -2147483647 -2147483647 -2147483647 -2147483647 -2147483647 -2147483647 -2147483647 -2147483647 -2147483647 -2147483647 -2147483647 -2147483647 -2147483647 -2147483647 -2147483647 -2147483647 -2147483647 -2147483647 -2147483647 -2147483647 -2147483647 -2147483647 -2147483647 -2147483647 -2147483647 -2147483647 -2147483647 -2147483647 -2147483647 -2147483647 -2147483647 -2147483647 -2147483647 -2147483647 -2147483647 -2147483647 -2147483647 -2147483647 -2147483647 -2147483647 -2147483647 -2147483647 -2147483647 -2147483647 -2147483647 -2147483647 -2147483647 -2147483647 -2147483647 -2147483647 -2147483647 -2147483647 -2147483647 -2147483647 -2147483647 -2147483647 -2147483647 -2147483647 -2147483647 -2147483647 -2147483647 -2147483647 -2147483647 -2147483647 -2147483647 -2147483647 -2147483647 -2147483647 -2147483647 -2147483647 -2147483647 -2147483647 -2147483647
165 163 162 159 158 158 158 159 157 158 158 158 161 160 161 161 161 159 158 157 157 156 156 156 156 156 155 154 153 153 152 151 151 150 150 150 149 149 150 151 152 154 153 155 157 158 160 161 163 166 168 171 173 175 177 181 184 187 188 194 195 198 202 206 208 210 212 216 218 223 225 229 231 233 236 238 238 241 243 244 244 246 248 250 250 251 252 252 251 251 252 255 257 255 251 250 251 251 249 247 246 247 245 242 239 239 -2147483647 -2147483647 -2147483647 -2147483647 -2147483647 -2147483647 -2147483647 -2147483647 -2147483647 -2147483647 -2147483647 -2147483647 -2147483647 -2147483647 -2147483647 -2147483647 -2147483647 -2147483647 -2147483647 -2147483647 -2147483647 -2147483647 -2147483647 -2147483647 -2147483647 -2147483647 -2147483647 -2147483647 -2147483647 -2147483647 -2147483647 -2147483647 -2147483647 -2147483647 -2147483647 -2147483647 -2147483647 -2147483647 -2147483647 -2147483647 -2147483647 -2147483647 -2147483647 -2147483647 -2147483647 -2147483647 -2147483647 -2147483647 -2147483647 -2147483647 -2147483647 -2147483647 -2147483647 -2147483647 -2147483647 -2147483647 -2147483647 -2147483647 -2147483647 -2147483647 -2147483647 -2147483647 -2147483647 -2147483647 -2147483647 -2147483647 -2147483647 -2147483647 -2147483647 -2147483647 -2147483647 -2147483647 -2147483647 -2147483647 -2147483647 -2147483647 -2147483647 -2147483647 -2147483647 -2147483647 -2147483647 -2147483647 -2147483647 -2147483647 -2147483647 -2147483647 -2147483647 -2147483647 -2147483647 -2147483647 -2147483647 -2147483647 -2147483647 -2147483647 -2147483647 -2147483647 -2147483647 -2147483647 -2147483647 -2147483647 -2147483647 -2147483647 -2147483647 -2147483647 -2147483647 -2147483647 -2147483647 -2147483647 -2147483647 -2147483647 -2147483647 -2147483647 -2147483647 -2147483647 -2147483647 -2147483647 -2147483647 -2147483647 -2147483647 -2147483647 -2147483647 -2147483647 -2147483647 -2147483647 -2147483647 -2147483647 -2147483647 -2147483647 -2147483647 -2147483647 -2147483647 -2147483647 -2147483647 -2147483647
172 168 166 165 163 162 162 162 160 160 161 160 161 161 162 163 163 163 160 160 160 158 158 158 158 158 157 157 157 157 156 155 154 154 154 152 153 153 153 155 156 156 158 159 161 163 163 165 167 169 171 174 176 178 181 185 188 190 194 197 198 203 205 210 212 214 217 220 222 226 227 230 233 234 236 240 242 246 244 242 241 244 247 251 251 252 252 251 251 251 251 252 254 253 251 251 248 245 244 -2147483647 -2147483647 -2147483647 -2147483647 -2147483647 -2147483647 -2147483647 -2147483647 -2147483647 -2147483647 -2147483647 -2147483647 -2147483647 -2147483647 -2147483647 -2147483647 -2147483647 -2147483647 -2147483647 -2147483647 -2147483647 -2147483647 -2147483647 -2147483647 -2147483647 -2147483647 -2147483647 -2147483647 -2147483647 -2147483647 -2147483647 -2147483647 -2147483647 -2147483647 -2147483647 -2147483647 -2147483647 -2147483647 -2147483647 -2147483647 -2147483647 -2147483647 -2147483647 -2147483647 -2147483647 -2147483647 -2147483647 -2147483647 -2147483647 -2147483647 -2147483647 -2147483647 -2147483647 -2147483647 -2147483647 -2147483647 -2147483647 -2147483647 -2147483647 -2147483647 -2147483647 -2147483647 -2147483647 -2147483647 -2147483647 -2147483647 -2147483647 -2147483647 -2147483647 -2147483647 -2147483647 -2147483647 -2147483647 -2147483647 -2147483647 -2147483647 -2147483647 -2147483647 -2147483647 -2147483647 -2147483647 -2147483647 -2147483647 -2147483647 -2147483647 -2147483647 -2147483647 -2147483647 -2147483647 -2147483647 -2147483647 -2147483647 -2147483647 -2147483647 -2147483647 -2147483647 -2147483647 -2147483647 -2147483647 -2147483647 -2147483647 -2147483647 -2147483647 -2147483647 -2147483647 -2147483647 -2147483647 -2147483647 -2147483647 -2147483647 -2147483647 -2147483647 -2147483647 -2147483647 -2147483647 -2147483647 -2147483647 -2147483647 -2147483647 -2147483647 -2147483647 -2147483647 -2147483647 -2147483647 -2147483647 -2147483647 -2147483647 -2147483647 -2147483647 -2147483647 -2147483647 -2147483647 -2147483647 -2147483647 -2147483647 -2147483647 -2147483647 -2147483647 -2147483647 -2147483647 -2147483647
174 171 169 167 167 166 165 164 164 163 163 163 163 162 162 163 163 164 163 163 163 162 161 161 161 160 160 160 160 160 159 159 158 157 157 157 157 157 157 158 160 159 162 163 164 166 168 170 171 173 175 177 178 182 186 188 191 193 198 200 202 206 208 212 214 216 220 222 225 229 229 233 235 237 238 243 247 250 248 243 240 244 244 251 252 251 251 251 251 251 251 251 247 247 248 248 -2147483647 -2147483647 -2147483647 -2147483647 -2147483647 -2147483647 -2147483647 -2147483647 -2147483647 -2147483647 -2147483647 -2147483647 -2147483647 -2147483647 -2147483647 -2147483647 -2147483647 -2147483647 -2147483647 -2147483647 -2147483647 -2147483647 -2147483647 -2147483647 -2147483647 -2147483647 -2147483647 -2147483647 -2147483647 -2147483647 -2147483647 -2147483647 -2147483647 -2147483647 -2147483647 -2147483647 -2147483647 -2147483647 -2147483647 -2147483647 -2147483647 -2147483647 -2147483647 -2147483647 -2147483647 -2147483647 -2147483647 -2147483647 -2147483647 -2147483647 -2147483647 -2147483647 -2147483647 -2147483647 -2147483647 -2147483647 -2147483647 -2147483647 -2147483647 -2147483647 -2147483647 -2147483647 -2147483647 -2147483647 -2147483647 -2147483647 -2147483647 -2147483647 -2147483647 -2147483647 -2147483647 -2147483647 -2147483647 -2147483647 -2147483647 -2147483647 -2147483647 -2147483647 -2147483647 -2147483647 -2147483647 -2147483647 -2147483647 -2147483647 -2147483647 -2147483647 -2147483647 -2147483647 -2147483647 -2147483647 -2147483647 -2147483647 -2147483647 -2147483647 -2147483647 -2147483647 -2147483647 -2147483647 -2147483647 -2147483647 -2147483647 -2147483647 -2147483647 -2147483647 -2147483647 -2147483647 -2147483647 -2147483647 -2147483647 -2147483647 -2147483647 -2147483647 -2147483647 -2147483647 -2147483647 -2147483647 -2147483647 -2147483647 -2147483647 -2147483647 -2147483647 -2147483647 -2147483647 -2147483647 -2147483647 -2147483647 -2147483647 -2147483647 -2147483647 -2147483647 -2147483647 -2147483647 -2147483647 -2147483647 -2147483647 -2147483647 -2147483647 -2147483647 -2147483647 -2147483647 -2147483647 -2147483647 -2147483647 -2147483647
174 172 169 169 168 169 167 166 166 166 166 167 167 165 165 165 165 165 165 165 164 164 165 165 164 164 163 163 163 165 163 161 160 160 160 160 161 161 162 163 163 163 166 167 167 169 171 173 174 176 180 180 183 188 189 192 195 197 202 203 206 208 211 214 216 218 222 225 227 231 231 234 237 238 240 242 244 249 248 244 245 246 246 249 250 247 247 -2147483647 -2147483647 -2147483647 -2147483647 -2147483647 -2147483647 -2147483647 -2147483647 -2147483647 -2147483647 -2147483647 -2147483647 -2147483647 -2147483647 -2147483647 -2147483647 -2147483647 -2147483647 -2147483647 -2147483647 -2147483647 -2147483647 -2147483647 -2147483647 -2147483647 -2147483647 -2147483647 -2147483647 -2147483647 -2147483647 -2147483647 -2147483647 -2147483647 -2147483647 -2147483647 -2147483647 -2147483647 -2147483647 -2147483647 -2147483647 -2147483647 -2147483647 -2147483647 -2147483647 -2147483647 -2147483647 -2147483647 -2147483647 -2147483647 -2147483647 -2147483647 -2147483647 -2147483647 -2147483647 -2147483647 -2147483647 -2147483647 -2147483647 -2147483647 -2147483647 -2147483647 -2147483647 -2147483647 -2147483647 -2147483647 -2147483647 -2147483647 -2147483647 -2147483647 -2147483647 -2147483647 -2147483647 -2147483647 -2147483647 -2147483647 -2147483647 -2147483647 -2147483647 -2147483647 -2147483647 -2147483647 -2147483647 -2147483647 -2147483647 -2147483647 -2147483647 -2147483647 -2147483647 -2147483647 -2147483647 -2147483647 -2147483647 -2147483647 -2147483647 -2147483647 -2147483647 -2147483647 -2147483647 -2147483647 -2147483647 -2147483647 -2147483647 -2147483647 -2147483647 -2147483647 -2147483647 -2147483647 -2147483647 -2147483647 -2147483647 -2147483647 -2147483647 -2147483647 -2147483647 -2147483647 -2147483647 -2147483647 -2147483647 -2147483647 -2147483647 -2147483647 -2147483647 -2147483647 -2147483647 -2147483647 -2147483647 -2147483647 -2147483647 -2147483647 -2147483647 -2147483647 -2147483647 -2147483647 -2147483647 -2147483647 -2147483647 -2147483647 -2147483647 -2147483647 -2147483647 -2147483647 -2147483647 -2147483647 -2147483647 -2147483647 -2147483647 -2147483647 -2147483647 -2147483647 -2147483647 -2147483647 -2147483647 -2147483647
176 174 172 170 171 171 169 168 168 167 168 168 169 169 168 168 168 168 168 167 167 167 167 166 166 166 166 166 167 167 166 165 165 165 165 165 165 165 166 166 167 168 169 170 171 172 175 177 178 180 183 184 186 192 192 195 198 201 205 205 209 211 214 216 219 219 222 226 229 232 233 235 237 238 239 239 241 241 243 244 243 244 245 246 -2147483647 -2147483647 -2147483647 -2147483647 -2147483647 -2147483647 -2147483647 -2147483647 -2147483647 -2147483647 -2147483647 -2147483647 -2147483647 -2147483647 -2147483647 -2147483647 -2147483647 -2147483647 -2147483647 -2147483647 -2147483647 -2147483647 -2147483647 -2147483647 -2147483647 -2147483647 -2147483647 -2147483647 -2147483647 -2147483647 -2147483647 -2147483647 -2147483647 -2147483647 -2147483647 -2147483647 -2147483647 -2147483647 -2147483647 -2147483647 -2147483647 -2147483647 -2147483647 -2147483647 -2147483647 -2147483647 -2147483647 -2147483647 -2147483647 -2147483647 -2147483647 -2147483647 -2147483647 -2147483647 -2147483647 -2147483647 -2147483647 -2147483647 -2147483647 -2147483647 -2147483647 -2147483647 -2147483647 -2147483647 -2147483647 -2147483647 -2147483647 -2147483647 -2147483647 -2147483647 -2147483647 -2147483647 -2147483647 -2147483647 -2147483647 -2147483647 -2147483647 -2147483647 -2147483647 -2147483647 -2147483647 -2147483647 -2147483647 -2147483647 -2147483647 -2147483647 -2147483647 -2147483647 -2147483647 -2147483647 -2147483647 -2147483647 -2147483647 -2147483647 -2147483647 -2147483647 -2147483647 -2147483647 -2147483647 -2147483647 -2147483647 -2147483647 -2147483647 -2147483647 -2147483647 -2147483647 -2147483647 -2147483647 -2147483647 -2147483647 -2147483647 -2147483647 -2147483647 -2147483647 -2147483647 -2147483647 -2147483647 -2147483647 -2147483647 -2147483647 -2147483647 -2147483647 -2147483647 -2147483647 -2147483647 -2147483647 -2147483647 -2147483647 -2147483647 -2147483647 -2147483647 -2147483647 -2147483647 -2147483647 -2147483647 -2147483647 -2147483647 -2147483647 -2147483647 -2147483647 -2147483647 -2147483647 -2147483647 -2147483647 -2147483647 -2147483647 -2147483647 -2147483647 -2147483647 -2147483647 -2147483647 -2147483647 -2147483647 -2147483647 -2147483647 -2147483647
177 176 173 173 173 173 172 171 170 171 171 171 171 172 172 170 170 171 170 170 170 169 168 168 169 169 170 170 170 170 169 168 168 168 168 168 168 169 169 170 171 171 172 173 174 177 179 179 181 185 186 189 191 194 199 201 202 204 205 209 211 214 217 218 219 220 224 226 228 231 233 235 238 239 238 236 -2147483647 240 -2147483647 -2147483647 -2147483647 -2147483647 -2147483647 -2147483647 -2147483647 -2147483647 -2147483647 -2147483647 -2147483647 -2147483647 -2147483647 -2147483647 -2147483647 -2147483647 -2147483647 -2147483647 -2147483647 -2147483647 -2147483647 -2147483647 -2147483647 -2147483647 -2147483647 -2147483647 -2147483647 -2147483647 -2147483647 -2147483647 -2147483647 -2147483647 -2147483647 -2147483647 -2147483647 -2147483647 -2147483647 -2147483647 -2147483647 -2147483647 -2147483647 -2147483647 -2147483647 -2147483647 -2147483647 -2147483647 -2147483647 -2147483647 -2147483647 -2147483647 -2147483647 -2147483647 -2147483647 -2147483647 -2147483647 -2147483647 -2147483647 -2147483647 -2147483647 -2147483647 -2147483647 -2147483647 -2147483647 -2147483647 -2147483647 -2147483647 -2147483647 -2147483647 -2147483647 -2147483647 -2147483647 -2147483647 -2147483647 -2147483647 -2147483647 -2147483647 -2147483647 -2147483647 -2147483647 -2147483647 -2147483647 -2147483647 -2147483647 -2147483647 -2147483647 -2147483647 -2147483647 -2147483647 -2147483647 -2147483647 -2147483647 -2147483647 -2147483647 -2147483647 -2147483647 -2147483647 -2147483647 -2147483647 -2147483647 -2147483647 -2147483647 -2147483647 -2147483647 -2147483647 -2147483647 -2147483647 -2147483647 -2147483647 -2147483647 -2147483647 -2147483647 -2147483647 -2147483647 -2147483647 -2147483647 -2147483647 -2147483647 -2147483647 -2147483647 -2147483647 -2147483647 -2147483647 -2147483647 -2147483647 -2147483647 -2147483647 -2147483647 -2147483647 -2147483647 -2147483647 -2147483647 -2147483647 -2147483647 -2147483647 -2147483647 -2147483647 -2147483647 -2147483647 -2147483647 -2147483647 -2147483647 -2147483647 -2147483647 -2147483647 -2147483647 -2147483647 -2147483647 -2147483647 -2147483647 -2147483647 -2147483647 -2147483647 -2147483647 -2147483647 -2147483647 -2147483647 -2147483647 -2147483647 -2147483647 -2147483647 -2147483647 -2147483647
