# Supplementary material for: Catchments catch all in South African coastal lowlands: topography and palaeoclimate restricted gene flow in Nymania capensis (Meliaceae)—a multilocus phylogeographic and distribution modelling approach
Source: PeerJ. 2017 Jan 31;5:e2965. doi: 10.7717/peerj.2965 (PMC5289106; doi:10.7717/peerj.2965)
Supplement: Supplemental Information 2 — See the Readme for file descriptions. This zip file includes all DNA alignments. [file peerj-05-2965-s002.zip › SupplementalInformationFiles/SDM.Data/CCSM/bio17.ppt.driest.quarter.asc]

NCOLS 240 
NROWS 84 
XLLCORNER 20 
YLLCORNER -35 
CELLSIZE 0.0416666666666667 
NODATA_value -2147483647 
28 29 29 28 30 29 28 28 28 28 28 25 24 24 24 24 24 24 25 25 25 23 23 23 22 22 20 20 20 20 20 20 20 20 20 18 18 18 18 18 18 18 18 18 19 19 19 19 19 20 20 20 21 21 22 22 22 23 25 25 25 25 25 22 21 20 20 20 22 24 25 23 22 21 19 18 18 18 19 20 21 21 22 23 24 25 25 27 28 28 30 30 30 30 31 32 33 36 36 36 35 34 35 35 35 35 35 35 35 35 35 35 35 35 35 33 33 33 33 31 31 31 31 31 31 31 31 31 29 28 28 28 28 28 28 29 33 30 30 32 32 33 33 32 31 33 51 51 51 53 53 55 59 54 53 39 39 40 51 49 49 49 46 45 44 46 46 45 48 48 47 40 40 43 40 37 36 35 37 41 43 40 37 33 33 40 40 39 38 36 36 37 40 43 42 38 38 41 39 39 46 47 42 41 42 42 43 44 45 47 48 50 52 54 57 60 62 63 66 71 76 80 83 83 90 98 102 101 103 108 110 113 117 119 122 125 -2147483647 -2147483647 -2147483647 -2147483647
29 30 31 31 30 29 28 28 29 29 27 26 25 24 24 24 24 24 24 25 25 24 24 23 22 22 22 20 20 20 20 21 20 20 18 18 18 18 18 18 18 18 19 19 19 19 19 19 20 20 21 22 22 22 22 23 23 23 24 25 25 25 25 23 22 21 21 21 23 25 22 25 23 22 20 19 19 20 21 21 22 24 24 25 25 24 28 30 30 30 30 30 30 31 31 35 36 36 36 37 36 36 38 38 38 35 37 37 39 39 36 36 36 38 35 33 33 33 33 33 31 31 31 30 29 29 29 30 28 28 28 27 27 28 29 31 31 32 32 33 33 33 32 32 33 36 51 53 56 58 56 59 60 57 53 39 39 38 43 51 52 51 49 49 49 42 39 39 40 45 43 41 40 43 43 38 37 37 37 42 43 45 37 35 36 45 41 41 38 39 37 37 37 38 44 36 37 38 39 39 40 45 42 42 42 44 44 45 45 47 49 51 54 56 57 60 63 65 68 71 76 87 92 96 94 97 103 108 106 110 114 116 119 122 126 -2147483647 -2147483647 -2147483647 -2147483647 -2147483647
30 31 34 31 30 29 28 28 30 29 28 27 25 25 24 24 24 24 24 22 23 25 25 24 22 22 22 21 20 21 21 21 21 19 18 19 18 18 18 18 18 18 19 19 19 19 19 20 20 20 22 24 24 25 23 23 23 25 25 25 25 26 26 24 22 22 21 21 21 23 22 22 25 22 21 21 21 23 22 21 22 22 22 23 24 23 27 30 30 29 30 30 30 30 33 36 38 38 40 41 39 38 41 42 39 38 40 39 45 42 39 39 39 42 36 36 35 36 36 34 33 32 32 31 29 29 28 28 29 30 28 27 28 28 28 29 31 31 31 31 33 34 31 33 36 39 56 57 54 55 59 63 54 42 39 37 37 37 40 47 58 58 57 53 50 39 36 36 38 44 41 38 40 50 45 43 40 40 37 37 43 45 43 38 37 44 38 37 37 39 38 38 35 36 38 36 38 39 39 40 40 40 42 43 44 44 45 45 47 48 51 53 54 57 60 61 65 69 71 76 79 87 94 97 102 105 106 109 110 112 116 119 122 125 -2147483647 -2147483647 -2147483647 -2147483647 -2147483647 -2147483647
29 34 36 33 32 30 29 28 30 30 28 27 26 25 24 24 24 24 24 22 22 22 23 23 23 22 22 21 21 20 21 21 20 19 19 19 19 18 18 18 18 18 18 19 19 19 20 20 20 20 22 24 24 26 26 26 25 26 26 26 26 28 26 25 22 22 21 21 21 21 22 22 22 22 22 22 24 25 30 21 22 22 22 22 22 23 25 30 30 30 30 30 30 31 32 37 41 41 44 42 41 41 43 42 41 42 42 42 49 45 42 41 40 39 36 39 43 46 45 35 35 35 32 32 32 29 29 29 29 35 27 27 28 29 28 28 30 31 31 31 33 34 31 39 51 58 47 39 38 40 48 48 45 38 41 37 37 37 43 51 54 69 69 59 46 40 38 37 38 40 45 47 36 36 44 41 36 35 35 38 47 47 44 38 38 43 41 37 37 36 38 38 37 37 37 37 39 39 40 41 41 43 43 44 44 45 45 47 48 50 51 55 59 60 61 63 67 72 72 76 82 90 96 100 105 106 109 109 114 118 120 122 125 -2147483647 -2147483647 -2147483647 -2147483647 -2147483647 -2147483647 -2147483647
32 34 39 34 32 29 29 28 28 27 27 28 26 26 25 24 24 24 23 23 22 22 22 22 23 23 22 22 21 21 21 20 20 20 19 19 19 18 18 19 19 18 19 19 19 20 20 21 23 23 23 24 26 27 27 27 26 26 26 26 29 26 25 25 22 22 22 21 21 21 21 22 22 22 22 25 25 29 25 21 21 21 22 21 22 23 25 30 30 30 30 30 30 31 34 38 41 44 48 44 44 44 47 51 47 44 48 51 52 45 48 45 43 42 42 46 56 46 43 38 38 39 39 35 32 32 29 29 29 32 27 26 28 28 28 29 29 31 31 34 34 34 31 38 52 44 43 39 37 41 45 39 36 37 38 40 37 37 41 55 50 43 51 54 59 53 43 41 35 38 46 36 34 34 35 37 36 37 36 40 48 44 45 40 40 45 41 38 38 36 36 37 38 37 38 39 39 41 41 41 43 43 44 44 45 47 47 48 50 52 53 58 61 63 62 66 70 74 79 80 83 89 96 101 107 110 113 116 118 120 123 125 -2147483647 -2147483647 -2147483647 -2147483647 -2147483647 -2147483647 -2147483647 -2147483647
34 34 36 34 29 29 29 28 28 27 27 27 29 27 25 25 25 23 22 22 22 23 24 23 23 23 22 22 22 20 20 23 22 20 19 19 19 18 19 19 19 19 19 19 19 20 22 23 23 24 25 25 27 26 26 26 29 29 29 29 29 29 29 26 22 22 22 22 21 21 21 21 22 21 22 23 24 24 24 22 22 22 22 22 22 23 25 27 30 30 29 30 30 31 35 37 41 41 47 48 47 45 48 50 46 45 51 48 52 50 52 52 47 48 49 48 49 49 43 39 40 44 39 33 32 30 29 29 29 28 26 26 28 29 29 31 31 31 34 34 34 32 32 34 47 43 38 38 38 44 42 41 39 36 37 42 41 39 38 40 43 41 49 61 51 46 38 36 36 44 42 36 34 34 36 38 37 37 38 47 46 40 41 41 41 41 39 39 40 39 38 37 37 38 39 40 40 41 42 44 44 44 44 45 47 47 48 50 52 54 55 58 61 69 68 68 73 76 83 90 89 94 99 105 110 111 117 119 121 123 -2147483647 -2147483647 -2147483647 -2147483647 -2147483647 -2147483647 -2147483647 -2147483647 -2147483647 -2147483647
38 36 33 30 29 29 28 28 27 28 29 29 29 27 26 26 25 24 23 22 22 22 24 24 24 23 23 22 22 22 22 23 23 20 19 19 19 19 19 19 19 19 19 19 19 20 21 21 23 24 25 24 25 26 26 26 29 31 31 31 29 29 28 26 24 23 22 22 22 21 21 21 21 22 24 23 25 25 25 25 24 22 23 22 22 22 24 25 28 27 27 30 31 33 35 37 40 41 44 47 44 42 44 48 43 45 47 43 52 47 43 45 49 52 53 52 44 43 42 40 44 40 38 35 32 30 29 29 29 29 27 27 29 30 30 32 33 34 35 35 34 34 32 32 38 44 41 38 41 41 43 57 46 41 37 44 55 37 37 39 41 40 43 51 51 51 46 43 35 35 34 39 36 35 40 42 40 38 38 46 46 41 41 41 42 42 40 41 40 40 39 38 38 40 40 41 41 44 44 44 45 45 45 47 47 49 50 51 54 55 57 62 69 73 72 71 75 83 86 91 100 101 107 110 114 116 119 120 123 -2147483647 -2147483647 -2147483647 -2147483647 -2147483647 -2147483647 -2147483647 -2147483647 -2147483647 -2147483647 -2147483647
39 35 33 33 34 29 27 29 26 27 29 31 28 26 26 26 27 26 23 23 23 22 22 24 24 25 23 23 22 22 22 21 22 20 19 19 19 19 19 19 19 19 19 20 21 21 21 21 23 23 24 24 25 26 26 29 29 32 33 31 28 28 28 31 28 25 25 24 22 22 22 21 21 24 24 24 25 25 25 28 25 24 24 23 22 22 23 27 30 27 28 30 31 36 38 40 40 43 48 48 43 40 43 46 46 43 46 43 46 43 41 44 47 48 48 46 51 46 44 42 42 40 37 35 32 31 29 29 28 27 28 29 31 33 32 33 37 36 37 36 35 33 33 33 35 37 47 41 40 44 48 61 44 41 37 39 44 40 37 41 44 41 41 41 46 42 38 40 33 33 33 33 37 35 43 39 38 38 39 44 46 42 42 43 44 44 44 41 40 40 39 40 40 41 41 41 44 44 46 47 47 47 48 49 49 51 51 54 55 58 61 63 66 74 80 80 79 83 93 98 103 106 109 113 115 119 122 125 -2147483647 -2147483647 -2147483647 -2147483647 -2147483647 -2147483647 -2147483647 -2147483647 -2147483647 -2147483647 -2147483647 -2147483647
38 38 35 34 34 29 27 29 28 27 28 32 29 27 27 28 27 27 24 23 23 22 22 22 23 23 23 23 25 23 23 23 23 22 20 19 19 19 19 20 19 21 21 21 21 22 23 23 23 23 24 25 26 26 27 29 29 31 31 31 28 28 28 32 28 25 26 29 28 25 22 22 23 22 22 22 25 25 24 25 27 25 23 22 24 24 24 27 30 29 29 30 32 36 37 42 43 43 47 42 41 40 43 45 45 43 42 40 41 40 41 43 47 47 42 42 45 54 44 39 38 37 37 34 32 31 31 31 29 27 27 28 30 33 33 36 42 42 37 37 36 34 33 33 34 35 37 36 40 49 49 53 50 43 38 37 37 37 37 43 44 41 36 39 41 41 38 42 39 33 33 36 34 33 38 42 41 39 39 42 47 47 45 46 45 45 45 45 42 41 41 42 42 42 41 43 44 45 46 47 48 51 52 52 52 53 54 55 58 61 63 69 73 76 83 86 94 98 98 103 107 110 114 117 119 122 124 -2147483647 -2147483647 -2147483647 -2147483647 -2147483647 -2147483647 -2147483647 -2147483647 -2147483647 -2147483647 -2147483647 -2147483647 -2147483647
38 35 34 30 29 28 28 29 28 27 27 31 29 27 28 28 28 27 24 24 23 23 23 22 23 23 23 22 23 23 23 24 25 23 22 19 19 19 19 21 22 23 22 22 22 22 23 25 26 24 25 27 29 27 27 29 29 31 32 31 29 28 27 26 26 26 28 27 28 28 22 22 22 21 21 24 24 24 24 24 24 24 22 22 23 24 24 25 27 29 29 33 35 35 38 41 42 43 47 43 41 40 40 39 39 39 42 42 40 40 43 48 49 42 41 42 44 54 53 42 38 37 34 34 33 31 31 30 29 28 27 27 27 31 33 35 36 39 37 37 36 34 34 33 34 34 37 37 43 52 44 48 41 41 41 40 39 37 37 38 37 37 36 38 36 38 38 42 42 43 37 37 34 33 33 38 38 36 42 45 46 46 46 46 44 46 46 46 45 43 42 43 44 43 43 44 44 45 47 48 48 52 56 57 56 55 56 58 59 62 64 68 74 77 81 88 95 103 106 107 112 114 117 120 123 126 -2147483647 -2147483647 -2147483647 -2147483647 -2147483647 -2147483647 -2147483647 -2147483647 -2147483647 -2147483647 -2147483647 -2147483647 -2147483647 -2147483647
33 33 34 29 29 31 33 29 29 27 27 29 29 28 29 32 28 28 27 25 25 23 23 24 24 23 23 23 25 25 23 23 23 24 22 22 20 20 20 22 24 25 25 24 23 24 25 26 26 26 27 27 29 29 29 29 31 29 31 31 31 29 28 27 27 26 27 28 26 25 22 21 22 22 24 28 24 22 23 22 22 24 22 22 22 24 24 27 27 27 30 33 33 35 38 39 39 42 48 45 43 42 42 41 39 38 37 37 37 41 42 40 43 43 40 42 46 52 51 42 39 38 38 37 34 34 31 31 30 29 29 28 27 27 32 39 36 36 36 36 36 37 34 34 34 37 36 37 40 53 44 49 41 41 41 40 40 40 40 43 40 41 37 36 36 38 42 43 38 40 40 36 38 35 35 34 35 36 40 42 47 46 46 47 45 45 45 45 46 45 44 46 44 43 43 45 45 46 47 48 49 53 56 61 62 59 61 61 63 65 68 76 79 81 91 90 93 101 106 113 115 119 122 123 126 -2147483647 -2147483647 -2147483647 -2147483647 -2147483647 -2147483647 -2147483647 -2147483647 -2147483647 -2147483647 -2147483647 -2147483647 -2147483647 -2147483647 -2147483647
33 31 30 29 29 31 36 31 29 28 27 31 32 32 31 35 32 29 28 27 25 25 24 24 24 24 24 23 25 24 23 24 26 25 27 25 22 22 22 22 24 26 26 25 24 27 26 28 27 27 30 29 29 29 28 28 31 31 32 32 32 31 30 31 30 28 28 27 26 24 24 21 21 25 25 23 24 21 21 21 21 21 21 22 24 25 27 27 33 27 29 29 31 35 37 40 41 44 47 47 47 47 45 42 41 39 41 37 39 46 43 38 39 43 43 41 50 51 55 44 41 41 39 37 37 37 35 34 31 32 29 28 27 28 32 33 34 39 38 36 35 37 37 34 36 39 37 43 40 43 46 45 45 47 43 41 42 42 42 44 42 43 44 37 37 37 38 38 40 37 41 36 35 35 35 34 35 36 39 42 45 43 44 46 46 46 46 45 47 46 46 47 44 44 45 45 46 47 48 49 52 56 59 63 66 68 71 64 66 72 74 83 91 89 96 101 101 105 112 117 118 121 124 126 128 -2147483647 -2147483647 -2147483647 -2147483647 -2147483647 -2147483647 -2147483647 -2147483647 -2147483647 -2147483647 -2147483647 -2147483647 -2147483647 -2147483647 -2147483647
27 35 34 32 29 29 34 34 31 28 28 34 32 38 29 29 35 33 32 31 27 25 25 26 27 27 28 25 23 23 23 26 27 27 28 28 25 25 25 26 27 26 27 27 26 27 29 31 29 27 30 30 30 29 30 31 32 32 32 33 35 32 32 36 33 31 31 28 27 27 24 23 21 21 22 22 22 23 21 21 21 21 21 24 26 28 27 29 36 34 34 32 35 37 44 49 45 45 47 48 48 47 46 44 44 44 41 38 42 48 42 38 39 46 46 40 46 45 59 52 43 41 40 38 39 40 40 37 34 32 34 32 27 28 32 32 35 39 38 36 35 35 34 34 34 36 39 40 40 45 44 50 55 48 44 44 44 47 44 42 42 41 41 39 40 37 36 41 39 36 38 37 37 35 36 36 36 37 39 45 48 45 43 43 42 43 46 46 46 46 49 50 47 46 46 47 49 49 51 51 53 56 58 61 63 68 79 75 73 75 81 89 95 94 98 104 110 114 117 120 122 125 126 129 -2147483647 -2147483647 -2147483647 -2147483647 -2147483647 -2147483647 -2147483647 -2147483647 -2147483647 -2147483647 -2147483647 -2147483647 -2147483647 -2147483647 -2147483647 -2147483647
17 30 29 28 29 36 37 31 29 29 29 37 34 38 38 32 32 37 37 40 33 25 25 28 29 32 30 27 25 25 25 28 28 30 30 30 28 28 29 29 29 28 27 26 26 27 29 29 28 27 30 31 31 31 32 32 36 39 35 35 39 39 39 40 36 31 31 28 27 25 24 24 22 21 22 25 25 24 21 21 21 21 22 24 27 33 32 30 38 41 41 37 37 42 50 50 48 50 50 51 46 42 43 46 40 41 42 38 38 42 39 38 38 40 45 40 41 43 57 57 48 43 45 43 43 42 41 38 35 32 34 29 29 26 29 32 35 40 41 35 34 36 36 36 34 35 38 39 42 50 52 51 57 52 47 50 54 59 48 45 45 42 42 39 41 40 39 38 38 37 37 42 42 38 38 38 36 38 39 46 50 46 45 46 45 45 44 44 47 49 51 51 48 51 49 51 51 53 52 53 56 58 60 61 65 73 80 86 84 84 90 90 99 104 103 109 114 119 121 125 127 128 -2147483647 -2147483647 -2147483647 -2147483647 -2147483647 -2147483647 -2147483647 -2147483647 -2147483647 -2147483647 -2147483647 -2147483647 -2147483647 -2147483647 -2147483647 -2147483647 -2147483647 -2147483647
16 22 28 26 28 32 37 30 29 31 31 32 38 36 40 35 32 35 36 41 34 27 27 28 28 31 30 27 26 27 28 29 31 33 33 30 30 32 31 33 36 32 29 29 29 29 29 29 27 25 31 31 31 32 31 32 40 39 37 36 39 41 43 39 39 25 29 30 28 27 24 24 22 24 23 25 23 22 22 20 20 21 22 24 27 29 30 27 30 41 47 42 40 43 52 50 49 52 59 42 39 41 39 41 39 40 42 38 37 38 38 38 38 39 39 40 44 51 56 55 49 48 50 49 48 45 42 38 35 34 35 32 29 29 29 32 38 39 38 35 34 36 39 38 36 37 39 42 43 45 51 55 63 52 50 54 66 59 56 53 49 47 45 42 42 46 47 42 39 38 38 38 41 43 43 43 40 37 39 43 43 46 49 49 48 47 45 51 51 52 53 49 48 48 50 51 52 53 55 56 58 60 62 64 70 71 77 90 96 98 102 96 102 106 111 116 120 123 126 128 130 -2147483647 -2147483647 -2147483647 -2147483647 -2147483647 -2147483647 -2147483647 -2147483647 -2147483647 -2147483647 -2147483647 -2147483647 -2147483647 -2147483647 -2147483647 -2147483647 -2147483647 -2147483647 -2147483647
16 17 24 23 22 26 32 32 31 29 31 33 37 40 39 40 35 35 40 43 35 29 29 28 28 28 30 30 30 30 31 32 32 35 35 34 33 32 32 35 33 32 34 29 30 31 31 26 23 26 31 31 27 24 31 31 39 40 39 38 39 41 45 36 27 23 25 27 27 24 23 22 22 23 23 22 22 22 20 21 20 21 22 22 27 28 28 28 30 36 47 44 42 43 49 54 54 55 53 44 37 35 35 35 38 39 38 36 37 36 37 38 39 39 43 46 48 55 64 56 54 56 56 56 56 51 43 41 39 38 38 33 32 30 29 30 33 37 34 38 34 35 38 36 36 39 44 49 54 56 54 58 60 66 57 59 61 60 59 56 52 50 47 46 46 55 49 46 44 40 39 38 38 41 40 41 41 37 39 38 39 42 48 48 52 53 46 45 49 52 55 52 51 52 51 52 53 55 56 58 60 62 64 68 70 76 83 86 92 100 107 108 106 112 119 125 127 128 129 131 -2147483647 -2147483647 -2147483647 -2147483647 -2147483647 -2147483647 -2147483647 -2147483647 -2147483647 -2147483647 -2147483647 -2147483647 -2147483647 -2147483647 -2147483647 -2147483647 -2147483647 -2147483647 -2147483647 -2147483647
16 16 18 18 28 26 33 36 31 29 29 32 38 43 42 40 36 33 35 36 34 35 32 29 28 31 31 31 33 30 32 35 35 35 35 33 34 33 29 32 34 36 33 25 20 20 23 26 26 23 24 25 19 20 20 20 33 39 38 39 39 36 33 33 25 22 22 22 22 23 24 22 28 21 28 24 22 22 20 21 22 22 22 22 25 26 26 26 28 30 38 46 46 49 49 61 59 46 40 37 35 35 36 34 36 38 38 37 36 36 38 38 41 44 45 49 56 62 65 57 57 57 63 61 58 51 46 44 43 43 44 39 40 36 31 29 30 35 33 33 33 34 36 36 38 42 50 55 62 55 55 61 66 70 64 66 73 69 68 64 56 55 51 48 48 60 59 51 47 42 41 41 43 43 41 40 41 42 40 37 38 38 42 42 47 45 45 45 51 54 58 55 53 53 53 52 55 58 59 60 62 64 68 72 77 78 86 94 100 103 104 115 118 119 126 129 131 131 132 133 -2147483647 -2147483647 -2147483647 -2147483647 -2147483647 -2147483647 -2147483647 -2147483647 -2147483647 -2147483647 -2147483647 -2147483647 -2147483647 -2147483647 -2147483647 -2147483647 -2147483647 -2147483647 -2147483647 -2147483647
13 14 14 16 25 31 35 36 29 29 31 31 33 38 39 36 32 36 37 35 34 34 31 29 31 32 34 34 34 33 30 33 33 37 36 35 33 27 21 22 37 34 32 29 22 19 21 23 27 24 22 19 19 19 19 20 28 39 36 43 42 31 28 28 22 22 22 22 22 24 22 22 22 20 20 21 20 21 21 22 22 22 22 22 23 25 25 25 29 31 31 36 49 49 43 38 40 44 45 38 36 36 39 35 34 38 40 39 38 38 38 40 43 46 47 52 56 68 69 67 63 63 70 63 59 53 50 53 49 46 49 46 46 40 36 31 31 33 34 33 35 36 36 42 45 49 55 61 66 63 60 70 77 77 70 77 73 78 70 63 59 56 59 57 54 64 61 61 52 46 45 46 51 50 46 49 47 44 41 37 37 44 38 40 46 44 42 45 51 56 58 56 53 51 52 53 55 57 58 62 64 67 70 74 82 89 92 94 100 107 112 116 121 127 130 133 133 134 134 -2147483647 -2147483647 -2147483647 -2147483647 -2147483647 -2147483647 -2147483647 -2147483647 -2147483647 -2147483647 -2147483647 -2147483647 -2147483647 -2147483647 -2147483647 -2147483647 -2147483647 -2147483647 -2147483647 -2147483647 -2147483647
13 13 13 16 25 25 42 34 31 31 34 34 36 38 37 38 36 37 40 40 34 32 33 31 32 34 36 39 39 35 34 35 33 35 33 36 34 33 21 19 21 19 17 22 29 26 20 20 28 20 19 17 17 19 19 19 20 24 26 36 33 25 28 23 22 22 22 22 25 25 22 22 21 20 20 20 20 22 22 28 25 22 22 22 23 24 24 24 24 28 31 45 49 47 36 34 29 30 34 36 34 32 37 35 33 34 39 41 39 36 39 44 47 48 50 46 45 51 53 59 60 67 68 65 59 59 55 60 58 56 56 63 49 46 45 38 33 33 33 35 39 45 46 52 51 53 63 71 75 68 64 70 82 84 84 87 84 84 80 66 64 67 68 69 63 71 71 63 54 55 57 50 52 51 52 53 48 43 44 44 40 46 40 40 41 44 43 46 47 52 56 56 55 54 54 52 55 58 61 63 66 71 74 78 81 92 100 102 105 110 117 120 126 130 133 134 135 136 -2147483647 -2147483647 -2147483647 -2147483647 -2147483647 -2147483647 -2147483647 -2147483647 -2147483647 -2147483647 -2147483647 -2147483647 -2147483647 -2147483647 -2147483647 -2147483647 -2147483647 -2147483647 -2147483647 -2147483647 -2147483647 -2147483647
13 13 13 15 18 28 32 28 34 33 42 39 38 36 35 35 36 42 43 40 36 34 34 32 34 40 42 45 43 38 38 38 35 33 36 42 39 33 20 17 16 15 15 15 16 16 23 18 18 20 19 16 16 16 19 19 20 24 29 27 25 22 22 22 23 23 22 22 25 25 25 23 22 21 20 20 20 22 22 28 25 23 25 21 22 23 24 24 24 27 31 39 43 48 32 28 27 28 36 41 43 32 31 31 33 34 34 34 34 34 35 41 39 44 45 42 47 48 42 40 48 55 51 60 67 63 61 67 67 62 59 53 56 56 52 43 36 33 35 36 39 49 56 64 63 63 65 64 75 79 77 72 78 85 94 91 89 90 90 71 71 82 79 75 70 72 78 73 73 76 74 54 54 54 51 49 45 50 56 58 45 47 42 43 42 43 44 44 46 49 50 54 54 52 52 52 55 59 62 67 71 72 79 86 92 92 98 107 110 116 121 124 129 131 134 137 137 138 -2147483647 -2147483647 -2147483647 -2147483647 -2147483647 -2147483647 -2147483647 -2147483647 -2147483647 -2147483647 -2147483647 -2147483647 -2147483647 -2147483647 -2147483647 -2147483647 -2147483647 -2147483647 -2147483647 -2147483647 -2147483647 -2147483647
13 13 13 13 15 17 20 18 28 31 37 42 39 38 40 39 37 42 43 43 37 38 39 34 33 39 45 45 43 41 45 41 37 37 35 25 27 20 20 16 15 15 15 15 15 15 15 15 15 15 15 15 16 16 18 19 20 20 23 23 23 23 23 23 23 23 23 22 22 22 22 22 21 21 21 20 20 21 22 23 27 25 24 23 22 23 24 24 24 26 28 34 43 45 29 26 25 25 29 35 35 29 31 31 31 32 32 32 33 33 34 35 39 43 43 43 37 40 45 51 52 50 43 52 59 65 65 61 60 56 49 48 51 47 41 39 36 36 39 43 42 48 67 73 65 57 58 69 80 84 83 83 84 100 93 91 91 93 91 80 78 93 87 86 83 77 78 84 82 74 64 63 63 63 57 54 57 55 64 60 49 50 49 46 44 45 46 46 49 48 49 52 54 53 53 55 58 62 66 69 75 81 83 89 96 100 103 111 114 119 124 127 131 133 136 137 138 140 -2147483647 -2147483647 -2147483647 -2147483647 -2147483647 -2147483647 -2147483647 -2147483647 -2147483647 -2147483647 -2147483647 -2147483647 -2147483647 -2147483647 -2147483647 -2147483647 -2147483647 -2147483647 -2147483647 -2147483647 -2147483647 -2147483647
13 13 13 13 13 15 16 17 28 31 31 37 39 47 46 38 37 38 41 42 37 37 37 33 35 36 37 42 47 46 47 37 35 28 21 16 15 15 16 17 15 15 15 15 15 15 15 15 15 15 15 15 16 17 19 19 20 20 20 22 22 23 23 24 24 24 23 22 22 22 22 22 22 22 22 22 23 22 23 23 23 23 23 25 22 22 22 24 24 25 27 34 41 33 27 25 25 25 25 26 26 26 29 29 31 31 31 30 31 33 34 35 43 39 36 37 36 42 48 42 42 51 39 40 58 61 54 50 56 60 49 49 53 56 48 40 39 37 42 42 45 51 65 65 67 55 57 64 74 67 70 81 78 87 89 82 80 94 95 87 88 92 93 90 90 88 84 91 87 81 75 76 74 68 63 65 69 69 71 66 56 55 50 49 46 46 48 50 52 53 51 53 55 56 56 61 62 66 68 75 79 84 93 97 101 105 109 115 119 123 125 130 132 135 138 138 139 -2147483647 -2147483647 -2147483647 -2147483647 -2147483647 -2147483647 -2147483647 -2147483647 -2147483647 -2147483647 -2147483647 -2147483647 -2147483647 -2147483647 -2147483647 -2147483647 -2147483647 -2147483647 -2147483647 -2147483647 -2147483647 -2147483647 -2147483647
14 14 14 13 13 13 16 18 27 30 33 36 39 42 43 40 41 41 41 40 40 39 37 37 36 36 37 40 49 52 46 28 20 19 16 16 15 15 15 15 15 14 14 14 15 15 15 15 15 15 15 15 16 17 19 19 20 20 21 22 23 23 23 24 25 25 25 24 23 22 22 22 22 22 23 23 23 23 23 23 23 23 22 22 22 22 22 23 24 25 25 27 27 28 25 25 25 24 24 26 26 26 29 29 29 29 29 30 30 31 32 34 34 35 35 35 35 36 38 38 40 41 38 39 48 69 60 55 50 60 51 53 53 55 61 46 43 40 40 47 53 63 53 70 63 52 57 69 66 61 68 73 65 65 71 72 78 90 84 93 78 84 93 96 95 96 92 95 95 90 82 85 79 74 71 71 71 66 57 52 51 48 47 50 49 48 49 49 50 54 54 55 56 57 63 67 67 69 73 82 85 88 93 98 101 108 114 118 122 125 128 131 133 136 138 139 -2147483647 -2147483647 -2147483647 -2147483647 -2147483647 -2147483647 -2147483647 -2147483647 -2147483647 -2147483647 -2147483647 -2147483647 -2147483647 -2147483647 -2147483647 -2147483647 -2147483647 -2147483647 -2147483647 -2147483647 -2147483647 -2147483647 -2147483647 -2147483647
15 15 17 15 13 13 15 16 20 29 33 34 39 39 41 42 43 42 43 40 40 38 37 39 38 40 38 36 36 38 27 21 19 16 16 15 15 15 14 14 14 14 14 14 14 15 15 15 15 15 15 15 17 18 19 19 19 20 20 23 23 24 25 25 25 25 25 25 25 23 23 23 23 23 23 23 23 23 23 23 23 23 22 22 22 22 23 23 24 24 24 25 25 25 25 25 24 24 25 26 26 29 33 31 31 31 31 29 29 31 31 31 32 33 33 34 35 36 35 35 38 39 38 38 39 53 61 53 56 50 53 55 53 60 56 53 51 47 43 46 50 60 56 56 50 54 64 75 65 58 61 68 60 60 60 64 69 75 92 83 72 65 89 89 102 107 100 100 100 95 92 92 84 81 80 79 79 72 52 46 47 48 47 49 49 50 50 52 53 57 63 63 62 63 67 73 75 77 79 85 90 93 99 104 107 114 117 120 124 127 130 132 135 137 -2147483647 -2147483647 -2147483647 -2147483647 -2147483647 -2147483647 -2147483647 -2147483647 -2147483647 -2147483647 -2147483647 -2147483647 -2147483647 -2147483647 -2147483647 -2147483647 -2147483647 -2147483647 -2147483647 -2147483647 -2147483647 -2147483647 -2147483647 -2147483647 -2147483647 -2147483647
15 15 18 16 16 15 15 15 18 25 33 36 36 39 41 42 41 41 40 40 40 37 39 39 41 43 40 36 28 22 22 17 19 16 16 15 15 14 14 14 14 14 14 14 14 15 15 15 15 15 15 16 17 18 19 19 19 20 22 23 23 25 26 26 26 25 25 25 25 25 24 23 23 23 23 24 24 24 23 23 23 23 22 22 22 22 23 23 24 24 24 25 25 25 25 25 26 26 26 26 27 29 31 36 36 36 31 27 29 29 29 29 30 32 32 32 33 35 35 35 38 38 38 38 42 56 60 58 58 53 47 50 56 57 50 50 48 46 45 47 50 51 51 50 51 61 68 73 68 61 58 59 58 62 72 79 80 88 83 65 55 62 66 79 104 107 104 105 105 104 103 99 95 92 88 91 87 77 57 50 49 49 50 49 49 50 52 54 55 57 60 67 69 74 78 80 84 82 84 88 96 99 104 109 112 116 119 124 127 129 132 134 136 -2147483647 -2147483647 -2147483647 -2147483647 -2147483647 -2147483647 -2147483647 -2147483647 -2147483647 -2147483647 -2147483647 -2147483647 -2147483647 -2147483647 -2147483647 -2147483647 -2147483647 -2147483647 -2147483647 -2147483647 -2147483647 -2147483647 -2147483647 -2147483647 -2147483647 -2147483647 -2147483647
18 16 18 16 16 16 16 15 16 20 22 25 25 28 34 42 41 42 42 42 42 40 43 43 43 46 48 35 23 18 16 16 16 16 16 16 15 15 14 14 14 14 14 14 14 15 15 15 15 15 15 16 17 18 18 19 20 22 23 25 26 26 26 27 26 26 26 25 25 25 25 25 25 25 24 24 24 24 24 24 24 24 24 23 23 23 23 24 24 24 25 25 26 26 26 26 27 26 26 27 28 29 30 30 31 31 30 28 27 27 29 29 29 31 32 32 32 32 35 35 38 38 37 38 39 45 46 61 60 57 50 53 60 62 60 55 52 50 46 50 49 44 47 50 54 68 74 64 61 58 56 58 60 66 73 73 77 73 65 59 51 58 64 72 83 108 110 110 110 111 107 103 104 101 98 84 64 58 55 51 51 51 50 52 52 54 57 57 59 61 63 65 68 72 76 81 88 88 91 95 99 104 108 113 115 119 122 125 129 131 133 135 -2147483647 -2147483647 -2147483647 -2147483647 -2147483647 -2147483647 -2147483647 -2147483647 -2147483647 -2147483647 -2147483647 -2147483647 -2147483647 -2147483647 -2147483647 -2147483647 -2147483647 -2147483647 -2147483647 -2147483647 -2147483647 -2147483647 -2147483647 -2147483647 -2147483647 -2147483647 -2147483647 -2147483647
18 16 17 18 16 16 16 15 16 16 16 16 19 24 34 42 43 44 45 45 44 44 46 45 44 46 46 34 20 16 16 15 15 15 15 15 15 15 15 15 15 14 14 14 14 15 15 15 15 15 16 16 18 18 20 20 22 22 24 25 26 27 29 28 28 28 28 26 26 26 26 25 25 25 25 25 25 25 25 25 25 25 25 24 23 23 24 24 24 24 25 26 28 27 27 27 28 28 28 28 28 28 29 29 30 29 28 28 28 27 27 27 29 29 31 32 32 33 35 36 38 38 37 37 39 39 43 54 62 57 54 54 59 63 63 57 51 48 46 51 47 44 49 54 54 64 71 69 63 54 53 54 62 62 70 76 70 64 70 59 56 65 72 80 110 110 95 113 114 96 85 84 80 89 92 77 66 59 56 56 55 55 55 56 57 59 59 60 62 64 67 68 72 78 82 84 88 94 97 99 104 108 112 117 118 123 125 128 130 133 134 -2147483647 -2147483647 -2147483647 -2147483647 -2147483647 -2147483647 -2147483647 -2147483647 -2147483647 -2147483647 -2147483647 -2147483647 -2147483647 -2147483647 -2147483647 -2147483647 -2147483647 -2147483647 -2147483647 -2147483647 -2147483647 -2147483647 -2147483647 -2147483647 -2147483647 -2147483647 -2147483647 -2147483647 -2147483647
18 16 16 18 18 16 16 16 15 15 16 19 21 24 28 27 32 44 48 49 50 48 47 46 48 50 43 30 23 16 16 15 15 15 15 15 15 16 16 15 15 15 15 15 15 15 15 15 15 15 16 17 18 20 21 22 24 25 25 25 26 28 29 29 29 29 28 28 28 28 27 27 26 26 26 26 26 26 26 26 25 25 25 25 25 24 24 24 24 26 26 27 27 28 29 29 29 29 28 28 28 28 29 29 29 29 28 28 28 28 27 27 29 29 31 32 33 35 36 36 36 38 38 37 39 39 43 51 64 54 51 58 61 65 67 61 58 51 46 48 47 47 47 51 57 69 61 53 54 56 50 54 57 60 70 77 62 62 70 58 55 67 90 93 80 75 69 98 112 103 71 75 67 82 100 84 71 69 65 63 59 58 54 55 57 59 60 62 65 69 70 72 75 79 82 85 91 95 99 105 108 111 117 118 121 123 128 130 133 134 -2147483647 -2147483647 -2147483647 -2147483647 -2147483647 -2147483647 -2147483647 -2147483647 -2147483647 -2147483647 -2147483647 -2147483647 -2147483647 -2147483647 -2147483647 -2147483647 -2147483647 -2147483647 -2147483647 -2147483647 -2147483647 -2147483647 -2147483647 -2147483647 -2147483647 -2147483647 -2147483647 -2147483647 -2147483647 -2147483647
16 16 16 18 18 17 17 18 16 16 16 16 17 18 21 21 26 38 40 44 39 35 34 34 42 39 37 35 23 16 16 16 15 15 15 15 15 16 16 16 15 15 15 15 15 15 15 15 15 15 16 18 19 21 23 25 25 26 28 28 29 29 30 30 30 30 30 29 29 28 27 27 27 27 27 27 27 27 27 26 26 25 25 25 25 25 25 26 26 26 27 27 29 29 30 30 31 29 29 29 29 29 29 29 29 28 28 28 28 27 27 27 28 31 32 34 35 35 35 36 36 38 38 38 38 39 42 47 54 52 52 58 68 67 67 61 61 58 55 50 48 51 54 54 54 53 53 54 54 50 50 49 57 66 76 77 62 51 55 62 65 64 72 90 66 65 70 71 78 84 69 64 73 94 106 74 71 65 66 62 61 59 57 58 58 60 63 66 69 75 76 80 81 87 89 93 97 102 105 109 111 117 118 121 124 126 129 132 -2147483647 -2147483647 -2147483647 -2147483647 -2147483647 -2147483647 -2147483647 -2147483647 -2147483647 -2147483647 -2147483647 -2147483647 -2147483647 -2147483647 -2147483647 -2147483647 -2147483647 -2147483647 -2147483647 -2147483647 -2147483647 -2147483647 -2147483647 -2147483647 -2147483647 -2147483647 -2147483647 -2147483647 -2147483647 -2147483647 -2147483647 -2147483647
17 17 18 18 21 18 19 18 16 16 16 16 17 20 22 28 33 32 32 34 34 30 28 29 31 30 33 33 23 18 16 16 16 15 15 15 15 16 16 16 16 16 15 15 15 15 15 15 15 17 18 19 21 23 23 26 26 28 28 29 30 30 30 31 30 30 30 30 29 29 29 27 27 27 27 27 27 27 27 27 27 27 26 25 25 25 26 26 26 27 27 29 30 30 30 30 30 29 29 30 30 29 29 29 30 30 29 28 28 27 26 27 28 31 34 35 34 34 35 36 38 37 38 36 36 39 41 52 54 53 52 52 54 54 54 55 61 62 58 46 49 58 57 53 52 52 52 53 57 56 51 50 57 65 69 66 61 54 57 62 66 72 73 69 63 66 71 81 63 84 65 71 74 109 79 66 54 54 51 51 54 57 56 60 61 63 68 71 72 78 82 86 86 91 96 98 102 105 110 112 116 119 121 124 127 129 132 -2147483647 -2147483647 -2147483647 -2147483647 -2147483647 -2147483647 -2147483647 -2147483647 -2147483647 -2147483647 -2147483647 -2147483647 -2147483647 -2147483647 -2147483647 -2147483647 -2147483647 -2147483647 -2147483647 -2147483647 -2147483647 -2147483647 -2147483647 -2147483647 -2147483647 -2147483647 -2147483647 -2147483647 -2147483647 -2147483647 -2147483647 -2147483647 -2147483647
18 18 18 18 21 21 21 21 18 19 17 18 18 19 23 31 30 32 30 34 31 31 26 26 27 29 33 31 31 22 18 16 16 15 16 15 16 16 16 17 17 16 16 15 15 15 15 15 16 18 19 21 22 24 26 26 27 28 29 30 32 33 33 33 33 32 32 32 31 29 29 29 29 29 28 27 27 27 27 27 27 27 26 26 26 26 26 26 27 27 30 30 31 31 30 30 30 32 32 33 33 33 31 31 31 31 31 30 30 28 28 26 28 31 37 38 35 34 34 36 40 39 37 38 36 37 41 52 57 55 55 55 56 56 53 54 51 49 48 48 51 58 59 57 54 52 53 54 54 54 54 54 58 60 61 61 60 55 51 52 65 66 70 65 62 67 69 66 59 62 68 71 75 89 64 57 52 49 51 50 52 53 57 60 63 67 71 76 81 81 84 91 92 97 101 105 108 110 112 116 119 121 123 126 128 131 -2147483647 -2147483647 -2147483647 -2147483647 -2147483647 -2147483647 -2147483647 -2147483647 -2147483647 -2147483647 -2147483647 -2147483647 -2147483647 -2147483647 -2147483647 -2147483647 -2147483647 -2147483647 -2147483647 -2147483647 -2147483647 -2147483647 -2147483647 -2147483647 -2147483647 -2147483647 -2147483647 -2147483647 -2147483647 -2147483647 -2147483647 -2147483647 -2147483647 -2147483647
18 17 18 19 19 21 22 23 21 21 19 19 22 21 25 30 30 30 29 28 29 28 27 24 27 30 28 31 34 23 21 18 16 16 16 15 16 16 16 17 17 17 16 16 16 16 16 16 17 18 20 22 24 26 27 28 30 30 32 34 35 35 35 34 34 34 34 33 32 32 32 32 29 29 29 29 29 29 29 27 28 29 28 26 26 26 27 27 28 29 29 30 30 30 30 30 29 31 33 32 31 31 31 33 37 37 37 35 31 29 27 26 26 30 34 34 34 31 34 36 37 37 37 41 38 37 44 51 57 55 56 58 57 56 53 56 54 49 48 48 51 54 58 56 54 54 54 54 54 53 53 55 64 64 61 61 59 58 54 55 60 63 66 69 64 64 68 62 60 66 73 78 70 63 59 55 52 51 50 49 52 57 63 67 69 71 76 81 86 90 90 97 99 104 107 109 112 114 116 119 121 124 126 128 130 -2147483647 -2147483647 -2147483647 -2147483647 -2147483647 -2147483647 -2147483647 -2147483647 -2147483647 -2147483647 -2147483647 -2147483647 -2147483647 -2147483647 -2147483647 -2147483647 -2147483647 -2147483647 -2147483647 -2147483647 -2147483647 -2147483647 -2147483647 -2147483647 -2147483647 -2147483647 -2147483647 -2147483647 -2147483647 -2147483647 -2147483647 -2147483647 -2147483647 -2147483647 -2147483647
17 19 18 19 19 22 24 26 26 23 22 22 25 24 28 29 27 26 26 27 25 23 24 24 25 27 27 31 31 23 21 19 18 16 16 16 16 16 17 17 19 19 17 17 17 17 16 17 18 20 21 24 25 27 28 30 33 35 35 36 38 38 38 37 37 37 36 35 34 34 34 32 32 31 30 29 29 29 29 29 29 29 29 28 28 27 27 29 29 29 30 29 28 29 29 29 29 31 31 31 30 30 30 31 33 33 34 36 30 29 29 26 26 31 33 33 31 31 34 36 36 36 37 38 36 36 44 45 53 53 57 60 57 56 53 54 57 55 52 48 52 56 60 59 59 59 57 54 54 53 55 55 56 57 58 61 64 61 60 57 60 60 66 69 64 63 67 62 64 66 66 69 68 64 60 57 56 54 51 53 55 60 65 71 76 82 85 86 90 95 100 102 106 108 110 112 114 117 120 122 124 126 128 130 -2147483647 -2147483647 -2147483647 -2147483647 -2147483647 -2147483647 -2147483647 -2147483647 -2147483647 -2147483647 -2147483647 -2147483647 -2147483647 -2147483647 -2147483647 -2147483647 -2147483647 -2147483647 -2147483647 -2147483647 -2147483647 -2147483647 -2147483647 -2147483647 -2147483647 -2147483647 -2147483647 -2147483647 -2147483647 -2147483647 -2147483647 -2147483647 -2147483647 -2147483647 -2147483647 -2147483647
19 19 19 19 19 21 22 23 26 26 25 25 29 27 27 27 26 26 25 28 29 27 24 22 27 29 30 32 32 26 22 19 19 16 16 16 16 17 19 19 19 19 19 19 18 17 17 17 18 20 22 24 26 27 29 32 33 36 38 41 42 42 42 40 40 40 39 38 38 37 35 35 34 33 32 31 30 30 30 29 29 29 29 29 29 29 29 29 31 31 31 30 30 29 29 29 29 31 31 29 29 29 29 29 29 29 31 31 29 29 29 26 27 31 31 35 34 31 36 40 39 34 37 40 36 35 39 45 52 52 55 57 60 58 56 53 59 56 52 50 54 58 64 66 63 64 60 58 58 55 56 56 56 55 56 62 61 63 62 59 60 62 67 70 69 65 64 63 65 68 68 66 63 67 68 64 60 59 60 60 61 65 69 73 79 85 92 97 98 102 105 107 109 111 114 114 117 120 122 124 126 128 130 -2147483647 -2147483647 -2147483647 -2147483647 -2147483647 -2147483647 -2147483647 -2147483647 -2147483647 -2147483647 -2147483647 -2147483647 -2147483647 -2147483647 -2147483647 -2147483647 -2147483647 -2147483647 -2147483647 -2147483647 -2147483647 -2147483647 -2147483647 -2147483647 -2147483647 -2147483647 -2147483647 -2147483647 -2147483647 -2147483647 -2147483647 -2147483647 -2147483647 -2147483647 -2147483647 -2147483647 -2147483647
19 19 21 22 21 21 22 22 23 26 31 30 33 30 28 27 27 25 23 24 25 28 25 22 30 34 35 39 34 31 27 22 19 19 19 16 17 19 19 19 20 20 22 20 20 19 19 18 20 21 23 25 27 29 32 34 36 38 40 42 43 43 43 43 43 43 43 41 41 40 38 38 36 36 35 33 33 32 30 30 30 30 29 29 29 29 29 31 35 38 34 32 30 30 30 31 31 31 31 30 29 28 29 28 29 28 29 27 26 25 25 25 25 27 29 30 33 30 37 36 36 34 37 41 36 39 48 52 55 54 53 54 55 55 53 53 56 61 58 52 55 61 66 66 62 60 64 65 65 64 64 63 61 61 58 61 60 64 70 68 65 63 63 70 71 66 64 68 68 66 65 64 64 70 70 66 65 64 65 66 71 77 78 83 86 92 95 101 105 107 109 111 112 114 117 118 121 122 124 126 128 130 -2147483647 -2147483647 -2147483647 -2147483647 -2147483647 -2147483647 -2147483647 -2147483647 -2147483647 -2147483647 -2147483647 -2147483647 -2147483647 -2147483647 -2147483647 -2147483647 -2147483647 -2147483647 -2147483647 -2147483647 -2147483647 -2147483647 -2147483647 -2147483647 -2147483647 -2147483647 -2147483647 -2147483647 -2147483647 -2147483647 -2147483647 -2147483647 -2147483647 -2147483647 -2147483647 -2147483647 -2147483647 -2147483647
19 19 19 19 19 21 21 21 23 27 31 34 32 30 30 30 30 29 28 23 23 26 24 23 25 28 31 32 28 26 26 23 22 19 19 18 19 19 19 21 20 22 23 21 22 21 20 20 20 23 26 27 29 35 38 40 41 43 44 44 45 45 45 44 44 43 44 44 42 42 42 40 39 38 37 36 36 34 33 33 31 31 30 30 30 30 31 31 32 35 34 32 32 32 31 32 33 33 33 31 30 29 28 29 28 29 27 27 27 27 26 26 25 26 26 26 26 26 27 28 28 28 29 29 31 37 40 43 50 53 53 52 57 54 58 54 56 59 58 53 53 56 61 62 62 59 65 68 69 72 71 71 68 64 62 62 61 62 65 71 70 65 65 72 72 68 64 70 69 67 64 64 65 66 69 69 68 69 69 72 76 82 86 92 97 101 106 109 110 112 113 114 116 118 119 121 122 124 126 127 -2147483647 -2147483647 -2147483647 -2147483647 -2147483647 -2147483647 -2147483647 -2147483647 -2147483647 -2147483647 -2147483647 -2147483647 -2147483647 -2147483647 -2147483647 -2147483647 -2147483647 -2147483647 -2147483647 -2147483647 -2147483647 -2147483647 -2147483647 -2147483647 -2147483647 -2147483647 -2147483647 -2147483647 -2147483647 -2147483647 -2147483647 -2147483647 -2147483647 -2147483647 -2147483647 -2147483647 -2147483647 -2147483647 -2147483647 -2147483647
20 20 20 19 19 21 21 21 26 30 28 30 30 30 30 30 29 27 25 26 22 25 22 25 29 31 34 33 31 28 26 24 23 22 20 19 19 19 19 21 21 21 22 21 22 21 20 20 23 26 27 32 35 39 40 43 46 46 46 46 45 45 47 47 45 44 44 44 44 44 43 42 41 40 39 39 38 37 37 34 34 33 31 31 31 31 32 33 35 37 34 33 32 32 32 33 35 37 35 33 32 31 29 29 29 29 29 29 29 27 27 27 27 27 27 26 26 27 27 27 27 26 26 27 30 33 36 39 43 47 49 50 50 50 52 53 52 55 57 57 56 54 59 59 58 61 61 63 61 64 67 69 70 70 70 72 73 71 67 66 70 70 67 66 72 73 70 67 67 66 65 65 65 68 70 70 71 73 75 78 82 87 90 95 100 105 110 113 114 114 116 116 119 121 121 123 125 126 127 -2147483647 -2147483647 -2147483647 -2147483647 -2147483647 -2147483647 -2147483647 -2147483647 -2147483647 -2147483647 -2147483647 -2147483647 -2147483647 -2147483647 -2147483647 -2147483647 -2147483647 -2147483647 -2147483647 -2147483647 -2147483647 -2147483647 -2147483647 -2147483647 -2147483647 -2147483647 -2147483647 -2147483647 -2147483647 -2147483647 -2147483647 -2147483647 -2147483647 -2147483647 -2147483647 -2147483647 -2147483647 -2147483647 -2147483647 -2147483647 -2147483647
20 20 20 19 19 19 21 23 26 26 28 25 29 27 27 27 27 26 25 23 22 22 25 28 28 31 32 32 29 28 26 25 25 23 23 22 20 19 21 21 21 22 22 22 22 21 21 22 24 27 28 33 39 42 42 43 46 47 48 47 47 48 49 49 48 47 46 46 46 46 45 45 44 43 43 42 41 39 39 37 37 34 34 34 34 38 39 45 50 52 44 39 37 34 34 35 37 38 37 35 33 31 29 29 29 29 29 29 29 29 29 29 29 29 30 30 28 28 27 27 26 26 26 26 29 30 32 34 37 39 40 45 48 50 52 52 52 53 55 57 56 56 56 56 58 58 59 59 60 61 62 62 64 67 72 76 76 75 71 68 71 72 73 69 68 74 78 75 70 68 69 69 68 70 71 72 74 76 82 85 89 94 97 100 106 110 113 116 115 116 118 119 121 123 123 125 126 126 -2147483647 -2147483647 -2147483647 -2147483647 -2147483647 -2147483647 -2147483647 -2147483647 -2147483647 -2147483647 -2147483647 -2147483647 -2147483647 -2147483647 -2147483647 -2147483647 -2147483647 -2147483647 -2147483647 -2147483647 -2147483647 -2147483647 -2147483647 -2147483647 -2147483647 -2147483647 -2147483647 -2147483647 -2147483647 -2147483647 -2147483647 -2147483647 -2147483647 -2147483647 -2147483647 -2147483647 -2147483647 -2147483647 -2147483647 -2147483647 -2147483647 -2147483647
20 20 19 19 19 20 21 21 21 22 23 25 25 25 25 25 25 25 24 26 22 22 25 25 27 28 30 31 30 29 27 26 26 26 26 24 23 21 21 22 22 24 23 22 23 23 22 24 26 27 31 36 41 43 43 44 46 47 49 50 48 51 51 50 50 50 49 48 47 48 47 47 47 47 47 46 44 43 41 39 38 37 37 36 36 35 38 43 47 47 42 39 41 37 39 46 46 42 37 35 33 32 30 29 29 30 32 32 30 30 29 29 30 30 30 30 30 28 28 28 27 26 26 26 29 29 31 32 36 39 41 45 48 52 54 55 55 56 57 60 62 59 59 59 60 61 60 63 64 64 64 66 66 66 68 70 70 71 71 72 76 77 75 74 70 74 78 76 78 77 77 75 72 73 74 77 79 82 84 90 94 100 102 105 108 113 116 116 117 119 120 121 123 124 126 127 129 -2147483647 -2147483647 -2147483647 -2147483647 -2147483647 -2147483647 -2147483647 -2147483647 -2147483647 -2147483647 -2147483647 -2147483647 -2147483647 -2147483647 -2147483647 -2147483647 -2147483647 -2147483647 -2147483647 -2147483647 -2147483647 -2147483647 -2147483647 -2147483647 -2147483647 -2147483647 -2147483647 -2147483647 -2147483647 -2147483647 -2147483647 -2147483647 -2147483647 -2147483647 -2147483647 -2147483647 -2147483647 -2147483647 -2147483647 -2147483647 -2147483647 -2147483647 -2147483647
21 21 20 20 21 21 21 21 21 22 22 25 25 25 25 25 25 25 25 24 23 25 27 25 27 28 31 31 31 32 32 32 30 29 26 26 24 23 23 23 24 24 24 24 24 24 24 26 27 27 31 35 38 41 43 47 46 48 50 51 51 52 53 53 53 53 52 51 50 50 50 50 50 50 47 47 47 44 43 42 40 39 38 38 39 39 38 38 40 41 39 39 39 40 43 42 42 47 46 43 37 34 30 30 30 32 34 37 35 34 32 32 32 31 31 31 31 31 31 28 28 28 28 28 29 30 33 36 37 38 41 48 53 55 58 59 60 62 62 62 62 62 65 66 71 73 73 74 74 74 72 72 70 72 72 73 74 76 76 76 77 79 75 72 72 74 75 74 77 75 78 78 76 77 77 80 82 86 89 93 97 102 106 109 113 115 116 116 119 121 123 123 125 127 128 129 -2147483647 -2147483647 -2147483647 -2147483647 -2147483647 -2147483647 -2147483647 -2147483647 -2147483647 -2147483647 -2147483647 -2147483647 -2147483647 -2147483647 -2147483647 -2147483647 -2147483647 -2147483647 -2147483647 -2147483647 -2147483647 -2147483647 -2147483647 -2147483647 -2147483647 -2147483647 -2147483647 -2147483647 -2147483647 -2147483647 -2147483647 -2147483647 -2147483647 -2147483647 -2147483647 -2147483647 -2147483647 -2147483647 -2147483647 -2147483647 -2147483647 -2147483647 -2147483647 -2147483647
21 25 25 22 22 21 21 23 23 23 25 25 27 28 29 27 26 26 24 23 22 27 28 27 28 30 31 32 32 32 32 32 30 29 29 28 27 26 24 24 24 25 24 24 24 26 27 27 27 28 32 35 38 41 43 46 48 48 50 53 54 54 53 53 54 54 54 54 51 51 51 51 51 50 50 50 49 47 46 44 44 45 42 39 39 39 40 40 40 41 41 41 40 40 39 39 39 39 37 37 48 36 41 43 38 34 37 38 38 38 38 36 36 34 35 35 35 33 32 31 32 30 29 29 29 32 36 38 42 45 48 52 56 58 57 57 56 56 58 58 62 62 65 68 69 78 82 82 81 84 82 81 81 82 82 81 83 83 81 81 78 77 76 74 74 74 73 74 78 77 81 79 79 79 82 84 87 89 92 96 101 104 109 112 114 116 117 117 118 122 125 125 127 128 129 -2147483647 -2147483647 -2147483647 -2147483647 -2147483647 -2147483647 -2147483647 -2147483647 -2147483647 -2147483647 -2147483647 -2147483647 -2147483647 -2147483647 -2147483647 -2147483647 -2147483647 -2147483647 -2147483647 -2147483647 -2147483647 -2147483647 -2147483647 -2147483647 -2147483647 -2147483647 -2147483647 -2147483647 -2147483647 -2147483647 -2147483647 -2147483647 -2147483647 -2147483647 -2147483647 -2147483647 -2147483647 -2147483647 -2147483647 -2147483647 -2147483647 -2147483647 -2147483647 -2147483647 -2147483647
24 22 22 23 26 27 27 27 28 28 30 30 30 28 27 27 27 28 27 27 26 26 27 29 30 31 32 36 40 39 36 35 33 33 31 31 31 30 27 26 27 27 26 27 27 27 27 29 32 38 41 47 52 55 55 55 56 56 55 55 56 56 56 56 56 55 55 55 55 55 54 55 53 53 53 52 52 50 50 54 51 51 51 42 41 41 43 44 45 45 45 45 46 46 47 46 42 40 39 37 34 32 32 32 38 37 42 40 38 40 42 42 41 41 43 42 41 42 39 38 36 39 36 30 33 35 39 48 48 45 49 55 62 67 68 67 65 61 63 63 63 62 64 65 67 76 84 84 84 85 82 81 86 87 87 90 93 94 94 92 88 85 83 83 85 80 78 77 78 81 82 83 83 82 85 88 90 92 94 99 102 106 110 113 116 116 116 117 121 124 125 126 126 -2147483647 -2147483647 -2147483647 -2147483647 -2147483647 -2147483647 -2147483647 -2147483647 -2147483647 -2147483647 -2147483647 -2147483647 -2147483647 -2147483647 -2147483647 -2147483647 -2147483647 -2147483647 -2147483647 -2147483647 -2147483647 -2147483647 -2147483647 -2147483647 -2147483647 -2147483647 -2147483647 -2147483647 -2147483647 -2147483647 -2147483647 -2147483647 -2147483647 -2147483647 -2147483647 -2147483647 -2147483647 -2147483647 -2147483647 -2147483647 -2147483647 -2147483647 -2147483647 -2147483647 -2147483647 -2147483647 -2147483647
22 21 22 22 24 26 27 27 30 31 34 37 35 38 38 38 37 32 31 30 31 30 31 30 31 33 36 40 45 47 46 43 43 43 45 47 47 38 31 28 29 29 27 31 35 33 40 41 45 47 49 51 54 59 62 61 59 59 60 61 61 63 63 62 62 62 61 61 60 60 60 60 59 58 58 58 57 54 54 52 51 49 46 43 43 45 46 46 47 47 47 47 47 47 46 46 45 46 43 42 42 37 36 32 31 32 37 37 41 46 45 42 42 40 40 42 44 49 52 49 49 46 43 36 40 42 48 55 49 46 59 65 69 68 67 69 74 77 75 73 69 66 66 65 67 70 72 70 73 77 81 85 88 93 93 97 100 101 104 105 107 104 101 98 97 94 90 81 85 84 85 84 86 86 88 90 93 94 97 101 104 107 111 113 116 118 120 122 123 126 127 -2147483647 -2147483647 -2147483647 -2147483647 -2147483647 -2147483647 -2147483647 -2147483647 -2147483647 -2147483647 -2147483647 -2147483647 -2147483647 -2147483647 -2147483647 -2147483647 -2147483647 -2147483647 -2147483647 -2147483647 -2147483647 -2147483647 -2147483647 -2147483647 -2147483647 -2147483647 -2147483647 -2147483647 -2147483647 -2147483647 -2147483647 -2147483647 -2147483647 -2147483647 -2147483647 -2147483647 -2147483647 -2147483647 -2147483647 -2147483647 -2147483647 -2147483647 -2147483647 -2147483647 -2147483647 -2147483647 -2147483647 -2147483647 -2147483647
21 21 21 23 24 27 28 28 30 32 38 35 35 38 40 43 43 43 42 41 41 37 36 36 36 37 40 49 56 60 66 65 62 57 55 45 38 36 37 35 49 49 54 52 67 64 66 70 70 67 76 79 80 82 87 83 74 72 66 60 59 62 65 67 69 71 68 68 68 65 64 63 62 62 62 61 59 59 56 56 55 55 52 49 51 52 53 52 55 52 52 52 51 50 50 50 47 46 45 42 40 38 37 37 32 36 42 39 41 46 49 46 46 42 47 45 43 46 46 42 40 42 43 45 39 39 36 36 42 44 55 53 60 61 62 57 63 66 69 67 69 75 75 71 72 69 70 74 81 86 89 92 97 99 102 102 103 103 103 101 102 108 108 102 99 96 91 86 87 89 88 85 88 89 89 92 94 98 99 103 106 108 110 114 118 120 123 122 124 -2147483647 -2147483647 -2147483647 -2147483647 -2147483647 -2147483647 -2147483647 -2147483647 -2147483647 -2147483647 -2147483647 -2147483647 -2147483647 -2147483647 -2147483647 -2147483647 -2147483647 -2147483647 -2147483647 -2147483647 -2147483647 -2147483647 -2147483647 -2147483647 -2147483647 -2147483647 -2147483647 -2147483647 -2147483647 -2147483647 -2147483647 -2147483647 -2147483647 -2147483647 -2147483647 -2147483647 -2147483647 -2147483647 -2147483647 -2147483647 -2147483647 -2147483647 -2147483647 -2147483647 -2147483647 -2147483647 -2147483647 -2147483647 -2147483647 -2147483647 -2147483647
21 22 24 24 27 30 30 30 32 35 37 35 35 38 37 35 36 34 34 36 35 35 36 36 39 44 46 49 51 51 58 59 57 56 56 57 51 47 44 41 46 47 61 57 64 76 81 82 79 75 75 70 67 73 82 85 86 81 70 68 65 64 66 68 70 70 70 70 70 70 70 70 69 68 66 66 65 65 64 62 61 61 61 61 62 61 61 60 60 56 56 56 55 55 55 54 52 50 47 46 45 41 38 36 35 37 38 39 40 43 44 43 42 42 42 43 45 47 45 45 42 39 39 44 45 45 45 45 39 43 46 45 50 52 51 56 55 65 66 65 65 69 73 73 71 71 78 84 88 91 94 95 95 96 101 101 105 102 101 103 104 104 108 105 101 100 94 89 92 90 89 90 89 90 93 94 97 99 101 105 107 108 111 115 120 122 122 -2147483647 -2147483647 -2147483647 -2147483647 -2147483647 -2147483647 -2147483647 -2147483647 -2147483647 -2147483647 -2147483647 -2147483647 -2147483647 -2147483647 -2147483647 -2147483647 -2147483647 -2147483647 -2147483647 -2147483647 -2147483647 -2147483647 -2147483647 -2147483647 -2147483647 -2147483647 -2147483647 -2147483647 -2147483647 -2147483647 -2147483647 -2147483647 -2147483647 -2147483647 -2147483647 -2147483647 -2147483647 -2147483647 -2147483647 -2147483647 -2147483647 -2147483647 -2147483647 -2147483647 -2147483647 -2147483647 -2147483647 -2147483647 -2147483647 -2147483647 -2147483647 -2147483647 -2147483647
22 23 23 24 30 30 28 30 30 31 32 31 32 34 35 40 41 35 36 36 36 37 38 38 38 41 46 52 57 65 72 84 90 66 85 79 68 64 51 48 63 68 73 76 76 62 63 57 52 55 60 60 61 61 62 65 73 85 86 85 80 74 83 87 89 86 82 79 78 77 76 77 79 78 72 72 72 71 71 69 65 64 65 67 69 68 67 65 65 62 62 60 60 60 60 58 57 56 53 52 49 47 45 42 40 40 41 43 43 43 44 44 44 44 45 45 48 50 49 45 43 42 41 40 40 40 40 40 41 42 44 45 47 47 48 50 53 57 58 62 67 67 71 76 71 75 81 86 90 92 92 95 96 97 97 100 101 103 104 102 104 105 106 107 106 104 99 98 91 93 92 90 92 93 94 96 98 101 104 106 108 110 115 119 121 123 -2147483647 -2147483647 -2147483647 -2147483647 -2147483647 -2147483647 -2147483647 -2147483647 -2147483647 -2147483647 -2147483647 -2147483647 -2147483647 -2147483647 -2147483647 -2147483647 -2147483647 -2147483647 -2147483647 -2147483647 -2147483647 -2147483647 -2147483647 -2147483647 -2147483647 -2147483647 -2147483647 -2147483647 -2147483647 -2147483647 -2147483647 -2147483647 -2147483647 -2147483647 -2147483647 -2147483647 -2147483647 -2147483647 -2147483647 -2147483647 -2147483647 -2147483647 -2147483647 -2147483647 -2147483647 -2147483647 -2147483647 -2147483647 -2147483647 -2147483647 -2147483647 -2147483647 -2147483647 -2147483647
25 25 25 26 27 29 28 30 32 35 35 35 36 35 36 38 37 36 36 38 40 43 46 44 51 56 62 62 68 66 67 70 68 55 60 62 60 54 40 41 45 41 41 44 46 44 49 49 55 68 70 69 69 66 65 69 69 70 71 77 80 75 87 87 87 86 86 84 85 83 83 81 78 77 76 76 75 74 72 72 74 77 82 85 80 74 72 68 67 69 69 69 67 66 65 64 63 61 60 58 56 55 51 49 48 47 47 47 48 48 48 47 48 48 48 48 50 52 51 49 48 45 43 43 44 43 43 43 43 45 45 47 47 49 50 53 55 58 61 63 65 69 71 73 76 76 84 89 89 92 94 97 99 100 102 103 106 107 107 105 104 110 109 106 106 105 104 102 94 92 93 94 94 95 97 99 101 104 106 110 112 114 118 120 121 -2147483647 -2147483647 -2147483647 -2147483647 -2147483647 -2147483647 -2147483647 -2147483647 -2147483647 -2147483647 -2147483647 -2147483647 -2147483647 -2147483647 -2147483647 -2147483647 -2147483647 -2147483647 -2147483647 -2147483647 -2147483647 -2147483647 -2147483647 -2147483647 -2147483647 -2147483647 -2147483647 -2147483647 -2147483647 -2147483647 -2147483647 -2147483647 -2147483647 -2147483647 -2147483647 -2147483647 -2147483647 -2147483647 -2147483647 -2147483647 -2147483647 -2147483647 -2147483647 -2147483647 -2147483647 -2147483647 -2147483647 -2147483647 -2147483647 -2147483647 -2147483647 -2147483647 -2147483647 -2147483647 -2147483647
27 27 29 29 29 30 31 30 31 32 32 35 35 38 38 38 39 40 42 41 41 41 42 43 44 44 46 50 50 51 52 52 52 52 48 47 48 51 38 38 41 38 44 46 52 46 52 46 49 56 61 60 66 60 59 69 66 68 66 62 65 64 70 73 72 73 76 78 80 81 82 83 83 83 83 83 81 81 79 78 77 75 74 75 76 76 78 77 77 82 84 82 82 80 75 73 70 68 66 65 65 63 60 58 55 53 53 53 53 54 54 53 52 52 52 52 54 54 55 52 52 50 49 49 47 47 47 46 48 49 49 49 51 52 55 57 59 61 66 67 72 74 76 78 79 79 83 87 90 93 97 98 100 103 104 106 107 110 109 111 110 109 109 110 111 105 103 103 99 94 93 95 96 98 99 102 104 106 110 111 115 118 118 -2147483647 -2147483647 -2147483647 -2147483647 -2147483647 -2147483647 -2147483647 -2147483647 -2147483647 -2147483647 -2147483647 -2147483647 -2147483647 -2147483647 -2147483647 -2147483647 -2147483647 -2147483647 -2147483647 -2147483647 -2147483647 -2147483647 -2147483647 -2147483647 -2147483647 -2147483647 -2147483647 -2147483647 -2147483647 -2147483647 -2147483647 -2147483647 -2147483647 -2147483647 -2147483647 -2147483647 -2147483647 -2147483647 -2147483647 -2147483647 -2147483647 -2147483647 -2147483647 -2147483647 -2147483647 -2147483647 -2147483647 -2147483647 -2147483647 -2147483647 -2147483647 -2147483647 -2147483647 -2147483647 -2147483647 -2147483647 -2147483647
30 31 31 31 31 34 33 32 32 35 35 35 40 48 53 48 43 42 42 43 44 45 46 46 47 46 46 48 51 52 52 53 55 55 55 64 59 57 52 42 36 39 42 42 42 43 45 46 44 48 51 53 57 49 57 63 65 63 66 62 65 67 71 73 75 79 83 85 87 88 89 88 89 90 90 88 88 86 85 85 82 82 82 82 81 82 83 80 81 80 79 79 78 78 77 79 82 81 77 76 75 72 68 64 62 60 59 59 61 64 66 64 60 61 60 59 60 60 61 58 57 53 54 54 52 55 54 53 51 50 52 52 55 55 58 60 64 66 69 72 77 80 80 82 85 85 86 87 92 93 95 99 102 105 108 111 113 112 107 114 114 108 108 111 111 108 103 99 97 97 97 98 99 101 102 106 107 110 112 115 118 121 120 -2147483647 -2147483647 -2147483647 -2147483647 -2147483647 -2147483647 -2147483647 -2147483647 -2147483647 -2147483647 -2147483647 -2147483647 -2147483647 -2147483647 -2147483647 -2147483647 -2147483647 -2147483647 -2147483647 -2147483647 -2147483647 -2147483647 -2147483647 -2147483647 -2147483647 -2147483647 -2147483647 -2147483647 -2147483647 -2147483647 -2147483647 -2147483647 -2147483647 -2147483647 -2147483647 -2147483647 -2147483647 -2147483647 -2147483647 -2147483647 -2147483647 -2147483647 -2147483647 -2147483647 -2147483647 -2147483647 -2147483647 -2147483647 -2147483647 -2147483647 -2147483647 -2147483647 -2147483647 -2147483647 -2147483647 -2147483647 -2147483647
35 34 34 34 35 34 33 35 35 38 38 40 40 40 42 42 44 44 45 45 46 48 53 56 53 51 50 51 51 51 51 53 55 57 58 60 61 60 52 44 38 39 40 41 43 42 44 44 47 45 46 48 49 49 51 53 58 60 64 73 76 77 81 83 85 86 90 93 95 97 97 96 96 97 96 96 95 94 94 93 91 91 93 92 93 94 93 89 88 87 88 85 84 84 83 83 83 83 79 79 82 88 87 78 71 70 70 70 71 67 67 66 67 82 88 84 77 75 75 75 69 66 65 63 62 61 57 57 56 58 57 56 57 60 61 65 68 70 72 79 79 80 83 86 89 91 93 95 98 97 102 105 108 109 112 107 107 117 113 114 116 116 110 106 105 106 105 102 101 99 100 101 102 105 107 109 111 113 115 118 121 122 -2147483647 -2147483647 -2147483647 -2147483647 -2147483647 -2147483647 -2147483647 -2147483647 -2147483647 -2147483647 -2147483647 -2147483647 -2147483647 -2147483647 -2147483647 -2147483647 -2147483647 -2147483647 -2147483647 -2147483647 -2147483647 -2147483647 -2147483647 -2147483647 -2147483647 -2147483647 -2147483647 -2147483647 -2147483647 -2147483647 -2147483647 -2147483647 -2147483647 -2147483647 -2147483647 -2147483647 -2147483647 -2147483647 -2147483647 -2147483647 -2147483647 -2147483647 -2147483647 -2147483647 -2147483647 -2147483647 -2147483647 -2147483647 -2147483647 -2147483647 -2147483647 -2147483647 -2147483647 -2147483647 -2147483647 -2147483647 -2147483647 -2147483647
44 39 37 44 42 40 39 38 38 40 40 42 42 45 44 46 47 46 48 49 49 50 51 53 53 53 53 51 51 52 57 61 61 64 67 68 65 55 50 44 41 41 42 42 43 44 44 44 45 45 46 47 47 47 49 55 61 66 72 78 91 97 98 99 98 102 102 102 109 108 111 106 103 103 103 103 101 100 100 101 100 100 103 104 105 102 97 104 100 96 100 96 95 95 92 92 90 88 87 86 83 82 80 82 83 83 83 83 88 86 82 72 70 74 77 80 81 82 82 79 81 83 81 83 84 80 75 71 65 61 60 62 64 63 67 69 71 74 78 81 82 84 84 87 88 93 96 100 100 106 109 112 112 109 112 109 96 110 111 108 113 110 115 114 109 106 104 105 104 104 104 105 107 109 110 113 114 116 118 120 123 -2147483647 -2147483647 -2147483647 -2147483647 -2147483647 -2147483647 -2147483647 -2147483647 -2147483647 -2147483647 -2147483647 -2147483647 -2147483647 -2147483647 -2147483647 -2147483647 -2147483647 -2147483647 -2147483647 -2147483647 -2147483647 -2147483647 -2147483647 -2147483647 -2147483647 -2147483647 -2147483647 -2147483647 -2147483647 -2147483647 -2147483647 -2147483647 -2147483647 -2147483647 -2147483647 -2147483647 -2147483647 -2147483647 -2147483647 -2147483647 -2147483647 -2147483647 -2147483647 -2147483647 -2147483647 -2147483647 -2147483647 -2147483647 -2147483647 -2147483647 -2147483647 -2147483647 -2147483647 -2147483647 -2147483647 -2147483647 -2147483647 -2147483647 -2147483647
36 36 41 48 47 45 43 40 41 43 43 45 46 47 48 49 50 51 52 52 53 53 53 53 53 53 54 54 52 54 56 61 68 71 76 79 81 70 59 52 47 45 45 45 45 46 48 50 53 48 48 48 49 52 61 61 69 70 79 83 88 95 103 106 106 108 114 114 113 111 110 110 110 109 109 109 107 107 108 108 106 105 104 103 104 104 100 102 104 103 103 104 104 98 104 102 98 95 95 95 93 90 87 87 85 83 81 81 78 78 77 74 74 75 78 78 79 76 74 75 76 76 73 72 82 79 83 83 76 67 61 62 67 69 69 73 76 76 80 83 84 84 86 89 94 98 96 102 96 105 110 109 109 112 112 109 101 98 104 101 106 105 110 109 108 107 107 107 107 108 108 110 112 112 114 116 116 118 -2147483647 -2147483647 -2147483647 -2147483647 -2147483647 -2147483647 -2147483647 -2147483647 -2147483647 -2147483647 -2147483647 -2147483647 -2147483647 -2147483647 -2147483647 -2147483647 -2147483647 -2147483647 -2147483647 -2147483647 -2147483647 -2147483647 -2147483647 -2147483647 -2147483647 -2147483647 -2147483647 -2147483647 -2147483647 -2147483647 -2147483647 -2147483647 -2147483647 -2147483647 -2147483647 -2147483647 -2147483647 -2147483647 -2147483647 -2147483647 -2147483647 -2147483647 -2147483647 -2147483647 -2147483647 -2147483647 -2147483647 -2147483647 -2147483647 -2147483647 -2147483647 -2147483647 -2147483647 -2147483647 -2147483647 -2147483647 -2147483647 -2147483647 -2147483647 -2147483647 -2147483647 -2147483647
38 37 37 40 45 45 45 46 46 46 46 47 49 50 51 54 54 55 57 57 57 57 57 57 56 56 56 56 56 57 55 56 58 65 72 72 74 73 68 66 62 61 60 60 63 65 68 65 64 52 55 52 60 64 70 70 77 81 81 86 88 95 103 105 107 109 112 112 112 115 115 118 119 118 117 117 115 115 114 114 112 112 112 111 110 110 110 107 107 107 105 105 104 105 104 107 107 106 104 101 100 98 98 95 93 92 90 88 86 83 83 82 81 80 79 77 80 81 88 82 77 77 81 76 68 65 66 71 73 72 67 65 69 72 76 78 80 79 78 79 81 83 84 85 85 85 85 91 93 101 109 104 107 107 104 103 103 105 102 101 103 103 104 106 108 110 112 111 111 111 112 112 115 116 117 118 -2147483647 -2147483647 -2147483647 -2147483647 -2147483647 -2147483647 -2147483647 -2147483647 -2147483647 -2147483647 -2147483647 -2147483647 -2147483647 -2147483647 -2147483647 -2147483647 -2147483647 -2147483647 -2147483647 -2147483647 -2147483647 -2147483647 -2147483647 -2147483647 -2147483647 -2147483647 -2147483647 -2147483647 -2147483647 -2147483647 -2147483647 -2147483647 -2147483647 -2147483647 -2147483647 -2147483647 -2147483647 -2147483647 -2147483647 -2147483647 -2147483647 -2147483647 -2147483647 -2147483647 -2147483647 -2147483647 -2147483647 -2147483647 -2147483647 -2147483647 -2147483647 -2147483647 -2147483647 -2147483647 -2147483647 -2147483647 -2147483647 -2147483647 -2147483647 -2147483647 -2147483647 -2147483647 -2147483647 -2147483647
41 39 37 42 42 44 45 46 48 48 49 50 52 54 55 57 57 58 59 59 60 60 59 59 59 60 58 58 58 57 56 56 57 55 56 60 58 57 57 54 53 57 69 77 78 83 88 76 64 63 64 63 69 76 76 83 83 87 89 92 95 101 103 106 110 113 114 118 121 121 121 123 123 123 123 122 122 121 121 121 121 120 119 119 116 116 117 118 121 119 121 119 119 119 116 112 112 109 109 107 107 106 105 102 103 100 98 95 93 93 90 89 87 84 82 82 81 81 84 87 88 79 76 78 81 77 66 59 59 61 64 70 73 75 80 82 83 81 80 78 78 78 78 78 77 79 78 78 81 83 89 96 107 113 109 105 106 97 99 100 101 102 104 106 110 112 115 115 115 115 114 116 117 118 118 -2147483647 -2147483647 -2147483647 -2147483647 -2147483647 -2147483647 -2147483647 -2147483647 -2147483647 -2147483647 -2147483647 -2147483647 -2147483647 -2147483647 -2147483647 -2147483647 -2147483647 -2147483647 -2147483647 -2147483647 -2147483647 -2147483647 -2147483647 -2147483647 -2147483647 -2147483647 -2147483647 -2147483647 -2147483647 -2147483647 -2147483647 -2147483647 -2147483647 -2147483647 -2147483647 -2147483647 -2147483647 -2147483647 -2147483647 -2147483647 -2147483647 -2147483647 -2147483647 -2147483647 -2147483647 -2147483647 -2147483647 -2147483647 -2147483647 -2147483647 -2147483647 -2147483647 -2147483647 -2147483647 -2147483647 -2147483647 -2147483647 -2147483647 -2147483647 -2147483647 -2147483647 -2147483647 -2147483647 -2147483647 -2147483647
42 44 42 41 44 46 48 50 51 52 52 54 55 56 58 59 60 61 62 63 63 63 62 62 62 63 62 60 62 60 61 59 57 56 55 55 55 54 54 53 53 51 54 54 60 63 66 72 71 74 75 72 75 77 84 87 90 94 97 102 103 109 113 114 117 120 123 124 126 128 130 130 132 133 135 132 132 132 127 126 126 125 125 125 125 125 126 127 126 123 124 127 129 134 130 128 132 130 128 121 117 116 112 111 111 108 105 103 102 101 98 96 93 91 85 83 85 84 82 84 90 90 86 78 75 77 80 65 62 63 67 73 77 81 82 80 82 82 81 78 78 77 75 76 77 78 75 74 74 78 78 82 85 87 95 95 94 97 97 98 100 101 101 104 108 111 115 119 120 120 119 120 120 120 120 -2147483647 -2147483647 -2147483647 -2147483647 -2147483647 -2147483647 -2147483647 -2147483647 -2147483647 -2147483647 -2147483647 -2147483647 -2147483647 -2147483647 -2147483647 -2147483647 -2147483647 -2147483647 -2147483647 -2147483647 -2147483647 -2147483647 -2147483647 -2147483647 -2147483647 -2147483647 -2147483647 -2147483647 -2147483647 -2147483647 -2147483647 -2147483647 -2147483647 -2147483647 -2147483647 -2147483647 -2147483647 -2147483647 -2147483647 -2147483647 -2147483647 -2147483647 -2147483647 -2147483647 -2147483647 -2147483647 -2147483647 -2147483647 -2147483647 -2147483647 -2147483647 -2147483647 -2147483647 -2147483647 -2147483647 -2147483647 -2147483647 -2147483647 -2147483647 -2147483647 -2147483647 -2147483647 -2147483647 -2147483647 -2147483647
40 42 45 47 46 50 51 54 54 55 57 58 59 60 61 62 62 63 64 65 66 66 67 67 67 67 66 65 66 63 63 65 63 61 60 58 59 60 55 55 58 55 55 59 65 72 78 84 80 85 88 84 85 88 91 98 101 109 108 112 113 115 117 122 124 126 129 131 133 133 136 136 142 142 144 141 138 144 142 137 138 136 134 134 135 132 132 135 134 137 137 139 140 140 142 142 141 134 136 131 130 131 130 126 121 117 113 112 110 107 106 103 101 98 97 88 82 82 85 85 86 89 89 89 88 80 75 71 69 69 71 77 83 84 83 83 82 80 80 81 80 79 78 78 78 78 77 76 75 76 77 78 81 85 86 89 91 92 94 96 98 101 102 104 104 106 113 117 118 119 120 123 123 123 122 -2147483647 -2147483647 -2147483647 -2147483647 -2147483647 -2147483647 -2147483647 -2147483647 -2147483647 -2147483647 -2147483647 -2147483647 -2147483647 -2147483647 -2147483647 -2147483647 -2147483647 -2147483647 -2147483647 -2147483647 -2147483647 -2147483647 -2147483647 -2147483647 -2147483647 -2147483647 -2147483647 -2147483647 -2147483647 -2147483647 -2147483647 -2147483647 -2147483647 -2147483647 -2147483647 -2147483647 -2147483647 -2147483647 -2147483647 -2147483647 -2147483647 -2147483647 -2147483647 -2147483647 -2147483647 -2147483647 -2147483647 -2147483647 -2147483647 -2147483647 -2147483647 -2147483647 -2147483647 -2147483647 -2147483647 -2147483647 -2147483647 -2147483647 -2147483647 -2147483647 -2147483647 -2147483647 -2147483647 -2147483647 -2147483647
44 45 46 51 53 54 56 59 61 61 59 61 62 63 63 65 66 67 69 69 69 70 70 70 70 70 68 69 68 68 67 68 64 65 64 63 61 60 58 57 59 61 68 73 77 85 91 93 95 94 97 101 99 102 102 108 107 113 113 117 120 121 125 126 129 132 134 137 140 142 142 145 149 148 151 150 148 144 144 147 145 145 146 146 146 147 142 137 135 138 137 140 142 147 145 148 146 140 140 141 144 140 139 134 129 125 124 120 117 115 114 111 109 106 102 95 88 84 86 85 82 84 88 90 92 91 87 82 80 82 82 86 85 84 83 83 82 81 81 81 81 81 81 79 80 80 79 78 78 78 79 80 82 84 86 88 89 91 93 95 96 100 104 106 106 108 113 116 116 119 123 125 126 121 -2147483647 -2147483647 -2147483647 -2147483647 -2147483647 -2147483647 -2147483647 -2147483647 -2147483647 -2147483647 -2147483647 -2147483647 -2147483647 -2147483647 -2147483647 -2147483647 -2147483647 -2147483647 -2147483647 -2147483647 -2147483647 -2147483647 -2147483647 -2147483647 -2147483647 -2147483647 -2147483647 -2147483647 -2147483647 -2147483647 -2147483647 -2147483647 -2147483647 -2147483647 -2147483647 -2147483647 -2147483647 -2147483647 -2147483647 -2147483647 -2147483647 -2147483647 -2147483647 -2147483647 -2147483647 -2147483647 -2147483647 -2147483647 -2147483647 -2147483647 -2147483647 -2147483647 -2147483647 -2147483647 -2147483647 -2147483647 -2147483647 -2147483647 -2147483647 -2147483647 -2147483647 -2147483647 -2147483647 -2147483647 -2147483647 -2147483647
49 49 50 53 56 57 59 63 65 66 64 63 65 66 70 72 74 73 72 73 74 76 75 73 72 72 73 73 71 70 70 69 68 68 67 63 62 61 60 58 62 66 75 76 81 82 82 83 90 96 90 101 99 113 105 113 113 117 120 122 123 128 129 132 135 138 138 140 141 143 142 149 149 151 155 159 156 150 149 149 149 149 154 153 152 153 151 156 152 152 153 148 145 145 149 148 150 153 161 160 150 145 144 141 142 137 134 130 126 124 120 119 117 114 109 101 95 88 84 82 84 88 88 91 91 92 91 89 90 91 93 94 90 87 86 83 83 83 83 83 83 82 81 80 81 80 78 78 78 79 80 81 83 85 88 92 92 92 92 96 98 99 105 108 109 112 114 116 116 120 123 123 119 -2147483647 -2147483647 -2147483647 -2147483647 -2147483647 -2147483647 -2147483647 -2147483647 -2147483647 -2147483647 -2147483647 -2147483647 -2147483647 -2147483647 -2147483647 -2147483647 -2147483647 -2147483647 -2147483647 -2147483647 -2147483647 -2147483647 -2147483647 -2147483647 -2147483647 -2147483647 -2147483647 -2147483647 -2147483647 -2147483647 -2147483647 -2147483647 -2147483647 -2147483647 -2147483647 -2147483647 -2147483647 -2147483647 -2147483647 -2147483647 -2147483647 -2147483647 -2147483647 -2147483647 -2147483647 -2147483647 -2147483647 -2147483647 -2147483647 -2147483647 -2147483647 -2147483647 -2147483647 -2147483647 -2147483647 -2147483647 -2147483647 -2147483647 -2147483647 -2147483647 -2147483647 -2147483647 -2147483647 -2147483647 -2147483647 -2147483647 -2147483647
52 53 54 57 61 64 64 63 65 65 66 66 69 73 74 73 77 75 74 76 79 79 78 78 77 77 80 80 80 76 76 76 80 81 84 79 78 75 70 65 70 78 73 72 79 79 80 75 77 77 85 90 89 94 96 99 105 112 118 123 128 131 134 137 139 140 140 141 142 143 146 149 150 155 162 161 159 157 157 155 151 151 155 157 157 157 161 163 168 172 175 176 168 165 177 154 154 162 152 158 163 165 158 153 149 146 139 131 127 124 129 126 124 114 108 104 97 96 89 84 83 86 86 89 90 89 91 94 95 95 96 95 93 91 87 85 85 85 85 85 84 84 83 83 81 81 79 78 79 80 80 82 84 87 91 93 96 95 95 98 99 101 105 107 110 113 115 117 118 119 119 -2147483647 -2147483647 -2147483647 -2147483647 -2147483647 -2147483647 -2147483647 -2147483647 -2147483647 -2147483647 -2147483647 -2147483647 -2147483647 -2147483647 -2147483647 -2147483647 -2147483647 -2147483647 -2147483647 -2147483647 -2147483647 -2147483647 -2147483647 -2147483647 -2147483647 -2147483647 -2147483647 -2147483647 -2147483647 -2147483647 -2147483647 -2147483647 -2147483647 -2147483647 -2147483647 -2147483647 -2147483647 -2147483647 -2147483647 -2147483647 -2147483647 -2147483647 -2147483647 -2147483647 -2147483647 -2147483647 -2147483647 -2147483647 -2147483647 -2147483647 -2147483647 -2147483647 -2147483647 -2147483647 -2147483647 -2147483647 -2147483647 -2147483647 -2147483647 -2147483647 -2147483647 -2147483647 -2147483647 -2147483647 -2147483647 -2147483647 -2147483647 -2147483647 -2147483647
56 57 59 62 65 68 72 72 70 70 69 71 72 72 74 75 80 80 79 79 79 79 78 78 77 78 78 78 79 80 86 83 85 85 84 77 74 71 67 63 64 68 63 68 72 73 68 70 73 77 76 82 87 91 95 101 105 112 120 127 132 130 130 133 135 135 138 140 145 147 149 151 149 154 160 163 161 159 156 156 157 158 159 159 160 161 164 168 173 181 186 184 183 181 182 185 186 186 181 177 169 167 163 159 155 144 137 133 129 123 121 122 120 118 109 104 100 92 87 84 84 83 83 83 85 88 91 91 96 97 95 96 96 94 91 88 87 86 86 86 86 86 86 84 81 81 81 81 81 81 81 81 84 87 90 94 96 98 98 98 101 103 106 107 110 114 114 115 115 -2147483647 -2147483647 -2147483647 -2147483647 -2147483647 -2147483647 -2147483647 -2147483647 -2147483647 -2147483647 -2147483647 -2147483647 -2147483647 -2147483647 -2147483647 -2147483647 -2147483647 -2147483647 -2147483647 -2147483647 -2147483647 -2147483647 -2147483647 -2147483647 -2147483647 -2147483647 -2147483647 -2147483647 -2147483647 -2147483647 -2147483647 -2147483647 -2147483647 -2147483647 -2147483647 -2147483647 -2147483647 -2147483647 -2147483647 -2147483647 -2147483647 -2147483647 -2147483647 -2147483647 -2147483647 -2147483647 -2147483647 -2147483647 -2147483647 -2147483647 -2147483647 -2147483647 -2147483647 -2147483647 -2147483647 -2147483647 -2147483647 -2147483647 -2147483647 -2147483647 -2147483647 -2147483647 -2147483647 -2147483647 -2147483647 -2147483647 -2147483647 -2147483647 -2147483647 -2147483647 -2147483647
61 62 64 66 68 72 76 80 85 90 94 93 92 88 87 86 84 83 82 82 80 79 78 80 79 80 79 79 77 75 77 74 74 73 73 71 71 70 66 64 64 63 63 69 73 77 74 73 70 72 77 76 87 91 99 102 107 115 123 128 130 125 125 131 138 142 135 135 138 150 142 144 138 152 162 164 166 164 163 156 152 151 154 152 153 146 150 154 154 146 182 188 187 184 187 187 185 184 183 178 172 168 163 156 153 151 146 136 128 120 116 112 109 106 107 104 98 94 87 80 80 75 72 -2147483647 -2147483647 73 81 87 89 90 92 91 94 95 92 90 88 87 89 89 89 88 87 87 87 83 81 82 83 83 83 84 86 87 90 93 94 96 96 99 101 103 108 110 112 113 112 111 -2147483647 -2147483647 -2147483647 -2147483647 -2147483647 -2147483647 -2147483647 -2147483647 -2147483647 -2147483647 -2147483647 -2147483647 -2147483647 -2147483647 -2147483647 -2147483647 -2147483647 -2147483647 -2147483647 -2147483647 -2147483647 -2147483647 -2147483647 -2147483647 -2147483647 -2147483647 -2147483647 -2147483647 -2147483647 -2147483647 -2147483647 -2147483647 -2147483647 -2147483647 -2147483647 -2147483647 -2147483647 -2147483647 -2147483647 -2147483647 -2147483647 -2147483647 -2147483647 -2147483647 -2147483647 -2147483647 -2147483647 -2147483647 -2147483647 -2147483647 -2147483647 -2147483647 -2147483647 -2147483647 -2147483647 -2147483647 -2147483647 -2147483647 -2147483647 -2147483647 -2147483647 -2147483647 -2147483647 -2147483647 -2147483647 -2147483647 -2147483647 -2147483647 -2147483647 -2147483647 -2147483647 -2147483647
64 65 67 69 71 75 77 83 87 90 91 93 89 91 90 88 87 86 85 84 82 81 81 79 80 79 80 79 76 74 74 73 71 75 75 73 71 71 70 69 65 63 63 68 72 76 75 68 67 67 69 71 81 81 96 103 108 114 119 123 118 115 120 116 114 114 123 127 149 148 138 146 138 134 152 159 168 170 169 163 159 152 147 144 152 153 151 150 148 146 149 154 148 142 150 160 157 166 172 168 171 163 159 154 148 141 138 136 132 126 117 111 106 103 100 95 92 89 87 82 77 77 76 75 75 78 80 84 85 84 85 87 87 90 90 89 87 86 88 89 89 87 86 87 89 87 83 82 84 85 86 86 87 90 90 93 94 96 99 101 103 106 108 110 110 109 -2147483647 -2147483647 -2147483647 -2147483647 -2147483647 -2147483647 -2147483647 -2147483647 -2147483647 -2147483647 -2147483647 -2147483647 -2147483647 -2147483647 -2147483647 -2147483647 -2147483647 -2147483647 -2147483647 -2147483647 -2147483647 -2147483647 -2147483647 -2147483647 -2147483647 -2147483647 -2147483647 -2147483647 -2147483647 -2147483647 -2147483647 -2147483647 -2147483647 -2147483647 -2147483647 -2147483647 -2147483647 -2147483647 -2147483647 -2147483647 -2147483647 -2147483647 -2147483647 -2147483647 -2147483647 -2147483647 -2147483647 -2147483647 -2147483647 -2147483647 -2147483647 -2147483647 -2147483647 -2147483647 -2147483647 -2147483647 -2147483647 -2147483647 -2147483647 -2147483647 -2147483647 -2147483647 -2147483647 -2147483647 -2147483647 -2147483647 -2147483647 -2147483647 -2147483647 -2147483647 -2147483647 -2147483647 -2147483647 -2147483647
66 66 68 70 75 77 81 84 87 92 94 93 91 91 92 91 90 88 86 85 84 81 81 79 80 80 81 81 79 77 76 76 76 76 77 74 72 71 71 70 68 65 67 71 75 78 74 70 68 68 70 70 73 77 74 80 84 100 110 107 116 120 121 118 118 119 120 119 119 119 125 127 126 127 126 125 127 162 167 168 162 156 155 155 156 155 153 151 151 149 149 150 147 147 150 152 148 138 131 139 143 140 148 152 144 138 137 130 126 124 122 116 109 102 97 93 91 89 84 81 80 80 79 79 80 81 84 84 86 85 85 85 86 87 87 86 86 86 86 89 88 85 84 85 87 86 84 83 84 85 86 89 89 91 91 94 97 98 101 103 106 107 105 104 106 -2147483647 -2147483647 -2147483647 -2147483647 -2147483647 -2147483647 -2147483647 -2147483647 -2147483647 -2147483647 -2147483647 -2147483647 -2147483647 -2147483647 -2147483647 -2147483647 -2147483647 -2147483647 -2147483647 -2147483647 -2147483647 -2147483647 -2147483647 -2147483647 -2147483647 -2147483647 -2147483647 -2147483647 -2147483647 -2147483647 -2147483647 -2147483647 -2147483647 -2147483647 -2147483647 -2147483647 -2147483647 -2147483647 -2147483647 -2147483647 -2147483647 -2147483647 -2147483647 -2147483647 -2147483647 -2147483647 -2147483647 -2147483647 -2147483647 -2147483647 -2147483647 -2147483647 -2147483647 -2147483647 -2147483647 -2147483647 -2147483647 -2147483647 -2147483647 -2147483647 -2147483647 -2147483647 -2147483647 -2147483647 -2147483647 -2147483647 -2147483647 -2147483647 -2147483647 -2147483647 -2147483647 -2147483647 -2147483647 -2147483647 -2147483647
68 70 72 74 77 80 83 86 89 91 93 89 91 93 93 91 90 90 87 85 84 84 82 82 82 81 80 80 79 78 76 77 77 77 77 77 74 72 71 71 69 67 70 69 70 73 77 80 78 75 70 70 71 77 79 83 91 98 107 113 116 119 119 121 121 121 122 122 122 124 127 127 126 125 125 124 125 127 133 142 150 153 155 157 158 156 154 153 150 150 150 149 148 148 148 148 146 140 139 139 139 136 132 128 129 126 131 130 128 122 115 113 113 107 100 92 90 86 86 83 83 82 82 83 83 83 84 85 86 86 88 90 90 89 87 85 86 87 88 89 88 85 85 85 86 86 86 86 86 86 89 91 91 92 93 96 98 99 102 103 106 105 -2147483647 -2147483647 -2147483647 -2147483647 -2147483647 -2147483647 -2147483647 -2147483647 -2147483647 -2147483647 -2147483647 -2147483647 -2147483647 -2147483647 -2147483647 -2147483647 -2147483647 -2147483647 -2147483647 -2147483647 -2147483647 -2147483647 -2147483647 -2147483647 -2147483647 -2147483647 -2147483647 -2147483647 -2147483647 -2147483647 -2147483647 -2147483647 -2147483647 -2147483647 -2147483647 -2147483647 -2147483647 -2147483647 -2147483647 -2147483647 -2147483647 -2147483647 -2147483647 -2147483647 -2147483647 -2147483647 -2147483647 -2147483647 -2147483647 -2147483647 -2147483647 -2147483647 -2147483647 -2147483647 -2147483647 -2147483647 -2147483647 -2147483647 -2147483647 -2147483647 -2147483647 -2147483647 -2147483647 -2147483647 -2147483647 -2147483647 -2147483647 -2147483647 -2147483647 -2147483647 -2147483647 -2147483647 -2147483647 -2147483647 -2147483647 -2147483647 -2147483647 -2147483647
71 72 73 76 80 82 84 86 89 91 91 91 90 90 91 91 90 91 89 86 84 85 83 83 83 82 81 80 80 79 77 78 79 79 78 77 77 75 75 73 74 71 72 74 73 74 76 75 75 79 78 71 77 81 83 88 93 100 106 111 114 118 119 121 121 122 124 125 126 126 127 128 129 129 130 129 132 134 137 145 149 153 155 157 157 155 155 154 153 151 150 150 150 148 148 147 146 143 140 139 139 136 133 131 128 126 120 116 120 120 114 109 106 103 101 95 91 90 89 88 87 86 85 84 84 83 85 85 86 87 89 92 91 87 87 87 87 87 88 89 89 88 88 88 88 89 89 89 89 89 90 92 92 94 96 99 100 102 105 106 106 101 -2147483647 -2147483647 -2147483647 -2147483647 -2147483647 -2147483647 -2147483647 -2147483647 -2147483647 -2147483647 -2147483647 -2147483647 -2147483647 -2147483647 -2147483647 -2147483647 -2147483647 -2147483647 -2147483647 -2147483647 -2147483647 -2147483647 -2147483647 -2147483647 -2147483647 -2147483647 -2147483647 -2147483647 -2147483647 -2147483647 -2147483647 -2147483647 -2147483647 -2147483647 -2147483647 -2147483647 -2147483647 -2147483647 -2147483647 -2147483647 -2147483647 -2147483647 -2147483647 -2147483647 -2147483647 -2147483647 -2147483647 -2147483647 -2147483647 -2147483647 -2147483647 -2147483647 -2147483647 -2147483647 -2147483647 -2147483647 -2147483647 -2147483647 -2147483647 -2147483647 -2147483647 -2147483647 -2147483647 -2147483647 -2147483647 -2147483647 -2147483647 -2147483647 -2147483647 -2147483647 -2147483647 -2147483647 -2147483647 -2147483647 -2147483647 -2147483647 -2147483647 -2147483647
72 73 76 77 80 83 84 86 88 89 89 89 88 89 91 92 92 92 90 88 85 85 84 83 83 83 83 80 80 80 80 80 79 79 79 78 79 81 80 78 77 74 73 74 73 73 73 72 69 69 70 73 77 83 86 91 97 102 106 111 115 118 121 121 122 124 127 127 127 127 129 130 132 132 133 134 136 138 141 146 149 150 153 154 154 155 155 155 154 152 148 147 148 149 146 146 146 146 144 140 140 137 134 133 129 126 122 118 115 111 109 106 99 96 90 89 91 91 91 90 87 87 87 87 85 85 84 86 86 88 89 89 89 89 88 88 88 87 88 89 90 90 91 91 91 90 90 91 92 92 92 92 92 94 99 102 102 101 100 100 -2147483647 -2147483647 -2147483647 -2147483647 -2147483647 -2147483647 -2147483647 -2147483647 -2147483647 -2147483647 -2147483647 -2147483647 -2147483647 -2147483647 -2147483647 -2147483647 -2147483647 -2147483647 -2147483647 -2147483647 -2147483647 -2147483647 -2147483647 -2147483647 -2147483647 -2147483647 -2147483647 -2147483647 -2147483647 -2147483647 -2147483647 -2147483647 -2147483647 -2147483647 -2147483647 -2147483647 -2147483647 -2147483647 -2147483647 -2147483647 -2147483647 -2147483647 -2147483647 -2147483647 -2147483647 -2147483647 -2147483647 -2147483647 -2147483647 -2147483647 -2147483647 -2147483647 -2147483647 -2147483647 -2147483647 -2147483647 -2147483647 -2147483647 -2147483647 -2147483647 -2147483647 -2147483647 -2147483647 -2147483647 -2147483647 -2147483647 -2147483647 -2147483647 -2147483647 -2147483647 -2147483647 -2147483647 -2147483647 -2147483647 -2147483647 -2147483647 -2147483647 -2147483647 -2147483647 -2147483647
70 73 75 77 79 83 84 86 86 88 89 89 88 86 89 90 91 90 88 87 87 85 84 83 83 84 85 84 84 82 81 80 81 81 79 80 80 78 79 80 80 75 72 72 74 73 72 72 69 70 73 77 81 85 89 94 99 103 108 113 116 120 122 123 124 127 127 128 128 129 130 132 133 133 133 136 140 141 144 146 147 147 150 151 152 151 153 155 155 154 150 147 146 144 143 143 146 147 144 142 140 140 136 134 131 126 124 120 117 112 109 106 101 97 94 91 90 91 90 90 89 88 88 88 88 87 87 88 88 89 89 89 91 90 90 88 88 88 90 90 91 90 92 92 92 93 94 95 95 97 95 92 89 93 100 102 100 -2147483647 -2147483647 -2147483647 -2147483647 -2147483647 -2147483647 -2147483647 -2147483647 -2147483647 -2147483647 -2147483647 -2147483647 -2147483647 -2147483647 -2147483647 -2147483647 -2147483647 -2147483647 -2147483647 -2147483647 -2147483647 -2147483647 -2147483647 -2147483647 -2147483647 -2147483647 -2147483647 -2147483647 -2147483647 -2147483647 -2147483647 -2147483647 -2147483647 -2147483647 -2147483647 -2147483647 -2147483647 -2147483647 -2147483647 -2147483647 -2147483647 -2147483647 -2147483647 -2147483647 -2147483647 -2147483647 -2147483647 -2147483647 -2147483647 -2147483647 -2147483647 -2147483647 -2147483647 -2147483647 -2147483647 -2147483647 -2147483647 -2147483647 -2147483647 -2147483647 -2147483647 -2147483647 -2147483647 -2147483647 -2147483647 -2147483647 -2147483647 -2147483647 -2147483647 -2147483647 -2147483647 -2147483647 -2147483647 -2147483647 -2147483647 -2147483647 -2147483647 -2147483647 -2147483647 -2147483647 -2147483647 -2147483647 -2147483647
70 70 72 72 78 79 83 86 87 88 90 90 88 87 86 89 88 88 86 87 86 88 90 88 85 86 89 87 87 87 87 84 81 81 82 83 83 84 84 84 83 84 80 75 74 74 75 74 75 75 77 80 83 87 92 97 100 106 110 114 117 120 122 124 124 127 128 129 128 130 130 132 133 133 135 138 141 144 146 147 147 146 147 148 149 149 151 153 155 153 152 151 149 146 144 144 147 147 145 142 140 140 136 134 129 126 124 120 116 112 109 105 101 99 97 94 91 91 90 90 90 90 90 90 90 90 91 90 90 90 91 90 93 93 91 91 91 91 93 95 94 94 93 93 95 95 95 96 98 100 98 97 93 -2147483647 96 -2147483647 -2147483647 -2147483647 -2147483647 -2147483647 -2147483647 -2147483647 -2147483647 -2147483647 -2147483647 -2147483647 -2147483647 -2147483647 -2147483647 -2147483647 -2147483647 -2147483647 -2147483647 -2147483647 -2147483647 -2147483647 -2147483647 -2147483647 -2147483647 -2147483647 -2147483647 -2147483647 -2147483647 -2147483647 -2147483647 -2147483647 -2147483647 -2147483647 -2147483647 -2147483647 -2147483647 -2147483647 -2147483647 -2147483647 -2147483647 -2147483647 -2147483647 -2147483647 -2147483647 -2147483647 -2147483647 -2147483647 -2147483647 -2147483647 -2147483647 -2147483647 -2147483647 -2147483647 -2147483647 -2147483647 -2147483647 -2147483647 -2147483647 -2147483647 -2147483647 -2147483647 -2147483647 -2147483647 -2147483647 -2147483647 -2147483647 -2147483647 -2147483647 -2147483647 -2147483647 -2147483647 -2147483647 -2147483647 -2147483647 -2147483647 -2147483647 -2147483647 -2147483647 -2147483647 -2147483647 -2147483647 -2147483647 -2147483647 -2147483647 -2147483647
70 70 70 71 72 75 79 83 85 85 88 87 90 93 87 86 85 86 86 87 86 88 89 87 87 89 89 89 90 90 90 87 85 81 80 80 80 81 83 86 89 87 81 79 77 77 77 77 78 80 81 82 84 89 93 97 102 106 110 114 117 120 122 124 125 127 129 129 130 133 133 133 135 134 135 138 142 145 147 149 147 149 149 150 150 149 151 152 153 154 153 153 153 151 148 147 147 147 147 144 141 140 136 131 129 126 124 120 116 112 110 107 104 100 99 97 95 93 93 91 91 92 91 92 91 91 91 91 92 91 91 92 93 93 94 95 96 96 97 100 101 100 97 95 95 96 97 98 98 100 98 98 -2147483647 -2147483647 -2147483647 -2147483647 -2147483647 -2147483647 -2147483647 -2147483647 -2147483647 -2147483647 -2147483647 -2147483647 -2147483647 -2147483647 -2147483647 -2147483647 -2147483647 -2147483647 -2147483647 -2147483647 -2147483647 -2147483647 -2147483647 -2147483647 -2147483647 -2147483647 -2147483647 -2147483647 -2147483647 -2147483647 -2147483647 -2147483647 -2147483647 -2147483647 -2147483647 -2147483647 -2147483647 -2147483647 -2147483647 -2147483647 -2147483647 -2147483647 -2147483647 -2147483647 -2147483647 -2147483647 -2147483647 -2147483647 -2147483647 -2147483647 -2147483647 -2147483647 -2147483647 -2147483647 -2147483647 -2147483647 -2147483647 -2147483647 -2147483647 -2147483647 -2147483647 -2147483647 -2147483647 -2147483647 -2147483647 -2147483647 -2147483647 -2147483647 -2147483647 -2147483647 -2147483647 -2147483647 -2147483647 -2147483647 -2147483647 -2147483647 -2147483647 -2147483647 -2147483647 -2147483647 -2147483647 -2147483647 -2147483647 -2147483647 -2147483647 -2147483647 -2147483647 -2147483647
68 70 70 70 71 72 74 77 83 86 88 88 90 94 94 93 92 89 86 85 86 86 83 84 84 84 85 86 87 88 89 88 86 82 79 78 75 78 77 79 84 81 79 79 77 77 79 81 82 83 83 85 87 92 94 99 103 107 110 114 117 120 122 124 126 128 129 131 133 136 136 136 136 138 139 141 142 144 148 149 150 153 154 153 152 151 152 153 154 155 155 155 158 157 154 152 151 149 148 145 144 141 137 134 131 128 126 121 119 115 112 108 105 102 100 99 98 96 95 94 94 93 93 92 92 92 93 93 94 94 91 92 93 93 94 96 94 93 93 95 97 96 91 91 91 94 95 94 -2147483647 -2147483647 -2147483647 -2147483647 -2147483647 -2147483647 -2147483647 -2147483647 -2147483647 -2147483647 -2147483647 -2147483647 -2147483647 -2147483647 -2147483647 -2147483647 -2147483647 -2147483647 -2147483647 -2147483647 -2147483647 -2147483647 -2147483647 -2147483647 -2147483647 -2147483647 -2147483647 -2147483647 -2147483647 -2147483647 -2147483647 -2147483647 -2147483647 -2147483647 -2147483647 -2147483647 -2147483647 -2147483647 -2147483647 -2147483647 -2147483647 -2147483647 -2147483647 -2147483647 -2147483647 -2147483647 -2147483647 -2147483647 -2147483647 -2147483647 -2147483647 -2147483647 -2147483647 -2147483647 -2147483647 -2147483647 -2147483647 -2147483647 -2147483647 -2147483647 -2147483647 -2147483647 -2147483647 -2147483647 -2147483647 -2147483647 -2147483647 -2147483647 -2147483647 -2147483647 -2147483647 -2147483647 -2147483647 -2147483647 -2147483647 -2147483647 -2147483647 -2147483647 -2147483647 -2147483647 -2147483647 -2147483647 -2147483647 -2147483647 -2147483647 -2147483647 -2147483647 -2147483647 -2147483647 -2147483647 -2147483647 -2147483647
62 64 70 69 69 73 76 80 80 82 84 86 86 88 90 93 94 89 91 91 89 85 86 84 84 84 85 83 82 84 87 88 82 81 80 80 79 79 80 79 79 79 78 79 79 81 82 83 84 84 85 87 91 94 97 100 104 108 111 116 119 121 123 125 128 131 132 133 137 138 138 139 140 140 142 142 143 145 149 150 153 158 159 155 154 154 154 154 157 160 161 158 160 159 154 153 153 150 148 147 144 141 137 134 132 130 127 123 121 116 113 111 108 105 103 101 99 98 97 96 96 96 95 94 95 95 95 95 96 94 94 93 93 94 94 94 91 90 -2147483647 -2147483647 -2147483647 -2147483647 -2147483647 -2147483647 -2147483647 -2147483647 -2147483647 -2147483647 -2147483647 -2147483647 -2147483647 -2147483647 -2147483647 -2147483647 -2147483647 -2147483647 -2147483647 -2147483647 -2147483647 -2147483647 -2147483647 -2147483647 -2147483647 -2147483647 -2147483647 -2147483647 -2147483647 -2147483647 -2147483647 -2147483647 -2147483647 -2147483647 -2147483647 -2147483647 -2147483647 -2147483647 -2147483647 -2147483647 -2147483647 -2147483647 -2147483647 -2147483647 -2147483647 -2147483647 -2147483647 -2147483647 -2147483647 -2147483647 -2147483647 -2147483647 -2147483647 -2147483647 -2147483647 -2147483647 -2147483647 -2147483647 -2147483647 -2147483647 -2147483647 -2147483647 -2147483647 -2147483647 -2147483647 -2147483647 -2147483647 -2147483647 -2147483647 -2147483647 -2147483647 -2147483647 -2147483647 -2147483647 -2147483647 -2147483647 -2147483647 -2147483647 -2147483647 -2147483647 -2147483647 -2147483647 -2147483647 -2147483647 -2147483647 -2147483647 -2147483647 -2147483647 -2147483647 -2147483647 -2147483647 -2147483647 -2147483647 -2147483647 -2147483647 -2147483647 -2147483647 -2147483647 -2147483647 -2147483647 -2147483647 -2147483647
60 61 64 68 70 70 72 73 75 77 80 83 85 87 76 83 86 81 87 88 89 85 86 86 86 85 85 85 85 84 84 82 81 81 81 81 81 81 82 81 81 82 82 82 82 83 84 85 86 87 87 90 94 96 99 103 105 110 114 116 119 123 125 127 130 131 132 134 137 138 139 143 145 145 144 144 145 147 150 151 154 158 159 158 158 158 158 158 161 161 160 159 159 159 153 150 150 150 147 145 143 141 137 134 132 129 127 124 121 118 116 113 111 108 106 104 101 101 100 100 99 99 98 97 97 97 97 97 97 97 97 96 94 93 -2147483647 -2147483647 -2147483647 -2147483647 -2147483647 -2147483647 -2147483647 -2147483647 -2147483647 -2147483647 -2147483647 -2147483647 -2147483647 -2147483647 -2147483647 -2147483647 -2147483647 -2147483647 -2147483647 -2147483647 -2147483647 -2147483647 -2147483647 -2147483647 -2147483647 -2147483647 -2147483647 -2147483647 -2147483647 -2147483647 -2147483647 -2147483647 -2147483647 -2147483647 -2147483647 -2147483647 -2147483647 -2147483647 -2147483647 -2147483647 -2147483647 -2147483647 -2147483647 -2147483647 -2147483647 -2147483647 -2147483647 -2147483647 -2147483647 -2147483647 -2147483647 -2147483647 -2147483647 -2147483647 -2147483647 -2147483647 -2147483647 -2147483647 -2147483647 -2147483647 -2147483647 -2147483647 -2147483647 -2147483647 -2147483647 -2147483647 -2147483647 -2147483647 -2147483647 -2147483647 -2147483647 -2147483647 -2147483647 -2147483647 -2147483647 -2147483647 -2147483647 -2147483647 -2147483647 -2147483647 -2147483647 -2147483647 -2147483647 -2147483647 -2147483647 -2147483647 -2147483647 -2147483647 -2147483647 -2147483647 -2147483647 -2147483647 -2147483647 -2147483647 -2147483647 -2147483647 -2147483647 -2147483647 -2147483647 -2147483647 -2147483647 -2147483647 -2147483647 -2147483647 -2147483647 -2147483647
62 60 62 65 68 69 69 71 73 76 78 70 81 79 75 84 84 84 86 86 82 84 86 86 87 86 86 86 85 85 84 84 82 81 82 82 82 83 83 84 84 84 84 85 85 86 86 88 87 88 89 93 94 97 101 105 108 112 114 118 121 124 126 129 131 132 134 137 140 139 140 144 147 147 145 146 149 151 152 153 156 157 156 157 161 162 161 158 161 162 159 156 156 158 156 153 150 151 148 146 144 141 140 137 134 132 129 124 123 121 119 116 113 114 111 108 106 105 102 100 100 101 100 100 99 98 98 98 96 95 93 -2147483647 -2147483647 -2147483647 -2147483647 -2147483647 -2147483647 -2147483647 -2147483647 -2147483647 -2147483647 -2147483647 -2147483647 -2147483647 -2147483647 -2147483647 -2147483647 -2147483647 -2147483647 -2147483647 -2147483647 -2147483647 -2147483647 -2147483647 -2147483647 -2147483647 -2147483647 -2147483647 -2147483647 -2147483647 -2147483647 -2147483647 -2147483647 -2147483647 -2147483647 -2147483647 -2147483647 -2147483647 -2147483647 -2147483647 -2147483647 -2147483647 -2147483647 -2147483647 -2147483647 -2147483647 -2147483647 -2147483647 -2147483647 -2147483647 -2147483647 -2147483647 -2147483647 -2147483647 -2147483647 -2147483647 -2147483647 -2147483647 -2147483647 -2147483647 -2147483647 -2147483647 -2147483647 -2147483647 -2147483647 -2147483647 -2147483647 -2147483647 -2147483647 -2147483647 -2147483647 -2147483647 -2147483647 -2147483647 -2147483647 -2147483647 -2147483647 -2147483647 -2147483647 -2147483647 -2147483647 -2147483647 -2147483647 -2147483647 -2147483647 -2147483647 -2147483647 -2147483647 -2147483647 -2147483647 -2147483647 -2147483647 -2147483647 -2147483647 -2147483647 -2147483647 -2147483647 -2147483647 -2147483647 -2147483647 -2147483647 -2147483647 -2147483647 -2147483647 -2147483647 -2147483647 -2147483647 -2147483647 -2147483647 -2147483647
62 58 61 63 66 67 68 70 73 74 73 77 79 82 83 84 84 84 85 85 87 87 86 87 87 87 86 86 86 86 84 84 84 83 82 82 83 83 84 84 85 87 87 87 87 87 89 90 89 90 92 94 97 100 105 107 112 114 116 119 122 124 127 130 133 134 136 137 140 141 143 144 147 147 148 150 152 153 154 155 156 156 156 158 163 164 159 158 161 163 161 157 156 157 155 154 153 152 151 148 145 142 142 139 136 132 130 127 124 122 122 119 115 115 112 112 109 108 105 102 101 101 101 99 96 94 -2147483647 -2147483647 -2147483647 -2147483647 -2147483647 -2147483647 -2147483647 -2147483647 -2147483647 -2147483647 -2147483647 -2147483647 -2147483647 -2147483647 -2147483647 -2147483647 -2147483647 -2147483647 -2147483647 -2147483647 -2147483647 -2147483647 -2147483647 -2147483647 -2147483647 -2147483647 -2147483647 -2147483647 -2147483647 -2147483647 -2147483647 -2147483647 -2147483647 -2147483647 -2147483647 -2147483647 -2147483647 -2147483647 -2147483647 -2147483647 -2147483647 -2147483647 -2147483647 -2147483647 -2147483647 -2147483647 -2147483647 -2147483647 -2147483647 -2147483647 -2147483647 -2147483647 -2147483647 -2147483647 -2147483647 -2147483647 -2147483647 -2147483647 -2147483647 -2147483647 -2147483647 -2147483647 -2147483647 -2147483647 -2147483647 -2147483647 -2147483647 -2147483647 -2147483647 -2147483647 -2147483647 -2147483647 -2147483647 -2147483647 -2147483647 -2147483647 -2147483647 -2147483647 -2147483647 -2147483647 -2147483647 -2147483647 -2147483647 -2147483647 -2147483647 -2147483647 -2147483647 -2147483647 -2147483647 -2147483647 -2147483647 -2147483647 -2147483647 -2147483647 -2147483647 -2147483647 -2147483647 -2147483647 -2147483647 -2147483647 -2147483647 -2147483647 -2147483647 -2147483647 -2147483647 -2147483647 -2147483647 -2147483647 -2147483647 -2147483647 -2147483647 -2147483647 -2147483647 -2147483647
56 58 59 62 64 66 68 69 72 72 75 77 79 80 83 83 83 84 85 85 86 86 86 87 87 87 87 86 86 87 86 84 84 84 85 85 85 86 86 87 87 87 88 88 88 90 90 91 94 93 94 97 98 101 106 110 115 117 117 120 123 124 127 130 133 134 136 139 140 141 143 146 147 147 148 150 152 153 155 158 158 156 156 157 160 160 159 156 159 160 159 158 157 157 156 155 154 152 151 149 146 143 142 141 137 135 133 129 126 124 122 119 116 116 114 112 110 108 107 104 102 101 99 -2147483647 -2147483647 -2147483647 -2147483647 -2147483647 -2147483647 -2147483647 -2147483647 -2147483647 -2147483647 -2147483647 -2147483647 -2147483647 -2147483647 -2147483647 -2147483647 -2147483647 -2147483647 -2147483647 -2147483647 -2147483647 -2147483647 -2147483647 -2147483647 -2147483647 -2147483647 -2147483647 -2147483647 -2147483647 -2147483647 -2147483647 -2147483647 -2147483647 -2147483647 -2147483647 -2147483647 -2147483647 -2147483647 -2147483647 -2147483647 -2147483647 -2147483647 -2147483647 -2147483647 -2147483647 -2147483647 -2147483647 -2147483647 -2147483647 -2147483647 -2147483647 -2147483647 -2147483647 -2147483647 -2147483647 -2147483647 -2147483647 -2147483647 -2147483647 -2147483647 -2147483647 -2147483647 -2147483647 -2147483647 -2147483647 -2147483647 -2147483647 -2147483647 -2147483647 -2147483647 -2147483647 -2147483647 -2147483647 -2147483647 -2147483647 -2147483647 -2147483647 -2147483647 -2147483647 -2147483647 -2147483647 -2147483647 -2147483647 -2147483647 -2147483647 -2147483647 -2147483647 -2147483647 -2147483647 -2147483647 -2147483647 -2147483647 -2147483647 -2147483647 -2147483647 -2147483647 -2147483647 -2147483647 -2147483647 -2147483647 -2147483647 -2147483647 -2147483647 -2147483647 -2147483647 -2147483647 -2147483647 -2147483647 -2147483647 -2147483647 -2147483647 -2147483647 -2147483647 -2147483647 -2147483647 -2147483647 -2147483647
56 56 59 61 64 66 68 68 70 73 74 76 77 80 81 82 82 83 84 85 86 86 86 86 87 87 87 86 87 87 87 86 85 85 85 85 86 86 87 87 87 87 89 89 90 92 92 93 96 95 96 97 99 103 106 110 114 116 118 120 123 125 128 130 133 134 136 139 140 141 142 146 147 147 149 150 151 153 153 155 156 157 156 156 157 159 159 159 159 159 159 158 158 158 156 155 154 152 151 149 147 143 142 141 137 135 134 130 128 124 123 121 117 117 114 113 110 108 104 103 101 -2147483647 -2147483647 -2147483647 -2147483647 -2147483647 -2147483647 -2147483647 -2147483647 -2147483647 -2147483647 -2147483647 -2147483647 -2147483647 -2147483647 -2147483647 -2147483647 -2147483647 -2147483647 -2147483647 -2147483647 -2147483647 -2147483647 -2147483647 -2147483647 -2147483647 -2147483647 -2147483647 -2147483647 -2147483647 -2147483647 -2147483647 -2147483647 -2147483647 -2147483647 -2147483647 -2147483647 -2147483647 -2147483647 -2147483647 -2147483647 -2147483647 -2147483647 -2147483647 -2147483647 -2147483647 -2147483647 -2147483647 -2147483647 -2147483647 -2147483647 -2147483647 -2147483647 -2147483647 -2147483647 -2147483647 -2147483647 -2147483647 -2147483647 -2147483647 -2147483647 -2147483647 -2147483647 -2147483647 -2147483647 -2147483647 -2147483647 -2147483647 -2147483647 -2147483647 -2147483647 -2147483647 -2147483647 -2147483647 -2147483647 -2147483647 -2147483647 -2147483647 -2147483647 -2147483647 -2147483647 -2147483647 -2147483647 -2147483647 -2147483647 -2147483647 -2147483647 -2147483647 -2147483647 -2147483647 -2147483647 -2147483647 -2147483647 -2147483647 -2147483647 -2147483647 -2147483647 -2147483647 -2147483647 -2147483647 -2147483647 -2147483647 -2147483647 -2147483647 -2147483647 -2147483647 -2147483647 -2147483647 -2147483647 -2147483647 -2147483647 -2147483647 -2147483647 -2147483647 -2147483647 -2147483647 -2147483647 -2147483647 -2147483647 -2147483647
55 57 59 60 63 65 66 69 69 71 74 76 78 79 81 81 81 81 82 83 83 85 85 85 86 86 86 86 87 87 87 87 87 85 86 86 86 87 87 88 89 89 90 91 92 92 93 94 95 98 100 101 102 104 108 110 114 116 118 121 124 126 127 131 133 134 137 139 141 140 142 145 146 147 149 150 153 154 153 155 154 155 157 157 157 159 159 159 159 159 159 158 158 156 155 155 154 152 150 149 146 143 142 141 136 133 132 130 129 125 123 120 115 112 108 108 108 -2147483647 -2147483647 -2147483647 -2147483647 -2147483647 -2147483647 -2147483647 -2147483647 -2147483647 -2147483647 -2147483647 -2147483647 -2147483647 -2147483647 -2147483647 -2147483647 -2147483647 -2147483647 -2147483647 -2147483647 -2147483647 -2147483647 -2147483647 -2147483647 -2147483647 -2147483647 -2147483647 -2147483647 -2147483647 -2147483647 -2147483647 -2147483647 -2147483647 -2147483647 -2147483647 -2147483647 -2147483647 -2147483647 -2147483647 -2147483647 -2147483647 -2147483647 -2147483647 -2147483647 -2147483647 -2147483647 -2147483647 -2147483647 -2147483647 -2147483647 -2147483647 -2147483647 -2147483647 -2147483647 -2147483647 -2147483647 -2147483647 -2147483647 -2147483647 -2147483647 -2147483647 -2147483647 -2147483647 -2147483647 -2147483647 -2147483647 -2147483647 -2147483647 -2147483647 -2147483647 -2147483647 -2147483647 -2147483647 -2147483647 -2147483647 -2147483647 -2147483647 -2147483647 -2147483647 -2147483647 -2147483647 -2147483647 -2147483647 -2147483647 -2147483647 -2147483647 -2147483647 -2147483647 -2147483647 -2147483647 -2147483647 -2147483647 -2147483647 -2147483647 -2147483647 -2147483647 -2147483647 -2147483647 -2147483647 -2147483647 -2147483647 -2147483647 -2147483647 -2147483647 -2147483647 -2147483647 -2147483647 -2147483647 -2147483647 -2147483647 -2147483647 -2147483647 -2147483647 -2147483647 -2147483647 -2147483647 -2147483647 -2147483647 -2147483647 -2147483647 -2147483647 -2147483647 -2147483647
56 57 57 60 63 64 65 68 69 70 72 75 77 78 80 82 82 82 81 82 82 84 85 85 86 86 86 87 88 88 87 87 87 88 87 87 88 89 90 90 90 90 91 92 93 95 94 94 97 99 101 104 105 107 109 110 114 117 118 121 125 126 127 130 134 134 136 137 141 142 144 146 149 149 152 152 153 154 154 155 156 157 158 158 158 157 158 158 158 158 158 158 158 156 155 152 152 150 149 148 147 144 141 136 134 131 129 127 125 123 118 115 -2147483647 -2147483647 -2147483647 -2147483647 -2147483647 -2147483647 -2147483647 -2147483647 -2147483647 -2147483647 -2147483647 -2147483647 -2147483647 -2147483647 -2147483647 -2147483647 -2147483647 -2147483647 -2147483647 -2147483647 -2147483647 -2147483647 -2147483647 -2147483647 -2147483647 -2147483647 -2147483647 -2147483647 -2147483647 -2147483647 -2147483647 -2147483647 -2147483647 -2147483647 -2147483647 -2147483647 -2147483647 -2147483647 -2147483647 -2147483647 -2147483647 -2147483647 -2147483647 -2147483647 -2147483647 -2147483647 -2147483647 -2147483647 -2147483647 -2147483647 -2147483647 -2147483647 -2147483647 -2147483647 -2147483647 -2147483647 -2147483647 -2147483647 -2147483647 -2147483647 -2147483647 -2147483647 -2147483647 -2147483647 -2147483647 -2147483647 -2147483647 -2147483647 -2147483647 -2147483647 -2147483647 -2147483647 -2147483647 -2147483647 -2147483647 -2147483647 -2147483647 -2147483647 -2147483647 -2147483647 -2147483647 -2147483647 -2147483647 -2147483647 -2147483647 -2147483647 -2147483647 -2147483647 -2147483647 -2147483647 -2147483647 -2147483647 -2147483647 -2147483647 -2147483647 -2147483647 -2147483647 -2147483647 -2147483647 -2147483647 -2147483647 -2147483647 -2147483647 -2147483647 -2147483647 -2147483647 -2147483647 -2147483647 -2147483647 -2147483647 -2147483647 -2147483647 -2147483647 -2147483647 -2147483647 -2147483647 -2147483647 -2147483647 -2147483647 -2147483647 -2147483647 -2147483647 -2147483647 -2147483647 -2147483647 -2147483647 -2147483647 -2147483647
56 56 58 58 61 63 64 66 67 70 72 74 76 78 80 82 82 82 82 82 82 83 85 85 86 86 86 88 88 90 89 90 88 88 88 89 89 90 90 91 91 92 92 94 95 95 96 97 99 101 103 104 106 107 111 113 116 117 118 122 125 126 129 133 135 135 137 138 142 143 144 147 149 149 152 152 154 155 153 155 155 157 157 159 158 157 157 157 156 156 156 158 158 155 152 150 149 148 148 145 141 141 138 133 131 128 -2147483647 -2147483647 -2147483647 -2147483647 -2147483647 -2147483647 -2147483647 -2147483647 -2147483647 -2147483647 -2147483647 -2147483647 -2147483647 -2147483647 -2147483647 -2147483647 -2147483647 -2147483647 -2147483647 -2147483647 -2147483647 -2147483647 -2147483647 -2147483647 -2147483647 -2147483647 -2147483647 -2147483647 -2147483647 -2147483647 -2147483647 -2147483647 -2147483647 -2147483647 -2147483647 -2147483647 -2147483647 -2147483647 -2147483647 -2147483647 -2147483647 -2147483647 -2147483647 -2147483647 -2147483647 -2147483647 -2147483647 -2147483647 -2147483647 -2147483647 -2147483647 -2147483647 -2147483647 -2147483647 -2147483647 -2147483647 -2147483647 -2147483647 -2147483647 -2147483647 -2147483647 -2147483647 -2147483647 -2147483647 -2147483647 -2147483647 -2147483647 -2147483647 -2147483647 -2147483647 -2147483647 -2147483647 -2147483647 -2147483647 -2147483647 -2147483647 -2147483647 -2147483647 -2147483647 -2147483647 -2147483647 -2147483647 -2147483647 -2147483647 -2147483647 -2147483647 -2147483647 -2147483647 -2147483647 -2147483647 -2147483647 -2147483647 -2147483647 -2147483647 -2147483647 -2147483647 -2147483647 -2147483647 -2147483647 -2147483647 -2147483647 -2147483647 -2147483647 -2147483647 -2147483647 -2147483647 -2147483647 -2147483647 -2147483647 -2147483647 -2147483647 -2147483647 -2147483647 -2147483647 -2147483647 -2147483647 -2147483647 -2147483647 -2147483647 -2147483647 -2147483647 -2147483647 -2147483647 -2147483647 -2147483647 -2147483647 -2147483647 -2147483647 -2147483647 -2147483647 -2147483647 -2147483647 -2147483647 -2147483647
55 56 58 60 62 64 65 66 68 68 71 72 73 76 79 81 82 82 82 82 82 83 84 86 86 86 88 88 90 90 90 90 90 89 89 89 90 91 92 92 93 93 95 96 96 97 97 98 100 102 104 104 106 108 111 113 116 118 121 124 126 128 130 133 135 136 138 140 142 144 145 147 149 150 150 152 155 155 155 152 152 151 155 158 158 158 157 155 154 154 154 154 154 152 150 149 146 142 140 -2147483647 -2147483647 -2147483647 -2147483647 -2147483647 -2147483647 -2147483647 -2147483647 -2147483647 -2147483647 -2147483647 -2147483647 -2147483647 -2147483647 -2147483647 -2147483647 -2147483647 -2147483647 -2147483647 -2147483647 -2147483647 -2147483647 -2147483647 -2147483647 -2147483647 -2147483647 -2147483647 -2147483647 -2147483647 -2147483647 -2147483647 -2147483647 -2147483647 -2147483647 -2147483647 -2147483647 -2147483647 -2147483647 -2147483647 -2147483647 -2147483647 -2147483647 -2147483647 -2147483647 -2147483647 -2147483647 -2147483647 -2147483647 -2147483647 -2147483647 -2147483647 -2147483647 -2147483647 -2147483647 -2147483647 -2147483647 -2147483647 -2147483647 -2147483647 -2147483647 -2147483647 -2147483647 -2147483647 -2147483647 -2147483647 -2147483647 -2147483647 -2147483647 -2147483647 -2147483647 -2147483647 -2147483647 -2147483647 -2147483647 -2147483647 -2147483647 -2147483647 -2147483647 -2147483647 -2147483647 -2147483647 -2147483647 -2147483647 -2147483647 -2147483647 -2147483647 -2147483647 -2147483647 -2147483647 -2147483647 -2147483647 -2147483647 -2147483647 -2147483647 -2147483647 -2147483647 -2147483647 -2147483647 -2147483647 -2147483647 -2147483647 -2147483647 -2147483647 -2147483647 -2147483647 -2147483647 -2147483647 -2147483647 -2147483647 -2147483647 -2147483647 -2147483647 -2147483647 -2147483647 -2147483647 -2147483647 -2147483647 -2147483647 -2147483647 -2147483647 -2147483647 -2147483647 -2147483647 -2147483647 -2147483647 -2147483647 -2147483647 -2147483647 -2147483647 -2147483647 -2147483647 -2147483647 -2147483647 -2147483647 -2147483647 -2147483647 -2147483647 -2147483647 -2147483647 -2147483647 -2147483647
55 56 58 60 61 63 64 66 68 68 69 71 74 76 76 78 80 80 81 81 82 83 84 86 86 88 88 90 91 90 91 90 91 91 90 91 91 93 93 93 94 95 96 97 98 97 99 100 102 105 104 107 106 109 112 116 118 121 121 125 128 129 130 133 135 136 139 141 143 144 146 147 150 150 150 153 158 160 155 152 149 150 151 157 157 156 155 155 152 152 152 149 146 146 146 145 -2147483647 -2147483647 -2147483647 -2147483647 -2147483647 -2147483647 -2147483647 -2147483647 -2147483647 -2147483647 -2147483647 -2147483647 -2147483647 -2147483647 -2147483647 -2147483647 -2147483647 -2147483647 -2147483647 -2147483647 -2147483647 -2147483647 -2147483647 -2147483647 -2147483647 -2147483647 -2147483647 -2147483647 -2147483647 -2147483647 -2147483647 -2147483647 -2147483647 -2147483647 -2147483647 -2147483647 -2147483647 -2147483647 -2147483647 -2147483647 -2147483647 -2147483647 -2147483647 -2147483647 -2147483647 -2147483647 -2147483647 -2147483647 -2147483647 -2147483647 -2147483647 -2147483647 -2147483647 -2147483647 -2147483647 -2147483647 -2147483647 -2147483647 -2147483647 -2147483647 -2147483647 -2147483647 -2147483647 -2147483647 -2147483647 -2147483647 -2147483647 -2147483647 -2147483647 -2147483647 -2147483647 -2147483647 -2147483647 -2147483647 -2147483647 -2147483647 -2147483647 -2147483647 -2147483647 -2147483647 -2147483647 -2147483647 -2147483647 -2147483647 -2147483647 -2147483647 -2147483647 -2147483647 -2147483647 -2147483647 -2147483647 -2147483647 -2147483647 -2147483647 -2147483647 -2147483647 -2147483647 -2147483647 -2147483647 -2147483647 -2147483647 -2147483647 -2147483647 -2147483647 -2147483647 -2147483647 -2147483647 -2147483647 -2147483647 -2147483647 -2147483647 -2147483647 -2147483647 -2147483647 -2147483647 -2147483647 -2147483647 -2147483647 -2147483647 -2147483647 -2147483647 -2147483647 -2147483647 -2147483647 -2147483647 -2147483647 -2147483647 -2147483647 -2147483647 -2147483647 -2147483647 -2147483647 -2147483647 -2147483647 -2147483647 -2147483647 -2147483647 -2147483647 -2147483647 -2147483647 -2147483647 -2147483647 -2147483647 -2147483647
55 56 57 59 61 62 63 65 66 68 69 72 74 75 77 77 80 80 81 82 83 83 85 85 87 88 88 91 91 92 92 92 91 92 92 92 93 94 95 95 96 98 98 99 98 100 100 103 105 107 107 108 109 114 115 116 119 121 123 126 128 129 131 134 135 136 138 142 143 144 147 147 150 149 151 150 153 156 155 152 151 152 151 152 152 148 148 -2147483647 -2147483647 -2147483647 -2147483647 -2147483647 -2147483647 -2147483647 -2147483647 -2147483647 -2147483647 -2147483647 -2147483647 -2147483647 -2147483647 -2147483647 -2147483647 -2147483647 -2147483647 -2147483647 -2147483647 -2147483647 -2147483647 -2147483647 -2147483647 -2147483647 -2147483647 -2147483647 -2147483647 -2147483647 -2147483647 -2147483647 -2147483647 -2147483647 -2147483647 -2147483647 -2147483647 -2147483647 -2147483647 -2147483647 -2147483647 -2147483647 -2147483647 -2147483647 -2147483647 -2147483647 -2147483647 -2147483647 -2147483647 -2147483647 -2147483647 -2147483647 -2147483647 -2147483647 -2147483647 -2147483647 -2147483647 -2147483647 -2147483647 -2147483647 -2147483647 -2147483647 -2147483647 -2147483647 -2147483647 -2147483647 -2147483647 -2147483647 -2147483647 -2147483647 -2147483647 -2147483647 -2147483647 -2147483647 -2147483647 -2147483647 -2147483647 -2147483647 -2147483647 -2147483647 -2147483647 -2147483647 -2147483647 -2147483647 -2147483647 -2147483647 -2147483647 -2147483647 -2147483647 -2147483647 -2147483647 -2147483647 -2147483647 -2147483647 -2147483647 -2147483647 -2147483647 -2147483647 -2147483647 -2147483647 -2147483647 -2147483647 -2147483647 -2147483647 -2147483647 -2147483647 -2147483647 -2147483647 -2147483647 -2147483647 -2147483647 -2147483647 -2147483647 -2147483647 -2147483647 -2147483647 -2147483647 -2147483647 -2147483647 -2147483647 -2147483647 -2147483647 -2147483647 -2147483647 -2147483647 -2147483647 -2147483647 -2147483647 -2147483647 -2147483647 -2147483647 -2147483647 -2147483647 -2147483647 -2147483647 -2147483647 -2147483647 -2147483647 -2147483647 -2147483647 -2147483647 -2147483647 -2147483647 -2147483647 -2147483647 -2147483647 -2147483647 -2147483647 -2147483647 -2147483647 -2147483647 -2147483647 -2147483647 -2147483647
56 57 58 59 61 61 62 64 65 67 69 72 73 75 77 77 79 80 81 82 82 84 85 85 88 88 89 91 92 92 92 92 94 94 93 94 94 95 95 96 97 98 99 100 101 100 103 104 105 108 109 110 112 116 116 118 121 122 124 127 130 129 131 134 135 135 136 141 143 145 146 147 147 149 148 148 147 149 148 148 148 148 148 150 -2147483647 -2147483647 -2147483647 -2147483647 -2147483647 -2147483647 -2147483647 -2147483647 -2147483647 -2147483647 -2147483647 -2147483647 -2147483647 -2147483647 -2147483647 -2147483647 -2147483647 -2147483647 -2147483647 -2147483647 -2147483647 -2147483647 -2147483647 -2147483647 -2147483647 -2147483647 -2147483647 -2147483647 -2147483647 -2147483647 -2147483647 -2147483647 -2147483647 -2147483647 -2147483647 -2147483647 -2147483647 -2147483647 -2147483647 -2147483647 -2147483647 -2147483647 -2147483647 -2147483647 -2147483647 -2147483647 -2147483647 -2147483647 -2147483647 -2147483647 -2147483647 -2147483647 -2147483647 -2147483647 -2147483647 -2147483647 -2147483647 -2147483647 -2147483647 -2147483647 -2147483647 -2147483647 -2147483647 -2147483647 -2147483647 -2147483647 -2147483647 -2147483647 -2147483647 -2147483647 -2147483647 -2147483647 -2147483647 -2147483647 -2147483647 -2147483647 -2147483647 -2147483647 -2147483647 -2147483647 -2147483647 -2147483647 -2147483647 -2147483647 -2147483647 -2147483647 -2147483647 -2147483647 -2147483647 -2147483647 -2147483647 -2147483647 -2147483647 -2147483647 -2147483647 -2147483647 -2147483647 -2147483647 -2147483647 -2147483647 -2147483647 -2147483647 -2147483647 -2147483647 -2147483647 -2147483647 -2147483647 -2147483647 -2147483647 -2147483647 -2147483647 -2147483647 -2147483647 -2147483647 -2147483647 -2147483647 -2147483647 -2147483647 -2147483647 -2147483647 -2147483647 -2147483647 -2147483647 -2147483647 -2147483647 -2147483647 -2147483647 -2147483647 -2147483647 -2147483647 -2147483647 -2147483647 -2147483647 -2147483647 -2147483647 -2147483647 -2147483647 -2147483647 -2147483647 -2147483647 -2147483647 -2147483647 -2147483647 -2147483647 -2147483647 -2147483647 -2147483647 -2147483647 -2147483647 -2147483647 -2147483647 -2147483647 -2147483647 -2147483647 -2147483647 -2147483647
57 57 59 59 62 63 64 64 65 67 70 72 73 75 77 78 80 81 82 84 82 85 85 86 88 89 91 92 93 93 92 94 94 95 95 94 95 95 98 98 98 98 101 102 102 103 104 105 108 110 110 112 114 117 120 122 121 124 124 127 129 131 132 134 134 134 137 139 142 142 145 144 146 146 146 143 -2147483647 145 -2147483647 -2147483647 -2147483647 -2147483647 -2147483647 -2147483647 -2147483647 -2147483647 -2147483647 -2147483647 -2147483647 -2147483647 -2147483647 -2147483647 -2147483647 -2147483647 -2147483647 -2147483647 -2147483647 -2147483647 -2147483647 -2147483647 -2147483647 -2147483647 -2147483647 -2147483647 -2147483647 -2147483647 -2147483647 -2147483647 -2147483647 -2147483647 -2147483647 -2147483647 -2147483647 -2147483647 -2147483647 -2147483647 -2147483647 -2147483647 -2147483647 -2147483647 -2147483647 -2147483647 -2147483647 -2147483647 -2147483647 -2147483647 -2147483647 -2147483647 -2147483647 -2147483647 -2147483647 -2147483647 -2147483647 -2147483647 -2147483647 -2147483647 -2147483647 -2147483647 -2147483647 -2147483647 -2147483647 -2147483647 -2147483647 -2147483647 -2147483647 -2147483647 -2147483647 -2147483647 -2147483647 -2147483647 -2147483647 -2147483647 -2147483647 -2147483647 -2147483647 -2147483647 -2147483647 -2147483647 -2147483647 -2147483647 -2147483647 -2147483647 -2147483647 -2147483647 -2147483647 -2147483647 -2147483647 -2147483647 -2147483647 -2147483647 -2147483647 -2147483647 -2147483647 -2147483647 -2147483647 -2147483647 -2147483647 -2147483647 -2147483647 -2147483647 -2147483647 -2147483647 -2147483647 -2147483647 -2147483647 -2147483647 -2147483647 -2147483647 -2147483647 -2147483647 -2147483647 -2147483647 -2147483647 -2147483647 -2147483647 -2147483647 -2147483647 -2147483647 -2147483647 -2147483647 -2147483647 -2147483647 -2147483647 -2147483647 -2147483647 -2147483647 -2147483647 -2147483647 -2147483647 -2147483647 -2147483647 -2147483647 -2147483647 -2147483647 -2147483647 -2147483647 -2147483647 -2147483647 -2147483647 -2147483647 -2147483647 -2147483647 -2147483647 -2147483647 -2147483647 -2147483647 -2147483647 -2147483647 -2147483647 -2147483647 -2147483647 -2147483647 -2147483647 -2147483647 -2147483647 -2147483647 -2147483647 -2147483647 -2147483647 -2147483647
