# Supplementary material for: Catchments catch all in South African coastal lowlands: topography and palaeoclimate restricted gene flow in Nymania capensis (Meliaceae)—a multilocus phylogeographic and distribution modelling approach
Source: PeerJ. 2017 Jan 31;5:e2965. doi: 10.7717/peerj.2965 (PMC5289106; doi:10.7717/peerj.2965)
Supplement: Supplemental Information 2 — See the Readme for file descriptions. This zip file includes all DNA alignments. [file peerj-05-2965-s002.zip › SupplementalInformationFiles/SDM.Data/CCSM/bio18.ppt.warmest.quarter.asc]

NCOLS 240 
NROWS 84 
XLLCORNER 20 
YLLCORNER -35 
CELLSIZE 0.0416666666666667 
NODATA_value -2147483647 
28 29 29 28 30 29 28 29 31 31 32 31 30 30 32 33 35 36 37 40 39 38 39 40 41 41 41 41 42 43 45 46 46 46 46 46 48 48 50 51 51 51 53 53 55 55 55 55 57 58 60 60 61 62 62 63 64 67 70 71 72 75 76 69 70 70 70 72 77 80 82 82 80 78 77 76 76 77 78 79 81 82 82 84 85 85 87 89 89 91 94 96 96 96 101 101 103 108 108 109 109 110 111 114 115 115 115 117 119 120 119 122 125 126 123 122 122 123 124 124 123 123 122 125 125 125 127 127 125 123 122 123 125 126 126 132 142 137 137 141 144 148 149 152 152 158 182 182 184 186 186 187 189 186 187 180 181 181 186 186 189 191 193 196 199 205 208 212 216 219 223 220 223 227 227 225 223 225 229 237 241 239 233 227 228 248 250 251 250 241 240 255 269 280 279 260 262 283 279 276 307 309 279 257 255 253 253 248 248 251 261 265 276 285 297 290 294 304 306 305 309 314 319 327 330 332 333 340 346 344 344 345 345 345 344 341 -2147483647 -2147483647 -2147483647 -2147483647
29 30 31 31 30 29 28 29 31 31 31 31 31 30 31 32 34 34 36 40 40 40 42 41 41 41 41 41 42 43 46 46 46 47 48 48 48 48 48 50 51 52 53 55 55 55 55 55 58 58 62 62 63 64 64 64 64 65 68 71 71 74 76 72 71 70 70 72 77 79 78 83 81 80 76 76 76 78 79 81 82 83 83 84 84 83 90 94 94 92 96 96 96 97 101 105 108 109 110 112 111 110 115 119 117 116 117 119 125 125 123 124 126 129 122 122 122 122 124 124 123 121 121 122 120 121 122 124 123 124 124 122 123 125 131 133 135 138 141 144 146 149 147 148 151 162 182 185 189 190 189 191 191 188 186 178 179 181 185 189 190 194 196 199 202 204 203 208 212 219 222 222 222 228 231 228 226 228 230 238 244 246 236 227 229 259 250 250 245 253 242 244 249 259 284 259 248 258 253 259 272 298 274 262 260 255 261 249 248 249 253 260 269 282 291 286 289 299 303 309 310 315 319 324 330 334 336 338 345 346 342 342 343 343 335 -2147483647 -2147483647 -2147483647 -2147483647 -2147483647
30 31 34 31 30 29 28 29 31 31 32 31 31 31 30 30 32 34 35 35 37 40 41 41 41 41 41 41 41 46 47 48 47 47 47 48 48 48 48 48 50 51 54 54 54 54 55 56 58 58 62 64 66 65 65 65 65 68 68 71 72 74 76 72 71 70 70 71 72 75 74 77 81 76 76 76 78 82 81 77 82 79 79 81 82 80 87 91 91 90 91 90 92 95 101 106 111 111 115 116 113 113 119 121 119 118 122 123 135 128 126 126 130 134 124 127 124 127 129 125 125 124 124 122 120 119 119 120 122 124 122 121 123 124 127 130 135 138 136 141 145 148 146 148 156 166 188 190 186 189 192 197 187 177 176 176 176 179 185 189 194 195 198 200 205 202 203 204 210 220 220 219 224 235 235 234 231 231 228 229 242 248 244 235 231 256 233 236 235 246 249 254 230 239 259 253 248 248 249 253 255 254 255 263 263 261 265 251 249 255 257 259 268 271 280 287 290 295 302 307 312 317 321 327 331 334 339 342 347 348 340 342 341 335 -2147483647 -2147483647 -2147483647 -2147483647 -2147483647 -2147483647
29 34 36 33 32 30 29 29 31 32 31 31 31 31 31 32 32 32 34 35 36 37 37 39 40 41 41 41 41 44 45 47 47 47 47 48 48 47 48 50 50 50 51 53 53 54 56 57 58 59 61 63 65 68 68 68 66 68 71 71 74 76 75 72 70 69 68 68 69 70 74 74 75 76 75 76 80 84 93 77 77 77 76 76 76 78 82 93 93 91 91 89 91 95 97 105 112 115 120 117 116 116 121 119 118 120 124 128 140 135 134 129 130 128 125 130 138 146 146 127 125 126 125 125 123 119 118 118 122 136 120 120 123 127 126 129 131 134 136 140 143 145 143 159 179 189 175 168 164 169 181 182 180 173 178 176 176 179 188 194 196 206 209 205 205 203 205 206 211 216 225 230 219 222 234 232 223 222 222 229 250 252 249 230 230 250 245 229 224 224 237 244 242 230 245 247 248 250 252 251 253 253 258 266 268 266 255 250 254 262 259 260 266 272 282 288 291 296 303 309 314 320 324 328 332 337 341 346 349 346 344 342 335 -2147483647 -2147483647 -2147483647 -2147483647 -2147483647 -2147483647 -2147483647
32 34 39 34 32 29 29 28 29 30 30 31 31 33 32 32 32 32 33 34 35 35 37 37 40 41 43 42 43 44 47 46 47 47 47 47 47 47 48 50 50 50 51 52 53 55 56 59 59 61 61 63 67 70 70 71 69 69 72 73 76 75 71 70 69 67 67 67 67 67 71 72 72 72 76 80 82 89 81 74 73 74 74 74 74 77 81 87 89 89 88 87 91 94 99 105 113 117 127 120 119 119 127 135 131 126 135 139 141 133 139 138 133 131 132 143 161 147 139 127 127 133 136 128 126 124 118 118 122 128 119 119 122 125 125 128 130 133 136 143 144 145 143 155 181 169 170 165 160 169 177 169 168 169 173 178 177 179 185 196 197 197 203 207 213 213 211 214 209 214 227 218 219 220 221 225 224 223 221 235 252 244 248 230 237 252 233 223 223 220 226 229 243 243 239 244 248 248 255 253 257 257 256 261 272 271 258 254 265 264 264 263 269 273 283 285 292 298 305 310 316 321 327 331 334 338 341 342 346 344 342 336 -2147483647 -2147483647 -2147483647 -2147483647 -2147483647 -2147483647 -2147483647 -2147483647
34 34 36 34 29 29 29 29 29 30 30 31 34 32 31 32 32 32 32 33 34 36 38 38 40 40 42 43 44 44 46 47 47 47 47 47 47 47 48 51 48 51 53 54 53 54 58 60 62 61 63 64 67 67 66 67 71 74 75 76 77 77 77 73 68 66 65 66 65 67 70 69 71 69 73 75 77 77 76 74 74 72 72 72 73 75 79 82 87 88 84 87 89 93 97 103 110 113 120 126 126 122 127 131 127 128 138 135 144 140 146 147 138 143 146 144 146 149 138 130 136 144 132 125 120 118 118 116 117 118 117 118 121 124 126 130 133 135 139 142 143 142 143 147 171 167 159 157 160 174 171 171 169 166 170 182 182 181 183 188 195 194 203 213 212 212 207 207 210 224 224 218 217 218 224 226 226 223 227 248 246 232 234 231 228 233 215 217 224 223 222 224 238 251 244 242 246 248 253 253 253 259 265 262 269 264 260 260 269 270 269 266 271 278 281 287 293 300 307 314 318 324 330 334 336 341 339 342 343 337 -2147483647 -2147483647 -2147483647 -2147483647 -2147483647 -2147483647 -2147483647 -2147483647 -2147483647 -2147483647
38 36 33 30 29 29 28 29 28 30 32 33 34 31 31 32 33 32 32 32 33 35 38 39 41 41 42 43 43 45 46 47 47 47 47 47 47 47 49 49 49 51 54 54 54 54 57 58 59 61 63 63 63 65 66 69 73 76 77 77 77 77 74 72 68 68 66 65 65 65 65 66 66 71 73 73 74 78 78 77 75 74 75 73 72 73 75 77 83 81 82 87 89 93 96 100 106 110 115 121 116 115 119 127 119 124 131 125 139 135 125 133 140 146 149 148 138 138 134 134 142 135 128 127 117 115 115 115 115 116 115 118 123 125 127 132 135 137 141 142 142 143 141 143 154 169 163 156 164 168 173 190 178 172 168 183 194 179 180 187 192 193 202 211 214 217 217 217 207 209 213 224 222 221 230 234 230 224 223 249 249 231 227 222 227 213 214 215 220 226 225 223 231 236 239 239 245 245 255 254 252 255 261 256 258 258 260 264 271 269 265 266 275 283 284 290 297 304 309 316 323 328 331 335 337 337 338 337 332 -2147483647 -2147483647 -2147483647 -2147483647 -2147483647 -2147483647 -2147483647 -2147483647 -2147483647 -2147483647 -2147483647
39 35 33 33 34 29 27 29 27 29 30 33 31 31 31 33 34 34 32 32 34 34 35 38 40 41 41 43 44 45 46 46 46 47 46 46 46 47 49 50 50 51 54 54 56 56 56 57 58 60 61 61 63 65 65 69 75 78 79 78 74 74 73 80 74 69 70 67 67 63 64 64 66 70 73 73 74 76 77 80 75 74 74 73 72 73 73 79 83 79 81 84 88 97 100 100 104 110 122 121 114 110 114 122 122 117 125 121 128 122 121 131 136 138 139 138 148 140 140 133 137 132 126 124 117 115 114 114 113 113 117 120 126 129 128 134 143 141 144 142 142 141 140 142 146 150 171 161 161 169 177 196 176 172 169 174 186 180 179 189 197 195 200 203 211 209 207 212 204 204 208 207 222 221 235 228 227 228 224 238 244 231 226 222 221 213 217 217 217 220 222 229 235 248 246 238 240 245 246 251 251 255 253 254 257 255 258 261 263 266 266 270 274 285 293 296 299 306 316 320 326 330 333 334 337 338 335 331 -2147483647 -2147483647 -2147483647 -2147483647 -2147483647 -2147483647 -2147483647 -2147483647 -2147483647 -2147483647 -2147483647 -2147483647
38 38 35 34 34 29 27 29 29 28 30 34 32 31 31 34 34 34 34 34 34 34 34 35 37 38 41 42 45 45 46 46 46 48 45 45 47 48 49 52 52 53 54 54 56 56 59 59 60 60 61 62 64 65 68 70 72 77 77 74 74 73 74 83 74 68 70 77 76 67 60 64 67 67 67 67 74 73 71 72 78 73 72 71 74 73 73 78 82 80 81 84 88 92 96 104 109 109 116 109 107 107 112 116 117 117 116 114 117 117 119 126 133 134 127 127 136 152 137 127 124 123 122 120 117 116 115 117 114 111 114 116 122 131 133 138 151 150 144 144 142 140 140 141 143 147 150 150 160 175 175 185 184 173 168 170 173 175 180 192 197 195 190 200 205 208 207 217 215 207 207 217 208 208 225 234 231 225 220 232 246 248 239 238 234 223 224 225 223 221 224 239 257 266 237 237 241 246 247 248 250 250 253 253 255 254 261 263 260 262 267 274 281 288 296 302 309 314 319 324 328 330 332 334 336 333 324 -2147483647 -2147483647 -2147483647 -2147483647 -2147483647 -2147483647 -2147483647 -2147483647 -2147483647 -2147483647 -2147483647 -2147483647 -2147483647
38 35 34 30 29 28 28 30 29 28 30 32 32 31 32 34 34 34 34 34 34 34 34 35 37 38 39 41 44 44 45 46 49 48 48 46 46 48 49 52 55 56 56 56 56 56 59 60 60 60 61 65 68 66 66 68 70 74 78 74 74 73 71 69 71 68 74 71 72 72 61 60 66 63 64 70 71 69 69 70 70 71 70 70 71 73 73 74 77 80 80 88 90 91 92 102 104 106 115 107 105 104 105 104 104 109 113 114 113 115 122 132 135 124 121 125 132 150 150 130 124 121 119 119 117 114 114 115 113 111 111 112 113 124 128 135 139 144 142 142 142 140 140 139 142 145 148 148 163 180 169 177 166 169 170 173 175 176 178 184 185 188 189 198 195 204 208 216 218 224 217 221 212 206 209 222 224 214 234 239 243 238 236 231 222 224 220 231 226 226 228 248 255 239 233 236 240 245 246 250 253 252 256 257 257 258 263 265 266 268 270 276 283 290 297 305 314 319 322 326 329 330 333 334 333 325 -2147483647 -2147483647 -2147483647 -2147483647 -2147483647 -2147483647 -2147483647 -2147483647 -2147483647 -2147483647 -2147483647 -2147483647 -2147483647 -2147483647
33 33 34 29 29 31 33 30 30 29 30 30 32 31 34 35 34 34 34 34 34 34 34 36 37 38 39 41 44 45 44 45 47 48 48 48 48 49 50 51 56 57 58 57 57 59 59 60 61 61 63 64 66 66 68 69 73 73 73 74 74 73 73 71 71 68 71 72 69 67 60 58 60 61 67 76 69 67 68 67 67 70 68 67 68 72 72 78 79 80 80 85 87 88 91 95 97 102 114 109 106 105 105 105 102 102 102 101 105 115 119 114 123 123 120 122 133 147 145 131 125 123 123 121 119 118 115 113 115 112 115 112 111 114 125 140 138 139 141 140 142 143 139 139 142 147 145 151 155 181 166 178 164 169 171 173 176 181 183 193 192 196 190 192 197 207 215 220 214 221 222 217 221 217 213 210 212 211 227 228 242 238 237 234 225 220 220 223 232 233 231 256 243 229 231 234 240 242 245 249 252 254 258 262 265 260 260 262 261 267 274 284 291 297 305 308 315 321 325 328 330 332 334 337 333 -2147483647 -2147483647 -2147483647 -2147483647 -2147483647 -2147483647 -2147483647 -2147483647 -2147483647 -2147483647 -2147483647 -2147483647 -2147483647 -2147483647 -2147483647
33 31 30 29 29 31 36 31 30 29 30 32 34 35 34 38 36 35 34 34 34 34 35 37 37 39 40 40 44 44 44 44 48 50 53 51 50 51 51 53 57 58 59 58 58 60 60 63 63 63 66 66 67 68 69 69 73 73 75 78 78 73 73 73 72 72 71 69 67 65 62 58 58 67 67 67 66 64 65 65 65 65 66 67 70 72 72 77 85 79 80 80 83 87 89 92 95 101 108 112 111 111 111 107 104 103 107 100 105 120 118 105 109 123 121 121 139 142 151 132 125 128 124 119 122 122 121 118 116 115 114 111 109 114 125 128 131 141 141 140 138 141 144 141 142 151 147 159 153 159 167 167 169 177 174 174 178 183 186 198 195 202 206 196 201 202 209 212 217 215 224 216 214 214 210 208 210 210 219 228 237 228 227 227 225 224 224 220 228 233 239 252 235 233 232 237 241 241 245 247 250 257 265 269 273 274 277 266 268 276 281 296 302 305 312 318 321 325 329 330 334 333 335 336 333 -2147483647 -2147483647 -2147483647 -2147483647 -2147483647 -2147483647 -2147483647 -2147483647 -2147483647 -2147483647 -2147483647 -2147483647 -2147483647 -2147483647 -2147483647
27 35 34 32 29 29 34 35 31 30 30 35 34 39 34 34 39 37 37 39 35 35 36 37 40 41 43 42 42 43 44 47 47 50 54 54 53 53 54 57 58 57 59 59 59 59 63 66 63 63 68 68 68 69 69 72 73 75 73 79 81 76 78 85 80 77 75 72 69 69 65 59 58 59 62 64 65 65 63 63 63 64 66 68 70 77 74 79 87 83 83 81 84 86 101 109 100 101 108 110 113 110 110 107 109 110 104 101 110 123 113 103 106 124 127 117 129 130 159 143 130 127 124 122 125 128 129 123 117 116 124 117 109 113 122 125 134 141 140 138 138 138 138 138 139 141 149 152 154 162 162 176 189 177 177 181 186 192 195 192 194 195 201 198 204 201 203 215 216 214 219 219 218 217 215 212 210 213 220 241 246 235 223 221 218 218 224 223 222 230 245 254 244 234 233 243 256 247 249 246 252 259 265 271 274 279 286 286 281 286 295 303 309 311 316 321 326 330 332 332 332 330 329 329 -2147483647 -2147483647 -2147483647 -2147483647 -2147483647 -2147483647 -2147483647 -2147483647 -2147483647 -2147483647 -2147483647 -2147483647 -2147483647 -2147483647 -2147483647 -2147483647
17 30 29 28 29 36 37 32 30 30 30 38 35 39 39 35 36 42 43 46 40 35 35 38 41 45 43 43 42 42 44 47 50 52 53 56 56 57 57 58 59 58 58 58 58 59 61 62 62 62 65 71 71 70 72 73 81 85 80 81 87 87 86 91 86 75 75 71 69 65 62 60 58 59 62 67 67 67 63 63 63 63 66 68 74 83 80 77 87 93 90 85 85 90 111 113 107 111 110 113 106 100 103 107 99 103 106 99 98 107 105 100 99 109 123 113 118 125 152 153 137 130 135 132 131 132 131 127 120 115 120 112 111 110 114 122 133 142 143 137 134 135 140 139 138 141 147 150 156 170 178 177 192 187 181 190 199 208 200 198 204 198 198 200 206 209 211 208 212 214 218 231 232 223 221 221 214 214 220 241 252 236 230 228 223 220 216 219 229 239 245 248 240 246 244 250 252 259 252 244 253 260 266 273 281 288 291 294 298 299 304 307 314 319 321 327 330 333 334 326 326 319 -2147483647 -2147483647 -2147483647 -2147483647 -2147483647 -2147483647 -2147483647 -2147483647 -2147483647 -2147483647 -2147483647 -2147483647 -2147483647 -2147483647 -2147483647 -2147483647 -2147483647 -2147483647
16 22 28 26 28 32 38 30 30 31 32 34 39 37 42 37 36 39 40 46 40 35 36 38 41 43 43 43 42 44 45 49 53 56 56 56 57 58 58 63 69 60 60 60 60 61 61 62 60 58 68 68 71 72 71 73 87 87 84 82 86 91 94 88 86 65 70 72 70 68 65 63 61 63 64 65 65 65 65 63 63 63 64 68 71 76 77 74 77 90 105 90 85 95 113 112 107 118 132 97 92 96 95 99 97 100 106 95 92 94 97 95 97 103 105 111 123 136 149 146 136 137 142 141 140 137 131 124 120 117 123 115 113 111 112 123 135 140 139 136 132 135 143 143 139 145 149 155 158 163 175 183 201 185 187 195 221 209 209 210 208 208 208 205 209 220 225 217 215 212 215 221 231 236 239 239 229 211 221 230 232 239 248 245 233 227 219 241 243 244 246 238 234 235 237 243 241 252 244 246 256 265 272 285 295 297 300 299 302 307 312 315 319 324 328 331 333 334 330 330 320 -2147483647 -2147483647 -2147483647 -2147483647 -2147483647 -2147483647 -2147483647 -2147483647 -2147483647 -2147483647 -2147483647 -2147483647 -2147483647 -2147483647 -2147483647 -2147483647 -2147483647 -2147483647 -2147483647
16 17 24 23 22 26 32 32 31 30 32 35 37 42 40 42 37 39 45 48 39 37 38 38 39 41 43 43 45 45 48 50 53 56 59 59 58 57 58 65 63 63 67 60 61 63 63 57 55 58 66 68 63 59 70 70 84 87 87 84 86 88 96 83 67 60 62 68 67 63 61 59 59 61 64 65 65 63 62 62 62 62 64 67 70 73 73 72 75 82 99 93 88 91 103 116 118 120 118 97 86 84 84 85 90 95 89 87 90 85 90 94 102 105 115 121 128 142 162 149 141 148 152 151 152 145 133 130 124 124 127 118 119 115 112 117 124 134 129 137 131 133 141 139 139 146 155 166 177 184 180 190 198 213 197 202 212 213 215 215 213 213 215 214 217 238 234 226 225 220 218 219 220 228 227 231 234 216 223 214 216 223 242 240 247 250 226 217 232 240 250 241 236 239 235 238 239 243 245 252 261 270 282 297 305 308 307 309 311 312 314 320 325 329 332 333 333 333 333 325 -2147483647 -2147483647 -2147483647 -2147483647 -2147483647 -2147483647 -2147483647 -2147483647 -2147483647 -2147483647 -2147483647 -2147483647 -2147483647 -2147483647 -2147483647 -2147483647 -2147483647 -2147483647 -2147483647 -2147483647
16 16 18 18 28 27 33 36 32 30 30 33 39 45 45 42 37 36 38 39 39 42 40 39 39 41 43 43 46 44 48 52 55 56 59 57 60 58 56 58 65 68 65 53 51 51 55 58 57 55 57 57 53 53 53 54 73 84 82 83 84 82 76 76 64 59 59 60 60 62 63 61 69 60 72 65 65 64 62 62 62 62 63 64 67 70 69 70 71 73 83 94 95 100 101 129 126 98 90 87 85 84 85 81 86 87 89 86 84 85 94 97 106 113 116 126 143 156 162 149 152 152 166 159 153 144 138 137 132 134 135 130 132 126 116 114 117 128 126 125 129 131 134 137 144 152 167 177 195 181 181 198 210 220 210 219 232 230 234 229 221 222 218 217 223 247 250 238 234 222 223 224 237 241 229 226 228 232 226 211 210 211 223 221 234 226 222 218 234 246 253 246 241 240 238 236 240 248 251 258 265 281 299 314 316 318 311 311 314 318 323 323 329 333 335 335 334 333 328 318 -2147483647 -2147483647 -2147483647 -2147483647 -2147483647 -2147483647 -2147483647 -2147483647 -2147483647 -2147483647 -2147483647 -2147483647 -2147483647 -2147483647 -2147483647 -2147483647 -2147483647 -2147483647 -2147483647 -2147483647
13 14 14 17 25 31 35 36 30 30 32 32 35 38 40 37 34 38 39 39 39 39 38 38 41 43 44 45 46 46 46 49 52 59 59 59 59 51 46 49 68 65 59 56 51 48 51 56 60 56 53 49 50 50 50 53 66 83 80 90 87 69 68 67 59 59 59 59 60 62 61 59 61 58 60 61 61 63 62 64 64 64 63 63 64 67 69 69 73 73 74 81 103 102 90 85 87 94 98 87 84 84 92 82 81 87 92 91 87 89 93 99 106 114 119 128 141 167 170 165 161 163 174 165 158 145 143 150 144 143 147 144 144 133 127 117 117 122 128 125 129 132 138 148 154 164 174 191 201 198 193 215 225 230 221 233 233 243 238 231 224 224 234 234 234 255 252 258 244 233 234 239 268 267 253 262 254 244 234 213 202 234 207 217 234 223 212 219 234 246 252 242 236 232 232 236 242 249 256 264 279 293 307 318 311 309 315 319 320 320 324 328 332 335 336 333 332 326 319 -2147483647 -2147483647 -2147483647 -2147483647 -2147483647 -2147483647 -2147483647 -2147483647 -2147483647 -2147483647 -2147483647 -2147483647 -2147483647 -2147483647 -2147483647 -2147483647 -2147483647 -2147483647 -2147483647 -2147483647 -2147483647
13 13 14 17 25 26 42 35 31 32 35 35 37 38 39 40 37 39 42 44 39 37 39 39 41 43 47 49 52 49 49 51 52 54 56 59 59 57 46 44 48 46 45 51 59 56 50 51 60 51 49 48 48 48 49 50 53 58 62 78 75 63 65 60 60 60 59 60 63 64 61 60 58 58 59 60 61 63 64 71 66 64 63 62 64 66 66 66 66 70 75 91 100 94 83 81 74 75 83 87 82 80 86 83 81 82 90 93 89 87 93 106 115 119 123 116 114 129 139 148 151 166 169 165 157 157 148 160 157 157 155 169 151 146 143 130 122 121 124 129 139 152 154 166 167 171 192 205 213 206 202 213 234 240 242 249 250 254 251 235 235 246 251 260 249 267 272 274 249 253 278 269 273 271 273 276 261 242 249 245 226 247 222 207 207 224 211 224 225 237 245 243 240 238 235 231 243 248 259 272 285 299 310 318 323 317 312 318 322 325 323 329 331 334 334 334 330 322 -2147483647 -2147483647 -2147483647 -2147483647 -2147483647 -2147483647 -2147483647 -2147483647 -2147483647 -2147483647 -2147483647 -2147483647 -2147483647 -2147483647 -2147483647 -2147483647 -2147483647 -2147483647 -2147483647 -2147483647 -2147483647 -2147483647
13 13 14 15 19 28 32 28 35 33 43 40 39 37 35 36 37 45 47 42 40 39 40 39 42 48 52 58 55 52 53 55 54 55 58 64 62 56 45 42 42 40 39 40 43 43 51 46 49 51 49 46 46 48 48 49 52 58 66 64 62 59 59 60 60 60 61 61 64 64 64 63 62 59 59 60 60 63 63 71 67 65 66 62 62 64 65 66 66 69 73 83 87 97 75 71 70 70 83 91 94 81 78 78 80 81 81 82 83 83 86 97 97 106 110 106 117 122 112 108 126 139 136 155 169 162 159 174 174 165 161 154 159 160 156 141 126 123 126 132 136 158 172 188 186 188 194 194 213 220 220 216 229 242 257 256 256 262 264 245 249 268 274 270 265 273 284 290 293 299 301 277 276 278 266 263 251 266 277 282 250 256 227 224 212 217 211 210 215 229 228 239 235 230 229 226 241 253 263 276 289 302 308 311 312 321 322 317 322 322 322 328 328 331 333 331 331 325 -2147483647 -2147483647 -2147483647 -2147483647 -2147483647 -2147483647 -2147483647 -2147483647 -2147483647 -2147483647 -2147483647 -2147483647 -2147483647 -2147483647 -2147483647 -2147483647 -2147483647 -2147483647 -2147483647 -2147483647 -2147483647 -2147483647
13 14 14 14 15 17 20 19 29 32 37 43 40 40 41 41 38 44 46 45 40 42 44 42 41 47 55 57 57 55 60 58 56 57 56 46 50 42 42 40 40 39 39 39 41 41 43 41 42 43 43 43 46 46 48 49 51 52 56 59 59 58 59 60 60 60 61 60 60 60 61 59 60 59 59 60 60 62 62 65 69 67 66 65 62 63 65 65 66 68 71 79 87 93 73 68 67 68 74 82 82 74 80 78 78 78 78 79 80 81 83 87 93 104 106 107 95 104 116 128 130 129 116 137 153 167 167 160 158 153 144 143 151 146 133 132 125 124 134 143 142 157 189 201 190 180 183 201 223 230 231 235 236 265 257 258 262 266 269 258 261 280 280 288 286 283 295 304 305 303 292 293 294 294 280 278 283 282 293 288 263 265 256 238 230 206 218 210 207 214 223 233 239 230 227 231 242 256 268 280 293 298 308 312 310 315 321 318 319 323 321 323 327 330 329 329 331 325 -2147483647 -2147483647 -2147483647 -2147483647 -2147483647 -2147483647 -2147483647 -2147483647 -2147483647 -2147483647 -2147483647 -2147483647 -2147483647 -2147483647 -2147483647 -2147483647 -2147483647 -2147483647 -2147483647 -2147483647 -2147483647 -2147483647
14 14 14 14 14 15 16 17 28 32 32 37 40 48 48 40 39 40 43 44 41 42 42 39 42 43 46 52 58 59 60 55 53 45 41 38 37 39 40 42 39 39 39 39 39 39 39 40 41 41 43 43 44 46 48 49 50 50 51 53 55 56 58 59 60 60 61 59 59 59 59 59 60 60 60 61 61 61 61 62 63 65 63 66 62 63 64 65 65 66 69 78 85 78 68 67 67 67 68 69 70 71 73 76 80 79 77 77 79 82 82 85 102 94 89 94 90 108 117 108 111 130 102 112 151 157 143 140 150 158 142 143 153 159 148 131 126 127 137 137 146 161 186 188 191 174 181 192 210 201 209 227 228 246 251 245 245 267 273 269 275 284 287 293 299 303 305 312 314 313 307 312 309 304 293 298 304 303 307 297 282 275 263 250 230 213 206 206 209 211 221 229 235 235 232 240 248 261 273 285 298 302 298 302 310 312 318 315 317 319 318 321 325 326 327 327 322 -2147483647 -2147483647 -2147483647 -2147483647 -2147483647 -2147483647 -2147483647 -2147483647 -2147483647 -2147483647 -2147483647 -2147483647 -2147483647 -2147483647 -2147483647 -2147483647 -2147483647 -2147483647 -2147483647 -2147483647 -2147483647 -2147483647 -2147483647
14 14 14 14 14 14 16 19 27 31 33 36 40 43 45 41 43 43 43 42 44 42 42 42 43 44 45 50 60 62 58 43 40 38 37 37 36 36 36 39 38 36 36 37 39 39 39 39 40 41 43 43 43 46 48 49 49 49 51 52 53 56 59 59 60 60 61 60 59 59 59 60 60 60 61 61 61 61 61 61 62 62 61 61 62 63 64 65 65 65 66 68 69 71 67 67 67 66 66 69 69 72 72 73 75 75 75 76 78 79 81 82 85 86 86 86 86 90 90 90 102 108 96 102 128 169 156 145 139 158 146 149 151 156 167 142 137 131 132 149 163 180 167 195 186 165 180 201 197 193 204 216 205 207 221 229 242 266 259 276 260 274 295 302 306 312 316 320 322 323 318 323 319 312 306 309 311 304 294 283 275 259 255 255 250 230 226 229 218 215 220 229 229 234 240 247 255 268 279 290 295 306 308 314 314 315 315 314 315 316 319 320 322 324 322 314 -2147483647 -2147483647 -2147483647 -2147483647 -2147483647 -2147483647 -2147483647 -2147483647 -2147483647 -2147483647 -2147483647 -2147483647 -2147483647 -2147483647 -2147483647 -2147483647 -2147483647 -2147483647 -2147483647 -2147483647 -2147483647 -2147483647 -2147483647 -2147483647
15 16 18 15 14 14 15 16 20 29 33 35 40 40 43 43 44 43 45 42 44 42 42 44 44 46 46 46 48 50 41 37 37 37 36 36 36 36 36 36 36 36 36 36 37 38 39 39 39 40 41 41 43 46 46 46 46 48 50 53 56 58 59 59 60 61 61 60 59 59 59 60 60 61 61 61 61 61 61 61 61 61 62 62 62 64 64 64 65 65 65 65 66 67 66 65 66 66 67 69 69 75 81 81 79 79 79 75 78 78 79 80 80 81 82 83 84 89 87 88 92 97 93 96 106 136 155 141 147 140 146 151 151 161 158 155 155 145 135 141 156 174 171 171 158 167 189 210 195 180 192 207 189 188 196 207 220 242 274 268 242 224 289 295 314 319 324 327 329 332 330 332 324 322 320 320 320 313 289 267 260 263 245 240 244 233 219 214 217 216 218 225 232 238 245 252 261 273 286 295 294 305 304 308 309 307 309 311 309 315 315 319 323 318 -2147483647 -2147483647 -2147483647 -2147483647 -2147483647 -2147483647 -2147483647 -2147483647 -2147483647 -2147483647 -2147483647 -2147483647 -2147483647 -2147483647 -2147483647 -2147483647 -2147483647 -2147483647 -2147483647 -2147483647 -2147483647 -2147483647 -2147483647 -2147483647 -2147483647 -2147483647
16 15 18 17 16 15 15 16 19 26 34 36 37 40 43 43 42 42 42 42 42 42 42 44 46 49 48 46 40 37 37 34 37 37 37 35 36 35 35 36 36 36 36 36 37 37 39 39 39 39 41 41 43 45 45 45 46 48 50 53 56 56 59 60 61 61 61 61 61 59 60 60 60 61 62 63 63 63 64 63 62 62 62 62 62 64 64 64 65 65 65 66 66 66 67 67 68 68 69 69 72 75 79 84 86 86 81 76 76 76 76 77 77 78 80 81 81 82 84 85 89 95 91 93 106 141 154 148 149 143 135 144 155 158 149 150 147 143 138 145 155 156 156 150 157 182 200 203 200 186 181 181 177 194 219 234 246 263 258 210 187 209 232 275 320 323 329 332 335 337 338 338 337 334 330 335 328 321 298 272 262 252 240 232 232 224 224 227 227 227 228 226 234 240 243 252 256 272 287 294 291 297 298 299 304 304 304 306 312 315 315 316 311 -2147483647 -2147483647 -2147483647 -2147483647 -2147483647 -2147483647 -2147483647 -2147483647 -2147483647 -2147483647 -2147483647 -2147483647 -2147483647 -2147483647 -2147483647 -2147483647 -2147483647 -2147483647 -2147483647 -2147483647 -2147483647 -2147483647 -2147483647 -2147483647 -2147483647 -2147483647 -2147483647
18 17 19 17 16 16 16 16 18 20 23 25 25 29 34 43 42 43 44 45 44 44 47 48 48 53 55 44 36 33 32 32 34 34 35 36 36 35 36 36 36 36 36 36 36 37 37 38 39 39 40 41 43 43 45 45 46 49 51 54 56 59 60 61 61 61 61 60 60 59 60 60 60 63 63 63 63 64 62 62 62 62 62 62 62 62 62 64 65 65 65 67 68 68 67 68 70 69 69 71 72 75 75 78 81 81 77 76 74 74 75 75 75 78 78 78 78 81 81 84 87 87 86 89 101 116 121 156 156 147 136 147 159 163 160 158 153 149 135 152 149 135 140 149 166 198 203 187 184 181 170 173 181 200 223 219 238 233 209 188 169 193 211 254 284 334 333 339 340 342 345 343 345 344 341 327 300 291 280 261 255 256 239 240 236 236 241 237 239 240 239 243 245 248 252 257 257 270 281 288 290 291 293 295 297 300 303 306 310 314 313 300 -2147483647 -2147483647 -2147483647 -2147483647 -2147483647 -2147483647 -2147483647 -2147483647 -2147483647 -2147483647 -2147483647 -2147483647 -2147483647 -2147483647 -2147483647 -2147483647 -2147483647 -2147483647 -2147483647 -2147483647 -2147483647 -2147483647 -2147483647 -2147483647 -2147483647 -2147483647 -2147483647 -2147483647
19 17 18 19 17 17 16 16 16 17 19 19 21 25 34 43 45 45 47 47 46 47 49 49 49 52 52 44 33 32 32 32 32 33 35 35 36 38 38 38 38 36 36 36 36 37 37 37 38 39 40 40 41 43 45 46 47 49 50 53 56 58 60 61 61 61 61 61 61 62 62 61 63 63 60 61 61 62 62 63 63 62 62 62 62 62 62 62 64 65 66 68 69 69 70 70 71 72 71 72 72 72 75 75 76 76 76 74 74 73 73 73 75 75 76 78 78 81 83 86 88 88 86 86 92 99 110 137 156 147 141 147 154 164 167 158 153 143 139 153 135 130 146 160 164 183 196 195 184 159 154 157 189 189 208 227 218 195 226 182 176 215 241 264 330 336 307 347 345 319 296 300 297 321 329 315 292 275 268 269 263 254 255 248 247 250 244 240 242 238 242 246 247 249 252 260 266 268 272 285 289 290 290 291 297 297 301 305 307 307 300 -2147483647 -2147483647 -2147483647 -2147483647 -2147483647 -2147483647 -2147483647 -2147483647 -2147483647 -2147483647 -2147483647 -2147483647 -2147483647 -2147483647 -2147483647 -2147483647 -2147483647 -2147483647 -2147483647 -2147483647 -2147483647 -2147483647 -2147483647 -2147483647 -2147483647 -2147483647 -2147483647 -2147483647 -2147483647
19 17 17 19 18 17 17 17 16 16 17 20 22 25 29 27 32 45 50 49 51 49 51 49 54 56 49 40 35 32 31 31 31 33 34 35 36 38 38 38 38 38 36 36 36 36 37 37 38 39 39 40 41 44 45 46 49 50 53 53 56 57 60 61 61 61 61 62 62 62 62 62 60 60 60 61 62 62 64 64 63 62 62 62 62 62 62 64 65 66 68 69 71 72 73 73 73 74 72 72 72 72 73 74 75 75 76 75 75 72 72 72 74 75 75 78 79 81 84 86 88 88 89 87 90 95 108 129 158 141 136 151 159 170 174 162 161 149 138 134 129 129 135 147 165 190 182 155 155 167 141 158 162 179 212 227 181 183 221 169 165 205 278 284 262 251 236 312 345 327 259 275 254 300 337 316 293 289 283 280 266 254 235 226 232 241 237 233 232 233 243 249 250 253 259 265 271 275 279 278 280 284 284 287 293 295 299 302 302 297 -2147483647 -2147483647 -2147483647 -2147483647 -2147483647 -2147483647 -2147483647 -2147483647 -2147483647 -2147483647 -2147483647 -2147483647 -2147483647 -2147483647 -2147483647 -2147483647 -2147483647 -2147483647 -2147483647 -2147483647 -2147483647 -2147483647 -2147483647 -2147483647 -2147483647 -2147483647 -2147483647 -2147483647 -2147483647 -2147483647
17 17 17 18 19 18 18 18 16 16 17 19 19 20 22 24 27 39 42 45 41 38 37 39 46 44 44 43 36 31 31 31 31 32 33 33 36 38 38 38 38 38 36 36 36 36 36 36 38 38 39 40 42 44 46 49 50 53 56 56 57 59 61 61 62 62 62 62 62 62 60 60 60 60 61 61 62 63 65 65 65 64 63 62 62 62 64 65 65 68 68 71 72 73 75 76 76 75 74 74 74 73 74 74 74 74 74 74 72 72 70 72 74 75 78 81 83 83 84 86 89 87 87 87 87 93 105 118 136 131 135 147 170 173 173 160 163 160 155 144 133 148 156 153 153 151 150 154 149 140 135 135 157 199 218 225 177 150 161 173 188 188 228 277 218 216 234 241 263 274 239 232 260 312 339 282 278 264 272 261 256 244 234 231 224 225 231 229 231 228 237 242 249 249 257 261 266 270 273 277 279 280 284 288 290 293 295 296 -2147483647 -2147483647 -2147483647 -2147483647 -2147483647 -2147483647 -2147483647 -2147483647 -2147483647 -2147483647 -2147483647 -2147483647 -2147483647 -2147483647 -2147483647 -2147483647 -2147483647 -2147483647 -2147483647 -2147483647 -2147483647 -2147483647 -2147483647 -2147483647 -2147483647 -2147483647 -2147483647 -2147483647 -2147483647 -2147483647 -2147483647 -2147483647
18 18 19 19 21 19 20 18 18 18 18 19 19 22 24 29 34 33 32 36 36 34 33 35 37 38 41 42 35 33 31 31 31 31 33 33 35 36 38 39 38 38 38 38 37 36 36 36 37 37 39 41 44 45 46 49 50 53 56 58 60 61 62 62 62 62 63 63 62 62 61 60 60 60 61 61 63 64 65 65 65 65 65 64 64 64 65 65 68 69 70 72 73 76 76 76 76 75 75 75 75 75 76 75 76 76 75 74 72 72 69 71 72 76 82 83 81 80 81 86 89 89 85 84 85 91 100 126 133 131 132 137 144 148 150 151 163 171 158 128 131 158 156 148 144 142 142 146 169 152 138 135 152 190 203 195 165 151 160 170 205 220 227 219 202 215 232 259 211 268 223 243 256 335 282 248 216 219 213 215 223 228 222 228 224 223 220 225 231 233 233 239 249 252 252 262 266 268 269 273 273 278 283 287 290 292 288 -2147483647 -2147483647 -2147483647 -2147483647 -2147483647 -2147483647 -2147483647 -2147483647 -2147483647 -2147483647 -2147483647 -2147483647 -2147483647 -2147483647 -2147483647 -2147483647 -2147483647 -2147483647 -2147483647 -2147483647 -2147483647 -2147483647 -2147483647 -2147483647 -2147483647 -2147483647 -2147483647 -2147483647 -2147483647 -2147483647 -2147483647 -2147483647 -2147483647
20 20 19 19 21 21 21 21 18 19 19 19 20 22 25 31 30 32 31 36 33 35 32 33 35 36 41 40 40 35 33 33 33 31 33 33 34 36 37 38 38 38 37 37 36 36 37 36 36 38 41 42 44 46 47 49 51 54 57 59 61 64 65 65 63 63 62 62 62 62 62 63 63 62 62 64 64 64 65 65 65 65 65 65 65 65 65 67 68 70 73 74 74 74 76 76 76 76 79 79 79 78 78 78 78 78 78 77 76 73 72 69 72 76 87 88 83 78 79 85 92 91 89 87 84 87 102 123 138 134 138 140 144 145 140 155 135 133 130 127 137 155 158 162 157 141 139 145 143 143 143 143 154 162 165 166 179 149 145 147 195 197 208 198 193 211 218 207 191 204 220 240 252 288 229 208 196 192 204 199 200 201 205 212 217 218 222 224 227 235 240 240 248 250 253 255 260 265 266 269 274 278 282 284 287 286 -2147483647 -2147483647 -2147483647 -2147483647 -2147483647 -2147483647 -2147483647 -2147483647 -2147483647 -2147483647 -2147483647 -2147483647 -2147483647 -2147483647 -2147483647 -2147483647 -2147483647 -2147483647 -2147483647 -2147483647 -2147483647 -2147483647 -2147483647 -2147483647 -2147483647 -2147483647 -2147483647 -2147483647 -2147483647 -2147483647 -2147483647 -2147483647 -2147483647 -2147483647
20 18 19 19 19 21 22 23 21 21 20 21 22 22 26 30 30 30 30 29 32 32 32 31 34 36 36 40 43 36 34 33 32 32 32 32 33 35 37 37 37 37 37 37 37 37 36 34 36 38 41 43 46 47 49 51 55 57 60 61 64 65 65 65 65 65 65 65 65 65 63 63 63 63 63 64 64 64 65 65 65 67 67 65 65 65 67 68 69 72 73 73 73 74 74 73 75 76 79 77 78 78 78 81 87 86 87 84 77 73 70 68 69 74 82 82 80 75 78 85 85 85 88 95 86 87 103 121 135 133 137 154 145 143 134 152 138 129 123 124 130 140 160 157 154 140 150 138 142 134 132 142 179 181 157 161 157 153 146 148 156 163 192 201 190 191 205 185 185 204 229 247 226 209 202 196 191 187 191 190 193 195 199 204 212 218 223 225 226 230 241 240 245 245 246 251 253 259 265 269 272 276 279 282 281 -2147483647 -2147483647 -2147483647 -2147483647 -2147483647 -2147483647 -2147483647 -2147483647 -2147483647 -2147483647 -2147483647 -2147483647 -2147483647 -2147483647 -2147483647 -2147483647 -2147483647 -2147483647 -2147483647 -2147483647 -2147483647 -2147483647 -2147483647 -2147483647 -2147483647 -2147483647 -2147483647 -2147483647 -2147483647 -2147483647 -2147483647 -2147483647 -2147483647 -2147483647 -2147483647
19 20 19 19 19 22 24 26 26 23 22 22 25 25 28 29 27 27 28 29 29 29 29 30 33 34 35 40 40 35 33 33 33 33 33 32 34 35 37 37 37 37 37 37 36 36 34 34 36 38 40 43 46 47 51 54 59 61 62 64 67 67 67 67 67 68 68 68 67 66 66 66 66 66 64 64 64 65 65 66 66 66 66 66 66 66 67 69 70 72 73 73 73 73 73 73 73 76 76 75 75 75 75 78 80 80 83 86 77 73 71 67 70 79 79 77 74 70 76 85 83 81 86 88 80 85 101 106 125 127 148 143 141 148 129 147 142 150 142 121 142 154 161 160 160 158 155 136 146 144 149 148 151 159 158 171 181 173 153 141 151 148 178 192 182 178 193 179 189 200 204 217 215 208 198 193 190 188 186 187 194 198 203 204 210 212 217 225 231 233 234 240 240 245 249 250 254 259 262 266 270 274 276 272 -2147483647 -2147483647 -2147483647 -2147483647 -2147483647 -2147483647 -2147483647 -2147483647 -2147483647 -2147483647 -2147483647 -2147483647 -2147483647 -2147483647 -2147483647 -2147483647 -2147483647 -2147483647 -2147483647 -2147483647 -2147483647 -2147483647 -2147483647 -2147483647 -2147483647 -2147483647 -2147483647 -2147483647 -2147483647 -2147483647 -2147483647 -2147483647 -2147483647 -2147483647 -2147483647 -2147483647
20 20 20 20 19 21 22 23 26 26 25 25 29 27 27 27 27 27 27 29 32 30 29 29 34 36 38 40 42 36 34 34 33 33 32 32 33 35 35 36 37 38 38 37 36 36 33 33 36 38 40 43 45 47 50 54 58 60 64 68 70 71 71 71 71 71 71 71 70 69 69 69 69 68 67 67 67 67 66 67 67 67 67 67 67 67 69 71 74 75 75 74 73 72 73 72 73 75 74 74 75 75 75 75 74 74 77 78 73 73 72 69 70 75 74 81 77 70 82 90 90 76 85 90 79 77 89 102 121 122 129 133 153 153 132 129 156 150 127 133 142 151 167 168 164 165 159 154 153 147 132 145 146 148 136 164 163 171 150 142 135 153 172 185 185 175 171 175 184 198 203 201 194 205 207 202 190 188 187 188 192 199 203 208 212 215 217 223 229 233 236 239 243 244 247 250 254 257 259 263 267 269 269 -2147483647 -2147483647 -2147483647 -2147483647 -2147483647 -2147483647 -2147483647 -2147483647 -2147483647 -2147483647 -2147483647 -2147483647 -2147483647 -2147483647 -2147483647 -2147483647 -2147483647 -2147483647 -2147483647 -2147483647 -2147483647 -2147483647 -2147483647 -2147483647 -2147483647 -2147483647 -2147483647 -2147483647 -2147483647 -2147483647 -2147483647 -2147483647 -2147483647 -2147483647 -2147483647 -2147483647 -2147483647
20 20 21 22 21 21 22 22 23 26 31 30 33 30 28 27 27 26 26 27 29 31 30 29 36 40 40 45 43 40 38 35 34 34 33 32 33 34 35 36 37 38 39 38 37 36 34 34 35 38 40 43 46 48 52 56 60 62 65 69 73 73 74 74 74 74 73 72 72 72 72 72 71 69 69 69 68 68 67 67 67 67 67 69 69 69 70 74 79 83 78 74 73 72 73 73 74 75 75 73 74 74 74 74 72 70 73 70 68 67 67 64 65 68 67 69 75 68 82 80 80 73 84 90 76 86 104 116 124 123 121 124 128 129 124 135 145 153 147 136 141 156 166 164 156 154 162 164 164 163 163 162 158 152 148 157 153 165 180 174 161 149 147 174 181 168 163 181 185 185 182 177 186 203 202 197 194 188 186 186 189 192 199 203 209 215 221 225 228 233 235 237 241 243 246 251 254 256 258 258 260 262 -2147483647 -2147483647 -2147483647 -2147483647 -2147483647 -2147483647 -2147483647 -2147483647 -2147483647 -2147483647 -2147483647 -2147483647 -2147483647 -2147483647 -2147483647 -2147483647 -2147483647 -2147483647 -2147483647 -2147483647 -2147483647 -2147483647 -2147483647 -2147483647 -2147483647 -2147483647 -2147483647 -2147483647 -2147483647 -2147483647 -2147483647 -2147483647 -2147483647 -2147483647 -2147483647 -2147483647 -2147483647 -2147483647
20 20 20 19 19 21 21 21 23 27 31 34 32 30 30 30 30 29 28 26 26 29 29 29 32 34 38 39 37 36 36 35 34 34 33 32 33 34 35 37 36 38 40 37 38 37 36 33 36 39 42 46 49 55 59 62 67 70 71 72 73 74 74 74 74 74 74 76 75 75 75 73 72 72 72 72 71 70 70 70 70 69 69 69 70 70 71 73 76 80 78 76 73 73 73 74 77 78 78 75 73 72 74 74 73 72 70 69 68 67 67 65 63 63 61 60 60 58 60 62 62 60 62 64 66 79 87 94 109 117 117 131 128 135 142 136 136 148 143 133 133 139 150 152 151 148 159 167 168 173 173 171 168 160 151 148 148 147 153 171 164 144 143 171 174 158 154 175 175 175 163 162 174 180 192 194 192 193 191 191 190 194 196 200 207 213 218 226 232 235 234 236 237 243 247 249 251 252 252 251 -2147483647 -2147483647 -2147483647 -2147483647 -2147483647 -2147483647 -2147483647 -2147483647 -2147483647 -2147483647 -2147483647 -2147483647 -2147483647 -2147483647 -2147483647 -2147483647 -2147483647 -2147483647 -2147483647 -2147483647 -2147483647 -2147483647 -2147483647 -2147483647 -2147483647 -2147483647 -2147483647 -2147483647 -2147483647 -2147483647 -2147483647 -2147483647 -2147483647 -2147483647 -2147483647 -2147483647 -2147483647 -2147483647 -2147483647 -2147483647
20 20 20 19 19 21 21 21 26 30 28 30 30 30 30 30 29 27 26 28 26 29 28 30 34 36 40 40 37 37 36 36 36 34 33 33 33 33 34 34 35 36 37 36 36 35 33 33 35 40 46 49 54 58 61 65 70 71 72 72 73 74 74 75 74 74 74 76 76 78 78 76 75 74 73 74 74 73 72 71 71 71 70 71 71 72 73 76 79 80 78 75 75 74 74 77 82 83 81 79 76 74 73 73 73 73 73 71 69 69 68 66 66 64 61 60 60 58 55 55 56 55 55 57 62 67 73 81 91 101 120 124 124 124 127 114 128 132 135 136 133 130 140 143 137 144 145 150 144 151 157 163 168 168 168 169 170 162 144 140 151 148 135 137 156 168 158 145 155 154 152 152 156 171 182 182 182 184 184 187 188 193 199 203 208 215 221 228 233 232 232 234 239 243 246 246 247 247 245 -2147483647 -2147483647 -2147483647 -2147483647 -2147483647 -2147483647 -2147483647 -2147483647 -2147483647 -2147483647 -2147483647 -2147483647 -2147483647 -2147483647 -2147483647 -2147483647 -2147483647 -2147483647 -2147483647 -2147483647 -2147483647 -2147483647 -2147483647 -2147483647 -2147483647 -2147483647 -2147483647 -2147483647 -2147483647 -2147483647 -2147483647 -2147483647 -2147483647 -2147483647 -2147483647 -2147483647 -2147483647 -2147483647 -2147483647 -2147483647 -2147483647
20 20 20 19 19 19 21 23 26 26 28 25 29 27 27 27 27 26 26 25 24 26 29 31 32 35 38 38 37 36 35 36 36 34 34 33 33 33 34 34 34 36 36 36 34 34 33 34 36 40 44 50 57 61 63 65 68 71 72 72 73 73 75 76 76 74 74 74 76 77 78 79 79 79 79 79 78 78 76 74 73 73 71 72 75 81 85 91 97 100 90 85 82 77 77 79 84 84 84 80 77 74 73 71 73 74 73 73 72 70 69 68 65 65 64 62 60 58 55 54 54 53 53 54 57 60 63 68 74 81 86 93 100 105 124 123 124 126 128 133 131 130 128 130 133 132 134 135 135 137 139 139 143 147 161 169 171 164 150 132 142 142 138 128 127 154 176 168 155 147 157 159 156 153 160 166 179 177 173 178 185 191 197 202 204 212 217 224 224 226 229 234 238 241 242 243 241 239 -2147483647 -2147483647 -2147483647 -2147483647 -2147483647 -2147483647 -2147483647 -2147483647 -2147483647 -2147483647 -2147483647 -2147483647 -2147483647 -2147483647 -2147483647 -2147483647 -2147483647 -2147483647 -2147483647 -2147483647 -2147483647 -2147483647 -2147483647 -2147483647 -2147483647 -2147483647 -2147483647 -2147483647 -2147483647 -2147483647 -2147483647 -2147483647 -2147483647 -2147483647 -2147483647 -2147483647 -2147483647 -2147483647 -2147483647 -2147483647 -2147483647 -2147483647
20 20 19 19 19 20 21 21 21 22 23 25 25 25 25 25 25 25 25 26 26 26 29 30 31 32 34 36 36 36 36 36 36 36 35 35 34 33 34 34 35 36 36 34 34 34 34 35 38 42 45 51 58 61 61 63 67 68 71 73 73 74 75 76 76 76 75 74 74 77 78 81 82 82 82 82 83 81 78 77 75 75 74 74 75 75 79 87 95 94 87 83 86 81 85 95 93 89 83 80 77 74 72 71 71 74 77 76 73 72 70 69 67 65 64 61 60 58 56 54 52 51 51 53 53 56 59 63 68 75 83 92 114 121 124 124 125 127 130 133 136 132 133 131 131 133 132 137 138 138 138 140 138 138 137 144 138 137 134 135 148 150 140 133 113 139 166 160 173 172 178 173 162 160 162 154 160 171 178 174 178 187 194 199 204 206 214 215 219 224 228 232 236 238 241 242 236 -2147483647 -2147483647 -2147483647 -2147483647 -2147483647 -2147483647 -2147483647 -2147483647 -2147483647 -2147483647 -2147483647 -2147483647 -2147483647 -2147483647 -2147483647 -2147483647 -2147483647 -2147483647 -2147483647 -2147483647 -2147483647 -2147483647 -2147483647 -2147483647 -2147483647 -2147483647 -2147483647 -2147483647 -2147483647 -2147483647 -2147483647 -2147483647 -2147483647 -2147483647 -2147483647 -2147483647 -2147483647 -2147483647 -2147483647 -2147483647 -2147483647 -2147483647 -2147483647
21 21 20 20 21 21 21 21 21 22 22 25 25 25 25 25 25 25 25 24 25 27 30 30 29 32 35 36 37 38 38 39 39 37 35 35 35 35 34 35 35 37 37 34 34 34 35 36 37 41 43 48 53 57 59 63 63 66 70 72 73 75 76 75 76 78 78 77 77 77 79 81 81 81 82 82 82 82 81 79 78 78 77 80 84 83 78 83 84 85 83 82 81 84 90 88 88 96 95 90 83 78 72 72 73 75 78 83 80 76 73 72 73 70 66 64 62 60 58 54 53 51 50 50 53 56 61 66 70 74 84 94 121 124 128 130 132 135 134 135 135 136 138 142 155 159 158 159 159 159 150 147 141 143 141 141 139 145 137 139 138 141 122 106 108 120 127 129 156 155 169 171 165 165 159 160 158 165 176 177 176 182 191 196 200 205 206 209 215 223 228 231 233 236 239 236 -2147483647 -2147483647 -2147483647 -2147483647 -2147483647 -2147483647 -2147483647 -2147483647 -2147483647 -2147483647 -2147483647 -2147483647 -2147483647 -2147483647 -2147483647 -2147483647 -2147483647 -2147483647 -2147483647 -2147483647 -2147483647 -2147483647 -2147483647 -2147483647 -2147483647 -2147483647 -2147483647 -2147483647 -2147483647 -2147483647 -2147483647 -2147483647 -2147483647 -2147483647 -2147483647 -2147483647 -2147483647 -2147483647 -2147483647 -2147483647 -2147483647 -2147483647 -2147483647 -2147483647
21 25 25 22 22 21 21 23 23 23 25 25 27 28 29 27 26 26 24 24 24 28 30 30 32 34 35 36 38 38 39 39 39 38 38 37 37 35 35 35 36 37 35 34 35 35 36 37 38 39 44 47 50 55 56 59 63 66 67 70 72 73 75 75 76 76 78 79 80 80 80 81 81 81 82 83 84 83 83 83 84 87 84 82 80 81 81 82 82 82 82 81 81 81 80 82 82 83 81 83 95 80 88 92 83 78 81 84 84 83 81 78 75 73 72 69 67 65 61 59 56 54 50 50 52 56 65 73 81 84 90 115 123 125 125 122 121 121 121 121 127 126 131 142 145 164 174 172 170 178 172 169 167 168 164 153 156 156 145 139 127 118 111 105 103 102 104 112 143 142 165 163 156 154 162 166 165 162 171 177 178 181 188 193 194 200 201 202 210 219 224 227 229 228 228 -2147483647 -2147483647 -2147483647 -2147483647 -2147483647 -2147483647 -2147483647 -2147483647 -2147483647 -2147483647 -2147483647 -2147483647 -2147483647 -2147483647 -2147483647 -2147483647 -2147483647 -2147483647 -2147483647 -2147483647 -2147483647 -2147483647 -2147483647 -2147483647 -2147483647 -2147483647 -2147483647 -2147483647 -2147483647 -2147483647 -2147483647 -2147483647 -2147483647 -2147483647 -2147483647 -2147483647 -2147483647 -2147483647 -2147483647 -2147483647 -2147483647 -2147483647 -2147483647 -2147483647 -2147483647
24 22 22 23 26 27 27 27 28 28 30 30 30 28 27 27 27 28 27 27 26 27 30 30 32 34 36 39 44 43 43 42 42 41 41 40 41 38 37 36 44 37 35 35 37 39 39 39 43 48 53 61 67 71 71 70 73 74 74 74 77 77 76 76 77 78 79 79 81 80 81 82 82 83 84 86 87 88 90 96 94 96 96 84 83 83 83 84 84 86 86 86 89 90 93 91 83 83 80 77 74 73 71 74 82 80 88 85 81 84 86 85 82 83 85 83 78 79 75 70 67 70 63 51 57 63 73 88 106 82 107 119 130 141 144 139 133 128 129 129 128 123 125 130 136 155 171 171 172 172 163 161 170 173 172 176 178 182 181 173 149 134 129 126 135 115 108 110 122 143 155 160 156 149 154 165 167 160 165 173 176 181 186 188 194 196 196 199 207 215 219 218 216 -2147483647 -2147483647 -2147483647 -2147483647 -2147483647 -2147483647 -2147483647 -2147483647 -2147483647 -2147483647 -2147483647 -2147483647 -2147483647 -2147483647 -2147483647 -2147483647 -2147483647 -2147483647 -2147483647 -2147483647 -2147483647 -2147483647 -2147483647 -2147483647 -2147483647 -2147483647 -2147483647 -2147483647 -2147483647 -2147483647 -2147483647 -2147483647 -2147483647 -2147483647 -2147483647 -2147483647 -2147483647 -2147483647 -2147483647 -2147483647 -2147483647 -2147483647 -2147483647 -2147483647 -2147483647 -2147483647 -2147483647
22 21 22 22 24 26 27 27 30 31 34 37 35 38 38 38 37 32 31 30 31 30 31 32 34 36 38 44 46 51 51 48 50 51 52 55 56 47 41 45 38 38 37 42 46 44 50 52 59 60 61 63 68 74 81 79 78 77 78 80 80 82 83 84 84 83 83 84 84 85 86 90 89 88 91 93 91 92 91 92 93 93 87 84 84 88 91 90 90 91 90 91 91 91 89 87 86 90 86 84 84 80 76 71 69 72 78 77 84 92 89 84 82 76 78 79 83 90 92 90 89 82 76 61 71 73 85 115 88 100 121 135 141 138 135 139 149 155 151 147 137 129 126 124 125 134 136 130 134 143 153 161 166 175 174 185 191 192 196 201 205 192 183 171 174 163 149 122 138 145 147 144 158 154 152 158 160 163 166 170 175 176 181 187 192 195 198 202 210 213 213 -2147483647 -2147483647 -2147483647 -2147483647 -2147483647 -2147483647 -2147483647 -2147483647 -2147483647 -2147483647 -2147483647 -2147483647 -2147483647 -2147483647 -2147483647 -2147483647 -2147483647 -2147483647 -2147483647 -2147483647 -2147483647 -2147483647 -2147483647 -2147483647 -2147483647 -2147483647 -2147483647 -2147483647 -2147483647 -2147483647 -2147483647 -2147483647 -2147483647 -2147483647 -2147483647 -2147483647 -2147483647 -2147483647 -2147483647 -2147483647 -2147483647 -2147483647 -2147483647 -2147483647 -2147483647 -2147483647 -2147483647 -2147483647 -2147483647
21 21 21 23 24 27 28 28 30 32 38 35 35 38 40 43 43 43 42 41 41 37 36 36 37 38 41 49 56 61 68 66 66 63 61 52 45 45 45 44 60 59 65 64 79 78 80 86 86 84 95 98 101 105 112 108 97 94 83 74 73 78 82 89 94 95 95 95 94 92 92 92 92 92 92 92 92 94 95 94 96 97 94 93 94 96 97 96 99 98 97 98 94 93 93 92 90 87 85 83 80 78 76 76 70 76 84 80 83 89 92 87 86 79 87 82 77 81 79 73 68 71 74 78 66 66 62 61 72 74 112 109 120 122 124 114 121 130 132 126 131 142 141 133 133 124 125 133 147 156 160 168 181 186 190 191 186 184 181 170 171 189 188 170 166 158 143 129 135 155 147 143 148 149 149 153 160 162 165 168 171 174 177 183 191 195 198 201 199 -2147483647 -2147483647 -2147483647 -2147483647 -2147483647 -2147483647 -2147483647 -2147483647 -2147483647 -2147483647 -2147483647 -2147483647 -2147483647 -2147483647 -2147483647 -2147483647 -2147483647 -2147483647 -2147483647 -2147483647 -2147483647 -2147483647 -2147483647 -2147483647 -2147483647 -2147483647 -2147483647 -2147483647 -2147483647 -2147483647 -2147483647 -2147483647 -2147483647 -2147483647 -2147483647 -2147483647 -2147483647 -2147483647 -2147483647 -2147483647 -2147483647 -2147483647 -2147483647 -2147483647 -2147483647 -2147483647 -2147483647 -2147483647 -2147483647 -2147483647 -2147483647
21 22 24 24 27 30 30 30 32 35 37 35 35 38 37 35 36 34 34 36 35 35 36 36 39 44 46 49 52 52 59 60 60 60 61 65 58 54 53 49 54 58 71 67 77 90 95 98 95 92 91 86 82 92 102 109 112 105 90 84 79 78 83 87 92 94 95 93 94 94 96 96 96 96 95 97 100 103 103 104 104 104 105 106 108 106 107 106 108 103 102 101 100 100 99 96 94 92 90 85 83 79 75 73 70 70 73 73 76 83 81 79 76 74 71 71 76 77 72 74 68 63 62 71 76 74 72 93 84 71 92 90 99 100 98 105 103 121 123 117 116 126 129 129 122 121 137 147 153 157 167 163 161 163 178 173 179 165 153 157 159 159 174 170 159 156 143 132 150 147 147 144 142 146 149 153 155 158 161 166 166 166 172 181 189 193 193 -2147483647 -2147483647 -2147483647 -2147483647 -2147483647 -2147483647 -2147483647 -2147483647 -2147483647 -2147483647 -2147483647 -2147483647 -2147483647 -2147483647 -2147483647 -2147483647 -2147483647 -2147483647 -2147483647 -2147483647 -2147483647 -2147483647 -2147483647 -2147483647 -2147483647 -2147483647 -2147483647 -2147483647 -2147483647 -2147483647 -2147483647 -2147483647 -2147483647 -2147483647 -2147483647 -2147483647 -2147483647 -2147483647 -2147483647 -2147483647 -2147483647 -2147483647 -2147483647 -2147483647 -2147483647 -2147483647 -2147483647 -2147483647 -2147483647 -2147483647 -2147483647 -2147483647 -2147483647
22 23 23 24 30 30 28 30 30 31 32 31 32 34 35 40 41 35 36 36 36 37 38 38 38 41 46 52 57 65 72 85 91 67 86 82 74 70 59 65 71 77 82 85 88 72 75 66 60 64 71 69 71 68 69 75 91 107 111 110 101 91 107 116 120 117 111 108 105 104 104 109 115 115 105 109 112 110 113 113 106 106 108 114 117 116 114 112 112 108 107 106 105 104 102 102 99 97 94 91 87 85 82 77 77 76 75 74 74 74 77 74 74 73 71 73 79 83 75 70 67 63 60 59 61 63 62 63 81 64 84 85 89 85 89 90 94 97 97 104 115 115 120 128 119 122 131 140 150 154 153 156 155 149 147 149 151 151 149 139 145 149 154 157 161 158 149 150 136 145 146 142 142 145 149 152 154 158 160 162 163 166 174 181 187 190 -2147483647 -2147483647 -2147483647 -2147483647 -2147483647 -2147483647 -2147483647 -2147483647 -2147483647 -2147483647 -2147483647 -2147483647 -2147483647 -2147483647 -2147483647 -2147483647 -2147483647 -2147483647 -2147483647 -2147483647 -2147483647 -2147483647 -2147483647 -2147483647 -2147483647 -2147483647 -2147483647 -2147483647 -2147483647 -2147483647 -2147483647 -2147483647 -2147483647 -2147483647 -2147483647 -2147483647 -2147483647 -2147483647 -2147483647 -2147483647 -2147483647 -2147483647 -2147483647 -2147483647 -2147483647 -2147483647 -2147483647 -2147483647 -2147483647 -2147483647 -2147483647 -2147483647 -2147483647 -2147483647
25 25 25 26 27 29 28 30 32 35 35 35 36 35 36 38 37 36 36 38 40 43 46 44 51 56 62 62 68 66 67 70 68 58 64 66 65 60 53 46 61 57 49 60 53 61 57 57 62 79 80 79 80 73 69 77 77 80 81 93 99 91 112 114 114 115 113 113 116 113 114 114 108 104 104 107 108 108 109 109 117 122 129 134 129 122 119 114 113 114 118 116 113 113 111 107 106 104 100 99 97 94 89 87 85 83 81 78 78 77 76 75 73 73 73 75 78 99 77 70 68 64 63 63 63 62 81 62 83 64 85 83 85 85 87 88 89 92 94 97 100 109 112 115 117 114 128 136 139 143 146 146 146 144 143 146 148 146 143 140 138 153 153 148 150 153 154 151 139 136 143 143 143 144 147 150 154 158 162 164 166 171 177 180 179 -2147483647 -2147483647 -2147483647 -2147483647 -2147483647 -2147483647 -2147483647 -2147483647 -2147483647 -2147483647 -2147483647 -2147483647 -2147483647 -2147483647 -2147483647 -2147483647 -2147483647 -2147483647 -2147483647 -2147483647 -2147483647 -2147483647 -2147483647 -2147483647 -2147483647 -2147483647 -2147483647 -2147483647 -2147483647 -2147483647 -2147483647 -2147483647 -2147483647 -2147483647 -2147483647 -2147483647 -2147483647 -2147483647 -2147483647 -2147483647 -2147483647 -2147483647 -2147483647 -2147483647 -2147483647 -2147483647 -2147483647 -2147483647 -2147483647 -2147483647 -2147483647 -2147483647 -2147483647 -2147483647 -2147483647
27 27 29 29 29 30 31 30 31 32 32 35 35 38 38 38 39 40 42 41 41 41 42 43 44 44 46 50 50 57 52 53 61 61 57 57 61 54 42 44 53 52 50 53 57 52 59 52 54 62 66 64 71 61 60 73 69 72 68 75 80 78 78 80 93 97 100 92 97 99 101 104 106 110 112 114 114 116 116 116 115 116 119 120 122 123 126 124 125 131 134 133 133 130 124 118 114 122 120 119 117 115 112 94 103 89 85 85 82 85 82 79 75 75 78 78 78 83 83 78 78 69 68 69 67 67 86 85 86 87 88 87 86 86 86 87 89 93 102 105 110 113 115 114 113 109 115 123 126 131 136 136 138 138 139 136 138 141 142 145 141 140 146 148 154 143 142 147 142 137 135 138 141 143 147 151 154 157 159 163 167 172 171 -2147483647 -2147483647 -2147483647 -2147483647 -2147483647 -2147483647 -2147483647 -2147483647 -2147483647 -2147483647 -2147483647 -2147483647 -2147483647 -2147483647 -2147483647 -2147483647 -2147483647 -2147483647 -2147483647 -2147483647 -2147483647 -2147483647 -2147483647 -2147483647 -2147483647 -2147483647 -2147483647 -2147483647 -2147483647 -2147483647 -2147483647 -2147483647 -2147483647 -2147483647 -2147483647 -2147483647 -2147483647 -2147483647 -2147483647 -2147483647 -2147483647 -2147483647 -2147483647 -2147483647 -2147483647 -2147483647 -2147483647 -2147483647 -2147483647 -2147483647 -2147483647 -2147483647 -2147483647 -2147483647 -2147483647 -2147483647 -2147483647
30 31 31 31 31 34 33 32 32 35 35 35 40 48 53 48 43 42 42 43 44 45 46 46 47 47 47 48 51 52 53 59 62 62 65 65 60 68 64 55 41 52 55 55 52 55 59 59 46 50 51 53 57 49 57 63 65 63 78 74 78 81 86 90 95 88 108 100 104 109 111 112 118 122 124 124 123 123 123 124 124 125 125 127 128 128 130 128 127 124 124 123 133 121 121 125 130 129 135 123 122 126 121 112 96 106 106 92 93 101 117 113 88 93 89 85 85 86 87 84 80 74 78 93 92 96 93 91 89 87 87 88 90 90 89 89 89 92 100 107 114 114 115 115 115 116 112 111 115 115 117 121 124 127 131 136 136 136 128 141 148 136 135 147 148 146 137 133 133 136 136 136 141 144 148 151 154 155 158 163 170 171 167 -2147483647 -2147483647 -2147483647 -2147483647 -2147483647 -2147483647 -2147483647 -2147483647 -2147483647 -2147483647 -2147483647 -2147483647 -2147483647 -2147483647 -2147483647 -2147483647 -2147483647 -2147483647 -2147483647 -2147483647 -2147483647 -2147483647 -2147483647 -2147483647 -2147483647 -2147483647 -2147483647 -2147483647 -2147483647 -2147483647 -2147483647 -2147483647 -2147483647 -2147483647 -2147483647 -2147483647 -2147483647 -2147483647 -2147483647 -2147483647 -2147483647 -2147483647 -2147483647 -2147483647 -2147483647 -2147483647 -2147483647 -2147483647 -2147483647 -2147483647 -2147483647 -2147483647 -2147483647 -2147483647 -2147483647 -2147483647 -2147483647
35 34 34 34 35 34 33 35 35 38 38 40 40 40 42 42 44 44 45 45 46 48 53 56 53 51 50 51 52 58 58 59 62 64 66 69 61 70 62 55 47 49 51 52 52 52 53 53 57 54 56 48 49 49 63 53 58 72 75 86 91 93 98 102 105 111 116 111 127 132 136 125 127 130 130 131 132 134 135 135 134 136 139 139 142 142 142 136 136 134 145 133 142 140 127 132 119 118 129 121 129 139 147 132 109 117 117 118 118 114 97 109 113 139 151 139 130 126 127 124 116 108 105 103 100 99 96 96 95 95 95 92 91 91 92 91 89 93 100 110 109 105 109 116 117 120 121 122 125 117 121 124 123 123 126 119 119 138 131 136 142 144 135 129 129 133 133 133 133 132 134 136 141 145 148 154 156 157 160 164 169 167 -2147483647 -2147483647 -2147483647 -2147483647 -2147483647 -2147483647 -2147483647 -2147483647 -2147483647 -2147483647 -2147483647 -2147483647 -2147483647 -2147483647 -2147483647 -2147483647 -2147483647 -2147483647 -2147483647 -2147483647 -2147483647 -2147483647 -2147483647 -2147483647 -2147483647 -2147483647 -2147483647 -2147483647 -2147483647 -2147483647 -2147483647 -2147483647 -2147483647 -2147483647 -2147483647 -2147483647 -2147483647 -2147483647 -2147483647 -2147483647 -2147483647 -2147483647 -2147483647 -2147483647 -2147483647 -2147483647 -2147483647 -2147483647 -2147483647 -2147483647 -2147483647 -2147483647 -2147483647 -2147483647 -2147483647 -2147483647 -2147483647 -2147483647
44 39 37 44 42 40 39 38 38 40 40 42 42 45 44 46 47 46 48 49 49 51 51 53 53 53 53 52 52 53 64 68 68 71 67 68 66 65 59 54 50 50 51 51 52 52 52 52 45 55 46 47 47 48 50 66 73 77 85 92 102 113 125 117 125 123 129 130 144 143 147 141 137 146 138 138 140 140 142 144 144 145 149 151 154 150 145 155 151 144 150 145 144 142 140 146 144 137 132 132 127 125 126 132 135 135 135 135 144 140 134 112 109 119 128 129 132 135 132 127 132 135 133 136 137 127 120 112 103 96 94 96 97 92 91 90 90 92 98 103 106 103 106 107 107 113 116 120 117 123 124 126 123 120 123 121 109 123 125 123 129 127 137 140 132 128 126 129 130 133 135 138 142 145 148 152 155 155 157 160 162 -2147483647 -2147483647 -2147483647 -2147483647 -2147483647 -2147483647 -2147483647 -2147483647 -2147483647 -2147483647 -2147483647 -2147483647 -2147483647 -2147483647 -2147483647 -2147483647 -2147483647 -2147483647 -2147483647 -2147483647 -2147483647 -2147483647 -2147483647 -2147483647 -2147483647 -2147483647 -2147483647 -2147483647 -2147483647 -2147483647 -2147483647 -2147483647 -2147483647 -2147483647 -2147483647 -2147483647 -2147483647 -2147483647 -2147483647 -2147483647 -2147483647 -2147483647 -2147483647 -2147483647 -2147483647 -2147483647 -2147483647 -2147483647 -2147483647 -2147483647 -2147483647 -2147483647 -2147483647 -2147483647 -2147483647 -2147483647 -2147483647 -2147483647 -2147483647
36 36 41 48 47 45 43 40 41 43 43 45 46 47 48 49 50 51 52 53 54 54 54 54 54 54 55 55 53 60 63 68 77 80 76 79 90 79 67 60 57 54 52 53 54 54 55 59 63 57 57 48 59 64 72 72 80 83 94 99 107 118 129 128 129 145 144 146 144 155 142 152 150 150 153 153 147 149 153 153 151 150 149 148 153 152 144 158 153 159 159 163 161 155 161 159 156 148 145 145 140 135 128 124 123 119 116 122 118 114 97 93 105 110 119 122 122 117 112 114 115 115 110 110 124 120 124 123 115 99 93 94 98 97 95 94 91 90 94 97 97 97 98 101 108 113 108 114 107 116 120 120 120 123 123 121 114 112 118 116 122 121 127 126 125 126 129 129 131 133 136 141 144 147 149 150 151 149 -2147483647 -2147483647 -2147483647 -2147483647 -2147483647 -2147483647 -2147483647 -2147483647 -2147483647 -2147483647 -2147483647 -2147483647 -2147483647 -2147483647 -2147483647 -2147483647 -2147483647 -2147483647 -2147483647 -2147483647 -2147483647 -2147483647 -2147483647 -2147483647 -2147483647 -2147483647 -2147483647 -2147483647 -2147483647 -2147483647 -2147483647 -2147483647 -2147483647 -2147483647 -2147483647 -2147483647 -2147483647 -2147483647 -2147483647 -2147483647 -2147483647 -2147483647 -2147483647 -2147483647 -2147483647 -2147483647 -2147483647 -2147483647 -2147483647 -2147483647 -2147483647 -2147483647 -2147483647 -2147483647 -2147483647 -2147483647 -2147483647 -2147483647 -2147483647 -2147483647 -2147483647 -2147483647
38 37 37 40 45 45 45 46 46 46 46 47 49 50 51 54 54 55 57 57 57 57 58 58 58 64 63 62 62 62 62 63 65 72 81 80 82 82 78 76 70 69 69 68 71 75 78 75 73 61 64 63 70 75 81 81 88 95 96 101 106 112 123 129 131 135 138 142 144 145 148 150 153 159 161 161 162 155 155 156 155 162 161 152 152 159 158 159 159 157 157 156 158 155 156 163 165 162 155 152 150 144 141 139 131 122 123 121 107 115 93 116 108 94 108 109 115 120 131 122 108 111 121 109 101 97 99 105 107 104 95 93 94 95 97 95 94 92 91 91 93 94 96 97 97 96 96 102 103 112 119 114 118 118 115 115 115 118 116 116 119 119 120 123 124 127 130 131 131 134 137 141 144 147 147 145 -2147483647 -2147483647 -2147483647 -2147483647 -2147483647 -2147483647 -2147483647 -2147483647 -2147483647 -2147483647 -2147483647 -2147483647 -2147483647 -2147483647 -2147483647 -2147483647 -2147483647 -2147483647 -2147483647 -2147483647 -2147483647 -2147483647 -2147483647 -2147483647 -2147483647 -2147483647 -2147483647 -2147483647 -2147483647 -2147483647 -2147483647 -2147483647 -2147483647 -2147483647 -2147483647 -2147483647 -2147483647 -2147483647 -2147483647 -2147483647 -2147483647 -2147483647 -2147483647 -2147483647 -2147483647 -2147483647 -2147483647 -2147483647 -2147483647 -2147483647 -2147483647 -2147483647 -2147483647 -2147483647 -2147483647 -2147483647 -2147483647 -2147483647 -2147483647 -2147483647 -2147483647 -2147483647 -2147483647 -2147483647
41 39 37 42 42 44 45 46 48 48 49 50 52 54 55 57 57 58 59 59 61 61 67 66 59 67 65 63 63 62 61 61 61 60 61 66 65 63 64 60 59 64 78 88 90 95 102 87 73 72 74 72 79 88 88 96 97 103 107 110 115 119 123 127 130 135 139 142 150 155 158 161 163 166 168 168 170 169 170 170 170 168 168 168 167 165 165 164 163 163 161 161 160 159 158 157 157 157 153 155 152 152 149 141 134 132 132 132 126 119 113 97 90 84 84 85 104 108 117 123 124 111 102 109 115 108 96 91 91 91 94 94 94 94 94 94 94 92 92 90 90 89 89 89 88 90 89 89 92 94 100 107 118 124 120 117 119 111 113 114 116 118 119 122 127 129 132 134 137 137 137 140 140 139 138 -2147483647 -2147483647 -2147483647 -2147483647 -2147483647 -2147483647 -2147483647 -2147483647 -2147483647 -2147483647 -2147483647 -2147483647 -2147483647 -2147483647 -2147483647 -2147483647 -2147483647 -2147483647 -2147483647 -2147483647 -2147483647 -2147483647 -2147483647 -2147483647 -2147483647 -2147483647 -2147483647 -2147483647 -2147483647 -2147483647 -2147483647 -2147483647 -2147483647 -2147483647 -2147483647 -2147483647 -2147483647 -2147483647 -2147483647 -2147483647 -2147483647 -2147483647 -2147483647 -2147483647 -2147483647 -2147483647 -2147483647 -2147483647 -2147483647 -2147483647 -2147483647 -2147483647 -2147483647 -2147483647 -2147483647 -2147483647 -2147483647 -2147483647 -2147483647 -2147483647 -2147483647 -2147483647 -2147483647 -2147483647 -2147483647
42 44 42 41 44 46 48 50 51 52 52 54 55 56 58 59 60 61 62 63 63 63 62 63 63 70 70 68 69 66 67 64 63 60 59 59 60 58 59 58 58 57 60 60 67 70 75 81 81 84 86 83 85 88 96 100 107 110 114 120 122 129 133 137 140 144 150 152 156 160 162 165 167 171 175 177 176 177 176 176 175 175 175 173 173 173 171 170 170 169 169 168 167 165 164 162 160 158 156 154 153 152 149 146 140 141 145 139 133 125 116 97 93 91 85 83 102 100 100 108 122 123 115 105 100 102 106 94 91 91 92 93 95 94 93 91 93 93 92 88 88 87 86 87 88 88 86 86 86 89 90 94 96 99 107 107 107 110 111 112 114 116 117 120 124 128 132 136 138 138 137 137 137 138 139 -2147483647 -2147483647 -2147483647 -2147483647 -2147483647 -2147483647 -2147483647 -2147483647 -2147483647 -2147483647 -2147483647 -2147483647 -2147483647 -2147483647 -2147483647 -2147483647 -2147483647 -2147483647 -2147483647 -2147483647 -2147483647 -2147483647 -2147483647 -2147483647 -2147483647 -2147483647 -2147483647 -2147483647 -2147483647 -2147483647 -2147483647 -2147483647 -2147483647 -2147483647 -2147483647 -2147483647 -2147483647 -2147483647 -2147483647 -2147483647 -2147483647 -2147483647 -2147483647 -2147483647 -2147483647 -2147483647 -2147483647 -2147483647 -2147483647 -2147483647 -2147483647 -2147483647 -2147483647 -2147483647 -2147483647 -2147483647 -2147483647 -2147483647 -2147483647 -2147483647 -2147483647 -2147483647 -2147483647 -2147483647 -2147483647
40 42 45 47 46 50 51 54 54 55 57 58 59 60 61 62 62 63 64 65 66 76 76 68 68 75 73 71 72 70 70 71 68 66 65 63 64 64 60 61 63 60 60 65 73 80 87 93 89 95 101 94 96 100 105 113 117 125 126 132 131 135 140 145 151 154 160 161 166 168 171 174 176 180 183 174 170 183 184 182 182 182 181 180 180 178 178 177 176 177 174 174 172 171 171 169 168 164 162 160 158 154 150 146 145 141 142 139 137 131 126 123 118 111 99 102 82 82 85 100 103 114 116 114 112 102 98 96 94 94 93 94 93 93 93 92 92 90 90 91 90 89 88 88 88 88 88 87 86 87 88 90 93 97 99 102 104 105 108 110 113 116 117 120 120 122 129 134 135 135 137 140 144 141 140 -2147483647 -2147483647 -2147483647 -2147483647 -2147483647 -2147483647 -2147483647 -2147483647 -2147483647 -2147483647 -2147483647 -2147483647 -2147483647 -2147483647 -2147483647 -2147483647 -2147483647 -2147483647 -2147483647 -2147483647 -2147483647 -2147483647 -2147483647 -2147483647 -2147483647 -2147483647 -2147483647 -2147483647 -2147483647 -2147483647 -2147483647 -2147483647 -2147483647 -2147483647 -2147483647 -2147483647 -2147483647 -2147483647 -2147483647 -2147483647 -2147483647 -2147483647 -2147483647 -2147483647 -2147483647 -2147483647 -2147483647 -2147483647 -2147483647 -2147483647 -2147483647 -2147483647 -2147483647 -2147483647 -2147483647 -2147483647 -2147483647 -2147483647 -2147483647 -2147483647 -2147483647 -2147483647 -2147483647 -2147483647 -2147483647
44 45 46 51 53 54 56 59 61 61 59 61 62 63 63 65 66 67 69 79 70 71 71 78 78 77 76 76 75 75 73 74 70 70 69 68 66 64 61 62 64 67 75 80 84 93 103 104 105 105 110 115 111 115 118 124 124 133 133 136 142 143 146 152 153 157 160 166 169 172 169 181 184 180 189 184 180 172 173 180 179 178 182 181 185 185 184 183 182 180 180 178 178 177 177 175 172 169 168 165 162 160 156 154 150 146 144 144 138 134 129 130 128 126 116 109 88 96 99 98 82 96 106 109 114 111 107 102 101 99 96 95 93 92 92 92 91 90 91 91 91 90 90 88 90 90 89 88 88 89 90 91 94 96 99 100 102 105 106 109 110 115 119 121 122 124 129 132 133 136 140 142 143 138 -2147483647 -2147483647 -2147483647 -2147483647 -2147483647 -2147483647 -2147483647 -2147483647 -2147483647 -2147483647 -2147483647 -2147483647 -2147483647 -2147483647 -2147483647 -2147483647 -2147483647 -2147483647 -2147483647 -2147483647 -2147483647 -2147483647 -2147483647 -2147483647 -2147483647 -2147483647 -2147483647 -2147483647 -2147483647 -2147483647 -2147483647 -2147483647 -2147483647 -2147483647 -2147483647 -2147483647 -2147483647 -2147483647 -2147483647 -2147483647 -2147483647 -2147483647 -2147483647 -2147483647 -2147483647 -2147483647 -2147483647 -2147483647 -2147483647 -2147483647 -2147483647 -2147483647 -2147483647 -2147483647 -2147483647 -2147483647 -2147483647 -2147483647 -2147483647 -2147483647 -2147483647 -2147483647 -2147483647 -2147483647 -2147483647 -2147483647
49 49 50 53 56 57 59 63 65 66 64 63 65 66 70 72 75 73 72 73 84 86 83 81 80 80 74 79 78 76 76 74 74 74 72 67 65 65 63 61 66 71 81 82 89 90 90 91 101 105 100 113 110 129 120 130 131 135 140 143 145 149 155 158 160 163 164 164 161 163 163 173 172 178 184 192 187 177 174 177 177 179 190 192 190 190 190 191 190 187 187 184 183 181 180 178 178 176 175 173 169 166 162 157 154 148 146 141 141 140 134 131 132 125 121 113 108 100 84 93 95 100 100 103 104 107 107 104 103 104 104 102 97 93 92 91 91 91 92 92 92 92 91 90 90 90 88 88 88 89 91 92 94 97 100 104 105 105 105 110 113 114 119 123 125 128 130 132 133 137 140 140 136 -2147483647 -2147483647 -2147483647 -2147483647 -2147483647 -2147483647 -2147483647 -2147483647 -2147483647 -2147483647 -2147483647 -2147483647 -2147483647 -2147483647 -2147483647 -2147483647 -2147483647 -2147483647 -2147483647 -2147483647 -2147483647 -2147483647 -2147483647 -2147483647 -2147483647 -2147483647 -2147483647 -2147483647 -2147483647 -2147483647 -2147483647 -2147483647 -2147483647 -2147483647 -2147483647 -2147483647 -2147483647 -2147483647 -2147483647 -2147483647 -2147483647 -2147483647 -2147483647 -2147483647 -2147483647 -2147483647 -2147483647 -2147483647 -2147483647 -2147483647 -2147483647 -2147483647 -2147483647 -2147483647 -2147483647 -2147483647 -2147483647 -2147483647 -2147483647 -2147483647 -2147483647 -2147483647 -2147483647 -2147483647 -2147483647 -2147483647 -2147483647
52 53 54 57 61 64 64 63 65 65 66 66 69 73 74 73 78 75 74 86 79 89 87 87 85 85 88 87 87 82 81 81 86 87 89 85 83 79 74 70 74 84 78 78 85 86 87 81 84 84 92 99 99 109 114 122 131 141 151 152 164 163 166 167 164 162 159 150 155 150 152 164 158 178 192 190 187 181 184 178 172 174 183 186 187 191 193 192 194 193 193 192 191 188 187 183 181 181 179 176 175 170 165 161 157 155 147 141 137 135 140 139 137 126 120 116 109 108 89 84 93 97 96 99 101 98 100 103 103 104 104 103 100 97 93 92 92 93 93 93 93 93 92 92 90 90 89 88 89 90 91 93 96 99 103 105 108 108 108 111 113 115 120 122 125 128 131 133 134 136 136 -2147483647 -2147483647 -2147483647 -2147483647 -2147483647 -2147483647 -2147483647 -2147483647 -2147483647 -2147483647 -2147483647 -2147483647 -2147483647 -2147483647 -2147483647 -2147483647 -2147483647 -2147483647 -2147483647 -2147483647 -2147483647 -2147483647 -2147483647 -2147483647 -2147483647 -2147483647 -2147483647 -2147483647 -2147483647 -2147483647 -2147483647 -2147483647 -2147483647 -2147483647 -2147483647 -2147483647 -2147483647 -2147483647 -2147483647 -2147483647 -2147483647 -2147483647 -2147483647 -2147483647 -2147483647 -2147483647 -2147483647 -2147483647 -2147483647 -2147483647 -2147483647 -2147483647 -2147483647 -2147483647 -2147483647 -2147483647 -2147483647 -2147483647 -2147483647 -2147483647 -2147483647 -2147483647 -2147483647 -2147483647 -2147483647 -2147483647 -2147483647 -2147483647 -2147483647
56 57 59 62 65 68 72 72 70 70 69 81 72 72 74 75 81 91 79 90 89 88 87 85 85 83 84 84 85 85 92 89 91 92 89 81 78 74 71 66 68 72 68 72 77 78 73 74 78 83 82 87 95 102 112 122 132 147 157 166 171 159 152 152 150 146 140 140 156 151 150 151 149 160 177 183 179 167 161 158 164 166 171 181 173 170 187 193 195 194 193 192 192 190 190 192 191 190 185 183 178 175 170 168 162 152 146 143 139 134 132 133 131 129 121 117 111 103 87 84 84 92 93 93 94 97 100 100 103 104 103 103 103 100 96 94 92 93 93 94 94 94 95 93 91 90 90 90 91 91 92 92 95 99 102 106 109 110 111 112 115 117 120 122 125 129 130 131 131 -2147483647 -2147483647 -2147483647 -2147483647 -2147483647 -2147483647 -2147483647 -2147483647 -2147483647 -2147483647 -2147483647 -2147483647 -2147483647 -2147483647 -2147483647 -2147483647 -2147483647 -2147483647 -2147483647 -2147483647 -2147483647 -2147483647 -2147483647 -2147483647 -2147483647 -2147483647 -2147483647 -2147483647 -2147483647 -2147483647 -2147483647 -2147483647 -2147483647 -2147483647 -2147483647 -2147483647 -2147483647 -2147483647 -2147483647 -2147483647 -2147483647 -2147483647 -2147483647 -2147483647 -2147483647 -2147483647 -2147483647 -2147483647 -2147483647 -2147483647 -2147483647 -2147483647 -2147483647 -2147483647 -2147483647 -2147483647 -2147483647 -2147483647 -2147483647 -2147483647 -2147483647 -2147483647 -2147483647 -2147483647 -2147483647 -2147483647 -2147483647 -2147483647 -2147483647 -2147483647 -2147483647
61 62 64 66 68 72 77 82 87 94 99 98 98 93 91 90 88 97 94 93 91 88 86 82 87 87 85 84 81 79 80 77 75 75 75 73 73 72 69 67 68 66 66 72 77 82 79 77 74 76 82 79 92 98 112 122 130 144 156 158 155 138 132 139 149 154 135 135 138 150 142 144 138 152 164 170 181 171 166 156 152 151 154 152 153 146 150 154 154 146 189 194 194 191 194 193 189 188 188 183 178 175 169 164 160 159 154 145 137 130 126 112 121 118 118 116 98 105 87 80 80 75 72 -2147483647 -2147483647 82 89 95 97 97 99 98 99 101 97 95 94 92 95 96 96 96 95 95 96 92 91 91 93 93 93 95 96 98 101 105 106 109 109 112 114 117 122 125 127 128 128 126 -2147483647 -2147483647 -2147483647 -2147483647 -2147483647 -2147483647 -2147483647 -2147483647 -2147483647 -2147483647 -2147483647 -2147483647 -2147483647 -2147483647 -2147483647 -2147483647 -2147483647 -2147483647 -2147483647 -2147483647 -2147483647 -2147483647 -2147483647 -2147483647 -2147483647 -2147483647 -2147483647 -2147483647 -2147483647 -2147483647 -2147483647 -2147483647 -2147483647 -2147483647 -2147483647 -2147483647 -2147483647 -2147483647 -2147483647 -2147483647 -2147483647 -2147483647 -2147483647 -2147483647 -2147483647 -2147483647 -2147483647 -2147483647 -2147483647 -2147483647 -2147483647 -2147483647 -2147483647 -2147483647 -2147483647 -2147483647 -2147483647 -2147483647 -2147483647 -2147483647 -2147483647 -2147483647 -2147483647 -2147483647 -2147483647 -2147483647 -2147483647 -2147483647 -2147483647 -2147483647 -2147483647 -2147483647
64 65 67 69 71 75 78 84 89 94 96 98 95 109 95 104 91 98 88 96 93 83 83 81 86 84 85 82 78 76 76 75 73 78 78 75 73 73 73 71 68 66 66 70 75 80 79 70 70 69 72 75 84 85 100 115 124 130 139 141 124 121 126 116 114 114 123 127 149 148 138 146 138 134 152 159 175 172 170 163 159 152 147 144 152 153 151 150 148 146 149 154 148 142 150 160 157 166 178 175 177 170 166 161 155 150 147 145 141 135 127 111 116 103 100 95 92 99 87 82 77 77 76 75 75 86 88 91 91 91 92 93 93 95 96 95 93 92 95 95 96 94 94 95 97 96 92 91 94 95 96 96 98 101 102 105 106 109 112 114 117 120 122 124 124 123 -2147483647 -2147483647 -2147483647 -2147483647 -2147483647 -2147483647 -2147483647 -2147483647 -2147483647 -2147483647 -2147483647 -2147483647 -2147483647 -2147483647 -2147483647 -2147483647 -2147483647 -2147483647 -2147483647 -2147483647 -2147483647 -2147483647 -2147483647 -2147483647 -2147483647 -2147483647 -2147483647 -2147483647 -2147483647 -2147483647 -2147483647 -2147483647 -2147483647 -2147483647 -2147483647 -2147483647 -2147483647 -2147483647 -2147483647 -2147483647 -2147483647 -2147483647 -2147483647 -2147483647 -2147483647 -2147483647 -2147483647 -2147483647 -2147483647 -2147483647 -2147483647 -2147483647 -2147483647 -2147483647 -2147483647 -2147483647 -2147483647 -2147483647 -2147483647 -2147483647 -2147483647 -2147483647 -2147483647 -2147483647 -2147483647 -2147483647 -2147483647 -2147483647 -2147483647 -2147483647 -2147483647 -2147483647 -2147483647 -2147483647
66 66 68 70 75 78 82 85 89 96 99 98 96 96 97 106 103 102 99 97 87 91 89 86 86 86 86 85 82 81 77 77 78 78 78 75 73 73 73 73 71 68 69 73 78 82 77 72 70 69 71 73 76 79 74 83 87 103 114 111 120 125 121 118 118 119 120 119 119 119 125 127 126 127 126 125 127 162 167 168 162 156 155 155 156 155 153 151 151 149 149 150 147 147 150 152 148 138 131 139 143 140 148 159 152 146 145 130 126 124 132 116 109 102 97 93 91 89 84 81 80 80 79 79 87 88 90 91 92 91 91 90 92 92 93 91 92 92 93 95 95 92 92 93 95 95 94 93 94 95 97 100 100 102 102 105 108 110 113 116 119 120 119 118 120 -2147483647 -2147483647 -2147483647 -2147483647 -2147483647 -2147483647 -2147483647 -2147483647 -2147483647 -2147483647 -2147483647 -2147483647 -2147483647 -2147483647 -2147483647 -2147483647 -2147483647 -2147483647 -2147483647 -2147483647 -2147483647 -2147483647 -2147483647 -2147483647 -2147483647 -2147483647 -2147483647 -2147483647 -2147483647 -2147483647 -2147483647 -2147483647 -2147483647 -2147483647 -2147483647 -2147483647 -2147483647 -2147483647 -2147483647 -2147483647 -2147483647 -2147483647 -2147483647 -2147483647 -2147483647 -2147483647 -2147483647 -2147483647 -2147483647 -2147483647 -2147483647 -2147483647 -2147483647 -2147483647 -2147483647 -2147483647 -2147483647 -2147483647 -2147483647 -2147483647 -2147483647 -2147483647 -2147483647 -2147483647 -2147483647 -2147483647 -2147483647 -2147483647 -2147483647 -2147483647 -2147483647 -2147483647 -2147483647 -2147483647 -2147483647
68 70 72 74 77 80 84 87 92 94 97 93 96 109 109 95 94 103 99 98 95 94 85 89 88 87 84 84 82 81 79 79 78 79 79 78 75 73 73 73 71 69 72 70 71 74 80 82 81 78 70 72 73 79 81 86 93 101 110 117 120 123 119 121 121 121 122 122 122 124 127 127 126 125 125 124 125 127 133 142 150 153 155 157 158 156 154 153 150 150 150 149 148 148 148 148 146 140 139 139 139 136 132 128 129 126 131 130 128 122 115 113 122 116 100 92 90 86 86 83 83 90 90 90 83 90 91 92 92 93 94 96 96 95 93 91 91 93 94 95 95 93 93 93 94 95 95 95 95 96 99 101 102 103 105 108 110 112 115 117 119 118 -2147483647 -2147483647 -2147483647 -2147483647 -2147483647 -2147483647 -2147483647 -2147483647 -2147483647 -2147483647 -2147483647 -2147483647 -2147483647 -2147483647 -2147483647 -2147483647 -2147483647 -2147483647 -2147483647 -2147483647 -2147483647 -2147483647 -2147483647 -2147483647 -2147483647 -2147483647 -2147483647 -2147483647 -2147483647 -2147483647 -2147483647 -2147483647 -2147483647 -2147483647 -2147483647 -2147483647 -2147483647 -2147483647 -2147483647 -2147483647 -2147483647 -2147483647 -2147483647 -2147483647 -2147483647 -2147483647 -2147483647 -2147483647 -2147483647 -2147483647 -2147483647 -2147483647 -2147483647 -2147483647 -2147483647 -2147483647 -2147483647 -2147483647 -2147483647 -2147483647 -2147483647 -2147483647 -2147483647 -2147483647 -2147483647 -2147483647 -2147483647 -2147483647 -2147483647 -2147483647 -2147483647 -2147483647 -2147483647 -2147483647 -2147483647 -2147483647 -2147483647 -2147483647
78 72 82 85 90 93 84 87 103 108 94 95 94 94 95 105 104 103 102 97 95 94 91 89 89 87 87 84 83 82 80 80 81 80 79 78 78 76 75 74 75 72 73 74 75 76 78 77 77 81 80 72 78 82 85 90 96 102 109 114 118 118 119 121 121 122 124 125 126 126 127 128 129 129 130 129 132 134 137 145 149 153 155 157 157 155 155 154 153 151 150 150 150 148 148 147 146 143 140 139 139 136 133 131 128 126 120 116 120 120 122 109 106 103 101 95 91 90 89 88 87 93 93 91 91 91 92 92 92 93 95 97 96 93 93 93 93 93 93 95 96 95 96 96 97 97 97 98 99 99 101 102 103 105 108 111 112 115 118 119 119 114 -2147483647 -2147483647 -2147483647 -2147483647 -2147483647 -2147483647 -2147483647 -2147483647 -2147483647 -2147483647 -2147483647 -2147483647 -2147483647 -2147483647 -2147483647 -2147483647 -2147483647 -2147483647 -2147483647 -2147483647 -2147483647 -2147483647 -2147483647 -2147483647 -2147483647 -2147483647 -2147483647 -2147483647 -2147483647 -2147483647 -2147483647 -2147483647 -2147483647 -2147483647 -2147483647 -2147483647 -2147483647 -2147483647 -2147483647 -2147483647 -2147483647 -2147483647 -2147483647 -2147483647 -2147483647 -2147483647 -2147483647 -2147483647 -2147483647 -2147483647 -2147483647 -2147483647 -2147483647 -2147483647 -2147483647 -2147483647 -2147483647 -2147483647 -2147483647 -2147483647 -2147483647 -2147483647 -2147483647 -2147483647 -2147483647 -2147483647 -2147483647 -2147483647 -2147483647 -2147483647 -2147483647 -2147483647 -2147483647 -2147483647 -2147483647 -2147483647 -2147483647 -2147483647
80 82 76 87 90 83 84 97 90 103 105 105 91 93 106 106 104 104 102 99 94 94 91 90 90 87 87 84 84 83 82 81 81 80 79 79 80 82 81 79 78 75 73 74 74 74 74 72 69 69 71 74 79 84 88 93 99 104 109 114 118 121 124 125 122 124 127 127 127 127 129 130 132 132 133 134 136 138 141 146 149 150 153 154 154 155 155 155 154 152 148 147 148 149 146 146 146 146 144 140 140 137 134 133 129 126 122 118 115 111 109 106 99 96 90 89 91 91 91 90 93 94 94 94 92 92 91 92 92 94 95 95 95 95 93 94 94 93 94 95 95 96 98 98 99 99 99 99 101 102 102 102 103 105 110 114 114 113 113 112 -2147483647 -2147483647 -2147483647 -2147483647 -2147483647 -2147483647 -2147483647 -2147483647 -2147483647 -2147483647 -2147483647 -2147483647 -2147483647 -2147483647 -2147483647 -2147483647 -2147483647 -2147483647 -2147483647 -2147483647 -2147483647 -2147483647 -2147483647 -2147483647 -2147483647 -2147483647 -2147483647 -2147483647 -2147483647 -2147483647 -2147483647 -2147483647 -2147483647 -2147483647 -2147483647 -2147483647 -2147483647 -2147483647 -2147483647 -2147483647 -2147483647 -2147483647 -2147483647 -2147483647 -2147483647 -2147483647 -2147483647 -2147483647 -2147483647 -2147483647 -2147483647 -2147483647 -2147483647 -2147483647 -2147483647 -2147483647 -2147483647 -2147483647 -2147483647 -2147483647 -2147483647 -2147483647 -2147483647 -2147483647 -2147483647 -2147483647 -2147483647 -2147483647 -2147483647 -2147483647 -2147483647 -2147483647 -2147483647 -2147483647 -2147483647 -2147483647 -2147483647 -2147483647 -2147483647 -2147483647
78 82 85 87 90 93 84 97 87 102 104 105 102 101 103 104 103 102 99 97 95 94 91 90 89 89 88 87 87 85 82 81 82 81 80 81 80 79 80 81 81 76 72 73 74 74 72 72 70 71 73 78 81 86 90 95 101 105 110 115 119 122 122 123 124 127 127 128 128 129 130 132 133 133 133 136 140 141 144 146 147 147 150 151 152 151 153 155 155 154 150 147 146 144 143 143 146 147 144 142 140 140 136 134 131 126 124 120 117 112 109 106 101 97 94 91 90 91 90 90 89 93 94 94 94 93 94 94 94 94 95 95 96 95 95 94 94 94 96 97 97 96 98 98 99 100 101 103 103 105 105 102 100 104 111 114 111 -2147483647 -2147483647 -2147483647 -2147483647 -2147483647 -2147483647 -2147483647 -2147483647 -2147483647 -2147483647 -2147483647 -2147483647 -2147483647 -2147483647 -2147483647 -2147483647 -2147483647 -2147483647 -2147483647 -2147483647 -2147483647 -2147483647 -2147483647 -2147483647 -2147483647 -2147483647 -2147483647 -2147483647 -2147483647 -2147483647 -2147483647 -2147483647 -2147483647 -2147483647 -2147483647 -2147483647 -2147483647 -2147483647 -2147483647 -2147483647 -2147483647 -2147483647 -2147483647 -2147483647 -2147483647 -2147483647 -2147483647 -2147483647 -2147483647 -2147483647 -2147483647 -2147483647 -2147483647 -2147483647 -2147483647 -2147483647 -2147483647 -2147483647 -2147483647 -2147483647 -2147483647 -2147483647 -2147483647 -2147483647 -2147483647 -2147483647 -2147483647 -2147483647 -2147483647 -2147483647 -2147483647 -2147483647 -2147483647 -2147483647 -2147483647 -2147483647 -2147483647 -2147483647 -2147483647 -2147483647 -2147483647 -2147483647 -2147483647
70 79 82 83 88 91 93 97 99 102 103 103 102 100 99 101 99 99 96 96 94 95 97 94 89 92 93 90 90 88 88 85 81 81 82 83 83 84 84 84 84 85 81 76 74 75 76 74 75 75 77 80 84 88 92 98 101 108 111 116 119 122 124 127 124 127 128 129 128 130 130 132 133 133 135 138 141 144 146 147 147 146 147 148 149 149 151 153 155 153 152 151 149 146 144 144 147 147 145 142 140 140 136 134 129 126 124 120 116 112 109 105 101 99 97 94 91 91 90 90 95 90 95 95 96 96 96 96 96 96 96 95 98 98 96 96 96 97 99 101 100 101 100 100 101 102 102 104 106 108 107 106 104 -2147483647 107 -2147483647 -2147483647 -2147483647 -2147483647 -2147483647 -2147483647 -2147483647 -2147483647 -2147483647 -2147483647 -2147483647 -2147483647 -2147483647 -2147483647 -2147483647 -2147483647 -2147483647 -2147483647 -2147483647 -2147483647 -2147483647 -2147483647 -2147483647 -2147483647 -2147483647 -2147483647 -2147483647 -2147483647 -2147483647 -2147483647 -2147483647 -2147483647 -2147483647 -2147483647 -2147483647 -2147483647 -2147483647 -2147483647 -2147483647 -2147483647 -2147483647 -2147483647 -2147483647 -2147483647 -2147483647 -2147483647 -2147483647 -2147483647 -2147483647 -2147483647 -2147483647 -2147483647 -2147483647 -2147483647 -2147483647 -2147483647 -2147483647 -2147483647 -2147483647 -2147483647 -2147483647 -2147483647 -2147483647 -2147483647 -2147483647 -2147483647 -2147483647 -2147483647 -2147483647 -2147483647 -2147483647 -2147483647 -2147483647 -2147483647 -2147483647 -2147483647 -2147483647 -2147483647 -2147483647 -2147483647 -2147483647 -2147483647 -2147483647 -2147483647 -2147483647
78 79 79 71 83 86 90 93 95 96 100 100 102 105 98 97 96 95 96 95 93 95 95 92 91 93 93 92 92 92 91 88 86 81 81 80 80 82 83 87 89 87 81 79 77 77 77 77 78 80 81 82 85 89 93 98 103 108 110 115 119 121 123 124 125 127 129 129 130 133 133 133 135 134 135 138 142 145 147 149 147 149 149 150 150 149 151 152 153 154 153 153 153 151 148 147 147 147 147 144 141 140 136 131 129 126 124 120 116 112 110 113 104 100 99 97 95 93 93 91 96 97 96 96 96 96 96 97 97 96 96 97 98 98 99 101 101 101 102 106 106 106 104 102 102 103 104 105 106 107 107 107 -2147483647 -2147483647 -2147483647 -2147483647 -2147483647 -2147483647 -2147483647 -2147483647 -2147483647 -2147483647 -2147483647 -2147483647 -2147483647 -2147483647 -2147483647 -2147483647 -2147483647 -2147483647 -2147483647 -2147483647 -2147483647 -2147483647 -2147483647 -2147483647 -2147483647 -2147483647 -2147483647 -2147483647 -2147483647 -2147483647 -2147483647 -2147483647 -2147483647 -2147483647 -2147483647 -2147483647 -2147483647 -2147483647 -2147483647 -2147483647 -2147483647 -2147483647 -2147483647 -2147483647 -2147483647 -2147483647 -2147483647 -2147483647 -2147483647 -2147483647 -2147483647 -2147483647 -2147483647 -2147483647 -2147483647 -2147483647 -2147483647 -2147483647 -2147483647 -2147483647 -2147483647 -2147483647 -2147483647 -2147483647 -2147483647 -2147483647 -2147483647 -2147483647 -2147483647 -2147483647 -2147483647 -2147483647 -2147483647 -2147483647 -2147483647 -2147483647 -2147483647 -2147483647 -2147483647 -2147483647 -2147483647 -2147483647 -2147483647 -2147483647 -2147483647 -2147483647 -2147483647 -2147483647
76 70 79 80 71 83 85 88 93 96 98 99 102 105 105 94 103 98 95 93 92 92 88 88 87 86 86 90 88 90 90 89 86 82 79 78 76 78 77 79 84 81 79 79 77 77 79 81 82 83 83 85 88 92 95 100 103 108 112 115 119 122 124 124 126 128 129 131 133 136 136 136 136 138 139 141 142 144 148 149 150 153 154 153 152 151 152 153 154 155 155 155 158 157 154 152 151 149 148 145 144 141 137 134 131 128 126 121 119 115 112 108 105 102 100 99 103 96 95 99 99 98 98 97 97 97 97 98 98 99 97 97 98 98 99 101 100 99 99 101 103 102 98 98 98 101 102 102 -2147483647 -2147483647 -2147483647 -2147483647 -2147483647 -2147483647 -2147483647 -2147483647 -2147483647 -2147483647 -2147483647 -2147483647 -2147483647 -2147483647 -2147483647 -2147483647 -2147483647 -2147483647 -2147483647 -2147483647 -2147483647 -2147483647 -2147483647 -2147483647 -2147483647 -2147483647 -2147483647 -2147483647 -2147483647 -2147483647 -2147483647 -2147483647 -2147483647 -2147483647 -2147483647 -2147483647 -2147483647 -2147483647 -2147483647 -2147483647 -2147483647 -2147483647 -2147483647 -2147483647 -2147483647 -2147483647 -2147483647 -2147483647 -2147483647 -2147483647 -2147483647 -2147483647 -2147483647 -2147483647 -2147483647 -2147483647 -2147483647 -2147483647 -2147483647 -2147483647 -2147483647 -2147483647 -2147483647 -2147483647 -2147483647 -2147483647 -2147483647 -2147483647 -2147483647 -2147483647 -2147483647 -2147483647 -2147483647 -2147483647 -2147483647 -2147483647 -2147483647 -2147483647 -2147483647 -2147483647 -2147483647 -2147483647 -2147483647 -2147483647 -2147483647 -2147483647 -2147483647 -2147483647 -2147483647 -2147483647 -2147483647 -2147483647
71 64 79 78 69 83 87 91 91 92 93 95 96 99 99 102 102 97 98 98 95 90 89 88 87 86 86 84 83 84 88 89 83 81 80 80 79 79 80 79 79 79 78 79 79 81 82 83 84 84 85 87 91 94 98 100 104 109 112 117 120 121 125 127 128 131 132 133 137 141 138 139 140 140 142 142 143 145 149 150 153 158 159 155 154 154 154 154 157 160 161 158 160 159 154 153 153 150 148 147 144 141 137 134 132 130 127 123 121 116 113 111 108 105 103 101 104 103 97 96 101 96 100 94 100 100 100 100 100 99 99 98 99 99 99 99 97 96 -2147483647 -2147483647 -2147483647 -2147483647 -2147483647 -2147483647 -2147483647 -2147483647 -2147483647 -2147483647 -2147483647 -2147483647 -2147483647 -2147483647 -2147483647 -2147483647 -2147483647 -2147483647 -2147483647 -2147483647 -2147483647 -2147483647 -2147483647 -2147483647 -2147483647 -2147483647 -2147483647 -2147483647 -2147483647 -2147483647 -2147483647 -2147483647 -2147483647 -2147483647 -2147483647 -2147483647 -2147483647 -2147483647 -2147483647 -2147483647 -2147483647 -2147483647 -2147483647 -2147483647 -2147483647 -2147483647 -2147483647 -2147483647 -2147483647 -2147483647 -2147483647 -2147483647 -2147483647 -2147483647 -2147483647 -2147483647 -2147483647 -2147483647 -2147483647 -2147483647 -2147483647 -2147483647 -2147483647 -2147483647 -2147483647 -2147483647 -2147483647 -2147483647 -2147483647 -2147483647 -2147483647 -2147483647 -2147483647 -2147483647 -2147483647 -2147483647 -2147483647 -2147483647 -2147483647 -2147483647 -2147483647 -2147483647 -2147483647 -2147483647 -2147483647 -2147483647 -2147483647 -2147483647 -2147483647 -2147483647 -2147483647 -2147483647 -2147483647 -2147483647 -2147483647 -2147483647 -2147483647 -2147483647 -2147483647 -2147483647 -2147483647 -2147483647
70 71 74 77 80 81 82 83 85 87 90 92 93 94 76 90 93 88 93 94 94 89 89 89 89 87 86 86 86 84 84 82 81 81 81 81 81 81 82 81 81 82 82 82 82 83 84 85 86 87 87 90 94 96 99 103 106 111 114 117 120 123 126 127 131 133 132 134 137 138 139 143 145 145 144 144 145 147 150 151 154 158 159 158 158 158 158 158 161 161 160 159 159 159 153 150 150 150 147 145 143 141 137 134 132 129 127 124 121 124 116 113 111 108 106 104 101 101 100 104 99 104 103 102 102 102 102 102 102 101 101 101 99 98 -2147483647 -2147483647 -2147483647 -2147483647 -2147483647 -2147483647 -2147483647 -2147483647 -2147483647 -2147483647 -2147483647 -2147483647 -2147483647 -2147483647 -2147483647 -2147483647 -2147483647 -2147483647 -2147483647 -2147483647 -2147483647 -2147483647 -2147483647 -2147483647 -2147483647 -2147483647 -2147483647 -2147483647 -2147483647 -2147483647 -2147483647 -2147483647 -2147483647 -2147483647 -2147483647 -2147483647 -2147483647 -2147483647 -2147483647 -2147483647 -2147483647 -2147483647 -2147483647 -2147483647 -2147483647 -2147483647 -2147483647 -2147483647 -2147483647 -2147483647 -2147483647 -2147483647 -2147483647 -2147483647 -2147483647 -2147483647 -2147483647 -2147483647 -2147483647 -2147483647 -2147483647 -2147483647 -2147483647 -2147483647 -2147483647 -2147483647 -2147483647 -2147483647 -2147483647 -2147483647 -2147483647 -2147483647 -2147483647 -2147483647 -2147483647 -2147483647 -2147483647 -2147483647 -2147483647 -2147483647 -2147483647 -2147483647 -2147483647 -2147483647 -2147483647 -2147483647 -2147483647 -2147483647 -2147483647 -2147483647 -2147483647 -2147483647 -2147483647 -2147483647 -2147483647 -2147483647 -2147483647 -2147483647 -2147483647 -2147483647 -2147483647 -2147483647 -2147483647 -2147483647 -2147483647 -2147483647
72 70 72 74 78 79 79 81 73 85 87 77 89 87 82 90 90 90 91 91 87 88 89 89 89 88 88 87 86 86 84 84 82 81 82 82 82 83 83 84 84 84 84 85 85 86 86 88 87 88 89 93 94 97 101 105 108 112 114 118 122 124 127 131 132 134 134 137 140 139 140 144 147 147 145 146 149 151 152 153 156 157 156 157 161 162 161 158 161 162 159 156 156 158 156 153 150 151 148 146 144 141 140 137 134 132 129 124 123 121 119 116 113 114 111 112 111 109 106 100 105 105 105 104 103 102 102 102 101 100 98 -2147483647 -2147483647 -2147483647 -2147483647 -2147483647 -2147483647 -2147483647 -2147483647 -2147483647 -2147483647 -2147483647 -2147483647 -2147483647 -2147483647 -2147483647 -2147483647 -2147483647 -2147483647 -2147483647 -2147483647 -2147483647 -2147483647 -2147483647 -2147483647 -2147483647 -2147483647 -2147483647 -2147483647 -2147483647 -2147483647 -2147483647 -2147483647 -2147483647 -2147483647 -2147483647 -2147483647 -2147483647 -2147483647 -2147483647 -2147483647 -2147483647 -2147483647 -2147483647 -2147483647 -2147483647 -2147483647 -2147483647 -2147483647 -2147483647 -2147483647 -2147483647 -2147483647 -2147483647 -2147483647 -2147483647 -2147483647 -2147483647 -2147483647 -2147483647 -2147483647 -2147483647 -2147483647 -2147483647 -2147483647 -2147483647 -2147483647 -2147483647 -2147483647 -2147483647 -2147483647 -2147483647 -2147483647 -2147483647 -2147483647 -2147483647 -2147483647 -2147483647 -2147483647 -2147483647 -2147483647 -2147483647 -2147483647 -2147483647 -2147483647 -2147483647 -2147483647 -2147483647 -2147483647 -2147483647 -2147483647 -2147483647 -2147483647 -2147483647 -2147483647 -2147483647 -2147483647 -2147483647 -2147483647 -2147483647 -2147483647 -2147483647 -2147483647 -2147483647 -2147483647 -2147483647 -2147483647 -2147483647 -2147483647 -2147483647
72 68 71 72 74 76 78 79 82 83 81 85 87 89 83 91 90 90 90 90 91 91 90 89 89 89 87 87 87 86 84 84 84 83 82 82 83 83 84 84 85 87 87 87 87 87 89 90 89 90 92 94 97 100 105 107 112 114 116 119 123 124 128 131 133 135 137 137 140 143 145 144 147 147 148 150 152 153 154 155 156 156 156 158 163 164 159 158 161 163 161 157 156 157 155 154 153 152 151 148 145 142 142 139 136 132 130 127 124 122 122 119 115 115 112 116 109 108 109 107 105 105 106 103 101 99 -2147483647 -2147483647 -2147483647 -2147483647 -2147483647 -2147483647 -2147483647 -2147483647 -2147483647 -2147483647 -2147483647 -2147483647 -2147483647 -2147483647 -2147483647 -2147483647 -2147483647 -2147483647 -2147483647 -2147483647 -2147483647 -2147483647 -2147483647 -2147483647 -2147483647 -2147483647 -2147483647 -2147483647 -2147483647 -2147483647 -2147483647 -2147483647 -2147483647 -2147483647 -2147483647 -2147483647 -2147483647 -2147483647 -2147483647 -2147483647 -2147483647 -2147483647 -2147483647 -2147483647 -2147483647 -2147483647 -2147483647 -2147483647 -2147483647 -2147483647 -2147483647 -2147483647 -2147483647 -2147483647 -2147483647 -2147483647 -2147483647 -2147483647 -2147483647 -2147483647 -2147483647 -2147483647 -2147483647 -2147483647 -2147483647 -2147483647 -2147483647 -2147483647 -2147483647 -2147483647 -2147483647 -2147483647 -2147483647 -2147483647 -2147483647 -2147483647 -2147483647 -2147483647 -2147483647 -2147483647 -2147483647 -2147483647 -2147483647 -2147483647 -2147483647 -2147483647 -2147483647 -2147483647 -2147483647 -2147483647 -2147483647 -2147483647 -2147483647 -2147483647 -2147483647 -2147483647 -2147483647 -2147483647 -2147483647 -2147483647 -2147483647 -2147483647 -2147483647 -2147483647 -2147483647 -2147483647 -2147483647 -2147483647 -2147483647 -2147483647 -2147483647 -2147483647 -2147483647 -2147483647
66 68 68 71 72 74 76 78 80 79 82 84 86 87 89 89 89 91 90 90 90 90 90 89 89 89 89 87 87 87 86 84 84 84 85 85 85 86 86 87 87 87 88 88 88 90 90 91 94 93 94 97 98 101 106 110 115 117 117 120 123 124 128 131 133 135 137 139 140 143 143 146 147 147 148 150 152 153 155 158 158 156 156 157 160 160 159 156 159 160 159 158 157 157 156 155 154 152 151 149 146 143 142 141 137 135 133 129 126 124 122 119 116 121 114 112 110 112 111 108 106 105 103 -2147483647 -2147483647 -2147483647 -2147483647 -2147483647 -2147483647 -2147483647 -2147483647 -2147483647 -2147483647 -2147483647 -2147483647 -2147483647 -2147483647 -2147483647 -2147483647 -2147483647 -2147483647 -2147483647 -2147483647 -2147483647 -2147483647 -2147483647 -2147483647 -2147483647 -2147483647 -2147483647 -2147483647 -2147483647 -2147483647 -2147483647 -2147483647 -2147483647 -2147483647 -2147483647 -2147483647 -2147483647 -2147483647 -2147483647 -2147483647 -2147483647 -2147483647 -2147483647 -2147483647 -2147483647 -2147483647 -2147483647 -2147483647 -2147483647 -2147483647 -2147483647 -2147483647 -2147483647 -2147483647 -2147483647 -2147483647 -2147483647 -2147483647 -2147483647 -2147483647 -2147483647 -2147483647 -2147483647 -2147483647 -2147483647 -2147483647 -2147483647 -2147483647 -2147483647 -2147483647 -2147483647 -2147483647 -2147483647 -2147483647 -2147483647 -2147483647 -2147483647 -2147483647 -2147483647 -2147483647 -2147483647 -2147483647 -2147483647 -2147483647 -2147483647 -2147483647 -2147483647 -2147483647 -2147483647 -2147483647 -2147483647 -2147483647 -2147483647 -2147483647 -2147483647 -2147483647 -2147483647 -2147483647 -2147483647 -2147483647 -2147483647 -2147483647 -2147483647 -2147483647 -2147483647 -2147483647 -2147483647 -2147483647 -2147483647 -2147483647 -2147483647 -2147483647 -2147483647 -2147483647 -2147483647 -2147483647 -2147483647
65 66 68 70 72 73 76 76 77 80 81 82 84 86 87 88 88 89 89 90 90 90 90 90 89 89 89 88 87 87 87 86 85 85 85 85 86 86 87 87 87 87 89 89 90 92 92 93 96 95 96 97 99 103 106 110 114 116 118 120 123 125 129 131 133 135 136 139 140 141 142 146 147 147 149 150 151 153 153 155 156 157 156 156 157 159 159 159 159 159 159 158 158 158 156 155 154 152 151 149 147 143 142 141 137 135 134 130 128 128 123 121 121 117 114 116 110 112 104 107 105 -2147483647 -2147483647 -2147483647 -2147483647 -2147483647 -2147483647 -2147483647 -2147483647 -2147483647 -2147483647 -2147483647 -2147483647 -2147483647 -2147483647 -2147483647 -2147483647 -2147483647 -2147483647 -2147483647 -2147483647 -2147483647 -2147483647 -2147483647 -2147483647 -2147483647 -2147483647 -2147483647 -2147483647 -2147483647 -2147483647 -2147483647 -2147483647 -2147483647 -2147483647 -2147483647 -2147483647 -2147483647 -2147483647 -2147483647 -2147483647 -2147483647 -2147483647 -2147483647 -2147483647 -2147483647 -2147483647 -2147483647 -2147483647 -2147483647 -2147483647 -2147483647 -2147483647 -2147483647 -2147483647 -2147483647 -2147483647 -2147483647 -2147483647 -2147483647 -2147483647 -2147483647 -2147483647 -2147483647 -2147483647 -2147483647 -2147483647 -2147483647 -2147483647 -2147483647 -2147483647 -2147483647 -2147483647 -2147483647 -2147483647 -2147483647 -2147483647 -2147483647 -2147483647 -2147483647 -2147483647 -2147483647 -2147483647 -2147483647 -2147483647 -2147483647 -2147483647 -2147483647 -2147483647 -2147483647 -2147483647 -2147483647 -2147483647 -2147483647 -2147483647 -2147483647 -2147483647 -2147483647 -2147483647 -2147483647 -2147483647 -2147483647 -2147483647 -2147483647 -2147483647 -2147483647 -2147483647 -2147483647 -2147483647 -2147483647 -2147483647 -2147483647 -2147483647 -2147483647 -2147483647 -2147483647 -2147483647 -2147483647 -2147483647 -2147483647
65 66 67 68 71 72 73 76 76 78 80 82 84 85 86 87 86 86 87 87 87 88 88 88 88 88 88 88 88 88 87 87 87 85 86 86 86 87 87 88 89 89 90 91 92 92 93 94 95 98 100 101 102 104 108 110 114 116 118 121 124 126 127 131 134 135 138 140 141 140 143 145 146 149 149 152 154 156 153 155 154 155 157 157 157 159 159 159 159 159 159 158 158 156 155 155 154 152 150 149 146 143 146 141 136 133 132 130 132 125 123 120 115 112 108 112 108 -2147483647 -2147483647 -2147483647 -2147483647 -2147483647 -2147483647 -2147483647 -2147483647 -2147483647 -2147483647 -2147483647 -2147483647 -2147483647 -2147483647 -2147483647 -2147483647 -2147483647 -2147483647 -2147483647 -2147483647 -2147483647 -2147483647 -2147483647 -2147483647 -2147483647 -2147483647 -2147483647 -2147483647 -2147483647 -2147483647 -2147483647 -2147483647 -2147483647 -2147483647 -2147483647 -2147483647 -2147483647 -2147483647 -2147483647 -2147483647 -2147483647 -2147483647 -2147483647 -2147483647 -2147483647 -2147483647 -2147483647 -2147483647 -2147483647 -2147483647 -2147483647 -2147483647 -2147483647 -2147483647 -2147483647 -2147483647 -2147483647 -2147483647 -2147483647 -2147483647 -2147483647 -2147483647 -2147483647 -2147483647 -2147483647 -2147483647 -2147483647 -2147483647 -2147483647 -2147483647 -2147483647 -2147483647 -2147483647 -2147483647 -2147483647 -2147483647 -2147483647 -2147483647 -2147483647 -2147483647 -2147483647 -2147483647 -2147483647 -2147483647 -2147483647 -2147483647 -2147483647 -2147483647 -2147483647 -2147483647 -2147483647 -2147483647 -2147483647 -2147483647 -2147483647 -2147483647 -2147483647 -2147483647 -2147483647 -2147483647 -2147483647 -2147483647 -2147483647 -2147483647 -2147483647 -2147483647 -2147483647 -2147483647 -2147483647 -2147483647 -2147483647 -2147483647 -2147483647 -2147483647 -2147483647 -2147483647 -2147483647 -2147483647 -2147483647 -2147483647 -2147483647 -2147483647 -2147483647
64 64 64 67 69 71 72 74 75 76 78 81 82 84 85 86 86 86 86 86 86 87 88 88 88 88 88 88 89 89 88 87 87 88 87 87 88 89 90 90 90 90 91 92 93 95 94 94 97 99 101 104 105 107 109 110 114 117 118 121 125 126 127 130 134 134 136 137 141 143 144 146 149 149 152 152 153 154 154 155 156 157 158 158 158 157 158 158 158 158 158 158 158 156 155 152 152 150 149 148 147 144 141 136 134 131 129 127 125 123 118 115 -2147483647 -2147483647 -2147483647 -2147483647 -2147483647 -2147483647 -2147483647 -2147483647 -2147483647 -2147483647 -2147483647 -2147483647 -2147483647 -2147483647 -2147483647 -2147483647 -2147483647 -2147483647 -2147483647 -2147483647 -2147483647 -2147483647 -2147483647 -2147483647 -2147483647 -2147483647 -2147483647 -2147483647 -2147483647 -2147483647 -2147483647 -2147483647 -2147483647 -2147483647 -2147483647 -2147483647 -2147483647 -2147483647 -2147483647 -2147483647 -2147483647 -2147483647 -2147483647 -2147483647 -2147483647 -2147483647 -2147483647 -2147483647 -2147483647 -2147483647 -2147483647 -2147483647 -2147483647 -2147483647 -2147483647 -2147483647 -2147483647 -2147483647 -2147483647 -2147483647 -2147483647 -2147483647 -2147483647 -2147483647 -2147483647 -2147483647 -2147483647 -2147483647 -2147483647 -2147483647 -2147483647 -2147483647 -2147483647 -2147483647 -2147483647 -2147483647 -2147483647 -2147483647 -2147483647 -2147483647 -2147483647 -2147483647 -2147483647 -2147483647 -2147483647 -2147483647 -2147483647 -2147483647 -2147483647 -2147483647 -2147483647 -2147483647 -2147483647 -2147483647 -2147483647 -2147483647 -2147483647 -2147483647 -2147483647 -2147483647 -2147483647 -2147483647 -2147483647 -2147483647 -2147483647 -2147483647 -2147483647 -2147483647 -2147483647 -2147483647 -2147483647 -2147483647 -2147483647 -2147483647 -2147483647 -2147483647 -2147483647 -2147483647 -2147483647 -2147483647 -2147483647 -2147483647 -2147483647 -2147483647 -2147483647 -2147483647 -2147483647 -2147483647
62 62 64 64 67 69 71 72 74 75 77 79 80 82 85 86 86 86 85 86 86 86 88 88 88 88 88 89 89 90 89 90 88 88 88 89 89 90 90 91 91 92 92 94 95 95 96 97 99 101 103 104 106 107 111 113 116 117 118 122 125 126 129 133 135 135 137 138 142 144 144 147 149 149 153 152 154 155 155 155 155 157 157 159 158 157 157 157 156 156 156 158 158 155 152 150 149 148 148 148 141 141 138 133 131 128 -2147483647 -2147483647 -2147483647 -2147483647 -2147483647 -2147483647 -2147483647 -2147483647 -2147483647 -2147483647 -2147483647 -2147483647 -2147483647 -2147483647 -2147483647 -2147483647 -2147483647 -2147483647 -2147483647 -2147483647 -2147483647 -2147483647 -2147483647 -2147483647 -2147483647 -2147483647 -2147483647 -2147483647 -2147483647 -2147483647 -2147483647 -2147483647 -2147483647 -2147483647 -2147483647 -2147483647 -2147483647 -2147483647 -2147483647 -2147483647 -2147483647 -2147483647 -2147483647 -2147483647 -2147483647 -2147483647 -2147483647 -2147483647 -2147483647 -2147483647 -2147483647 -2147483647 -2147483647 -2147483647 -2147483647 -2147483647 -2147483647 -2147483647 -2147483647 -2147483647 -2147483647 -2147483647 -2147483647 -2147483647 -2147483647 -2147483647 -2147483647 -2147483647 -2147483647 -2147483647 -2147483647 -2147483647 -2147483647 -2147483647 -2147483647 -2147483647 -2147483647 -2147483647 -2147483647 -2147483647 -2147483647 -2147483647 -2147483647 -2147483647 -2147483647 -2147483647 -2147483647 -2147483647 -2147483647 -2147483647 -2147483647 -2147483647 -2147483647 -2147483647 -2147483647 -2147483647 -2147483647 -2147483647 -2147483647 -2147483647 -2147483647 -2147483647 -2147483647 -2147483647 -2147483647 -2147483647 -2147483647 -2147483647 -2147483647 -2147483647 -2147483647 -2147483647 -2147483647 -2147483647 -2147483647 -2147483647 -2147483647 -2147483647 -2147483647 -2147483647 -2147483647 -2147483647 -2147483647 -2147483647 -2147483647 -2147483647 -2147483647 -2147483647 -2147483647 -2147483647 -2147483647 -2147483647 -2147483647 -2147483647
59 60 62 65 66 69 71 72 73 73 76 77 77 80 83 85 86 86 85 85 85 86 87 88 88 88 89 89 90 90 90 90 90 89 89 89 90 91 92 92 93 93 95 96 96 97 97 98 100 102 104 104 106 108 111 113 116 118 121 124 126 128 130 133 135 136 138 140 142 144 146 147 149 151 151 153 155 155 155 152 152 151 155 158 158 158 157 155 154 154 154 154 156 152 150 149 146 142 140 -2147483647 -2147483647 -2147483647 -2147483647 -2147483647 -2147483647 -2147483647 -2147483647 -2147483647 -2147483647 -2147483647 -2147483647 -2147483647 -2147483647 -2147483647 -2147483647 -2147483647 -2147483647 -2147483647 -2147483647 -2147483647 -2147483647 -2147483647 -2147483647 -2147483647 -2147483647 -2147483647 -2147483647 -2147483647 -2147483647 -2147483647 -2147483647 -2147483647 -2147483647 -2147483647 -2147483647 -2147483647 -2147483647 -2147483647 -2147483647 -2147483647 -2147483647 -2147483647 -2147483647 -2147483647 -2147483647 -2147483647 -2147483647 -2147483647 -2147483647 -2147483647 -2147483647 -2147483647 -2147483647 -2147483647 -2147483647 -2147483647 -2147483647 -2147483647 -2147483647 -2147483647 -2147483647 -2147483647 -2147483647 -2147483647 -2147483647 -2147483647 -2147483647 -2147483647 -2147483647 -2147483647 -2147483647 -2147483647 -2147483647 -2147483647 -2147483647 -2147483647 -2147483647 -2147483647 -2147483647 -2147483647 -2147483647 -2147483647 -2147483647 -2147483647 -2147483647 -2147483647 -2147483647 -2147483647 -2147483647 -2147483647 -2147483647 -2147483647 -2147483647 -2147483647 -2147483647 -2147483647 -2147483647 -2147483647 -2147483647 -2147483647 -2147483647 -2147483647 -2147483647 -2147483647 -2147483647 -2147483647 -2147483647 -2147483647 -2147483647 -2147483647 -2147483647 -2147483647 -2147483647 -2147483647 -2147483647 -2147483647 -2147483647 -2147483647 -2147483647 -2147483647 -2147483647 -2147483647 -2147483647 -2147483647 -2147483647 -2147483647 -2147483647 -2147483647 -2147483647 -2147483647 -2147483647 -2147483647 -2147483647 -2147483647 -2147483647 -2147483647 -2147483647 -2147483647 -2147483647 -2147483647
55 58 58 63 65 67 69 70 73 73 73 76 78 79 80 81 83 83 84 84 85 85 87 88 88 89 89 90 91 91 91 90 91 91 90 91 91 93 93 93 94 95 96 97 98 97 99 100 102 105 104 107 106 109 112 116 118 121 121 125 129 129 130 133 135 136 139 141 143 144 146 147 150 151 150 153 158 161 156 152 149 150 151 158 157 156 155 155 152 152 152 149 146 146 146 145 -2147483647 -2147483647 -2147483647 -2147483647 -2147483647 -2147483647 -2147483647 -2147483647 -2147483647 -2147483647 -2147483647 -2147483647 -2147483647 -2147483647 -2147483647 -2147483647 -2147483647 -2147483647 -2147483647 -2147483647 -2147483647 -2147483647 -2147483647 -2147483647 -2147483647 -2147483647 -2147483647 -2147483647 -2147483647 -2147483647 -2147483647 -2147483647 -2147483647 -2147483647 -2147483647 -2147483647 -2147483647 -2147483647 -2147483647 -2147483647 -2147483647 -2147483647 -2147483647 -2147483647 -2147483647 -2147483647 -2147483647 -2147483647 -2147483647 -2147483647 -2147483647 -2147483647 -2147483647 -2147483647 -2147483647 -2147483647 -2147483647 -2147483647 -2147483647 -2147483647 -2147483647 -2147483647 -2147483647 -2147483647 -2147483647 -2147483647 -2147483647 -2147483647 -2147483647 -2147483647 -2147483647 -2147483647 -2147483647 -2147483647 -2147483647 -2147483647 -2147483647 -2147483647 -2147483647 -2147483647 -2147483647 -2147483647 -2147483647 -2147483647 -2147483647 -2147483647 -2147483647 -2147483647 -2147483647 -2147483647 -2147483647 -2147483647 -2147483647 -2147483647 -2147483647 -2147483647 -2147483647 -2147483647 -2147483647 -2147483647 -2147483647 -2147483647 -2147483647 -2147483647 -2147483647 -2147483647 -2147483647 -2147483647 -2147483647 -2147483647 -2147483647 -2147483647 -2147483647 -2147483647 -2147483647 -2147483647 -2147483647 -2147483647 -2147483647 -2147483647 -2147483647 -2147483647 -2147483647 -2147483647 -2147483647 -2147483647 -2147483647 -2147483647 -2147483647 -2147483647 -2147483647 -2147483647 -2147483647 -2147483647 -2147483647 -2147483647 -2147483647 -2147483647 -2147483647 -2147483647 -2147483647 -2147483647 -2147483647 -2147483647
55 58 60 61 64 66 67 69 70 73 73 76 78 78 79 80 82 82 83 84 85 85 87 87 88 89 89 92 92 92 92 92 91 92 92 92 93 94 95 95 96 98 98 99 98 100 100 103 105 107 107 108 109 114 115 116 119 121 123 126 128 129 131 134 135 136 138 142 143 144 147 147 150 149 151 150 153 157 156 152 151 152 151 152 152 151 148 -2147483647 -2147483647 -2147483647 -2147483647 -2147483647 -2147483647 -2147483647 -2147483647 -2147483647 -2147483647 -2147483647 -2147483647 -2147483647 -2147483647 -2147483647 -2147483647 -2147483647 -2147483647 -2147483647 -2147483647 -2147483647 -2147483647 -2147483647 -2147483647 -2147483647 -2147483647 -2147483647 -2147483647 -2147483647 -2147483647 -2147483647 -2147483647 -2147483647 -2147483647 -2147483647 -2147483647 -2147483647 -2147483647 -2147483647 -2147483647 -2147483647 -2147483647 -2147483647 -2147483647 -2147483647 -2147483647 -2147483647 -2147483647 -2147483647 -2147483647 -2147483647 -2147483647 -2147483647 -2147483647 -2147483647 -2147483647 -2147483647 -2147483647 -2147483647 -2147483647 -2147483647 -2147483647 -2147483647 -2147483647 -2147483647 -2147483647 -2147483647 -2147483647 -2147483647 -2147483647 -2147483647 -2147483647 -2147483647 -2147483647 -2147483647 -2147483647 -2147483647 -2147483647 -2147483647 -2147483647 -2147483647 -2147483647 -2147483647 -2147483647 -2147483647 -2147483647 -2147483647 -2147483647 -2147483647 -2147483647 -2147483647 -2147483647 -2147483647 -2147483647 -2147483647 -2147483647 -2147483647 -2147483647 -2147483647 -2147483647 -2147483647 -2147483647 -2147483647 -2147483647 -2147483647 -2147483647 -2147483647 -2147483647 -2147483647 -2147483647 -2147483647 -2147483647 -2147483647 -2147483647 -2147483647 -2147483647 -2147483647 -2147483647 -2147483647 -2147483647 -2147483647 -2147483647 -2147483647 -2147483647 -2147483647 -2147483647 -2147483647 -2147483647 -2147483647 -2147483647 -2147483647 -2147483647 -2147483647 -2147483647 -2147483647 -2147483647 -2147483647 -2147483647 -2147483647 -2147483647 -2147483647 -2147483647 -2147483647 -2147483647 -2147483647 -2147483647 -2147483647 -2147483647 -2147483647 -2147483647 -2147483647 -2147483647 -2147483647
58 58 59 61 64 64 66 67 69 70 73 76 76 79 80 80 81 82 83 84 84 86 87 87 89 89 90 92 92 92 92 92 94 94 93 94 94 95 95 96 97 98 99 100 101 100 103 104 105 108 109 110 112 116 116 118 121 122 124 127 130 129 131 134 135 135 136 141 143 145 146 147 147 149 148 148 147 149 149 148 148 148 148 150 -2147483647 -2147483647 -2147483647 -2147483647 -2147483647 -2147483647 -2147483647 -2147483647 -2147483647 -2147483647 -2147483647 -2147483647 -2147483647 -2147483647 -2147483647 -2147483647 -2147483647 -2147483647 -2147483647 -2147483647 -2147483647 -2147483647 -2147483647 -2147483647 -2147483647 -2147483647 -2147483647 -2147483647 -2147483647 -2147483647 -2147483647 -2147483647 -2147483647 -2147483647 -2147483647 -2147483647 -2147483647 -2147483647 -2147483647 -2147483647 -2147483647 -2147483647 -2147483647 -2147483647 -2147483647 -2147483647 -2147483647 -2147483647 -2147483647 -2147483647 -2147483647 -2147483647 -2147483647 -2147483647 -2147483647 -2147483647 -2147483647 -2147483647 -2147483647 -2147483647 -2147483647 -2147483647 -2147483647 -2147483647 -2147483647 -2147483647 -2147483647 -2147483647 -2147483647 -2147483647 -2147483647 -2147483647 -2147483647 -2147483647 -2147483647 -2147483647 -2147483647 -2147483647 -2147483647 -2147483647 -2147483647 -2147483647 -2147483647 -2147483647 -2147483647 -2147483647 -2147483647 -2147483647 -2147483647 -2147483647 -2147483647 -2147483647 -2147483647 -2147483647 -2147483647 -2147483647 -2147483647 -2147483647 -2147483647 -2147483647 -2147483647 -2147483647 -2147483647 -2147483647 -2147483647 -2147483647 -2147483647 -2147483647 -2147483647 -2147483647 -2147483647 -2147483647 -2147483647 -2147483647 -2147483647 -2147483647 -2147483647 -2147483647 -2147483647 -2147483647 -2147483647 -2147483647 -2147483647 -2147483647 -2147483647 -2147483647 -2147483647 -2147483647 -2147483647 -2147483647 -2147483647 -2147483647 -2147483647 -2147483647 -2147483647 -2147483647 -2147483647 -2147483647 -2147483647 -2147483647 -2147483647 -2147483647 -2147483647 -2147483647 -2147483647 -2147483647 -2147483647 -2147483647 -2147483647 -2147483647 -2147483647 -2147483647 -2147483647 -2147483647 -2147483647 -2147483647
58 58 60 61 64 65 67 64 69 70 73 75 76 79 80 80 82 82 84 85 84 86 86 87 89 89 92 92 93 93 92 94 94 95 95 94 95 95 98 98 98 98 101 102 102 103 104 105 108 110 110 112 114 117 120 122 121 124 124 127 129 131 132 134 134 134 137 139 142 142 145 144 146 146 146 143 -2147483647 145 -2147483647 -2147483647 -2147483647 -2147483647 -2147483647 -2147483647 -2147483647 -2147483647 -2147483647 -2147483647 -2147483647 -2147483647 -2147483647 -2147483647 -2147483647 -2147483647 -2147483647 -2147483647 -2147483647 -2147483647 -2147483647 -2147483647 -2147483647 -2147483647 -2147483647 -2147483647 -2147483647 -2147483647 -2147483647 -2147483647 -2147483647 -2147483647 -2147483647 -2147483647 -2147483647 -2147483647 -2147483647 -2147483647 -2147483647 -2147483647 -2147483647 -2147483647 -2147483647 -2147483647 -2147483647 -2147483647 -2147483647 -2147483647 -2147483647 -2147483647 -2147483647 -2147483647 -2147483647 -2147483647 -2147483647 -2147483647 -2147483647 -2147483647 -2147483647 -2147483647 -2147483647 -2147483647 -2147483647 -2147483647 -2147483647 -2147483647 -2147483647 -2147483647 -2147483647 -2147483647 -2147483647 -2147483647 -2147483647 -2147483647 -2147483647 -2147483647 -2147483647 -2147483647 -2147483647 -2147483647 -2147483647 -2147483647 -2147483647 -2147483647 -2147483647 -2147483647 -2147483647 -2147483647 -2147483647 -2147483647 -2147483647 -2147483647 -2147483647 -2147483647 -2147483647 -2147483647 -2147483647 -2147483647 -2147483647 -2147483647 -2147483647 -2147483647 -2147483647 -2147483647 -2147483647 -2147483647 -2147483647 -2147483647 -2147483647 -2147483647 -2147483647 -2147483647 -2147483647 -2147483647 -2147483647 -2147483647 -2147483647 -2147483647 -2147483647 -2147483647 -2147483647 -2147483647 -2147483647 -2147483647 -2147483647 -2147483647 -2147483647 -2147483647 -2147483647 -2147483647 -2147483647 -2147483647 -2147483647 -2147483647 -2147483647 -2147483647 -2147483647 -2147483647 -2147483647 -2147483647 -2147483647 -2147483647 -2147483647 -2147483647 -2147483647 -2147483647 -2147483647 -2147483647 -2147483647 -2147483647 -2147483647 -2147483647 -2147483647 -2147483647 -2147483647 -2147483647 -2147483647 -2147483647 -2147483647 -2147483647 -2147483647 -2147483647
