# Supplementary material for: Catchments catch all in South African coastal lowlands: topography and palaeoclimate restricted gene flow in Nymania capensis (Meliaceae)—a multilocus phylogeographic and distribution modelling approach
Source: PeerJ. 2017 Jan 31;5:e2965. doi: 10.7717/peerj.2965 (PMC5289106; doi:10.7717/peerj.2965)
Supplement: Supplemental Information 2 — See the Readme for file descriptions. This zip file includes all DNA alignments. [file peerj-05-2965-s002.zip › SupplementalInformationFiles/SDM.Data/CCSM/bio19.ppt.coldest.quarter.asc]

NCOLS 240 
NROWS 84 
XLLCORNER 20 
YLLCORNER -35 
CELLSIZE 0.0416666666666667 
NODATA_value -2147483647 
57 54 52 50 48 46 42 41 41 39 39 36 33 32 32 32 32 31 32 31 30 27 27 27 25 25 23 22 22 22 22 22 21 21 21 20 19 19 19 19 19 19 19 19 19 19 19 19 19 20 20 20 21 21 22 22 22 23 25 25 25 25 25 22 21 20 20 20 22 24 25 23 22 21 19 18 18 19 19 20 21 22 23 23 25 26 26 28 28 28 30 31 31 31 32 33 34 36 36 36 35 34 35 35 35 35 35 35 35 35 35 35 35 35 35 33 33 33 33 31 31 31 31 31 31 31 31 31 29 28 28 28 28 28 28 29 33 30 30 32 32 33 33 32 31 33 51 51 51 53 53 55 59 54 53 39 39 40 51 49 49 49 46 45 44 46 46 45 48 48 47 40 40 43 40 37 36 35 37 41 43 40 37 33 33 40 40 39 38 36 36 37 40 43 42 38 38 41 39 39 46 47 42 41 42 42 43 44 45 47 48 50 52 54 57 60 62 63 66 71 76 80 83 83 90 98 102 101 103 108 110 113 117 119 122 125 -2147483647 -2147483647 -2147483647 -2147483647
60 57 56 53 51 48 44 42 42 42 39 39 36 33 33 32 32 31 31 32 31 29 29 28 26 25 25 22 22 22 22 23 22 21 20 20 20 19 19 19 19 19 19 20 19 19 19 19 20 20 21 22 22 22 22 23 23 23 24 25 25 25 25 23 22 21 21 21 23 25 22 25 23 22 20 19 19 20 21 21 23 24 24 26 26 24 28 30 31 30 31 31 31 32 33 36 37 36 36 37 36 36 38 38 38 35 37 37 39 39 36 36 36 38 35 33 33 33 33 33 31 31 31 30 29 29 29 30 28 28 28 27 27 28 29 31 31 32 32 33 33 33 32 32 33 36 51 53 56 58 56 59 60 57 53 39 39 38 43 51 52 51 49 49 49 42 39 39 40 45 43 41 40 43 43 38 37 37 37 42 43 45 37 35 36 45 41 41 38 39 37 37 37 38 44 36 37 38 39 39 40 45 42 42 42 44 44 45 45 47 49 51 54 56 57 60 63 65 68 71 76 87 92 96 94 97 103 108 106 110 114 116 119 122 126 -2147483647 -2147483647 -2147483647 -2147483647 -2147483647
60 60 61 57 51 48 45 43 45 43 42 39 36 36 33 32 31 31 31 29 29 30 30 28 26 25 25 24 22 24 24 24 23 21 20 20 20 19 19 19 19 19 19 19 19 19 19 20 20 20 22 24 24 25 23 23 23 25 25 25 25 26 26 24 22 22 21 21 21 23 22 22 25 22 21 21 21 23 23 21 23 23 23 24 24 24 28 30 30 29 30 30 30 31 34 37 39 39 40 41 39 38 41 42 39 38 40 39 45 42 39 39 39 42 36 36 35 36 36 34 33 32 32 31 29 29 28 28 29 30 28 27 28 28 28 29 31 31 31 31 33 34 31 33 36 39 56 57 54 55 59 63 54 42 39 37 37 37 40 47 58 58 57 53 50 39 36 36 38 44 41 38 40 50 45 43 40 40 37 37 43 45 43 38 37 44 38 37 37 39 38 38 35 36 38 36 38 39 39 40 40 40 42 43 44 44 45 45 47 48 51 53 54 57 60 61 65 69 71 76 79 87 94 97 102 105 106 109 110 112 116 119 122 125 -2147483647 -2147483647 -2147483647 -2147483647 -2147483647 -2147483647
62 64 64 59 56 51 46 43 45 44 42 42 39 36 33 33 32 31 31 30 29 28 28 27 27 26 25 24 24 22 23 23 22 21 21 20 20 20 20 20 19 19 19 19 19 19 20 20 20 20 22 24 24 26 26 26 25 26 26 26 26 28 26 25 22 22 21 21 21 21 22 22 22 22 22 22 24 25 30 21 23 23 23 22 23 24 26 31 31 30 30 30 30 32 33 37 41 42 44 42 41 41 43 42 41 42 42 42 49 45 42 41 40 39 36 39 43 46 45 35 35 35 32 32 32 29 29 29 29 35 27 27 28 29 28 28 30 31 31 31 33 34 31 39 51 58 47 39 38 40 48 48 45 38 41 37 37 37 43 51 54 69 69 59 46 40 38 37 38 40 45 47 36 36 44 41 36 35 35 38 47 47 44 38 38 43 41 37 37 36 38 38 37 37 37 37 39 39 40 41 41 43 43 44 44 45 45 47 48 50 51 55 59 60 61 63 67 72 72 76 82 90 96 100 105 106 109 109 114 118 120 122 125 -2147483647 -2147483647 -2147483647 -2147483647 -2147483647 -2147483647 -2147483647
66 66 69 62 57 51 47 45 43 42 42 42 40 39 36 33 33 31 31 31 29 28 28 27 27 27 26 26 24 24 24 23 23 22 21 20 20 20 20 20 19 19 19 19 19 20 20 21 23 23 23 24 26 27 27 27 26 26 26 26 29 26 25 25 22 22 22 21 21 21 21 22 22 22 22 25 25 29 25 21 21 21 22 21 22 24 26 30 30 30 30 30 30 32 35 39 42 44 48 44 44 44 47 51 47 44 48 51 52 45 48 45 43 42 42 46 56 46 43 38 38 39 39 35 32 32 29 29 29 32 27 26 28 28 28 29 29 31 31 34 34 34 31 38 52 44 43 39 37 41 45 39 36 37 38 40 37 37 41 55 50 43 51 54 59 53 43 41 35 38 46 36 34 34 35 37 36 37 36 40 48 44 45 40 40 45 41 38 38 36 36 37 38 37 38 39 39 41 41 41 43 43 44 44 45 47 47 48 50 52 53 58 61 63 62 66 70 74 79 80 83 89 96 101 107 110 113 116 118 120 123 125 -2147483647 -2147483647 -2147483647 -2147483647 -2147483647 -2147483647 -2147483647 -2147483647
69 67 67 64 55 51 49 45 45 42 42 42 43 39 36 36 35 33 30 30 30 30 31 28 28 27 26 26 26 23 23 26 24 23 21 21 20 20 20 20 20 20 20 20 19 20 22 23 23 24 25 25 27 26 26 26 29 29 29 29 29 29 29 26 22 22 22 22 21 21 21 21 22 21 22 23 24 24 24 22 22 22 22 22 22 24 25 28 30 30 30 30 30 32 36 38 42 42 47 48 47 45 48 50 46 45 51 48 52 50 52 52 47 48 49 48 49 49 43 39 40 44 39 33 32 30 29 29 29 28 26 26 28 29 29 31 31 31 34 34 34 32 32 34 47 43 38 38 38 44 42 41 39 36 37 42 41 39 38 40 43 41 49 61 51 46 38 36 36 44 42 36 34 34 36 38 37 37 38 47 46 40 41 41 41 41 39 39 40 39 38 37 37 38 39 40 40 41 42 44 44 44 44 45 47 47 48 50 52 54 55 58 61 69 68 68 73 76 83 90 89 94 99 105 110 111 117 119 121 123 -2147483647 -2147483647 -2147483647 -2147483647 -2147483647 -2147483647 -2147483647 -2147483647 -2147483647 -2147483647
76 71 66 59 54 52 48 45 45 45 45 45 43 40 38 38 36 34 31 30 30 30 31 31 31 28 28 26 26 26 26 26 26 23 21 21 20 20 20 20 20 20 20 20 20 21 21 21 23 24 25 24 25 26 26 26 29 31 31 31 29 29 28 26 24 23 22 22 22 21 21 21 21 22 24 23 25 25 25 25 24 22 24 22 22 22 25 25 29 28 28 30 32 34 36 38 41 41 44 47 44 42 44 48 43 45 47 43 52 47 43 45 49 52 53 52 44 43 42 40 44 40 38 35 32 30 29 29 29 29 27 27 29 30 30 32 33 34 35 35 34 34 32 32 38 44 41 38 41 41 43 57 46 41 37 44 55 37 37 39 41 40 43 51 51 51 46 43 35 35 34 39 36 35 40 42 40 38 38 46 46 41 41 41 42 42 40 41 40 40 39 38 38 40 40 41 41 44 44 44 45 45 45 47 47 49 50 51 54 55 57 62 69 73 72 71 75 83 86 91 100 101 107 110 114 116 119 120 123 -2147483647 -2147483647 -2147483647 -2147483647 -2147483647 -2147483647 -2147483647 -2147483647 -2147483647 -2147483647 -2147483647
79 71 66 64 63 55 48 48 45 45 45 47 42 39 39 39 38 36 33 31 31 29 30 31 31 30 28 28 26 26 26 25 24 23 21 21 21 20 20 20 20 20 20 21 21 21 21 21 23 23 24 24 25 26 26 29 29 32 33 31 28 28 28 31 28 25 25 24 22 22 22 21 21 24 24 24 25 25 25 28 25 25 25 24 22 22 24 28 30 28 29 30 32 37 40 41 41 44 48 48 44 41 43 46 46 43 46 43 46 43 41 44 47 48 48 46 51 46 44 42 42 40 37 35 32 31 29 29 28 27 28 29 31 33 32 33 37 36 37 36 35 33 33 33 35 37 47 41 40 44 48 61 44 41 37 39 44 40 37 41 44 41 41 41 46 42 38 40 33 33 33 33 37 35 43 39 38 38 39 44 46 42 42 43 44 44 44 41 40 40 39 40 40 41 41 41 44 44 46 47 47 47 48 49 49 51 51 54 55 58 61 63 66 74 80 80 79 83 93 98 103 106 109 113 115 119 122 125 -2147483647 -2147483647 -2147483647 -2147483647 -2147483647 -2147483647 -2147483647 -2147483647 -2147483647 -2147483647 -2147483647 -2147483647
78 75 70 66 63 55 50 51 48 45 45 50 45 40 40 40 39 37 36 33 33 30 28 28 28 28 28 28 29 27 27 26 26 25 23 21 21 21 21 21 21 22 21 21 21 22 23 23 23 23 24 25 26 26 27 29 29 31 31 31 28 28 28 32 28 25 26 29 28 25 22 22 23 22 22 22 25 25 24 25 28 25 23 22 25 25 25 28 30 30 30 30 33 37 38 42 44 44 47 42 42 40 43 45 45 43 42 40 41 40 41 43 47 47 42 42 45 54 44 39 38 37 37 34 32 31 31 31 29 27 27 28 30 33 33 36 42 42 37 37 36 34 33 33 34 35 37 36 40 49 49 53 50 43 38 37 37 37 37 43 44 41 36 39 41 41 38 42 39 33 33 36 34 33 38 42 41 39 39 42 47 47 45 46 45 45 45 45 42 41 41 42 42 42 41 43 44 45 46 47 48 51 52 52 52 53 54 55 58 61 63 69 73 76 83 86 94 98 98 103 107 110 114 117 119 122 124 -2147483647 -2147483647 -2147483647 -2147483647 -2147483647 -2147483647 -2147483647 -2147483647 -2147483647 -2147483647 -2147483647 -2147483647 -2147483647
81 75 70 62 57 55 52 53 49 45 45 48 45 42 42 42 40 38 36 34 33 31 31 28 28 28 28 27 28 26 27 28 28 26 24 22 21 21 21 22 23 24 23 23 22 22 23 25 26 24 25 27 29 27 27 29 29 31 32 31 29 28 27 26 26 26 28 27 28 28 22 22 22 21 21 24 24 24 24 24 24 24 22 22 23 25 24 25 28 30 30 34 36 37 39 42 42 43 48 43 41 40 40 39 39 39 42 42 40 40 43 48 49 42 41 42 44 54 53 42 38 37 34 34 33 31 31 30 29 28 27 27 27 31 33 35 36 39 37 37 36 34 34 33 34 34 37 37 43 52 44 48 41 41 41 40 39 37 37 38 37 37 36 38 36 38 38 42 42 43 37 37 34 33 33 38 38 36 42 45 46 46 46 46 44 46 46 46 45 43 42 43 44 43 43 44 44 45 47 48 48 52 56 57 56 55 56 58 59 62 64 68 74 77 81 88 95 103 106 107 112 114 117 120 123 126 -2147483647 -2147483647 -2147483647 -2147483647 -2147483647 -2147483647 -2147483647 -2147483647 -2147483647 -2147483647 -2147483647 -2147483647 -2147483647 -2147483647
76 73 70 61 59 59 60 54 52 47 45 47 47 44 45 46 42 40 37 35 34 33 31 31 30 28 28 28 30 29 26 26 26 27 25 24 22 21 21 23 25 26 26 24 24 24 25 26 26 26 27 27 29 29 29 29 31 29 31 31 31 29 28 27 27 26 27 28 26 25 22 21 22 22 24 28 24 22 23 22 22 24 22 22 22 25 25 27 27 27 30 34 34 36 39 40 40 43 48 46 43 42 42 41 39 38 37 37 37 41 42 40 43 43 40 42 46 52 51 42 39 38 38 37 34 34 31 31 30 29 29 28 27 27 32 39 36 36 36 36 36 37 34 34 34 37 36 37 40 53 44 49 41 41 41 40 40 40 40 43 40 41 37 36 36 38 42 43 38 40 40 36 38 35 35 34 35 36 40 42 47 46 46 47 45 45 45 45 46 45 44 46 44 43 43 45 45 46 47 48 49 53 57 61 62 59 61 61 63 65 68 76 79 81 91 90 93 101 106 113 115 119 122 123 126 -2147483647 -2147483647 -2147483647 -2147483647 -2147483647 -2147483647 -2147483647 -2147483647 -2147483647 -2147483647 -2147483647 -2147483647 -2147483647 -2147483647 -2147483647
75 70 67 62 60 60 66 58 52 49 47 51 50 50 47 50 46 43 40 37 35 34 32 31 31 31 30 28 29 28 26 28 29 28 30 27 24 24 24 24 25 27 27 26 24 27 26 28 27 27 30 29 29 29 28 28 31 31 32 32 32 31 30 31 30 28 28 27 26 24 24 21 21 25 25 23 24 21 21 21 21 21 21 22 24 25 27 27 34 27 30 30 32 36 39 41 41 44 47 47 47 47 45 42 41 39 41 37 39 46 43 38 39 43 43 41 50 51 55 44 41 41 39 37 37 37 35 34 31 32 29 28 27 28 32 33 34 39 38 36 35 37 37 34 36 39 37 43 40 43 46 45 45 47 43 41 42 42 42 44 42 43 44 37 37 37 38 38 40 37 41 36 35 35 35 34 35 36 39 42 45 43 44 46 46 46 46 45 47 46 46 47 44 44 45 45 46 47 48 49 52 56 60 64 67 68 71 64 66 72 74 83 91 89 96 101 101 105 112 117 118 121 124 126 128 -2147483647 -2147483647 -2147483647 -2147483647 -2147483647 -2147483647 -2147483647 -2147483647 -2147483647 -2147483647 -2147483647 -2147483647 -2147483647 -2147483647 -2147483647
67 77 72 67 62 59 64 64 56 50 49 56 52 57 47 45 52 47 45 44 37 34 34 33 33 33 33 30 28 28 27 29 30 30 30 30 27 27 27 28 28 27 28 27 27 27 29 31 29 27 30 30 30 29 30 31 32 32 32 33 35 32 32 36 33 31 31 28 27 27 24 23 21 21 22 22 22 23 21 21 21 21 21 24 26 28 27 30 37 35 35 33 36 39 45 49 45 45 47 49 48 47 46 44 44 44 41 38 42 48 42 38 39 46 46 40 46 45 59 52 43 41 40 38 39 40 40 37 34 32 34 32 27 28 32 32 35 39 38 36 35 35 34 34 34 36 39 40 40 45 44 50 55 48 44 44 44 47 44 42 42 41 41 39 40 37 36 41 39 36 38 37 37 35 36 36 36 37 39 45 48 45 43 43 42 43 46 46 46 46 49 50 47 46 46 47 49 49 51 51 53 57 59 62 64 69 79 75 73 75 81 89 95 94 98 104 110 114 117 120 122 125 126 129 -2147483647 -2147483647 -2147483647 -2147483647 -2147483647 -2147483647 -2147483647 -2147483647 -2147483647 -2147483647 -2147483647 -2147483647 -2147483647 -2147483647 -2147483647 -2147483647
48 70 67 62 62 69 69 61 54 51 51 61 57 59 57 49 49 54 54 53 45 35 34 35 37 38 35 32 29 29 29 31 31 32 32 32 30 30 31 30 30 29 28 27 27 27 29 29 28 27 30 31 31 31 32 32 36 39 35 35 39 39 39 40 36 31 31 28 27 25 24 24 22 21 22 25 25 24 21 21 21 21 22 24 27 34 32 31 39 42 42 39 39 43 50 50 48 50 50 51 46 42 43 46 40 41 42 38 38 42 39 38 38 40 45 40 41 43 57 57 48 43 45 43 43 42 41 38 35 32 34 29 29 26 29 32 35 40 41 35 34 36 36 36 34 35 38 39 42 50 52 51 57 52 47 50 54 59 48 45 45 42 42 39 41 40 39 38 38 37 37 42 42 38 38 38 36 38 39 46 50 46 45 46 45 45 44 44 47 49 51 51 48 51 49 51 51 53 52 53 56 59 61 62 66 75 81 86 84 84 90 90 99 104 103 109 114 119 121 125 127 128 -2147483647 -2147483647 -2147483647 -2147483647 -2147483647 -2147483647 -2147483647 -2147483647 -2147483647 -2147483647 -2147483647 -2147483647 -2147483647 -2147483647 -2147483647 -2147483647 -2147483647 -2147483647
45 55 65 59 59 66 72 59 54 56 54 57 63 59 63 54 49 51 51 56 46 37 36 36 37 38 35 32 30 31 31 33 34 36 35 32 32 33 32 35 38 32 30 30 29 29 29 29 27 25 31 31 31 32 31 32 40 39 37 36 39 41 43 39 39 25 29 30 28 27 24 24 22 24 23 25 23 22 22 20 20 21 22 24 27 29 31 27 31 42 47 43 41 45 52 50 49 52 59 42 39 41 39 41 39 40 42 38 37 38 38 38 38 39 39 40 44 51 56 55 49 48 50 49 48 45 42 38 35 34 35 32 29 29 29 32 38 39 38 35 34 36 39 38 36 37 39 42 43 45 51 55 63 52 50 54 66 59 56 53 49 47 45 42 42 46 47 42 39 38 38 38 41 43 43 43 40 37 39 43 43 46 49 49 48 47 45 51 51 52 53 49 48 48 50 51 52 53 55 56 58 61 64 67 73 74 79 90 96 98 102 96 102 106 111 116 120 123 126 128 130 -2147483647 -2147483647 -2147483647 -2147483647 -2147483647 -2147483647 -2147483647 -2147483647 -2147483647 -2147483647 -2147483647 -2147483647 -2147483647 -2147483647 -2147483647 -2147483647 -2147483647 -2147483647 -2147483647
45 45 58 51 48 56 66 63 58 53 57 58 63 68 63 63 54 52 58 60 48 40 40 36 36 36 36 34 35 34 34 36 36 38 38 37 35 33 33 37 34 33 35 30 30 31 31 26 23 26 31 31 27 24 31 31 39 40 39 38 39 41 45 36 27 23 25 27 27 24 23 22 22 23 23 22 22 22 20 21 20 21 22 22 27 28 28 28 30 37 47 45 43 44 49 54 54 55 53 44 37 35 35 35 38 39 38 36 37 36 37 38 39 39 43 46 48 55 64 56 54 56 56 56 56 51 43 41 39 38 38 33 32 30 29 30 33 37 34 38 34 35 38 36 36 39 44 49 54 56 54 58 60 66 57 59 61 60 59 56 52 50 47 46 46 55 49 46 44 40 39 38 38 41 40 41 41 38 39 39 39 42 48 48 52 53 46 45 49 52 55 52 51 52 51 52 53 55 56 59 61 64 66 71 75 81 85 88 93 100 107 108 106 112 119 125 127 128 129 131 -2147483647 -2147483647 -2147483647 -2147483647 -2147483647 -2147483647 -2147483647 -2147483647 -2147483647 -2147483647 -2147483647 -2147483647 -2147483647 -2147483647 -2147483647 -2147483647 -2147483647 -2147483647 -2147483647 -2147483647
43 42 44 42 60 56 66 71 61 54 54 57 66 72 69 66 56 51 51 51 48 48 42 39 36 38 38 37 38 34 36 39 39 38 38 36 37 35 30 33 36 38 34 25 21 20 23 26 26 23 24 25 19 20 20 20 33 39 38 39 39 36 33 33 25 22 22 22 22 23 24 22 28 21 28 24 22 22 20 21 22 22 22 22 25 26 26 26 28 30 39 47 47 49 49 61 59 46 40 37 35 35 36 34 36 38 38 37 36 36 38 38 41 44 45 49 56 62 65 57 57 57 63 61 58 51 46 44 43 43 44 39 40 36 31 30 30 35 33 33 33 34 36 36 39 43 50 55 62 55 55 61 66 70 64 66 73 69 68 64 56 55 51 48 48 60 59 51 47 42 41 41 43 43 41 40 41 42 41 38 40 40 43 44 48 45 45 45 51 54 58 55 53 53 53 53 56 58 59 62 64 67 74 80 83 84 89 94 100 103 104 115 118 119 126 129 131 131 132 133 -2147483647 -2147483647 -2147483647 -2147483647 -2147483647 -2147483647 -2147483647 -2147483647 -2147483647 -2147483647 -2147483647 -2147483647 -2147483647 -2147483647 -2147483647 -2147483647 -2147483647 -2147483647 -2147483647 -2147483647
40 39 37 39 56 64 72 71 58 56 58 57 60 66 68 60 51 55 53 50 48 46 42 39 40 41 40 40 39 37 34 37 37 41 40 39 36 29 23 23 39 36 32 29 22 19 21 23 27 24 22 19 19 19 19 20 28 39 36 43 42 31 28 28 22 22 22 22 22 24 22 22 22 20 20 21 20 21 21 22 22 22 22 22 23 25 25 25 29 31 31 36 49 49 44 38 40 44 45 38 36 36 39 35 34 38 40 39 38 38 38 40 43 46 47 52 56 68 69 67 63 63 70 63 59 53 50 53 49 46 49 46 47 41 36 31 32 33 34 33 36 36 37 43 45 50 55 61 66 63 60 70 77 77 70 77 73 78 70 63 59 56 59 57 54 64 61 61 52 46 45 46 51 50 46 49 47 44 42 39 39 45 41 43 47 46 44 46 52 56 58 56 54 53 54 56 57 59 62 65 68 72 76 82 87 91 94 96 100 107 112 116 121 127 130 133 133 134 134 -2147483647 -2147483647 -2147483647 -2147483647 -2147483647 -2147483647 -2147483647 -2147483647 -2147483647 -2147483647 -2147483647 -2147483647 -2147483647 -2147483647 -2147483647 -2147483647 -2147483647 -2147483647 -2147483647 -2147483647 -2147483647
40 38 36 39 54 56 82 71 60 61 64 63 66 68 68 66 58 60 62 59 48 45 43 41 41 42 45 46 46 40 39 38 37 38 36 40 37 34 23 20 22 20 18 22 30 26 20 20 28 20 19 17 17 19 19 19 20 24 26 36 33 25 28 23 22 22 22 22 25 25 22 22 21 20 20 20 20 22 22 28 25 22 22 22 23 24 24 24 24 28 31 45 49 47 36 34 29 30 34 36 34 32 37 35 33 34 39 41 39 36 39 44 47 48 50 46 45 51 53 59 60 67 68 65 60 59 55 60 58 57 56 63 50 47 45 39 33 33 33 36 40 46 47 52 52 54 63 71 75 68 64 70 82 84 84 87 84 84 80 66 64 67 68 69 63 71 71 63 54 55 57 50 52 51 52 53 48 45 45 45 43 47 43 43 44 47 45 49 50 53 57 57 57 56 56 56 59 62 66 68 71 78 82 85 88 95 100 102 105 110 117 120 126 130 133 134 135 136 -2147483647 -2147483647 -2147483647 -2147483647 -2147483647 -2147483647 -2147483647 -2147483647 -2147483647 -2147483647 -2147483647 -2147483647 -2147483647 -2147483647 -2147483647 -2147483647 -2147483647 -2147483647 -2147483647 -2147483647 -2147483647 -2147483647
40 37 35 35 41 60 68 58 70 64 78 74 72 66 63 60 61 68 67 61 51 47 46 42 43 50 53 54 51 44 43 42 39 36 41 46 43 34 21 18 16 15 15 15 16 16 23 18 18 20 19 16 16 16 19 19 20 24 29 27 25 22 22 22 23 23 22 22 25 25 25 23 22 21 20 20 20 22 22 28 25 23 25 21 22 23 24 24 24 27 31 39 43 48 32 28 27 28 36 41 43 32 31 31 33 34 34 34 34 34 35 41 39 44 45 42 47 48 42 40 48 55 52 60 67 63 61 67 67 62 60 53 56 56 53 44 37 34 36 37 40 50 56 64 63 63 65 64 75 79 77 72 78 85 94 91 89 90 90 71 71 82 79 75 70 72 78 73 73 76 74 54 54 54 51 49 46 51 56 58 47 50 45 46 45 46 47 48 50 52 54 57 57 56 56 56 60 64 67 72 76 79 86 91 95 96 99 107 110 116 121 124 129 131 134 137 137 138 -2147483647 -2147483647 -2147483647 -2147483647 -2147483647 -2147483647 -2147483647 -2147483647 -2147483647 -2147483647 -2147483647 -2147483647 -2147483647 -2147483647 -2147483647 -2147483647 -2147483647 -2147483647 -2147483647 -2147483647 -2147483647 -2147483647
40 37 35 33 32 36 39 34 57 63 74 78 74 72 74 71 66 69 69 65 53 53 52 45 42 48 55 54 51 48 50 47 42 42 39 27 29 21 21 17 16 15 15 15 15 15 15 15 15 15 15 15 16 16 18 19 20 20 23 23 23 23 23 23 23 23 23 22 22 22 22 22 21 21 21 20 20 21 22 23 27 25 24 23 22 23 24 24 24 26 28 34 43 45 29 26 25 25 29 35 35 29 31 31 31 32 32 32 33 33 34 35 39 43 43 43 37 40 45 52 52 50 43 52 60 66 66 61 60 57 50 49 52 47 42 41 37 37 41 44 44 49 67 73 66 58 59 69 80 84 83 83 84 100 93 91 91 93 91 80 78 93 87 86 83 77 78 84 82 74 64 63 63 63 57 55 57 56 64 61 52 54 52 49 48 48 50 50 53 52 54 57 59 58 58 60 64 67 71 75 81 87 89 93 98 102 105 111 114 119 124 127 131 133 136 172 174 176 -2147483647 -2147483647 -2147483647 -2147483647 -2147483647 -2147483647 -2147483647 -2147483647 -2147483647 -2147483647 -2147483647 -2147483647 -2147483647 -2147483647 -2147483647 -2147483647 -2147483647 -2147483647 -2147483647 -2147483647 -2147483647 -2147483647
38 36 34 32 31 31 31 32 56 62 63 74 73 82 79 71 68 66 66 64 54 52 49 44 45 45 47 51 55 53 53 42 39 30 23 18 16 16 17 17 15 15 15 15 15 15 15 15 15 15 15 15 16 17 19 19 20 20 20 22 22 23 23 24 24 24 23 22 22 22 22 22 22 22 22 22 23 22 23 23 23 23 23 25 22 22 22 24 24 25 27 34 41 33 27 25 25 25 25 26 26 26 29 29 31 31 31 30 31 33 34 35 43 39 36 37 36 42 48 42 42 52 39 40 59 62 55 51 57 60 50 50 54 57 49 41 40 38 44 44 47 51 66 66 67 56 58 64 74 67 70 81 78 87 89 82 80 94 95 87 88 92 93 90 90 88 84 91 87 81 75 76 74 68 63 65 69 69 71 67 59 59 55 54 51 50 52 54 57 58 57 59 61 62 62 66 67 71 74 81 85 90 96 99 102 107 109 115 119 123 125 130 132 170 138 174 174 -2147483647 -2147483647 -2147483647 -2147483647 -2147483647 -2147483647 -2147483647 -2147483647 -2147483647 -2147483647 -2147483647 -2147483647 -2147483647 -2147483647 -2147483647 -2147483647 -2147483647 -2147483647 -2147483647 -2147483647 -2147483647 -2147483647 -2147483647
38 37 35 31 31 29 29 36 55 62 65 69 74 75 76 71 71 68 66 62 60 54 50 48 46 45 46 48 57 59 53 30 23 21 17 17 15 15 15 15 15 14 14 14 15 15 15 15 15 15 15 15 16 17 19 19 20 20 21 22 23 23 23 24 25 25 25 24 23 22 22 22 22 22 23 23 23 23 23 23 23 23 22 22 22 22 22 23 24 25 25 27 27 28 25 25 25 24 24 26 26 26 29 29 29 29 29 30 30 31 32 34 34 35 35 35 35 36 38 38 40 41 38 39 49 69 61 56 51 60 53 54 54 56 62 46 45 42 42 48 55 64 55 71 64 53 59 70 66 62 68 73 65 65 71 72 78 90 84 93 78 84 93 96 95 96 92 95 95 90 82 85 79 74 71 71 71 68 62 58 57 54 53 56 56 54 55 56 57 60 61 62 63 64 69 72 73 75 79 88 91 93 97 101 104 109 114 118 122 125 128 131 133 136 138 173 -2147483647 -2147483647 -2147483647 -2147483647 -2147483647 -2147483647 -2147483647 -2147483647 -2147483647 -2147483647 -2147483647 -2147483647 -2147483647 -2147483647 -2147483647 -2147483647 -2147483647 -2147483647 -2147483647 -2147483647 -2147483647 -2147483647 -2147483647 -2147483647
39 38 40 32 31 29 29 29 35 58 65 68 74 74 73 73 71 69 68 63 60 54 50 53 50 50 47 44 44 44 30 24 21 18 17 15 15 15 14 14 14 14 14 14 14 15 15 15 15 15 15 15 17 18 19 19 19 20 20 23 23 24 25 25 25 25 25 25 25 23 23 23 23 23 23 23 23 23 23 23 23 23 22 22 22 22 23 23 24 24 24 25 25 25 25 25 24 24 25 26 26 29 33 31 31 31 31 29 29 31 31 31 32 33 33 34 35 36 35 35 38 39 38 38 39 54 62 55 57 51 54 56 55 61 58 55 54 48 45 48 52 61 58 58 52 55 65 75 66 58 62 69 60 60 60 64 69 75 92 83 72 65 89 89 102 107 100 100 100 95 92 92 84 81 80 79 79 74 60 53 54 55 54 55 57 57 57 59 61 64 69 69 69 70 73 79 81 84 86 91 95 98 102 106 108 114 117 120 124 127 130 132 135 137 -2147483647 -2147483647 -2147483647 -2147483647 -2147483647 -2147483647 -2147483647 -2147483647 -2147483647 -2147483647 -2147483647 -2147483647 -2147483647 -2147483647 -2147483647 -2147483647 -2147483647 -2147483647 -2147483647 -2147483647 -2147483647 -2147483647 -2147483647 -2147483647 -2147483647 -2147483647
39 37 40 35 31 29 27 27 33 49 65 69 72 72 73 71 70 68 65 62 57 53 53 53 53 54 50 44 33 26 25 19 21 18 17 15 15 14 14 14 14 14 14 14 14 15 15 15 15 15 15 16 17 18 19 19 19 20 22 23 23 25 26 26 26 25 25 25 25 25 24 23 23 23 23 24 24 24 23 23 23 23 22 22 22 22 23 23 24 24 24 25 25 25 25 25 26 26 26 26 27 29 31 36 36 36 31 27 29 29 29 29 30 32 32 32 33 35 35 35 38 38 38 38 42 57 62 59 59 55 49 52 58 59 53 52 51 47 47 48 52 52 52 51 52 63 69 74 70 62 59 60 59 62 72 79 80 88 83 65 55 62 66 79 104 107 104 105 105 104 103 99 95 92 88 91 87 80 66 58 57 56 57 56 57 58 60 62 64 65 68 73 75 80 84 86 89 89 91 94 100 103 106 110 113 116 119 124 127 129 132 134 136 -2147483647 -2147483647 -2147483647 -2147483647 -2147483647 -2147483647 -2147483647 -2147483647 -2147483647 -2147483647 -2147483647 -2147483647 -2147483647 -2147483647 -2147483647 -2147483647 -2147483647 -2147483647 -2147483647 -2147483647 -2147483647 -2147483647 -2147483647 -2147483647 -2147483647 -2147483647 -2147483647
42 38 42 35 32 29 29 28 28 34 41 43 42 50 61 72 70 68 66 65 60 57 60 59 57 58 58 41 27 21 18 17 17 16 16 16 15 15 14 14 14 14 14 14 14 15 15 15 15 15 16 16 17 18 18 19 20 22 23 25 26 26 26 27 26 26 26 25 25 25 25 25 25 25 24 24 24 24 24 24 24 24 24 23 23 23 23 24 24 24 25 25 26 26 26 26 27 26 26 27 28 29 30 30 31 31 30 28 27 27 29 29 29 31 32 32 32 32 35 35 38 38 37 38 39 46 47 63 62 58 52 56 62 63 61 58 55 53 47 53 51 46 49 51 57 70 75 66 63 60 57 58 60 66 73 73 77 73 65 59 51 58 64 72 83 108 110 110 110 111 107 103 104 101 98 88 72 66 64 60 60 61 59 61 61 63 65 66 68 69 71 73 76 80 84 88 93 94 97 99 103 106 110 114 115 119 122 125 129 131 133 135 -2147483647 -2147483647 -2147483647 -2147483647 -2147483647 -2147483647 -2147483647 -2147483647 -2147483647 -2147483647 -2147483647 -2147483647 -2147483647 -2147483647 -2147483647 -2147483647 -2147483647 -2147483647 -2147483647 -2147483647 -2147483647 -2147483647 -2147483647 -2147483647 -2147483647 -2147483647 -2147483647 -2147483647
46 38 38 40 32 31 29 26 28 27 28 27 30 39 58 72 70 70 69 68 63 62 62 58 57 58 56 40 24 19 17 17 15 15 15 15 15 15 15 15 15 14 14 14 14 15 15 15 15 16 16 16 18 18 20 20 22 22 24 25 26 27 29 28 28 28 28 26 26 26 26 25 25 25 25 25 25 25 25 25 25 25 25 24 23 23 24 24 24 24 25 26 28 27 27 27 28 28 28 28 28 28 29 29 30 29 28 28 28 27 27 27 29 29 31 32 32 33 35 36 38 38 37 37 39 39 43 55 64 59 55 56 60 65 65 59 54 51 48 54 48 46 51 56 57 66 72 72 65 55 55 56 64 63 70 76 70 64 70 59 56 65 72 80 110 110 95 113 114 96 85 85 83 92 96 85 73 66 65 65 64 64 64 64 66 68 68 70 72 73 77 78 81 86 90 92 95 99 101 104 107 110 113 117 118 123 125 128 130 133 134 -2147483647 -2147483647 -2147483647 -2147483647 -2147483647 -2147483647 -2147483647 -2147483647 -2147483647 -2147483647 -2147483647 -2147483647 -2147483647 -2147483647 -2147483647 -2147483647 -2147483647 -2147483647 -2147483647 -2147483647 -2147483647 -2147483647 -2147483647 -2147483647 -2147483647 -2147483647 -2147483647 -2147483647 -2147483647
40 37 35 39 35 30 30 28 26 25 25 30 33 38 47 42 51 71 73 72 70 67 64 59 63 62 53 36 27 19 17 16 15 15 15 15 15 16 16 15 15 15 15 15 15 15 15 15 16 16 16 17 18 20 21 22 24 25 25 25 26 28 29 29 29 29 28 28 28 28 27 27 26 26 26 26 26 26 26 26 25 25 25 25 25 24 24 24 24 26 26 27 27 28 29 29 29 29 28 28 28 28 29 29 29 29 28 28 28 28 27 27 29 29 31 32 33 35 36 36 36 38 38 37 39 39 44 52 66 56 53 59 64 68 70 63 60 55 49 49 48 48 49 53 60 71 64 55 56 58 52 56 58 62 71 77 62 62 70 58 55 67 90 93 80 75 69 98 112 103 71 77 69 86 103 91 79 77 74 73 68 67 63 64 66 69 70 72 75 80 81 82 85 89 92 93 98 101 104 108 110 113 117 118 121 123 128 130 133 134 -2147483647 -2147483647 -2147483647 -2147483647 -2147483647 -2147483647 -2147483647 -2147483647 -2147483647 -2147483647 -2147483647 -2147483647 -2147483647 -2147483647 -2147483647 -2147483647 -2147483647 -2147483647 -2147483647 -2147483647 -2147483647 -2147483647 -2147483647 -2147483647 -2147483647 -2147483647 -2147483647 -2147483647 -2147483647 -2147483647
37 36 34 35 38 33 32 33 26 26 25 27 27 27 30 32 39 60 61 64 55 48 44 44 53 48 45 42 27 19 17 16 15 15 15 15 15 16 16 16 15 15 15 15 15 15 15 16 16 16 16 19 19 21 23 25 25 26 28 28 29 29 30 30 30 30 30 29 29 28 27 27 27 27 27 27 27 27 27 26 26 25 25 25 25 25 25 26 26 26 27 27 29 29 30 30 31 29 29 29 29 29 29 29 29 28 28 28 28 27 27 27 28 31 32 34 35 35 35 36 36 38 38 38 38 39 42 48 55 53 53 59 70 71 70 63 64 60 58 53 50 54 58 57 57 55 55 56 55 53 52 52 58 68 77 78 63 54 57 62 65 64 72 90 66 65 70 71 78 84 69 64 75 98 110 80 78 72 75 71 70 68 66 67 68 70 74 77 81 86 88 91 92 95 97 101 103 106 109 111 113 117 118 121 124 126 129 132 -2147483647 -2147483647 -2147483647 -2147483647 -2147483647 -2147483647 -2147483647 -2147483647 -2147483647 -2147483647 -2147483647 -2147483647 -2147483647 -2147483647 -2147483647 -2147483647 -2147483647 -2147483647 -2147483647 -2147483647 -2147483647 -2147483647 -2147483647 -2147483647 -2147483647 -2147483647 -2147483647 -2147483647 -2147483647 -2147483647 -2147483647 -2147483647
37 36 36 36 41 35 35 32 27 27 26 25 25 30 33 43 51 48 43 48 46 39 36 37 39 36 38 39 27 20 17 17 16 15 15 15 15 16 16 17 17 17 16 16 16 16 16 16 16 17 19 19 21 23 23 26 26 28 28 29 30 30 30 31 30 30 30 30 29 29 29 27 27 27 27 27 27 27 27 27 27 27 26 25 25 25 26 26 26 27 27 29 30 30 30 30 30 29 29 30 30 29 29 29 30 30 29 28 28 27 26 27 28 31 34 35 34 34 35 36 38 37 38 36 36 39 41 52 56 54 53 54 56 57 57 58 64 64 61 48 51 61 61 56 55 55 54 55 60 58 54 53 59 67 71 67 62 57 60 62 66 72 73 69 63 66 71 81 63 84 65 71 75 113 85 70 58 59 57 59 63 65 65 69 71 74 79 83 84 90 93 96 97 101 103 105 107 109 112 114 116 119 121 124 127 129 132 -2147483647 -2147483647 -2147483647 -2147483647 -2147483647 -2147483647 -2147483647 -2147483647 -2147483647 -2147483647 -2147483647 -2147483647 -2147483647 -2147483647 -2147483647 -2147483647 -2147483647 -2147483647 -2147483647 -2147483647 -2147483647 -2147483647 -2147483647 -2147483647 -2147483647 -2147483647 -2147483647 -2147483647 -2147483647 -2147483647 -2147483647 -2147483647 -2147483647
41 39 35 34 39 39 40 38 29 31 27 27 27 28 35 48 43 45 42 48 41 40 33 33 33 34 38 35 34 24 20 17 17 15 16 15 16 16 17 17 17 17 17 16 16 16 16 16 18 19 19 22 22 24 26 26 27 28 29 30 32 33 33 33 33 32 32 32 31 29 29 29 29 29 28 27 27 27 27 27 27 27 26 26 26 26 26 26 27 27 30 30 31 31 30 30 30 32 32 33 33 33 31 31 31 31 31 30 30 28 28 26 28 31 37 38 35 34 34 36 40 39 37 38 36 37 41 53 60 56 57 57 58 58 55 57 53 51 51 50 54 61 63 61 57 55 55 57 56 56 56 56 60 63 63 64 62 59 56 57 65 66 70 65 62 67 69 66 59 62 68 71 76 92 66 57 52 50 56 56 59 61 65 70 73 79 83 89 93 94 97 101 104 106 108 109 111 113 114 117 119 121 123 126 128 131 -2147483647 -2147483647 -2147483647 -2147483647 -2147483647 -2147483647 -2147483647 -2147483647 -2147483647 -2147483647 -2147483647 -2147483647 -2147483647 -2147483647 -2147483647 -2147483647 -2147483647 -2147483647 -2147483647 -2147483647 -2147483647 -2147483647 -2147483647 -2147483647 -2147483647 -2147483647 -2147483647 -2147483647 -2147483647 -2147483647 -2147483647 -2147483647 -2147483647 -2147483647
37 35 35 37 36 39 44 44 36 33 30 30 32 30 39 43 43 42 40 37 38 37 33 31 33 35 33 35 38 26 23 20 17 16 16 15 16 16 17 17 17 17 17 17 17 17 17 18 18 19 21 22 25 26 27 28 30 30 32 34 35 35 35 34 34 34 34 33 32 32 32 32 29 29 29 29 29 29 29 27 28 29 28 26 26 26 27 27 28 29 29 30 30 30 30 30 29 31 33 32 31 31 31 33 37 37 37 35 31 29 27 26 26 30 34 34 34 31 34 36 37 37 37 41 38 37 44 51 59 57 58 61 60 58 54 58 56 51 50 50 53 57 61 59 57 57 56 56 57 56 55 58 67 68 64 64 62 62 59 60 62 63 66 69 64 64 68 62 60 66 73 78 70 63 59 55 52 52 55 55 58 63 70 75 79 83 89 94 101 104 104 107 108 110 110 112 113 115 117 120 121 124 126 128 130 -2147483647 -2147483647 -2147483647 -2147483647 -2147483647 -2147483647 -2147483647 -2147483647 -2147483647 -2147483647 -2147483647 -2147483647 -2147483647 -2147483647 -2147483647 -2147483647 -2147483647 -2147483647 -2147483647 -2147483647 -2147483647 -2147483647 -2147483647 -2147483647 -2147483647 -2147483647 -2147483647 -2147483647 -2147483647 -2147483647 -2147483647 -2147483647 -2147483647 -2147483647 -2147483647
36 35 34 35 35 41 49 51 50 38 34 34 38 37 43 43 39 37 35 35 33 31 31 29 31 32 32 35 34 26 23 20 19 17 17 16 17 17 17 17 20 20 18 18 18 18 18 18 19 21 22 25 25 27 28 30 33 35 35 36 38 38 38 37 37 37 36 35 34 34 34 32 32 31 30 29 29 29 29 29 29 29 29 28 28 27 27 29 29 29 30 29 28 29 29 29 29 31 31 31 30 30 30 31 33 33 35 37 30 30 29 26 27 31 33 33 31 31 34 36 36 36 37 38 36 36 44 45 55 55 59 63 60 57 54 56 59 57 54 50 54 59 62 63 63 62 60 57 56 56 58 58 59 61 62 65 68 64 63 60 62 60 66 69 64 63 67 62 64 66 66 69 68 64 60 57 56 54 55 58 62 67 72 79 87 95 100 102 107 110 110 112 111 112 113 113 116 118 120 122 124 126 128 130 -2147483647 -2147483647 -2147483647 -2147483647 -2147483647 -2147483647 -2147483647 -2147483647 -2147483647 -2147483647 -2147483647 -2147483647 -2147483647 -2147483647 -2147483647 -2147483647 -2147483647 -2147483647 -2147483647 -2147483647 -2147483647 -2147483647 -2147483647 -2147483647 -2147483647 -2147483647 -2147483647 -2147483647 -2147483647 -2147483647 -2147483647 -2147483647 -2147483647 -2147483647 -2147483647 -2147483647
35 37 40 39 36 37 41 44 49 47 43 43 47 43 39 39 36 35 34 35 38 33 30 27 33 34 34 34 35 28 23 20 20 17 17 17 17 17 20 20 20 20 21 20 19 18 18 18 20 21 23 25 26 27 29 32 33 36 38 41 42 42 42 40 40 40 39 38 38 37 35 35 34 33 32 31 30 30 30 29 29 29 29 29 29 29 29 29 31 31 31 30 30 29 29 29 29 31 31 29 29 29 29 29 29 29 31 32 29 30 29 26 28 31 31 35 34 31 36 40 39 34 37 40 36 35 39 45 53 53 57 59 63 61 57 54 61 58 54 51 56 61 67 69 65 67 64 62 62 59 59 59 59 60 60 66 65 67 65 62 61 62 67 70 69 65 64 63 65 68 68 66 63 67 68 64 60 59 60 61 66 72 76 82 91 100 110 116 117 117 115 114 115 114 116 116 119 121 122 124 126 128 130 -2147483647 -2147483647 -2147483647 -2147483647 -2147483647 -2147483647 -2147483647 -2147483647 -2147483647 -2147483647 -2147483647 -2147483647 -2147483647 -2147483647 -2147483647 -2147483647 -2147483647 -2147483647 -2147483647 -2147483647 -2147483647 -2147483647 -2147483647 -2147483647 -2147483647 -2147483647 -2147483647 -2147483647 -2147483647 -2147483647 -2147483647 -2147483647 -2147483647 -2147483647 -2147483647 -2147483647 -2147483647
37 38 43 47 38 38 39 41 42 48 58 53 57 49 43 42 38 33 31 31 32 35 31 27 35 39 41 45 38 33 29 23 20 20 19 17 17 20 20 20 21 21 23 21 21 21 21 20 21 23 24 25 28 29 32 34 36 38 40 42 43 43 43 43 43 43 43 41 41 40 38 38 36 36 35 33 33 32 30 30 30 30 29 29 29 29 29 31 35 38 34 32 30 30 30 31 31 31 31 30 29 28 29 28 29 28 29 28 27 26 26 26 26 28 29 30 33 30 37 36 36 34 37 41 36 39 48 53 57 55 54 55 57 57 54 54 57 63 60 53 57 63 69 68 65 64 67 68 69 69 69 68 66 65 63 66 64 69 73 71 65 64 63 70 71 66 64 68 68 66 65 64 64 70 70 66 65 64 65 66 71 78 83 93 100 110 115 123 121 116 115 114 115 116 118 119 121 122 124 126 128 130 -2147483647 -2147483647 -2147483647 -2147483647 -2147483647 -2147483647 -2147483647 -2147483647 -2147483647 -2147483647 -2147483647 -2147483647 -2147483647 -2147483647 -2147483647 -2147483647 -2147483647 -2147483647 -2147483647 -2147483647 -2147483647 -2147483647 -2147483647 -2147483647 -2147483647 -2147483647 -2147483647 -2147483647 -2147483647 -2147483647 -2147483647 -2147483647 -2147483647 -2147483647 -2147483647 -2147483647 -2147483647 -2147483647
35 35 35 34 35 37 38 39 42 49 54 63 56 50 46 44 42 38 35 30 29 32 29 27 30 31 34 34 31 28 27 24 23 20 20 19 20 20 20 22 21 24 24 23 24 23 22 21 22 24 26 28 30 35 38 40 41 43 44 44 45 45 45 44 44 43 44 44 42 42 42 40 39 38 37 36 36 34 33 33 31 31 30 30 30 30 31 31 32 35 34 32 32 32 31 32 33 33 33 31 30 29 28 29 28 29 28 28 28 28 28 27 26 26 26 26 26 26 27 28 28 28 29 29 31 37 40 43 50 53 53 52 58 55 59 54 56 60 59 54 54 57 63 64 65 62 68 72 72 75 75 75 72 69 66 66 65 66 67 74 71 66 65 72 72 68 64 70 69 67 64 64 65 66 69 69 68 69 69 72 76 83 92 102 112 121 130 132 124 120 115 116 116 118 120 121 122 124 126 127 -2147483647 -2147483647 -2147483647 -2147483647 -2147483647 -2147483647 -2147483647 -2147483647 -2147483647 -2147483647 -2147483647 -2147483647 -2147483647 -2147483647 -2147483647 -2147483647 -2147483647 -2147483647 -2147483647 -2147483647 -2147483647 -2147483647 -2147483647 -2147483647 -2147483647 -2147483647 -2147483647 -2147483647 -2147483647 -2147483647 -2147483647 -2147483647 -2147483647 -2147483647 -2147483647 -2147483647 -2147483647 -2147483647 -2147483647 -2147483647
35 35 35 34 34 37 36 39 47 54 48 51 53 48 44 42 40 35 32 32 27 30 27 29 34 34 38 36 33 30 27 26 24 23 21 20 20 20 20 22 22 22 24 23 24 23 22 22 24 27 29 33 36 39 40 43 46 46 46 46 45 45 47 47 45 44 44 44 44 44 43 42 41 40 39 39 38 37 37 34 34 33 31 31 31 31 32 33 35 37 34 33 32 32 32 33 35 37 35 34 33 31 30 29 29 29 29 29 29 28 28 28 28 28 27 26 26 27 27 27 27 26 26 27 30 33 36 39 43 47 49 50 50 50 52 53 52 56 58 58 57 55 60 61 60 64 64 67 65 68 71 73 75 75 75 77 78 75 69 68 71 70 67 66 72 73 70 67 67 66 65 65 65 68 70 70 71 73 75 78 82 89 96 106 116 126 137 127 122 116 116 116 119 121 121 123 125 126 127 -2147483647 -2147483647 -2147483647 -2147483647 -2147483647 -2147483647 -2147483647 -2147483647 -2147483647 -2147483647 -2147483647 -2147483647 -2147483647 -2147483647 -2147483647 -2147483647 -2147483647 -2147483647 -2147483647 -2147483647 -2147483647 -2147483647 -2147483647 -2147483647 -2147483647 -2147483647 -2147483647 -2147483647 -2147483647 -2147483647 -2147483647 -2147483647 -2147483647 -2147483647 -2147483647 -2147483647 -2147483647 -2147483647 -2147483647 -2147483647 -2147483647
38 37 36 34 34 35 39 45 47 45 48 42 48 43 40 40 37 33 32 29 26 26 29 32 31 34 34 33 31 30 27 26 26 24 24 23 21 20 22 22 22 24 24 24 24 23 23 24 25 28 30 34 39 42 42 43 46 47 48 47 47 48 49 49 48 47 46 46 46 46 45 45 44 43 43 42 41 39 39 37 37 34 34 34 34 38 39 45 50 52 44 39 37 34 34 35 37 38 37 35 33 31 30 30 30 30 30 30 29 29 29 29 30 30 30 30 28 28 27 27 26 26 26 26 29 30 32 34 37 39 40 45 48 50 52 52 52 53 55 57 57 57 57 57 60 60 62 62 63 65 67 67 69 72 77 81 81 80 74 69 72 72 73 69 68 74 78 75 70 68 69 69 68 70 71 72 74 76 82 85 89 96 102 110 116 121 123 124 118 116 118 119 121 123 123 125 126 126 -2147483647 -2147483647 -2147483647 -2147483647 -2147483647 -2147483647 -2147483647 -2147483647 -2147483647 -2147483647 -2147483647 -2147483647 -2147483647 -2147483647 -2147483647 -2147483647 -2147483647 -2147483647 -2147483647 -2147483647 -2147483647 -2147483647 -2147483647 -2147483647 -2147483647 -2147483647 -2147483647 -2147483647 -2147483647 -2147483647 -2147483647 -2147483647 -2147483647 -2147483647 -2147483647 -2147483647 -2147483647 -2147483647 -2147483647 -2147483647 -2147483647 -2147483647
40 41 38 37 37 36 36 36 39 39 38 39 41 38 35 34 33 31 29 30 26 26 29 28 29 31 32 33 32 30 29 27 27 27 27 25 24 22 22 23 24 25 24 24 24 24 24 25 27 29 32 37 41 43 43 44 46 47 49 50 48 51 51 50 50 50 49 48 47 48 47 47 47 47 47 46 44 43 41 39 38 37 37 36 36 35 38 43 47 47 42 39 41 37 40 46 46 43 37 35 34 33 31 30 30 32 33 33 32 31 30 30 30 30 30 30 30 28 28 28 27 26 26 26 29 29 31 32 36 39 41 45 48 52 54 55 55 56 57 60 62 60 60 60 61 63 63 67 68 68 68 71 71 71 73 75 74 75 74 74 78 78 75 74 70 74 78 76 78 77 77 75 72 73 74 77 79 82 84 90 94 100 106 111 116 117 122 119 118 119 120 121 123 124 126 127 129 -2147483647 -2147483647 -2147483647 -2147483647 -2147483647 -2147483647 -2147483647 -2147483647 -2147483647 -2147483647 -2147483647 -2147483647 -2147483647 -2147483647 -2147483647 -2147483647 -2147483647 -2147483647 -2147483647 -2147483647 -2147483647 -2147483647 -2147483647 -2147483647 -2147483647 -2147483647 -2147483647 -2147483647 -2147483647 -2147483647 -2147483647 -2147483647 -2147483647 -2147483647 -2147483647 -2147483647 -2147483647 -2147483647 -2147483647 -2147483647 -2147483647 -2147483647 -2147483647
44 44 44 43 41 40 39 39 38 38 38 38 41 40 37 34 34 32 29 28 27 28 30 28 29 31 33 33 33 33 33 33 31 30 27 27 25 25 24 25 25 26 26 25 25 25 25 27 29 30 33 37 39 42 43 47 46 48 50 51 51 52 53 53 53 53 52 51 50 50 50 50 50 50 47 47 47 44 43 42 40 39 38 38 39 39 38 38 40 41 39 39 39 40 43 43 43 48 46 44 39 35 31 32 32 33 36 38 36 35 34 34 33 32 32 31 31 31 31 28 28 28 28 28 29 30 33 36 37 38 41 48 53 55 58 59 60 62 62 63 62 63 65 68 75 77 77 78 78 78 76 76 74 77 77 78 78 80 78 78 78 79 75 72 72 74 75 74 77 75 78 78 76 77 77 80 82 86 89 93 97 102 108 111 115 116 116 116 119 121 123 123 125 127 128 129 -2147483647 -2147483647 -2147483647 -2147483647 -2147483647 -2147483647 -2147483647 -2147483647 -2147483647 -2147483647 -2147483647 -2147483647 -2147483647 -2147483647 -2147483647 -2147483647 -2147483647 -2147483647 -2147483647 -2147483647 -2147483647 -2147483647 -2147483647 -2147483647 -2147483647 -2147483647 -2147483647 -2147483647 -2147483647 -2147483647 -2147483647 -2147483647 -2147483647 -2147483647 -2147483647 -2147483647 -2147483647 -2147483647 -2147483647 -2147483647 -2147483647 -2147483647 -2147483647 -2147483647
51 64 64 53 50 46 45 44 44 41 41 43 44 44 42 40 36 33 30 27 25 30 31 29 30 32 33 33 33 33 33 33 30 30 30 29 28 27 25 25 25 27 26 25 25 27 28 29 30 30 34 36 39 42 43 46 48 48 50 53 54 54 53 53 54 54 54 54 51 51 51 51 51 50 50 50 49 47 46 44 44 45 42 39 39 39 40 40 40 41 41 41 40 40 40 40 40 41 38 39 49 37 43 45 39 36 38 39 39 39 39 38 37 36 35 35 35 33 32 31 32 30 29 29 29 32 36 38 42 45 48 52 56 58 57 57 56 56 58 58 62 62 65 70 72 81 86 86 85 89 87 88 88 89 88 85 87 87 85 83 79 77 76 74 74 74 73 74 78 77 81 79 79 79 82 84 87 89 92 96 101 104 109 112 114 116 117 117 118 122 125 125 127 128 129 -2147483647 -2147483647 -2147483647 -2147483647 -2147483647 -2147483647 -2147483647 -2147483647 -2147483647 -2147483647 -2147483647 -2147483647 -2147483647 -2147483647 -2147483647 -2147483647 -2147483647 -2147483647 -2147483647 -2147483647 -2147483647 -2147483647 -2147483647 -2147483647 -2147483647 -2147483647 -2147483647 -2147483647 -2147483647 -2147483647 -2147483647 -2147483647 -2147483647 -2147483647 -2147483647 -2147483647 -2147483647 -2147483647 -2147483647 -2147483647 -2147483647 -2147483647 -2147483647 -2147483647 -2147483647
65 60 55 54 60 59 56 55 53 52 54 54 50 44 41 39 36 36 33 32 29 29 29 31 32 33 33 37 42 41 37 36 34 34 32 31 31 30 28 27 28 28 27 28 28 30 30 32 35 39 42 48 52 55 55 55 56 56 55 55 56 56 56 56 56 55 55 55 55 55 54 55 53 53 53 52 52 50 50 54 51 51 51 42 41 41 43 44 45 45 46 46 46 46 48 46 43 41 40 38 35 34 33 34 39 38 44 42 39 42 44 44 42 42 44 44 41 42 39 38 36 39 36 30 33 35 39 48 48 45 49 55 62 68 69 68 65 61 63 63 63 62 64 65 69 80 88 88 89 90 87 87 92 93 94 97 99 100 100 97 90 85 83 83 85 80 78 77 78 81 82 83 83 82 85 88 90 92 94 99 102 106 110 113 116 116 116 117 121 124 125 126 126 -2147483647 -2147483647 -2147483647 -2147483647 -2147483647 -2147483647 -2147483647 -2147483647 -2147483647 -2147483647 -2147483647 -2147483647 -2147483647 -2147483647 -2147483647 -2147483647 -2147483647 -2147483647 -2147483647 -2147483647 -2147483647 -2147483647 -2147483647 -2147483647 -2147483647 -2147483647 -2147483647 -2147483647 -2147483647 -2147483647 -2147483647 -2147483647 -2147483647 -2147483647 -2147483647 -2147483647 -2147483647 -2147483647 -2147483647 -2147483647 -2147483647 -2147483647 -2147483647 -2147483647 -2147483647 -2147483647 -2147483647
62 55 57 54 54 56 57 55 56 61 64 66 62 63 60 58 56 44 39 35 36 35 33 32 33 34 38 42 48 49 48 45 45 45 47 47 47 39 32 29 30 30 28 33 37 36 42 42 47 48 50 51 54 59 62 61 59 59 60 61 61 63 63 62 62 62 61 61 60 60 60 60 59 58 58 58 57 54 54 52 51 49 46 43 43 45 46 46 47 47 48 48 48 48 47 46 46 47 44 44 44 39 37 34 33 34 38 38 44 48 48 45 44 40 41 44 46 50 53 50 49 46 43 36 40 42 48 55 49 46 59 66 70 69 67 69 76 80 77 74 70 66 66 65 67 72 75 71 75 81 86 90 94 99 100 104 107 107 109 109 111 107 102 98 97 94 90 81 85 84 85 84 86 86 88 90 93 94 97 101 104 107 111 113 116 118 120 122 123 126 127 -2147483647 -2147483647 -2147483647 -2147483647 -2147483647 -2147483647 -2147483647 -2147483647 -2147483647 -2147483647 -2147483647 -2147483647 -2147483647 -2147483647 -2147483647 -2147483647 -2147483647 -2147483647 -2147483647 -2147483647 -2147483647 -2147483647 -2147483647 -2147483647 -2147483647 -2147483647 -2147483647 -2147483647 -2147483647 -2147483647 -2147483647 -2147483647 -2147483647 -2147483647 -2147483647 -2147483647 -2147483647 -2147483647 -2147483647 -2147483647 -2147483647 -2147483647 -2147483647 -2147483647 -2147483647 -2147483647 -2147483647 -2147483647 -2147483647
61 58 58 57 56 59 60 57 59 62 73 63 60 64 64 66 64 61 58 53 52 43 40 37 37 39 42 51 59 65 70 67 64 59 57 46 39 37 38 37 50 50 55 53 67 64 66 70 70 67 76 79 80 82 88 83 74 72 66 60 59 62 65 67 69 71 68 68 68 65 64 63 62 62 62 61 59 59 56 56 55 55 52 49 51 52 54 52 55 53 53 53 52 51 52 52 49 47 47 44 43 41 38 38 34 37 45 41 44 48 51 48 48 44 49 46 44 47 46 42 40 42 43 45 39 39 36 36 42 44 55 53 60 61 62 57 63 66 69 67 69 76 77 72 73 70 70 76 85 90 93 98 104 106 109 109 110 109 108 105 105 110 109 102 99 96 91 86 87 89 88 85 88 89 89 92 94 98 99 103 106 108 110 114 118 120 123 122 124 -2147483647 -2147483647 -2147483647 -2147483647 -2147483647 -2147483647 -2147483647 -2147483647 -2147483647 -2147483647 -2147483647 -2147483647 -2147483647 -2147483647 -2147483647 -2147483647 -2147483647 -2147483647 -2147483647 -2147483647 -2147483647 -2147483647 -2147483647 -2147483647 -2147483647 -2147483647 -2147483647 -2147483647 -2147483647 -2147483647 -2147483647 -2147483647 -2147483647 -2147483647 -2147483647 -2147483647 -2147483647 -2147483647 -2147483647 -2147483647 -2147483647 -2147483647 -2147483647 -2147483647 -2147483647 -2147483647 -2147483647 -2147483647 -2147483647 -2147483647 -2147483647
66 64 63 60 67 69 65 62 64 68 69 63 60 64 56 54 54 46 45 43 40 39 39 39 42 46 48 51 53 52 61 61 59 58 58 59 52 48 45 42 46 49 62 57 64 76 81 83 79 75 75 70 67 73 82 86 86 81 70 68 65 64 66 68 70 70 70 70 70 70 70 70 69 68 66 66 65 65 65 62 62 62 62 62 63 63 63 61 62 58 58 58 57 57 57 56 54 53 50 48 46 44 40 37 37 38 40 40 42 46 46 46 44 44 44 44 46 47 45 45 42 39 39 44 45 45 45 45 39 43 46 45 50 52 51 56 55 65 66 65 65 69 73 73 71 71 80 87 91 95 100 100 100 102 109 108 111 106 104 105 105 104 108 105 101 100 94 89 92 90 89 90 89 90 93 94 97 99 101 105 107 108 111 115 120 122 122 -2147483647 -2147483647 -2147483647 -2147483647 -2147483647 -2147483647 -2147483647 -2147483647 -2147483647 -2147483647 -2147483647 -2147483647 -2147483647 -2147483647 -2147483647 -2147483647 -2147483647 -2147483647 -2147483647 -2147483647 -2147483647 -2147483647 -2147483647 -2147483647 -2147483647 -2147483647 -2147483647 -2147483647 -2147483647 -2147483647 -2147483647 -2147483647 -2147483647 -2147483647 -2147483647 -2147483647 -2147483647 -2147483647 -2147483647 -2147483647 -2147483647 -2147483647 -2147483647 -2147483647 -2147483647 -2147483647 -2147483647 -2147483647 -2147483647 -2147483647 -2147483647 -2147483647 -2147483647
70 67 65 64 70 66 62 62 61 60 58 55 55 54 55 61 61 47 44 45 44 41 40 42 42 45 48 54 62 71 78 91 99 68 88 81 70 65 52 49 64 68 73 76 76 62 63 58 52 56 61 61 61 61 62 65 73 85 86 85 80 74 83 88 90 87 82 79 78 77 76 78 79 78 73 74 74 73 73 71 65 65 65 69 72 71 69 66 66 63 63 62 62 62 62 61 60 58 55 54 52 49 47 44 43 43 44 45 46 46 46 46 46 46 46 46 50 51 49 45 43 42 41 40 40 40 40 40 41 42 44 45 47 47 48 50 53 57 58 62 67 67 71 76 71 75 82 87 93 97 96 99 101 101 101 103 104 105 105 102 104 105 106 107 106 104 99 98 91 93 92 90 92 93 94 96 98 101 104 106 108 110 115 119 121 123 -2147483647 -2147483647 -2147483647 -2147483647 -2147483647 -2147483647 -2147483647 -2147483647 -2147483647 -2147483647 -2147483647 -2147483647 -2147483647 -2147483647 -2147483647 -2147483647 -2147483647 -2147483647 -2147483647 -2147483647 -2147483647 -2147483647 -2147483647 -2147483647 -2147483647 -2147483647 -2147483647 -2147483647 -2147483647 -2147483647 -2147483647 -2147483647 -2147483647 -2147483647 -2147483647 -2147483647 -2147483647 -2147483647 -2147483647 -2147483647 -2147483647 -2147483647 -2147483647 -2147483647 -2147483647 -2147483647 -2147483647 -2147483647 -2147483647 -2147483647 -2147483647 -2147483647 -2147483647 -2147483647
76 73 69 67 65 65 62 64 65 69 66 61 62 54 55 58 54 50 47 50 49 54 55 51 59 65 73 71 76 71 71 73 70 56 61 64 61 55 40 42 45 41 41 45 48 46 51 51 56 68 70 69 69 66 65 69 69 70 71 77 80 75 88 88 88 87 87 84 86 84 84 83 79 78 77 77 77 75 74 74 75 80 85 88 83 76 74 72 70 72 72 72 71 70 69 67 66 64 63 62 59 57 54 53 51 50 49 49 50 50 50 49 49 49 49 49 51 53 51 49 48 45 43 43 44 43 43 43 43 45 45 47 47 49 50 53 55 58 61 63 65 69 71 73 76 76 85 90 91 95 98 101 102 103 104 106 108 108 107 105 104 110 109 106 106 105 104 102 94 92 93 94 94 95 97 99 101 104 106 110 112 114 118 120 121 -2147483647 -2147483647 -2147483647 -2147483647 -2147483647 -2147483647 -2147483647 -2147483647 -2147483647 -2147483647 -2147483647 -2147483647 -2147483647 -2147483647 -2147483647 -2147483647 -2147483647 -2147483647 -2147483647 -2147483647 -2147483647 -2147483647 -2147483647 -2147483647 -2147483647 -2147483647 -2147483647 -2147483647 -2147483647 -2147483647 -2147483647 -2147483647 -2147483647 -2147483647 -2147483647 -2147483647 -2147483647 -2147483647 -2147483647 -2147483647 -2147483647 -2147483647 -2147483647 -2147483647 -2147483647 -2147483647 -2147483647 -2147483647 -2147483647 -2147483647 -2147483647 -2147483647 -2147483647 -2147483647 -2147483647
83 77 76 73 71 70 69 63 63 61 59 59 60 60 58 56 56 54 56 53 51 49 49 47 47 47 49 53 51 52 52 52 52 52 48 47 48 51 38 39 41 39 44 47 53 47 54 48 51 58 62 61 66 60 59 69 66 68 66 62 65 64 70 73 72 73 76 78 80 81 82 84 84 85 85 85 84 84 83 81 80 78 77 78 80 80 81 80 80 86 88 86 86 84 79 77 74 72 70 69 69 66 63 61 58 56 56 56 56 57 57 56 55 54 54 54 56 56 56 53 53 50 49 49 47 47 47 46 48 49 49 49 51 52 55 57 59 61 66 67 72 74 76 78 79 79 83 87 90 94 99 100 103 106 106 107 107 110 109 111 110 109 109 110 111 105 103 103 99 94 93 95 96 98 99 102 104 106 110 111 115 118 118 -2147483647 -2147483647 -2147483647 -2147483647 -2147483647 -2147483647 -2147483647 -2147483647 -2147483647 -2147483647 -2147483647 -2147483647 -2147483647 -2147483647 -2147483647 -2147483647 -2147483647 -2147483647 -2147483647 -2147483647 -2147483647 -2147483647 -2147483647 -2147483647 -2147483647 -2147483647 -2147483647 -2147483647 -2147483647 -2147483647 -2147483647 -2147483647 -2147483647 -2147483647 -2147483647 -2147483647 -2147483647 -2147483647 -2147483647 -2147483647 -2147483647 -2147483647 -2147483647 -2147483647 -2147483647 -2147483647 -2147483647 -2147483647 -2147483647 -2147483647 -2147483647 -2147483647 -2147483647 -2147483647 -2147483647 -2147483647 -2147483647
91 88 85 82 76 79 73 68 66 63 63 63 72 79 87 73 65 58 55 55 52 52 54 53 52 51 51 51 52 55 53 54 55 55 56 65 59 58 53 42 36 39 42 42 42 43 46 47 45 50 53 55 57 53 57 63 65 63 66 62 65 67 71 73 75 79 83 85 87 88 89 90 92 94 94 92 91 90 89 89 86 86 86 85 85 86 87 84 85 84 83 83 82 82 82 84 87 86 82 80 79 77 72 68 66 64 63 64 65 68 70 68 63 64 63 61 62 62 62 60 58 53 55 54 52 55 54 53 51 50 52 52 55 55 58 60 64 66 69 72 77 80 80 82 85 85 86 87 92 93 95 99 102 105 108 112 113 112 107 114 114 108 108 111 111 108 103 99 97 97 97 98 99 101 102 106 107 110 112 115 118 121 120 -2147483647 -2147483647 -2147483647 -2147483647 -2147483647 -2147483647 -2147483647 -2147483647 -2147483647 -2147483647 -2147483647 -2147483647 -2147483647 -2147483647 -2147483647 -2147483647 -2147483647 -2147483647 -2147483647 -2147483647 -2147483647 -2147483647 -2147483647 -2147483647 -2147483647 -2147483647 -2147483647 -2147483647 -2147483647 -2147483647 -2147483647 -2147483647 -2147483647 -2147483647 -2147483647 -2147483647 -2147483647 -2147483647 -2147483647 -2147483647 -2147483647 -2147483647 -2147483647 -2147483647 -2147483647 -2147483647 -2147483647 -2147483647 -2147483647 -2147483647 -2147483647 -2147483647 -2147483647 -2147483647 -2147483647 -2147483647 -2147483647
102 95 88 85 85 79 75 72 70 68 67 64 63 63 62 61 59 59 58 57 57 59 66 68 60 56 55 55 53 53 53 55 55 57 59 60 62 61 53 44 38 39 40 42 43 42 44 45 49 46 49 51 53 54 54 56 58 61 64 73 76 77 81 83 85 86 90 93 96 99 99 99 100 101 100 100 100 99 99 98 96 96 98 97 97 99 97 95 93 92 93 91 89 89 88 88 88 87 85 84 88 95 93 82 76 75 75 75 75 72 71 71 72 88 94 89 82 79 79 78 72 68 66 64 62 61 57 57 56 58 57 56 57 60 61 65 68 70 72 79 79 80 83 86 89 91 93 95 99 97 102 105 108 109 112 109 108 117 113 114 116 116 110 106 105 106 105 102 101 99 100 101 102 105 107 109 111 113 115 118 121 122 -2147483647 -2147483647 -2147483647 -2147483647 -2147483647 -2147483647 -2147483647 -2147483647 -2147483647 -2147483647 -2147483647 -2147483647 -2147483647 -2147483647 -2147483647 -2147483647 -2147483647 -2147483647 -2147483647 -2147483647 -2147483647 -2147483647 -2147483647 -2147483647 -2147483647 -2147483647 -2147483647 -2147483647 -2147483647 -2147483647 -2147483647 -2147483647 -2147483647 -2147483647 -2147483647 -2147483647 -2147483647 -2147483647 -2147483647 -2147483647 -2147483647 -2147483647 -2147483647 -2147483647 -2147483647 -2147483647 -2147483647 -2147483647 -2147483647 -2147483647 -2147483647 -2147483647 -2147483647 -2147483647 -2147483647 -2147483647 -2147483647 -2147483647
122 107 99 107 101 94 88 77 76 75 72 71 69 68 67 65 64 63 63 61 60 60 60 60 59 59 57 55 56 56 61 64 64 66 68 69 66 56 50 44 41 41 42 42 44 44 45 46 46 48 49 50 53 54 54 59 63 66 72 78 91 97 98 100 98 104 105 106 113 112 115 111 108 108 108 109 107 106 106 107 106 106 108 109 111 107 104 110 106 102 106 103 101 101 98 97 96 94 93 91 88 88 86 88 90 89 89 89 94 92 87 77 75 78 83 85 86 87 87 83 85 87 86 87 89 83 77 72 65 61 60 62 64 63 67 69 71 74 78 81 82 84 84 87 88 93 96 100 100 106 109 112 113 114 115 114 106 114 113 112 113 111 115 114 109 106 104 105 104 104 104 105 107 109 110 113 136 116 118 120 123 -2147483647 -2147483647 -2147483647 -2147483647 -2147483647 -2147483647 -2147483647 -2147483647 -2147483647 -2147483647 -2147483647 -2147483647 -2147483647 -2147483647 -2147483647 -2147483647 -2147483647 -2147483647 -2147483647 -2147483647 -2147483647 -2147483647 -2147483647 -2147483647 -2147483647 -2147483647 -2147483647 -2147483647 -2147483647 -2147483647 -2147483647 -2147483647 -2147483647 -2147483647 -2147483647 -2147483647 -2147483647 -2147483647 -2147483647 -2147483647 -2147483647 -2147483647 -2147483647 -2147483647 -2147483647 -2147483647 -2147483647 -2147483647 -2147483647 -2147483647 -2147483647 -2147483647 -2147483647 -2147483647 -2147483647 -2147483647 -2147483647 -2147483647 -2147483647
103 99 107 117 111 103 95 87 83 80 77 77 74 73 70 70 68 66 66 66 64 63 63 61 61 61 61 58 58 58 61 67 72 76 82 82 83 72 60 52 48 45 45 45 45 47 48 52 56 52 52 54 57 58 64 65 69 70 79 83 88 95 103 109 109 111 118 118 117 116 114 114 115 116 116 117 114 113 115 115 113 112 110 110 111 111 107 109 111 110 110 111 110 105 111 109 105 102 102 101 99 97 94 93 90 89 87 87 84 84 83 80 79 79 83 83 84 80 78 79 80 79 76 75 85 82 85 85 78 67 61 62 67 69 69 73 76 77 80 83 84 84 87 90 94 98 96 102 100 107 111 113 115 118 121 119 113 110 114 111 112 111 112 110 109 107 107 107 107 108 108 110 112 112 114 136 116 138 -2147483647 -2147483647 -2147483647 -2147483647 -2147483647 -2147483647 -2147483647 -2147483647 -2147483647 -2147483647 -2147483647 -2147483647 -2147483647 -2147483647 -2147483647 -2147483647 -2147483647 -2147483647 -2147483647 -2147483647 -2147483647 -2147483647 -2147483647 -2147483647 -2147483647 -2147483647 -2147483647 -2147483647 -2147483647 -2147483647 -2147483647 -2147483647 -2147483647 -2147483647 -2147483647 -2147483647 -2147483647 -2147483647 -2147483647 -2147483647 -2147483647 -2147483647 -2147483647 -2147483647 -2147483647 -2147483647 -2147483647 -2147483647 -2147483647 -2147483647 -2147483647 -2147483647 -2147483647 -2147483647 -2147483647 -2147483647 -2147483647 -2147483647 -2147483647 -2147483647 -2147483647 -2147483647
104 98 96 101 106 100 95 97 91 88 84 82 80 77 77 75 74 73 72 70 70 70 68 68 66 65 64 63 62 63 61 61 63 69 77 75 76 76 70 66 63 61 61 61 63 66 69 67 65 57 58 58 63 67 71 70 77 81 81 86 88 95 103 105 107 110 114 115 115 118 120 122 125 125 125 125 123 123 121 121 120 121 121 120 119 119 119 115 115 115 113 113 112 112 112 114 115 113 111 109 107 105 105 102 99 99 97 95 93 90 89 88 87 86 84 83 86 87 93 87 81 81 85 79 70 68 68 73 75 72 68 65 69 72 76 78 80 82 84 85 87 89 91 92 94 94 96 100 102 108 112 114 116 119 118 118 117 117 116 115 114 113 112 112 125 126 128 111 127 128 130 131 134 136 117 137 -2147483647 -2147483647 -2147483647 -2147483647 -2147483647 -2147483647 -2147483647 -2147483647 -2147483647 -2147483647 -2147483647 -2147483647 -2147483647 -2147483647 -2147483647 -2147483647 -2147483647 -2147483647 -2147483647 -2147483647 -2147483647 -2147483647 -2147483647 -2147483647 -2147483647 -2147483647 -2147483647 -2147483647 -2147483647 -2147483647 -2147483647 -2147483647 -2147483647 -2147483647 -2147483647 -2147483647 -2147483647 -2147483647 -2147483647 -2147483647 -2147483647 -2147483647 -2147483647 -2147483647 -2147483647 -2147483647 -2147483647 -2147483647 -2147483647 -2147483647 -2147483647 -2147483647 -2147483647 -2147483647 -2147483647 -2147483647 -2147483647 -2147483647 -2147483647 -2147483647 -2147483647 -2147483647 -2147483647 -2147483647
120 103 98 101 100 97 93 94 93 90 88 86 85 83 81 80 80 79 78 77 76 75 73 72 71 71 69 67 66 65 63 63 61 60 61 63 61 59 59 56 53 59 72 77 79 85 89 76 66 65 68 66 71 77 77 83 83 87 89 92 95 101 103 106 110 113 115 119 125 126 128 130 131 132 132 131 131 131 131 131 131 130 129 129 126 126 126 127 130 128 131 127 128 127 125 119 119 118 118 116 115 114 113 110 110 108 106 103 101 100 97 97 93 91 89 88 87 87 90 93 93 84 80 82 85 81 69 64 64 65 67 72 73 75 80 84 86 88 89 89 91 92 93 93 94 95 96 96 99 100 106 111 118 122 122 120 120 115 115 116 115 115 128 114 131 116 133 132 132 132 132 134 135 136 135 -2147483647 -2147483647 -2147483647 -2147483647 -2147483647 -2147483647 -2147483647 -2147483647 -2147483647 -2147483647 -2147483647 -2147483647 -2147483647 -2147483647 -2147483647 -2147483647 -2147483647 -2147483647 -2147483647 -2147483647 -2147483647 -2147483647 -2147483647 -2147483647 -2147483647 -2147483647 -2147483647 -2147483647 -2147483647 -2147483647 -2147483647 -2147483647 -2147483647 -2147483647 -2147483647 -2147483647 -2147483647 -2147483647 -2147483647 -2147483647 -2147483647 -2147483647 -2147483647 -2147483647 -2147483647 -2147483647 -2147483647 -2147483647 -2147483647 -2147483647 -2147483647 -2147483647 -2147483647 -2147483647 -2147483647 -2147483647 -2147483647 -2147483647 -2147483647 -2147483647 -2147483647 -2147483647 -2147483647 -2147483647 -2147483647
116 117 105 99 100 99 97 97 98 98 96 94 90 90 90 89 90 91 88 87 83 78 78 75 75 75 74 72 72 71 70 66 66 63 61 59 59 58 58 56 56 56 57 58 62 63 69 74 72 75 75 72 76 77 84 87 90 94 97 102 103 109 113 114 118 121 126 127 131 134 137 138 141 143 146 143 143 144 139 138 136 134 135 136 136 136 136 137 136 133 134 136 139 143 140 137 141 139 137 130 126 124 121 120 119 116 114 111 111 109 107 104 101 100 97 94 92 90 89 91 95 95 91 83 80 81 84 70 67 66 70 73 78 81 86 87 91 93 94 94 96 96 95 96 97 98 97 98 98 101 103 105 107 109 115 115 114 116 116 129 130 130 131 130 132 133 136 137 137 137 135 136 137 137 139 -2147483647 -2147483647 -2147483647 -2147483647 -2147483647 -2147483647 -2147483647 -2147483647 -2147483647 -2147483647 -2147483647 -2147483647 -2147483647 -2147483647 -2147483647 -2147483647 -2147483647 -2147483647 -2147483647 -2147483647 -2147483647 -2147483647 -2147483647 -2147483647 -2147483647 -2147483647 -2147483647 -2147483647 -2147483647 -2147483647 -2147483647 -2147483647 -2147483647 -2147483647 -2147483647 -2147483647 -2147483647 -2147483647 -2147483647 -2147483647 -2147483647 -2147483647 -2147483647 -2147483647 -2147483647 -2147483647 -2147483647 -2147483647 -2147483647 -2147483647 -2147483647 -2147483647 -2147483647 -2147483647 -2147483647 -2147483647 -2147483647 -2147483647 -2147483647 -2147483647 -2147483647 -2147483647 -2147483647 -2147483647 -2147483647
105 107 109 108 105 105 103 103 101 103 105 100 96 96 97 96 94 92 91 89 85 82 82 82 82 80 78 75 75 73 73 72 70 68 68 66 66 65 62 61 63 60 61 62 67 76 80 85 82 86 89 84 85 88 91 98 101 109 108 113 113 115 117 123 128 130 135 136 140 141 145 145 152 154 157 153 150 157 156 149 153 148 146 145 148 143 143 147 146 148 148 150 150 150 152 152 151 144 146 140 139 141 140 135 131 126 123 120 119 116 115 111 110 108 105 102 99 97 94 93 93 95 95 95 94 85 80 76 74 73 74 79 84 88 91 95 97 97 99 99 100 101 101 101 101 101 101 100 100 102 102 105 108 108 111 112 125 126 128 129 131 131 132 133 133 132 135 139 139 137 138 140 141 142 142 -2147483647 -2147483647 -2147483647 -2147483647 -2147483647 -2147483647 -2147483647 -2147483647 -2147483647 -2147483647 -2147483647 -2147483647 -2147483647 -2147483647 -2147483647 -2147483647 -2147483647 -2147483647 -2147483647 -2147483647 -2147483647 -2147483647 -2147483647 -2147483647 -2147483647 -2147483647 -2147483647 -2147483647 -2147483647 -2147483647 -2147483647 -2147483647 -2147483647 -2147483647 -2147483647 -2147483647 -2147483647 -2147483647 -2147483647 -2147483647 -2147483647 -2147483647 -2147483647 -2147483647 -2147483647 -2147483647 -2147483647 -2147483647 -2147483647 -2147483647 -2147483647 -2147483647 -2147483647 -2147483647 -2147483647 -2147483647 -2147483647 -2147483647 -2147483647 -2147483647 -2147483647 -2147483647 -2147483647 -2147483647 -2147483647
104 106 109 114 116 108 108 106 105 105 104 103 102 101 100 98 96 94 93 91 90 89 87 87 87 85 82 82 81 80 78 77 73 73 71 70 68 67 65 65 65 66 73 77 80 87 94 95 96 95 99 102 100 102 103 109 108 115 114 118 123 122 127 129 129 135 138 143 147 150 150 156 162 160 166 164 162 158 158 161 160 160 161 161 161 161 155 149 146 150 148 151 153 159 155 159 156 151 150 151 155 151 150 144 140 136 134 130 127 125 124 121 118 115 113 111 107 104 101 99 95 94 95 98 98 97 93 88 86 87 86 89 90 94 99 101 104 105 106 106 108 107 107 106 106 107 107 106 106 106 106 108 116 119 121 124 125 126 129 131 132 133 136 137 136 137 139 140 140 142 143 145 144 142 -2147483647 -2147483647 -2147483647 -2147483647 -2147483647 -2147483647 -2147483647 -2147483647 -2147483647 -2147483647 -2147483647 -2147483647 -2147483647 -2147483647 -2147483647 -2147483647 -2147483647 -2147483647 -2147483647 -2147483647 -2147483647 -2147483647 -2147483647 -2147483647 -2147483647 -2147483647 -2147483647 -2147483647 -2147483647 -2147483647 -2147483647 -2147483647 -2147483647 -2147483647 -2147483647 -2147483647 -2147483647 -2147483647 -2147483647 -2147483647 -2147483647 -2147483647 -2147483647 -2147483647 -2147483647 -2147483647 -2147483647 -2147483647 -2147483647 -2147483647 -2147483647 -2147483647 -2147483647 -2147483647 -2147483647 -2147483647 -2147483647 -2147483647 -2147483647 -2147483647 -2147483647 -2147483647 -2147483647 -2147483647 -2147483647 -2147483647
109 115 110 113 114 119 113 110 110 108 108 107 106 105 103 101 100 98 98 99 104 103 96 92 90 90 88 88 86 83 83 80 79 79 76 73 70 69 67 66 68 73 80 80 87 88 88 87 93 98 91 102 101 116 107 115 115 118 122 124 124 131 129 133 135 140 140 144 145 149 150 158 159 162 169 175 171 164 164 164 165 165 170 168 167 169 166 171 166 165 166 160 157 158 161 160 161 164 173 172 162 157 156 153 154 149 145 141 137 134 131 129 127 125 121 118 116 112 108 106 104 103 100 99 98 99 99 96 96 97 98 99 103 103 107 109 109 109 110 110 111 111 112 112 111 110 110 109 110 110 115 117 120 123 125 129 129 128 129 131 134 136 138 141 141 142 144 143 144 145 147 146 144 -2147483647 -2147483647 -2147483647 -2147483647 -2147483647 -2147483647 -2147483647 -2147483647 -2147483647 -2147483647 -2147483647 -2147483647 -2147483647 -2147483647 -2147483647 -2147483647 -2147483647 -2147483647 -2147483647 -2147483647 -2147483647 -2147483647 -2147483647 -2147483647 -2147483647 -2147483647 -2147483647 -2147483647 -2147483647 -2147483647 -2147483647 -2147483647 -2147483647 -2147483647 -2147483647 -2147483647 -2147483647 -2147483647 -2147483647 -2147483647 -2147483647 -2147483647 -2147483647 -2147483647 -2147483647 -2147483647 -2147483647 -2147483647 -2147483647 -2147483647 -2147483647 -2147483647 -2147483647 -2147483647 -2147483647 -2147483647 -2147483647 -2147483647 -2147483647 -2147483647 -2147483647 -2147483647 -2147483647 -2147483647 -2147483647 -2147483647 -2147483647
109 113 109 111 115 114 119 125 124 117 116 116 112 109 107 106 103 103 106 107 113 111 103 103 98 97 100 97 97 91 91 90 92 93 94 90 87 84 80 76 79 85 80 79 84 85 85 80 82 81 89 91 90 97 97 101 106 113 118 123 128 131 134 137 139 140 142 144 146 149 153 158 159 167 177 177 174 173 173 171 167 168 172 175 175 175 179 180 184 187 189 189 182 178 190 167 167 175 163 171 175 177 175 170 161 158 157 152 148 144 141 137 136 132 129 127 124 121 117 114 110 109 105 106 104 100 100 102 103 105 105 107 111 116 117 116 118 118 118 118 117 117 117 116 114 115 113 114 114 115 119 121 124 127 131 134 135 135 134 136 137 139 140 142 145 146 148 148 149 148 148 -2147483647 -2147483647 -2147483647 -2147483647 -2147483647 -2147483647 -2147483647 -2147483647 -2147483647 -2147483647 -2147483647 -2147483647 -2147483647 -2147483647 -2147483647 -2147483647 -2147483647 -2147483647 -2147483647 -2147483647 -2147483647 -2147483647 -2147483647 -2147483647 -2147483647 -2147483647 -2147483647 -2147483647 -2147483647 -2147483647 -2147483647 -2147483647 -2147483647 -2147483647 -2147483647 -2147483647 -2147483647 -2147483647 -2147483647 -2147483647 -2147483647 -2147483647 -2147483647 -2147483647 -2147483647 -2147483647 -2147483647 -2147483647 -2147483647 -2147483647 -2147483647 -2147483647 -2147483647 -2147483647 -2147483647 -2147483647 -2147483647 -2147483647 -2147483647 -2147483647 -2147483647 -2147483647 -2147483647 -2147483647 -2147483647 -2147483647 -2147483647 -2147483647 -2147483647
116 113 114 115 114 117 120 121 120 120 122 124 118 116 116 113 109 109 108 106 102 102 99 98 97 95 97 97 97 97 102 97 99 99 96 87 86 82 80 76 77 79 76 78 81 81 78 79 80 83 83 86 90 94 97 104 108 115 121 143 149 145 145 133 136 137 140 144 150 154 157 160 161 167 174 178 176 175 172 172 173 175 177 177 179 179 182 187 191 197 201 208 214 216 215 212 210 207 195 191 183 181 177 172 172 170 167 161 158 155 150 147 144 140 139 135 132 129 124 121 118 114 112 111 109 109 109 108 111 112 113 116 119 123 127 127 124 123 123 124 124 123 122 122 121 118 117 118 117 123 124 124 127 130 134 137 138 139 138 139 140 143 144 145 146 148 150 148 148 -2147483647 -2147483647 -2147483647 -2147483647 -2147483647 -2147483647 -2147483647 -2147483647 -2147483647 -2147483647 -2147483647 -2147483647 -2147483647 -2147483647 -2147483647 -2147483647 -2147483647 -2147483647 -2147483647 -2147483647 -2147483647 -2147483647 -2147483647 -2147483647 -2147483647 -2147483647 -2147483647 -2147483647 -2147483647 -2147483647 -2147483647 -2147483647 -2147483647 -2147483647 -2147483647 -2147483647 -2147483647 -2147483647 -2147483647 -2147483647 -2147483647 -2147483647 -2147483647 -2147483647 -2147483647 -2147483647 -2147483647 -2147483647 -2147483647 -2147483647 -2147483647 -2147483647 -2147483647 -2147483647 -2147483647 -2147483647 -2147483647 -2147483647 -2147483647 -2147483647 -2147483647 -2147483647 -2147483647 -2147483647 -2147483647 -2147483647 -2147483647 -2147483647 -2147483647 -2147483647 -2147483647
123 125 124 121 121 119 121 125 126 128 129 128 124 119 118 115 114 111 109 109 106 102 101 102 102 102 100 98 96 93 93 92 89 88 89 86 86 82 82 79 79 79 79 80 84 87 85 83 82 82 86 86 91 94 102 106 110 118 125 143 144 125 126 133 140 144 142 146 150 159 159 162 163 169 175 179 183 181 179 175 175 174 175 175 177 174 178 183 183 179 205 213 218 219 222 221 218 217 216 213 206 202 196 191 183 179 173 170 166 162 159 156 152 150 146 144 141 137 132 126 123 120 117 -2147483647 -2147483647 113 113 115 116 117 120 123 127 131 134 133 132 130 129 128 128 128 129 128 127 125 123 122 127 127 128 129 131 132 134 137 140 140 141 143 145 146 147 149 150 149 149 148 -2147483647 -2147483647 -2147483647 -2147483647 -2147483647 -2147483647 -2147483647 -2147483647 -2147483647 -2147483647 -2147483647 -2147483647 -2147483647 -2147483647 -2147483647 -2147483647 -2147483647 -2147483647 -2147483647 -2147483647 -2147483647 -2147483647 -2147483647 -2147483647 -2147483647 -2147483647 -2147483647 -2147483647 -2147483647 -2147483647 -2147483647 -2147483647 -2147483647 -2147483647 -2147483647 -2147483647 -2147483647 -2147483647 -2147483647 -2147483647 -2147483647 -2147483647 -2147483647 -2147483647 -2147483647 -2147483647 -2147483647 -2147483647 -2147483647 -2147483647 -2147483647 -2147483647 -2147483647 -2147483647 -2147483647 -2147483647 -2147483647 -2147483647 -2147483647 -2147483647 -2147483647 -2147483647 -2147483647 -2147483647 -2147483647 -2147483647 -2147483647 -2147483647 -2147483647 -2147483647 -2147483647 -2147483647
144 129 127 125 122 123 123 126 128 128 128 128 124 124 123 121 119 117 115 112 109 108 106 103 103 102 102 99 97 96 95 93 90 92 93 89 87 86 86 83 81 80 81 83 86 88 87 83 82 82 85 86 90 91 100 107 112 117 133 136 121 123 127 128 130 133 140 144 158 163 161 166 167 168 175 180 185 187 187 183 183 180 176 176 183 183 183 184 184 184 186 193 189 185 193 202 201 208 214 212 212 205 201 196 192 187 182 180 174 171 167 163 162 158 155 151 148 144 142 135 131 128 125 123 122 121 120 121 121 123 123 126 129 134 137 137 133 134 133 134 134 131 131 131 131 130 131 131 131 131 132 131 132 135 137 140 142 144 145 147 148 149 151 150 150 149 -2147483647 -2147483647 -2147483647 -2147483647 -2147483647 -2147483647 -2147483647 -2147483647 -2147483647 -2147483647 -2147483647 -2147483647 -2147483647 -2147483647 -2147483647 -2147483647 -2147483647 -2147483647 -2147483647 -2147483647 -2147483647 -2147483647 -2147483647 -2147483647 -2147483647 -2147483647 -2147483647 -2147483647 -2147483647 -2147483647 -2147483647 -2147483647 -2147483647 -2147483647 -2147483647 -2147483647 -2147483647 -2147483647 -2147483647 -2147483647 -2147483647 -2147483647 -2147483647 -2147483647 -2147483647 -2147483647 -2147483647 -2147483647 -2147483647 -2147483647 -2147483647 -2147483647 -2147483647 -2147483647 -2147483647 -2147483647 -2147483647 -2147483647 -2147483647 -2147483647 -2147483647 -2147483647 -2147483647 -2147483647 -2147483647 -2147483647 -2147483647 -2147483647 -2147483647 -2147483647 -2147483647 -2147483647 -2147483647 -2147483647
129 124 125 126 130 129 129 130 130 133 132 131 127 127 126 124 123 121 118 116 113 111 109 106 106 106 106 105 103 101 99 98 98 97 97 94 91 89 89 88 86 83 86 87 91 93 90 87 86 85 88 89 90 93 94 98 101 116 124 125 132 136 132 133 135 139 141 144 146 150 155 161 162 164 164 165 166 187 190 191 188 185 185 187 188 189 190 190 190 191 193 194 194 195 197 200 198 192 187 194 196 195 200 201 196 191 189 184 182 179 176 172 169 165 164 160 155 153 146 142 139 136 134 131 129 129 128 129 129 129 129 131 134 136 137 136 137 136 138 138 137 134 133 133 137 137 136 135 136 137 138 139 140 140 141 143 144 146 149 150 152 153 151 150 150 -2147483647 -2147483647 -2147483647 -2147483647 -2147483647 -2147483647 -2147483647 -2147483647 -2147483647 -2147483647 -2147483647 -2147483647 -2147483647 -2147483647 -2147483647 -2147483647 -2147483647 -2147483647 -2147483647 -2147483647 -2147483647 -2147483647 -2147483647 -2147483647 -2147483647 -2147483647 -2147483647 -2147483647 -2147483647 -2147483647 -2147483647 -2147483647 -2147483647 -2147483647 -2147483647 -2147483647 -2147483647 -2147483647 -2147483647 -2147483647 -2147483647 -2147483647 -2147483647 -2147483647 -2147483647 -2147483647 -2147483647 -2147483647 -2147483647 -2147483647 -2147483647 -2147483647 -2147483647 -2147483647 -2147483647 -2147483647 -2147483647 -2147483647 -2147483647 -2147483647 -2147483647 -2147483647 -2147483647 -2147483647 -2147483647 -2147483647 -2147483647 -2147483647 -2147483647 -2147483647 -2147483647 -2147483647 -2147483647 -2147483647 -2147483647
129 130 129 130 132 133 133 134 134 135 133 130 130 130 128 127 125 125 121 119 117 116 113 111 111 108 108 108 106 106 103 103 101 100 100 99 96 94 92 92 90 89 90 89 90 93 95 96 93 93 89 94 95 98 103 106 112 117 126 131 135 140 142 143 146 143 146 150 151 155 161 162 164 165 167 167 167 170 174 181 186 189 191 193 195 195 195 195 194 195 196 196 199 199 203 202 201 199 196 197 197 197 193 193 193 190 194 192 189 185 181 179 176 175 171 168 165 159 156 151 146 145 142 140 138 136 135 135 136 137 138 139 140 141 140 140 141 142 142 140 140 141 139 139 139 140 141 140 140 141 142 145 145 145 147 148 149 151 152 153 154 154 -2147483647 -2147483647 -2147483647 -2147483647 -2147483647 -2147483647 -2147483647 -2147483647 -2147483647 -2147483647 -2147483647 -2147483647 -2147483647 -2147483647 -2147483647 -2147483647 -2147483647 -2147483647 -2147483647 -2147483647 -2147483647 -2147483647 -2147483647 -2147483647 -2147483647 -2147483647 -2147483647 -2147483647 -2147483647 -2147483647 -2147483647 -2147483647 -2147483647 -2147483647 -2147483647 -2147483647 -2147483647 -2147483647 -2147483647 -2147483647 -2147483647 -2147483647 -2147483647 -2147483647 -2147483647 -2147483647 -2147483647 -2147483647 -2147483647 -2147483647 -2147483647 -2147483647 -2147483647 -2147483647 -2147483647 -2147483647 -2147483647 -2147483647 -2147483647 -2147483647 -2147483647 -2147483647 -2147483647 -2147483647 -2147483647 -2147483647 -2147483647 -2147483647 -2147483647 -2147483647 -2147483647 -2147483647 -2147483647 -2147483647 -2147483647 -2147483647 -2147483647 -2147483647
136 136 132 135 135 137 135 135 135 135 135 132 130 130 130 127 127 127 124 121 120 119 116 114 114 112 110 110 109 107 106 105 104 104 102 101 101 99 98 95 95 95 95 96 95 96 96 96 98 100 101 97 102 106 108 112 117 123 128 134 137 141 144 147 150 147 150 154 156 161 165 166 170 170 172 173 175 178 181 186 190 193 194 196 198 198 200 200 201 202 202 202 204 204 204 204 204 205 203 203 203 202 200 198 197 195 191 187 191 190 186 184 184 178 179 176 168 168 165 159 156 152 149 148 145 143 142 142 142 143 145 146 146 145 144 144 145 146 147 146 147 147 142 145 144 144 145 145 146 146 147 147 149 149 150 153 154 155 156 157 156 153 -2147483647 -2147483647 -2147483647 -2147483647 -2147483647 -2147483647 -2147483647 -2147483647 -2147483647 -2147483647 -2147483647 -2147483647 -2147483647 -2147483647 -2147483647 -2147483647 -2147483647 -2147483647 -2147483647 -2147483647 -2147483647 -2147483647 -2147483647 -2147483647 -2147483647 -2147483647 -2147483647 -2147483647 -2147483647 -2147483647 -2147483647 -2147483647 -2147483647 -2147483647 -2147483647 -2147483647 -2147483647 -2147483647 -2147483647 -2147483647 -2147483647 -2147483647 -2147483647 -2147483647 -2147483647 -2147483647 -2147483647 -2147483647 -2147483647 -2147483647 -2147483647 -2147483647 -2147483647 -2147483647 -2147483647 -2147483647 -2147483647 -2147483647 -2147483647 -2147483647 -2147483647 -2147483647 -2147483647 -2147483647 -2147483647 -2147483647 -2147483647 -2147483647 -2147483647 -2147483647 -2147483647 -2147483647 -2147483647 -2147483647 -2147483647 -2147483647 -2147483647 -2147483647
139 140 139 140 140 140 140 138 137 137 135 134 132 131 133 132 130 130 126 124 120 120 119 116 116 115 114 112 111 110 110 107 107 106 105 104 105 105 103 102 101 99 98 98 97 97 97 98 94 97 99 100 105 109 113 118 122 126 132 137 142 144 149 151 154 152 155 158 161 165 167 171 173 174 177 180 182 183 186 191 193 195 197 200 200 202 204 204 209 206 205 204 206 206 207 208 209 209 209 207 206 206 205 203 201 197 199 193 190 187 187 184 180 175 171 170 172 169 170 168 162 160 156 153 152 151 148 148 148 148 149 149 149 150 150 150 152 149 151 149 150 150 150 151 150 149 149 149 149 150 149 150 149 150 154 157 157 156 157 154 -2147483647 -2147483647 -2147483647 -2147483647 -2147483647 -2147483647 -2147483647 -2147483647 -2147483647 -2147483647 -2147483647 -2147483647 -2147483647 -2147483647 -2147483647 -2147483647 -2147483647 -2147483647 -2147483647 -2147483647 -2147483647 -2147483647 -2147483647 -2147483647 -2147483647 -2147483647 -2147483647 -2147483647 -2147483647 -2147483647 -2147483647 -2147483647 -2147483647 -2147483647 -2147483647 -2147483647 -2147483647 -2147483647 -2147483647 -2147483647 -2147483647 -2147483647 -2147483647 -2147483647 -2147483647 -2147483647 -2147483647 -2147483647 -2147483647 -2147483647 -2147483647 -2147483647 -2147483647 -2147483647 -2147483647 -2147483647 -2147483647 -2147483647 -2147483647 -2147483647 -2147483647 -2147483647 -2147483647 -2147483647 -2147483647 -2147483647 -2147483647 -2147483647 -2147483647 -2147483647 -2147483647 -2147483647 -2147483647 -2147483647 -2147483647 -2147483647 -2147483647 -2147483647 -2147483647 -2147483647
139 142 139 139 139 142 142 140 139 139 138 137 134 132 132 133 132 130 127 126 123 123 121 119 117 117 117 117 116 114 112 110 111 109 108 108 107 107 106 106 106 103 99 99 100 100 100 99 100 101 104 108 110 114 118 122 127 131 136 140 144 149 152 154 159 162 165 166 165 168 171 174 176 178 180 183 185 189 192 194 195 197 199 202 202 206 207 212 213 211 210 208 208 207 207 208 212 214 214 213 212 212 208 208 205 204 200 198 195 192 190 188 183 180 176 176 174 173 169 167 164 165 162 162 158 156 156 155 155 154 154 154 153 155 155 155 155 155 156 156 156 154 153 153 155 155 155 155 154 156 156 152 149 153 158 160 159 -2147483647 -2147483647 -2147483647 -2147483647 -2147483647 -2147483647 -2147483647 -2147483647 -2147483647 -2147483647 -2147483647 -2147483647 -2147483647 -2147483647 -2147483647 -2147483647 -2147483647 -2147483647 -2147483647 -2147483647 -2147483647 -2147483647 -2147483647 -2147483647 -2147483647 -2147483647 -2147483647 -2147483647 -2147483647 -2147483647 -2147483647 -2147483647 -2147483647 -2147483647 -2147483647 -2147483647 -2147483647 -2147483647 -2147483647 -2147483647 -2147483647 -2147483647 -2147483647 -2147483647 -2147483647 -2147483647 -2147483647 -2147483647 -2147483647 -2147483647 -2147483647 -2147483647 -2147483647 -2147483647 -2147483647 -2147483647 -2147483647 -2147483647 -2147483647 -2147483647 -2147483647 -2147483647 -2147483647 -2147483647 -2147483647 -2147483647 -2147483647 -2147483647 -2147483647 -2147483647 -2147483647 -2147483647 -2147483647 -2147483647 -2147483647 -2147483647 -2147483647 -2147483647 -2147483647 -2147483647 -2147483647 -2147483647 -2147483647
140 138 139 138 139 139 142 142 142 142 142 140 138 134 134 134 132 132 129 129 126 127 128 126 120 124 124 123 121 119 119 116 113 112 113 113 113 112 112 111 110 112 109 105 104 105 106 106 106 107 109 111 115 119 122 126 131 135 140 144 148 153 154 158 161 165 167 170 172 175 179 175 178 181 184 187 192 194 196 197 199 200 202 202 206 206 208 213 215 214 214 214 213 212 210 212 214 216 217 215 214 215 214 210 206 205 205 201 198 195 192 190 188 183 182 179 177 174 174 171 168 167 165 164 164 163 161 162 161 161 160 161 162 161 160 159 160 159 162 163 163 163 160 159 158 158 158 159 159 162 160 159 155 -2147483647 158 -2147483647 -2147483647 -2147483647 -2147483647 -2147483647 -2147483647 -2147483647 -2147483647 -2147483647 -2147483647 -2147483647 -2147483647 -2147483647 -2147483647 -2147483647 -2147483647 -2147483647 -2147483647 -2147483647 -2147483647 -2147483647 -2147483647 -2147483647 -2147483647 -2147483647 -2147483647 -2147483647 -2147483647 -2147483647 -2147483647 -2147483647 -2147483647 -2147483647 -2147483647 -2147483647 -2147483647 -2147483647 -2147483647 -2147483647 -2147483647 -2147483647 -2147483647 -2147483647 -2147483647 -2147483647 -2147483647 -2147483647 -2147483647 -2147483647 -2147483647 -2147483647 -2147483647 -2147483647 -2147483647 -2147483647 -2147483647 -2147483647 -2147483647 -2147483647 -2147483647 -2147483647 -2147483647 -2147483647 -2147483647 -2147483647 -2147483647 -2147483647 -2147483647 -2147483647 -2147483647 -2147483647 -2147483647 -2147483647 -2147483647 -2147483647 -2147483647 -2147483647 -2147483647 -2147483647 -2147483647 -2147483647 -2147483647 -2147483647 -2147483647 -2147483647
143 143 140 137 137 137 139 142 143 142 143 141 143 144 137 135 133 132 132 130 128 130 130 127 127 127 127 127 126 125 124 122 119 115 115 114 113 114 114 117 119 116 113 112 109 109 109 111 111 112 114 116 120 123 126 131 134 139 143 146 152 154 158 162 163 167 171 174 177 180 180 183 186 188 189 191 193 199 199 205 207 206 208 209 208 210 212 213 215 218 219 220 221 220 218 218 218 221 221 221 219 217 216 212 209 207 207 204 200 199 196 194 191 190 186 185 182 181 177 177 175 171 171 170 168 167 167 166 165 165 164 164 165 166 166 166 166 165 168 170 169 167 167 165 163 162 162 162 164 164 164 162 -2147483647 -2147483647 -2147483647 -2147483647 -2147483647 -2147483647 -2147483647 -2147483647 -2147483647 -2147483647 -2147483647 -2147483647 -2147483647 -2147483647 -2147483647 -2147483647 -2147483647 -2147483647 -2147483647 -2147483647 -2147483647 -2147483647 -2147483647 -2147483647 -2147483647 -2147483647 -2147483647 -2147483647 -2147483647 -2147483647 -2147483647 -2147483647 -2147483647 -2147483647 -2147483647 -2147483647 -2147483647 -2147483647 -2147483647 -2147483647 -2147483647 -2147483647 -2147483647 -2147483647 -2147483647 -2147483647 -2147483647 -2147483647 -2147483647 -2147483647 -2147483647 -2147483647 -2147483647 -2147483647 -2147483647 -2147483647 -2147483647 -2147483647 -2147483647 -2147483647 -2147483647 -2147483647 -2147483647 -2147483647 -2147483647 -2147483647 -2147483647 -2147483647 -2147483647 -2147483647 -2147483647 -2147483647 -2147483647 -2147483647 -2147483647 -2147483647 -2147483647 -2147483647 -2147483647 -2147483647 -2147483647 -2147483647 -2147483647 -2147483647 -2147483647 -2147483647 -2147483647 -2147483647
145 143 142 139 139 138 139 139 142 145 145 145 145 148 147 145 142 138 134 132 131 132 126 126 125 124 124 128 127 127 126 125 123 119 118 115 111 115 114 115 116 115 114 113 112 113 114 114 116 118 120 121 124 128 130 135 139 143 147 150 155 157 163 164 167 172 174 177 182 184 186 189 190 192 194 197 199 203 206 209 210 213 215 215 214 214 215 217 220 223 223 224 229 229 226 225 225 225 225 224 223 223 219 216 215 214 211 208 206 202 200 198 196 194 191 189 188 185 183 181 178 179 177 174 173 172 171 171 171 170 169 168 167 167 168 171 168 166 167 168 169 167 165 162 161 163 163 162 -2147483647 -2147483647 -2147483647 -2147483647 -2147483647 -2147483647 -2147483647 -2147483647 -2147483647 -2147483647 -2147483647 -2147483647 -2147483647 -2147483647 -2147483647 -2147483647 -2147483647 -2147483647 -2147483647 -2147483647 -2147483647 -2147483647 -2147483647 -2147483647 -2147483647 -2147483647 -2147483647 -2147483647 -2147483647 -2147483647 -2147483647 -2147483647 -2147483647 -2147483647 -2147483647 -2147483647 -2147483647 -2147483647 -2147483647 -2147483647 -2147483647 -2147483647 -2147483647 -2147483647 -2147483647 -2147483647 -2147483647 -2147483647 -2147483647 -2147483647 -2147483647 -2147483647 -2147483647 -2147483647 -2147483647 -2147483647 -2147483647 -2147483647 -2147483647 -2147483647 -2147483647 -2147483647 -2147483647 -2147483647 -2147483647 -2147483647 -2147483647 -2147483647 -2147483647 -2147483647 -2147483647 -2147483647 -2147483647 -2147483647 -2147483647 -2147483647 -2147483647 -2147483647 -2147483647 -2147483647 -2147483647 -2147483647 -2147483647 -2147483647 -2147483647 -2147483647 -2147483647 -2147483647 -2147483647 -2147483647 -2147483647 -2147483647
142 141 145 142 139 141 145 146 143 144 144 144 144 144 144 146 145 140 140 140 137 131 131 129 129 128 127 125 124 124 127 127 124 121 121 120 118 118 118 118 117 117 115 118 116 117 118 120 121 122 123 125 128 131 135 138 142 148 150 156 157 163 166 167 172 175 177 182 185 190 192 193 195 197 200 200 203 206 209 211 215 218 221 219 219 219 221 224 226 229 230 230 232 233 230 230 229 229 227 228 227 225 223 222 219 218 216 213 209 208 205 202 200 199 195 194 191 190 188 187 184 182 182 180 178 178 177 176 176 174 174 173 172 171 171 171 169 167 -2147483647 -2147483647 -2147483647 -2147483647 -2147483647 -2147483647 -2147483647 -2147483647 -2147483647 -2147483647 -2147483647 -2147483647 -2147483647 -2147483647 -2147483647 -2147483647 -2147483647 -2147483647 -2147483647 -2147483647 -2147483647 -2147483647 -2147483647 -2147483647 -2147483647 -2147483647 -2147483647 -2147483647 -2147483647 -2147483647 -2147483647 -2147483647 -2147483647 -2147483647 -2147483647 -2147483647 -2147483647 -2147483647 -2147483647 -2147483647 -2147483647 -2147483647 -2147483647 -2147483647 -2147483647 -2147483647 -2147483647 -2147483647 -2147483647 -2147483647 -2147483647 -2147483647 -2147483647 -2147483647 -2147483647 -2147483647 -2147483647 -2147483647 -2147483647 -2147483647 -2147483647 -2147483647 -2147483647 -2147483647 -2147483647 -2147483647 -2147483647 -2147483647 -2147483647 -2147483647 -2147483647 -2147483647 -2147483647 -2147483647 -2147483647 -2147483647 -2147483647 -2147483647 -2147483647 -2147483647 -2147483647 -2147483647 -2147483647 -2147483647 -2147483647 -2147483647 -2147483647 -2147483647 -2147483647 -2147483647 -2147483647 -2147483647 -2147483647 -2147483647 -2147483647 -2147483647 -2147483647 -2147483647 -2147483647 -2147483647 -2147483647 -2147483647
142 141 142 145 145 144 145 142 142 142 142 143 145 144 132 138 139 133 138 140 140 134 134 133 133 131 130 130 130 127 127 127 124 124 124 123 123 123 123 122 121 121 121 120 121 122 123 125 125 126 128 131 133 137 139 143 148 149 155 158 162 166 169 173 176 178 182 185 188 192 194 198 201 203 201 204 207 210 212 215 218 221 224 225 225 226 228 228 231 233 233 233 233 233 232 230 230 232 230 230 230 226 225 223 220 219 218 216 213 212 209 207 205 203 202 198 197 194 193 191 190 188 186 185 184 183 182 182 181 179 178 177 176 173 -2147483647 -2147483647 -2147483647 -2147483647 -2147483647 -2147483647 -2147483647 -2147483647 -2147483647 -2147483647 -2147483647 -2147483647 -2147483647 -2147483647 -2147483647 -2147483647 -2147483647 -2147483647 -2147483647 -2147483647 -2147483647 -2147483647 -2147483647 -2147483647 -2147483647 -2147483647 -2147483647 -2147483647 -2147483647 -2147483647 -2147483647 -2147483647 -2147483647 -2147483647 -2147483647 -2147483647 -2147483647 -2147483647 -2147483647 -2147483647 -2147483647 -2147483647 -2147483647 -2147483647 -2147483647 -2147483647 -2147483647 -2147483647 -2147483647 -2147483647 -2147483647 -2147483647 -2147483647 -2147483647 -2147483647 -2147483647 -2147483647 -2147483647 -2147483647 -2147483647 -2147483647 -2147483647 -2147483647 -2147483647 -2147483647 -2147483647 -2147483647 -2147483647 -2147483647 -2147483647 -2147483647 -2147483647 -2147483647 -2147483647 -2147483647 -2147483647 -2147483647 -2147483647 -2147483647 -2147483647 -2147483647 -2147483647 -2147483647 -2147483647 -2147483647 -2147483647 -2147483647 -2147483647 -2147483647 -2147483647 -2147483647 -2147483647 -2147483647 -2147483647 -2147483647 -2147483647 -2147483647 -2147483647 -2147483647 -2147483647 -2147483647 -2147483647 -2147483647 -2147483647 -2147483647 -2147483647
149 143 145 146 147 145 143 143 144 144 144 134 143 140 135 141 141 141 140 140 135 136 137 137 136 136 134 133 133 133 130 130 128 127 126 126 126 126 126 126 126 124 123 125 126 128 128 129 129 130 133 135 138 141 144 147 152 155 159 162 166 170 172 176 179 183 187 188 192 195 197 201 205 207 208 210 211 213 218 220 221 224 224 228 229 232 232 231 234 236 234 232 233 236 236 234 234 234 234 233 232 230 229 227 226 224 221 219 218 216 214 213 210 211 207 205 202 200 197 195 194 193 192 190 188 186 185 185 183 182 179 -2147483647 -2147483647 -2147483647 -2147483647 -2147483647 -2147483647 -2147483647 -2147483647 -2147483647 -2147483647 -2147483647 -2147483647 -2147483647 -2147483647 -2147483647 -2147483647 -2147483647 -2147483647 -2147483647 -2147483647 -2147483647 -2147483647 -2147483647 -2147483647 -2147483647 -2147483647 -2147483647 -2147483647 -2147483647 -2147483647 -2147483647 -2147483647 -2147483647 -2147483647 -2147483647 -2147483647 -2147483647 -2147483647 -2147483647 -2147483647 -2147483647 -2147483647 -2147483647 -2147483647 -2147483647 -2147483647 -2147483647 -2147483647 -2147483647 -2147483647 -2147483647 -2147483647 -2147483647 -2147483647 -2147483647 -2147483647 -2147483647 -2147483647 -2147483647 -2147483647 -2147483647 -2147483647 -2147483647 -2147483647 -2147483647 -2147483647 -2147483647 -2147483647 -2147483647 -2147483647 -2147483647 -2147483647 -2147483647 -2147483647 -2147483647 -2147483647 -2147483647 -2147483647 -2147483647 -2147483647 -2147483647 -2147483647 -2147483647 -2147483647 -2147483647 -2147483647 -2147483647 -2147483647 -2147483647 -2147483647 -2147483647 -2147483647 -2147483647 -2147483647 -2147483647 -2147483647 -2147483647 -2147483647 -2147483647 -2147483647 -2147483647 -2147483647 -2147483647 -2147483647 -2147483647 -2147483647 -2147483647 -2147483647 -2147483647
152 145 145 145 145 146 146 147 147 147 142 145 145 146 145 145 145 144 143 143 142 141 140 140 139 137 137 136 135 134 134 131 131 131 131 130 130 130 131 131 131 128 129 130 131 131 131 132 134 136 138 139 141 146 150 153 157 160 162 166 170 172 176 181 182 187 189 192 195 197 200 206 207 210 212 214 216 219 221 222 224 225 227 229 235 236 234 234 235 239 239 237 237 239 239 238 238 238 236 237 236 235 234 232 229 228 225 223 221 220 219 216 214 212 211 210 208 206 201 200 198 195 193 192 189 185 -2147483647 -2147483647 -2147483647 -2147483647 -2147483647 -2147483647 -2147483647 -2147483647 -2147483647 -2147483647 -2147483647 -2147483647 -2147483647 -2147483647 -2147483647 -2147483647 -2147483647 -2147483647 -2147483647 -2147483647 -2147483647 -2147483647 -2147483647 -2147483647 -2147483647 -2147483647 -2147483647 -2147483647 -2147483647 -2147483647 -2147483647 -2147483647 -2147483647 -2147483647 -2147483647 -2147483647 -2147483647 -2147483647 -2147483647 -2147483647 -2147483647 -2147483647 -2147483647 -2147483647 -2147483647 -2147483647 -2147483647 -2147483647 -2147483647 -2147483647 -2147483647 -2147483647 -2147483647 -2147483647 -2147483647 -2147483647 -2147483647 -2147483647 -2147483647 -2147483647 -2147483647 -2147483647 -2147483647 -2147483647 -2147483647 -2147483647 -2147483647 -2147483647 -2147483647 -2147483647 -2147483647 -2147483647 -2147483647 -2147483647 -2147483647 -2147483647 -2147483647 -2147483647 -2147483647 -2147483647 -2147483647 -2147483647 -2147483647 -2147483647 -2147483647 -2147483647 -2147483647 -2147483647 -2147483647 -2147483647 -2147483647 -2147483647 -2147483647 -2147483647 -2147483647 -2147483647 -2147483647 -2147483647 -2147483647 -2147483647 -2147483647 -2147483647 -2147483647 -2147483647 -2147483647 -2147483647 -2147483647 -2147483647 -2147483647 -2147483647 -2147483647 -2147483647 -2147483647 -2147483647
148 147 147 147 147 148 148 149 149 147 147 148 148 148 148 147 146 146 145 145 144 143 143 143 140 140 140 138 137 137 136 135 134 134 133 133 134 134 134 134 131 131 133 134 136 134 135 138 142 141 141 143 146 149 154 157 164 165 167 170 174 176 180 183 185 191 192 196 199 200 204 207 209 212 214 216 219 222 225 227 227 228 229 231 235 236 235 234 237 239 239 239 241 241 241 242 243 241 241 239 239 236 235 235 233 231 229 228 225 221 221 220 218 215 214 213 209 209 205 202 200 198 193 -2147483647 -2147483647 -2147483647 -2147483647 -2147483647 -2147483647 -2147483647 -2147483647 -2147483647 -2147483647 -2147483647 -2147483647 -2147483647 -2147483647 -2147483647 -2147483647 -2147483647 -2147483647 -2147483647 -2147483647 -2147483647 -2147483647 -2147483647 -2147483647 -2147483647 -2147483647 -2147483647 -2147483647 -2147483647 -2147483647 -2147483647 -2147483647 -2147483647 -2147483647 -2147483647 -2147483647 -2147483647 -2147483647 -2147483647 -2147483647 -2147483647 -2147483647 -2147483647 -2147483647 -2147483647 -2147483647 -2147483647 -2147483647 -2147483647 -2147483647 -2147483647 -2147483647 -2147483647 -2147483647 -2147483647 -2147483647 -2147483647 -2147483647 -2147483647 -2147483647 -2147483647 -2147483647 -2147483647 -2147483647 -2147483647 -2147483647 -2147483647 -2147483647 -2147483647 -2147483647 -2147483647 -2147483647 -2147483647 -2147483647 -2147483647 -2147483647 -2147483647 -2147483647 -2147483647 -2147483647 -2147483647 -2147483647 -2147483647 -2147483647 -2147483647 -2147483647 -2147483647 -2147483647 -2147483647 -2147483647 -2147483647 -2147483647 -2147483647 -2147483647 -2147483647 -2147483647 -2147483647 -2147483647 -2147483647 -2147483647 -2147483647 -2147483647 -2147483647 -2147483647 -2147483647 -2147483647 -2147483647 -2147483647 -2147483647 -2147483647 -2147483647 -2147483647 -2147483647 -2147483647 -2147483647 -2147483647 -2147483647
151 150 150 149 149 149 149 148 148 149 150 150 150 150 149 149 148 147 147 147 147 145 145 144 143 143 143 141 140 140 139 138 139 138 138 137 137 137 133 133 134 136 137 138 137 138 139 143 144 144 145 147 149 153 157 159 165 168 170 173 176 179 183 185 189 192 195 198 200 203 206 208 212 214 216 219 221 223 225 227 229 230 231 232 235 236 238 239 240 241 242 242 242 242 242 243 243 243 243 242 241 239 237 235 236 232 232 230 228 226 224 222 219 217 216 215 212 209 205 202 201 -2147483647 -2147483647 -2147483647 -2147483647 -2147483647 -2147483647 -2147483647 -2147483647 -2147483647 -2147483647 -2147483647 -2147483647 -2147483647 -2147483647 -2147483647 -2147483647 -2147483647 -2147483647 -2147483647 -2147483647 -2147483647 -2147483647 -2147483647 -2147483647 -2147483647 -2147483647 -2147483647 -2147483647 -2147483647 -2147483647 -2147483647 -2147483647 -2147483647 -2147483647 -2147483647 -2147483647 -2147483647 -2147483647 -2147483647 -2147483647 -2147483647 -2147483647 -2147483647 -2147483647 -2147483647 -2147483647 -2147483647 -2147483647 -2147483647 -2147483647 -2147483647 -2147483647 -2147483647 -2147483647 -2147483647 -2147483647 -2147483647 -2147483647 -2147483647 -2147483647 -2147483647 -2147483647 -2147483647 -2147483647 -2147483647 -2147483647 -2147483647 -2147483647 -2147483647 -2147483647 -2147483647 -2147483647 -2147483647 -2147483647 -2147483647 -2147483647 -2147483647 -2147483647 -2147483647 -2147483647 -2147483647 -2147483647 -2147483647 -2147483647 -2147483647 -2147483647 -2147483647 -2147483647 -2147483647 -2147483647 -2147483647 -2147483647 -2147483647 -2147483647 -2147483647 -2147483647 -2147483647 -2147483647 -2147483647 -2147483647 -2147483647 -2147483647 -2147483647 -2147483647 -2147483647 -2147483647 -2147483647 -2147483647 -2147483647 -2147483647 -2147483647 -2147483647 -2147483647 -2147483647 -2147483647 -2147483647 -2147483647 -2147483647 -2147483647
155 154 154 154 153 153 151 152 152 150 151 151 152 152 152 151 150 150 149 149 148 148 148 147 146 145 145 144 144 143 142 142 142 142 142 142 136 137 137 137 139 139 141 140 141 142 144 146 146 148 151 154 154 156 160 165 167 170 174 176 179 183 185 187 192 195 197 200 203 204 208 211 214 216 219 221 225 226 228 230 230 232 232 235 236 239 240 241 242 243 243 244 245 244 244 244 244 244 243 243 243 241 240 237 237 235 232 232 230 229 224 224 219 215 213 214 209 -2147483647 -2147483647 -2147483647 -2147483647 -2147483647 -2147483647 -2147483647 -2147483647 -2147483647 -2147483647 -2147483647 -2147483647 -2147483647 -2147483647 -2147483647 -2147483647 -2147483647 -2147483647 -2147483647 -2147483647 -2147483647 -2147483647 -2147483647 -2147483647 -2147483647 -2147483647 -2147483647 -2147483647 -2147483647 -2147483647 -2147483647 -2147483647 -2147483647 -2147483647 -2147483647 -2147483647 -2147483647 -2147483647 -2147483647 -2147483647 -2147483647 -2147483647 -2147483647 -2147483647 -2147483647 -2147483647 -2147483647 -2147483647 -2147483647 -2147483647 -2147483647 -2147483647 -2147483647 -2147483647 -2147483647 -2147483647 -2147483647 -2147483647 -2147483647 -2147483647 -2147483647 -2147483647 -2147483647 -2147483647 -2147483647 -2147483647 -2147483647 -2147483647 -2147483647 -2147483647 -2147483647 -2147483647 -2147483647 -2147483647 -2147483647 -2147483647 -2147483647 -2147483647 -2147483647 -2147483647 -2147483647 -2147483647 -2147483647 -2147483647 -2147483647 -2147483647 -2147483647 -2147483647 -2147483647 -2147483647 -2147483647 -2147483647 -2147483647 -2147483647 -2147483647 -2147483647 -2147483647 -2147483647 -2147483647 -2147483647 -2147483647 -2147483647 -2147483647 -2147483647 -2147483647 -2147483647 -2147483647 -2147483647 -2147483647 -2147483647 -2147483647 -2147483647 -2147483647 -2147483647 -2147483647 -2147483647 -2147483647 -2147483647 -2147483647 -2147483647 -2147483647 -2147483647 -2147483647
159 158 156 156 156 154 154 154 153 153 153 155 154 155 155 154 154 152 151 150 150 150 149 149 148 147 147 146 147 147 146 146 146 145 145 141 139 140 140 142 142 144 144 144 144 147 149 149 151 154 155 158 159 162 165 168 170 172 175 179 182 185 189 190 194 197 200 203 205 210 212 214 218 219 222 225 226 228 231 232 233 235 238 239 240 240 241 244 244 244 244 247 248 247 246 245 245 245 244 244 245 244 240 236 236 233 231 231 228 226 224 220 -2147483647 -2147483647 -2147483647 -2147483647 -2147483647 -2147483647 -2147483647 -2147483647 -2147483647 -2147483647 -2147483647 -2147483647 -2147483647 -2147483647 -2147483647 -2147483647 -2147483647 -2147483647 -2147483647 -2147483647 -2147483647 -2147483647 -2147483647 -2147483647 -2147483647 -2147483647 -2147483647 -2147483647 -2147483647 -2147483647 -2147483647 -2147483647 -2147483647 -2147483647 -2147483647 -2147483647 -2147483647 -2147483647 -2147483647 -2147483647 -2147483647 -2147483647 -2147483647 -2147483647 -2147483647 -2147483647 -2147483647 -2147483647 -2147483647 -2147483647 -2147483647 -2147483647 -2147483647 -2147483647 -2147483647 -2147483647 -2147483647 -2147483647 -2147483647 -2147483647 -2147483647 -2147483647 -2147483647 -2147483647 -2147483647 -2147483647 -2147483647 -2147483647 -2147483647 -2147483647 -2147483647 -2147483647 -2147483647 -2147483647 -2147483647 -2147483647 -2147483647 -2147483647 -2147483647 -2147483647 -2147483647 -2147483647 -2147483647 -2147483647 -2147483647 -2147483647 -2147483647 -2147483647 -2147483647 -2147483647 -2147483647 -2147483647 -2147483647 -2147483647 -2147483647 -2147483647 -2147483647 -2147483647 -2147483647 -2147483647 -2147483647 -2147483647 -2147483647 -2147483647 -2147483647 -2147483647 -2147483647 -2147483647 -2147483647 -2147483647 -2147483647 -2147483647 -2147483647 -2147483647 -2147483647 -2147483647 -2147483647 -2147483647 -2147483647 -2147483647 -2147483647 -2147483647 -2147483647 -2147483647 -2147483647 -2147483647 -2147483647 -2147483647
162 161 160 159 158 158 156 156 154 155 154 155 157 157 157 158 157 154 153 153 152 152 152 152 151 151 149 149 150 150 150 149 149 149 143 143 142 143 144 145 146 147 146 147 150 151 152 152 155 157 159 161 164 165 167 171 173 177 178 183 185 188 190 196 197 199 202 205 207 213 214 218 220 222 225 228 228 231 234 233 235 237 238 240 241 243 244 244 244 244 244 247 250 249 245 245 245 245 244 242 242 242 239 236 233 232 -2147483647 -2147483647 -2147483647 -2147483647 -2147483647 -2147483647 -2147483647 -2147483647 -2147483647 -2147483647 -2147483647 -2147483647 -2147483647 -2147483647 -2147483647 -2147483647 -2147483647 -2147483647 -2147483647 -2147483647 -2147483647 -2147483647 -2147483647 -2147483647 -2147483647 -2147483647 -2147483647 -2147483647 -2147483647 -2147483647 -2147483647 -2147483647 -2147483647 -2147483647 -2147483647 -2147483647 -2147483647 -2147483647 -2147483647 -2147483647 -2147483647 -2147483647 -2147483647 -2147483647 -2147483647 -2147483647 -2147483647 -2147483647 -2147483647 -2147483647 -2147483647 -2147483647 -2147483647 -2147483647 -2147483647 -2147483647 -2147483647 -2147483647 -2147483647 -2147483647 -2147483647 -2147483647 -2147483647 -2147483647 -2147483647 -2147483647 -2147483647 -2147483647 -2147483647 -2147483647 -2147483647 -2147483647 -2147483647 -2147483647 -2147483647 -2147483647 -2147483647 -2147483647 -2147483647 -2147483647 -2147483647 -2147483647 -2147483647 -2147483647 -2147483647 -2147483647 -2147483647 -2147483647 -2147483647 -2147483647 -2147483647 -2147483647 -2147483647 -2147483647 -2147483647 -2147483647 -2147483647 -2147483647 -2147483647 -2147483647 -2147483647 -2147483647 -2147483647 -2147483647 -2147483647 -2147483647 -2147483647 -2147483647 -2147483647 -2147483647 -2147483647 -2147483647 -2147483647 -2147483647 -2147483647 -2147483647 -2147483647 -2147483647 -2147483647 -2147483647 -2147483647 -2147483647 -2147483647 -2147483647 -2147483647 -2147483647 -2147483647 -2147483647 -2147483647 -2147483647 -2147483647 -2147483647 -2147483647 -2147483647
167 163 163 163 162 161 160 159 157 156 156 156 156 157 158 159 160 159 156 155 155 155 155 155 155 153 153 154 154 154 153 153 147 147 147 146 147 148 147 149 149 149 151 152 154 155 155 157 159 161 162 164 167 169 172 175 178 180 183 186 188 193 195 200 200 204 206 209 212 215 217 220 222 224 226 229 232 236 234 232 232 236 238 242 243 244 244 244 244 244 245 246 247 248 245 245 243 241 239 -2147483647 -2147483647 -2147483647 -2147483647 -2147483647 -2147483647 -2147483647 -2147483647 -2147483647 -2147483647 -2147483647 -2147483647 -2147483647 -2147483647 -2147483647 -2147483647 -2147483647 -2147483647 -2147483647 -2147483647 -2147483647 -2147483647 -2147483647 -2147483647 -2147483647 -2147483647 -2147483647 -2147483647 -2147483647 -2147483647 -2147483647 -2147483647 -2147483647 -2147483647 -2147483647 -2147483647 -2147483647 -2147483647 -2147483647 -2147483647 -2147483647 -2147483647 -2147483647 -2147483647 -2147483647 -2147483647 -2147483647 -2147483647 -2147483647 -2147483647 -2147483647 -2147483647 -2147483647 -2147483647 -2147483647 -2147483647 -2147483647 -2147483647 -2147483647 -2147483647 -2147483647 -2147483647 -2147483647 -2147483647 -2147483647 -2147483647 -2147483647 -2147483647 -2147483647 -2147483647 -2147483647 -2147483647 -2147483647 -2147483647 -2147483647 -2147483647 -2147483647 -2147483647 -2147483647 -2147483647 -2147483647 -2147483647 -2147483647 -2147483647 -2147483647 -2147483647 -2147483647 -2147483647 -2147483647 -2147483647 -2147483647 -2147483647 -2147483647 -2147483647 -2147483647 -2147483647 -2147483647 -2147483647 -2147483647 -2147483647 -2147483647 -2147483647 -2147483647 -2147483647 -2147483647 -2147483647 -2147483647 -2147483647 -2147483647 -2147483647 -2147483647 -2147483647 -2147483647 -2147483647 -2147483647 -2147483647 -2147483647 -2147483647 -2147483647 -2147483647 -2147483647 -2147483647 -2147483647 -2147483647 -2147483647 -2147483647 -2147483647 -2147483647 -2147483647 -2147483647 -2147483647 -2147483647 -2147483647 -2147483647 -2147483647 -2147483647 -2147483647 -2147483647 -2147483647 -2147483647 -2147483647
167 165 165 164 164 164 162 161 160 158 158 158 159 159 158 159 159 160 159 158 158 158 158 158 158 157 158 157 157 157 149 150 150 150 150 150 150 151 151 152 154 153 155 156 158 158 160 162 164 165 166 169 169 173 176 179 182 184 188 190 192 196 198 201 203 206 210 212 215 218 219 223 224 227 229 232 237 239 238 234 232 236 237 243 243 244 244 244 244 244 245 245 241 242 243 243 -2147483647 -2147483647 -2147483647 -2147483647 -2147483647 -2147483647 -2147483647 -2147483647 -2147483647 -2147483647 -2147483647 -2147483647 -2147483647 -2147483647 -2147483647 -2147483647 -2147483647 -2147483647 -2147483647 -2147483647 -2147483647 -2147483647 -2147483647 -2147483647 -2147483647 -2147483647 -2147483647 -2147483647 -2147483647 -2147483647 -2147483647 -2147483647 -2147483647 -2147483647 -2147483647 -2147483647 -2147483647 -2147483647 -2147483647 -2147483647 -2147483647 -2147483647 -2147483647 -2147483647 -2147483647 -2147483647 -2147483647 -2147483647 -2147483647 -2147483647 -2147483647 -2147483647 -2147483647 -2147483647 -2147483647 -2147483647 -2147483647 -2147483647 -2147483647 -2147483647 -2147483647 -2147483647 -2147483647 -2147483647 -2147483647 -2147483647 -2147483647 -2147483647 -2147483647 -2147483647 -2147483647 -2147483647 -2147483647 -2147483647 -2147483647 -2147483647 -2147483647 -2147483647 -2147483647 -2147483647 -2147483647 -2147483647 -2147483647 -2147483647 -2147483647 -2147483647 -2147483647 -2147483647 -2147483647 -2147483647 -2147483647 -2147483647 -2147483647 -2147483647 -2147483647 -2147483647 -2147483647 -2147483647 -2147483647 -2147483647 -2147483647 -2147483647 -2147483647 -2147483647 -2147483647 -2147483647 -2147483647 -2147483647 -2147483647 -2147483647 -2147483647 -2147483647 -2147483647 -2147483647 -2147483647 -2147483647 -2147483647 -2147483647 -2147483647 -2147483647 -2147483647 -2147483647 -2147483647 -2147483647 -2147483647 -2147483647 -2147483647 -2147483647 -2147483647 -2147483647 -2147483647 -2147483647 -2147483647 -2147483647 -2147483647 -2147483647 -2147483647 -2147483647 -2147483647 -2147483647 -2147483647 -2147483647 -2147483647 -2147483647
167 167 165 165 165 165 163 163 163 161 161 162 162 162 161 161 162 161 161 162 161 161 161 162 161 161 161 161 161 153 154 153 153 153 153 153 155 155 156 157 157 157 160 161 160 162 163 166 167 168 172 172 175 178 180 183 186 188 192 193 196 198 202 203 206 209 211 215 217 220 222 224 227 229 230 232 235 239 238 236 237 238 239 242 243 241 241 -2147483647 -2147483647 -2147483647 -2147483647 -2147483647 -2147483647 -2147483647 -2147483647 -2147483647 -2147483647 -2147483647 -2147483647 -2147483647 -2147483647 -2147483647 -2147483647 -2147483647 -2147483647 -2147483647 -2147483647 -2147483647 -2147483647 -2147483647 -2147483647 -2147483647 -2147483647 -2147483647 -2147483647 -2147483647 -2147483647 -2147483647 -2147483647 -2147483647 -2147483647 -2147483647 -2147483647 -2147483647 -2147483647 -2147483647 -2147483647 -2147483647 -2147483647 -2147483647 -2147483647 -2147483647 -2147483647 -2147483647 -2147483647 -2147483647 -2147483647 -2147483647 -2147483647 -2147483647 -2147483647 -2147483647 -2147483647 -2147483647 -2147483647 -2147483647 -2147483647 -2147483647 -2147483647 -2147483647 -2147483647 -2147483647 -2147483647 -2147483647 -2147483647 -2147483647 -2147483647 -2147483647 -2147483647 -2147483647 -2147483647 -2147483647 -2147483647 -2147483647 -2147483647 -2147483647 -2147483647 -2147483647 -2147483647 -2147483647 -2147483647 -2147483647 -2147483647 -2147483647 -2147483647 -2147483647 -2147483647 -2147483647 -2147483647 -2147483647 -2147483647 -2147483647 -2147483647 -2147483647 -2147483647 -2147483647 -2147483647 -2147483647 -2147483647 -2147483647 -2147483647 -2147483647 -2147483647 -2147483647 -2147483647 -2147483647 -2147483647 -2147483647 -2147483647 -2147483647 -2147483647 -2147483647 -2147483647 -2147483647 -2147483647 -2147483647 -2147483647 -2147483647 -2147483647 -2147483647 -2147483647 -2147483647 -2147483647 -2147483647 -2147483647 -2147483647 -2147483647 -2147483647 -2147483647 -2147483647 -2147483647 -2147483647 -2147483647 -2147483647 -2147483647 -2147483647 -2147483647 -2147483647 -2147483647 -2147483647 -2147483647 -2147483647 -2147483647 -2147483647 -2147483647 -2147483647 -2147483647 -2147483647 -2147483647 -2147483647
170 144 144 166 167 168 166 165 164 164 164 164 165 165 164 164 164 165 165 164 165 164 164 164 164 152 154 154 155 156 156 157 157 157 157 157 158 158 160 160 161 163 163 164 165 165 168 170 171 173 175 177 178 183 184 186 188 192 195 196 199 201 205 207 209 210 212 217 219 222 224 226 227 229 231 230 233 233 235 236 235 237 238 239 -2147483647 -2147483647 -2147483647 -2147483647 -2147483647 -2147483647 -2147483647 -2147483647 -2147483647 -2147483647 -2147483647 -2147483647 -2147483647 -2147483647 -2147483647 -2147483647 -2147483647 -2147483647 -2147483647 -2147483647 -2147483647 -2147483647 -2147483647 -2147483647 -2147483647 -2147483647 -2147483647 -2147483647 -2147483647 -2147483647 -2147483647 -2147483647 -2147483647 -2147483647 -2147483647 -2147483647 -2147483647 -2147483647 -2147483647 -2147483647 -2147483647 -2147483647 -2147483647 -2147483647 -2147483647 -2147483647 -2147483647 -2147483647 -2147483647 -2147483647 -2147483647 -2147483647 -2147483647 -2147483647 -2147483647 -2147483647 -2147483647 -2147483647 -2147483647 -2147483647 -2147483647 -2147483647 -2147483647 -2147483647 -2147483647 -2147483647 -2147483647 -2147483647 -2147483647 -2147483647 -2147483647 -2147483647 -2147483647 -2147483647 -2147483647 -2147483647 -2147483647 -2147483647 -2147483647 -2147483647 -2147483647 -2147483647 -2147483647 -2147483647 -2147483647 -2147483647 -2147483647 -2147483647 -2147483647 -2147483647 -2147483647 -2147483647 -2147483647 -2147483647 -2147483647 -2147483647 -2147483647 -2147483647 -2147483647 -2147483647 -2147483647 -2147483647 -2147483647 -2147483647 -2147483647 -2147483647 -2147483647 -2147483647 -2147483647 -2147483647 -2147483647 -2147483647 -2147483647 -2147483647 -2147483647 -2147483647 -2147483647 -2147483647 -2147483647 -2147483647 -2147483647 -2147483647 -2147483647 -2147483647 -2147483647 -2147483647 -2147483647 -2147483647 -2147483647 -2147483647 -2147483647 -2147483647 -2147483647 -2147483647 -2147483647 -2147483647 -2147483647 -2147483647 -2147483647 -2147483647 -2147483647 -2147483647 -2147483647 -2147483647 -2147483647 -2147483647 -2147483647 -2147483647 -2147483647 -2147483647 -2147483647 -2147483647 -2147483647 -2147483647 -2147483647 -2147483647
172 171 169 169 146 169 168 169 146 167 167 167 167 168 167 167 167 167 168 168 169 167 155 167 167 155 157 157 159 159 159 160 160 160 160 160 161 162 163 164 165 166 166 168 168 171 172 174 174 177 179 181 182 186 191 192 193 196 197 200 202 205 208 208 210 212 215 217 220 222 224 226 229 231 230 228 -2147483647 233 -2147483647 -2147483647 -2147483647 -2147483647 -2147483647 -2147483647 -2147483647 -2147483647 -2147483647 -2147483647 -2147483647 -2147483647 -2147483647 -2147483647 -2147483647 -2147483647 -2147483647 -2147483647 -2147483647 -2147483647 -2147483647 -2147483647 -2147483647 -2147483647 -2147483647 -2147483647 -2147483647 -2147483647 -2147483647 -2147483647 -2147483647 -2147483647 -2147483647 -2147483647 -2147483647 -2147483647 -2147483647 -2147483647 -2147483647 -2147483647 -2147483647 -2147483647 -2147483647 -2147483647 -2147483647 -2147483647 -2147483647 -2147483647 -2147483647 -2147483647 -2147483647 -2147483647 -2147483647 -2147483647 -2147483647 -2147483647 -2147483647 -2147483647 -2147483647 -2147483647 -2147483647 -2147483647 -2147483647 -2147483647 -2147483647 -2147483647 -2147483647 -2147483647 -2147483647 -2147483647 -2147483647 -2147483647 -2147483647 -2147483647 -2147483647 -2147483647 -2147483647 -2147483647 -2147483647 -2147483647 -2147483647 -2147483647 -2147483647 -2147483647 -2147483647 -2147483647 -2147483647 -2147483647 -2147483647 -2147483647 -2147483647 -2147483647 -2147483647 -2147483647 -2147483647 -2147483647 -2147483647 -2147483647 -2147483647 -2147483647 -2147483647 -2147483647 -2147483647 -2147483647 -2147483647 -2147483647 -2147483647 -2147483647 -2147483647 -2147483647 -2147483647 -2147483647 -2147483647 -2147483647 -2147483647 -2147483647 -2147483647 -2147483647 -2147483647 -2147483647 -2147483647 -2147483647 -2147483647 -2147483647 -2147483647 -2147483647 -2147483647 -2147483647 -2147483647 -2147483647 -2147483647 -2147483647 -2147483647 -2147483647 -2147483647 -2147483647 -2147483647 -2147483647 -2147483647 -2147483647 -2147483647 -2147483647 -2147483647 -2147483647 -2147483647 -2147483647 -2147483647 -2147483647 -2147483647 -2147483647 -2147483647 -2147483647 -2147483647 -2147483647 -2147483647 -2147483647 -2147483647 -2147483647 -2147483647 -2147483647 -2147483647 -2147483647
