# Supplementary material for: Catchments catch all in South African coastal lowlands: topography and palaeoclimate restricted gene flow in Nymania capensis (Meliaceae)—a multilocus phylogeographic and distribution modelling approach
Source: PeerJ. 2017 Jan 31;5:e2965. doi: 10.7717/peerj.2965 (PMC5289106; doi:10.7717/peerj.2965)
Supplement: Supplemental Information 2 — See the Readme for file descriptions. This zip file includes all DNA alignments. [file peerj-05-2965-s002.zip › SupplementalInformationFiles/SDM.Data/Current/bio01.annual.mean.t.asc]

NCOLS 240 
NROWS 84 
XLLCORNER 20 
YLLCORNER -35 
CELLSIZE 0.0416666666666667 
NODATA_value -2147483647 
158 158 159 159 159 160 163 163 161 160 159 161 163 163 162 162 159 159 156 156 158 159 160 160 160 162 162 163 163 163 161 160 161 162 161 163 162 162 160 159 160 160 159 159 157 157 157 157 156 155 152 152 152 151 150 149 147 144 142 141 141 139 139 145 145 147 147 146 142 137 137 137 140 142 145 147 148 147 146 146 145 145 146 145 144 144 143 142 142 142 139 139 139 141 137 136 136 131 132 133 134 135 134 133 133 135 136 135 134 135 136 136 135 136 140 144 145 145 147 149 151 152 153 152 153 153 152 152 156 157 159 159 158 159 158 154 147 152 153 150 149 146 146 146 147 143 119 121 121 119 120 119 117 123 127 142 144 144 132 136 136 136 140 143 144 141 140 141 135 133 135 148 148 140 145 154 158 158 153 144 142 147 154 161 163 147 148 151 155 165 166 160 152 145 149 165 164 154 160 163 146 146 162 171 172 172 172 174 175 175 170 170 167 165 161 166 166 163 165 170 175 179 180 174 183 191 197 190 187 194 196 196 199 201 -2147483647 -2147483647 -2147483647 -2147483647 -2147483647 -2147483647
156 154 154 155 156 158 161 162 159 158 157 159 161 162 162 161 160 159 158 154 154 155 155 156 159 159 160 162 162 161 159 158 159 159 159 160 160 162 162 160 159 159 158 155 156 157 157 156 155 153 150 149 148 147 148 147 147 145 143 142 141 140 138 143 144 146 146 145 141 137 139 136 138 140 144 146 147 146 145 145 144 143 144 143 144 146 139 137 137 140 137 139 139 138 136 132 129 130 130 130 131 133 131 128 130 133 132 132 128 130 133 135 134 132 140 144 145 146 147 148 151 152 153 154 156 155 155 155 156 156 157 160 159 159 154 153 152 150 150 148 147 145 148 148 147 139 120 117 115 114 116 116 114 120 126 144 145 147 142 134 133 135 137 138 137 147 154 153 151 139 143 147 151 142 141 152 157 155 153 145 140 139 153 162 161 138 149 152 159 155 166 166 165 161 145 169 176 171 174 171 165 151 163 168 169 170 168 172 174 174 174 173 170 165 164 168 169 166 167 167 175 187 191 194 186 185 197 201 194 196 199 200 201 -2147483647 -2147483647 -2147483647 -2147483647 -2147483647 -2147483647 -2147483647
154 151 147 151 155 157 160 160 156 156 155 155 158 160 162 162 161 160 159 158 156 155 153 155 158 159 160 160 161 156 155 155 157 158 159 158 159 161 160 161 160 158 157 156 157 157 156 155 153 153 149 146 145 144 145 145 146 143 142 141 141 139 139 143 144 146 147 146 146 141 142 140 138 143 143 145 144 141 143 147 144 146 148 146 146 149 142 138 139 142 141 144 143 140 135 130 127 128 125 124 129 132 126 125 129 131 128 129 119 126 130 132 130 127 138 138 141 139 139 146 147 150 151 153 156 157 158 157 156 155 159 160 159 158 157 155 151 150 152 150 147 145 149 148 142 135 115 115 119 118 114 110 123 138 143 147 148 150 144 138 125 126 128 133 136 153 158 159 155 143 149 154 150 132 137 142 150 149 157 157 145 139 146 155 161 142 163 163 166 160 161 160 176 172 162 171 175 176 176 174 172 173 171 167 167 167 166 171 173 171 172 174 171 172 169 167 170 171 170 175 177 185 191 192 196 198 196 199 197 197 201 -2147483647 -2147483647 -2147483647 -2147483647 -2147483647 -2147483647 -2147483647 -2147483647 -2147483647
153 146 142 147 149 154 157 160 156 153 155 155 156 158 160 159 160 160 159 158 157 158 157 157 156 157 158 158 159 159 157 156 155 156 157 157 157 160 160 158 158 159 158 158 158 156 154 153 153 152 150 147 145 141 142 142 144 142 141 141 139 137 139 142 145 147 148 148 148 148 144 144 143 143 145 143 140 138 129 147 146 148 149 151 152 150 147 136 135 139 141 145 143 141 137 131 125 124 119 122 127 128 123 126 129 128 125 123 114 120 124 129 130 133 137 135 128 121 122 143 146 146 149 150 152 156 158 158 155 145 160 160 158 156 157 156 154 154 153 149 147 146 150 138 120 113 127 137 141 139 129 129 134 144 141 147 150 150 142 133 131 113 112 127 142 152 156 158 156 153 142 138 161 158 142 149 162 165 166 158 137 136 143 161 161 149 154 168 173 174 169 166 169 176 174 174 174 174 174 175 173 172 169 165 164 165 169 172 170 168 170 174 175 171 167 167 171 173 171 172 179 186 193 193 197 196 200 196 200 203 -2147483647 -2147483647 -2147483647 -2147483647 -2147483647 -2147483647 -2147483647 -2147483647 -2147483647 -2147483647
147 144 137 143 148 153 157 159 159 157 155 153 154 154 156 158 157 159 157 157 157 158 157 157 156 154 154 156 156 157 155 154 154 154 156 157 157 159 158 156 158 159 158 157 157 155 153 151 150 150 149 146 142 139 140 140 142 141 140 139 137 139 142 144 146 149 149 149 150 150 147 146 146 147 143 141 139 133 141 149 151 151 150 153 153 151 148 142 140 140 143 146 143 140 135 130 123 120 113 120 123 124 118 112 118 122 115 113 112 123 118 121 126 129 130 122 107 121 129 141 142 139 137 146 150 151 158 159 155 151 160 161 159 157 157 155 155 154 152 147 146 147 150 141 119 131 133 139 143 138 132 142 147 148 147 145 150 151 145 130 137 144 136 133 127 134 148 150 161 157 142 162 168 168 166 160 163 165 166 154 136 147 145 161 157 147 162 170 172 176 174 174 169 173 176 175 174 175 171 172 170 169 169 166 162 162 167 170 165 166 168 176 176 174 168 170 171 174 178 176 175 178 186 190 197 201 202 -2147483647 -2147483647 -2147483647 -2147483647 -2147483647 -2147483647 -2147483647 -2147483647 -2147483647 -2147483647 -2147483647 -2147483647 -2147483647
143 143 139 142 151 155 154 157 157 155 154 153 149 152 155 155 155 157 159 158 157 155 153 154 155 154 154 153 154 155 153 151 150 153 155 156 158 158 156 154 157 157 155 155 157 155 151 149 148 147 145 145 142 142 143 142 139 138 137 137 135 135 135 142 148 149 151 151 152 150 147 149 148 149 146 144 143 144 145 148 150 152 153 154 154 152 149 146 142 141 146 146 143 140 136 133 126 125 119 116 118 121 118 114 121 122 114 117 111 115 112 111 122 120 118 121 120 119 131 139 135 128 140 149 154 156 157 160 159 160 161 161 159 157 156 154 153 151 148 148 147 150 150 148 129 133 141 143 143 134 137 140 145 150 149 141 144 149 151 148 145 149 139 125 136 142 157 160 160 146 150 163 169 170 164 160 162 165 162 140 145 159 157 161 163 161 172 173 171 174 176 176 174 170 173 176 175 175 173 173 173 168 165 166 163 165 166 167 163 164 165 170 173 180 174 171 173 174 180 184 179 183 187 192 198 197 -2147483647 -2147483647 -2147483647 -2147483647 -2147483647 -2147483647 -2147483647 -2147483647 -2147483647 -2147483647 -2147483647 -2147483647 -2147483647 -2147483647
135 138 142 149 152 152 155 156 156 152 149 149 149 151 154 153 153 155 157 158 157 155 152 151 151 152 152 152 153 152 151 149 149 152 153 156 157 156 155 155 156 155 153 155 154 154 152 152 151 147 145 147 146 145 143 142 138 134 134 134 136 137 140 143 148 148 150 151 152 152 152 151 151 147 144 145 145 141 143 144 147 150 150 153 155 154 153 151 146 148 149 144 143 140 137 134 130 128 123 119 124 128 124 120 128 125 121 127 114 121 131 125 119 116 114 116 127 129 134 136 129 136 143 146 155 158 159 161 160 160 161 161 156 156 155 152 150 149 146 147 148 148 151 151 141 132 137 144 140 138 136 121 136 144 151 140 129 152 155 152 150 153 147 137 138 138 144 149 163 166 166 154 162 167 156 153 158 166 166 143 144 160 163 166 163 171 173 173 173 171 174 176 176 176 175 177 175 177 173 171 174 170 166 169 167 168 167 165 163 165 169 172 179 183 178 173 174 179 178 182 192 189 194 196 200 -2147483647 -2147483647 -2147483647 -2147483647 -2147483647 -2147483647 -2147483647 -2147483647 -2147483647 -2147483647 -2147483647 -2147483647 -2147483647 -2147483647 -2147483647
131 138 141 142 140 150 155 153 156 154 150 146 149 153 152 151 149 150 154 155 154 156 154 152 150 150 151 150 151 150 150 151 150 151 153 155 155 156 154 154 155 155 153 154 151 153 153 153 151 150 148 148 147 145 144 141 137 131 131 132 138 140 141 132 139 147 147 149 149 153 152 152 152 146 144 146 144 143 143 141 146 149 150 152 154 156 155 148 145 150 150 147 144 135 133 133 131 126 117 120 128 134 131 123 125 131 125 132 126 132 136 128 125 123 124 126 118 126 129 136 134 138 146 149 154 157 160 160 161 162 160 158 154 152 153 149 142 144 144 145 147 150 152 152 149 146 132 139 141 137 133 119 139 144 152 150 141 151 157 151 146 152 152 153 145 151 158 155 168 171 170 173 163 166 150 161 163 162 166 154 150 160 163 165 166 170 169 172 174 175 175 176 174 171 172 176 177 176 176 174 174 170 171 171 168 169 168 166 167 167 169 173 173 180 183 180 175 177 185 188 190 193 195 199 201 -2147483647 -2147483647 -2147483647 -2147483647 -2147483647 -2147483647 -2147483647 -2147483647 -2147483647 -2147483647 -2147483647 -2147483647 -2147483647 -2147483647 -2147483647
132 132 137 139 140 149 153 149 152 154 150 143 147 151 149 148 148 149 151 153 152 154 155 154 153 152 150 150 148 149 147 149 148 148 152 153 154 154 153 151 152 151 151 152 151 151 150 150 148 149 148 147 145 145 143 141 138 134 133 137 139 141 139 130 141 147 146 137 138 149 157 153 150 151 150 152 144 147 150 149 144 149 152 154 151 154 155 149 146 149 150 145 143 137 136 129 126 127 122 131 134 136 133 129 129 132 136 139 138 139 138 133 126 128 135 136 130 116 131 141 145 147 148 151 155 156 157 157 160 163 162 161 157 150 149 145 136 138 143 144 147 150 152 152 151 149 148 150 142 133 134 128 133 142 152 154 155 156 156 149 146 154 163 157 154 155 160 153 158 168 171 164 173 174 162 155 160 164 168 161 150 150 156 157 160 166 166 167 171 173 173 171 167 166 174 175 175 173 175 175 174 177 174 175 170 171 166 166 169 170 171 175 178 178 181 182 188 189 187 190 192 196 198 201 -2147483647 -2147483647 -2147483647 -2147483647 -2147483647 -2147483647 -2147483647 -2147483647 -2147483647 -2147483647 -2147483647 -2147483647 -2147483647 -2147483647 -2147483647 -2147483647
130 133 137 145 148 150 151 147 149 152 151 144 146 149 147 145 147 148 150 152 151 152 152 153 153 152 151 151 149 149 147 146 144 146 149 151 152 153 152 150 148 147 149 149 151 151 149 147 147 148 148 143 141 143 144 144 141 137 133 136 139 142 145 146 146 148 140 145 144 144 156 158 152 155 154 148 148 150 151 151 152 152 154 157 156 155 156 154 152 149 149 142 140 140 138 130 130 131 123 132 136 139 139 142 144 141 139 139 142 143 135 127 125 137 140 139 133 118 120 138 144 149 151 152 154 157 158 159 161 163 164 164 163 155 153 149 145 143 145 145 148 150 152 154 153 152 150 151 139 130 140 136 145 147 150 151 154 157 159 158 161 162 165 161 165 162 160 155 155 152 163 161 171 176 175 167 167 173 159 155 154 157 160 162 167 165 169 165 169 171 172 167 166 172 174 175 173 171 173 172 170 173 178 178 174 169 166 166 167 167 170 171 175 176 176 181 186 191 193 192 195 197 199 -2147483647 -2147483647 -2147483647 -2147483647 -2147483647 -2147483647 -2147483647 -2147483647 -2147483647 -2147483647 -2147483647 -2147483647 -2147483647 -2147483647 -2147483647 -2147483647 -2147483647
136 137 137 146 146 143 139 145 147 150 150 146 145 147 144 141 144 145 147 148 149 151 151 151 151 150 151 150 146 146 148 148 146 145 147 149 150 151 151 150 146 144 145 146 149 147 147 145 145 146 146 145 142 143 143 143 139 140 138 138 138 140 143 145 146 149 145 142 148 150 158 161 158 157 151 142 150 154 153 155 156 153 157 158 159 155 156 148 148 149 149 143 144 142 140 137 137 133 123 130 134 136 138 140 145 148 151 153 150 141 139 145 137 137 142 140 132 121 123 137 143 147 147 149 153 154 158 159 159 161 161 163 165 163 155 144 146 147 147 148 148 147 152 155 154 150 153 149 145 129 140 136 148 148 151 153 154 154 156 152 157 157 164 166 165 160 154 153 161 156 158 166 164 169 173 175 175 175 164 165 156 159 159 161 166 170 171 169 166 167 170 162 168 174 174 173 171 171 171 168 169 172 176 179 178 171 171 168 169 170 172 177 177 177 182 179 180 184 189 195 197 198 -2147483647 -2147483647 -2147483647 -2147483647 -2147483647 -2147483647 -2147483647 -2147483647 -2147483647 -2147483647 -2147483647 -2147483647 -2147483647 -2147483647 -2147483647 -2147483647 -2147483647 -2147483647
137 140 142 144 144 142 132 140 146 147 148 141 140 139 141 135 140 142 144 146 147 149 149 149 148 148 148 150 147 148 148 145 143 143 141 145 147 147 147 148 145 143 143 146 147 144 144 143 143 145 142 143 142 142 142 141 139 140 136 134 133 138 141 140 142 144 145 148 151 153 156 161 162 152 151 154 152 157 157 159 160 159 159 159 156 155 154 148 141 150 149 150 148 145 142 138 138 133 128 126 128 130 133 139 143 146 144 154 149 135 139 153 150 137 141 141 127 126 119 136 143 143 147 151 150 150 152 155 157 159 161 163 165 162 155 153 152 145 146 149 151 151 149 154 153 146 152 142 146 143 140 142 144 142 149 153 154 154 156 150 156 154 154 165 164 165 162 161 159 163 158 167 170 171 175 177 177 177 172 165 160 165 167 165 167 168 168 170 168 167 167 163 171 172 172 170 168 169 167 167 169 173 177 179 180 179 180 172 172 173 174 180 183 180 184 185 184 186 190 196 196 -2147483647 -2147483647 -2147483647 -2147483647 -2147483647 -2147483647 -2147483647 -2147483647 -2147483647 -2147483647 -2147483647 -2147483647 -2147483647 -2147483647 -2147483647 -2147483647 -2147483647 -2147483647 -2147483647
147 132 133 138 143 143 134 133 140 146 145 135 137 130 141 142 132 136 137 137 144 147 146 145 144 143 142 147 148 148 147 143 142 140 138 139 142 144 143 142 141 143 142 142 145 144 140 139 143 145 139 141 141 141 141 139 137 135 137 133 130 137 135 129 133 139 140 144 148 149 155 161 163 161 159 156 156 156 160 160 161 161 160 158 155 147 151 146 138 142 143 146 146 142 129 123 133 133 129 127 127 131 135 139 139 140 146 153 144 132 143 155 153 136 136 145 136 136 112 126 139 143 145 149 147 145 146 151 156 158 153 159 165 163 158 156 151 146 148 151 152 154 156 157 157 156 152 149 149 142 143 138 133 143 148 149 150 148 151 156 159 161 160 164 162 167 168 159 162 165 163 165 168 171 173 176 177 177 172 160 156 163 170 171 172 173 169 170 171 169 164 162 166 170 170 167 162 165 165 166 167 170 171 171 172 176 184 179 174 174 177 181 184 180 181 185 189 190 192 196 -2147483647 -2147483647 -2147483647 -2147483647 -2147483647 -2147483647 -2147483647 -2147483647 -2147483647 -2147483647 -2147483647 -2147483647 -2147483647 -2147483647 -2147483647 -2147483647 -2147483647 -2147483647 -2147483647 -2147483647
175 140 142 144 141 130 129 136 144 144 143 128 133 127 128 137 136 128 127 124 135 145 145 143 140 136 140 143 147 146 145 141 140 138 137 136 139 139 138 137 138 141 142 144 145 145 142 143 144 145 141 137 138 140 138 136 128 125 131 131 125 126 126 122 128 141 141 146 150 155 158 161 163 162 159 151 152 154 161 162 163 163 160 157 149 140 143 147 137 130 134 141 142 136 120 120 125 124 125 125 134 142 141 138 150 146 145 155 156 148 151 157 158 151 139 148 145 141 118 118 133 140 137 141 142 142 144 148 154 159 155 162 165 166 163 158 152 146 145 153 156 156 155 156 160 159 155 154 149 139 137 139 132 139 146 144 140 137 149 153 154 160 163 165 162 163 164 167 166 166 165 155 157 167 170 171 176 177 173 160 154 164 167 168 170 171 174 173 168 165 163 163 166 165 166 164 163 161 163 166 167 167 167 167 171 179 183 185 181 177 180 178 183 185 182 186 189 192 194 -2147483647 -2147483647 -2147483647 -2147483647 -2147483647 -2147483647 -2147483647 -2147483647 -2147483647 -2147483647 -2147483647 -2147483647 -2147483647 -2147483647 -2147483647 -2147483647 -2147483647 -2147483647 -2147483647 -2147483647 -2147483647
177 159 142 148 144 134 126 139 142 138 138 134 125 128 122 130 135 131 129 123 133 143 143 142 139 138 139 143 144 143 142 137 136 133 134 136 135 134 136 130 126 136 139 141 142 142 142 143 147 151 139 140 138 138 141 137 122 124 128 130 125 120 118 124 128 157 148 144 148 152 155 158 162 158 158 156 157 159 159 162 164 163 161 158 153 147 147 153 148 133 122 134 139 133 118 121 126 119 109 142 149 146 151 147 153 151 145 159 164 162 159 161 161 156 155 150 141 130 121 124 134 134 131 133 135 139 144 150 155 157 154 161 163 164 165 158 151 148 150 154 158 157 151 153 159 156 154 149 149 147 140 138 128 142 145 142 127 138 142 147 151 155 158 163 163 155 153 161 166 170 170 167 160 158 158 160 169 178 174 169 168 164 160 161 166 169 173 163 163 163 162 167 169 168 167 165 165 162 164 166 167 167 167 169 172 173 176 185 188 187 187 180 182 185 186 188 191 193 -2147483647 -2147483647 -2147483647 -2147483647 -2147483647 -2147483647 -2147483647 -2147483647 -2147483647 -2147483647 -2147483647 -2147483647 -2147483647 -2147483647 -2147483647 -2147483647 -2147483647 -2147483647 -2147483647 -2147483647 -2147483647 -2147483647
180 173 151 156 158 146 133 132 137 142 135 132 125 119 123 120 129 130 123 118 132 138 139 142 141 140 138 140 137 139 136 135 134 132 131 131 132 134 136 127 132 133 130 140 140 139 141 148 155 150 140 140 150 156 142 144 126 124 126 129 126 123 117 132 155 166 162 153 154 160 162 165 165 161 159 159 159 161 162 162 164 164 162 161 156 150 152 154 151 143 127 132 137 135 127 118 117 116 119 141 158 165 167 167 160 156 166 172 168 172 168 164 156 154 146 142 136 125 110 122 129 126 124 126 126 132 143 147 151 152 152 158 159 162 165 162 159 153 158 154 160 161 155 159 161 155 150 142 137 135 140 135 132 126 139 139 136 139 141 145 150 154 156 158 159 146 151 156 158 165 169 170 171 167 170 167 167 177 174 178 177 173 164 164 161 160 170 174 167 165 162 166 167 166 168 167 166 165 165 165 166 166 167 170 170 174 178 178 180 185 188 187 182 185 187 193 194 -2147483647 -2147483647 -2147483647 -2147483647 -2147483647 -2147483647 -2147483647 -2147483647 -2147483647 -2147483647 -2147483647 -2147483647 -2147483647 -2147483647 -2147483647 -2147483647 -2147483647 -2147483647 -2147483647 -2147483647 -2147483647 -2147483647 -2147483647
182 181 170 172 143 144 131 125 134 140 138 131 123 116 117 119 127 132 130 128 131 128 134 138 140 138 135 137 133 138 136 132 131 130 130 131 127 133 138 136 129 127 132 149 156 157 151 148 151 156 155 155 166 165 168 167 139 127 130 130 129 132 139 140 161 169 169 166 166 164 159 163 150 164 148 158 159 160 163 163 164 165 164 164 160 158 159 159 157 153 142 131 131 129 128 108 111 136 148 154 159 165 165 174 169 166 170 175 176 175 162 159 152 146 145 137 124 114 111 123 122 123 113 118 125 134 141 142 147 146 146 151 150 155 163 165 165 158 161 164 163 163 163 162 159 153 143 137 128 138 141 132 127 123 133 131 124 129 130 138 148 150 155 158 157 144 143 152 155 165 168 169 159 161 170 173 172 171 174 180 180 179 175 175 168 172 173 175 167 163 161 163 165 165 167 169 167 164 165 165 165 168 170 172 174 173 178 182 184 184 183 189 188 186 190 193 -2147483647 -2147483647 -2147483647 -2147483647 -2147483647 -2147483647 -2147483647 -2147483647 -2147483647 -2147483647 -2147483647 -2147483647 -2147483647 -2147483647 -2147483647 -2147483647 -2147483647 -2147483647 -2147483647 -2147483647 -2147483647 -2147483647 -2147483647 -2147483647
186 185 185 175 147 135 126 125 136 137 133 133 129 122 119 125 131 127 126 130 131 132 136 138 137 134 132 133 132 134 136 134 133 126 126 127 130 142 151 149 125 130 138 143 155 161 157 153 148 154 162 169 170 172 172 171 152 129 133 121 125 150 155 155 171 171 171 170 167 164 165 166 165 167 165 164 164 162 164 163 162 164 165 165 164 162 161 162 155 153 155 147 124 126 138 149 147 140 139 153 160 161 155 172 176 169 163 167 174 171 165 159 152 145 143 134 126 107 106 110 114 115 107 116 122 133 136 132 137 140 137 142 142 151 157 165 167 164 162 166 164 163 161 154 152 145 139 130 125 129 135 123 118 117 128 121 126 121 131 142 149 152 148 151 153 142 144 142 151 160 161 160 149 152 163 158 161 169 172 180 183 171 182 178 169 174 179 175 168 163 161 165 167 169 170 169 168 167 169 167 170 171 170 173 178 180 180 178 181 185 187 186 188 190 191 -2147483647 -2147483647 -2147483647 -2147483647 -2147483647 -2147483647 -2147483647 -2147483647 -2147483647 -2147483647 -2147483647 -2147483647 -2147483647 -2147483647 -2147483647 -2147483647 -2147483647 -2147483647 -2147483647 -2147483647 -2147483647 -2147483647 -2147483647 -2147483647 -2147483647
189 187 186 174 148 144 115 125 134 131 127 126 123 120 119 120 125 123 120 120 129 134 133 136 135 130 127 125 125 130 132 132 133 132 131 126 129 134 152 156 153 156 161 154 142 148 160 159 148 161 167 172 173 174 174 174 172 167 161 136 141 165 161 174 174 173 172 170 165 162 166 167 168 168 168 167 166 162 162 152 159 163 166 167 165 163 164 163 163 159 154 134 129 134 150 155 167 167 158 155 164 170 162 171 177 177 166 162 170 175 164 150 144 142 139 146 149 137 131 124 123 112 112 116 123 124 132 125 128 130 131 123 138 144 146 157 165 168 167 165 157 150 150 142 144 141 130 122 119 127 132 127 115 113 114 112 116 117 123 141 145 141 140 138 147 138 136 143 151 149 145 150 150 154 153 152 163 170 168 168 176 167 177 183 182 174 179 173 172 167 164 165 166 167 169 172 170 170 171 171 171 173 174 174 174 179 183 182 183 183 188 187 190 192 -2147483647 -2147483647 -2147483647 -2147483647 -2147483647 -2147483647 -2147483647 -2147483647 -2147483647 -2147483647 -2147483647 -2147483647 -2147483647 -2147483647 -2147483647 -2147483647 -2147483647 -2147483647 -2147483647 -2147483647 -2147483647 -2147483647 -2147483647 -2147483647 -2147483647 -2147483647
190 189 187 183 165 140 130 138 124 128 113 117 118 122 124 124 123 115 114 120 127 131 131 134 132 123 119 116 119 125 126 127 130 131 126 121 123 135 153 160 163 167 169 170 166 167 156 167 165 162 167 174 176 176 176 176 175 168 155 161 167 178 178 178 176 174 173 170 164 163 163 164 166 169 169 168 167 164 164 151 157 162 161 168 168 166 166 165 165 162 156 143 139 132 160 167 171 173 157 150 148 169 175 177 177 178 179 179 178 179 175 161 162 154 150 155 147 144 153 158 144 134 138 124 116 121 124 115 116 124 129 136 133 133 138 151 164 169 167 164 162 147 138 128 131 133 130 133 121 118 121 127 122 114 104 109 113 113 115 138 139 127 131 136 142 139 132 137 137 132 134 150 153 154 162 164 169 163 156 153 168 165 175 176 180 178 180 181 177 171 171 167 168 170 171 174 171 169 171 174 173 172 175 178 180 177 179 184 184 186 189 189 192 -2147483647 -2147483647 -2147483647 -2147483647 -2147483647 -2147483647 -2147483647 -2147483647 -2147483647 -2147483647 -2147483647 -2147483647 -2147483647 -2147483647 -2147483647 -2147483647 -2147483647 -2147483647 -2147483647 -2147483647 -2147483647 -2147483647 -2147483647 -2147483647 -2147483647 -2147483647 -2147483647
189 189 188 186 183 169 162 167 136 129 118 112 115 116 114 116 119 114 112 115 125 124 124 130 132 124 117 116 118 122 118 122 125 126 129 146 142 154 156 162 165 167 170 171 169 170 170 173 174 174 176 176 177 177 177 176 176 177 174 172 175 179 179 178 176 174 174 173 172 170 168 170 170 170 169 169 168 167 166 163 156 159 162 165 168 168 167 167 166 164 161 151 140 137 164 171 174 175 170 161 164 176 173 177 178 179 181 181 181 180 178 174 166 155 155 154 167 159 150 141 140 143 153 139 127 118 119 126 129 135 143 144 140 146 158 160 168 170 162 158 160 151 128 121 131 140 140 130 117 114 116 117 119 98 107 111 111 112 115 132 135 116 125 126 131 138 136 130 131 137 145 145 145 147 158 161 157 158 150 153 164 162 165 171 173 183 177 181 184 179 174 169 168 171 173 173 174 170 170 171 175 178 177 178 181 181 181 185 186 186 190 192 -2147483647 -2147483647 -2147483647 -2147483647 -2147483647 -2147483647 -2147483647 -2147483647 -2147483647 -2147483647 -2147483647 -2147483647 -2147483647 -2147483647 -2147483647 -2147483647 -2147483647 -2147483647 -2147483647 -2147483647 -2147483647 -2147483647 -2147483647 -2147483647 -2147483647 -2147483647 -2147483647 -2147483647
189 189 189 188 186 183 180 171 137 129 127 117 116 106 107 116 117 118 115 116 123 124 127 131 129 128 126 120 115 117 116 126 130 142 152 160 164 164 161 160 166 169 172 172 171 173 174 175 175 175 176 177 177 178 177 176 177 178 178 179 179 179 179 177 176 174 174 174 173 173 172 171 171 170 170 169 168 168 167 167 166 164 166 162 169 169 168 168 167 166 164 153 144 156 169 172 175 176 177 178 179 180 180 179 176 179 181 183 182 180 178 175 157 164 170 166 171 156 148 157 156 143 165 159 131 126 138 143 136 131 145 146 140 137 147 163 168 170 163 164 159 148 132 132 132 146 144 138 128 137 135 124 127 117 117 127 132 114 114 127 127 124 123 128 127 132 134 126 131 136 140 138 140 146 155 151 147 147 143 150 157 159 164 167 174 180 185 187 187 186 176 172 169 171 174 176 173 171 172 173 174 177 183 183 182 183 183 186 188 190 192 -2147483647 -2147483647 -2147483647 -2147483647 -2147483647 -2147483647 -2147483647 -2147483647 -2147483647 -2147483647 -2147483647 -2147483647 -2147483647 -2147483647 -2147483647 -2147483647 -2147483647 -2147483647 -2147483647 -2147483647 -2147483647 -2147483647 -2147483647 -2147483647 -2147483647 -2147483647 -2147483647 -2147483647 -2147483647
188 186 187 188 187 185 182 163 138 129 125 121 115 112 110 114 113 114 115 118 119 122 126 127 128 128 126 123 112 111 117 141 153 156 161 162 165 167 168 168 170 172 173 174 174 174 174 176 176 176 176 177 177 178 177 176 178 179 178 179 179 179 177 176 175 174 174 174 173 173 172 171 171 170 170 169 169 168 168 168 168 169 169 170 170 170 169 169 168 168 167 167 167 166 172 174 175 177 178 179 179 179 180 180 181 182 183 183 182 181 179 178 176 175 175 175 174 171 170 171 162 160 169 166 149 118 129 138 146 132 144 143 143 141 133 156 163 169 169 157 147 136 148 129 138 154 146 134 139 144 140 135 146 148 143 142 137 123 134 123 143 139 127 124 127 126 132 126 128 132 138 134 139 145 151 148 147 152 158 160 162 167 167 166 167 174 175 173 179 183 179 174 174 173 178 179 175 172 172 176 178 176 179 178 180 183 185 187 190 -2147483647 -2147483647 -2147483647 -2147483647 -2147483647 -2147483647 -2147483647 -2147483647 -2147483647 -2147483647 -2147483647 -2147483647 -2147483647 -2147483647 -2147483647 -2147483647 -2147483647 -2147483647 -2147483647 -2147483647 -2147483647 -2147483647 -2147483647 -2147483647 -2147483647 -2147483647 -2147483647 -2147483647 -2147483647 -2147483647 -2147483647
186 183 169 185 187 186 184 176 161 132 125 121 115 114 113 112 112 113 112 117 118 124 126 123 124 124 125 127 127 127 143 152 155 159 163 165 166 168 169 170 172 173 174 175 175 174 174 175 177 176 177 178 177 177 177 178 179 179 179 177 177 176 175 175 174 174 173 173 173 173 172 172 171 170 168 168 168 168 168 168 169 169 169 169 170 170 170 170 169 169 168 169 170 171 173 175 176 176 177 178 178 176 168 172 177 178 179 183 182 181 181 181 180 178 177 177 176 171 174 173 171 168 171 171 165 144 130 143 140 149 146 143 145 137 143 147 149 160 170 165 154 143 147 148 159 154 142 130 143 154 150 144 156 158 157 154 150 146 126 140 153 161 140 141 121 112 128 125 124 132 134 132 140 142 144 145 144 150 161 167 168 166 171 171 169 173 178 181 181 183 186 184 180 177 178 182 179 176 173 175 179 177 180 181 183 186 188 189 -2147483647 -2147483647 -2147483647 -2147483647 -2147483647 -2147483647 -2147483647 -2147483647 -2147483647 -2147483647 -2147483647 -2147483647 -2147483647 -2147483647 -2147483647 -2147483647 -2147483647 -2147483647 -2147483647 -2147483647 -2147483647 -2147483647 -2147483647 -2147483647 -2147483647 -2147483647 -2147483647 -2147483647 -2147483647 -2147483647 -2147483647 -2147483647
182 182 166 172 180 185 185 181 165 141 124 121 117 115 113 113 113 114 116 119 121 124 123 123 121 119 122 128 140 149 151 158 156 159 162 164 166 169 170 171 172 173 173 174 175 175 175 175 177 177 176 177 176 177 177 178 179 179 178 177 176 175 174 173 173 173 173 173 172 172 172 172 171 170 169 168 167 167 167 168 169 169 170 170 171 171 170 170 170 170 169 169 171 172 173 174 174 175 176 177 177 176 171 165 166 168 177 183 184 183 183 182 181 180 178 178 178 177 176 175 172 169 173 172 165 140 132 138 140 146 155 151 144 143 152 155 157 165 169 166 158 158 159 165 162 147 140 136 141 152 156 159 162 156 148 143 142 135 143 163 171 166 163 151 126 117 126 124 122 124 126 129 134 136 141 134 140 147 159 166 168 169 172 174 174 176 176 175 175 177 178 185 183 184 186 185 186 179 176 176 181 181 183 185 185 188 189 -2147483647 -2147483647 -2147483647 -2147483647 -2147483647 -2147483647 -2147483647 -2147483647 -2147483647 -2147483647 -2147483647 -2147483647 -2147483647 -2147483647 -2147483647 -2147483647 -2147483647 -2147483647 -2147483647 -2147483647 -2147483647 -2147483647 -2147483647 -2147483647 -2147483647 -2147483647 -2147483647 -2147483647 -2147483647 -2147483647 -2147483647 -2147483647 -2147483647
170 177 163 172 177 181 180 178 170 161 149 145 145 135 124 112 113 114 115 116 118 120 117 117 118 115 115 131 149 156 161 163 163 165 164 164 166 168 169 170 172 173 174 174 175 175 175 176 176 177 176 177 177 178 178 178 177 177 175 174 173 172 171 171 172 172 173 172 172 172 172 171 171 170 169 168 168 168 167 167 168 169 169 170 171 171 170 171 170 170 170 169 169 170 172 172 172 174 175 175 175 175 175 174 173 174 180 183 184 184 184 183 183 181 180 179 179 178 177 175 174 174 175 175 169 161 159 134 136 143 157 151 140 139 144 150 156 161 173 162 164 173 171 167 156 141 136 149 153 156 163 163 161 154 149 150 147 153 161 170 178 171 168 158 151 132 122 126 122 118 126 132 126 129 133 148 161 163 165 168 169 168 171 171 172 172 169 171 171 171 173 172 175 177 179 182 186 182 179 180 181 183 185 187 188 189 -2147483647 -2147483647 -2147483647 -2147483647 -2147483647 -2147483647 -2147483647 -2147483647 -2147483647 -2147483647 -2147483647 -2147483647 -2147483647 -2147483647 -2147483647 -2147483647 -2147483647 -2147483647 -2147483647 -2147483647 -2147483647 -2147483647 -2147483647 -2147483647 -2147483647 -2147483647 -2147483647 -2147483647 -2147483647 -2147483647 -2147483647 -2147483647 -2147483647 -2147483647
162 172 170 162 176 175 175 179 173 173 167 166 160 148 126 112 113 112 112 112 115 115 114 116 118 116 118 132 154 160 163 165 166 167 165 165 166 166 167 168 169 171 173 174 174 175 175 176 176 176 176 177 177 177 176 176 175 175 175 174 172 171 170 170 171 171 171 172 172 172 171 171 171 170 170 169 168 168 167 166 167 167 169 170 171 171 171 171 171 170 170 169 169 169 170 170 171 171 174 175 176 176 177 177 177 179 181 182 183 184 185 184 183 182 181 180 179 178 176 174 173 174 175 177 175 173 168 150 137 145 154 152 146 141 140 151 160 169 173 163 174 176 168 161 159 149 142 145 153 166 169 169 158 160 154 151 157 164 158 172 175 168 161 155 133 137 147 130 119 146 155 155 157 151 146 155 162 165 166 166 167 168 167 168 168 167 169 170 170 173 172 172 175 180 181 179 180 183 184 181 182 184 186 188 188 -2147483647 -2147483647 -2147483647 -2147483647 -2147483647 -2147483647 -2147483647 -2147483647 -2147483647 -2147483647 -2147483647 -2147483647 -2147483647 -2147483647 -2147483647 -2147483647 -2147483647 -2147483647 -2147483647 -2147483647 -2147483647 -2147483647 -2147483647 -2147483647 -2147483647 -2147483647 -2147483647 -2147483647 -2147483647 -2147483647 -2147483647 -2147483647 -2147483647 -2147483647 -2147483647
170 177 174 163 167 174 172 173 178 177 173 163 156 148 138 141 131 112 109 109 110 112 113 115 112 112 121 139 150 160 164 166 167 168 166 167 167 165 165 166 168 169 171 173 174 175 174 176 175 175 176 176 176 175 174 173 172 172 172 172 172 171 169 169 169 170 170 170 171 171 171 171 171 170 170 169 168 167 167 166 167 168 169 170 170 171 171 171 170 169 169 168 167 167 166 167 168 169 173 174 175 176 177 178 178 179 180 181 182 183 184 185 183 182 181 179 178 176 175 174 172 173 174 177 177 175 170 157 135 154 161 148 143 137 136 147 153 167 174 175 177 177 175 169 159 145 156 167 167 164 174 169 168 163 156 151 167 168 160 176 179 167 149 148 157 162 167 147 136 144 165 161 167 156 142 153 160 160 161 161 165 167 171 173 172 169 171 173 175 177 173 172 175 176 176 177 178 179 180 184 186 186 189 -2147483647 -2147483647 -2147483647 -2147483647 -2147483647 -2147483647 -2147483647 -2147483647 -2147483647 -2147483647 -2147483647 -2147483647 -2147483647 -2147483647 -2147483647 -2147483647 -2147483647 -2147483647 -2147483647 -2147483647 -2147483647 -2147483647 -2147483647 -2147483647 -2147483647 -2147483647 -2147483647 -2147483647 -2147483647 -2147483647 -2147483647 -2147483647 -2147483647 -2147483647 -2147483647 -2147483647 -2147483647
179 177 174 169 160 169 167 164 175 175 174 169 167 163 157 153 144 123 120 116 124 130 133 132 123 126 129 131 149 161 164 166 168 169 168 169 167 164 163 165 167 168 170 171 173 174 174 175 174 175 176 175 174 173 172 171 169 169 169 168 168 168 167 167 167 168 169 169 169 170 170 171 170 171 170 169 169 168 167 167 167 168 169 170 171 171 171 170 170 169 168 167 166 165 164 164 165 168 172 173 174 175 176 177 178 179 180 181 182 184 185 185 183 181 178 177 176 176 175 174 172 174 176 177 179 176 172 166 156 162 164 154 135 136 138 152 151 159 164 171 176 169 164 166 167 168 169 167 170 174 176 177 170 159 154 153 169 179 176 174 171 172 165 151 170 173 168 166 161 158 169 172 165 151 140 160 161 164 162 165 166 168 171 172 174 175 173 175 176 180 178 177 177 181 179 181 181 182 183 184 186 189 -2147483647 -2147483647 -2147483647 -2147483647 -2147483647 -2147483647 -2147483647 -2147483647 -2147483647 -2147483647 -2147483647 -2147483647 -2147483647 -2147483647 -2147483647 -2147483647 -2147483647 -2147483647 -2147483647 -2147483647 -2147483647 -2147483647 -2147483647 -2147483647 -2147483647 -2147483647 -2147483647 -2147483647 -2147483647 -2147483647 -2147483647 -2147483647 -2147483647 -2147483647 -2147483647 -2147483647 -2147483647 -2147483647
175 175 169 163 157 164 161 164 172 169 172 170 168 158 152 140 131 133 136 132 132 139 143 140 137 139 136 135 151 160 163 165 168 169 168 169 167 166 165 163 165 167 168 169 170 172 174 175 174 174 174 173 172 171 170 170 169 168 166 165 165 164 164 165 166 166 167 167 168 168 169 169 170 170 170 169 169 168 168 168 168 167 169 170 170 171 171 170 168 167 166 166 164 163 164 165 166 168 168 169 170 173 174 175 176 177 179 180 182 184 186 185 183 180 175 173 176 177 176 173 171 173 177 179 181 179 175 160 158 163 166 168 168 170 171 169 155 155 163 178 177 163 164 169 171 172 173 171 166 169 175 177 172 163 160 164 172 178 177 175 169 166 165 169 175 172 168 161 175 159 172 167 164 141 158 166 174 172 174 173 171 171 172 171 173 175 177 177 176 178 182 182 179 180 183 181 182 183 185 186 188 -2147483647 -2147483647 -2147483647 -2147483647 -2147483647 -2147483647 -2147483647 -2147483647 -2147483647 -2147483647 -2147483647 -2147483647 -2147483647 -2147483647 -2147483647 -2147483647 -2147483647 -2147483647 -2147483647 -2147483647 -2147483647 -2147483647 -2147483647 -2147483647 -2147483647 -2147483647 -2147483647 -2147483647 -2147483647 -2147483647 -2147483647 -2147483647 -2147483647 -2147483647 -2147483647 -2147483647 -2147483647 -2147483647 -2147483647
165 165 170 169 157 156 154 155 167 164 168 166 164 161 151 135 138 135 139 132 138 137 145 146 144 143 137 139 140 153 160 163 166 169 168 169 167 167 165 163 163 165 167 168 170 171 172 174 173 172 171 170 170 169 169 167 167 166 165 164 162 160 161 163 164 164 165 166 167 167 168 169 169 169 170 169 169 169 168 169 169 168 169 170 171 171 171 170 168 166 164 164 163 163 164 166 166 165 165 165 167 168 169 171 172 173 175 176 178 182 183 186 184 179 170 169 174 178 178 174 170 172 174 177 180 180 174 162 155 162 163 166 167 171 174 172 175 176 177 178 174 165 163 167 169 172 174 171 172 173 173 174 171 170 170 171 172 179 183 183 173 173 171 175 178 173 171 175 180 177 172 167 164 155 169 175 178 179 173 174 175 176 176 175 174 176 178 179 180 178 178 182 179 181 182 184 185 185 187 -2147483647 -2147483647 -2147483647 -2147483647 -2147483647 -2147483647 -2147483647 -2147483647 -2147483647 -2147483647 -2147483647 -2147483647 -2147483647 -2147483647 -2147483647 -2147483647 -2147483647 -2147483647 -2147483647 -2147483647 -2147483647 -2147483647 -2147483647 -2147483647 -2147483647 -2147483647 -2147483647 -2147483647 -2147483647 -2147483647 -2147483647 -2147483647 -2147483647 -2147483647 -2147483647 -2147483647 -2147483647 -2147483647 -2147483647 -2147483647 -2147483647
171 173 169 161 160 156 150 148 156 158 162 161 157 158 146 140 140 140 142 144 143 143 146 149 146 142 144 139 135 152 157 162 166 168 169 170 168 166 164 164 163 164 166 167 169 170 172 173 172 171 170 169 168 166 165 164 163 162 162 160 159 158 159 161 162 162 163 164 165 166 167 167 168 169 169 169 169 169 169 169 169 168 168 170 170 171 170 169 167 165 165 166 166 165 165 167 168 167 165 167 168 169 169 168 164 165 165 168 176 181 183 186 186 181 174 174 176 181 178 173 174 175 175 172 178 180 173 165 157 162 163 162 166 169 174 172 173 177 179 179 176 172 168 169 171 173 174 174 173 177 178 175 166 167 172 172 175 178 182 183 181 180 176 174 178 178 174 181 181 175 169 164 169 174 176 178 179 178 174 174 175 177 178 179 177 176 177 179 181 182 178 182 182 184 186 186 -2147483647 -2147483647 -2147483647 -2147483647 -2147483647 -2147483647 -2147483647 -2147483647 -2147483647 -2147483647 -2147483647 -2147483647 -2147483647 -2147483647 -2147483647 -2147483647 -2147483647 -2147483647 -2147483647 -2147483647 -2147483647 -2147483647 -2147483647 -2147483647 -2147483647 -2147483647 -2147483647 -2147483647 -2147483647 -2147483647 -2147483647 -2147483647 -2147483647 -2147483647 -2147483647 -2147483647 -2147483647 -2147483647 -2147483647 -2147483647 -2147483647 -2147483647 -2147483647 -2147483647
173 171 170 167 163 154 145 140 141 152 155 155 149 150 141 141 145 147 148 146 148 152 152 152 149 147 146 141 142 154 158 161 163 166 168 170 167 165 164 164 163 162 164 166 167 169 171 172 171 170 169 168 166 165 163 161 159 157 157 157 155 155 157 158 159 160 161 162 163 164 165 166 167 168 169 169 169 169 169 169 168 168 169 169 170 170 169 168 167 166 166 167 168 168 168 169 170 167 167 169 170 171 172 170 169 170 169 167 176 180 182 187 185 177 176 178 181 183 179 174 176 177 175 175 181 180 173 173 164 165 163 160 166 171 175 173 170 172 176 179 175 171 167 168 168 169 172 175 177 178 177 178 178 176 177 174 172 176 179 185 182 184 179 176 179 181 177 182 178 176 175 171 172 173 176 178 180 179 175 175 173 174 175 178 179 182 182 179 180 181 183 182 184 184 184 -2147483647 -2147483647 -2147483647 -2147483647 -2147483647 -2147483647 -2147483647 -2147483647 -2147483647 -2147483647 -2147483647 -2147483647 -2147483647 -2147483647 -2147483647 -2147483647 -2147483647 -2147483647 -2147483647 -2147483647 -2147483647 -2147483647 -2147483647 -2147483647 -2147483647 -2147483647 -2147483647 -2147483647 -2147483647 -2147483647 -2147483647 -2147483647 -2147483647 -2147483647 -2147483647 -2147483647 -2147483647 -2147483647 -2147483647 -2147483647 -2147483647 -2147483647 -2147483647 -2147483647 -2147483647
172 165 159 160 161 158 153 148 141 143 147 146 138 142 146 147 148 149 149 147 144 148 152 156 147 146 144 141 139 152 157 161 164 166 168 170 168 165 164 164 162 161 162 164 166 168 169 171 170 169 168 167 166 164 163 160 158 157 155 152 151 152 154 155 156 157 158 159 160 162 163 164 165 166 167 168 169 169 169 169 169 169 169 169 170 170 169 167 165 163 164 167 169 170 169 170 170 169 170 172 173 173 174 174 175 176 174 173 180 180 181 185 184 179 179 173 177 183 174 169 170 180 175 173 182 183 179 174 166 168 166 166 163 166 172 174 168 171 176 179 175 171 164 163 166 166 169 172 173 177 178 179 180 181 181 176 178 176 180 184 186 186 180 177 177 181 182 182 179 175 174 175 177 173 172 173 177 180 179 176 174 174 174 175 177 180 183 183 182 182 183 183 183 184 185 -2147483647 -2147483647 -2147483647 -2147483647 -2147483647 -2147483647 -2147483647 -2147483647 -2147483647 -2147483647 -2147483647 -2147483647 -2147483647 -2147483647 -2147483647 -2147483647 -2147483647 -2147483647 -2147483647 -2147483647 -2147483647 -2147483647 -2147483647 -2147483647 -2147483647 -2147483647 -2147483647 -2147483647 -2147483647 -2147483647 -2147483647 -2147483647 -2147483647 -2147483647 -2147483647 -2147483647 -2147483647 -2147483647 -2147483647 -2147483647 -2147483647 -2147483647 -2147483647 -2147483647 -2147483647
167 165 157 150 158 158 155 152 149 142 131 135 130 137 142 145 148 152 154 154 151 147 152 156 145 138 137 131 138 145 151 158 163 165 167 170 167 166 165 162 161 161 159 161 162 165 168 171 170 168 167 165 163 162 160 159 156 155 154 151 150 150 150 151 152 154 155 156 158 159 160 161 163 164 165 166 167 168 169 169 170 170 170 169 170 170 168 164 158 155 160 165 168 170 170 170 169 169 170 172 173 175 174 175 178 179 178 181 184 185 186 188 188 185 185 183 179 183 174 175 176 181 175 173 181 178 170 165 163 167 169 170 169 171 173 175 172 168 171 177 175 169 164 165 170 171 168 168 169 170 171 173 175 178 182 178 182 177 174 176 182 186 187 179 177 182 184 179 177 178 179 181 178 173 172 174 174 177 178 179 178 180 177 179 179 180 180 182 184 183 183 183 183 185 -2147483647 -2147483647 -2147483647 -2147483647 -2147483647 -2147483647 -2147483647 -2147483647 -2147483647 -2147483647 -2147483647 -2147483647 -2147483647 -2147483647 -2147483647 -2147483647 -2147483647 -2147483647 -2147483647 -2147483647 -2147483647 -2147483647 -2147483647 -2147483647 -2147483647 -2147483647 -2147483647 -2147483647 -2147483647 -2147483647 -2147483647 -2147483647 -2147483647 -2147483647 -2147483647 -2147483647 -2147483647 -2147483647 -2147483647 -2147483647 -2147483647 -2147483647 -2147483647 -2147483647 -2147483647 -2147483647
174 172 169 168 164 160 157 155 150 140 134 127 131 137 139 140 142 147 150 156 157 152 155 158 153 149 145 144 151 153 155 159 162 165 168 170 167 167 164 162 163 159 158 161 160 163 165 169 169 166 164 161 159 156 154 152 150 148 148 149 150 149 150 151 153 154 153 153 154 156 157 159 161 163 164 165 165 166 167 168 169 170 170 170 170 169 168 166 163 159 162 166 169 170 171 169 168 167 169 171 173 175 175 175 176 178 180 181 183 184 185 187 188 189 189 190 189 190 188 187 187 188 187 187 186 180 177 175 170 168 169 172 168 172 170 174 174 170 172 177 178 176 171 171 172 174 168 166 166 165 166 169 171 175 180 182 183 184 183 177 180 187 187 179 179 184 185 179 179 180 184 184 181 180 175 174 174 174 175 175 177 178 180 183 182 184 184 183 183 182 182 183 185 -2147483647 -2147483647 -2147483647 -2147483647 -2147483647 -2147483647 -2147483647 -2147483647 -2147483647 -2147483647 -2147483647 -2147483647 -2147483647 -2147483647 -2147483647 -2147483647 -2147483647 -2147483647 -2147483647 -2147483647 -2147483647 -2147483647 -2147483647 -2147483647 -2147483647 -2147483647 -2147483647 -2147483647 -2147483647 -2147483647 -2147483647 -2147483647 -2147483647 -2147483647 -2147483647 -2147483647 -2147483647 -2147483647 -2147483647 -2147483647 -2147483647 -2147483647 -2147483647 -2147483647 -2147483647 -2147483647 -2147483647
174 173 172 171 167 161 161 155 145 136 142 138 135 138 142 145 146 150 155 153 160 156 160 156 150 146 141 143 150 153 157 158 160 163 166 169 169 167 166 164 164 163 161 162 162 164 167 169 167 163 159 156 154 153 151 148 147 147 148 149 150 150 150 151 153 154 155 155 155 155 155 158 159 161 162 162 163 164 165 166 167 168 169 170 169 168 165 163 160 160 164 167 169 171 171 169 164 164 166 168 171 173 175 176 176 176 178 179 181 182 183 185 185 186 187 189 189 189 190 190 189 190 190 190 187 185 183 180 177 174 174 174 175 176 176 176 177 175 175 175 176 178 175 175 177 175 175 174 177 175 173 172 171 172 173 174 174 178 185 187 183 185 189 189 183 179 183 187 184 185 186 186 185 181 177 178 178 178 178 177 178 179 178 180 181 182 183 184 183 181 182 -2147483647 -2147483647 -2147483647 -2147483647 -2147483647 -2147483647 -2147483647 -2147483647 -2147483647 -2147483647 -2147483647 -2147483647 -2147483647 -2147483647 -2147483647 -2147483647 -2147483647 -2147483647 -2147483647 -2147483647 -2147483647 -2147483647 -2147483647 -2147483647 -2147483647 -2147483647 -2147483647 -2147483647 -2147483647 -2147483647 -2147483647 -2147483647 -2147483647 -2147483647 -2147483647 -2147483647 -2147483647 -2147483647 -2147483647 -2147483647 -2147483647 -2147483647 -2147483647 -2147483647 -2147483647 -2147483647 -2147483647 -2147483647 -2147483647
172 171 171 171 169 167 159 151 146 148 143 150 142 146 149 148 151 154 158 161 164 164 157 154 154 149 147 148 152 155 159 160 161 163 164 166 169 169 167 165 165 163 163 164 164 166 169 168 165 161 158 156 152 149 149 150 149 148 148 150 150 151 150 150 151 154 156 156 156 157 156 156 157 158 158 159 159 160 162 164 166 168 168 169 163 157 154 148 143 141 151 157 162 169 170 168 164 162 165 168 171 174 175 176 176 175 176 177 178 180 182 183 184 184 184 185 188 189 190 190 190 190 191 190 189 187 187 186 184 182 181 179 177 176 176 177 177 177 177 176 177 178 179 179 178 179 179 180 180 181 180 181 181 179 175 173 174 176 183 188 185 186 187 190 191 183 176 179 183 185 183 183 185 186 184 182 178 180 183 183 182 181 180 181 184 185 185 184 183 182 -2147483647 -2147483647 -2147483647 -2147483647 -2147483647 -2147483647 -2147483647 -2147483647 -2147483647 -2147483647 -2147483647 -2147483647 -2147483647 -2147483647 -2147483647 -2147483647 -2147483647 -2147483647 -2147483647 -2147483647 -2147483647 -2147483647 -2147483647 -2147483647 -2147483647 -2147483647 -2147483647 -2147483647 -2147483647 -2147483647 -2147483647 -2147483647 -2147483647 -2147483647 -2147483647 -2147483647 -2147483647 -2147483647 -2147483647 -2147483647 -2147483647 -2147483647 -2147483647 -2147483647 -2147483647 -2147483647 -2147483647 -2147483647 -2147483647 -2147483647
170 167 168 168 168 168 166 162 159 157 156 154 151 154 157 158 160 161 162 159 164 165 160 159 158 157 155 153 154 157 158 160 161 161 162 164 166 169 169 167 166 164 164 165 165 166 169 165 161 159 156 154 150 150 151 151 150 151 149 149 151 151 150 151 152 154 156 157 158 158 158 157 156 156 156 156 155 158 161 163 164 166 167 167 166 166 161 153 148 149 156 161 158 166 161 152 155 158 167 170 171 173 176 176 176 174 173 174 175 177 179 181 182 183 185 186 186 187 188 189 190 190 190 190 189 189 188 187 185 183 181 179 177 175 174 175 176 176 175 174 173 176 176 178 178 178 179 178 178 179 180 181 182 183 184 182 184 185 187 187 183 182 186 188 194 186 178 181 177 177 176 177 181 182 183 187 186 182 181 184 185 184 183 183 184 185 185 185 -2147483647 -2147483647 -2147483647 -2147483647 -2147483647 -2147483647 -2147483647 -2147483647 -2147483647 -2147483647 -2147483647 -2147483647 -2147483647 -2147483647 -2147483647 -2147483647 -2147483647 -2147483647 -2147483647 -2147483647 -2147483647 -2147483647 -2147483647 -2147483647 -2147483647 -2147483647 -2147483647 -2147483647 -2147483647 -2147483647 -2147483647 -2147483647 -2147483647 -2147483647 -2147483647 -2147483647 -2147483647 -2147483647 -2147483647 -2147483647 -2147483647 -2147483647 -2147483647 -2147483647 -2147483647 -2147483647 -2147483647 -2147483647 -2147483647 -2147483647 -2147483647 -2147483647
166 164 162 163 163 163 163 163 162 161 159 157 153 154 156 158 160 162 163 165 166 165 160 162 162 158 154 154 154 153 153 154 156 160 162 164 166 168 170 168 165 164 165 167 167 168 168 164 162 160 158 157 155 154 154 153 154 153 151 150 151 151 151 152 153 153 154 156 158 159 159 159 158 158 159 159 159 160 161 163 164 164 164 160 156 158 167 160 159 158 163 166 169 163 158 161 161 153 155 159 166 172 176 176 175 174 171 168 170 173 175 176 177 179 181 183 183 184 186 187 188 189 189 190 189 187 186 184 184 182 180 176 173 172 171 171 171 171 172 172 173 174 174 172 167 167 167 168 169 170 175 177 180 181 182 182 184 182 185 185 186 185 191 195 195 191 188 189 181 181 177 177 179 180 182 183 185 185 181 182 185 185 183 184 185 186 -2147483647 -2147483647 -2147483647 -2147483647 -2147483647 -2147483647 -2147483647 -2147483647 -2147483647 -2147483647 -2147483647 -2147483647 -2147483647 -2147483647 -2147483647 -2147483647 -2147483647 -2147483647 -2147483647 -2147483647 -2147483647 -2147483647 -2147483647 -2147483647 -2147483647 -2147483647 -2147483647 -2147483647 -2147483647 -2147483647 -2147483647 -2147483647 -2147483647 -2147483647 -2147483647 -2147483647 -2147483647 -2147483647 -2147483647 -2147483647 -2147483647 -2147483647 -2147483647 -2147483647 -2147483647 -2147483647 -2147483647 -2147483647 -2147483647 -2147483647 -2147483647 -2147483647 -2147483647 -2147483647
157 141 140 150 153 158 158 158 156 158 156 153 149 149 150 153 157 162 166 168 170 163 162 165 162 159 156 155 154 153 154 156 157 159 161 163 165 167 169 169 167 166 168 169 168 167 164 163 162 161 160 159 159 158 157 156 156 155 154 152 152 153 153 154 154 155 156 157 158 159 160 159 159 160 160 160 159 160 161 160 159 155 159 160 163 163 167 166 167 166 167 169 170 169 170 169 167 166 169 168 156 170 163 161 166 171 169 168 168 169 169 172 175 176 177 178 179 181 182 183 184 185 187 189 188 186 182 179 177 177 175 173 170 170 172 173 175 176 177 177 176 177 175 171 171 163 160 162 164 162 165 168 170 171 174 178 177 178 182 184 188 192 194 195 196 197 196 192 183 184 177 178 181 182 180 180 182 185 183 181 184 185 184 185 -2147483647 -2147483647 -2147483647 -2147483647 -2147483647 -2147483647 -2147483647 -2147483647 -2147483647 -2147483647 -2147483647 -2147483647 -2147483647 -2147483647 -2147483647 -2147483647 -2147483647 -2147483647 -2147483647 -2147483647 -2147483647 -2147483647 -2147483647 -2147483647 -2147483647 -2147483647 -2147483647 -2147483647 -2147483647 -2147483647 -2147483647 -2147483647 -2147483647 -2147483647 -2147483647 -2147483647 -2147483647 -2147483647 -2147483647 -2147483647 -2147483647 -2147483647 -2147483647 -2147483647 -2147483647 -2147483647 -2147483647 -2147483647 -2147483647 -2147483647 -2147483647 -2147483647 -2147483647 -2147483647 -2147483647 -2147483647
145 147 152 149 143 143 144 145 144 146 143 142 145 151 154 156 158 159 162 164 168 168 166 165 163 159 158 151 144 145 149 151 154 155 156 157 157 162 167 169 167 167 169 167 164 160 159 158 155 154 153 149 146 143 146 148 147 147 149 150 150 151 153 153 154 155 156 157 158 159 160 160 161 162 161 160 159 158 156 149 151 150 150 159 164 164 165 165 166 166 166 168 162 162 159 161 169 169 171 174 176 177 177 174 169 170 164 166 170 168 165 167 169 169 167 169 171 171 174 176 177 175 179 186 183 181 178 172 172 177 174 170 166 161 161 164 168 172 172 173 175 177 177 175 175 167 161 162 163 164 168 170 168 168 170 169 169 169 170 173 181 185 187 188 185 191 193 193 189 182 179 178 180 183 183 179 180 185 185 183 184 184 185 -2147483647 -2147483647 -2147483647 -2147483647 -2147483647 -2147483647 -2147483647 -2147483647 -2147483647 -2147483647 -2147483647 -2147483647 -2147483647 -2147483647 -2147483647 -2147483647 -2147483647 -2147483647 -2147483647 -2147483647 -2147483647 -2147483647 -2147483647 -2147483647 -2147483647 -2147483647 -2147483647 -2147483647 -2147483647 -2147483647 -2147483647 -2147483647 -2147483647 -2147483647 -2147483647 -2147483647 -2147483647 -2147483647 -2147483647 -2147483647 -2147483647 -2147483647 -2147483647 -2147483647 -2147483647 -2147483647 -2147483647 -2147483647 -2147483647 -2147483647 -2147483647 -2147483647 -2147483647 -2147483647 -2147483647 -2147483647 -2147483647
150 156 152 152 152 148 146 146 144 139 135 133 135 134 135 135 138 150 156 159 159 163 165 166 163 159 152 146 141 137 138 144 142 143 140 138 138 148 159 168 166 166 165 157 152 154 149 149 146 146 148 148 146 143 139 141 145 147 147 147 148 147 148 149 150 152 153 154 156 157 157 156 158 160 159 155 159 159 158 156 154 155 159 160 160 159 158 161 161 162 164 165 166 167 168 169 170 166 167 168 168 172 173 177 177 175 172 172 167 162 164 166 169 173 172 171 169 164 162 165 166 169 173 180 176 175 171 167 172 176 167 161 159 161 164 164 159 158 161 164 169 174 176 177 178 175 175 178 177 175 172 170 169 167 169 166 165 165 164 163 162 167 170 174 172 176 180 188 183 181 181 182 178 180 183 181 182 183 184 184 184 -2147483647 -2147483647 -2147483647 -2147483647 -2147483647 -2147483647 -2147483647 -2147483647 -2147483647 -2147483647 -2147483647 -2147483647 -2147483647 -2147483647 -2147483647 -2147483647 -2147483647 -2147483647 -2147483647 -2147483647 -2147483647 -2147483647 -2147483647 -2147483647 -2147483647 -2147483647 -2147483647 -2147483647 -2147483647 -2147483647 -2147483647 -2147483647 -2147483647 -2147483647 -2147483647 -2147483647 -2147483647 -2147483647 -2147483647 -2147483647 -2147483647 -2147483647 -2147483647 -2147483647 -2147483647 -2147483647 -2147483647 -2147483647 -2147483647 -2147483647 -2147483647 -2147483647 -2147483647 -2147483647 -2147483647 -2147483647 -2147483647 -2147483647 -2147483647
157 156 154 154 152 148 145 147 144 139 129 137 138 133 132 130 131 134 136 139 142 149 154 157 157 154 150 137 129 124 118 121 122 128 131 143 152 155 155 156 138 139 134 136 124 127 126 124 126 128 120 118 117 116 111 117 128 133 143 152 153 152 149 146 144 144 145 148 149 152 155 158 160 161 162 161 162 159 157 157 154 152 155 156 155 154 153 156 154 156 158 159 163 165 165 167 168 170 171 172 172 173 174 173 177 173 167 170 168 164 162 165 166 170 166 168 171 169 170 173 176 174 173 171 178 179 183 185 180 179 170 173 169 169 169 174 171 169 169 172 171 167 168 173 173 178 179 176 172 169 168 166 163 162 162 163 165 167 169 173 173 166 168 174 175 177 181 186 183 178 180 182 181 182 184 183 181 183 184 184 -2147483647 -2147483647 -2147483647 -2147483647 -2147483647 -2147483647 -2147483647 -2147483647 -2147483647 -2147483647 -2147483647 -2147483647 -2147483647 -2147483647 -2147483647 -2147483647 -2147483647 -2147483647 -2147483647 -2147483647 -2147483647 -2147483647 -2147483647 -2147483647 -2147483647 -2147483647 -2147483647 -2147483647 -2147483647 -2147483647 -2147483647 -2147483647 -2147483647 -2147483647 -2147483647 -2147483647 -2147483647 -2147483647 -2147483647 -2147483647 -2147483647 -2147483647 -2147483647 -2147483647 -2147483647 -2147483647 -2147483647 -2147483647 -2147483647 -2147483647 -2147483647 -2147483647 -2147483647 -2147483647 -2147483647 -2147483647 -2147483647 -2147483647 -2147483647 -2147483647
156 154 153 155 144 140 143 145 141 136 134 140 141 136 142 145 145 153 154 154 158 159 162 161 153 148 144 141 139 137 129 129 130 132 132 130 137 142 147 153 147 143 130 135 128 118 114 113 117 123 124 132 137 129 121 116 116 124 140 146 151 152 150 148 148 148 148 150 152 153 154 155 156 159 162 160 156 153 152 152 152 150 149 148 146 147 148 149 148 154 157 159 161 162 162 165 166 168 170 172 173 174 176 177 178 177 175 175 173 169 169 171 173 175 176 175 172 171 174 173 176 179 180 175 173 175 177 177 185 181 180 184 178 179 181 178 179 171 171 175 176 173 172 173 177 179 173 170 168 167 165 167 169 170 165 168 167 173 177 176 176 176 172 173 176 178 181 184 178 179 179 180 183 183 183 183 183 184 -2147483647 -2147483647 -2147483647 -2147483647 -2147483647 -2147483647 -2147483647 -2147483647 -2147483647 -2147483647 -2147483647 -2147483647 -2147483647 -2147483647 -2147483647 -2147483647 -2147483647 -2147483647 -2147483647 -2147483647 -2147483647 -2147483647 -2147483647 -2147483647 -2147483647 -2147483647 -2147483647 -2147483647 -2147483647 -2147483647 -2147483647 -2147483647 -2147483647 -2147483647 -2147483647 -2147483647 -2147483647 -2147483647 -2147483647 -2147483647 -2147483647 -2147483647 -2147483647 -2147483647 -2147483647 -2147483647 -2147483647 -2147483647 -2147483647 -2147483647 -2147483647 -2147483647 -2147483647 -2147483647 -2147483647 -2147483647 -2147483647 -2147483647 -2147483647 -2147483647 -2147483647 -2147483647
156 157 158 154 144 146 151 148 147 147 149 153 152 150 147 139 139 156 158 156 158 164 166 162 161 155 147 140 130 122 114 103 98 124 106 113 121 126 141 145 130 125 122 120 120 136 134 143 151 151 146 151 154 159 158 153 138 124 121 124 134 143 131 125 122 127 134 140 144 147 149 145 141 142 154 150 147 149 147 146 153 152 149 145 142 144 145 147 148 153 155 157 159 160 161 162 165 167 168 169 171 171 173 174 175 175 177 177 177 176 173 175 175 176 176 175 170 168 172 175 177 179 182 183 183 182 184 185 188 187 188 187 185 188 186 185 183 182 182 180 177 177 175 173 178 177 174 172 169 167 170 170 171 174 175 176 175 176 178 182 180 179 178 177 176 177 179 178 182 179 179 181 182 182 182 183 -2147483647 -2147483647 -2147483647 -2147483647 -2147483647 -2147483647 -2147483647 -2147483647 -2147483647 -2147483647 -2147483647 -2147483647 -2147483647 -2147483647 -2147483647 -2147483647 -2147483647 -2147483647 -2147483647 -2147483647 -2147483647 -2147483647 -2147483647 -2147483647 -2147483647 -2147483647 -2147483647 -2147483647 -2147483647 -2147483647 -2147483647 -2147483647 -2147483647 -2147483647 -2147483647 -2147483647 -2147483647 -2147483647 -2147483647 -2147483647 -2147483647 -2147483647 -2147483647 -2147483647 -2147483647 -2147483647 -2147483647 -2147483647 -2147483647 -2147483647 -2147483647 -2147483647 -2147483647 -2147483647 -2147483647 -2147483647 -2147483647 -2147483647 -2147483647 -2147483647 -2147483647 -2147483647 -2147483647 -2147483647
153 155 156 155 156 153 158 151 146 141 143 147 146 154 151 147 150 157 161 156 155 146 144 151 138 130 123 124 120 123 123 121 123 138 133 131 134 141 162 160 153 158 158 155 152 157 152 155 151 138 138 142 144 154 158 151 152 149 149 142 138 146 129 129 131 133 135 137 136 142 143 146 153 159 162 161 161 161 160 157 147 140 132 129 135 142 144 149 152 150 147 150 153 155 157 160 161 163 164 165 166 167 168 170 171 171 173 174 175 175 176 176 177 177 176 174 171 168 171 175 176 179 181 182 182 184 186 187 187 187 187 189 188 188 186 186 186 185 184 183 182 179 178 178 178 179 174 172 172 172 171 172 173 174 176 176 176 177 179 181 182 178 178 180 179 178 177 177 180 181 179 179 181 182 183 -2147483647 -2147483647 -2147483647 -2147483647 -2147483647 -2147483647 -2147483647 -2147483647 -2147483647 -2147483647 -2147483647 -2147483647 -2147483647 -2147483647 -2147483647 -2147483647 -2147483647 -2147483647 -2147483647 -2147483647 -2147483647 -2147483647 -2147483647 -2147483647 -2147483647 -2147483647 -2147483647 -2147483647 -2147483647 -2147483647 -2147483647 -2147483647 -2147483647 -2147483647 -2147483647 -2147483647 -2147483647 -2147483647 -2147483647 -2147483647 -2147483647 -2147483647 -2147483647 -2147483647 -2147483647 -2147483647 -2147483647 -2147483647 -2147483647 -2147483647 -2147483647 -2147483647 -2147483647 -2147483647 -2147483647 -2147483647 -2147483647 -2147483647 -2147483647 -2147483647 -2147483647 -2147483647 -2147483647 -2147483647 -2147483647
150 152 151 152 155 153 151 160 157 155 157 157 153 151 152 153 152 153 149 154 157 164 165 166 167 166 161 153 155 153 150 148 148 149 155 155 151 148 168 166 164 167 159 154 151 158 153 161 161 157 155 160 156 164 164 156 159 155 156 158 156 158 156 155 158 159 159 160 160 161 161 161 161 160 159 158 159 157 156 157 157 154 150 148 146 145 142 143 143 137 135 136 136 139 147 151 156 159 160 160 160 161 163 166 169 169 171 170 172 170 171 174 176 175 173 172 171 168 168 171 171 177 178 178 180 181 181 183 183 184 184 186 187 187 187 187 185 183 179 178 176 176 176 177 178 180 179 176 176 175 174 175 175 176 176 178 178 178 179 178 181 181 180 180 178 180 179 178 178 180 181 181 182 183 -2147483647 -2147483647 -2147483647 -2147483647 -2147483647 -2147483647 -2147483647 -2147483647 -2147483647 -2147483647 -2147483647 -2147483647 -2147483647 -2147483647 -2147483647 -2147483647 -2147483647 -2147483647 -2147483647 -2147483647 -2147483647 -2147483647 -2147483647 -2147483647 -2147483647 -2147483647 -2147483647 -2147483647 -2147483647 -2147483647 -2147483647 -2147483647 -2147483647 -2147483647 -2147483647 -2147483647 -2147483647 -2147483647 -2147483647 -2147483647 -2147483647 -2147483647 -2147483647 -2147483647 -2147483647 -2147483647 -2147483647 -2147483647 -2147483647 -2147483647 -2147483647 -2147483647 -2147483647 -2147483647 -2147483647 -2147483647 -2147483647 -2147483647 -2147483647 -2147483647 -2147483647 -2147483647 -2147483647 -2147483647 -2147483647 -2147483647
145 145 143 145 150 144 152 158 160 163 163 159 142 131 124 134 144 156 162 161 168 166 161 163 163 166 167 162 160 154 155 153 150 149 146 137 142 144 152 164 174 168 165 166 168 167 165 166 170 167 167 167 166 172 168 163 161 163 159 163 162 161 159 160 160 159 157 158 157 157 157 158 155 151 151 153 155 154 154 153 152 149 148 146 146 144 141 146 147 149 151 152 154 155 154 147 142 143 148 149 149 154 158 164 166 168 166 167 165 160 158 160 166 164 165 167 167 166 165 168 170 174 172 173 175 173 175 178 181 183 183 183 182 183 184 186 185 183 179 176 174 173 175 176 176 177 179 180 179 180 180 179 179 179 178 177 178 179 182 179 178 182 182 179 179 179 180 181 181 180 180 -2147483647 -2147483647 -2147483647 -2147483647 -2147483647 -2147483647 -2147483647 -2147483647 -2147483647 -2147483647 -2147483647 -2147483647 -2147483647 -2147483647 -2147483647 -2147483647 -2147483647 -2147483647 -2147483647 -2147483647 -2147483647 -2147483647 -2147483647 -2147483647 -2147483647 -2147483647 -2147483647 -2147483647 -2147483647 -2147483647 -2147483647 -2147483647 -2147483647 -2147483647 -2147483647 -2147483647 -2147483647 -2147483647 -2147483647 -2147483647 -2147483647 -2147483647 -2147483647 -2147483647 -2147483647 -2147483647 -2147483647 -2147483647 -2147483647 -2147483647 -2147483647 -2147483647 -2147483647 -2147483647 -2147483647 -2147483647 -2147483647 -2147483647 -2147483647 -2147483647 -2147483647 -2147483647 -2147483647 -2147483647 -2147483647 -2147483647 -2147483647 -2147483647 -2147483647
138 143 146 148 144 150 155 158 159 160 162 163 164 163 164 164 165 164 167 169 168 156 141 139 150 161 166 165 163 162 161 156 152 151 146 144 144 145 155 166 176 174 172 172 170 173 171 172 170 174 172 172 172 172 171 171 169 168 167 157 154 154 154 154 155 154 153 152 151 148 146 148 151 147 150 150 149 147 142 143 144 143 138 137 135 133 135 140 142 143 142 144 148 149 152 159 162 162 158 154 146 136 138 151 159 161 160 158 158 161 163 163 160 144 137 143 149 152 152 153 159 163 165 167 169 170 173 174 176 177 177 179 181 181 182 183 185 182 179 174 175 178 176 174 174 174 174 175 174 178 177 177 178 179 179 182 182 177 180 180 178 178 181 183 183 181 181 181 181 181 -2147483647 -2147483647 -2147483647 -2147483647 -2147483647 -2147483647 -2147483647 -2147483647 -2147483647 -2147483647 -2147483647 -2147483647 -2147483647 -2147483647 -2147483647 -2147483647 -2147483647 -2147483647 -2147483647 -2147483647 -2147483647 -2147483647 -2147483647 -2147483647 -2147483647 -2147483647 -2147483647 -2147483647 -2147483647 -2147483647 -2147483647 -2147483647 -2147483647 -2147483647 -2147483647 -2147483647 -2147483647 -2147483647 -2147483647 -2147483647 -2147483647 -2147483647 -2147483647 -2147483647 -2147483647 -2147483647 -2147483647 -2147483647 -2147483647 -2147483647 -2147483647 -2147483647 -2147483647 -2147483647 -2147483647 -2147483647 -2147483647 -2147483647 -2147483647 -2147483647 -2147483647 -2147483647 -2147483647 -2147483647 -2147483647 -2147483647 -2147483647 -2147483647 -2147483647 -2147483647
125 135 140 128 132 139 142 153 156 158 160 160 161 162 163 165 166 165 165 167 169 170 165 164 164 165 166 169 166 162 155 147 146 142 138 138 141 153 161 170 176 175 174 175 174 175 174 175 175 175 174 174 174 173 173 171 168 166 161 155 145 139 140 140 144 137 134 136 119 122 118 130 141 148 148 148 145 147 141 136 138 134 129 127 123 129 134 123 129 135 129 134 136 138 142 145 147 155 160 158 161 162 159 152 148 149 148 148 141 144 148 163 164 157 151 150 149 148 149 151 149 149 150 149 149 154 159 164 170 175 177 177 177 181 182 183 184 183 179 176 176 178 177 177 178 176 175 174 176 174 175 175 177 179 179 180 186 181 181 183 182 182 180 179 181 183 184 -2147483647 -2147483647 -2147483647 -2147483647 -2147483647 -2147483647 -2147483647 -2147483647 -2147483647 -2147483647 -2147483647 -2147483647 -2147483647 -2147483647 -2147483647 -2147483647 -2147483647 -2147483647 -2147483647 -2147483647 -2147483647 -2147483647 -2147483647 -2147483647 -2147483647 -2147483647 -2147483647 -2147483647 -2147483647 -2147483647 -2147483647 -2147483647 -2147483647 -2147483647 -2147483647 -2147483647 -2147483647 -2147483647 -2147483647 -2147483647 -2147483647 -2147483647 -2147483647 -2147483647 -2147483647 -2147483647 -2147483647 -2147483647 -2147483647 -2147483647 -2147483647 -2147483647 -2147483647 -2147483647 -2147483647 -2147483647 -2147483647 -2147483647 -2147483647 -2147483647 -2147483647 -2147483647 -2147483647 -2147483647 -2147483647 -2147483647 -2147483647 -2147483647 -2147483647 -2147483647 -2147483647 -2147483647 -2147483647
155 152 135 124 127 131 137 149 152 154 157 157 159 161 165 165 168 169 169 169 169 169 169 170 170 169 167 168 168 164 159 150 137 134 127 127 125 139 153 162 170 171 175 175 174 174 173 169 167 173 174 174 172 170 167 168 165 165 158 155 152 146 140 132 134 129 119 120 124 124 136 142 150 152 152 151 144 137 129 128 134 136 139 141 133 133 146 137 130 135 134 129 132 140 131 133 137 144 149 148 150 155 160 162 163 165 166 160 162 164 165 166 168 163 157 156 155 158 161 159 159 160 162 163 155 158 157 157 163 173 179 178 176 177 179 180 182 184 181 180 180 181 180 179 176 175 178 176 179 176 175 176 178 177 178 180 183 184 183 184 183 183 182 183 184 -2147483647 -2147483647 -2147483647 -2147483647 -2147483647 -2147483647 -2147483647 -2147483647 -2147483647 -2147483647 -2147483647 -2147483647 -2147483647 -2147483647 -2147483647 -2147483647 -2147483647 -2147483647 -2147483647 -2147483647 -2147483647 -2147483647 -2147483647 -2147483647 -2147483647 -2147483647 -2147483647 -2147483647 -2147483647 -2147483647 -2147483647 -2147483647 -2147483647 -2147483647 -2147483647 -2147483647 -2147483647 -2147483647 -2147483647 -2147483647 -2147483647 -2147483647 -2147483647 -2147483647 -2147483647 -2147483647 -2147483647 -2147483647 -2147483647 -2147483647 -2147483647 -2147483647 -2147483647 -2147483647 -2147483647 -2147483647 -2147483647 -2147483647 -2147483647 -2147483647 -2147483647 -2147483647 -2147483647 -2147483647 -2147483647 -2147483647 -2147483647 -2147483647 -2147483647 -2147483647 -2147483647 -2147483647 -2147483647 -2147483647 -2147483647
163 167 167 146 137 139 142 139 143 147 153 154 157 163 165 167 167 168 167 167 166 164 165 167 168 169 169 169 168 164 165 163 158 148 136 139 137 139 143 147 154 156 157 158 157 154 153 157 160 170 170 171 168 166 163 165 162 159 161 159 158 155 148 146 148 148 148 149 150 153 155 154 154 151 146 145 141 137 135 133 139 146 148 152 152 152 151 145 144 148 148 147 141 146 142 132 131 132 140 142 144 149 152 152 158 166 163 163 163 166 172 162 167 166 165 164 159 156 149 155 163 162 156 163 170 173 172 169 167 170 176 179 179 178 178 179 180 183 184 183 182 182 181 181 182 182 182 180 180 177 175 178 177 178 179 180 181 181 182 183 184 185 -2147483647 -2147483647 -2147483647 -2147483647 -2147483647 -2147483647 -2147483647 -2147483647 -2147483647 -2147483647 -2147483647 -2147483647 -2147483647 -2147483647 -2147483647 -2147483647 -2147483647 -2147483647 -2147483647 -2147483647 -2147483647 -2147483647 -2147483647 -2147483647 -2147483647 -2147483647 -2147483647 -2147483647 -2147483647 -2147483647 -2147483647 -2147483647 -2147483647 -2147483647 -2147483647 -2147483647 -2147483647 -2147483647 -2147483647 -2147483647 -2147483647 -2147483647 -2147483647 -2147483647 -2147483647 -2147483647 -2147483647 -2147483647 -2147483647 -2147483647 -2147483647 -2147483647 -2147483647 -2147483647 -2147483647 -2147483647 -2147483647 -2147483647 -2147483647 -2147483647 -2147483647 -2147483647 -2147483647 -2147483647 -2147483647 -2147483647 -2147483647 -2147483647 -2147483647 -2147483647 -2147483647 -2147483647 -2147483647 -2147483647 -2147483647 -2147483647 -2147483647 -2147483647
144 165 172 158 151 156 161 149 149 152 156 157 161 158 162 161 161 161 161 161 163 165 167 168 167 165 167 169 169 168 170 169 167 168 165 160 161 163 163 166 169 162 149 143 142 139 135 149 161 164 164 166 163 160 161 158 159 157 157 157 156 155 156 155 155 155 155 155 151 148 147 148 146 144 143 142 143 143 145 147 147 150 151 151 148 149 151 153 155 154 155 153 154 153 151 146 148 144 148 145 145 144 147 153 160 159 156 156 160 164 167 168 172 176 175 173 168 165 158 156 155 162 167 164 161 165 175 179 179 178 178 178 180 180 180 180 181 181 183 184 184 185 185 185 186 186 186 185 185 184 181 179 176 175 177 179 179 183 184 184 -2147483647 -2147483647 -2147483647 -2147483647 -2147483647 -2147483647 -2147483647 -2147483647 -2147483647 -2147483647 -2147483647 -2147483647 -2147483647 -2147483647 -2147483647 -2147483647 -2147483647 -2147483647 -2147483647 -2147483647 -2147483647 -2147483647 -2147483647 -2147483647 -2147483647 -2147483647 -2147483647 -2147483647 -2147483647 -2147483647 -2147483647 -2147483647 -2147483647 -2147483647 -2147483647 -2147483647 -2147483647 -2147483647 -2147483647 -2147483647 -2147483647 -2147483647 -2147483647 -2147483647 -2147483647 -2147483647 -2147483647 -2147483647 -2147483647 -2147483647 -2147483647 -2147483647 -2147483647 -2147483647 -2147483647 -2147483647 -2147483647 -2147483647 -2147483647 -2147483647 -2147483647 -2147483647 -2147483647 -2147483647 -2147483647 -2147483647 -2147483647 -2147483647 -2147483647 -2147483647 -2147483647 -2147483647 -2147483647 -2147483647 -2147483647 -2147483647 -2147483647 -2147483647 -2147483647 -2147483647
158 148 166 174 171 168 163 159 150 146 148 148 156 151 149 147 142 140 142 143 149 161 167 166 164 164 165 167 164 166 165 169 170 171 171 172 171 172 170 171 172 173 171 170 165 163 160 156 159 158 158 162 161 162 158 158 156 155 155 153 155 151 149 151 151 151 150 150 151 151 153 154 156 154 153 148 147 149 143 142 137 134 141 147 146 149 150 152 150 146 148 150 153 156 154 153 156 156 156 153 152 151 150 152 157 153 148 152 156 161 167 169 172 172 174 176 171 170 170 164 156 155 160 167 170 169 166 177 179 181 180 180 178 179 180 181 181 181 183 -2147483647 -2147483647 -2147483647 -2147483647 -2147483647 -2147483647 -2147483647 -2147483647 -2147483647 -2147483647 186 185 184 184 183 181 182 184 184 -2147483647 -2147483647 -2147483647 -2147483647 -2147483647 -2147483647 -2147483647 -2147483647 -2147483647 -2147483647 -2147483647 -2147483647 -2147483647 -2147483647 -2147483647 -2147483647 -2147483647 -2147483647 -2147483647 -2147483647 -2147483647 -2147483647 -2147483647 -2147483647 -2147483647 -2147483647 -2147483647 -2147483647 -2147483647 -2147483647 -2147483647 -2147483647 -2147483647 -2147483647 -2147483647 -2147483647 -2147483647 -2147483647 -2147483647 -2147483647 -2147483647 -2147483647 -2147483647 -2147483647 -2147483647 -2147483647 -2147483647 -2147483647 -2147483647 -2147483647 -2147483647 -2147483647 -2147483647 -2147483647 -2147483647 -2147483647 -2147483647 -2147483647 -2147483647 -2147483647 -2147483647 -2147483647 -2147483647 -2147483647 -2147483647 -2147483647 -2147483647 -2147483647 -2147483647 -2147483647 -2147483647 -2147483647 -2147483647 -2147483647 -2147483647 -2147483647 -2147483647 -2147483647 -2147483647 -2147483647 -2147483647 -2147483647
173 171 166 163 173 169 167 164 159 145 139 145 153 149 144 145 144 148 147 150 158 165 164 160 158 160 162 165 163 164 164 162 164 167 167 169 167 167 172 172 169 173 172 168 162 155 152 149 153 151 149 156 156 156 155 151 150 145 148 146 150 152 151 148 144 144 141 144 140 144 144 141 150 152 153 159 161 155 153 145 150 146 142 143 149 142 143 149 149 151 150 151 152 152 153 153 153 151 154 152 153 156 158 159 159 157 154 153 155 158 161 161 163 166 164 171 177 176 173 170 168 161 159 161 162 169 173 175 177 180 181 180 182 180 180 180 182 -2147483647 -2147483647 -2147483647 -2147483647 -2147483647 -2147483647 -2147483647 -2147483647 -2147483647 -2147483647 -2147483647 -2147483647 -2147483647 -2147483647 -2147483647 -2147483647 -2147483647 -2147483647 -2147483647 -2147483647 -2147483647 -2147483647 -2147483647 -2147483647 -2147483647 -2147483647 -2147483647 -2147483647 -2147483647 -2147483647 -2147483647 -2147483647 -2147483647 -2147483647 -2147483647 -2147483647 -2147483647 -2147483647 -2147483647 -2147483647 -2147483647 -2147483647 -2147483647 -2147483647 -2147483647 -2147483647 -2147483647 -2147483647 -2147483647 -2147483647 -2147483647 -2147483647 -2147483647 -2147483647 -2147483647 -2147483647 -2147483647 -2147483647 -2147483647 -2147483647 -2147483647 -2147483647 -2147483647 -2147483647 -2147483647 -2147483647 -2147483647 -2147483647 -2147483647 -2147483647 -2147483647 -2147483647 -2147483647 -2147483647 -2147483647 -2147483647 -2147483647 -2147483647 -2147483647 -2147483647 -2147483647 -2147483647 -2147483647 -2147483647 -2147483647 -2147483647 -2147483647 -2147483647 -2147483647 -2147483647 -2147483647 -2147483647 -2147483647 -2147483647 -2147483647 -2147483647 -2147483647 -2147483647 -2147483647 -2147483647 -2147483647 -2147483647 -2147483647
177 177 173 159 150 170 172 167 166 162 149 149 152 149 147 152 154 156 158 162 163 163 161 159 158 160 163 161 161 161 163 162 166 164 165 166 168 170 173 172 170 166 159 155 153 146 142 141 142 144 144 140 147 146 147 144 149 143 147 145 143 148 148 148 156 150 152 147 148 150 157 148 152 157 154 158 159 162 162 160 161 161 158 159 156 154 147 141 136 143 140 145 147 149 149 151 150 148 149 151 154 155 156 155 154 153 155 153 155 157 158 156 156 157 163 167 172 175 172 172 175 173 167 165 161 164 166 171 173 174 177 179 180 181 181 181 -2147483647 -2147483647 -2147483647 -2147483647 -2147483647 -2147483647 -2147483647 -2147483647 -2147483647 -2147483647 -2147483647 -2147483647 -2147483647 -2147483647 -2147483647 -2147483647 -2147483647 -2147483647 -2147483647 -2147483647 -2147483647 -2147483647 -2147483647 -2147483647 -2147483647 -2147483647 -2147483647 -2147483647 -2147483647 -2147483647 -2147483647 -2147483647 -2147483647 -2147483647 -2147483647 -2147483647 -2147483647 -2147483647 -2147483647 -2147483647 -2147483647 -2147483647 -2147483647 -2147483647 -2147483647 -2147483647 -2147483647 -2147483647 -2147483647 -2147483647 -2147483647 -2147483647 -2147483647 -2147483647 -2147483647 -2147483647 -2147483647 -2147483647 -2147483647 -2147483647 -2147483647 -2147483647 -2147483647 -2147483647 -2147483647 -2147483647 -2147483647 -2147483647 -2147483647 -2147483647 -2147483647 -2147483647 -2147483647 -2147483647 -2147483647 -2147483647 -2147483647 -2147483647 -2147483647 -2147483647 -2147483647 -2147483647 -2147483647 -2147483647 -2147483647 -2147483647 -2147483647 -2147483647 -2147483647 -2147483647 -2147483647 -2147483647 -2147483647 -2147483647 -2147483647 -2147483647 -2147483647 -2147483647 -2147483647 -2147483647 -2147483647 -2147483647 -2147483647 -2147483647
175 169 174 171 165 151 159 166 166 166 156 150 150 151 159 162 165 163 157 145 135 135 150 157 161 161 159 160 161 162 162 163 164 163 164 169 171 172 173 175 170 164 155 155 151 150 152 154 149 146 153 145 150 136 148 141 145 144 142 143 151 145 155 152 159 155 159 160 162 160 162 158 160 159 158 157 158 161 163 162 162 161 156 151 148 151 148 153 148 147 147 143 140 141 144 144 146 148 153 154 151 150 152 153 156 158 156 157 155 154 156 156 155 158 160 164 167 172 175 176 175 171 170 169 168 166 166 169 170 171 171 173 176 179 180 181 -2147483647 -2147483647 -2147483647 -2147483647 -2147483647 -2147483647 -2147483647 -2147483647 -2147483647 -2147483647 -2147483647 -2147483647 -2147483647 -2147483647 -2147483647 -2147483647 -2147483647 -2147483647 -2147483647 -2147483647 -2147483647 -2147483647 -2147483647 -2147483647 -2147483647 -2147483647 -2147483647 -2147483647 -2147483647 -2147483647 -2147483647 -2147483647 -2147483647 -2147483647 -2147483647 -2147483647 -2147483647 -2147483647 -2147483647 -2147483647 -2147483647 -2147483647 -2147483647 -2147483647 -2147483647 -2147483647 -2147483647 -2147483647 -2147483647 -2147483647 -2147483647 -2147483647 -2147483647 -2147483647 -2147483647 -2147483647 -2147483647 -2147483647 -2147483647 -2147483647 -2147483647 -2147483647 -2147483647 -2147483647 -2147483647 -2147483647 -2147483647 -2147483647 -2147483647 -2147483647 -2147483647 -2147483647 -2147483647 -2147483647 -2147483647 -2147483647 -2147483647 -2147483647 -2147483647 -2147483647 -2147483647 -2147483647 -2147483647 -2147483647 -2147483647 -2147483647 -2147483647 -2147483647 -2147483647 -2147483647 -2147483647 -2147483647 -2147483647 -2147483647 -2147483647 -2147483647 -2147483647 -2147483647 -2147483647 -2147483647 -2147483647 -2147483647 -2147483647 -2147483647
177 174 178 177 175 177 160 139 139 150 148 144 150 159 159 154 163 154 141 139 128 130 140 140 148 149 140 144 144 153 153 153 147 146 144 149 152 156 161 167 161 153 158 160 156 157 157 163 162 165 161 159 162 160 161 161 161 159 159 157 160 158 159 161 163 164 164 165 166 165 164 163 163 160 156 158 159 160 160 162 164 164 161 160 160 159 156 157 154 154 153 152 148 147 151 142 143 147 143 148 151 155 157 156 154 155 158 159 160 159 154 152 153 158 160 163 166 166 171 175 176 172 173 171 170 173 171 171 170 170 171 172 173 176 179 -2147483647 -2147483647 -2147483647 -2147483647 -2147483647 -2147483647 -2147483647 -2147483647 -2147483647 -2147483647 -2147483647 -2147483647 -2147483647 -2147483647 -2147483647 -2147483647 -2147483647 -2147483647 -2147483647 -2147483647 -2147483647 -2147483647 -2147483647 -2147483647 -2147483647 -2147483647 -2147483647 -2147483647 -2147483647 -2147483647 -2147483647 -2147483647 -2147483647 -2147483647 -2147483647 -2147483647 -2147483647 -2147483647 -2147483647 -2147483647 -2147483647 -2147483647 -2147483647 -2147483647 -2147483647 -2147483647 -2147483647 -2147483647 -2147483647 -2147483647 -2147483647 -2147483647 -2147483647 -2147483647 -2147483647 -2147483647 -2147483647 -2147483647 -2147483647 -2147483647 -2147483647 -2147483647 -2147483647 -2147483647 -2147483647 -2147483647 -2147483647 -2147483647 -2147483647 -2147483647 -2147483647 -2147483647 -2147483647 -2147483647 -2147483647 -2147483647 -2147483647 -2147483647 -2147483647 -2147483647 -2147483647 -2147483647 -2147483647 -2147483647 -2147483647 -2147483647 -2147483647 -2147483647 -2147483647 -2147483647 -2147483647 -2147483647 -2147483647 -2147483647 -2147483647 -2147483647 -2147483647 -2147483647 -2147483647 -2147483647 -2147483647 -2147483647 -2147483647 -2147483647 -2147483647
174 175 176 178 180 179 177 169 161 155 142 136 148 147 146 147 161 161 152 159 166 161 166 166 165 163 159 156 153 150 141 147 143 142 146 157 159 164 168 173 171 168 172 167 164 164 169 169 168 167 170 169 167 166 165 164 163 162 162 163 165 167 169 169 169 170 169 169 166 165 165 165 166 163 160 159 161 162 164 166 165 164 163 163 163 164 162 159 158 157 156 155 155 155 155 153 154 154 151 151 149 150 150 151 154 158 160 160 160 160 159 157 156 157 160 162 164 169 173 175 177 177 178 178 177 175 173 173 170 170 171 171 172 175 176 178 178 -2147483647 -2147483647 -2147483647 -2147483647 -2147483647 -2147483647 -2147483647 -2147483647 -2147483647 -2147483647 -2147483647 -2147483647 -2147483647 -2147483647 -2147483647 -2147483647 -2147483647 -2147483647 -2147483647 -2147483647 -2147483647 -2147483647 -2147483647 -2147483647 -2147483647 -2147483647 -2147483647 -2147483647 -2147483647 -2147483647 -2147483647 -2147483647 -2147483647 -2147483647 -2147483647 -2147483647 -2147483647 -2147483647 -2147483647 -2147483647 -2147483647 -2147483647 -2147483647 -2147483647 -2147483647 -2147483647 -2147483647 -2147483647 -2147483647 -2147483647 -2147483647 -2147483647 -2147483647 -2147483647 -2147483647 -2147483647 -2147483647 -2147483647 -2147483647 -2147483647 -2147483647 -2147483647 -2147483647 -2147483647 -2147483647 -2147483647 -2147483647 -2147483647 -2147483647 -2147483647 -2147483647 -2147483647 -2147483647 -2147483647 -2147483647 -2147483647 -2147483647 -2147483647 -2147483647 -2147483647 -2147483647 -2147483647 -2147483647 -2147483647 -2147483647 -2147483647 -2147483647 -2147483647 -2147483647 -2147483647 -2147483647 -2147483647 -2147483647 -2147483647 -2147483647 -2147483647 -2147483647 -2147483647 -2147483647 -2147483647 -2147483647 -2147483647 -2147483647
170 169 171 174 177 180 181 179 180 180 181 180 182 183 181 178 176 175 173 169 172 175 174 168 162 159 160 163 166 168 165 168 167 168 165 166 166 170 173 175 173 174 175 169 165 163 166 168 171 172 170 174 169 169 165 164 165 163 163 164 167 172 -2147483647 172 169 168 171 171 170 166 167 167 167 165 162 161 160 161 163 166 168 169 169 -2147483647 -2147483647 -2147483647 -2147483647 -2147483647 -2147483647 -2147483647 160 156 155 157 155 156 158 158 158 158 159 158 158 158 157 155 155 158 161 163 163 163 163 163 163 163 166 168 173 -2147483647 -2147483647 -2147483647 -2147483647 -2147483647 -2147483647 -2147483647 -2147483647 178 176 176 176 176 175 175 176 177 178 -2147483647 -2147483647 -2147483647 -2147483647 -2147483647 -2147483647 -2147483647 -2147483647 -2147483647 -2147483647 -2147483647 -2147483647 -2147483647 -2147483647 -2147483647 -2147483647 -2147483647 -2147483647 -2147483647 -2147483647 -2147483647 -2147483647 -2147483647 -2147483647 -2147483647 -2147483647 -2147483647 -2147483647 -2147483647 -2147483647 -2147483647 -2147483647 -2147483647 -2147483647 -2147483647 -2147483647 -2147483647 -2147483647 -2147483647 -2147483647 -2147483647 -2147483647 -2147483647 -2147483647 -2147483647 -2147483647 -2147483647 -2147483647 -2147483647 -2147483647 -2147483647 -2147483647 -2147483647 -2147483647 -2147483647 -2147483647 -2147483647 -2147483647 -2147483647 -2147483647 -2147483647 -2147483647 -2147483647 -2147483647 -2147483647 -2147483647 -2147483647 -2147483647 -2147483647 -2147483647 -2147483647 -2147483647 -2147483647 -2147483647 -2147483647 -2147483647 -2147483647 -2147483647 -2147483647 -2147483647 -2147483647 -2147483647 -2147483647 -2147483647 -2147483647 -2147483647 -2147483647 -2147483647 -2147483647 -2147483647 -2147483647 -2147483647 -2147483647 -2147483647 -2147483647 -2147483647 -2147483647 -2147483647 -2147483647 -2147483647 -2147483647 -2147483647 -2147483647
157 167 171 174 178 178 181 180 182 183 184 184 185 182 179 174 174 170 169 172 173 174 174 175 171 171 168 170 172 173 172 173 173 167 165 168 169 169 170 170 174 177 176 171 168 165 167 173 175 178 177 177 174 176 170 167 167 167 167 169 -2147483647 -2147483647 -2147483647 -2147483647 -2147483647 -2147483647 -2147483647 -2147483647 167 167 169 166 168 169 165 163 161 161 162 164 166 169 -2147483647 -2147483647 -2147483647 -2147483647 -2147483647 -2147483647 -2147483647 -2147483647 -2147483647 -2147483647 -2147483647 -2147483647 -2147483647 -2147483647 -2147483647 164 161 162 159 161 160 160 161 161 160 159 159 160 163 164 165 166 167 168 170 171 173 -2147483647 -2147483647 -2147483647 -2147483647 -2147483647 -2147483647 -2147483647 -2147483647 -2147483647 -2147483647 -2147483647 -2147483647 -2147483647 -2147483647 178 178 178 -2147483647 -2147483647 -2147483647 -2147483647 -2147483647 -2147483647 -2147483647 -2147483647 -2147483647 -2147483647 -2147483647 -2147483647 -2147483647 -2147483647 -2147483647 -2147483647 -2147483647 -2147483647 -2147483647 -2147483647 -2147483647 -2147483647 -2147483647 -2147483647 -2147483647 -2147483647 -2147483647 -2147483647 -2147483647 -2147483647 -2147483647 -2147483647 -2147483647 -2147483647 -2147483647 -2147483647 -2147483647 -2147483647 -2147483647 -2147483647 -2147483647 -2147483647 -2147483647 -2147483647 -2147483647 -2147483647 -2147483647 -2147483647 -2147483647 -2147483647 -2147483647 -2147483647 -2147483647 -2147483647 -2147483647 -2147483647 -2147483647 -2147483647 -2147483647 -2147483647 -2147483647 -2147483647 -2147483647 -2147483647 -2147483647 -2147483647 -2147483647 -2147483647 -2147483647 -2147483647 -2147483647 -2147483647 -2147483647 -2147483647 -2147483647 -2147483647 -2147483647 -2147483647 -2147483647 -2147483647 -2147483647 -2147483647 -2147483647 -2147483647 -2147483647 -2147483647 -2147483647 -2147483647 -2147483647 -2147483647 -2147483647 -2147483647 -2147483647 -2147483647 -2147483647 -2147483647 -2147483647 -2147483647 -2147483647 -2147483647 -2147483647 -2147483647 -2147483647 -2147483647
170 174 174 175 172 176 178 180 181 180 181 183 184 181 179 175 172 171 174 173 174 175 177 177 175 172 170 168 170 171 173 172 169 168 166 168 171 171 171 172 174 176 174 170 166 165 169 173 175 177 176 178 -2147483647 -2147483647 -2147483647 -2147483647 -2147483647 -2147483647 -2147483647 -2147483647 -2147483647 -2147483647 -2147483647 -2147483647 -2147483647 -2147483647 -2147483647 -2147483647 -2147483647 -2147483647 -2147483647 -2147483647 -2147483647 -2147483647 -2147483647 -2147483647 -2147483647 164 163 163 165 168 -2147483647 -2147483647 -2147483647 -2147483647 -2147483647 -2147483647 -2147483647 -2147483647 -2147483647 -2147483647 -2147483647 -2147483647 -2147483647 -2147483647 -2147483647 -2147483647 -2147483647 -2147483647 -2147483647 -2147483647 165 161 163 163 162 163 162 162 161 162 164 167 169 170 171 173 -2147483647 -2147483647 -2147483647 -2147483647 -2147483647 -2147483647 -2147483647 -2147483647 -2147483647 -2147483647 -2147483647 -2147483647 -2147483647 -2147483647 -2147483647 -2147483647 -2147483647 -2147483647 -2147483647 -2147483647 -2147483647 -2147483647 -2147483647 -2147483647 -2147483647 -2147483647 -2147483647 -2147483647 -2147483647 -2147483647 -2147483647 -2147483647 -2147483647 -2147483647 -2147483647 -2147483647 -2147483647 -2147483647 -2147483647 -2147483647 -2147483647 -2147483647 -2147483647 -2147483647 -2147483647 -2147483647 -2147483647 -2147483647 -2147483647 -2147483647 -2147483647 -2147483647 -2147483647 -2147483647 -2147483647 -2147483647 -2147483647 -2147483647 -2147483647 -2147483647 -2147483647 -2147483647 -2147483647 -2147483647 -2147483647 -2147483647 -2147483647 -2147483647 -2147483647 -2147483647 -2147483647 -2147483647 -2147483647 -2147483647 -2147483647 -2147483647 -2147483647 -2147483647 -2147483647 -2147483647 -2147483647 -2147483647 -2147483647 -2147483647 -2147483647 -2147483647 -2147483647 -2147483647 -2147483647 -2147483647 -2147483647 -2147483647 -2147483647 -2147483647 -2147483647 -2147483647 -2147483647 -2147483647 -2147483647 -2147483647 -2147483647 -2147483647 -2147483647 -2147483647 -2147483647 -2147483647 -2147483647 -2147483647 -2147483647 -2147483647 -2147483647 -2147483647 -2147483647 -2147483647 -2147483647 -2147483647 -2147483647 -2147483647 -2147483647 -2147483647 -2147483647 -2147483647
171 170 173 173 172 173 175 175 178 178 180 183 182 180 177 176 174 172 175 175 175 173 174 175 174 174 173 173 172 172 174 172 171 170 168 167 170 172 173 173 174 176 173 174 173 171 168 167 169 172 177 -2147483647 -2147483647 -2147483647 -2147483647 -2147483647 -2147483647 -2147483647 -2147483647 -2147483647 -2147483647 -2147483647 -2147483647 -2147483647 -2147483647 -2147483647 -2147483647 -2147483647 -2147483647 -2147483647 -2147483647 -2147483647 -2147483647 -2147483647 -2147483647 -2147483647 -2147483647 -2147483647 -2147483647 -2147483647 -2147483647 -2147483647 -2147483647 -2147483647 -2147483647 -2147483647 -2147483647 -2147483647 -2147483647 -2147483647 -2147483647 -2147483647 -2147483647 -2147483647 -2147483647 -2147483647 -2147483647 -2147483647 -2147483647 -2147483647 -2147483647 -2147483647 -2147483647 -2147483647 -2147483647 -2147483647 165 163 162 163 165 165 163 164 167 170 171 -2147483647 -2147483647 -2147483647 -2147483647 -2147483647 -2147483647 -2147483647 -2147483647 -2147483647 -2147483647 -2147483647 -2147483647 -2147483647 -2147483647 -2147483647 -2147483647 -2147483647 -2147483647 -2147483647 -2147483647 -2147483647 -2147483647 -2147483647 -2147483647 -2147483647 -2147483647 -2147483647 -2147483647 -2147483647 -2147483647 -2147483647 -2147483647 -2147483647 -2147483647 -2147483647 -2147483647 -2147483647 -2147483647 -2147483647 -2147483647 -2147483647 -2147483647 -2147483647 -2147483647 -2147483647 -2147483647 -2147483647 -2147483647 -2147483647 -2147483647 -2147483647 -2147483647 -2147483647 -2147483647 -2147483647 -2147483647 -2147483647 -2147483647 -2147483647 -2147483647 -2147483647 -2147483647 -2147483647 -2147483647 -2147483647 -2147483647 -2147483647 -2147483647 -2147483647 -2147483647 -2147483647 -2147483647 -2147483647 -2147483647 -2147483647 -2147483647 -2147483647 -2147483647 -2147483647 -2147483647 -2147483647 -2147483647 -2147483647 -2147483647 -2147483647 -2147483647 -2147483647 -2147483647 -2147483647 -2147483647 -2147483647 -2147483647 -2147483647 -2147483647 -2147483647 -2147483647 -2147483647 -2147483647 -2147483647 -2147483647 -2147483647 -2147483647 -2147483647 -2147483647 -2147483647 -2147483647 -2147483647 -2147483647 -2147483647 -2147483647 -2147483647 -2147483647 -2147483647 -2147483647 -2147483647 -2147483647 -2147483647 -2147483647 -2147483647 -2147483647 -2147483647 -2147483647 -2147483647
167 167 171 170 170 170 172 174 175 177 179 180 181 180 179 178 176 173 174 176 176 175 175 176 175 175 174 173 173 173 174 172 171 170 170 170 169 170 171 173 172 173 172 172 171 170 170 171 172 171 172 175 -2147483647 -2147483647 -2147483647 -2147483647 -2147483647 -2147483647 -2147483647 -2147483647 -2147483647 -2147483647 -2147483647 -2147483647 -2147483647 -2147483647 -2147483647 -2147483647 -2147483647 -2147483647 -2147483647 -2147483647 -2147483647 -2147483647 -2147483647 -2147483647 -2147483647 -2147483647 -2147483647 -2147483647 -2147483647 -2147483647 -2147483647 -2147483647 -2147483647 -2147483647 -2147483647 -2147483647 -2147483647 -2147483647 -2147483647 -2147483647 -2147483647 -2147483647 -2147483647 -2147483647 -2147483647 -2147483647 -2147483647 -2147483647 -2147483647 -2147483647 -2147483647 -2147483647 -2147483647 -2147483647 -2147483647 -2147483647 167 165 167 168 166 166 166 168 171 -2147483647 -2147483647 -2147483647 -2147483647 -2147483647 -2147483647 -2147483647 -2147483647 -2147483647 -2147483647 -2147483647 -2147483647 -2147483647 -2147483647 -2147483647 -2147483647 -2147483647 -2147483647 -2147483647 -2147483647 -2147483647 -2147483647 -2147483647 -2147483647 -2147483647 -2147483647 -2147483647 -2147483647 -2147483647 -2147483647 -2147483647 -2147483647 -2147483647 -2147483647 -2147483647 -2147483647 -2147483647 -2147483647 -2147483647 -2147483647 -2147483647 -2147483647 -2147483647 -2147483647 -2147483647 -2147483647 -2147483647 -2147483647 -2147483647 -2147483647 -2147483647 -2147483647 -2147483647 -2147483647 -2147483647 -2147483647 -2147483647 -2147483647 -2147483647 -2147483647 -2147483647 -2147483647 -2147483647 -2147483647 -2147483647 -2147483647 -2147483647 -2147483647 -2147483647 -2147483647 -2147483647 -2147483647 -2147483647 -2147483647 -2147483647 -2147483647 -2147483647 -2147483647 -2147483647 -2147483647 -2147483647 -2147483647 -2147483647 -2147483647 -2147483647 -2147483647 -2147483647 -2147483647 -2147483647 -2147483647 -2147483647 -2147483647 -2147483647 -2147483647 -2147483647 -2147483647 -2147483647 -2147483647 -2147483647 -2147483647 -2147483647 -2147483647 -2147483647 -2147483647 -2147483647 -2147483647 -2147483647 -2147483647 -2147483647 -2147483647 -2147483647 -2147483647 -2147483647 -2147483647 -2147483647 -2147483647 -2147483647 -2147483647 -2147483647 -2147483647 -2147483647 -2147483647 -2147483647
166 166 167 168 168 168 170 173 176 177 179 180 181 180 178 176 174 173 174 175 177 176 176 176 175 175 175 174 174 173 173 173 173 172 171 171 169 166 167 169 170 173 173 173 174 173 174 176 -2147483647 -2147483647 -2147483647 -2147483647 -2147483647 -2147483647 -2147483647 -2147483647 -2147483647 -2147483647 -2147483647 -2147483647 -2147483647 -2147483647 -2147483647 -2147483647 -2147483647 -2147483647 -2147483647 -2147483647 -2147483647 -2147483647 -2147483647 -2147483647 -2147483647 -2147483647 -2147483647 -2147483647 -2147483647 -2147483647 -2147483647 -2147483647 -2147483647 -2147483647 -2147483647 -2147483647 -2147483647 -2147483647 -2147483647 -2147483647 -2147483647 -2147483647 -2147483647 -2147483647 -2147483647 -2147483647 -2147483647 -2147483647 -2147483647 -2147483647 -2147483647 -2147483647 -2147483647 -2147483647 -2147483647 -2147483647 -2147483647 -2147483647 -2147483647 -2147483647 -2147483647 -2147483647 -2147483647 -2147483647 -2147483647 -2147483647 -2147483647 -2147483647 171 -2147483647 -2147483647 -2147483647 -2147483647 -2147483647 -2147483647 -2147483647 -2147483647 -2147483647 -2147483647 -2147483647 -2147483647 -2147483647 -2147483647 -2147483647 -2147483647 -2147483647 -2147483647 -2147483647 -2147483647 -2147483647 -2147483647 -2147483647 -2147483647 -2147483647 -2147483647 -2147483647 -2147483647 -2147483647 -2147483647 -2147483647 -2147483647 -2147483647 -2147483647 -2147483647 -2147483647 -2147483647 -2147483647 -2147483647 -2147483647 -2147483647 -2147483647 -2147483647 -2147483647 -2147483647 -2147483647 -2147483647 -2147483647 -2147483647 -2147483647 -2147483647 -2147483647 -2147483647 -2147483647 -2147483647 -2147483647 -2147483647 -2147483647 -2147483647 -2147483647 -2147483647 -2147483647 -2147483647 -2147483647 -2147483647 -2147483647 -2147483647 -2147483647 -2147483647 -2147483647 -2147483647 -2147483647 -2147483647 -2147483647 -2147483647 -2147483647 -2147483647 -2147483647 -2147483647 -2147483647 -2147483647 -2147483647 -2147483647 -2147483647 -2147483647 -2147483647 -2147483647 -2147483647 -2147483647 -2147483647 -2147483647 -2147483647 -2147483647 -2147483647 -2147483647 -2147483647 -2147483647 -2147483647 -2147483647 -2147483647 -2147483647 -2147483647 -2147483647 -2147483647 -2147483647 -2147483647 -2147483647 -2147483647 -2147483647 -2147483647 -2147483647 -2147483647 -2147483647 -2147483647 -2147483647 -2147483647 -2147483647 -2147483647 -2147483647 -2147483647 -2147483647 -2147483647 -2147483647
168 166 168 170 170 168 169 173 175 175 176 177 180 180 179 176 176 175 176 177 176 177 176 177 177 174 173 172 172 173 174 174 171 172 172 170 171 170 170 169 168 172 177 177 174 175 178 -2147483647 -2147483647 -2147483647 -2147483647 -2147483647 -2147483647 -2147483647 -2147483647 -2147483647 -2147483647 -2147483647 -2147483647 -2147483647 -2147483647 -2147483647 -2147483647 -2147483647 -2147483647 -2147483647 -2147483647 -2147483647 -2147483647 -2147483647 -2147483647 -2147483647 -2147483647 -2147483647 -2147483647 -2147483647 -2147483647 -2147483647 -2147483647 -2147483647 -2147483647 -2147483647 -2147483647 -2147483647 -2147483647 -2147483647 -2147483647 -2147483647 -2147483647 -2147483647 -2147483647 -2147483647 -2147483647 -2147483647 -2147483647 -2147483647 -2147483647 -2147483647 -2147483647 -2147483647 -2147483647 -2147483647 -2147483647 -2147483647 -2147483647 -2147483647 -2147483647 -2147483647 -2147483647 -2147483647 -2147483647 -2147483647 -2147483647 -2147483647 -2147483647 -2147483647 -2147483647 -2147483647 -2147483647 -2147483647 -2147483647 -2147483647 -2147483647 -2147483647 -2147483647 -2147483647 -2147483647 -2147483647 -2147483647 -2147483647 -2147483647 -2147483647 -2147483647 -2147483647 -2147483647 -2147483647 -2147483647 -2147483647 -2147483647 -2147483647 -2147483647 -2147483647 -2147483647 -2147483647 -2147483647 -2147483647 -2147483647 -2147483647 -2147483647 -2147483647 -2147483647 -2147483647 -2147483647 -2147483647 -2147483647 -2147483647 -2147483647 -2147483647 -2147483647 -2147483647 -2147483647 -2147483647 -2147483647 -2147483647 -2147483647 -2147483647 -2147483647 -2147483647 -2147483647 -2147483647 -2147483647 -2147483647 -2147483647 -2147483647 -2147483647 -2147483647 -2147483647 -2147483647 -2147483647 -2147483647 -2147483647 -2147483647 -2147483647 -2147483647 -2147483647 -2147483647 -2147483647 -2147483647 -2147483647 -2147483647 -2147483647 -2147483647 -2147483647 -2147483647 -2147483647 -2147483647 -2147483647 -2147483647 -2147483647 -2147483647 -2147483647 -2147483647 -2147483647 -2147483647 -2147483647 -2147483647 -2147483647 -2147483647 -2147483647 -2147483647 -2147483647 -2147483647 -2147483647 -2147483647 -2147483647 -2147483647 -2147483647 -2147483647 -2147483647 -2147483647 -2147483647 -2147483647 -2147483647 -2147483647 -2147483647 -2147483647 -2147483647 -2147483647 -2147483647 -2147483647 -2147483647 -2147483647 -2147483647 -2147483647 -2147483647 -2147483647 -2147483647 -2147483647 -2147483647 -2147483647
169 169 169 172 171 172 171 170 171 172 172 175 178 179 180 177 178 176 178 178 177 175 172 172 176 171 168 169 170 169 168 170 173 173 171 170 169 168 168 167 167 167 170 174 176 175 175 -2147483647 -2147483647 -2147483647 -2147483647 -2147483647 -2147483647 -2147483647 -2147483647 -2147483647 -2147483647 -2147483647 -2147483647 -2147483647 -2147483647 -2147483647 -2147483647 -2147483647 -2147483647 -2147483647 -2147483647 -2147483647 -2147483647 -2147483647 -2147483647 -2147483647 -2147483647 -2147483647 -2147483647 -2147483647 -2147483647 -2147483647 -2147483647 -2147483647 -2147483647 -2147483647 -2147483647 -2147483647 -2147483647 -2147483647 -2147483647 -2147483647 -2147483647 -2147483647 -2147483647 -2147483647 -2147483647 -2147483647 -2147483647 -2147483647 -2147483647 -2147483647 -2147483647 -2147483647 -2147483647 -2147483647 -2147483647 -2147483647 -2147483647 -2147483647 -2147483647 -2147483647 -2147483647 -2147483647 -2147483647 -2147483647 -2147483647 -2147483647 -2147483647 -2147483647 -2147483647 -2147483647 -2147483647 -2147483647 -2147483647 -2147483647 -2147483647 -2147483647 -2147483647 -2147483647 -2147483647 -2147483647 -2147483647 -2147483647 -2147483647 -2147483647 -2147483647 -2147483647 -2147483647 -2147483647 -2147483647 -2147483647 -2147483647 -2147483647 -2147483647 -2147483647 -2147483647 -2147483647 -2147483647 -2147483647 -2147483647 -2147483647 -2147483647 -2147483647 -2147483647 -2147483647 -2147483647 -2147483647 -2147483647 -2147483647 -2147483647 -2147483647 -2147483647 -2147483647 -2147483647 -2147483647 -2147483647 -2147483647 -2147483647 -2147483647 -2147483647 -2147483647 -2147483647 -2147483647 -2147483647 -2147483647 -2147483647 -2147483647 -2147483647 -2147483647 -2147483647 -2147483647 -2147483647 -2147483647 -2147483647 -2147483647 -2147483647 -2147483647 -2147483647 -2147483647 -2147483647 -2147483647 -2147483647 -2147483647 -2147483647 -2147483647 -2147483647 -2147483647 -2147483647 -2147483647 -2147483647 -2147483647 -2147483647 -2147483647 -2147483647 -2147483647 -2147483647 -2147483647 -2147483647 -2147483647 -2147483647 -2147483647 -2147483647 -2147483647 -2147483647 -2147483647 -2147483647 -2147483647 -2147483647 -2147483647 -2147483647 -2147483647 -2147483647 -2147483647 -2147483647 -2147483647 -2147483647 -2147483647 -2147483647 -2147483647 -2147483647 -2147483647 -2147483647 -2147483647 -2147483647 -2147483647 -2147483647 -2147483647 -2147483647 -2147483647 -2147483647 -2147483647 -2147483647 -2147483647
167 168 171 172 173 175 175 173 173 174 173 175 173 170 178 179 179 179 177 177 178 174 173 174 174 171 169 169 168 167 166 168 170 174 174 173 173 171 170 166 164 166 170 172 175 176 -2147483647 -2147483647 -2147483647 -2147483647 -2147483647 -2147483647 -2147483647 -2147483647 -2147483647 -2147483647 -2147483647 -2147483647 -2147483647 -2147483647 -2147483647 -2147483647 -2147483647 -2147483647 -2147483647 -2147483647 -2147483647 -2147483647 -2147483647 -2147483647 -2147483647 -2147483647 -2147483647 -2147483647 -2147483647 -2147483647 -2147483647 -2147483647 -2147483647 -2147483647 -2147483647 -2147483647 -2147483647 -2147483647 -2147483647 -2147483647 -2147483647 -2147483647 -2147483647 -2147483647 -2147483647 -2147483647 -2147483647 -2147483647 -2147483647 -2147483647 -2147483647 -2147483647 -2147483647 -2147483647 -2147483647 -2147483647 -2147483647 -2147483647 -2147483647 -2147483647 -2147483647 -2147483647 -2147483647 -2147483647 -2147483647 -2147483647 -2147483647 -2147483647 -2147483647 -2147483647 -2147483647 -2147483647 -2147483647 -2147483647 -2147483647 -2147483647 -2147483647 -2147483647 -2147483647 -2147483647 -2147483647 -2147483647 -2147483647 -2147483647 -2147483647 -2147483647 -2147483647 -2147483647 -2147483647 -2147483647 -2147483647 -2147483647 -2147483647 -2147483647 -2147483647 -2147483647 -2147483647 -2147483647 -2147483647 -2147483647 -2147483647 -2147483647 -2147483647 -2147483647 -2147483647 -2147483647 -2147483647 -2147483647 -2147483647 -2147483647 -2147483647 -2147483647 -2147483647 -2147483647 -2147483647 -2147483647 -2147483647 -2147483647 -2147483647 -2147483647 -2147483647 -2147483647 -2147483647 -2147483647 -2147483647 -2147483647 -2147483647 -2147483647 -2147483647 -2147483647 -2147483647 -2147483647 -2147483647 -2147483647 -2147483647 -2147483647 -2147483647 -2147483647 -2147483647 -2147483647 -2147483647 -2147483647 -2147483647 -2147483647 -2147483647 -2147483647 -2147483647 -2147483647 -2147483647 -2147483647 -2147483647 -2147483647 -2147483647 -2147483647 -2147483647 -2147483647 -2147483647 -2147483647 -2147483647 -2147483647 -2147483647 -2147483647 -2147483647 -2147483647 -2147483647 -2147483647 -2147483647 -2147483647 -2147483647 -2147483647 -2147483647 -2147483647 -2147483647 -2147483647 -2147483647 -2147483647 -2147483647 -2147483647 -2147483647 -2147483647 -2147483647 -2147483647 -2147483647 -2147483647 -2147483647 -2147483647 -2147483647 -2147483647 -2147483647 -2147483647 -2147483647 -2147483647 -2147483647 -2147483647
167 168 170 172 173 175 176 176 175 172 172 172 172 166 167 169 171 175 177 178 178 176 -2147483647 -2147483647 -2147483647 -2147483647 177 173 172 170 169 169 170 174 176 -2147483647 -2147483647 -2147483647 177 175 171 174 175 176 -2147483647 -2147483647 -2147483647 -2147483647 -2147483647 -2147483647 -2147483647 -2147483647 -2147483647 -2147483647 -2147483647 -2147483647 -2147483647 -2147483647 -2147483647 -2147483647 -2147483647 -2147483647 -2147483647 -2147483647 -2147483647 -2147483647 -2147483647 -2147483647 -2147483647 -2147483647 -2147483647 -2147483647 -2147483647 -2147483647 -2147483647 -2147483647 -2147483647 -2147483647 -2147483647 -2147483647 -2147483647 -2147483647 -2147483647 -2147483647 -2147483647 -2147483647 -2147483647 -2147483647 -2147483647 -2147483647 -2147483647 -2147483647 -2147483647 -2147483647 -2147483647 -2147483647 -2147483647 -2147483647 -2147483647 -2147483647 -2147483647 -2147483647 -2147483647 -2147483647 -2147483647 -2147483647 -2147483647 -2147483647 -2147483647 -2147483647 -2147483647 -2147483647 -2147483647 -2147483647 -2147483647 -2147483647 -2147483647 -2147483647 -2147483647 -2147483647 -2147483647 -2147483647 -2147483647 -2147483647 -2147483647 -2147483647 -2147483647 -2147483647 -2147483647 -2147483647 -2147483647 -2147483647 -2147483647 -2147483647 -2147483647 -2147483647 -2147483647 -2147483647 -2147483647 -2147483647 -2147483647 -2147483647 -2147483647 -2147483647 -2147483647 -2147483647 -2147483647 -2147483647 -2147483647 -2147483647 -2147483647 -2147483647 -2147483647 -2147483647 -2147483647 -2147483647 -2147483647 -2147483647 -2147483647 -2147483647 -2147483647 -2147483647 -2147483647 -2147483647 -2147483647 -2147483647 -2147483647 -2147483647 -2147483647 -2147483647 -2147483647 -2147483647 -2147483647 -2147483647 -2147483647 -2147483647 -2147483647 -2147483647 -2147483647 -2147483647 -2147483647 -2147483647 -2147483647 -2147483647 -2147483647 -2147483647 -2147483647 -2147483647 -2147483647 -2147483647 -2147483647 -2147483647 -2147483647 -2147483647 -2147483647 -2147483647 -2147483647 -2147483647 -2147483647 -2147483647 -2147483647 -2147483647 -2147483647 -2147483647 -2147483647 -2147483647 -2147483647 -2147483647 -2147483647 -2147483647 -2147483647 -2147483647 -2147483647 -2147483647 -2147483647 -2147483647 -2147483647 -2147483647 -2147483647 -2147483647 -2147483647 -2147483647 -2147483647 -2147483647 -2147483647 -2147483647 -2147483647 -2147483647 -2147483647 -2147483647 -2147483647 -2147483647 -2147483647 -2147483647 -2147483647 -2147483647 -2147483647 -2147483647 -2147483647 -2147483647
170 170 168 171 174 173 172 172 175 175 175 176 174 173 173 170 169 174 173 172 174 -2147483647 -2147483647 -2147483647 -2147483647 -2147483647 -2147483647 -2147483647 -2147483647 177 171 170 175 -2147483647 -2147483647 -2147483647 -2147483647 -2147483647 -2147483647 -2147483647 -2147483647 -2147483647 -2147483647 -2147483647 -2147483647 -2147483647 -2147483647 -2147483647 -2147483647 -2147483647 -2147483647 -2147483647 -2147483647 -2147483647 -2147483647 -2147483647 -2147483647 -2147483647 -2147483647 -2147483647 -2147483647 -2147483647 -2147483647 -2147483647 -2147483647 -2147483647 -2147483647 -2147483647 -2147483647 -2147483647 -2147483647 -2147483647 -2147483647 -2147483647 -2147483647 -2147483647 -2147483647 -2147483647 -2147483647 -2147483647 -2147483647 -2147483647 -2147483647 -2147483647 -2147483647 -2147483647 -2147483647 -2147483647 -2147483647 -2147483647 -2147483647 -2147483647 -2147483647 -2147483647 -2147483647 -2147483647 -2147483647 -2147483647 -2147483647 -2147483647 -2147483647 -2147483647 -2147483647 -2147483647 -2147483647 -2147483647 -2147483647 -2147483647 -2147483647 -2147483647 -2147483647 -2147483647 -2147483647 -2147483647 -2147483647 -2147483647 -2147483647 -2147483647 -2147483647 -2147483647 -2147483647 -2147483647 -2147483647 -2147483647 -2147483647 -2147483647 -2147483647 -2147483647 -2147483647 -2147483647 -2147483647 -2147483647 -2147483647 -2147483647 -2147483647 -2147483647 -2147483647 -2147483647 -2147483647 -2147483647 -2147483647 -2147483647 -2147483647 -2147483647 -2147483647 -2147483647 -2147483647 -2147483647 -2147483647 -2147483647 -2147483647 -2147483647 -2147483647 -2147483647 -2147483647 -2147483647 -2147483647 -2147483647 -2147483647 -2147483647 -2147483647 -2147483647 -2147483647 -2147483647 -2147483647 -2147483647 -2147483647 -2147483647 -2147483647 -2147483647 -2147483647 -2147483647 -2147483647 -2147483647 -2147483647 -2147483647 -2147483647 -2147483647 -2147483647 -2147483647 -2147483647 -2147483647 -2147483647 -2147483647 -2147483647 -2147483647 -2147483647 -2147483647 -2147483647 -2147483647 -2147483647 -2147483647 -2147483647 -2147483647 -2147483647 -2147483647 -2147483647 -2147483647 -2147483647 -2147483647 -2147483647 -2147483647 -2147483647 -2147483647 -2147483647 -2147483647 -2147483647 -2147483647 -2147483647 -2147483647 -2147483647 -2147483647 -2147483647 -2147483647 -2147483647 -2147483647 -2147483647 -2147483647 -2147483647 -2147483647 -2147483647 -2147483647 -2147483647 -2147483647 -2147483647 -2147483647 -2147483647 -2147483647 -2147483647 -2147483647 -2147483647 -2147483647 -2147483647 -2147483647 -2147483647 -2147483647 -2147483647 -2147483647 -2147483647 -2147483647
170 171 171 170 171 173 174 176 177 177 177 177 176 176 -2147483647 -2147483647 -2147483647 -2147483647 178 176 175 -2147483647 -2147483647 -2147483647 -2147483647 -2147483647 -2147483647 -2147483647 -2147483647 -2147483647 -2147483647 -2147483647 -2147483647 -2147483647 -2147483647 -2147483647 -2147483647 -2147483647 -2147483647 -2147483647 -2147483647 -2147483647 -2147483647 -2147483647 -2147483647 -2147483647 -2147483647 -2147483647 -2147483647 -2147483647 -2147483647 -2147483647 -2147483647 -2147483647 -2147483647 -2147483647 -2147483647 -2147483647 -2147483647 -2147483647 -2147483647 -2147483647 -2147483647 -2147483647 -2147483647 -2147483647 -2147483647 -2147483647 -2147483647 -2147483647 -2147483647 -2147483647 -2147483647 -2147483647 -2147483647 -2147483647 -2147483647 -2147483647 -2147483647 -2147483647 -2147483647 -2147483647 -2147483647 -2147483647 -2147483647 -2147483647 -2147483647 -2147483647 -2147483647 -2147483647 -2147483647 -2147483647 -2147483647 -2147483647 -2147483647 -2147483647 -2147483647 -2147483647 -2147483647 -2147483647 -2147483647 -2147483647 -2147483647 -2147483647 -2147483647 -2147483647 -2147483647 -2147483647 -2147483647 -2147483647 -2147483647 -2147483647 -2147483647 -2147483647 -2147483647 -2147483647 -2147483647 -2147483647 -2147483647 -2147483647 -2147483647 -2147483647 -2147483647 -2147483647 -2147483647 -2147483647 -2147483647 -2147483647 -2147483647 -2147483647 -2147483647 -2147483647 -2147483647 -2147483647 -2147483647 -2147483647 -2147483647 -2147483647 -2147483647 -2147483647 -2147483647 -2147483647 -2147483647 -2147483647 -2147483647 -2147483647 -2147483647 -2147483647 -2147483647 -2147483647 -2147483647 -2147483647 -2147483647 -2147483647 -2147483647 -2147483647 -2147483647 -2147483647 -2147483647 -2147483647 -2147483647 -2147483647 -2147483647 -2147483647 -2147483647 -2147483647 -2147483647 -2147483647 -2147483647 -2147483647 -2147483647 -2147483647 -2147483647 -2147483647 -2147483647 -2147483647 -2147483647 -2147483647 -2147483647 -2147483647 -2147483647 -2147483647 -2147483647 -2147483647 -2147483647 -2147483647 -2147483647 -2147483647 -2147483647 -2147483647 -2147483647 -2147483647 -2147483647 -2147483647 -2147483647 -2147483647 -2147483647 -2147483647 -2147483647 -2147483647 -2147483647 -2147483647 -2147483647 -2147483647 -2147483647 -2147483647 -2147483647 -2147483647 -2147483647 -2147483647 -2147483647 -2147483647 -2147483647 -2147483647 -2147483647 -2147483647 -2147483647 -2147483647 -2147483647 -2147483647 -2147483647 -2147483647 -2147483647 -2147483647 -2147483647 -2147483647 -2147483647 -2147483647 -2147483647 -2147483647 -2147483647 -2147483647 -2147483647 -2147483647 -2147483647 -2147483647 -2147483647 -2147483647 -2147483647 -2147483647
167 171 170 171 171 173 175 176 176 176 177 -2147483647 -2147483647 -2147483647 -2147483647 -2147483647 -2147483647 -2147483647 -2147483647 -2147483647 -2147483647 -2147483647 -2147483647 -2147483647 -2147483647 -2147483647 -2147483647 -2147483647 -2147483647 -2147483647 -2147483647 -2147483647 -2147483647 -2147483647 -2147483647 -2147483647 -2147483647 -2147483647 -2147483647 -2147483647 -2147483647 -2147483647 -2147483647 -2147483647 -2147483647 -2147483647 -2147483647 -2147483647 -2147483647 -2147483647 -2147483647 -2147483647 -2147483647 -2147483647 -2147483647 -2147483647 -2147483647 -2147483647 -2147483647 -2147483647 -2147483647 -2147483647 -2147483647 -2147483647 -2147483647 -2147483647 -2147483647 -2147483647 -2147483647 -2147483647 -2147483647 -2147483647 -2147483647 -2147483647 -2147483647 -2147483647 -2147483647 -2147483647 -2147483647 -2147483647 -2147483647 -2147483647 -2147483647 -2147483647 -2147483647 -2147483647 -2147483647 -2147483647 -2147483647 -2147483647 -2147483647 -2147483647 -2147483647 -2147483647 -2147483647 -2147483647 -2147483647 -2147483647 -2147483647 -2147483647 -2147483647 -2147483647 -2147483647 -2147483647 -2147483647 -2147483647 -2147483647 -2147483647 -2147483647 -2147483647 -2147483647 -2147483647 -2147483647 -2147483647 -2147483647 -2147483647 -2147483647 -2147483647 -2147483647 -2147483647 -2147483647 -2147483647 -2147483647 -2147483647 -2147483647 -2147483647 -2147483647 -2147483647 -2147483647 -2147483647 -2147483647 -2147483647 -2147483647 -2147483647 -2147483647 -2147483647 -2147483647 -2147483647 -2147483647 -2147483647 -2147483647 -2147483647 -2147483647 -2147483647 -2147483647 -2147483647 -2147483647 -2147483647 -2147483647 -2147483647 -2147483647 -2147483647 -2147483647 -2147483647 -2147483647 -2147483647 -2147483647 -2147483647 -2147483647 -2147483647 -2147483647 -2147483647 -2147483647 -2147483647 -2147483647 -2147483647 -2147483647 -2147483647 -2147483647 -2147483647 -2147483647 -2147483647 -2147483647 -2147483647 -2147483647 -2147483647 -2147483647 -2147483647 -2147483647 -2147483647 -2147483647 -2147483647 -2147483647 -2147483647 -2147483647 -2147483647 -2147483647 -2147483647 -2147483647 -2147483647 -2147483647 -2147483647 -2147483647 -2147483647 -2147483647 -2147483647 -2147483647 -2147483647 -2147483647 -2147483647 -2147483647 -2147483647 -2147483647 -2147483647 -2147483647 -2147483647 -2147483647 -2147483647 -2147483647 -2147483647 -2147483647 -2147483647 -2147483647 -2147483647 -2147483647 -2147483647 -2147483647 -2147483647 -2147483647 -2147483647 -2147483647 -2147483647 -2147483647 -2147483647 -2147483647 -2147483647 -2147483647 -2147483647 -2147483647 -2147483647 -2147483647 -2147483647 -2147483647 -2147483647 -2147483647 -2147483647 -2147483647 -2147483647 -2147483647 -2147483647
165 171 172 173 174 174 175 175 175 176 -2147483647 -2147483647 -2147483647 -2147483647 -2147483647 -2147483647 -2147483647 -2147483647 -2147483647 -2147483647 -2147483647 -2147483647 -2147483647 -2147483647 -2147483647 -2147483647 -2147483647 -2147483647 -2147483647 -2147483647 -2147483647 -2147483647 -2147483647 -2147483647 -2147483647 -2147483647 -2147483647 -2147483647 -2147483647 -2147483647 -2147483647 -2147483647 -2147483647 -2147483647 -2147483647 -2147483647 -2147483647 -2147483647 -2147483647 -2147483647 -2147483647 -2147483647 -2147483647 -2147483647 -2147483647 -2147483647 -2147483647 -2147483647 -2147483647 -2147483647 -2147483647 -2147483647 -2147483647 -2147483647 -2147483647 -2147483647 -2147483647 -2147483647 -2147483647 -2147483647 -2147483647 -2147483647 -2147483647 -2147483647 -2147483647 -2147483647 -2147483647 -2147483647 -2147483647 -2147483647 -2147483647 -2147483647 -2147483647 -2147483647 -2147483647 -2147483647 -2147483647 -2147483647 -2147483647 -2147483647 -2147483647 -2147483647 -2147483647 -2147483647 -2147483647 -2147483647 -2147483647 -2147483647 -2147483647 -2147483647 -2147483647 -2147483647 -2147483647 -2147483647 -2147483647 -2147483647 -2147483647 -2147483647 -2147483647 -2147483647 -2147483647 -2147483647 -2147483647 -2147483647 -2147483647 -2147483647 -2147483647 -2147483647 -2147483647 -2147483647 -2147483647 -2147483647 -2147483647 -2147483647 -2147483647 -2147483647 -2147483647 -2147483647 -2147483647 -2147483647 -2147483647 -2147483647 -2147483647 -2147483647 -2147483647 -2147483647 -2147483647 -2147483647 -2147483647 -2147483647 -2147483647 -2147483647 -2147483647 -2147483647 -2147483647 -2147483647 -2147483647 -2147483647 -2147483647 -2147483647 -2147483647 -2147483647 -2147483647 -2147483647 -2147483647 -2147483647 -2147483647 -2147483647 -2147483647 -2147483647 -2147483647 -2147483647 -2147483647 -2147483647 -2147483647 -2147483647 -2147483647 -2147483647 -2147483647 -2147483647 -2147483647 -2147483647 -2147483647 -2147483647 -2147483647 -2147483647 -2147483647 -2147483647 -2147483647 -2147483647 -2147483647 -2147483647 -2147483647 -2147483647 -2147483647 -2147483647 -2147483647 -2147483647 -2147483647 -2147483647 -2147483647 -2147483647 -2147483647 -2147483647 -2147483647 -2147483647 -2147483647 -2147483647 -2147483647 -2147483647 -2147483647 -2147483647 -2147483647 -2147483647 -2147483647 -2147483647 -2147483647 -2147483647 -2147483647 -2147483647 -2147483647 -2147483647 -2147483647 -2147483647 -2147483647 -2147483647 -2147483647 -2147483647 -2147483647 -2147483647 -2147483647 -2147483647 -2147483647 -2147483647 -2147483647 -2147483647 -2147483647 -2147483647 -2147483647 -2147483647 -2147483647 -2147483647 -2147483647 -2147483647 -2147483647 -2147483647 -2147483647 -2147483647 -2147483647 -2147483647
171 172 172 173 173 174 174 174 175 -2147483647 -2147483647 -2147483647 -2147483647 -2147483647 -2147483647 -2147483647 -2147483647 -2147483647 -2147483647 -2147483647 -2147483647 -2147483647 -2147483647 -2147483647 -2147483647 -2147483647 -2147483647 -2147483647 -2147483647 -2147483647 -2147483647 -2147483647 -2147483647 -2147483647 -2147483647 -2147483647 -2147483647 -2147483647 -2147483647 -2147483647 -2147483647 -2147483647 -2147483647 -2147483647 -2147483647 -2147483647 -2147483647 -2147483647 -2147483647 -2147483647 -2147483647 -2147483647 -2147483647 -2147483647 -2147483647 -2147483647 -2147483647 -2147483647 -2147483647 -2147483647 -2147483647 -2147483647 -2147483647 -2147483647 -2147483647 -2147483647 -2147483647 -2147483647 -2147483647 -2147483647 -2147483647 -2147483647 -2147483647 -2147483647 -2147483647 -2147483647 -2147483647 -2147483647 -2147483647 -2147483647 -2147483647 -2147483647 -2147483647 -2147483647 -2147483647 -2147483647 -2147483647 -2147483647 -2147483647 -2147483647 -2147483647 -2147483647 -2147483647 -2147483647 -2147483647 -2147483647 -2147483647 -2147483647 -2147483647 -2147483647 -2147483647 -2147483647 -2147483647 -2147483647 -2147483647 -2147483647 -2147483647 -2147483647 -2147483647 -2147483647 -2147483647 -2147483647 -2147483647 -2147483647 -2147483647 -2147483647 -2147483647 -2147483647 -2147483647 -2147483647 -2147483647 -2147483647 -2147483647 -2147483647 -2147483647 -2147483647 -2147483647 -2147483647 -2147483647 -2147483647 -2147483647 -2147483647 -2147483647 -2147483647 -2147483647 -2147483647 -2147483647 -2147483647 -2147483647 -2147483647 -2147483647 -2147483647 -2147483647 -2147483647 -2147483647 -2147483647 -2147483647 -2147483647 -2147483647 -2147483647 -2147483647 -2147483647 -2147483647 -2147483647 -2147483647 -2147483647 -2147483647 -2147483647 -2147483647 -2147483647 -2147483647 -2147483647 -2147483647 -2147483647 -2147483647 -2147483647 -2147483647 -2147483647 -2147483647 -2147483647 -2147483647 -2147483647 -2147483647 -2147483647 -2147483647 -2147483647 -2147483647 -2147483647 -2147483647 -2147483647 -2147483647 -2147483647 -2147483647 -2147483647 -2147483647 -2147483647 -2147483647 -2147483647 -2147483647 -2147483647 -2147483647 -2147483647 -2147483647 -2147483647 -2147483647 -2147483647 -2147483647 -2147483647 -2147483647 -2147483647 -2147483647 -2147483647 -2147483647 -2147483647 -2147483647 -2147483647 -2147483647 -2147483647 -2147483647 -2147483647 -2147483647 -2147483647 -2147483647 -2147483647 -2147483647 -2147483647 -2147483647 -2147483647 -2147483647 -2147483647 -2147483647 -2147483647 -2147483647 -2147483647 -2147483647 -2147483647 -2147483647 -2147483647 -2147483647 -2147483647 -2147483647 -2147483647 -2147483647 -2147483647 -2147483647 -2147483647 -2147483647 -2147483647 -2147483647 -2147483647
171 171 172 172 172 173 174 -2147483647 -2147483647 -2147483647 -2147483647 -2147483647 -2147483647 -2147483647 -2147483647 -2147483647 -2147483647 -2147483647 -2147483647 -2147483647 -2147483647 -2147483647 -2147483647 -2147483647 -2147483647 -2147483647 -2147483647 -2147483647 -2147483647 -2147483647 -2147483647 -2147483647 -2147483647 -2147483647 -2147483647 -2147483647 -2147483647 -2147483647 -2147483647 -2147483647 -2147483647 -2147483647 -2147483647 -2147483647 -2147483647 -2147483647 -2147483647 -2147483647 -2147483647 -2147483647 -2147483647 -2147483647 -2147483647 -2147483647 -2147483647 -2147483647 -2147483647 -2147483647 -2147483647 -2147483647 -2147483647 -2147483647 -2147483647 -2147483647 -2147483647 -2147483647 -2147483647 -2147483647 -2147483647 -2147483647 -2147483647 -2147483647 -2147483647 -2147483647 -2147483647 -2147483647 -2147483647 -2147483647 -2147483647 -2147483647 -2147483647 -2147483647 -2147483647 -2147483647 -2147483647 -2147483647 -2147483647 -2147483647 -2147483647 -2147483647 -2147483647 -2147483647 -2147483647 -2147483647 -2147483647 -2147483647 -2147483647 -2147483647 -2147483647 -2147483647 -2147483647 -2147483647 -2147483647 -2147483647 -2147483647 -2147483647 -2147483647 -2147483647 -2147483647 -2147483647 -2147483647 -2147483647 -2147483647 -2147483647 -2147483647 -2147483647 -2147483647 -2147483647 -2147483647 -2147483647 -2147483647 -2147483647 -2147483647 -2147483647 -2147483647 -2147483647 -2147483647 -2147483647 -2147483647 -2147483647 -2147483647 -2147483647 -2147483647 -2147483647 -2147483647 -2147483647 -2147483647 -2147483647 -2147483647 -2147483647 -2147483647 -2147483647 -2147483647 -2147483647 -2147483647 -2147483647 -2147483647 -2147483647 -2147483647 -2147483647 -2147483647 -2147483647 -2147483647 -2147483647 -2147483647 -2147483647 -2147483647 -2147483647 -2147483647 -2147483647 -2147483647 -2147483647 -2147483647 -2147483647 -2147483647 -2147483647 -2147483647 -2147483647 -2147483647 -2147483647 -2147483647 -2147483647 -2147483647 -2147483647 -2147483647 -2147483647 -2147483647 -2147483647 -2147483647 -2147483647 -2147483647 -2147483647 -2147483647 -2147483647 -2147483647 -2147483647 -2147483647 -2147483647 -2147483647 -2147483647 -2147483647 -2147483647 -2147483647 -2147483647 -2147483647 -2147483647 -2147483647 -2147483647 -2147483647 -2147483647 -2147483647 -2147483647 -2147483647 -2147483647 -2147483647 -2147483647 -2147483647 -2147483647 -2147483647 -2147483647 -2147483647 -2147483647 -2147483647 -2147483647 -2147483647 -2147483647 -2147483647 -2147483647 -2147483647 -2147483647 -2147483647 -2147483647 -2147483647 -2147483647 -2147483647 -2147483647 -2147483647 -2147483647 -2147483647 -2147483647 -2147483647 -2147483647 -2147483647 -2147483647 -2147483647 -2147483647 -2147483647 -2147483647 -2147483647 -2147483647
170 171 171 172 172 172 -2147483647 -2147483647 -2147483647 -2147483647 -2147483647 -2147483647 -2147483647 -2147483647 -2147483647 -2147483647 -2147483647 -2147483647 -2147483647 -2147483647 -2147483647 -2147483647 -2147483647 -2147483647 -2147483647 -2147483647 -2147483647 -2147483647 -2147483647 -2147483647 -2147483647 -2147483647 -2147483647 -2147483647 -2147483647 -2147483647 -2147483647 -2147483647 -2147483647 -2147483647 -2147483647 -2147483647 -2147483647 -2147483647 -2147483647 -2147483647 -2147483647 -2147483647 -2147483647 -2147483647 -2147483647 -2147483647 -2147483647 -2147483647 -2147483647 -2147483647 -2147483647 -2147483647 -2147483647 -2147483647 -2147483647 -2147483647 -2147483647 -2147483647 -2147483647 -2147483647 -2147483647 -2147483647 -2147483647 -2147483647 -2147483647 -2147483647 -2147483647 -2147483647 -2147483647 -2147483647 -2147483647 -2147483647 -2147483647 -2147483647 -2147483647 -2147483647 -2147483647 -2147483647 -2147483647 -2147483647 -2147483647 -2147483647 -2147483647 -2147483647 -2147483647 -2147483647 -2147483647 -2147483647 -2147483647 -2147483647 -2147483647 -2147483647 -2147483647 -2147483647 -2147483647 -2147483647 -2147483647 -2147483647 -2147483647 -2147483647 -2147483647 -2147483647 -2147483647 -2147483647 -2147483647 -2147483647 -2147483647 -2147483647 -2147483647 -2147483647 -2147483647 -2147483647 -2147483647 -2147483647 -2147483647 -2147483647 -2147483647 -2147483647 -2147483647 -2147483647 -2147483647 -2147483647 -2147483647 -2147483647 -2147483647 -2147483647 -2147483647 -2147483647 -2147483647 -2147483647 -2147483647 -2147483647 -2147483647 -2147483647 -2147483647 -2147483647 -2147483647 -2147483647 -2147483647 -2147483647 -2147483647 -2147483647 -2147483647 -2147483647 -2147483647 -2147483647 -2147483647 -2147483647 -2147483647 -2147483647 -2147483647 -2147483647 -2147483647 -2147483647 -2147483647 -2147483647 -2147483647 -2147483647 -2147483647 -2147483647 -2147483647 -2147483647 -2147483647 -2147483647 -2147483647 -2147483647 -2147483647 -2147483647 -2147483647 -2147483647 -2147483647 -2147483647 -2147483647 -2147483647 -2147483647 -2147483647 -2147483647 -2147483647 -2147483647 -2147483647 -2147483647 -2147483647 -2147483647 -2147483647 -2147483647 -2147483647 -2147483647 -2147483647 -2147483647 -2147483647 -2147483647 -2147483647 -2147483647 -2147483647 -2147483647 -2147483647 -2147483647 -2147483647 -2147483647 -2147483647 -2147483647 -2147483647 -2147483647 -2147483647 -2147483647 -2147483647 -2147483647 -2147483647 -2147483647 -2147483647 -2147483647 -2147483647 -2147483647 -2147483647 -2147483647 -2147483647 -2147483647 -2147483647 -2147483647 -2147483647 -2147483647 -2147483647 -2147483647 -2147483647 -2147483647 -2147483647 -2147483647 -2147483647 -2147483647 -2147483647 -2147483647 -2147483647 -2147483647 -2147483647
170 170 171 172 -2147483647 -2147483647 -2147483647 -2147483647 -2147483647 -2147483647 -2147483647 -2147483647 -2147483647 -2147483647 -2147483647 -2147483647 -2147483647 -2147483647 -2147483647 -2147483647 -2147483647 -2147483647 -2147483647 -2147483647 -2147483647 -2147483647 -2147483647 -2147483647 -2147483647 -2147483647 -2147483647 -2147483647 -2147483647 -2147483647 -2147483647 -2147483647 -2147483647 -2147483647 -2147483647 -2147483647 -2147483647 -2147483647 -2147483647 -2147483647 -2147483647 -2147483647 -2147483647 -2147483647 -2147483647 -2147483647 -2147483647 -2147483647 -2147483647 -2147483647 -2147483647 -2147483647 -2147483647 -2147483647 -2147483647 -2147483647 -2147483647 -2147483647 -2147483647 -2147483647 -2147483647 -2147483647 -2147483647 -2147483647 -2147483647 -2147483647 -2147483647 -2147483647 -2147483647 -2147483647 -2147483647 -2147483647 -2147483647 -2147483647 -2147483647 -2147483647 -2147483647 -2147483647 -2147483647 -2147483647 -2147483647 -2147483647 -2147483647 -2147483647 -2147483647 -2147483647 -2147483647 -2147483647 -2147483647 -2147483647 -2147483647 -2147483647 -2147483647 -2147483647 -2147483647 -2147483647 -2147483647 -2147483647 -2147483647 -2147483647 -2147483647 -2147483647 -2147483647 -2147483647 -2147483647 -2147483647 -2147483647 -2147483647 -2147483647 -2147483647 -2147483647 -2147483647 -2147483647 -2147483647 -2147483647 -2147483647 -2147483647 -2147483647 -2147483647 -2147483647 -2147483647 -2147483647 -2147483647 -2147483647 -2147483647 -2147483647 -2147483647 -2147483647 -2147483647 -2147483647 -2147483647 -2147483647 -2147483647 -2147483647 -2147483647 -2147483647 -2147483647 -2147483647 -2147483647 -2147483647 -2147483647 -2147483647 -2147483647 -2147483647 -2147483647 -2147483647 -2147483647 -2147483647 -2147483647 -2147483647 -2147483647 -2147483647 -2147483647 -2147483647 -2147483647 -2147483647 -2147483647 -2147483647 -2147483647 -2147483647 -2147483647 -2147483647 -2147483647 -2147483647 -2147483647 -2147483647 -2147483647 -2147483647 -2147483647 -2147483647 -2147483647 -2147483647 -2147483647 -2147483647 -2147483647 -2147483647 -2147483647 -2147483647 -2147483647 -2147483647 -2147483647 -2147483647 -2147483647 -2147483647 -2147483647 -2147483647 -2147483647 -2147483647 -2147483647 -2147483647 -2147483647 -2147483647 -2147483647 -2147483647 -2147483647 -2147483647 -2147483647 -2147483647 -2147483647 -2147483647 -2147483647 -2147483647 -2147483647 -2147483647 -2147483647 -2147483647 -2147483647 -2147483647 -2147483647 -2147483647 -2147483647 -2147483647 -2147483647 -2147483647 -2147483647 -2147483647 -2147483647 -2147483647 -2147483647 -2147483647 -2147483647 -2147483647 -2147483647 -2147483647 -2147483647 -2147483647 -2147483647 -2147483647 -2147483647 -2147483647 -2147483647 -2147483647 -2147483647 -2147483647 -2147483647 -2147483647
169 170 -2147483647 -2147483647 -2147483647 -2147483647 -2147483647 -2147483647 -2147483647 -2147483647 -2147483647 -2147483647 -2147483647 -2147483647 -2147483647 -2147483647 -2147483647 -2147483647 -2147483647 -2147483647 -2147483647 -2147483647 -2147483647 -2147483647 -2147483647 -2147483647 -2147483647 -2147483647 -2147483647 -2147483647 -2147483647 -2147483647 -2147483647 -2147483647 -2147483647 -2147483647 -2147483647 -2147483647 -2147483647 -2147483647 -2147483647 -2147483647 -2147483647 -2147483647 -2147483647 -2147483647 -2147483647 -2147483647 -2147483647 -2147483647 -2147483647 -2147483647 -2147483647 -2147483647 -2147483647 -2147483647 -2147483647 -2147483647 -2147483647 -2147483647 -2147483647 -2147483647 -2147483647 -2147483647 -2147483647 -2147483647 -2147483647 -2147483647 -2147483647 -2147483647 -2147483647 -2147483647 -2147483647 -2147483647 -2147483647 -2147483647 -2147483647 -2147483647 -2147483647 -2147483647 -2147483647 -2147483647 -2147483647 -2147483647 -2147483647 -2147483647 -2147483647 -2147483647 -2147483647 -2147483647 -2147483647 -2147483647 -2147483647 -2147483647 -2147483647 -2147483647 -2147483647 -2147483647 -2147483647 -2147483647 -2147483647 -2147483647 -2147483647 -2147483647 -2147483647 -2147483647 -2147483647 -2147483647 -2147483647 -2147483647 -2147483647 -2147483647 -2147483647 -2147483647 -2147483647 -2147483647 -2147483647 -2147483647 -2147483647 -2147483647 -2147483647 -2147483647 -2147483647 -2147483647 -2147483647 -2147483647 -2147483647 -2147483647 -2147483647 -2147483647 -2147483647 -2147483647 -2147483647 -2147483647 -2147483647 -2147483647 -2147483647 -2147483647 -2147483647 -2147483647 -2147483647 -2147483647 -2147483647 -2147483647 -2147483647 -2147483647 -2147483647 -2147483647 -2147483647 -2147483647 -2147483647 -2147483647 -2147483647 -2147483647 -2147483647 -2147483647 -2147483647 -2147483647 -2147483647 -2147483647 -2147483647 -2147483647 -2147483647 -2147483647 -2147483647 -2147483647 -2147483647 -2147483647 -2147483647 -2147483647 -2147483647 -2147483647 -2147483647 -2147483647 -2147483647 -2147483647 -2147483647 -2147483647 -2147483647 -2147483647 -2147483647 -2147483647 -2147483647 -2147483647 -2147483647 -2147483647 -2147483647 -2147483647 -2147483647 -2147483647 -2147483647 -2147483647 -2147483647 -2147483647 -2147483647 -2147483647 -2147483647 -2147483647 -2147483647 -2147483647 -2147483647 -2147483647 -2147483647 -2147483647 -2147483647 -2147483647 -2147483647 -2147483647 -2147483647 -2147483647 -2147483647 -2147483647 -2147483647 -2147483647 -2147483647 -2147483647 -2147483647 -2147483647 -2147483647 -2147483647 -2147483647 -2147483647 -2147483647 -2147483647 -2147483647 -2147483647 -2147483647 -2147483647 -2147483647 -2147483647 -2147483647 -2147483647 -2147483647 -2147483647 -2147483647 -2147483647 -2147483647 -2147483647 -2147483647 -2147483647
169 171 -2147483647 -2147483647 -2147483647 -2147483647 -2147483647 -2147483647 -2147483647 -2147483647 -2147483647 -2147483647 -2147483647 -2147483647 -2147483647 -2147483647 -2147483647 -2147483647 -2147483647 -2147483647 -2147483647 -2147483647 -2147483647 -2147483647 -2147483647 -2147483647 -2147483647 -2147483647 -2147483647 -2147483647 -2147483647 -2147483647 -2147483647 -2147483647 -2147483647 -2147483647 -2147483647 -2147483647 -2147483647 -2147483647 -2147483647 -2147483647 -2147483647 -2147483647 -2147483647 -2147483647 -2147483647 -2147483647 -2147483647 -2147483647 -2147483647 -2147483647 -2147483647 -2147483647 -2147483647 -2147483647 -2147483647 -2147483647 -2147483647 -2147483647 -2147483647 -2147483647 -2147483647 -2147483647 -2147483647 -2147483647 -2147483647 -2147483647 -2147483647 -2147483647 -2147483647 -2147483647 -2147483647 -2147483647 -2147483647 -2147483647 -2147483647 -2147483647 -2147483647 -2147483647 -2147483647 -2147483647 -2147483647 -2147483647 -2147483647 -2147483647 -2147483647 -2147483647 -2147483647 -2147483647 -2147483647 -2147483647 -2147483647 -2147483647 -2147483647 -2147483647 -2147483647 -2147483647 -2147483647 -2147483647 -2147483647 -2147483647 -2147483647 -2147483647 -2147483647 -2147483647 -2147483647 -2147483647 -2147483647 -2147483647 -2147483647 -2147483647 -2147483647 -2147483647 -2147483647 -2147483647 -2147483647 -2147483647 -2147483647 -2147483647 -2147483647 -2147483647 -2147483647 -2147483647 -2147483647 -2147483647 -2147483647 -2147483647 -2147483647 -2147483647 -2147483647 -2147483647 -2147483647 -2147483647 -2147483647 -2147483647 -2147483647 -2147483647 -2147483647 -2147483647 -2147483647 -2147483647 -2147483647 -2147483647 -2147483647 -2147483647 -2147483647 -2147483647 -2147483647 -2147483647 -2147483647 -2147483647 -2147483647 -2147483647 -2147483647 -2147483647 -2147483647 -2147483647 -2147483647 -2147483647 -2147483647 -2147483647 -2147483647 -2147483647 -2147483647 -2147483647 -2147483647 -2147483647 -2147483647 -2147483647 -2147483647 -2147483647 -2147483647 -2147483647 -2147483647 -2147483647 -2147483647 -2147483647 -2147483647 -2147483647 -2147483647 -2147483647 -2147483647 -2147483647 -2147483647 -2147483647 -2147483647 -2147483647 -2147483647 -2147483647 -2147483647 -2147483647 -2147483647 -2147483647 -2147483647 -2147483647 -2147483647 -2147483647 -2147483647 -2147483647 -2147483647 -2147483647 -2147483647 -2147483647 -2147483647 -2147483647 -2147483647 -2147483647 -2147483647 -2147483647 -2147483647 -2147483647 -2147483647 -2147483647 -2147483647 -2147483647 -2147483647 -2147483647 -2147483647 -2147483647 -2147483647 -2147483647 -2147483647 -2147483647 -2147483647 -2147483647 -2147483647 -2147483647 -2147483647 -2147483647 -2147483647 -2147483647 -2147483647 -2147483647 -2147483647 -2147483647 -2147483647 -2147483647 -2147483647 -2147483647
170 -2147483647 -2147483647 -2147483647 -2147483647 -2147483647 -2147483647 -2147483647 -2147483647 -2147483647 -2147483647 -2147483647 -2147483647 -2147483647 -2147483647 -2147483647 -2147483647 -2147483647 -2147483647 -2147483647 -2147483647 -2147483647 -2147483647 -2147483647 -2147483647 -2147483647 -2147483647 -2147483647 -2147483647 -2147483647 -2147483647 -2147483647 -2147483647 -2147483647 -2147483647 -2147483647 -2147483647 -2147483647 -2147483647 -2147483647 -2147483647 -2147483647 -2147483647 -2147483647 -2147483647 -2147483647 -2147483647 -2147483647 -2147483647 -2147483647 -2147483647 -2147483647 -2147483647 -2147483647 -2147483647 -2147483647 -2147483647 -2147483647 -2147483647 -2147483647 -2147483647 -2147483647 -2147483647 -2147483647 -2147483647 -2147483647 -2147483647 -2147483647 -2147483647 -2147483647 -2147483647 -2147483647 -2147483647 -2147483647 -2147483647 -2147483647 -2147483647 -2147483647 -2147483647 -2147483647 -2147483647 -2147483647 -2147483647 -2147483647 -2147483647 -2147483647 -2147483647 -2147483647 -2147483647 -2147483647 -2147483647 -2147483647 -2147483647 -2147483647 -2147483647 -2147483647 -2147483647 -2147483647 -2147483647 -2147483647 -2147483647 -2147483647 -2147483647 -2147483647 -2147483647 -2147483647 -2147483647 -2147483647 -2147483647 -2147483647 -2147483647 -2147483647 -2147483647 -2147483647 -2147483647 -2147483647 -2147483647 -2147483647 -2147483647 -2147483647 -2147483647 -2147483647 -2147483647 -2147483647 -2147483647 -2147483647 -2147483647 -2147483647 -2147483647 -2147483647 -2147483647 -2147483647 -2147483647 -2147483647 -2147483647 -2147483647 -2147483647 -2147483647 -2147483647 -2147483647 -2147483647 -2147483647 -2147483647 -2147483647 -2147483647 -2147483647 -2147483647 -2147483647 -2147483647 -2147483647 -2147483647 -2147483647 -2147483647 -2147483647 -2147483647 -2147483647 -2147483647 -2147483647 -2147483647 -2147483647 -2147483647 -2147483647 -2147483647 -2147483647 -2147483647 -2147483647 -2147483647 -2147483647 -2147483647 -2147483647 -2147483647 -2147483647 -2147483647 -2147483647 -2147483647 -2147483647 -2147483647 -2147483647 -2147483647 -2147483647 -2147483647 -2147483647 -2147483647 -2147483647 -2147483647 -2147483647 -2147483647 -2147483647 -2147483647 -2147483647 -2147483647 -2147483647 -2147483647 -2147483647 -2147483647 -2147483647 -2147483647 -2147483647 -2147483647 -2147483647 -2147483647 -2147483647 -2147483647 -2147483647 -2147483647 -2147483647 -2147483647 -2147483647 -2147483647 -2147483647 -2147483647 -2147483647 -2147483647 -2147483647 -2147483647 -2147483647 -2147483647 -2147483647 -2147483647 -2147483647 -2147483647 -2147483647 -2147483647 -2147483647 -2147483647 -2147483647 -2147483647 -2147483647 -2147483647 -2147483647 -2147483647 -2147483647 -2147483647 -2147483647 -2147483647 -2147483647 -2147483647 -2147483647 -2147483647 -2147483647
-2147483647 -2147483647 -2147483647 -2147483647 -2147483647 -2147483647 -2147483647 -2147483647 -2147483647 -2147483647 -2147483647 -2147483647 -2147483647 -2147483647 -2147483647 -2147483647 -2147483647 -2147483647 -2147483647 -2147483647 -2147483647 -2147483647 -2147483647 -2147483647 -2147483647 -2147483647 -2147483647 -2147483647 -2147483647 -2147483647 -2147483647 -2147483647 -2147483647 -2147483647 -2147483647 -2147483647 -2147483647 -2147483647 -2147483647 -2147483647 -2147483647 -2147483647 -2147483647 -2147483647 -2147483647 -2147483647 -2147483647 -2147483647 -2147483647 -2147483647 -2147483647 -2147483647 -2147483647 -2147483647 -2147483647 -2147483647 -2147483647 -2147483647 -2147483647 -2147483647 -2147483647 -2147483647 -2147483647 -2147483647 -2147483647 -2147483647 -2147483647 -2147483647 -2147483647 -2147483647 -2147483647 -2147483647 -2147483647 -2147483647 -2147483647 -2147483647 -2147483647 -2147483647 -2147483647 -2147483647 -2147483647 -2147483647 -2147483647 -2147483647 -2147483647 -2147483647 -2147483647 -2147483647 -2147483647 -2147483647 -2147483647 -2147483647 -2147483647 -2147483647 -2147483647 -2147483647 -2147483647 -2147483647 -2147483647 -2147483647 -2147483647 -2147483647 -2147483647 -2147483647 -2147483647 -2147483647 -2147483647 -2147483647 -2147483647 -2147483647 -2147483647 -2147483647 -2147483647 -2147483647 -2147483647 -2147483647 -2147483647 -2147483647 -2147483647 -2147483647 -2147483647 -2147483647 -2147483647 -2147483647 -2147483647 -2147483647 -2147483647 -2147483647 -2147483647 -2147483647 -2147483647 -2147483647 -2147483647 -2147483647 -2147483647 -2147483647 -2147483647 -2147483647 -2147483647 -2147483647 -2147483647 -2147483647 -2147483647 -2147483647 -2147483647 -2147483647 -2147483647 -2147483647 -2147483647 -2147483647 -2147483647 -2147483647 -2147483647 -2147483647 -2147483647 -2147483647 -2147483647 -2147483647 -2147483647 -2147483647 -2147483647 -2147483647 -2147483647 -2147483647 -2147483647 -2147483647 -2147483647 -2147483647 -2147483647 -2147483647 -2147483647 -2147483647 -2147483647 -2147483647 -2147483647 -2147483647 -2147483647 -2147483647 -2147483647 -2147483647 -2147483647 -2147483647 -2147483647 -2147483647 -2147483647 -2147483647 -2147483647 -2147483647 -2147483647 -2147483647 -2147483647 -2147483647 -2147483647 -2147483647 -2147483647 -2147483647 -2147483647 -2147483647 -2147483647 -2147483647 -2147483647 -2147483647 -2147483647 -2147483647 -2147483647 -2147483647 -2147483647 -2147483647 -2147483647 -2147483647 -2147483647 -2147483647 -2147483647 -2147483647 -2147483647 -2147483647 -2147483647 -2147483647 -2147483647 -2147483647 -2147483647 -2147483647 -2147483647 -2147483647 -2147483647 -2147483647 -2147483647 -2147483647 -2147483647 -2147483647 -2147483647 -2147483647 -2147483647 -2147483647 -2147483647 -2147483647 -2147483647 -2147483647 -2147483647 -2147483647
-2147483647 -2147483647 -2147483647 -2147483647 -2147483647 -2147483647 -2147483647 -2147483647 -2147483647 -2147483647 -2147483647 -2147483647 -2147483647 -2147483647 -2147483647 -2147483647 -2147483647 -2147483647 -2147483647 -2147483647 -2147483647 -2147483647 -2147483647 -2147483647 -2147483647 -2147483647 -2147483647 -2147483647 -2147483647 -2147483647 -2147483647 -2147483647 -2147483647 -2147483647 -2147483647 -2147483647 -2147483647 -2147483647 -2147483647 -2147483647 -2147483647 -2147483647 -2147483647 -2147483647 -2147483647 -2147483647 -2147483647 -2147483647 -2147483647 -2147483647 -2147483647 -2147483647 -2147483647 -2147483647 -2147483647 -2147483647 -2147483647 -2147483647 -2147483647 -2147483647 -2147483647 -2147483647 -2147483647 -2147483647 -2147483647 -2147483647 -2147483647 -2147483647 -2147483647 -2147483647 -2147483647 -2147483647 -2147483647 -2147483647 -2147483647 -2147483647 -2147483647 -2147483647 -2147483647 -2147483647 -2147483647 -2147483647 -2147483647 -2147483647 -2147483647 -2147483647 -2147483647 -2147483647 -2147483647 -2147483647 -2147483647 -2147483647 -2147483647 -2147483647 -2147483647 -2147483647 -2147483647 -2147483647 -2147483647 -2147483647 -2147483647 -2147483647 -2147483647 -2147483647 -2147483647 -2147483647 -2147483647 -2147483647 -2147483647 -2147483647 -2147483647 -2147483647 -2147483647 -2147483647 -2147483647 -2147483647 -2147483647 -2147483647 -2147483647 -2147483647 -2147483647 -2147483647 -2147483647 -2147483647 -2147483647 -2147483647 -2147483647 -2147483647 -2147483647 -2147483647 -2147483647 -2147483647 -2147483647 -2147483647 -2147483647 -2147483647 -2147483647 -2147483647 -2147483647 -2147483647 -2147483647 -2147483647 -2147483647 -2147483647 -2147483647 -2147483647 -2147483647 -2147483647 -2147483647 -2147483647 -2147483647 -2147483647 -2147483647 -2147483647 -2147483647 -2147483647 -2147483647 -2147483647 -2147483647 -2147483647 -2147483647 -2147483647 -2147483647 -2147483647 -2147483647 -2147483647 -2147483647 -2147483647 -2147483647 -2147483647 -2147483647 -2147483647 -2147483647 -2147483647 -2147483647 -2147483647 -2147483647 -2147483647 -2147483647 -2147483647 -2147483647 -2147483647 -2147483647 -2147483647 -2147483647 -2147483647 -2147483647 -2147483647 -2147483647 -2147483647 -2147483647 -2147483647 -2147483647 -2147483647 -2147483647 -2147483647 -2147483647 -2147483647 -2147483647 -2147483647 -2147483647 -2147483647 -2147483647 -2147483647 -2147483647 -2147483647 -2147483647 -2147483647 -2147483647 -2147483647 -2147483647 -2147483647 -2147483647 -2147483647 -2147483647 -2147483647 -2147483647 -2147483647 -2147483647 -2147483647 -2147483647 -2147483647 -2147483647 -2147483647 -2147483647 -2147483647 -2147483647 -2147483647 -2147483647 -2147483647 -2147483647 -2147483647 -2147483647 -2147483647 -2147483647 -2147483647 -2147483647 -2147483647 -2147483647 -2147483647
-2147483647 -2147483647 -2147483647 -2147483647 -2147483647 -2147483647 -2147483647 -2147483647 -2147483647 -2147483647 -2147483647 -2147483647 -2147483647 -2147483647 -2147483647 -2147483647 -2147483647 -2147483647 -2147483647 -2147483647 -2147483647 -2147483647 -2147483647 -2147483647 -2147483647 -2147483647 -2147483647 -2147483647 -2147483647 -2147483647 -2147483647 -2147483647 -2147483647 -2147483647 -2147483647 -2147483647 -2147483647 -2147483647 -2147483647 -2147483647 -2147483647 -2147483647 -2147483647 -2147483647 -2147483647 -2147483647 -2147483647 -2147483647 -2147483647 -2147483647 -2147483647 -2147483647 -2147483647 -2147483647 -2147483647 -2147483647 -2147483647 -2147483647 -2147483647 -2147483647 -2147483647 -2147483647 -2147483647 -2147483647 -2147483647 -2147483647 -2147483647 -2147483647 -2147483647 -2147483647 -2147483647 -2147483647 -2147483647 -2147483647 -2147483647 -2147483647 -2147483647 -2147483647 -2147483647 -2147483647 -2147483647 -2147483647 -2147483647 -2147483647 -2147483647 -2147483647 -2147483647 -2147483647 -2147483647 -2147483647 -2147483647 -2147483647 -2147483647 -2147483647 -2147483647 -2147483647 -2147483647 -2147483647 -2147483647 -2147483647 -2147483647 -2147483647 -2147483647 -2147483647 -2147483647 -2147483647 -2147483647 -2147483647 -2147483647 -2147483647 -2147483647 -2147483647 -2147483647 -2147483647 -2147483647 -2147483647 -2147483647 -2147483647 -2147483647 -2147483647 -2147483647 -2147483647 -2147483647 -2147483647 -2147483647 -2147483647 -2147483647 -2147483647 -2147483647 -2147483647 -2147483647 -2147483647 -2147483647 -2147483647 -2147483647 -2147483647 -2147483647 -2147483647 -2147483647 -2147483647 -2147483647 -2147483647 -2147483647 -2147483647 -2147483647 -2147483647 -2147483647 -2147483647 -2147483647 -2147483647 -2147483647 -2147483647 -2147483647 -2147483647 -2147483647 -2147483647 -2147483647 -2147483647 -2147483647 -2147483647 -2147483647 -2147483647 -2147483647 -2147483647 -2147483647 -2147483647 -2147483647 -2147483647 -2147483647 -2147483647 -2147483647 -2147483647 -2147483647 -2147483647 -2147483647 -2147483647 -2147483647 -2147483647 -2147483647 -2147483647 -2147483647 -2147483647 -2147483647 -2147483647 -2147483647 -2147483647 -2147483647 -2147483647 -2147483647 -2147483647 -2147483647 -2147483647 -2147483647 -2147483647 -2147483647 -2147483647 -2147483647 -2147483647 -2147483647 -2147483647 -2147483647 -2147483647 -2147483647 -2147483647 -2147483647 -2147483647 -2147483647 -2147483647 -2147483647 -2147483647 -2147483647 -2147483647 -2147483647 -2147483647 -2147483647 -2147483647 -2147483647 -2147483647 -2147483647 -2147483647 -2147483647 -2147483647 -2147483647 -2147483647 -2147483647 -2147483647 -2147483647 -2147483647 -2147483647 -2147483647 -2147483647 -2147483647 -2147483647 -2147483647 -2147483647 -2147483647 -2147483647 -2147483647 -2147483647 -2147483647
