# Supplementary material for: Catchments catch all in South African coastal lowlands: topography and palaeoclimate restricted gene flow in Nymania capensis (Meliaceae)—a multilocus phylogeographic and distribution modelling approach
Source: PeerJ. 2017 Jan 31;5:e2965. doi: 10.7717/peerj.2965 (PMC5289106; doi:10.7717/peerj.2965)
Supplement: Supplemental Information 2 — See the Readme for file descriptions. This zip file includes all DNA alignments. [file peerj-05-2965-s002.zip › SupplementalInformationFiles/SDM.Data/Current/bio02.mean.diurnal.range.asc]

NCOLS 240 
NROWS 84 
XLLCORNER 20 
YLLCORNER -35 
CELLSIZE 0.0416666666666667 
NODATA_value -2147483647 
163 164 164 165 165 166 166 166 166 166 166 167 167 167 167 166 166 166 165 165 165 165 165 165 165 165 165 165 165 165 165 165 164 165 165 164 164 164 164 163 164 163 163 163 163 163 162 162 162 162 162 162 162 162 162 162 162 162 161 161 162 162 162 163 163 163 164 164 164 164 164 164 165 166 166 167 167 167 166 166 166 165 165 165 165 164 164 164 163 163 163 163 163 163 163 162 162 162 162 162 162 162 162 162 162 162 162 162 162 162 162 162 161 161 161 162 162 162 162 162 162 162 161 160 160 159 159 158 158 158 158 158 158 158 158 157 155 156 157 156 156 156 157 157 158 158 154 155 155 155 156 155 155 156 156 155 155 154 153 152 150 149 147 146 144 142 141 140 140 140 140 140 139 138 139 139 139 139 138 137 136 136 136 137 136 135 135 135 135 136 136 135 134 132 133 136 136 134 135 136 131 131 136 139 139 140 140 140 140 139 136 134 131 128 125 124 122 120 117 112 107 103 100 101 93 86 82 83 82 77 75 74 72 71 -2147483647 -2147483647 -2147483647 -2147483647 -2147483647 -2147483647
163 163 164 164 165 165 166 166 166 166 166 166 167 167 167 166 166 166 166 165 165 165 164 165 165 165 165 165 165 165 164 164 164 164 164 164 164 164 164 163 163 163 163 162 162 162 162 162 162 162 161 161 161 161 161 161 161 161 161 161 161 162 161 162 163 163 163 163 163 163 164 163 164 165 165 166 166 166 165 165 165 165 164 164 164 164 163 163 162 163 162 162 162 162 162 162 161 161 161 161 161 161 161 161 161 161 161 161 160 160 161 161 160 160 161 161 161 161 161 161 161 161 161 161 160 160 160 159 159 158 158 159 158 158 157 157 157 156 156 156 156 156 157 157 157 157 154 154 154 154 154 154 154 154 154 155 154 153 152 151 150 148 147 145 144 143 143 142 142 139 139 139 139 138 138 138 138 138 137 136 135 135 136 136 135 133 134 134 134 134 135 135 135 134 132 136 137 136 137 137 136 132 136 138 138 138 137 139 139 138 135 134 131 128 125 123 120 118 116 113 106 96 92 88 90 88 80 76 77 75 72 72 71 -2147483647 -2147483647 -2147483647 -2147483647 -2147483647 -2147483647 -2147483647
163 163 162 163 165 165 166 166 166 166 166 166 166 167 167 167 167 166 166 166 165 165 165 165 165 165 165 165 165 164 164 164 164 164 164 164 164 164 164 164 163 163 163 162 163 163 162 162 162 161 161 161 161 161 161 161 161 161 161 161 161 161 161 162 162 162 162 163 163 163 163 163 163 164 165 165 165 164 164 165 164 164 164 164 163 163 163 162 162 163 162 162 162 162 161 161 161 161 160 160 161 161 160 160 160 160 160 160 158 159 160 160 159 159 160 160 160 160 160 161 161 161 160 160 160 160 160 159 159 158 159 159 158 158 158 157 157 157 157 157 156 156 157 157 156 156 152 153 154 154 153 152 154 155 155 154 154 153 152 150 149 148 147 145 144 144 144 144 142 139 139 139 139 137 137 137 137 137 137 136 135 134 134 134 134 132 134 134 134 133 133 133 135 135 133 135 136 136 136 136 136 137 137 136 136 136 135 137 137 135 134 131 129 126 124 122 118 115 113 107 103 96 90 87 83 80 78 76 75 73 71 -2147483647 -2147483647 -2147483647 -2147483647 -2147483647 -2147483647 -2147483647 -2147483647 -2147483647
163 162 162 163 164 165 166 166 166 166 166 166 166 167 167 167 167 167 166 166 166 166 166 166 165 165 165 165 165 165 164 164 164 164 164 164 163 164 163 163 163 163 163 162 162 162 162 162 162 161 161 161 160 160 160 160 160 160 160 160 160 160 161 161 161 162 162 162 162 163 163 163 163 163 164 163 163 163 162 164 163 163 164 163 163 163 162 162 161 162 162 162 162 161 161 161 160 160 159 159 160 160 159 159 160 160 159 159 157 158 158 159 159 159 160 159 158 156 156 160 160 160 160 160 159 160 159 159 159 157 159 159 159 158 158 158 158 157 157 157 156 156 157 156 153 152 154 156 156 156 155 154 155 155 154 154 153 152 151 150 148 147 146 145 143 143 143 143 142 140 138 138 140 139 137 137 138 137 137 135 134 133 133 134 133 132 132 133 133 134 133 133 133 134 134 135 135 135 135 135 135 136 136 134 134 134 135 135 135 133 132 129 125 125 123 120 116 113 111 108 101 94 88 85 81 79 76 75 72 71 -2147483647 -2147483647 -2147483647 -2147483647 -2147483647 -2147483647 -2147483647 -2147483647 -2147483647 -2147483647
162 162 161 162 164 165 166 166 166 167 167 166 166 166 167 167 167 167 167 166 166 166 166 166 166 165 165 165 165 165 164 164 164 164 164 163 163 163 163 162 163 163 162 162 162 162 161 161 161 161 160 160 160 159 159 160 160 160 160 160 160 160 160 160 161 161 161 161 162 162 162 162 162 163 162 162 162 161 162 163 163 163 163 162 162 162 162 162 161 161 161 161 161 161 161 160 159 159 157 159 158 159 158 157 158 158 157 156 156 158 157 157 158 158 158 156 153 156 157 159 159 158 157 159 159 159 160 159 159 158 159 159 159 158 158 158 158 158 157 156 156 157 157 156 152 154 155 156 156 155 154 155 155 155 154 153 153 152 151 149 148 147 146 144 143 142 141 141 143 141 138 141 141 140 139 137 137 137 136 134 133 133 132 133 132 131 131 132 132 133 133 133 132 133 133 134 134 134 134 134 134 134 134 134 132 132 133 133 131 131 130 125 122 121 121 118 115 110 105 104 102 97 90 85 80 76 75 -2147483647 -2147483647 -2147483647 -2147483647 -2147483647 -2147483647 -2147483647 -2147483647 -2147483647 -2147483647 -2147483647 -2147483647 -2147483647
162 162 161 162 164 166 165 166 167 167 166 166 166 166 167 167 167 167 167 167 166 166 166 166 166 165 165 165 165 165 164 164 163 163 163 163 163 164 163 162 163 163 162 162 162 161 161 160 160 160 160 160 159 159 159 159 159 159 159 159 159 159 159 160 160 160 161 161 161 161 161 161 161 162 162 162 162 162 162 162 162 162 162 162 162 161 161 161 161 161 161 161 160 160 160 159 159 159 158 157 158 158 157 157 158 158 156 156 155 156 155 155 157 156 156 156 155 155 157 158 157 156 158 159 159 159 159 159 159 159 159 159 159 158 158 158 157 157 157 156 157 157 157 157 154 154 156 156 156 154 154 154 155 155 154 152 152 152 151 149 148 148 145 144 143 143 143 143 142 139 139 141 141 140 138 137 136 136 135 133 132 132 132 131 131 131 131 131 131 132 132 132 132 131 132 132 132 132 132 132 132 132 132 132 131 131 131 131 129 128 127 125 122 114 116 115 112 108 102 96 98 93 88 82 78 77 -2147483647 -2147483647 -2147483647 -2147483647 -2147483647 -2147483647 -2147483647 -2147483647 -2147483647 -2147483647 -2147483647 -2147483647 -2147483647 -2147483647
160 161 162 164 165 165 166 167 166 166 166 166 166 166 167 167 167 167 167 167 167 167 166 166 165 165 165 165 165 164 164 163 163 163 163 163 163 163 162 162 163 162 162 161 162 161 161 161 160 160 160 159 159 159 159 159 159 158 158 158 158 159 159 159 159 160 160 160 160 160 161 161 161 160 161 161 161 161 161 161 161 161 161 161 161 161 161 161 160 160 160 160 160 160 159 159 159 158 158 158 158 158 158 157 158 157 157 158 155 156 158 157 156 155 154 155 156 157 157 157 156 157 158 158 159 159 159 159 159 159 160 159 158 158 158 157 157 157 156 156 156 157 157 157 155 154 155 156 155 154 154 151 153 153 154 152 150 151 151 149 148 147 146 144 143 142 141 141 143 143 142 139 139 139 136 136 135 136 135 132 131 132 131 131 130 130 130 130 130 130 130 131 131 131 131 131 131 130 131 131 130 131 131 131 130 130 129 128 127 126 125 121 115 110 111 112 109 103 101 96 88 87 82 79 76 -2147483647 -2147483647 -2147483647 -2147483647 -2147483647 -2147483647 -2147483647 -2147483647 -2147483647 -2147483647 -2147483647 -2147483647 -2147483647 -2147483647 -2147483647
159 161 162 163 163 165 166 166 167 167 166 166 167 167 167 167 166 167 167 167 167 167 167 166 166 165 165 165 165 164 164 164 163 163 163 163 163 163 162 162 162 162 162 161 161 161 161 160 160 160 160 159 159 159 159 158 158 157 157 157 158 158 158 158 158 159 159 159 159 159 159 160 160 160 160 160 160 160 160 160 160 160 160 160 160 160 160 160 160 160 160 160 159 159 158 158 158 158 156 156 157 158 158 157 157 157 157 157 157 157 158 157 156 156 156 156 155 156 156 157 156 157 158 158 159 159 159 159 159 159 159 159 158 157 158 157 156 156 156 156 156 157 157 157 156 156 153 155 155 154 152 150 153 153 153 152 150 151 151 149 147 147 146 145 143 143 143 142 144 144 142 142 139 139 135 136 136 134 134 132 131 131 130 130 129 128 128 129 129 129 129 129 129 129 129 129 129 129 129 128 128 129 129 128 128 128 127 126 125 124 122 118 116 109 104 104 106 102 94 90 87 83 80 76 75 -2147483647 -2147483647 -2147483647 -2147483647 -2147483647 -2147483647 -2147483647 -2147483647 -2147483647 -2147483647 -2147483647 -2147483647 -2147483647 -2147483647 -2147483647
159 160 161 163 163 165 166 166 166 167 167 166 167 167 167 167 167 167 167 167 167 167 167 167 166 166 166 165 164 164 164 163 163 163 163 163 163 163 162 162 161 161 161 161 161 161 160 160 160 159 159 159 159 159 158 158 158 157 157 157 158 158 158 157 158 158 158 158 158 158 158 158 159 159 159 159 159 159 159 159 159 160 159 159 159 159 159 159 159 159 159 159 159 158 158 157 157 157 156 158 157 158 157 157 157 157 157 158 158 158 157 157 156 156 157 157 156 153 156 157 158 158 158 158 158 158 159 158 159 159 159 159 158 157 157 156 154 155 155 156 156 157 157 157 157 156 156 156 154 153 152 151 151 152 153 153 152 151 150 149 147 147 148 146 144 143 144 141 141 143 142 140 141 140 137 135 135 134 133 132 130 129 129 128 128 127 127 127 127 128 128 127 127 127 128 128 128 128 127 127 126 125 125 125 126 125 125 124 123 121 119 115 110 108 104 101 94 91 91 87 84 80 77 75 -2147483647 -2147483647 -2147483647 -2147483647 -2147483647 -2147483647 -2147483647 -2147483647 -2147483647 -2147483647 -2147483647 -2147483647 -2147483647 -2147483647 -2147483647 -2147483647
159 160 162 164 165 165 166 166 166 167 167 166 166 167 167 167 167 167 167 167 167 167 167 167 167 166 166 166 165 164 164 163 163 163 163 163 163 162 162 161 161 161 161 161 160 160 160 159 159 159 159 158 158 158 158 158 158 157 157 157 157 157 157 157 157 157 157 157 157 157 157 157 158 158 158 158 158 159 158 158 159 159 159 159 159 159 158 158 158 158 158 158 158 158 158 157 157 157 156 157 157 157 157 157 157 157 157 157 157 157 156 155 155 156 157 157 156 153 154 156 157 157 158 157 158 158 158 158 159 159 159 159 159 158 158 157 156 155 156 156 156 156 157 157 156 156 156 155 153 151 153 152 153 153 152 152 151 151 151 150 149 149 148 146 147 145 144 142 141 139 140 139 140 140 138 136 135 135 132 130 130 129 128 128 127 126 126 126 126 127 127 126 126 127 127 127 127 127 126 126 125 124 122 121 122 123 123 122 120 119 117 114 110 107 105 99 93 88 85 84 80 78 76 -2147483647 -2147483647 -2147483647 -2147483647 -2147483647 -2147483647 -2147483647 -2147483647 -2147483647 -2147483647 -2147483647 -2147483647 -2147483647 -2147483647 -2147483647 -2147483647 -2147483647
160 161 162 164 165 165 164 165 166 167 167 167 167 167 167 166 167 167 167 167 167 167 167 167 166 166 166 166 165 164 164 164 163 163 162 162 162 162 162 161 161 160 160 160 160 159 159 159 159 158 158 158 158 157 157 157 157 157 156 157 156 156 156 157 157 156 156 156 157 157 156 156 156 157 157 157 157 158 157 158 158 158 158 158 158 158 158 158 158 157 158 157 157 157 157 157 157 156 156 156 156 156 156 156 157 156 156 156 156 156 156 156 156 156 156 156 155 153 153 156 156 157 157 157 157 157 158 158 158 159 159 159 159 159 158 156 156 156 156 156 156 156 157 157 157 156 156 155 154 151 152 151 153 152 152 152 151 150 150 149 148 148 148 148 147 144 142 141 142 140 139 140 138 138 138 137 135 135 132 131 129 128 127 127 126 126 126 126 125 125 125 124 125 125 125 125 125 125 125 125 124 123 120 118 117 120 119 119 117 116 113 108 106 104 98 98 95 91 85 80 78 76 -2147483647 -2147483647 -2147483647 -2147483647 -2147483647 -2147483647 -2147483647 -2147483647 -2147483647 -2147483647 -2147483647 -2147483647 -2147483647 -2147483647 -2147483647 -2147483647 -2147483647 -2147483647
161 162 163 164 165 164 163 165 166 167 167 166 166 166 167 166 167 167 167 167 167 167 167 167 166 166 166 166 165 165 165 164 163 162 162 162 162 161 161 161 161 160 159 160 160 159 159 159 158 158 158 158 157 157 157 157 156 156 156 156 156 156 156 156 156 156 155 156 155 155 156 155 155 156 156 156 156 156 156 157 157 157 157 157 157 157 157 157 157 157 157 157 157 157 157 156 156 156 155 155 155 155 155 156 156 156 156 156 155 155 155 156 156 155 155 156 154 154 152 155 156 156 156 156 157 157 157 157 158 158 158 159 159 159 158 157 157 155 156 156 156 156 156 157 156 155 155 153 154 153 152 152 152 151 151 151 151 150 150 148 148 147 146 147 146 145 144 143 142 141 139 140 139 138 137 137 135 134 132 130 128 128 127 126 126 125 125 125 124 124 124 123 124 124 124 124 124 124 123 123 122 120 118 115 113 113 111 114 113 111 109 103 99 99 94 91 91 87 82 78 78 -2147483647 -2147483647 -2147483647 -2147483647 -2147483647 -2147483647 -2147483647 -2147483647 -2147483647 -2147483647 -2147483647 -2147483647 -2147483647 -2147483647 -2147483647 -2147483647 -2147483647 -2147483647 -2147483647
163 161 161 163 164 165 163 164 165 167 167 165 166 165 167 167 166 166 167 166 167 167 167 167 166 166 165 166 165 165 164 163 163 162 161 161 161 161 160 160 160 160 159 159 159 159 158 158 158 158 157 157 157 157 156 156 156 156 155 155 155 155 155 154 155 155 155 155 155 155 155 154 154 154 155 155 155 156 156 156 156 156 156 157 157 156 156 156 156 156 156 156 156 156 155 155 155 155 155 154 155 155 155 155 155 155 155 155 155 154 155 155 155 154 154 155 154 154 151 153 155 155 156 156 156 155 156 156 157 158 157 158 159 159 158 157 156 155 156 156 156 157 157 157 156 156 155 154 154 152 152 151 149 150 151 150 150 148 148 149 148 148 147 147 146 146 145 142 142 142 140 139 138 138 137 136 135 134 131 128 127 127 127 126 126 125 124 123 123 123 122 122 122 122 123 122 122 122 122 121 121 119 118 117 116 112 105 107 109 108 104 99 95 96 93 89 85 82 80 77 -2147483647 -2147483647 -2147483647 -2147483647 -2147483647 -2147483647 -2147483647 -2147483647 -2147483647 -2147483647 -2147483647 -2147483647 -2147483647 -2147483647 -2147483647 -2147483647 -2147483647 -2147483647 -2147483647 -2147483647
169 162 163 164 164 162 163 164 166 167 167 164 166 165 165 167 167 165 165 164 166 167 167 166 166 165 165 165 166 165 164 163 163 162 161 161 161 160 160 160 159 160 159 160 159 159 158 158 158 158 157 156 156 156 156 155 155 154 154 154 154 154 154 153 154 154 154 154 154 154 154 153 153 154 154 154 155 155 155 155 156 156 156 156 156 155 155 156 155 155 155 155 156 155 153 153 154 154 153 154 154 155 155 154 154 154 154 154 154 154 154 154 154 155 154 155 155 154 151 151 153 154 154 154 155 155 155 156 156 157 157 158 159 159 159 158 157 155 155 156 157 157 156 156 157 156 155 155 153 151 150 150 148 149 150 149 147 146 148 148 147 147 147 147 146 145 144 144 142 141 140 137 136 136 135 134 134 133 131 128 126 126 125 125 124 124 124 123 122 121 121 121 121 121 121 120 120 120 120 120 119 118 117 116 114 108 104 101 102 103 99 99 94 90 90 86 82 79 77 -2147483647 -2147483647 -2147483647 -2147483647 -2147483647 -2147483647 -2147483647 -2147483647 -2147483647 -2147483647 -2147483647 -2147483647 -2147483647 -2147483647 -2147483647 -2147483647 -2147483647 -2147483647 -2147483647 -2147483647 -2147483647
169 166 163 165 165 163 162 165 166 166 166 166 165 166 164 166 167 167 166 165 166 168 167 167 166 166 165 165 165 165 164 163 162 161 161 161 160 160 160 158 158 159 159 159 159 158 158 158 158 158 157 156 156 156 155 155 154 154 154 154 153 153 153 153 153 153 153 153 153 153 153 153 153 153 153 154 154 154 154 155 155 155 155 155 155 155 155 155 155 154 153 154 154 154 153 153 153 152 151 154 154 154 154 154 154 154 153 153 153 153 153 153 154 154 154 154 154 152 151 152 153 153 152 153 153 153 155 155 156 157 156 158 158 159 159 157 156 155 156 156 157 156 155 156 156 155 155 154 153 152 150 149 147 149 149 148 144 146 146 146 146 146 146 146 145 143 141 142 142 141 140 139 136 135 133 132 132 132 130 128 127 125 124 123 123 122 123 121 120 120 120 120 120 120 119 119 119 119 118 117 117 116 115 113 111 109 106 98 94 93 91 95 92 88 85 82 79 77 -2147483647 -2147483647 -2147483647 -2147483647 -2147483647 -2147483647 -2147483647 -2147483647 -2147483647 -2147483647 -2147483647 -2147483647 -2147483647 -2147483647 -2147483647 -2147483647 -2147483647 -2147483647 -2147483647 -2147483647 -2147483647 -2147483647
170 169 165 166 167 166 164 164 165 166 166 166 165 164 165 165 166 166 165 164 166 167 167 167 167 166 165 165 164 164 163 163 162 161 161 160 160 160 160 158 158 158 157 159 158 158 158 158 159 158 156 156 157 157 155 155 153 153 153 153 153 152 152 153 153 153 153 153 152 152 152 152 152 152 153 153 153 154 154 154 154 155 154 154 155 154 155 154 155 154 153 153 154 154 153 152 152 152 152 153 153 153 153 152 153 153 152 151 151 151 152 152 153 153 153 153 153 151 149 151 152 151 151 151 151 152 154 154 155 155 156 157 157 158 159 158 158 156 157 156 157 157 155 156 157 155 153 151 150 149 150 148 147 145 147 147 145 145 145 145 146 145 145 145 144 140 141 141 140 140 140 138 137 135 134 132 131 131 129 129 127 126 123 122 121 120 121 121 120 119 118 118 118 118 118 117 117 117 117 116 115 114 112 111 109 106 102 100 98 92 88 88 89 85 81 77 76 -2147483647 -2147483647 -2147483647 -2147483647 -2147483647 -2147483647 -2147483647 -2147483647 -2147483647 -2147483647 -2147483647 -2147483647 -2147483647 -2147483647 -2147483647 -2147483647 -2147483647 -2147483647 -2147483647 -2147483647 -2147483647 -2147483647 -2147483647
170 170 168 169 165 165 164 163 165 166 167 166 165 163 164 165 166 167 167 166 166 166 166 167 167 166 165 165 163 164 163 162 161 161 160 160 159 160 160 159 158 157 158 160 161 160 159 158 158 158 157 157 158 157 157 156 154 153 153 153 153 153 152 152 152 152 152 152 152 152 151 152 152 152 152 152 153 153 153 153 154 154 154 154 154 154 154 154 154 154 154 153 153 152 152 150 150 153 153 153 153 153 152 151 151 151 151 150 149 150 152 152 153 153 153 152 151 149 148 150 150 150 148 149 150 152 153 153 154 154 154 155 155 156 158 158 158 157 157 157 157 157 156 156 155 154 151 150 148 149 149 147 145 144 146 144 142 143 142 143 144 144 145 145 143 139 138 140 139 140 139 138 135 133 133 132 131 129 128 129 127 126 124 123 121 121 120 120 118 118 117 117 117 116 116 115 115 115 114 114 113 111 109 107 105 105 100 96 92 91 90 83 82 81 77 75 -2147483647 -2147483647 -2147483647 -2147483647 -2147483647 -2147483647 -2147483647 -2147483647 -2147483647 -2147483647 -2147483647 -2147483647 -2147483647 -2147483647 -2147483647 -2147483647 -2147483647 -2147483647 -2147483647 -2147483647 -2147483647 -2147483647 -2147483647 -2147483647
171 170 171 169 165 164 162 163 165 166 166 166 166 165 165 167 168 167 167 167 167 166 167 167 166 166 165 164 164 164 163 163 162 160 160 159 160 161 163 162 157 158 159 159 160 161 160 159 157 158 158 159 158 158 157 156 154 152 152 152 152 152 152 152 152 151 151 151 151 151 151 151 151 152 152 152 152 152 153 153 153 153 153 153 154 153 153 153 154 153 154 153 151 152 152 153 152 153 152 153 152 152 152 151 150 151 151 150 149 150 151 152 152 152 152 152 150 147 147 148 148 148 147 148 149 151 152 151 152 152 152 153 153 155 156 158 158 157 156 157 157 156 156 154 154 152 150 148 146 147 148 145 143 142 144 142 142 140 142 143 144 144 142 142 142 138 138 137 138 139 137 136 133 131 131 129 128 128 127 128 127 123 124 123 120 120 120 119 117 116 115 115 115 115 114 114 113 113 112 111 109 108 107 105 101 98 97 96 92 88 85 83 80 77 76 -2147483647 -2147483647 -2147483647 -2147483647 -2147483647 -2147483647 -2147483647 -2147483647 -2147483647 -2147483647 -2147483647 -2147483647 -2147483647 -2147483647 -2147483647 -2147483647 -2147483647 -2147483647 -2147483647 -2147483647 -2147483647 -2147483647 -2147483647 -2147483647 -2147483647
171 171 170 169 165 165 160 163 165 165 165 165 165 165 166 166 167 166 166 166 167 167 167 167 166 165 164 163 162 163 162 162 162 161 161 159 159 160 163 163 162 162 162 161 158 159 160 159 157 158 159 159 158 157 157 156 155 154 153 152 152 152 152 151 151 151 151 151 151 151 151 151 151 151 152 152 152 152 152 152 152 153 153 153 153 153 153 153 153 153 153 152 151 151 152 152 152 152 152 152 152 152 151 151 150 149 150 151 150 149 151 151 151 151 151 152 152 151 150 149 149 147 147 148 149 149 150 149 150 150 150 148 152 152 153 155 157 157 157 156 155 153 153 151 151 150 147 145 144 145 146 145 141 141 140 139 139 139 139 143 143 141 140 139 140 137 136 136 137 136 134 134 132 131 129 127 127 127 125 124 124 121 122 122 121 119 119 117 116 115 114 114 114 113 113 111 111 110 109 108 107 105 103 102 101 96 92 91 89 87 82 80 77 75 -2147483647 -2147483647 -2147483647 -2147483647 -2147483647 -2147483647 -2147483647 -2147483647 -2147483647 -2147483647 -2147483647 -2147483647 -2147483647 -2147483647 -2147483647 -2147483647 -2147483647 -2147483647 -2147483647 -2147483647 -2147483647 -2147483647 -2147483647 -2147483647 -2147483647 -2147483647
170 171 171 170 168 164 163 165 163 164 162 163 165 166 167 167 167 165 164 165 166 167 166 167 166 164 162 161 161 162 162 161 162 161 159 158 158 160 163 164 163 164 164 163 162 162 159 160 159 158 158 159 158 158 157 156 155 154 153 152 152 151 151 151 151 150 150 150 150 150 150 150 151 151 151 151 151 151 152 151 152 152 152 153 153 153 153 153 153 153 152 152 151 151 152 152 152 152 152 151 151 151 151 150 150 149 149 149 149 149 149 151 151 151 151 152 151 151 152 152 151 150 151 148 147 148 148 147 146 148 149 150 150 150 151 153 156 156 156 156 155 152 150 147 148 147 147 147 144 143 143 144 142 140 137 138 138 137 137 141 140 137 137 137 138 136 134 134 133 130 130 133 131 129 129 128 127 124 121 120 121 119 120 120 119 118 118 117 116 114 113 112 112 111 110 109 109 108 107 105 104 103 100 98 96 95 93 88 86 83 80 78 76 -2147483647 -2147483647 -2147483647 -2147483647 -2147483647 -2147483647 -2147483647 -2147483647 -2147483647 -2147483647 -2147483647 -2147483647 -2147483647 -2147483647 -2147483647 -2147483647 -2147483647 -2147483647 -2147483647 -2147483647 -2147483647 -2147483647 -2147483647 -2147483647 -2147483647 -2147483647 -2147483647
170 170 171 171 170 168 168 169 165 165 163 162 164 165 165 165 167 165 164 164 166 165 165 166 166 163 161 161 161 161 160 160 161 160 160 163 162 163 163 164 164 164 164 164 162 162 162 161 161 160 160 159 159 158 157 156 155 155 154 152 152 152 151 151 150 150 150 150 150 150 150 150 150 151 151 151 151 151 152 151 151 151 152 152 152 152 152 152 152 152 152 152 151 151 152 152 152 151 152 151 151 151 150 150 150 149 149 149 149 149 150 150 150 151 151 151 152 152 151 150 150 151 152 150 148 147 147 148 149 150 151 151 151 152 154 154 155 155 154 154 154 152 147 145 147 149 149 146 142 141 141 141 141 136 137 137 137 136 136 139 139 134 135 134 134 135 133 131 130 130 132 130 129 127 126 125 123 121 119 118 118 117 117 117 117 118 116 115 114 113 112 111 110 110 108 108 106 106 105 104 101 98 98 95 92 91 90 86 83 82 78 76 -2147483647 -2147483647 -2147483647 -2147483647 -2147483647 -2147483647 -2147483647 -2147483647 -2147483647 -2147483647 -2147483647 -2147483647 -2147483647 -2147483647 -2147483647 -2147483647 -2147483647 -2147483647 -2147483647 -2147483647 -2147483647 -2147483647 -2147483647 -2147483647 -2147483647 -2147483647 -2147483647 -2147483647
170 170 170 170 170 170 170 170 165 165 165 164 164 161 162 165 166 166 165 165 166 166 165 166 165 164 164 162 160 160 159 161 161 163 165 166 166 165 165 164 164 165 164 164 163 163 162 162 161 160 160 159 158 158 157 156 155 155 154 153 152 151 151 151 150 150 150 150 150 150 150 150 150 150 151 151 151 151 151 151 151 151 151 151 152 152 152 152 152 152 152 151 150 151 152 152 152 152 151 151 151 151 150 150 150 150 150 150 150 150 150 150 150 151 151 151 152 151 151 152 151 150 153 152 149 148 150 150 149 148 151 151 150 149 151 154 154 155 154 154 153 151 147 147 147 150 149 147 144 146 145 142 142 139 138 140 141 136 135 137 136 135 134 133 133 132 132 129 129 129 129 127 126 125 124 122 120 119 117 116 116 115 115 115 116 116 115 114 112 111 111 110 109 108 107 105 105 104 103 101 99 97 93 91 90 88 86 83 81 79 77 -2147483647 -2147483647 -2147483647 -2147483647 -2147483647 -2147483647 -2147483647 -2147483647 -2147483647 -2147483647 -2147483647 -2147483647 -2147483647 -2147483647 -2147483647 -2147483647 -2147483647 -2147483647 -2147483647 -2147483647 -2147483647 -2147483647 -2147483647 -2147483647 -2147483647 -2147483647 -2147483647 -2147483647 -2147483647
169 169 170 170 170 170 170 168 165 165 164 164 164 163 163 165 164 165 165 165 165 165 165 165 165 164 163 162 159 158 159 164 166 166 166 166 166 166 166 165 165 165 165 164 163 163 162 162 161 161 160 159 158 158 157 156 155 155 154 153 153 152 151 150 150 150 150 150 150 150 150 150 150 150 150 150 151 150 151 151 151 151 151 151 151 152 151 152 151 151 152 151 151 151 151 151 151 151 151 151 151 151 150 150 150 150 150 150 150 150 150 150 151 151 152 152 152 152 152 153 152 152 153 153 150 145 147 149 150 148 150 150 150 149 148 152 153 153 154 152 150 147 150 146 147 151 149 145 146 147 146 144 146 146 144 144 142 137 139 136 140 138 134 132 132 130 130 128 127 127 127 125 124 123 122 120 118 117 116 116 115 115 114 113 113 114 113 112 111 109 108 108 107 106 104 102 102 102 101 98 96 95 93 91 89 86 84 81 79 -2147483647 -2147483647 -2147483647 -2147483647 -2147483647 -2147483647 -2147483647 -2147483647 -2147483647 -2147483647 -2147483647 -2147483647 -2147483647 -2147483647 -2147483647 -2147483647 -2147483647 -2147483647 -2147483647 -2147483647 -2147483647 -2147483647 -2147483647 -2147483647 -2147483647 -2147483647 -2147483647 -2147483647 -2147483647 -2147483647 -2147483647
168 168 166 169 170 170 170 169 168 164 164 164 163 164 163 163 163 164 163 165 164 165 165 164 164 163 163 163 162 162 165 166 166 167 167 166 167 166 166 166 165 165 165 164 164 163 162 162 161 161 160 159 159 158 157 156 156 155 154 153 152 151 150 150 150 150 150 150 150 149 150 150 150 150 150 150 150 150 150 150 151 151 151 151 151 151 151 151 151 151 151 151 151 151 151 151 151 151 151 151 151 150 150 150 150 150 150 151 151 151 151 151 152 152 152 152 152 152 153 153 153 152 153 153 152 149 147 149 149 150 149 149 150 148 149 149 150 151 153 152 150 148 149 149 152 150 147 144 147 149 148 146 149 149 148 147 145 143 137 139 142 144 137 136 129 127 129 127 125 126 125 123 122 120 119 117 116 115 115 116 115 113 115 114 112 112 112 111 109 108 106 105 104 104 102 100 99 98 98 96 94 93 90 88 86 83 81 79 -2147483647 -2147483647 -2147483647 -2147483647 -2147483647 -2147483647 -2147483647 -2147483647 -2147483647 -2147483647 -2147483647 -2147483647 -2147483647 -2147483647 -2147483647 -2147483647 -2147483647 -2147483647 -2147483647 -2147483647 -2147483647 -2147483647 -2147483647 -2147483647 -2147483647 -2147483647 -2147483647 -2147483647 -2147483647 -2147483647 -2147483647 -2147483647
167 168 165 167 168 169 170 170 168 165 163 163 163 163 163 163 163 164 164 164 165 165 164 164 163 162 162 163 165 166 166 167 166 166 166 166 166 167 166 166 166 165 165 164 164 163 162 162 161 160 160 159 158 158 157 157 156 155 154 153 152 151 151 150 150 150 150 149 149 149 150 149 150 149 150 149 150 149 150 150 150 151 151 151 151 151 151 151 151 151 151 151 151 151 151 151 151 151 151 151 151 150 150 150 150 150 150 151 152 151 152 152 152 152 152 152 153 153 153 153 153 152 153 152 151 148 146 148 148 149 150 149 148 148 149 150 150 151 152 152 150 150 151 152 151 148 146 145 146 148 149 150 150 148 145 143 141 139 140 146 149 146 143 138 130 126 127 125 124 123 122 121 120 118 117 115 114 114 113 114 114 114 114 114 113 112 110 110 108 107 106 103 102 100 98 97 95 96 96 94 91 90 87 85 83 81 79 -2147483647 -2147483647 -2147483647 -2147483647 -2147483647 -2147483647 -2147483647 -2147483647 -2147483647 -2147483647 -2147483647 -2147483647 -2147483647 -2147483647 -2147483647 -2147483647 -2147483647 -2147483647 -2147483647 -2147483647 -2147483647 -2147483647 -2147483647 -2147483647 -2147483647 -2147483647 -2147483647 -2147483647 -2147483647 -2147483647 -2147483647 -2147483647 -2147483647
165 166 165 166 168 169 169 169 169 168 167 167 167 166 165 162 163 163 163 163 163 164 162 162 162 161 160 163 167 167 168 168 168 168 167 166 166 166 166 166 165 165 165 164 164 163 162 162 161 161 160 159 158 158 157 157 155 154 153 153 152 151 150 150 150 150 149 149 149 149 149 149 149 149 149 149 149 149 149 150 150 150 150 150 150 150 150 151 150 150 150 151 150 150 150 150 150 150 150 150 150 150 150 150 150 150 151 151 152 152 152 152 153 152 152 153 153 153 153 153 152 153 153 152 152 150 150 146 147 148 149 149 147 147 147 148 149 149 151 150 151 152 152 152 149 146 144 147 148 149 151 151 150 147 145 144 142 144 146 149 151 147 145 140 136 129 125 125 123 121 121 120 117 116 115 115 116 115 114 115 114 112 113 112 111 110 108 108 106 105 104 103 102 100 98 96 93 93 92 91 89 87 85 82 81 80 -2147483647 -2147483647 -2147483647 -2147483647 -2147483647 -2147483647 -2147483647 -2147483647 -2147483647 -2147483647 -2147483647 -2147483647 -2147483647 -2147483647 -2147483647 -2147483647 -2147483647 -2147483647 -2147483647 -2147483647 -2147483647 -2147483647 -2147483647 -2147483647 -2147483647 -2147483647 -2147483647 -2147483647 -2147483647 -2147483647 -2147483647 -2147483647 -2147483647 -2147483647
163 165 165 165 167 168 168 169 169 169 169 169 168 167 164 162 162 162 161 161 162 162 161 161 161 160 160 163 167 168 168 168 168 168 167 167 166 166 165 165 165 165 164 164 164 163 163 162 161 161 160 159 158 158 157 156 155 154 153 152 151 151 150 150 149 149 149 149 149 149 149 149 149 149 149 149 149 149 149 149 149 149 150 150 150 150 150 150 150 150 150 150 150 150 150 150 150 150 150 150 150 150 150 150 150 151 151 152 152 153 153 153 153 153 153 153 153 153 153 152 152 152 152 153 152 152 150 148 146 147 148 148 147 146 146 147 148 150 151 149 151 152 151 150 149 147 145 145 148 151 151 151 148 148 146 144 145 148 145 149 150 146 141 138 129 129 131 124 121 125 126 123 123 118 113 114 116 116 115 113 112 112 111 110 109 107 107 106 105 104 103 102 100 98 96 95 93 91 89 89 86 85 83 81 80 -2147483647 -2147483647 -2147483647 -2147483647 -2147483647 -2147483647 -2147483647 -2147483647 -2147483647 -2147483647 -2147483647 -2147483647 -2147483647 -2147483647 -2147483647 -2147483647 -2147483647 -2147483647 -2147483647 -2147483647 -2147483647 -2147483647 -2147483647 -2147483647 -2147483647 -2147483647 -2147483647 -2147483647 -2147483647 -2147483647 -2147483647 -2147483647 -2147483647 -2147483647 -2147483647
164 165 165 164 165 167 167 168 169 169 169 168 168 167 166 166 165 161 160 160 160 160 160 161 160 159 161 165 166 168 168 168 168 168 167 167 166 166 165 165 165 165 164 164 164 163 162 162 161 160 160 159 158 157 156 156 155 154 153 152 151 151 150 149 149 149 149 149 149 149 149 149 148 149 149 148 148 148 148 149 149 149 149 149 150 150 150 150 150 150 149 149 149 149 149 149 149 150 150 150 150 150 150 151 151 151 151 152 152 153 153 154 153 153 153 153 153 152 152 152 152 152 152 153 152 152 150 148 145 147 148 147 146 145 145 146 147 148 150 151 152 152 151 151 149 145 148 151 151 150 152 151 151 149 146 143 149 148 145 150 151 145 136 135 136 138 138 128 123 123 130 126 127 119 111 113 114 113 112 110 111 111 112 111 109 107 106 105 104 103 101 100 98 97 95 94 92 90 89 86 84 82 81 -2147483647 -2147483647 -2147483647 -2147483647 -2147483647 -2147483647 -2147483647 -2147483647 -2147483647 -2147483647 -2147483647 -2147483647 -2147483647 -2147483647 -2147483647 -2147483647 -2147483647 -2147483647 -2147483647 -2147483647 -2147483647 -2147483647 -2147483647 -2147483647 -2147483647 -2147483647 -2147483647 -2147483647 -2147483647 -2147483647 -2147483647 -2147483647 -2147483647 -2147483647 -2147483647 -2147483647 -2147483647
164 165 165 165 164 166 166 166 168 168 169 169 169 168 168 168 167 163 162 161 163 164 164 164 161 162 163 163 166 168 168 168 168 168 168 167 166 166 165 165 165 164 164 164 163 163 163 162 161 161 160 159 158 157 156 155 154 153 152 151 151 150 150 149 149 149 149 148 148 148 148 148 148 148 148 148 148 148 148 148 149 149 149 149 149 149 149 149 149 149 149 149 149 149 149 149 149 149 149 149 149 150 150 150 150 151 152 152 153 153 154 154 154 153 153 153 152 152 153 152 152 152 152 152 152 151 150 149 147 148 148 146 144 144 144 146 146 147 148 149 151 149 149 149 150 150 150 150 151 152 152 153 151 147 144 143 149 152 151 149 148 147 142 135 143 142 138 135 131 128 131 131 125 116 109 116 115 115 112 112 111 111 111 110 109 107 105 104 103 100 99 97 96 94 92 91 89 87 86 84 82 81 -2147483647 -2147483647 -2147483647 -2147483647 -2147483647 -2147483647 -2147483647 -2147483647 -2147483647 -2147483647 -2147483647 -2147483647 -2147483647 -2147483647 -2147483647 -2147483647 -2147483647 -2147483647 -2147483647 -2147483647 -2147483647 -2147483647 -2147483647 -2147483647 -2147483647 -2147483647 -2147483647 -2147483647 -2147483647 -2147483647 -2147483647 -2147483647 -2147483647 -2147483647 -2147483647 -2147483647 -2147483647 -2147483647
163 163 164 163 163 164 165 166 167 167 168 168 168 167 167 165 164 164 165 164 164 165 166 165 165 165 164 163 166 168 168 168 168 168 167 167 166 166 165 165 164 164 164 163 163 163 162 162 161 160 160 159 158 157 156 155 154 153 152 151 150 149 149 149 148 148 148 148 148 148 147 148 148 148 148 148 148 148 148 148 148 148 148 148 148 149 149 148 149 149 148 148 148 148 148 148 148 149 149 149 149 149 150 150 150 151 151 152 153 153 154 154 154 153 152 152 153 153 153 152 151 152 152 152 152 152 150 148 147 147 147 147 146 146 146 146 146 146 147 150 150 148 148 149 150 150 151 150 149 150 152 152 151 147 146 147 150 151 150 149 146 143 142 143 145 141 137 132 138 128 133 128 124 111 116 119 122 120 119 116 114 112 111 109 107 106 104 102 100 99 96 95 94 92 89 89 87 85 83 82 80 -2147483647 -2147483647 -2147483647 -2147483647 -2147483647 -2147483647 -2147483647 -2147483647 -2147483647 -2147483647 -2147483647 -2147483647 -2147483647 -2147483647 -2147483647 -2147483647 -2147483647 -2147483647 -2147483647 -2147483647 -2147483647 -2147483647 -2147483647 -2147483647 -2147483647 -2147483647 -2147483647 -2147483647 -2147483647 -2147483647 -2147483647 -2147483647 -2147483647 -2147483647 -2147483647 -2147483647 -2147483647 -2147483647 -2147483647
161 162 163 163 162 163 163 164 166 166 167 167 167 167 166 164 165 164 165 164 165 165 166 166 166 165 163 164 164 166 167 167 168 168 167 167 166 166 165 164 164 164 163 163 163 162 162 162 161 160 159 158 157 156 155 154 153 153 151 150 150 149 148 148 148 148 147 147 147 147 147 147 147 147 147 147 147 147 147 147 148 148 148 148 148 148 148 148 148 148 148 148 148 148 148 148 148 148 148 148 148 148 149 149 149 150 151 151 152 153 154 155 155 153 151 151 152 153 153 152 151 151 151 152 152 152 150 147 146 147 146 146 146 146 146 146 148 149 149 150 149 147 147 148 149 150 151 150 150 150 150 151 150 149 149 149 149 151 151 151 147 146 144 146 145 141 139 139 139 136 132 127 123 117 123 125 125 123 118 117 115 113 111 108 106 104 103 100 99 97 95 92 92 90 88 86 84 83 82 -2147483647 -2147483647 -2147483647 -2147483647 -2147483647 -2147483647 -2147483647 -2147483647 -2147483647 -2147483647 -2147483647 -2147483647 -2147483647 -2147483647 -2147483647 -2147483647 -2147483647 -2147483647 -2147483647 -2147483647 -2147483647 -2147483647 -2147483647 -2147483647 -2147483647 -2147483647 -2147483647 -2147483647 -2147483647 -2147483647 -2147483647 -2147483647 -2147483647 -2147483647 -2147483647 -2147483647 -2147483647 -2147483647 -2147483647 -2147483647 -2147483647
161 162 162 162 162 162 162 162 164 165 166 166 166 167 165 164 164 164 165 165 165 165 166 166 165 164 165 164 162 166 166 167 167 167 167 167 167 166 165 164 164 163 163 163 163 162 162 161 161 160 159 158 157 156 155 154 152 152 151 150 149 148 148 148 147 147 147 147 147 147 147 147 146 147 147 147 147 147 147 147 147 147 147 148 148 148 148 148 148 148 147 147 147 147 147 148 148 148 147 148 148 148 148 148 148 148 148 149 151 153 154 155 155 154 152 152 152 154 153 151 152 152 151 150 152 152 149 147 146 146 146 146 145 146 146 146 147 148 149 150 149 149 148 148 149 149 150 150 150 150 151 150 147 148 149 148 149 150 150 150 148 147 146 144 144 142 139 140 138 134 129 124 126 127 127 126 125 122 118 116 114 112 110 107 105 103 101 99 96 94 93 91 89 87 85 84 -2147483647 -2147483647 -2147483647 -2147483647 -2147483647 -2147483647 -2147483647 -2147483647 -2147483647 -2147483647 -2147483647 -2147483647 -2147483647 -2147483647 -2147483647 -2147483647 -2147483647 -2147483647 -2147483647 -2147483647 -2147483647 -2147483647 -2147483647 -2147483647 -2147483647 -2147483647 -2147483647 -2147483647 -2147483647 -2147483647 -2147483647 -2147483647 -2147483647 -2147483647 -2147483647 -2147483647 -2147483647 -2147483647 -2147483647 -2147483647 -2147483647 -2147483647 -2147483647 -2147483647
160 161 161 162 162 161 161 160 161 163 164 164 164 165 164 164 165 165 165 165 166 166 166 166 166 165 165 164 164 166 166 167 167 167 167 167 166 166 165 164 163 163 163 163 163 162 162 161 160 160 159 158 157 156 154 153 151 150 149 149 148 147 147 147 146 146 146 146 146 146 146 146 146 146 146 146 146 146 147 147 147 147 147 147 147 147 147 147 147 147 147 147 147 147 147 147 147 147 147 147 148 148 148 148 148 149 149 149 151 152 154 155 155 153 152 153 154 154 153 151 152 152 151 151 153 152 150 149 147 146 145 145 145 146 147 146 146 147 148 149 149 148 147 147 148 148 148 149 149 150 149 149 149 149 149 148 147 148 148 148 147 147 145 143 143 142 139 138 136 134 132 128 127 126 126 126 125 123 118 115 112 110 108 105 103 100 98 97 95 92 90 89 86 85 84 -2147483647 -2147483647 -2147483647 -2147483647 -2147483647 -2147483647 -2147483647 -2147483647 -2147483647 -2147483647 -2147483647 -2147483647 -2147483647 -2147483647 -2147483647 -2147483647 -2147483647 -2147483647 -2147483647 -2147483647 -2147483647 -2147483647 -2147483647 -2147483647 -2147483647 -2147483647 -2147483647 -2147483647 -2147483647 -2147483647 -2147483647 -2147483647 -2147483647 -2147483647 -2147483647 -2147483647 -2147483647 -2147483647 -2147483647 -2147483647 -2147483647 -2147483647 -2147483647 -2147483647 -2147483647
159 159 159 160 161 161 161 161 160 161 162 162 162 163 164 164 164 165 165 165 164 165 166 166 165 164 164 163 162 165 166 166 167 167 167 167 166 165 164 164 163 163 162 162 162 162 161 161 161 159 158 157 156 155 154 152 151 150 149 147 147 146 146 146 146 145 145 145 145 145 145 145 145 145 145 145 145 146 146 146 146 146 146 146 146 147 147 146 146 146 146 146 146 147 147 147 147 147 147 147 147 148 148 148 149 149 149 150 152 152 153 155 155 153 153 151 152 154 151 150 150 153 151 150 152 153 151 149 147 147 146 146 145 145 146 147 145 147 148 149 148 147 146 145 146 146 147 148 148 149 149 149 149 148 148 147 147 147 147 146 145 144 144 142 141 140 139 137 135 132 130 129 128 125 123 122 122 121 117 114 111 108 106 103 101 98 96 94 92 90 88 86 84 83 82 -2147483647 -2147483647 -2147483647 -2147483647 -2147483647 -2147483647 -2147483647 -2147483647 -2147483647 -2147483647 -2147483647 -2147483647 -2147483647 -2147483647 -2147483647 -2147483647 -2147483647 -2147483647 -2147483647 -2147483647 -2147483647 -2147483647 -2147483647 -2147483647 -2147483647 -2147483647 -2147483647 -2147483647 -2147483647 -2147483647 -2147483647 -2147483647 -2147483647 -2147483647 -2147483647 -2147483647 -2147483647 -2147483647 -2147483647 -2147483647 -2147483647 -2147483647 -2147483647 -2147483647 -2147483647
158 158 158 158 160 161 161 161 161 160 158 160 159 161 162 163 164 165 166 165 165 164 165 166 164 162 162 160 162 163 164 165 166 166 166 166 165 165 164 164 163 162 162 162 162 161 161 161 160 159 158 157 155 154 153 152 150 149 148 147 146 146 145 145 145 144 144 144 144 144 144 144 144 145 145 145 145 145 145 145 145 146 146 146 146 146 146 146 145 144 145 146 146 146 146 146 146 146 146 147 147 148 148 148 149 150 150 151 152 153 154 156 156 155 155 154 152 154 151 151 151 152 151 150 152 151 148 146 146 146 146 146 146 146 147 148 146 146 147 149 148 146 145 145 147 147 146 146 146 146 146 147 147 147 146 146 146 145 144 144 144 142 142 140 139 138 137 135 133 131 130 129 127 123 122 121 119 118 115 111 108 105 104 101 99 97 95 92 89 87 85 83 83 82 -2147483647 -2147483647 -2147483647 -2147483647 -2147483647 -2147483647 -2147483647 -2147483647 -2147483647 -2147483647 -2147483647 -2147483647 -2147483647 -2147483647 -2147483647 -2147483647 -2147483647 -2147483647 -2147483647 -2147483647 -2147483647 -2147483647 -2147483647 -2147483647 -2147483647 -2147483647 -2147483647 -2147483647 -2147483647 -2147483647 -2147483647 -2147483647 -2147483647 -2147483647 -2147483647 -2147483647 -2147483647 -2147483647 -2147483647 -2147483647 -2147483647 -2147483647 -2147483647 -2147483647 -2147483647 -2147483647
158 159 159 160 160 160 160 161 160 159 158 157 159 160 161 161 162 163 164 165 166 165 166 166 165 164 163 163 164 164 165 166 166 166 166 166 165 165 164 163 163 162 161 161 161 161 161 161 160 159 158 156 155 153 151 150 148 147 147 147 146 145 145 144 144 144 144 143 143 143 143 143 143 143 143 144 144 144 144 144 145 145 145 145 145 145 145 145 145 144 145 145 145 145 145 145 145 145 146 146 146 147 147 148 148 149 150 150 151 152 153 155 155 155 155 154 154 154 154 154 153 154 153 153 153 151 150 149 148 147 147 147 146 147 146 148 148 146 147 148 148 148 146 146 146 147 146 145 144 144 144 144 145 145 145 144 144 143 143 142 142 140 139 138 137 136 135 133 131 130 128 127 125 124 121 119 117 115 112 109 106 103 100 98 96 94 91 89 87 85 83 82 81 -2147483647 -2147483647 -2147483647 -2147483647 -2147483647 -2147483647 -2147483647 -2147483647 -2147483647 -2147483647 -2147483647 -2147483647 -2147483647 -2147483647 -2147483647 -2147483647 -2147483647 -2147483647 -2147483647 -2147483647 -2147483647 -2147483647 -2147483647 -2147483647 -2147483647 -2147483647 -2147483647 -2147483647 -2147483647 -2147483647 -2147483647 -2147483647 -2147483647 -2147483647 -2147483647 -2147483647 -2147483647 -2147483647 -2147483647 -2147483647 -2147483647 -2147483647 -2147483647 -2147483647 -2147483647 -2147483647 -2147483647
157 158 159 159 160 160 160 160 159 157 159 159 158 159 161 162 162 163 165 164 166 165 166 165 164 163 162 162 164 164 165 165 165 165 165 166 165 165 164 163 163 162 162 161 161 161 161 160 159 158 156 154 153 151 150 149 147 147 146 146 145 145 144 144 144 143 143 143 142 142 142 142 143 143 143 143 143 143 143 144 144 144 144 144 144 144 145 144 144 144 144 144 145 144 145 145 144 144 144 145 145 146 146 147 147 148 149 149 150 151 152 153 153 153 153 153 153 153 153 153 153 153 153 153 153 153 152 151 150 149 148 148 148 148 149 148 148 148 147 147 148 148 147 146 147 146 146 145 145 145 144 144 143 143 143 143 142 142 141 140 139 138 137 136 135 134 133 131 129 127 126 124 122 121 119 117 115 112 109 106 103 101 99 96 94 92 90 87 85 83 82 -2147483647 -2147483647 -2147483647 -2147483647 -2147483647 -2147483647 -2147483647 -2147483647 -2147483647 -2147483647 -2147483647 -2147483647 -2147483647 -2147483647 -2147483647 -2147483647 -2147483647 -2147483647 -2147483647 -2147483647 -2147483647 -2147483647 -2147483647 -2147483647 -2147483647 -2147483647 -2147483647 -2147483647 -2147483647 -2147483647 -2147483647 -2147483647 -2147483647 -2147483647 -2147483647 -2147483647 -2147483647 -2147483647 -2147483647 -2147483647 -2147483647 -2147483647 -2147483647 -2147483647 -2147483647 -2147483647 -2147483647 -2147483647 -2147483647
156 157 158 158 159 160 159 158 158 159 158 161 159 161 161 162 162 163 165 165 166 166 165 164 164 163 163 163 164 164 165 165 165 165 165 165 165 165 164 164 163 162 162 162 161 161 161 160 159 157 156 154 152 150 149 148 147 146 146 145 145 144 143 143 143 142 143 142 142 142 141 141 141 141 141 141 142 142 142 143 143 143 144 144 143 143 142 141 140 140 142 142 143 143 144 144 143 143 143 144 144 145 145 146 147 147 147 148 149 150 150 151 151 152 152 152 152 152 152 152 152 152 152 153 153 153 153 153 153 152 151 150 149 149 148 149 149 148 148 147 147 147 147 146 146 146 145 145 144 144 143 143 142 142 141 141 140 140 138 137 137 136 135 133 132 131 130 129 127 125 123 121 119 116 115 112 111 108 105 102 100 98 96 94 91 89 87 85 83 81 -2147483647 -2147483647 -2147483647 -2147483647 -2147483647 -2147483647 -2147483647 -2147483647 -2147483647 -2147483647 -2147483647 -2147483647 -2147483647 -2147483647 -2147483647 -2147483647 -2147483647 -2147483647 -2147483647 -2147483647 -2147483647 -2147483647 -2147483647 -2147483647 -2147483647 -2147483647 -2147483647 -2147483647 -2147483647 -2147483647 -2147483647 -2147483647 -2147483647 -2147483647 -2147483647 -2147483647 -2147483647 -2147483647 -2147483647 -2147483647 -2147483647 -2147483647 -2147483647 -2147483647 -2147483647 -2147483647 -2147483647 -2147483647 -2147483647 -2147483647
155 156 157 158 158 159 159 160 160 160 160 161 161 161 162 163 164 164 165 164 165 166 165 165 165 164 164 164 164 164 164 164 164 164 164 164 164 164 164 163 163 162 162 162 161 161 160 160 158 157 155 153 151 150 149 148 148 147 145 145 144 144 143 142 142 142 142 142 141 141 140 140 140 140 140 140 140 141 141 142 142 142 143 143 143 143 142 141 140 140 142 142 142 143 142 141 141 141 142 143 144 144 144 145 145 146 146 146 147 148 148 149 150 150 151 151 151 150 151 151 151 151 152 152 152 153 153 153 153 153 151 150 149 148 148 148 148 147 147 146 146 146 146 145 145 144 144 143 143 142 141 141 140 139 138 139 137 136 135 135 135 134 132 131 129 129 127 126 124 123 121 119 117 114 112 108 106 105 102 99 97 95 93 91 89 86 85 83 -2147483647 -2147483647 -2147483647 -2147483647 -2147483647 -2147483647 -2147483647 -2147483647 -2147483647 -2147483647 -2147483647 -2147483647 -2147483647 -2147483647 -2147483647 -2147483647 -2147483647 -2147483647 -2147483647 -2147483647 -2147483647 -2147483647 -2147483647 -2147483647 -2147483647 -2147483647 -2147483647 -2147483647 -2147483647 -2147483647 -2147483647 -2147483647 -2147483647 -2147483647 -2147483647 -2147483647 -2147483647 -2147483647 -2147483647 -2147483647 -2147483647 -2147483647 -2147483647 -2147483647 -2147483647 -2147483647 -2147483647 -2147483647 -2147483647 -2147483647 -2147483647 -2147483647
154 155 155 156 157 158 158 159 160 160 160 160 160 161 161 162 163 164 164 165 165 165 164 165 165 164 163 163 163 163 163 163 163 164 164 164 163 164 163 163 162 162 161 161 161 161 160 159 158 157 155 154 152 151 149 148 148 146 145 144 144 143 142 142 141 141 141 141 140 140 140 139 139 139 140 139 140 140 140 141 141 141 142 141 141 141 142 141 141 140 141 141 142 141 141 141 141 140 140 141 142 143 144 144 144 144 144 144 145 146 147 147 148 148 149 149 149 150 149 149 150 150 151 151 152 152 152 152 153 152 151 149 147 147 146 146 145 145 145 145 145 145 144 143 141 141 141 140 140 140 140 139 138 138 137 136 135 134 133 132 131 131 129 127 126 126 124 123 122 120 118 116 114 112 109 106 103 101 100 97 94 92 91 88 86 85 -2147483647 -2147483647 -2147483647 -2147483647 -2147483647 -2147483647 -2147483647 -2147483647 -2147483647 -2147483647 -2147483647 -2147483647 -2147483647 -2147483647 -2147483647 -2147483647 -2147483647 -2147483647 -2147483647 -2147483647 -2147483647 -2147483647 -2147483647 -2147483647 -2147483647 -2147483647 -2147483647 -2147483647 -2147483647 -2147483647 -2147483647 -2147483647 -2147483647 -2147483647 -2147483647 -2147483647 -2147483647 -2147483647 -2147483647 -2147483647 -2147483647 -2147483647 -2147483647 -2147483647 -2147483647 -2147483647 -2147483647 -2147483647 -2147483647 -2147483647 -2147483647 -2147483647 -2147483647 -2147483647
152 150 151 154 155 156 157 157 158 159 159 159 159 159 160 161 162 163 164 165 165 164 164 165 164 164 163 163 163 162 162 163 163 163 163 163 163 163 162 162 162 161 161 161 161 160 159 158 157 157 155 154 153 151 150 149 148 146 145 144 143 142 142 142 141 140 140 139 139 139 139 138 138 138 138 138 139 139 139 139 140 139 140 141 141 141 141 140 140 141 141 140 140 140 140 140 140 140 141 141 139 141 141 140 142 143 143 142 143 143 144 145 146 146 147 147 147 148 148 148 149 149 150 150 151 151 151 150 149 149 149 147 146 146 146 147 147 147 147 146 145 144 144 142 141 139 138 138 138 137 137 137 137 136 136 134 134 133 131 130 128 126 125 123 123 121 120 119 118 116 115 113 110 108 106 104 101 98 96 95 92 90 88 86 -2147483647 -2147483647 -2147483647 -2147483647 -2147483647 -2147483647 -2147483647 -2147483647 -2147483647 -2147483647 -2147483647 -2147483647 -2147483647 -2147483647 -2147483647 -2147483647 -2147483647 -2147483647 -2147483647 -2147483647 -2147483647 -2147483647 -2147483647 -2147483647 -2147483647 -2147483647 -2147483647 -2147483647 -2147483647 -2147483647 -2147483647 -2147483647 -2147483647 -2147483647 -2147483647 -2147483647 -2147483647 -2147483647 -2147483647 -2147483647 -2147483647 -2147483647 -2147483647 -2147483647 -2147483647 -2147483647 -2147483647 -2147483647 -2147483647 -2147483647 -2147483647 -2147483647 -2147483647 -2147483647 -2147483647 -2147483647
149 151 152 152 152 152 153 154 154 156 155 156 157 158 159 160 161 162 162 163 164 164 164 164 164 163 163 161 160 159 161 161 162 162 161 161 161 162 162 162 161 161 161 160 160 158 158 157 155 154 153 150 148 146 146 146 144 144 143 142 142 141 141 140 140 139 139 138 138 138 138 137 137 137 137 137 137 137 137 137 137 137 137 140 140 140 140 139 139 139 139 139 139 139 138 139 139 139 139 140 140 140 141 141 141 141 140 141 142 142 142 142 143 143 143 144 144 145 145 146 147 146 147 149 149 150 149 147 147 149 148 146 144 142 141 142 144 145 144 144 144 144 142 141 140 138 136 136 136 136 136 135 135 134 134 133 132 131 130 129 126 124 123 122 121 119 117 114 113 113 112 110 107 104 102 101 99 95 93 92 89 88 86 -2147483647 -2147483647 -2147483647 -2147483647 -2147483647 -2147483647 -2147483647 -2147483647 -2147483647 -2147483647 -2147483647 -2147483647 -2147483647 -2147483647 -2147483647 -2147483647 -2147483647 -2147483647 -2147483647 -2147483647 -2147483647 -2147483647 -2147483647 -2147483647 -2147483647 -2147483647 -2147483647 -2147483647 -2147483647 -2147483647 -2147483647 -2147483647 -2147483647 -2147483647 -2147483647 -2147483647 -2147483647 -2147483647 -2147483647 -2147483647 -2147483647 -2147483647 -2147483647 -2147483647 -2147483647 -2147483647 -2147483647 -2147483647 -2147483647 -2147483647 -2147483647 -2147483647 -2147483647 -2147483647 -2147483647 -2147483647 -2147483647
150 151 151 152 153 153 153 153 153 153 152 152 153 153 154 154 155 158 160 162 162 163 163 164 163 162 161 159 158 157 157 158 158 158 156 155 155 158 160 161 160 160 160 158 156 156 154 154 151 150 150 149 147 145 143 143 143 143 142 141 140 139 139 138 138 137 137 137 136 136 136 135 135 135 135 135 135 136 136 136 137 137 139 139 139 139 138 138 138 138 138 138 138 138 138 138 138 138 138 138 138 139 139 139 140 140 140 140 140 139 140 141 142 142 143 143 143 141 141 142 143 143 144 146 146 146 145 144 146 148 144 141 140 141 142 141 139 138 139 140 141 141 141 140 139 138 137 136 135 134 133 133 132 132 132 131 130 129 127 126 124 123 122 120 119 118 115 112 111 110 108 105 104 101 98 97 95 93 91 89 88 -2147483647 -2147483647 -2147483647 -2147483647 -2147483647 -2147483647 -2147483647 -2147483647 -2147483647 -2147483647 -2147483647 -2147483647 -2147483647 -2147483647 -2147483647 -2147483647 -2147483647 -2147483647 -2147483647 -2147483647 -2147483647 -2147483647 -2147483647 -2147483647 -2147483647 -2147483647 -2147483647 -2147483647 -2147483647 -2147483647 -2147483647 -2147483647 -2147483647 -2147483647 -2147483647 -2147483647 -2147483647 -2147483647 -2147483647 -2147483647 -2147483647 -2147483647 -2147483647 -2147483647 -2147483647 -2147483647 -2147483647 -2147483647 -2147483647 -2147483647 -2147483647 -2147483647 -2147483647 -2147483647 -2147483647 -2147483647 -2147483647 -2147483647 -2147483647
150 151 151 152 152 152 152 153 153 152 150 153 153 152 152 152 153 154 154 156 156 159 160 161 161 161 160 156 153 151 149 150 150 152 153 156 159 159 158 157 152 153 150 150 145 146 145 143 143 143 140 139 138 137 136 136 138 138 140 141 141 140 138 136 135 135 135 134 134 134 134 134 134 134 134 134 134 134 134 135 135 135 136 137 137 136 136 136 136 136 136 136 136 136 136 136 136 137 137 137 137 137 137 138 138 138 138 139 139 138 138 139 139 140 140 141 142 141 142 143 144 144 144 143 146 147 149 150 149 149 145 146 144 144 144 146 144 142 141 142 140 138 138 138 137 136 134 134 133 132 132 131 130 129 129 128 127 126 125 123 121 120 119 117 116 114 111 108 107 107 104 101 99 97 94 93 92 90 88 87 -2147483647 -2147483647 -2147483647 -2147483647 -2147483647 -2147483647 -2147483647 -2147483647 -2147483647 -2147483647 -2147483647 -2147483647 -2147483647 -2147483647 -2147483647 -2147483647 -2147483647 -2147483647 -2147483647 -2147483647 -2147483647 -2147483647 -2147483647 -2147483647 -2147483647 -2147483647 -2147483647 -2147483647 -2147483647 -2147483647 -2147483647 -2147483647 -2147483647 -2147483647 -2147483647 -2147483647 -2147483647 -2147483647 -2147483647 -2147483647 -2147483647 -2147483647 -2147483647 -2147483647 -2147483647 -2147483647 -2147483647 -2147483647 -2147483647 -2147483647 -2147483647 -2147483647 -2147483647 -2147483647 -2147483647 -2147483647 -2147483647 -2147483647 -2147483647 -2147483647
149 150 150 151 150 149 150 151 151 150 150 152 153 152 154 155 156 158 158 158 160 160 161 161 159 158 157 156 156 155 152 152 152 152 152 151 153 154 155 156 154 153 148 149 146 142 140 139 140 141 140 142 143 140 137 135 135 136 138 139 139 139 137 136 135 134 134 133 133 133 132 132 132 132 132 132 132 132 132 133 133 133 133 133 133 133 133 134 134 134 134 135 134 135 135 135 135 135 135 135 135 135 136 135 136 136 136 137 137 137 137 138 139 139 139 140 140 140 141 141 142 143 144 143 144 145 146 147 149 150 150 152 149 149 149 146 146 142 141 141 141 139 137 136 135 133 132 132 131 130 129 128 127 126 126 125 124 121 119 118 117 116 116 114 112 110 107 104 104 102 100 97 95 93 91 90 89 87 -2147483647 -2147483647 -2147483647 -2147483647 -2147483647 -2147483647 -2147483647 -2147483647 -2147483647 -2147483647 -2147483647 -2147483647 -2147483647 -2147483647 -2147483647 -2147483647 -2147483647 -2147483647 -2147483647 -2147483647 -2147483647 -2147483647 -2147483647 -2147483647 -2147483647 -2147483647 -2147483647 -2147483647 -2147483647 -2147483647 -2147483647 -2147483647 -2147483647 -2147483647 -2147483647 -2147483647 -2147483647 -2147483647 -2147483647 -2147483647 -2147483647 -2147483647 -2147483647 -2147483647 -2147483647 -2147483647 -2147483647 -2147483647 -2147483647 -2147483647 -2147483647 -2147483647 -2147483647 -2147483647 -2147483647 -2147483647 -2147483647 -2147483647 -2147483647 -2147483647 -2147483647 -2147483647
149 149 150 150 149 150 151 151 151 152 153 154 155 154 154 153 153 158 158 158 159 160 161 160 160 159 157 155 152 149 146 142 140 149 142 144 147 148 152 153 148 146 144 143 142 147 146 148 150 149 146 146 146 147 146 143 138 134 133 133 135 136 133 131 130 130 131 131 131 131 130 130 129 129 130 130 130 130 130 130 131 132 131 131 131 131 132 132 132 133 133 133 133 133 133 133 133 133 133 133 133 134 134 134 134 134 134 135 135 135 136 136 136 137 137 138 138 138 139 140 140 141 142 143 144 145 147 148 149 149 150 151 151 150 150 149 147 145 143 141 139 137 136 134 133 131 130 129 129 128 126 126 124 122 121 120 119 117 115 112 112 111 110 109 108 106 104 102 98 98 96 93 91 89 88 87 -2147483647 -2147483647 -2147483647 -2147483647 -2147483647 -2147483647 -2147483647 -2147483647 -2147483647 -2147483647 -2147483647 -2147483647 -2147483647 -2147483647 -2147483647 -2147483647 -2147483647 -2147483647 -2147483647 -2147483647 -2147483647 -2147483647 -2147483647 -2147483647 -2147483647 -2147483647 -2147483647 -2147483647 -2147483647 -2147483647 -2147483647 -2147483647 -2147483647 -2147483647 -2147483647 -2147483647 -2147483647 -2147483647 -2147483647 -2147483647 -2147483647 -2147483647 -2147483647 -2147483647 -2147483647 -2147483647 -2147483647 -2147483647 -2147483647 -2147483647 -2147483647 -2147483647 -2147483647 -2147483647 -2147483647 -2147483647 -2147483647 -2147483647 -2147483647 -2147483647 -2147483647 -2147483647 -2147483647 -2147483647
147 148 149 150 150 150 152 151 150 149 151 152 152 155 154 153 155 157 158 157 157 155 155 157 153 151 148 149 147 148 148 147 148 152 151 150 150 152 156 156 154 155 155 154 152 153 151 151 149 143 142 143 142 145 145 142 141 139 139 135 134 135 131 130 130 130 129 129 129 128 128 128 128 128 128 128 128 128 129 129 129 128 128 127 128 129 130 131 131 131 130 130 131 131 131 132 131 131 132 132 132 132 132 132 132 132 132 133 133 133 133 134 134 134 135 135 136 136 137 137 139 139 140 141 142 143 145 146 147 148 149 148 148 148 148 147 145 143 141 140 138 136 134 132 130 128 128 127 125 124 123 122 121 119 117 116 115 113 111 109 107 108 106 104 102 101 100 98 95 92 91 89 88 86 86 -2147483647 -2147483647 -2147483647 -2147483647 -2147483647 -2147483647 -2147483647 -2147483647 -2147483647 -2147483647 -2147483647 -2147483647 -2147483647 -2147483647 -2147483647 -2147483647 -2147483647 -2147483647 -2147483647 -2147483647 -2147483647 -2147483647 -2147483647 -2147483647 -2147483647 -2147483647 -2147483647 -2147483647 -2147483647 -2147483647 -2147483647 -2147483647 -2147483647 -2147483647 -2147483647 -2147483647 -2147483647 -2147483647 -2147483647 -2147483647 -2147483647 -2147483647 -2147483647 -2147483647 -2147483647 -2147483647 -2147483647 -2147483647 -2147483647 -2147483647 -2147483647 -2147483647 -2147483647 -2147483647 -2147483647 -2147483647 -2147483647 -2147483647 -2147483647 -2147483647 -2147483647 -2147483647 -2147483647 -2147483647 -2147483647
145 146 147 147 149 149 149 152 152 152 153 153 153 153 153 154 154 155 154 156 156 158 158 159 159 159 158 157 157 157 157 156 155 155 156 156 155 154 156 156 155 155 154 152 151 152 150 153 152 149 147 149 146 149 148 142 143 140 140 140 137 137 134 133 132 131 130 129 128 128 127 126 126 126 126 125 126 126 126 127 127 128 128 128 128 128 127 128 128 127 127 127 127 128 129 129 129 130 130 130 130 130 130 130 130 130 130 130 131 131 131 131 131 132 132 133 133 134 134 135 136 137 138 139 140 141 142 144 145 147 147 147 146 145 144 143 142 142 139 137 135 133 131 130 128 125 124 123 121 120 119 118 116 115 114 112 110 109 107 106 103 101 100 99 99 96 94 93 91 88 85 84 85 84 -2147483647 -2147483647 -2147483647 -2147483647 -2147483647 -2147483647 -2147483647 -2147483647 -2147483647 -2147483647 -2147483647 -2147483647 -2147483647 -2147483647 -2147483647 -2147483647 -2147483647 -2147483647 -2147483647 -2147483647 -2147483647 -2147483647 -2147483647 -2147483647 -2147483647 -2147483647 -2147483647 -2147483647 -2147483647 -2147483647 -2147483647 -2147483647 -2147483647 -2147483647 -2147483647 -2147483647 -2147483647 -2147483647 -2147483647 -2147483647 -2147483647 -2147483647 -2147483647 -2147483647 -2147483647 -2147483647 -2147483647 -2147483647 -2147483647 -2147483647 -2147483647 -2147483647 -2147483647 -2147483647 -2147483647 -2147483647 -2147483647 -2147483647 -2147483647 -2147483647 -2147483647 -2147483647 -2147483647 -2147483647 -2147483647 -2147483647
143 144 144 145 147 146 148 151 152 153 153 153 149 146 145 148 151 154 156 156 157 157 157 157 157 158 157 157 157 156 156 156 155 154 153 150 151 151 152 153 154 154 153 153 153 153 153 153 154 153 152 152 150 153 149 145 143 143 139 139 137 135 133 132 130 129 128 127 126 125 124 124 124 124 124 124 124 124 124 124 125 125 126 126 126 126 126 126 126 127 127 127 127 128 128 127 126 127 127 127 127 128 128 128 128 128 128 128 129 129 129 129 129 129 130 131 131 131 132 132 133 134 135 136 137 138 139 141 142 144 144 144 145 144 143 140 139 139 137 134 132 131 129 127 125 123 121 118 117 115 113 112 111 110 109 108 106 104 101 102 101 97 95 95 94 92 89 87 85 84 82 -2147483647 -2147483647 -2147483647 -2147483647 -2147483647 -2147483647 -2147483647 -2147483647 -2147483647 -2147483647 -2147483647 -2147483647 -2147483647 -2147483647 -2147483647 -2147483647 -2147483647 -2147483647 -2147483647 -2147483647 -2147483647 -2147483647 -2147483647 -2147483647 -2147483647 -2147483647 -2147483647 -2147483647 -2147483647 -2147483647 -2147483647 -2147483647 -2147483647 -2147483647 -2147483647 -2147483647 -2147483647 -2147483647 -2147483647 -2147483647 -2147483647 -2147483647 -2147483647 -2147483647 -2147483647 -2147483647 -2147483647 -2147483647 -2147483647 -2147483647 -2147483647 -2147483647 -2147483647 -2147483647 -2147483647 -2147483647 -2147483647 -2147483647 -2147483647 -2147483647 -2147483647 -2147483647 -2147483647 -2147483647 -2147483647 -2147483647 -2147483647 -2147483647 -2147483647
140 142 144 145 144 147 148 149 150 151 152 153 153 153 154 154 154 155 156 156 156 154 150 150 153 156 156 156 156 156 155 155 154 153 152 151 150 150 152 152 152 152 152 152 152 152 152 152 152 153 153 153 153 153 150 148 145 143 140 135 133 132 130 129 128 126 125 124 123 123 123 122 121 122 121 121 122 122 122 122 123 123 123 123 123 123 123 124 124 124 124 125 125 125 126 126 126 126 126 125 125 125 125 126 126 126 127 126 126 127 126 127 126 126 125 126 127 127 128 128 129 130 132 132 134 135 136 137 139 139 140 141 141 141 140 139 136 135 134 132 130 127 126 124 122 121 119 117 115 112 111 110 108 106 105 102 100 101 98 97 97 95 92 89 87 87 85 84 82 81 -2147483647 -2147483647 -2147483647 -2147483647 -2147483647 -2147483647 -2147483647 -2147483647 -2147483647 -2147483647 -2147483647 -2147483647 -2147483647 -2147483647 -2147483647 -2147483647 -2147483647 -2147483647 -2147483647 -2147483647 -2147483647 -2147483647 -2147483647 -2147483647 -2147483647 -2147483647 -2147483647 -2147483647 -2147483647 -2147483647 -2147483647 -2147483647 -2147483647 -2147483647 -2147483647 -2147483647 -2147483647 -2147483647 -2147483647 -2147483647 -2147483647 -2147483647 -2147483647 -2147483647 -2147483647 -2147483647 -2147483647 -2147483647 -2147483647 -2147483647 -2147483647 -2147483647 -2147483647 -2147483647 -2147483647 -2147483647 -2147483647 -2147483647 -2147483647 -2147483647 -2147483647 -2147483647 -2147483647 -2147483647 -2147483647 -2147483647 -2147483647 -2147483647 -2147483647 -2147483647
136 139 141 138 140 142 144 147 148 150 150 151 151 152 152 153 154 154 154 154 155 155 155 155 155 155 155 155 155 154 153 151 151 150 148 148 148 151 151 151 150 150 150 150 150 149 150 150 150 151 151 152 152 151 149 146 143 140 136 133 129 127 126 125 124 123 122 122 121 121 121 121 120 119 119 119 119 120 120 120 120 121 120 120 120 121 121 120 122 122 122 122 122 122 123 124 123 124 124 124 123 123 123 124 124 124 124 124 123 124 124 124 124 125 125 125 125 125 125 126 126 126 126 126 126 128 130 132 134 136 137 137 138 137 136 134 132 131 130 128 126 124 122 120 118 117 115 113 111 110 108 107 104 102 100 99 94 95 94 92 91 89 89 87 85 83 82 -2147483647 -2147483647 -2147483647 -2147483647 -2147483647 -2147483647 -2147483647 -2147483647 -2147483647 -2147483647 -2147483647 -2147483647 -2147483647 -2147483647 -2147483647 -2147483647 -2147483647 -2147483647 -2147483647 -2147483647 -2147483647 -2147483647 -2147483647 -2147483647 -2147483647 -2147483647 -2147483647 -2147483647 -2147483647 -2147483647 -2147483647 -2147483647 -2147483647 -2147483647 -2147483647 -2147483647 -2147483647 -2147483647 -2147483647 -2147483647 -2147483647 -2147483647 -2147483647 -2147483647 -2147483647 -2147483647 -2147483647 -2147483647 -2147483647 -2147483647 -2147483647 -2147483647 -2147483647 -2147483647 -2147483647 -2147483647 -2147483647 -2147483647 -2147483647 -2147483647 -2147483647 -2147483647 -2147483647 -2147483647 -2147483647 -2147483647 -2147483647 -2147483647 -2147483647 -2147483647 -2147483647 -2147483647 -2147483647
143 143 138 136 137 139 141 145 146 147 148 149 150 150 152 152 152 153 153 153 154 153 154 154 154 154 154 154 153 153 153 150 147 146 143 142 141 146 149 149 148 149 148 148 147 147 147 147 147 148 147 148 148 147 144 143 139 137 133 131 128 126 124 122 122 121 121 120 120 119 118 118 117 116 116 116 117 118 118 118 118 118 119 119 119 119 120 120 119 120 120 120 120 121 120 121 121 122 122 122 122 122 121 121 121 120 120 122 121 121 120 121 121 122 123 123 123 124 124 125 125 125 126 127 126 127 127 127 129 132 134 134 134 133 132 132 129 126 126 124 122 119 118 116 115 113 110 109 106 106 105 102 100 99 97 95 92 90 90 88 87 86 85 83 82 -2147483647 -2147483647 -2147483647 -2147483647 -2147483647 -2147483647 -2147483647 -2147483647 -2147483647 -2147483647 -2147483647 -2147483647 -2147483647 -2147483647 -2147483647 -2147483647 -2147483647 -2147483647 -2147483647 -2147483647 -2147483647 -2147483647 -2147483647 -2147483647 -2147483647 -2147483647 -2147483647 -2147483647 -2147483647 -2147483647 -2147483647 -2147483647 -2147483647 -2147483647 -2147483647 -2147483647 -2147483647 -2147483647 -2147483647 -2147483647 -2147483647 -2147483647 -2147483647 -2147483647 -2147483647 -2147483647 -2147483647 -2147483647 -2147483647 -2147483647 -2147483647 -2147483647 -2147483647 -2147483647 -2147483647 -2147483647 -2147483647 -2147483647 -2147483647 -2147483647 -2147483647 -2147483647 -2147483647 -2147483647 -2147483647 -2147483647 -2147483647 -2147483647 -2147483647 -2147483647 -2147483647 -2147483647 -2147483647 -2147483647 -2147483647
144 146 147 141 138 140 141 141 143 144 146 147 148 149 150 151 151 151 152 152 152 152 152 152 152 152 152 152 152 152 152 151 150 148 144 145 144 144 145 145 145 145 145 145 144 143 142 143 144 145 145 145 144 143 140 139 136 133 131 128 126 124 122 121 120 119 118 117 117 116 115 114 114 114 114 115 115 116 116 116 116 116 116 116 117 117 118 118 118 119 119 119 119 120 119 119 119 119 120 120 120 120 120 120 119 117 118 118 118 118 116 119 118 118 119 120 121 121 121 122 122 123 123 124 126 126 127 127 127 128 130 130 130 129 128 127 125 123 120 118 117 115 113 111 109 107 105 103 102 101 101 98 97 95 93 91 89 88 86 85 84 84 -2147483647 -2147483647 -2147483647 -2147483647 -2147483647 -2147483647 -2147483647 -2147483647 -2147483647 -2147483647 -2147483647 -2147483647 -2147483647 -2147483647 -2147483647 -2147483647 -2147483647 -2147483647 -2147483647 -2147483647 -2147483647 -2147483647 -2147483647 -2147483647 -2147483647 -2147483647 -2147483647 -2147483647 -2147483647 -2147483647 -2147483647 -2147483647 -2147483647 -2147483647 -2147483647 -2147483647 -2147483647 -2147483647 -2147483647 -2147483647 -2147483647 -2147483647 -2147483647 -2147483647 -2147483647 -2147483647 -2147483647 -2147483647 -2147483647 -2147483647 -2147483647 -2147483647 -2147483647 -2147483647 -2147483647 -2147483647 -2147483647 -2147483647 -2147483647 -2147483647 -2147483647 -2147483647 -2147483647 -2147483647 -2147483647 -2147483647 -2147483647 -2147483647 -2147483647 -2147483647 -2147483647 -2147483647 -2147483647 -2147483647 -2147483647 -2147483647 -2147483647 -2147483647
138 144 147 143 141 143 145 142 143 144 145 146 147 147 148 148 149 149 149 149 150 150 151 151 151 151 151 151 151 150 150 150 149 149 148 147 147 146 146 145 144 144 141 140 139 137 135 139 141 141 141 141 139 137 136 133 132 129 127 125 123 122 120 119 117 116 115 114 114 113 113 112 112 112 112 113 113 113 112 112 113 113 114 114 115 115 116 116 117 117 117 118 118 118 118 118 118 118 118 118 118 118 118 117 116 116 117 117 116 115 114 114 113 112 112 114 116 117 119 119 120 120 121 121 122 123 124 124 125 125 126 126 125 124 123 122 121 119 116 114 113 111 109 107 105 103 100 98 96 94 93 93 93 93 91 88 87 84 83 83 -2147483647 -2147483647 -2147483647 -2147483647 -2147483647 -2147483647 -2147483647 -2147483647 -2147483647 -2147483647 -2147483647 -2147483647 -2147483647 -2147483647 -2147483647 -2147483647 -2147483647 -2147483647 -2147483647 -2147483647 -2147483647 -2147483647 -2147483647 -2147483647 -2147483647 -2147483647 -2147483647 -2147483647 -2147483647 -2147483647 -2147483647 -2147483647 -2147483647 -2147483647 -2147483647 -2147483647 -2147483647 -2147483647 -2147483647 -2147483647 -2147483647 -2147483647 -2147483647 -2147483647 -2147483647 -2147483647 -2147483647 -2147483647 -2147483647 -2147483647 -2147483647 -2147483647 -2147483647 -2147483647 -2147483647 -2147483647 -2147483647 -2147483647 -2147483647 -2147483647 -2147483647 -2147483647 -2147483647 -2147483647 -2147483647 -2147483647 -2147483647 -2147483647 -2147483647 -2147483647 -2147483647 -2147483647 -2147483647 -2147483647 -2147483647 -2147483647 -2147483647 -2147483647 -2147483647 -2147483647
140 138 144 147 146 145 144 144 142 141 142 142 145 144 144 143 143 142 143 144 145 148 149 149 149 149 149 149 149 149 148 148 148 147 146 146 145 144 144 143 143 142 141 141 141 140 139 138 138 137 137 137 135 134 132 130 128 126 124 122 120 119 118 116 115 114 113 112 111 110 110 109 108 109 109 109 109 109 110 111 112 112 112 112 112 113 113 114 114 115 115 115 116 116 116 116 116 116 116 116 115 115 116 115 114 115 115 115 114 113 111 110 109 110 109 109 111 112 113 115 117 117 118 118 119 119 120 120 121 121 121 121 121 119 118 117 116 115 114 -2147483647 -2147483647 -2147483647 -2147483647 -2147483647 -2147483647 -2147483647 -2147483647 -2147483647 -2147483647 90 88 87 86 85 85 84 83 82 -2147483647 -2147483647 -2147483647 -2147483647 -2147483647 -2147483647 -2147483647 -2147483647 -2147483647 -2147483647 -2147483647 -2147483647 -2147483647 -2147483647 -2147483647 -2147483647 -2147483647 -2147483647 -2147483647 -2147483647 -2147483647 -2147483647 -2147483647 -2147483647 -2147483647 -2147483647 -2147483647 -2147483647 -2147483647 -2147483647 -2147483647 -2147483647 -2147483647 -2147483647 -2147483647 -2147483647 -2147483647 -2147483647 -2147483647 -2147483647 -2147483647 -2147483647 -2147483647 -2147483647 -2147483647 -2147483647 -2147483647 -2147483647 -2147483647 -2147483647 -2147483647 -2147483647 -2147483647 -2147483647 -2147483647 -2147483647 -2147483647 -2147483647 -2147483647 -2147483647 -2147483647 -2147483647 -2147483647 -2147483647 -2147483647 -2147483647 -2147483647 -2147483647 -2147483647 -2147483647 -2147483647 -2147483647 -2147483647 -2147483647 -2147483647 -2147483647 -2147483647 -2147483647 -2147483647 -2147483647 -2147483647 -2147483647
143 143 142 142 145 144 143 143 142 139 138 140 142 142 141 142 142 143 143 144 146 147 147 147 146 147 147 147 147 147 147 146 146 145 145 144 143 143 141 141 140 139 138 138 138 137 136 134 134 133 132 132 131 130 128 126 124 122 121 119 118 116 115 114 113 112 112 110 110 109 108 109 106 106 106 106 106 106 107 108 108 109 109 110 110 111 111 112 112 113 113 113 114 114 114 114 114 114 113 113 113 113 112 111 111 111 112 112 111 111 110 109 109 108 109 106 105 106 108 110 112 114 115 115 116 116 116 116 117 117 117 116 115 115 114 112 111 -2147483647 -2147483647 -2147483647 -2147483647 -2147483647 -2147483647 -2147483647 -2147483647 -2147483647 -2147483647 -2147483647 -2147483647 -2147483647 -2147483647 -2147483647 -2147483647 -2147483647 -2147483647 -2147483647 -2147483647 -2147483647 -2147483647 -2147483647 -2147483647 -2147483647 -2147483647 -2147483647 -2147483647 -2147483647 -2147483647 -2147483647 -2147483647 -2147483647 -2147483647 -2147483647 -2147483647 -2147483647 -2147483647 -2147483647 -2147483647 -2147483647 -2147483647 -2147483647 -2147483647 -2147483647 -2147483647 -2147483647 -2147483647 -2147483647 -2147483647 -2147483647 -2147483647 -2147483647 -2147483647 -2147483647 -2147483647 -2147483647 -2147483647 -2147483647 -2147483647 -2147483647 -2147483647 -2147483647 -2147483647 -2147483647 -2147483647 -2147483647 -2147483647 -2147483647 -2147483647 -2147483647 -2147483647 -2147483647 -2147483647 -2147483647 -2147483647 -2147483647 -2147483647 -2147483647 -2147483647 -2147483647 -2147483647 -2147483647 -2147483647 -2147483647 -2147483647 -2147483647 -2147483647 -2147483647 -2147483647 -2147483647 -2147483647 -2147483647 -2147483647 -2147483647 -2147483647 -2147483647 -2147483647 -2147483647 -2147483647 -2147483647 -2147483647 -2147483647
142 142 143 139 136 142 143 142 142 142 139 139 140 140 140 142 142 143 144 144 145 145 145 145 145 145 146 145 145 145 145 144 144 144 143 142 141 140 139 138 138 137 136 135 134 133 131 130 130 129 128 126 126 125 124 122 121 119 118 117 115 113 112 111 108 109 107 108 106 106 104 105 103 103 102 103 103 104 105 105 105 106 106 107 108 109 109 109 110 110 111 111 112 112 112 112 112 112 112 111 110 110 109 109 110 109 109 109 108 108 107 108 108 108 106 104 103 103 104 105 105 107 110 111 112 112 113 113 113 113 113 112 111 109 108 108 -2147483647 -2147483647 -2147483647 -2147483647 -2147483647 -2147483647 -2147483647 -2147483647 -2147483647 -2147483647 -2147483647 -2147483647 -2147483647 -2147483647 -2147483647 -2147483647 -2147483647 -2147483647 -2147483647 -2147483647 -2147483647 -2147483647 -2147483647 -2147483647 -2147483647 -2147483647 -2147483647 -2147483647 -2147483647 -2147483647 -2147483647 -2147483647 -2147483647 -2147483647 -2147483647 -2147483647 -2147483647 -2147483647 -2147483647 -2147483647 -2147483647 -2147483647 -2147483647 -2147483647 -2147483647 -2147483647 -2147483647 -2147483647 -2147483647 -2147483647 -2147483647 -2147483647 -2147483647 -2147483647 -2147483647 -2147483647 -2147483647 -2147483647 -2147483647 -2147483647 -2147483647 -2147483647 -2147483647 -2147483647 -2147483647 -2147483647 -2147483647 -2147483647 -2147483647 -2147483647 -2147483647 -2147483647 -2147483647 -2147483647 -2147483647 -2147483647 -2147483647 -2147483647 -2147483647 -2147483647 -2147483647 -2147483647 -2147483647 -2147483647 -2147483647 -2147483647 -2147483647 -2147483647 -2147483647 -2147483647 -2147483647 -2147483647 -2147483647 -2147483647 -2147483647 -2147483647 -2147483647 -2147483647 -2147483647 -2147483647 -2147483647 -2147483647 -2147483647 -2147483647
140 139 141 140 139 136 138 140 140 141 139 138 138 139 141 141 142 142 142 139 137 137 141 143 143 144 143 143 144 144 143 143 142 142 141 140 139 138 137 135 135 135 133 133 132 131 131 129 128 126 126 124 123 121 120 119 118 116 115 114 111 111 107 108 104 105 104 103 103 103 102 102 102 101 100 100 101 102 103 103 104 104 104 104 105 106 107 108 108 109 109 109 109 110 110 110 110 109 109 108 108 108 108 107 106 105 105 104 105 106 105 105 105 104 104 102 101 99 99 100 101 104 105 106 107 108 109 109 110 109 109 109 107 105 104 104 -2147483647 -2147483647 -2147483647 -2147483647 -2147483647 -2147483647 -2147483647 -2147483647 -2147483647 -2147483647 -2147483647 -2147483647 -2147483647 -2147483647 -2147483647 -2147483647 -2147483647 -2147483647 -2147483647 -2147483647 -2147483647 -2147483647 -2147483647 -2147483647 -2147483647 -2147483647 -2147483647 -2147483647 -2147483647 -2147483647 -2147483647 -2147483647 -2147483647 -2147483647 -2147483647 -2147483647 -2147483647 -2147483647 -2147483647 -2147483647 -2147483647 -2147483647 -2147483647 -2147483647 -2147483647 -2147483647 -2147483647 -2147483647 -2147483647 -2147483647 -2147483647 -2147483647 -2147483647 -2147483647 -2147483647 -2147483647 -2147483647 -2147483647 -2147483647 -2147483647 -2147483647 -2147483647 -2147483647 -2147483647 -2147483647 -2147483647 -2147483647 -2147483647 -2147483647 -2147483647 -2147483647 -2147483647 -2147483647 -2147483647 -2147483647 -2147483647 -2147483647 -2147483647 -2147483647 -2147483647 -2147483647 -2147483647 -2147483647 -2147483647 -2147483647 -2147483647 -2147483647 -2147483647 -2147483647 -2147483647 -2147483647 -2147483647 -2147483647 -2147483647 -2147483647 -2147483647 -2147483647 -2147483647 -2147483647 -2147483647 -2147483647 -2147483647 -2147483647 -2147483647
137 137 138 138 139 139 137 132 132 135 135 135 137 139 138 138 140 139 136 136 133 134 137 137 139 140 138 138 138 140 140 139 138 137 136 136 135 135 135 134 133 132 132 131 129 129 128 126 125 122 122 121 119 117 115 112 110 108 106 105 102 102 102 100 100 100 100 100 101 101 101 101 101 99 98 98 99 100 101 101 102 103 103 103 104 104 105 105 106 107 107 108 108 108 108 108 108 107 108 107 106 105 103 103 103 103 101 100 100 100 102 103 103 100 99 98 97 98 97 96 97 99 100 102 102 103 104 105 105 105 105 104 103 101 99 -2147483647 -2147483647 -2147483647 -2147483647 -2147483647 -2147483647 -2147483647 -2147483647 -2147483647 -2147483647 -2147483647 -2147483647 -2147483647 -2147483647 -2147483647 -2147483647 -2147483647 -2147483647 -2147483647 -2147483647 -2147483647 -2147483647 -2147483647 -2147483647 -2147483647 -2147483647 -2147483647 -2147483647 -2147483647 -2147483647 -2147483647 -2147483647 -2147483647 -2147483647 -2147483647 -2147483647 -2147483647 -2147483647 -2147483647 -2147483647 -2147483647 -2147483647 -2147483647 -2147483647 -2147483647 -2147483647 -2147483647 -2147483647 -2147483647 -2147483647 -2147483647 -2147483647 -2147483647 -2147483647 -2147483647 -2147483647 -2147483647 -2147483647 -2147483647 -2147483647 -2147483647 -2147483647 -2147483647 -2147483647 -2147483647 -2147483647 -2147483647 -2147483647 -2147483647 -2147483647 -2147483647 -2147483647 -2147483647 -2147483647 -2147483647 -2147483647 -2147483647 -2147483647 -2147483647 -2147483647 -2147483647 -2147483647 -2147483647 -2147483647 -2147483647 -2147483647 -2147483647 -2147483647 -2147483647 -2147483647 -2147483647 -2147483647 -2147483647 -2147483647 -2147483647 -2147483647 -2147483647 -2147483647 -2147483647 -2147483647 -2147483647 -2147483647 -2147483647 -2147483647 -2147483647
135 135 135 136 136 136 137 136 135 133 131 131 134 134 134 134 137 138 137 138 139 139 140 140 140 140 140 139 138 138 135 136 135 134 134 135 134 134 133 130 130 129 127 127 126 125 122 121 120 118 116 114 113 111 109 107 105 103 100 98 96 97 97 97 98 98 98 99 99 99 99 99 100 99 98 98 98 99 100 100 100 100 101 101 101 102 102 103 104 105 105 106 106 106 105 105 104 104 103 103 104 103 102 102 101 98 97 97 96 96 96 97 97 97 95 94 93 92 91 93 93 95 96 97 98 99 100 100 101 101 101 100 99 97 95 95 93 -2147483647 -2147483647 -2147483647 -2147483647 -2147483647 -2147483647 -2147483647 -2147483647 -2147483647 -2147483647 -2147483647 -2147483647 -2147483647 -2147483647 -2147483647 -2147483647 -2147483647 -2147483647 -2147483647 -2147483647 -2147483647 -2147483647 -2147483647 -2147483647 -2147483647 -2147483647 -2147483647 -2147483647 -2147483647 -2147483647 -2147483647 -2147483647 -2147483647 -2147483647 -2147483647 -2147483647 -2147483647 -2147483647 -2147483647 -2147483647 -2147483647 -2147483647 -2147483647 -2147483647 -2147483647 -2147483647 -2147483647 -2147483647 -2147483647 -2147483647 -2147483647 -2147483647 -2147483647 -2147483647 -2147483647 -2147483647 -2147483647 -2147483647 -2147483647 -2147483647 -2147483647 -2147483647 -2147483647 -2147483647 -2147483647 -2147483647 -2147483647 -2147483647 -2147483647 -2147483647 -2147483647 -2147483647 -2147483647 -2147483647 -2147483647 -2147483647 -2147483647 -2147483647 -2147483647 -2147483647 -2147483647 -2147483647 -2147483647 -2147483647 -2147483647 -2147483647 -2147483647 -2147483647 -2147483647 -2147483647 -2147483647 -2147483647 -2147483647 -2147483647 -2147483647 -2147483647 -2147483647 -2147483647 -2147483647 -2147483647 -2147483647 -2147483647 -2147483647
132 133 133 133 134 133 133 134 134 134 135 135 135 135 135 136 136 136 137 137 137 138 137 138 138 137 138 138 139 139 138 138 137 136 135 134 133 131 130 128 127 125 124 124 123 122 120 118 115 113 112 109 108 106 105 103 101 99 98 96 96 98 -2147483647 97 96 96 97 97 97 97 98 98 99 98 97 97 96 97 98 98 98 99 99 -2147483647 -2147483647 -2147483647 -2147483647 -2147483647 -2147483647 -2147483647 101 103 103 102 103 102 100 99 99 98 97 97 97 96 96 97 96 94 92 91 90 90 89 89 89 89 89 88 87 -2147483647 -2147483647 -2147483647 -2147483647 -2147483647 -2147483647 -2147483647 -2147483647 96 96 96 95 95 94 93 92 91 91 -2147483647 -2147483647 -2147483647 -2147483647 -2147483647 -2147483647 -2147483647 -2147483647 -2147483647 -2147483647 -2147483647 -2147483647 -2147483647 -2147483647 -2147483647 -2147483647 -2147483647 -2147483647 -2147483647 -2147483647 -2147483647 -2147483647 -2147483647 -2147483647 -2147483647 -2147483647 -2147483647 -2147483647 -2147483647 -2147483647 -2147483647 -2147483647 -2147483647 -2147483647 -2147483647 -2147483647 -2147483647 -2147483647 -2147483647 -2147483647 -2147483647 -2147483647 -2147483647 -2147483647 -2147483647 -2147483647 -2147483647 -2147483647 -2147483647 -2147483647 -2147483647 -2147483647 -2147483647 -2147483647 -2147483647 -2147483647 -2147483647 -2147483647 -2147483647 -2147483647 -2147483647 -2147483647 -2147483647 -2147483647 -2147483647 -2147483647 -2147483647 -2147483647 -2147483647 -2147483647 -2147483647 -2147483647 -2147483647 -2147483647 -2147483647 -2147483647 -2147483647 -2147483647 -2147483647 -2147483647 -2147483647 -2147483647 -2147483647 -2147483647 -2147483647 -2147483647 -2147483647 -2147483647 -2147483647 -2147483647 -2147483647 -2147483647 -2147483647 -2147483647 -2147483647 -2147483647 -2147483647 -2147483647 -2147483647 -2147483647 -2147483647 -2147483647 -2147483647
128 129 130 131 131 131 131 131 131 131 131 132 132 132 133 134 134 134 135 135 135 135 136 136 136 136 137 137 137 137 137 136 135 134 133 131 130 129 127 126 124 122 120 120 119 118 116 113 110 108 106 104 104 102 102 101 99 98 96 96 -2147483647 -2147483647 -2147483647 -2147483647 -2147483647 -2147483647 -2147483647 -2147483647 96 96 97 96 97 98 97 96 95 95 96 96 96 97 -2147483647 -2147483647 -2147483647 -2147483647 -2147483647 -2147483647 -2147483647 -2147483647 -2147483647 -2147483647 -2147483647 -2147483647 -2147483647 -2147483647 -2147483647 94 95 94 95 94 93 92 92 91 91 91 90 89 87 86 85 84 84 83 83 83 84 -2147483647 -2147483647 -2147483647 -2147483647 -2147483647 -2147483647 -2147483647 -2147483647 -2147483647 -2147483647 -2147483647 -2147483647 -2147483647 -2147483647 90 90 89 -2147483647 -2147483647 -2147483647 -2147483647 -2147483647 -2147483647 -2147483647 -2147483647 -2147483647 -2147483647 -2147483647 -2147483647 -2147483647 -2147483647 -2147483647 -2147483647 -2147483647 -2147483647 -2147483647 -2147483647 -2147483647 -2147483647 -2147483647 -2147483647 -2147483647 -2147483647 -2147483647 -2147483647 -2147483647 -2147483647 -2147483647 -2147483647 -2147483647 -2147483647 -2147483647 -2147483647 -2147483647 -2147483647 -2147483647 -2147483647 -2147483647 -2147483647 -2147483647 -2147483647 -2147483647 -2147483647 -2147483647 -2147483647 -2147483647 -2147483647 -2147483647 -2147483647 -2147483647 -2147483647 -2147483647 -2147483647 -2147483647 -2147483647 -2147483647 -2147483647 -2147483647 -2147483647 -2147483647 -2147483647 -2147483647 -2147483647 -2147483647 -2147483647 -2147483647 -2147483647 -2147483647 -2147483647 -2147483647 -2147483647 -2147483647 -2147483647 -2147483647 -2147483647 -2147483647 -2147483647 -2147483647 -2147483647 -2147483647 -2147483647 -2147483647 -2147483647 -2147483647 -2147483647 -2147483647 -2147483647 -2147483647 -2147483647 -2147483647 -2147483647 -2147483647 -2147483647 -2147483647 -2147483647 -2147483647 -2147483647 -2147483647 -2147483647 -2147483647 -2147483647
127 127 127 127 128 128 128 128 128 129 129 129 129 130 131 131 132 132 132 132 133 133 133 134 134 134 135 135 135 135 134 134 133 131 131 129 127 126 125 123 121 119 118 118 117 115 113 110 107 105 103 102 -2147483647 -2147483647 -2147483647 -2147483647 -2147483647 -2147483647 -2147483647 -2147483647 -2147483647 -2147483647 -2147483647 -2147483647 -2147483647 -2147483647 -2147483647 -2147483647 -2147483647 -2147483647 -2147483647 -2147483647 -2147483647 -2147483647 -2147483647 -2147483647 -2147483647 95 95 95 95 94 -2147483647 -2147483647 -2147483647 -2147483647 -2147483647 -2147483647 -2147483647 -2147483647 -2147483647 -2147483647 -2147483647 -2147483647 -2147483647 -2147483647 -2147483647 -2147483647 -2147483647 -2147483647 -2147483647 -2147483647 89 90 88 87 87 86 85 85 85 83 82 80 79 78 78 79 -2147483647 -2147483647 -2147483647 -2147483647 -2147483647 -2147483647 -2147483647 -2147483647 -2147483647 -2147483647 -2147483647 -2147483647 -2147483647 -2147483647 -2147483647 -2147483647 -2147483647 -2147483647 -2147483647 -2147483647 -2147483647 -2147483647 -2147483647 -2147483647 -2147483647 -2147483647 -2147483647 -2147483647 -2147483647 -2147483647 -2147483647 -2147483647 -2147483647 -2147483647 -2147483647 -2147483647 -2147483647 -2147483647 -2147483647 -2147483647 -2147483647 -2147483647 -2147483647 -2147483647 -2147483647 -2147483647 -2147483647 -2147483647 -2147483647 -2147483647 -2147483647 -2147483647 -2147483647 -2147483647 -2147483647 -2147483647 -2147483647 -2147483647 -2147483647 -2147483647 -2147483647 -2147483647 -2147483647 -2147483647 -2147483647 -2147483647 -2147483647 -2147483647 -2147483647 -2147483647 -2147483647 -2147483647 -2147483647 -2147483647 -2147483647 -2147483647 -2147483647 -2147483647 -2147483647 -2147483647 -2147483647 -2147483647 -2147483647 -2147483647 -2147483647 -2147483647 -2147483647 -2147483647 -2147483647 -2147483647 -2147483647 -2147483647 -2147483647 -2147483647 -2147483647 -2147483647 -2147483647 -2147483647 -2147483647 -2147483647 -2147483647 -2147483647 -2147483647 -2147483647 -2147483647 -2147483647 -2147483647 -2147483647 -2147483647 -2147483647 -2147483647 -2147483647 -2147483647 -2147483647 -2147483647 -2147483647 -2147483647 -2147483647 -2147483647 -2147483647 -2147483647 -2147483647
124 124 124 125 125 126 126 126 126 126 127 126 127 127 128 128 129 129 130 130 130 131 131 131 132 132 132 132 132 132 131 131 130 129 128 127 125 123 122 120 119 117 116 114 113 111 110 109 106 103 100 -2147483647 -2147483647 -2147483647 -2147483647 -2147483647 -2147483647 -2147483647 -2147483647 -2147483647 -2147483647 -2147483647 -2147483647 -2147483647 -2147483647 -2147483647 -2147483647 -2147483647 -2147483647 -2147483647 -2147483647 -2147483647 -2147483647 -2147483647 -2147483647 -2147483647 -2147483647 -2147483647 -2147483647 -2147483647 -2147483647 -2147483647 -2147483647 -2147483647 -2147483647 -2147483647 -2147483647 -2147483647 -2147483647 -2147483647 -2147483647 -2147483647 -2147483647 -2147483647 -2147483647 -2147483647 -2147483647 -2147483647 -2147483647 -2147483647 -2147483647 -2147483647 -2147483647 -2147483647 -2147483647 -2147483647 84 83 83 81 80 79 79 78 76 74 75 -2147483647 -2147483647 -2147483647 -2147483647 -2147483647 -2147483647 -2147483647 -2147483647 -2147483647 -2147483647 -2147483647 -2147483647 -2147483647 -2147483647 -2147483647 -2147483647 -2147483647 -2147483647 -2147483647 -2147483647 -2147483647 -2147483647 -2147483647 -2147483647 -2147483647 -2147483647 -2147483647 -2147483647 -2147483647 -2147483647 -2147483647 -2147483647 -2147483647 -2147483647 -2147483647 -2147483647 -2147483647 -2147483647 -2147483647 -2147483647 -2147483647 -2147483647 -2147483647 -2147483647 -2147483647 -2147483647 -2147483647 -2147483647 -2147483647 -2147483647 -2147483647 -2147483647 -2147483647 -2147483647 -2147483647 -2147483647 -2147483647 -2147483647 -2147483647 -2147483647 -2147483647 -2147483647 -2147483647 -2147483647 -2147483647 -2147483647 -2147483647 -2147483647 -2147483647 -2147483647 -2147483647 -2147483647 -2147483647 -2147483647 -2147483647 -2147483647 -2147483647 -2147483647 -2147483647 -2147483647 -2147483647 -2147483647 -2147483647 -2147483647 -2147483647 -2147483647 -2147483647 -2147483647 -2147483647 -2147483647 -2147483647 -2147483647 -2147483647 -2147483647 -2147483647 -2147483647 -2147483647 -2147483647 -2147483647 -2147483647 -2147483647 -2147483647 -2147483647 -2147483647 -2147483647 -2147483647 -2147483647 -2147483647 -2147483647 -2147483647 -2147483647 -2147483647 -2147483647 -2147483647 -2147483647 -2147483647 -2147483647 -2147483647 -2147483647 -2147483647 -2147483647 -2147483647 -2147483647
121 121 122 122 122 123 123 123 123 124 124 124 124 125 125 125 126 127 127 127 128 128 128 128 129 129 129 129 129 129 129 128 127 126 125 124 123 121 120 118 116 115 113 112 110 109 106 104 102 100 98 96 -2147483647 -2147483647 -2147483647 -2147483647 -2147483647 -2147483647 -2147483647 -2147483647 -2147483647 -2147483647 -2147483647 -2147483647 -2147483647 -2147483647 -2147483647 -2147483647 -2147483647 -2147483647 -2147483647 -2147483647 -2147483647 -2147483647 -2147483647 -2147483647 -2147483647 -2147483647 -2147483647 -2147483647 -2147483647 -2147483647 -2147483647 -2147483647 -2147483647 -2147483647 -2147483647 -2147483647 -2147483647 -2147483647 -2147483647 -2147483647 -2147483647 -2147483647 -2147483647 -2147483647 -2147483647 -2147483647 -2147483647 -2147483647 -2147483647 -2147483647 -2147483647 -2147483647 -2147483647 -2147483647 -2147483647 -2147483647 79 79 77 76 75 74 73 72 70 -2147483647 -2147483647 -2147483647 -2147483647 -2147483647 -2147483647 -2147483647 -2147483647 -2147483647 -2147483647 -2147483647 -2147483647 -2147483647 -2147483647 -2147483647 -2147483647 -2147483647 -2147483647 -2147483647 -2147483647 -2147483647 -2147483647 -2147483647 -2147483647 -2147483647 -2147483647 -2147483647 -2147483647 -2147483647 -2147483647 -2147483647 -2147483647 -2147483647 -2147483647 -2147483647 -2147483647 -2147483647 -2147483647 -2147483647 -2147483647 -2147483647 -2147483647 -2147483647 -2147483647 -2147483647 -2147483647 -2147483647 -2147483647 -2147483647 -2147483647 -2147483647 -2147483647 -2147483647 -2147483647 -2147483647 -2147483647 -2147483647 -2147483647 -2147483647 -2147483647 -2147483647 -2147483647 -2147483647 -2147483647 -2147483647 -2147483647 -2147483647 -2147483647 -2147483647 -2147483647 -2147483647 -2147483647 -2147483647 -2147483647 -2147483647 -2147483647 -2147483647 -2147483647 -2147483647 -2147483647 -2147483647 -2147483647 -2147483647 -2147483647 -2147483647 -2147483647 -2147483647 -2147483647 -2147483647 -2147483647 -2147483647 -2147483647 -2147483647 -2147483647 -2147483647 -2147483647 -2147483647 -2147483647 -2147483647 -2147483647 -2147483647 -2147483647 -2147483647 -2147483647 -2147483647 -2147483647 -2147483647 -2147483647 -2147483647 -2147483647 -2147483647 -2147483647 -2147483647 -2147483647 -2147483647 -2147483647 -2147483647 -2147483647 -2147483647 -2147483647 -2147483647 -2147483647 -2147483647
118 118 119 119 120 120 120 120 120 121 121 121 121 122 123 123 124 124 125 125 125 125 126 126 126 126 126 127 126 126 126 125 124 123 122 121 120 119 117 116 114 112 111 109 107 105 104 102 -2147483647 -2147483647 -2147483647 -2147483647 -2147483647 -2147483647 -2147483647 -2147483647 -2147483647 -2147483647 -2147483647 -2147483647 -2147483647 -2147483647 -2147483647 -2147483647 -2147483647 -2147483647 -2147483647 -2147483647 -2147483647 -2147483647 -2147483647 -2147483647 -2147483647 -2147483647 -2147483647 -2147483647 -2147483647 -2147483647 -2147483647 -2147483647 -2147483647 -2147483647 -2147483647 -2147483647 -2147483647 -2147483647 -2147483647 -2147483647 -2147483647 -2147483647 -2147483647 -2147483647 -2147483647 -2147483647 -2147483647 -2147483647 -2147483647 -2147483647 -2147483647 -2147483647 -2147483647 -2147483647 -2147483647 -2147483647 -2147483647 -2147483647 -2147483647 -2147483647 -2147483647 -2147483647 -2147483647 -2147483647 -2147483647 -2147483647 -2147483647 -2147483647 68 -2147483647 -2147483647 -2147483647 -2147483647 -2147483647 -2147483647 -2147483647 -2147483647 -2147483647 -2147483647 -2147483647 -2147483647 -2147483647 -2147483647 -2147483647 -2147483647 -2147483647 -2147483647 -2147483647 -2147483647 -2147483647 -2147483647 -2147483647 -2147483647 -2147483647 -2147483647 -2147483647 -2147483647 -2147483647 -2147483647 -2147483647 -2147483647 -2147483647 -2147483647 -2147483647 -2147483647 -2147483647 -2147483647 -2147483647 -2147483647 -2147483647 -2147483647 -2147483647 -2147483647 -2147483647 -2147483647 -2147483647 -2147483647 -2147483647 -2147483647 -2147483647 -2147483647 -2147483647 -2147483647 -2147483647 -2147483647 -2147483647 -2147483647 -2147483647 -2147483647 -2147483647 -2147483647 -2147483647 -2147483647 -2147483647 -2147483647 -2147483647 -2147483647 -2147483647 -2147483647 -2147483647 -2147483647 -2147483647 -2147483647 -2147483647 -2147483647 -2147483647 -2147483647 -2147483647 -2147483647 -2147483647 -2147483647 -2147483647 -2147483647 -2147483647 -2147483647 -2147483647 -2147483647 -2147483647 -2147483647 -2147483647 -2147483647 -2147483647 -2147483647 -2147483647 -2147483647 -2147483647 -2147483647 -2147483647 -2147483647 -2147483647 -2147483647 -2147483647 -2147483647 -2147483647 -2147483647 -2147483647 -2147483647 -2147483647 -2147483647 -2147483647 -2147483647 -2147483647 -2147483647 -2147483647 -2147483647 -2147483647 -2147483647 -2147483647 -2147483647 -2147483647 -2147483647 -2147483647
115 115 116 116 116 117 117 117 117 118 118 118 119 119 119 120 121 121 122 122 122 122 122 123 123 123 124 124 124 123 122 122 121 120 120 118 117 116 115 113 112 110 107 106 104 103 102 -2147483647 -2147483647 -2147483647 -2147483647 -2147483647 -2147483647 -2147483647 -2147483647 -2147483647 -2147483647 -2147483647 -2147483647 -2147483647 -2147483647 -2147483647 -2147483647 -2147483647 -2147483647 -2147483647 -2147483647 -2147483647 -2147483647 -2147483647 -2147483647 -2147483647 -2147483647 -2147483647 -2147483647 -2147483647 -2147483647 -2147483647 -2147483647 -2147483647 -2147483647 -2147483647 -2147483647 -2147483647 -2147483647 -2147483647 -2147483647 -2147483647 -2147483647 -2147483647 -2147483647 -2147483647 -2147483647 -2147483647 -2147483647 -2147483647 -2147483647 -2147483647 -2147483647 -2147483647 -2147483647 -2147483647 -2147483647 -2147483647 -2147483647 -2147483647 -2147483647 -2147483647 -2147483647 -2147483647 -2147483647 -2147483647 -2147483647 -2147483647 -2147483647 -2147483647 -2147483647 -2147483647 -2147483647 -2147483647 -2147483647 -2147483647 -2147483647 -2147483647 -2147483647 -2147483647 -2147483647 -2147483647 -2147483647 -2147483647 -2147483647 -2147483647 -2147483647 -2147483647 -2147483647 -2147483647 -2147483647 -2147483647 -2147483647 -2147483647 -2147483647 -2147483647 -2147483647 -2147483647 -2147483647 -2147483647 -2147483647 -2147483647 -2147483647 -2147483647 -2147483647 -2147483647 -2147483647 -2147483647 -2147483647 -2147483647 -2147483647 -2147483647 -2147483647 -2147483647 -2147483647 -2147483647 -2147483647 -2147483647 -2147483647 -2147483647 -2147483647 -2147483647 -2147483647 -2147483647 -2147483647 -2147483647 -2147483647 -2147483647 -2147483647 -2147483647 -2147483647 -2147483647 -2147483647 -2147483647 -2147483647 -2147483647 -2147483647 -2147483647 -2147483647 -2147483647 -2147483647 -2147483647 -2147483647 -2147483647 -2147483647 -2147483647 -2147483647 -2147483647 -2147483647 -2147483647 -2147483647 -2147483647 -2147483647 -2147483647 -2147483647 -2147483647 -2147483647 -2147483647 -2147483647 -2147483647 -2147483647 -2147483647 -2147483647 -2147483647 -2147483647 -2147483647 -2147483647 -2147483647 -2147483647 -2147483647 -2147483647 -2147483647 -2147483647 -2147483647 -2147483647 -2147483647 -2147483647 -2147483647 -2147483647 -2147483647 -2147483647 -2147483647 -2147483647 -2147483647 -2147483647 -2147483647 -2147483647 -2147483647 -2147483647 -2147483647 -2147483647 -2147483647 -2147483647 -2147483647
111 111 112 112 113 113 114 114 115 115 116 116 116 116 116 117 117 118 119 119 119 120 121 121 120 121 121 121 121 121 120 119 118 117 116 116 115 114 113 111 109 108 106 104 102 100 100 -2147483647 -2147483647 -2147483647 -2147483647 -2147483647 -2147483647 -2147483647 -2147483647 -2147483647 -2147483647 -2147483647 -2147483647 -2147483647 -2147483647 -2147483647 -2147483647 -2147483647 -2147483647 -2147483647 -2147483647 -2147483647 -2147483647 -2147483647 -2147483647 -2147483647 -2147483647 -2147483647 -2147483647 -2147483647 -2147483647 -2147483647 -2147483647 -2147483647 -2147483647 -2147483647 -2147483647 -2147483647 -2147483647 -2147483647 -2147483647 -2147483647 -2147483647 -2147483647 -2147483647 -2147483647 -2147483647 -2147483647 -2147483647 -2147483647 -2147483647 -2147483647 -2147483647 -2147483647 -2147483647 -2147483647 -2147483647 -2147483647 -2147483647 -2147483647 -2147483647 -2147483647 -2147483647 -2147483647 -2147483647 -2147483647 -2147483647 -2147483647 -2147483647 -2147483647 -2147483647 -2147483647 -2147483647 -2147483647 -2147483647 -2147483647 -2147483647 -2147483647 -2147483647 -2147483647 -2147483647 -2147483647 -2147483647 -2147483647 -2147483647 -2147483647 -2147483647 -2147483647 -2147483647 -2147483647 -2147483647 -2147483647 -2147483647 -2147483647 -2147483647 -2147483647 -2147483647 -2147483647 -2147483647 -2147483647 -2147483647 -2147483647 -2147483647 -2147483647 -2147483647 -2147483647 -2147483647 -2147483647 -2147483647 -2147483647 -2147483647 -2147483647 -2147483647 -2147483647 -2147483647 -2147483647 -2147483647 -2147483647 -2147483647 -2147483647 -2147483647 -2147483647 -2147483647 -2147483647 -2147483647 -2147483647 -2147483647 -2147483647 -2147483647 -2147483647 -2147483647 -2147483647 -2147483647 -2147483647 -2147483647 -2147483647 -2147483647 -2147483647 -2147483647 -2147483647 -2147483647 -2147483647 -2147483647 -2147483647 -2147483647 -2147483647 -2147483647 -2147483647 -2147483647 -2147483647 -2147483647 -2147483647 -2147483647 -2147483647 -2147483647 -2147483647 -2147483647 -2147483647 -2147483647 -2147483647 -2147483647 -2147483647 -2147483647 -2147483647 -2147483647 -2147483647 -2147483647 -2147483647 -2147483647 -2147483647 -2147483647 -2147483647 -2147483647 -2147483647 -2147483647 -2147483647 -2147483647 -2147483647 -2147483647 -2147483647 -2147483647 -2147483647 -2147483647 -2147483647 -2147483647 -2147483647 -2147483647 -2147483647 -2147483647 -2147483647 -2147483647 -2147483647 -2147483647 -2147483647
108 108 108 108 109 109 110 111 111 112 113 113 114 114 114 114 115 115 116 116 116 117 118 118 118 118 119 118 118 118 118 117 116 115 113 113 112 111 109 109 107 106 103 102 100 99 -2147483647 -2147483647 -2147483647 -2147483647 -2147483647 -2147483647 -2147483647 -2147483647 -2147483647 -2147483647 -2147483647 -2147483647 -2147483647 -2147483647 -2147483647 -2147483647 -2147483647 -2147483647 -2147483647 -2147483647 -2147483647 -2147483647 -2147483647 -2147483647 -2147483647 -2147483647 -2147483647 -2147483647 -2147483647 -2147483647 -2147483647 -2147483647 -2147483647 -2147483647 -2147483647 -2147483647 -2147483647 -2147483647 -2147483647 -2147483647 -2147483647 -2147483647 -2147483647 -2147483647 -2147483647 -2147483647 -2147483647 -2147483647 -2147483647 -2147483647 -2147483647 -2147483647 -2147483647 -2147483647 -2147483647 -2147483647 -2147483647 -2147483647 -2147483647 -2147483647 -2147483647 -2147483647 -2147483647 -2147483647 -2147483647 -2147483647 -2147483647 -2147483647 -2147483647 -2147483647 -2147483647 -2147483647 -2147483647 -2147483647 -2147483647 -2147483647 -2147483647 -2147483647 -2147483647 -2147483647 -2147483647 -2147483647 -2147483647 -2147483647 -2147483647 -2147483647 -2147483647 -2147483647 -2147483647 -2147483647 -2147483647 -2147483647 -2147483647 -2147483647 -2147483647 -2147483647 -2147483647 -2147483647 -2147483647 -2147483647 -2147483647 -2147483647 -2147483647 -2147483647 -2147483647 -2147483647 -2147483647 -2147483647 -2147483647 -2147483647 -2147483647 -2147483647 -2147483647 -2147483647 -2147483647 -2147483647 -2147483647 -2147483647 -2147483647 -2147483647 -2147483647 -2147483647 -2147483647 -2147483647 -2147483647 -2147483647 -2147483647 -2147483647 -2147483647 -2147483647 -2147483647 -2147483647 -2147483647 -2147483647 -2147483647 -2147483647 -2147483647 -2147483647 -2147483647 -2147483647 -2147483647 -2147483647 -2147483647 -2147483647 -2147483647 -2147483647 -2147483647 -2147483647 -2147483647 -2147483647 -2147483647 -2147483647 -2147483647 -2147483647 -2147483647 -2147483647 -2147483647 -2147483647 -2147483647 -2147483647 -2147483647 -2147483647 -2147483647 -2147483647 -2147483647 -2147483647 -2147483647 -2147483647 -2147483647 -2147483647 -2147483647 -2147483647 -2147483647 -2147483647 -2147483647 -2147483647 -2147483647 -2147483647 -2147483647 -2147483647 -2147483647 -2147483647 -2147483647 -2147483647 -2147483647 -2147483647 -2147483647 -2147483647 -2147483647 -2147483647 -2147483647 -2147483647 -2147483647 -2147483647
104 104 105 105 105 106 106 107 108 109 110 110 111 112 112 112 113 113 113 113 114 115 -2147483647 -2147483647 -2147483647 -2147483647 115 116 115 115 115 114 113 112 112 -2147483647 -2147483647 -2147483647 106 105 105 103 101 100 -2147483647 -2147483647 -2147483647 -2147483647 -2147483647 -2147483647 -2147483647 -2147483647 -2147483647 -2147483647 -2147483647 -2147483647 -2147483647 -2147483647 -2147483647 -2147483647 -2147483647 -2147483647 -2147483647 -2147483647 -2147483647 -2147483647 -2147483647 -2147483647 -2147483647 -2147483647 -2147483647 -2147483647 -2147483647 -2147483647 -2147483647 -2147483647 -2147483647 -2147483647 -2147483647 -2147483647 -2147483647 -2147483647 -2147483647 -2147483647 -2147483647 -2147483647 -2147483647 -2147483647 -2147483647 -2147483647 -2147483647 -2147483647 -2147483647 -2147483647 -2147483647 -2147483647 -2147483647 -2147483647 -2147483647 -2147483647 -2147483647 -2147483647 -2147483647 -2147483647 -2147483647 -2147483647 -2147483647 -2147483647 -2147483647 -2147483647 -2147483647 -2147483647 -2147483647 -2147483647 -2147483647 -2147483647 -2147483647 -2147483647 -2147483647 -2147483647 -2147483647 -2147483647 -2147483647 -2147483647 -2147483647 -2147483647 -2147483647 -2147483647 -2147483647 -2147483647 -2147483647 -2147483647 -2147483647 -2147483647 -2147483647 -2147483647 -2147483647 -2147483647 -2147483647 -2147483647 -2147483647 -2147483647 -2147483647 -2147483647 -2147483647 -2147483647 -2147483647 -2147483647 -2147483647 -2147483647 -2147483647 -2147483647 -2147483647 -2147483647 -2147483647 -2147483647 -2147483647 -2147483647 -2147483647 -2147483647 -2147483647 -2147483647 -2147483647 -2147483647 -2147483647 -2147483647 -2147483647 -2147483647 -2147483647 -2147483647 -2147483647 -2147483647 -2147483647 -2147483647 -2147483647 -2147483647 -2147483647 -2147483647 -2147483647 -2147483647 -2147483647 -2147483647 -2147483647 -2147483647 -2147483647 -2147483647 -2147483647 -2147483647 -2147483647 -2147483647 -2147483647 -2147483647 -2147483647 -2147483647 -2147483647 -2147483647 -2147483647 -2147483647 -2147483647 -2147483647 -2147483647 -2147483647 -2147483647 -2147483647 -2147483647 -2147483647 -2147483647 -2147483647 -2147483647 -2147483647 -2147483647 -2147483647 -2147483647 -2147483647 -2147483647 -2147483647 -2147483647 -2147483647 -2147483647 -2147483647 -2147483647 -2147483647 -2147483647 -2147483647 -2147483647 -2147483647 -2147483647 -2147483647 -2147483647 -2147483647 -2147483647 -2147483647 -2147483647 -2147483647 -2147483647 -2147483647 -2147483647 -2147483647 -2147483647 -2147483647
99 100 101 101 102 102 104 105 105 105 106 107 107 108 109 110 111 110 111 111 111 -2147483647 -2147483647 -2147483647 -2147483647 -2147483647 -2147483647 -2147483647 -2147483647 112 112 112 111 -2147483647 -2147483647 -2147483647 -2147483647 -2147483647 -2147483647 -2147483647 -2147483647 -2147483647 -2147483647 -2147483647 -2147483647 -2147483647 -2147483647 -2147483647 -2147483647 -2147483647 -2147483647 -2147483647 -2147483647 -2147483647 -2147483647 -2147483647 -2147483647 -2147483647 -2147483647 -2147483647 -2147483647 -2147483647 -2147483647 -2147483647 -2147483647 -2147483647 -2147483647 -2147483647 -2147483647 -2147483647 -2147483647 -2147483647 -2147483647 -2147483647 -2147483647 -2147483647 -2147483647 -2147483647 -2147483647 -2147483647 -2147483647 -2147483647 -2147483647 -2147483647 -2147483647 -2147483647 -2147483647 -2147483647 -2147483647 -2147483647 -2147483647 -2147483647 -2147483647 -2147483647 -2147483647 -2147483647 -2147483647 -2147483647 -2147483647 -2147483647 -2147483647 -2147483647 -2147483647 -2147483647 -2147483647 -2147483647 -2147483647 -2147483647 -2147483647 -2147483647 -2147483647 -2147483647 -2147483647 -2147483647 -2147483647 -2147483647 -2147483647 -2147483647 -2147483647 -2147483647 -2147483647 -2147483647 -2147483647 -2147483647 -2147483647 -2147483647 -2147483647 -2147483647 -2147483647 -2147483647 -2147483647 -2147483647 -2147483647 -2147483647 -2147483647 -2147483647 -2147483647 -2147483647 -2147483647 -2147483647 -2147483647 -2147483647 -2147483647 -2147483647 -2147483647 -2147483647 -2147483647 -2147483647 -2147483647 -2147483647 -2147483647 -2147483647 -2147483647 -2147483647 -2147483647 -2147483647 -2147483647 -2147483647 -2147483647 -2147483647 -2147483647 -2147483647 -2147483647 -2147483647 -2147483647 -2147483647 -2147483647 -2147483647 -2147483647 -2147483647 -2147483647 -2147483647 -2147483647 -2147483647 -2147483647 -2147483647 -2147483647 -2147483647 -2147483647 -2147483647 -2147483647 -2147483647 -2147483647 -2147483647 -2147483647 -2147483647 -2147483647 -2147483647 -2147483647 -2147483647 -2147483647 -2147483647 -2147483647 -2147483647 -2147483647 -2147483647 -2147483647 -2147483647 -2147483647 -2147483647 -2147483647 -2147483647 -2147483647 -2147483647 -2147483647 -2147483647 -2147483647 -2147483647 -2147483647 -2147483647 -2147483647 -2147483647 -2147483647 -2147483647 -2147483647 -2147483647 -2147483647 -2147483647 -2147483647 -2147483647 -2147483647 -2147483647 -2147483647 -2147483647 -2147483647 -2147483647 -2147483647 -2147483647 -2147483647 -2147483647 -2147483647 -2147483647 -2147483647 -2147483647 -2147483647 -2147483647 -2147483647 -2147483647 -2147483647 -2147483647
96 96 97 98 99 99 100 100 101 102 103 104 105 106 -2147483647 -2147483647 -2147483647 -2147483647 108 109 109 -2147483647 -2147483647 -2147483647 -2147483647 -2147483647 -2147483647 -2147483647 -2147483647 -2147483647 -2147483647 -2147483647 -2147483647 -2147483647 -2147483647 -2147483647 -2147483647 -2147483647 -2147483647 -2147483647 -2147483647 -2147483647 -2147483647 -2147483647 -2147483647 -2147483647 -2147483647 -2147483647 -2147483647 -2147483647 -2147483647 -2147483647 -2147483647 -2147483647 -2147483647 -2147483647 -2147483647 -2147483647 -2147483647 -2147483647 -2147483647 -2147483647 -2147483647 -2147483647 -2147483647 -2147483647 -2147483647 -2147483647 -2147483647 -2147483647 -2147483647 -2147483647 -2147483647 -2147483647 -2147483647 -2147483647 -2147483647 -2147483647 -2147483647 -2147483647 -2147483647 -2147483647 -2147483647 -2147483647 -2147483647 -2147483647 -2147483647 -2147483647 -2147483647 -2147483647 -2147483647 -2147483647 -2147483647 -2147483647 -2147483647 -2147483647 -2147483647 -2147483647 -2147483647 -2147483647 -2147483647 -2147483647 -2147483647 -2147483647 -2147483647 -2147483647 -2147483647 -2147483647 -2147483647 -2147483647 -2147483647 -2147483647 -2147483647 -2147483647 -2147483647 -2147483647 -2147483647 -2147483647 -2147483647 -2147483647 -2147483647 -2147483647 -2147483647 -2147483647 -2147483647 -2147483647 -2147483647 -2147483647 -2147483647 -2147483647 -2147483647 -2147483647 -2147483647 -2147483647 -2147483647 -2147483647 -2147483647 -2147483647 -2147483647 -2147483647 -2147483647 -2147483647 -2147483647 -2147483647 -2147483647 -2147483647 -2147483647 -2147483647 -2147483647 -2147483647 -2147483647 -2147483647 -2147483647 -2147483647 -2147483647 -2147483647 -2147483647 -2147483647 -2147483647 -2147483647 -2147483647 -2147483647 -2147483647 -2147483647 -2147483647 -2147483647 -2147483647 -2147483647 -2147483647 -2147483647 -2147483647 -2147483647 -2147483647 -2147483647 -2147483647 -2147483647 -2147483647 -2147483647 -2147483647 -2147483647 -2147483647 -2147483647 -2147483647 -2147483647 -2147483647 -2147483647 -2147483647 -2147483647 -2147483647 -2147483647 -2147483647 -2147483647 -2147483647 -2147483647 -2147483647 -2147483647 -2147483647 -2147483647 -2147483647 -2147483647 -2147483647 -2147483647 -2147483647 -2147483647 -2147483647 -2147483647 -2147483647 -2147483647 -2147483647 -2147483647 -2147483647 -2147483647 -2147483647 -2147483647 -2147483647 -2147483647 -2147483647 -2147483647 -2147483647 -2147483647 -2147483647 -2147483647 -2147483647 -2147483647 -2147483647 -2147483647 -2147483647 -2147483647 -2147483647 -2147483647 -2147483647 -2147483647 -2147483647 -2147483647 -2147483647 -2147483647 -2147483647 -2147483647 -2147483647 -2147483647
93 93 94 94 95 96 96 97 98 99 100 -2147483647 -2147483647 -2147483647 -2147483647 -2147483647 -2147483647 -2147483647 -2147483647 -2147483647 -2147483647 -2147483647 -2147483647 -2147483647 -2147483647 -2147483647 -2147483647 -2147483647 -2147483647 -2147483647 -2147483647 -2147483647 -2147483647 -2147483647 -2147483647 -2147483647 -2147483647 -2147483647 -2147483647 -2147483647 -2147483647 -2147483647 -2147483647 -2147483647 -2147483647 -2147483647 -2147483647 -2147483647 -2147483647 -2147483647 -2147483647 -2147483647 -2147483647 -2147483647 -2147483647 -2147483647 -2147483647 -2147483647 -2147483647 -2147483647 -2147483647 -2147483647 -2147483647 -2147483647 -2147483647 -2147483647 -2147483647 -2147483647 -2147483647 -2147483647 -2147483647 -2147483647 -2147483647 -2147483647 -2147483647 -2147483647 -2147483647 -2147483647 -2147483647 -2147483647 -2147483647 -2147483647 -2147483647 -2147483647 -2147483647 -2147483647 -2147483647 -2147483647 -2147483647 -2147483647 -2147483647 -2147483647 -2147483647 -2147483647 -2147483647 -2147483647 -2147483647 -2147483647 -2147483647 -2147483647 -2147483647 -2147483647 -2147483647 -2147483647 -2147483647 -2147483647 -2147483647 -2147483647 -2147483647 -2147483647 -2147483647 -2147483647 -2147483647 -2147483647 -2147483647 -2147483647 -2147483647 -2147483647 -2147483647 -2147483647 -2147483647 -2147483647 -2147483647 -2147483647 -2147483647 -2147483647 -2147483647 -2147483647 -2147483647 -2147483647 -2147483647 -2147483647 -2147483647 -2147483647 -2147483647 -2147483647 -2147483647 -2147483647 -2147483647 -2147483647 -2147483647 -2147483647 -2147483647 -2147483647 -2147483647 -2147483647 -2147483647 -2147483647 -2147483647 -2147483647 -2147483647 -2147483647 -2147483647 -2147483647 -2147483647 -2147483647 -2147483647 -2147483647 -2147483647 -2147483647 -2147483647 -2147483647 -2147483647 -2147483647 -2147483647 -2147483647 -2147483647 -2147483647 -2147483647 -2147483647 -2147483647 -2147483647 -2147483647 -2147483647 -2147483647 -2147483647 -2147483647 -2147483647 -2147483647 -2147483647 -2147483647 -2147483647 -2147483647 -2147483647 -2147483647 -2147483647 -2147483647 -2147483647 -2147483647 -2147483647 -2147483647 -2147483647 -2147483647 -2147483647 -2147483647 -2147483647 -2147483647 -2147483647 -2147483647 -2147483647 -2147483647 -2147483647 -2147483647 -2147483647 -2147483647 -2147483647 -2147483647 -2147483647 -2147483647 -2147483647 -2147483647 -2147483647 -2147483647 -2147483647 -2147483647 -2147483647 -2147483647 -2147483647 -2147483647 -2147483647 -2147483647 -2147483647 -2147483647 -2147483647 -2147483647 -2147483647 -2147483647 -2147483647 -2147483647 -2147483647 -2147483647 -2147483647 -2147483647 -2147483647 -2147483647 -2147483647 -2147483647 -2147483647 -2147483647 -2147483647
90 89 89 90 91 92 93 94 95 96 -2147483647 -2147483647 -2147483647 -2147483647 -2147483647 -2147483647 -2147483647 -2147483647 -2147483647 -2147483647 -2147483647 -2147483647 -2147483647 -2147483647 -2147483647 -2147483647 -2147483647 -2147483647 -2147483647 -2147483647 -2147483647 -2147483647 -2147483647 -2147483647 -2147483647 -2147483647 -2147483647 -2147483647 -2147483647 -2147483647 -2147483647 -2147483647 -2147483647 -2147483647 -2147483647 -2147483647 -2147483647 -2147483647 -2147483647 -2147483647 -2147483647 -2147483647 -2147483647 -2147483647 -2147483647 -2147483647 -2147483647 -2147483647 -2147483647 -2147483647 -2147483647 -2147483647 -2147483647 -2147483647 -2147483647 -2147483647 -2147483647 -2147483647 -2147483647 -2147483647 -2147483647 -2147483647 -2147483647 -2147483647 -2147483647 -2147483647 -2147483647 -2147483647 -2147483647 -2147483647 -2147483647 -2147483647 -2147483647 -2147483647 -2147483647 -2147483647 -2147483647 -2147483647 -2147483647 -2147483647 -2147483647 -2147483647 -2147483647 -2147483647 -2147483647 -2147483647 -2147483647 -2147483647 -2147483647 -2147483647 -2147483647 -2147483647 -2147483647 -2147483647 -2147483647 -2147483647 -2147483647 -2147483647 -2147483647 -2147483647 -2147483647 -2147483647 -2147483647 -2147483647 -2147483647 -2147483647 -2147483647 -2147483647 -2147483647 -2147483647 -2147483647 -2147483647 -2147483647 -2147483647 -2147483647 -2147483647 -2147483647 -2147483647 -2147483647 -2147483647 -2147483647 -2147483647 -2147483647 -2147483647 -2147483647 -2147483647 -2147483647 -2147483647 -2147483647 -2147483647 -2147483647 -2147483647 -2147483647 -2147483647 -2147483647 -2147483647 -2147483647 -2147483647 -2147483647 -2147483647 -2147483647 -2147483647 -2147483647 -2147483647 -2147483647 -2147483647 -2147483647 -2147483647 -2147483647 -2147483647 -2147483647 -2147483647 -2147483647 -2147483647 -2147483647 -2147483647 -2147483647 -2147483647 -2147483647 -2147483647 -2147483647 -2147483647 -2147483647 -2147483647 -2147483647 -2147483647 -2147483647 -2147483647 -2147483647 -2147483647 -2147483647 -2147483647 -2147483647 -2147483647 -2147483647 -2147483647 -2147483647 -2147483647 -2147483647 -2147483647 -2147483647 -2147483647 -2147483647 -2147483647 -2147483647 -2147483647 -2147483647 -2147483647 -2147483647 -2147483647 -2147483647 -2147483647 -2147483647 -2147483647 -2147483647 -2147483647 -2147483647 -2147483647 -2147483647 -2147483647 -2147483647 -2147483647 -2147483647 -2147483647 -2147483647 -2147483647 -2147483647 -2147483647 -2147483647 -2147483647 -2147483647 -2147483647 -2147483647 -2147483647 -2147483647 -2147483647 -2147483647 -2147483647 -2147483647 -2147483647 -2147483647 -2147483647 -2147483647 -2147483647 -2147483647 -2147483647 -2147483647 -2147483647 -2147483647 -2147483647
84 85 86 87 88 89 90 91 93 -2147483647 -2147483647 -2147483647 -2147483647 -2147483647 -2147483647 -2147483647 -2147483647 -2147483647 -2147483647 -2147483647 -2147483647 -2147483647 -2147483647 -2147483647 -2147483647 -2147483647 -2147483647 -2147483647 -2147483647 -2147483647 -2147483647 -2147483647 -2147483647 -2147483647 -2147483647 -2147483647 -2147483647 -2147483647 -2147483647 -2147483647 -2147483647 -2147483647 -2147483647 -2147483647 -2147483647 -2147483647 -2147483647 -2147483647 -2147483647 -2147483647 -2147483647 -2147483647 -2147483647 -2147483647 -2147483647 -2147483647 -2147483647 -2147483647 -2147483647 -2147483647 -2147483647 -2147483647 -2147483647 -2147483647 -2147483647 -2147483647 -2147483647 -2147483647 -2147483647 -2147483647 -2147483647 -2147483647 -2147483647 -2147483647 -2147483647 -2147483647 -2147483647 -2147483647 -2147483647 -2147483647 -2147483647 -2147483647 -2147483647 -2147483647 -2147483647 -2147483647 -2147483647 -2147483647 -2147483647 -2147483647 -2147483647 -2147483647 -2147483647 -2147483647 -2147483647 -2147483647 -2147483647 -2147483647 -2147483647 -2147483647 -2147483647 -2147483647 -2147483647 -2147483647 -2147483647 -2147483647 -2147483647 -2147483647 -2147483647 -2147483647 -2147483647 -2147483647 -2147483647 -2147483647 -2147483647 -2147483647 -2147483647 -2147483647 -2147483647 -2147483647 -2147483647 -2147483647 -2147483647 -2147483647 -2147483647 -2147483647 -2147483647 -2147483647 -2147483647 -2147483647 -2147483647 -2147483647 -2147483647 -2147483647 -2147483647 -2147483647 -2147483647 -2147483647 -2147483647 -2147483647 -2147483647 -2147483647 -2147483647 -2147483647 -2147483647 -2147483647 -2147483647 -2147483647 -2147483647 -2147483647 -2147483647 -2147483647 -2147483647 -2147483647 -2147483647 -2147483647 -2147483647 -2147483647 -2147483647 -2147483647 -2147483647 -2147483647 -2147483647 -2147483647 -2147483647 -2147483647 -2147483647 -2147483647 -2147483647 -2147483647 -2147483647 -2147483647 -2147483647 -2147483647 -2147483647 -2147483647 -2147483647 -2147483647 -2147483647 -2147483647 -2147483647 -2147483647 -2147483647 -2147483647 -2147483647 -2147483647 -2147483647 -2147483647 -2147483647 -2147483647 -2147483647 -2147483647 -2147483647 -2147483647 -2147483647 -2147483647 -2147483647 -2147483647 -2147483647 -2147483647 -2147483647 -2147483647 -2147483647 -2147483647 -2147483647 -2147483647 -2147483647 -2147483647 -2147483647 -2147483647 -2147483647 -2147483647 -2147483647 -2147483647 -2147483647 -2147483647 -2147483647 -2147483647 -2147483647 -2147483647 -2147483647 -2147483647 -2147483647 -2147483647 -2147483647 -2147483647 -2147483647 -2147483647 -2147483647 -2147483647 -2147483647 -2147483647 -2147483647 -2147483647 -2147483647 -2147483647 -2147483647 -2147483647 -2147483647 -2147483647
81 82 83 83 85 86 87 -2147483647 -2147483647 -2147483647 -2147483647 -2147483647 -2147483647 -2147483647 -2147483647 -2147483647 -2147483647 -2147483647 -2147483647 -2147483647 -2147483647 -2147483647 -2147483647 -2147483647 -2147483647 -2147483647 -2147483647 -2147483647 -2147483647 -2147483647 -2147483647 -2147483647 -2147483647 -2147483647 -2147483647 -2147483647 -2147483647 -2147483647 -2147483647 -2147483647 -2147483647 -2147483647 -2147483647 -2147483647 -2147483647 -2147483647 -2147483647 -2147483647 -2147483647 -2147483647 -2147483647 -2147483647 -2147483647 -2147483647 -2147483647 -2147483647 -2147483647 -2147483647 -2147483647 -2147483647 -2147483647 -2147483647 -2147483647 -2147483647 -2147483647 -2147483647 -2147483647 -2147483647 -2147483647 -2147483647 -2147483647 -2147483647 -2147483647 -2147483647 -2147483647 -2147483647 -2147483647 -2147483647 -2147483647 -2147483647 -2147483647 -2147483647 -2147483647 -2147483647 -2147483647 -2147483647 -2147483647 -2147483647 -2147483647 -2147483647 -2147483647 -2147483647 -2147483647 -2147483647 -2147483647 -2147483647 -2147483647 -2147483647 -2147483647 -2147483647 -2147483647 -2147483647 -2147483647 -2147483647 -2147483647 -2147483647 -2147483647 -2147483647 -2147483647 -2147483647 -2147483647 -2147483647 -2147483647 -2147483647 -2147483647 -2147483647 -2147483647 -2147483647 -2147483647 -2147483647 -2147483647 -2147483647 -2147483647 -2147483647 -2147483647 -2147483647 -2147483647 -2147483647 -2147483647 -2147483647 -2147483647 -2147483647 -2147483647 -2147483647 -2147483647 -2147483647 -2147483647 -2147483647 -2147483647 -2147483647 -2147483647 -2147483647 -2147483647 -2147483647 -2147483647 -2147483647 -2147483647 -2147483647 -2147483647 -2147483647 -2147483647 -2147483647 -2147483647 -2147483647 -2147483647 -2147483647 -2147483647 -2147483647 -2147483647 -2147483647 -2147483647 -2147483647 -2147483647 -2147483647 -2147483647 -2147483647 -2147483647 -2147483647 -2147483647 -2147483647 -2147483647 -2147483647 -2147483647 -2147483647 -2147483647 -2147483647 -2147483647 -2147483647 -2147483647 -2147483647 -2147483647 -2147483647 -2147483647 -2147483647 -2147483647 -2147483647 -2147483647 -2147483647 -2147483647 -2147483647 -2147483647 -2147483647 -2147483647 -2147483647 -2147483647 -2147483647 -2147483647 -2147483647 -2147483647 -2147483647 -2147483647 -2147483647 -2147483647 -2147483647 -2147483647 -2147483647 -2147483647 -2147483647 -2147483647 -2147483647 -2147483647 -2147483647 -2147483647 -2147483647 -2147483647 -2147483647 -2147483647 -2147483647 -2147483647 -2147483647 -2147483647 -2147483647 -2147483647 -2147483647 -2147483647 -2147483647 -2147483647 -2147483647 -2147483647 -2147483647 -2147483647 -2147483647 -2147483647 -2147483647 -2147483647 -2147483647 -2147483647 -2147483647 -2147483647 -2147483647
77 78 79 80 82 83 -2147483647 -2147483647 -2147483647 -2147483647 -2147483647 -2147483647 -2147483647 -2147483647 -2147483647 -2147483647 -2147483647 -2147483647 -2147483647 -2147483647 -2147483647 -2147483647 -2147483647 -2147483647 -2147483647 -2147483647 -2147483647 -2147483647 -2147483647 -2147483647 -2147483647 -2147483647 -2147483647 -2147483647 -2147483647 -2147483647 -2147483647 -2147483647 -2147483647 -2147483647 -2147483647 -2147483647 -2147483647 -2147483647 -2147483647 -2147483647 -2147483647 -2147483647 -2147483647 -2147483647 -2147483647 -2147483647 -2147483647 -2147483647 -2147483647 -2147483647 -2147483647 -2147483647 -2147483647 -2147483647 -2147483647 -2147483647 -2147483647 -2147483647 -2147483647 -2147483647 -2147483647 -2147483647 -2147483647 -2147483647 -2147483647 -2147483647 -2147483647 -2147483647 -2147483647 -2147483647 -2147483647 -2147483647 -2147483647 -2147483647 -2147483647 -2147483647 -2147483647 -2147483647 -2147483647 -2147483647 -2147483647 -2147483647 -2147483647 -2147483647 -2147483647 -2147483647 -2147483647 -2147483647 -2147483647 -2147483647 -2147483647 -2147483647 -2147483647 -2147483647 -2147483647 -2147483647 -2147483647 -2147483647 -2147483647 -2147483647 -2147483647 -2147483647 -2147483647 -2147483647 -2147483647 -2147483647 -2147483647 -2147483647 -2147483647 -2147483647 -2147483647 -2147483647 -2147483647 -2147483647 -2147483647 -2147483647 -2147483647 -2147483647 -2147483647 -2147483647 -2147483647 -2147483647 -2147483647 -2147483647 -2147483647 -2147483647 -2147483647 -2147483647 -2147483647 -2147483647 -2147483647 -2147483647 -2147483647 -2147483647 -2147483647 -2147483647 -2147483647 -2147483647 -2147483647 -2147483647 -2147483647 -2147483647 -2147483647 -2147483647 -2147483647 -2147483647 -2147483647 -2147483647 -2147483647 -2147483647 -2147483647 -2147483647 -2147483647 -2147483647 -2147483647 -2147483647 -2147483647 -2147483647 -2147483647 -2147483647 -2147483647 -2147483647 -2147483647 -2147483647 -2147483647 -2147483647 -2147483647 -2147483647 -2147483647 -2147483647 -2147483647 -2147483647 -2147483647 -2147483647 -2147483647 -2147483647 -2147483647 -2147483647 -2147483647 -2147483647 -2147483647 -2147483647 -2147483647 -2147483647 -2147483647 -2147483647 -2147483647 -2147483647 -2147483647 -2147483647 -2147483647 -2147483647 -2147483647 -2147483647 -2147483647 -2147483647 -2147483647 -2147483647 -2147483647 -2147483647 -2147483647 -2147483647 -2147483647 -2147483647 -2147483647 -2147483647 -2147483647 -2147483647 -2147483647 -2147483647 -2147483647 -2147483647 -2147483647 -2147483647 -2147483647 -2147483647 -2147483647 -2147483647 -2147483647 -2147483647 -2147483647 -2147483647 -2147483647 -2147483647 -2147483647 -2147483647 -2147483647 -2147483647 -2147483647 -2147483647 -2147483647 -2147483647 -2147483647 -2147483647
74 75 76 78 -2147483647 -2147483647 -2147483647 -2147483647 -2147483647 -2147483647 -2147483647 -2147483647 -2147483647 -2147483647 -2147483647 -2147483647 -2147483647 -2147483647 -2147483647 -2147483647 -2147483647 -2147483647 -2147483647 -2147483647 -2147483647 -2147483647 -2147483647 -2147483647 -2147483647 -2147483647 -2147483647 -2147483647 -2147483647 -2147483647 -2147483647 -2147483647 -2147483647 -2147483647 -2147483647 -2147483647 -2147483647 -2147483647 -2147483647 -2147483647 -2147483647 -2147483647 -2147483647 -2147483647 -2147483647 -2147483647 -2147483647 -2147483647 -2147483647 -2147483647 -2147483647 -2147483647 -2147483647 -2147483647 -2147483647 -2147483647 -2147483647 -2147483647 -2147483647 -2147483647 -2147483647 -2147483647 -2147483647 -2147483647 -2147483647 -2147483647 -2147483647 -2147483647 -2147483647 -2147483647 -2147483647 -2147483647 -2147483647 -2147483647 -2147483647 -2147483647 -2147483647 -2147483647 -2147483647 -2147483647 -2147483647 -2147483647 -2147483647 -2147483647 -2147483647 -2147483647 -2147483647 -2147483647 -2147483647 -2147483647 -2147483647 -2147483647 -2147483647 -2147483647 -2147483647 -2147483647 -2147483647 -2147483647 -2147483647 -2147483647 -2147483647 -2147483647 -2147483647 -2147483647 -2147483647 -2147483647 -2147483647 -2147483647 -2147483647 -2147483647 -2147483647 -2147483647 -2147483647 -2147483647 -2147483647 -2147483647 -2147483647 -2147483647 -2147483647 -2147483647 -2147483647 -2147483647 -2147483647 -2147483647 -2147483647 -2147483647 -2147483647 -2147483647 -2147483647 -2147483647 -2147483647 -2147483647 -2147483647 -2147483647 -2147483647 -2147483647 -2147483647 -2147483647 -2147483647 -2147483647 -2147483647 -2147483647 -2147483647 -2147483647 -2147483647 -2147483647 -2147483647 -2147483647 -2147483647 -2147483647 -2147483647 -2147483647 -2147483647 -2147483647 -2147483647 -2147483647 -2147483647 -2147483647 -2147483647 -2147483647 -2147483647 -2147483647 -2147483647 -2147483647 -2147483647 -2147483647 -2147483647 -2147483647 -2147483647 -2147483647 -2147483647 -2147483647 -2147483647 -2147483647 -2147483647 -2147483647 -2147483647 -2147483647 -2147483647 -2147483647 -2147483647 -2147483647 -2147483647 -2147483647 -2147483647 -2147483647 -2147483647 -2147483647 -2147483647 -2147483647 -2147483647 -2147483647 -2147483647 -2147483647 -2147483647 -2147483647 -2147483647 -2147483647 -2147483647 -2147483647 -2147483647 -2147483647 -2147483647 -2147483647 -2147483647 -2147483647 -2147483647 -2147483647 -2147483647 -2147483647 -2147483647 -2147483647 -2147483647 -2147483647 -2147483647 -2147483647 -2147483647 -2147483647 -2147483647 -2147483647 -2147483647 -2147483647 -2147483647 -2147483647 -2147483647 -2147483647 -2147483647 -2147483647 -2147483647 -2147483647 -2147483647 -2147483647 -2147483647 -2147483647 -2147483647 -2147483647
70 72 -2147483647 -2147483647 -2147483647 -2147483647 -2147483647 -2147483647 -2147483647 -2147483647 -2147483647 -2147483647 -2147483647 -2147483647 -2147483647 -2147483647 -2147483647 -2147483647 -2147483647 -2147483647 -2147483647 -2147483647 -2147483647 -2147483647 -2147483647 -2147483647 -2147483647 -2147483647 -2147483647 -2147483647 -2147483647 -2147483647 -2147483647 -2147483647 -2147483647 -2147483647 -2147483647 -2147483647 -2147483647 -2147483647 -2147483647 -2147483647 -2147483647 -2147483647 -2147483647 -2147483647 -2147483647 -2147483647 -2147483647 -2147483647 -2147483647 -2147483647 -2147483647 -2147483647 -2147483647 -2147483647 -2147483647 -2147483647 -2147483647 -2147483647 -2147483647 -2147483647 -2147483647 -2147483647 -2147483647 -2147483647 -2147483647 -2147483647 -2147483647 -2147483647 -2147483647 -2147483647 -2147483647 -2147483647 -2147483647 -2147483647 -2147483647 -2147483647 -2147483647 -2147483647 -2147483647 -2147483647 -2147483647 -2147483647 -2147483647 -2147483647 -2147483647 -2147483647 -2147483647 -2147483647 -2147483647 -2147483647 -2147483647 -2147483647 -2147483647 -2147483647 -2147483647 -2147483647 -2147483647 -2147483647 -2147483647 -2147483647 -2147483647 -2147483647 -2147483647 -2147483647 -2147483647 -2147483647 -2147483647 -2147483647 -2147483647 -2147483647 -2147483647 -2147483647 -2147483647 -2147483647 -2147483647 -2147483647 -2147483647 -2147483647 -2147483647 -2147483647 -2147483647 -2147483647 -2147483647 -2147483647 -2147483647 -2147483647 -2147483647 -2147483647 -2147483647 -2147483647 -2147483647 -2147483647 -2147483647 -2147483647 -2147483647 -2147483647 -2147483647 -2147483647 -2147483647 -2147483647 -2147483647 -2147483647 -2147483647 -2147483647 -2147483647 -2147483647 -2147483647 -2147483647 -2147483647 -2147483647 -2147483647 -2147483647 -2147483647 -2147483647 -2147483647 -2147483647 -2147483647 -2147483647 -2147483647 -2147483647 -2147483647 -2147483647 -2147483647 -2147483647 -2147483647 -2147483647 -2147483647 -2147483647 -2147483647 -2147483647 -2147483647 -2147483647 -2147483647 -2147483647 -2147483647 -2147483647 -2147483647 -2147483647 -2147483647 -2147483647 -2147483647 -2147483647 -2147483647 -2147483647 -2147483647 -2147483647 -2147483647 -2147483647 -2147483647 -2147483647 -2147483647 -2147483647 -2147483647 -2147483647 -2147483647 -2147483647 -2147483647 -2147483647 -2147483647 -2147483647 -2147483647 -2147483647 -2147483647 -2147483647 -2147483647 -2147483647 -2147483647 -2147483647 -2147483647 -2147483647 -2147483647 -2147483647 -2147483647 -2147483647 -2147483647 -2147483647 -2147483647 -2147483647 -2147483647 -2147483647 -2147483647 -2147483647 -2147483647 -2147483647 -2147483647 -2147483647 -2147483647 -2147483647 -2147483647 -2147483647 -2147483647 -2147483647 -2147483647 -2147483647 -2147483647 -2147483647 -2147483647 -2147483647
68 68 -2147483647 -2147483647 -2147483647 -2147483647 -2147483647 -2147483647 -2147483647 -2147483647 -2147483647 -2147483647 -2147483647 -2147483647 -2147483647 -2147483647 -2147483647 -2147483647 -2147483647 -2147483647 -2147483647 -2147483647 -2147483647 -2147483647 -2147483647 -2147483647 -2147483647 -2147483647 -2147483647 -2147483647 -2147483647 -2147483647 -2147483647 -2147483647 -2147483647 -2147483647 -2147483647 -2147483647 -2147483647 -2147483647 -2147483647 -2147483647 -2147483647 -2147483647 -2147483647 -2147483647 -2147483647 -2147483647 -2147483647 -2147483647 -2147483647 -2147483647 -2147483647 -2147483647 -2147483647 -2147483647 -2147483647 -2147483647 -2147483647 -2147483647 -2147483647 -2147483647 -2147483647 -2147483647 -2147483647 -2147483647 -2147483647 -2147483647 -2147483647 -2147483647 -2147483647 -2147483647 -2147483647 -2147483647 -2147483647 -2147483647 -2147483647 -2147483647 -2147483647 -2147483647 -2147483647 -2147483647 -2147483647 -2147483647 -2147483647 -2147483647 -2147483647 -2147483647 -2147483647 -2147483647 -2147483647 -2147483647 -2147483647 -2147483647 -2147483647 -2147483647 -2147483647 -2147483647 -2147483647 -2147483647 -2147483647 -2147483647 -2147483647 -2147483647 -2147483647 -2147483647 -2147483647 -2147483647 -2147483647 -2147483647 -2147483647 -2147483647 -2147483647 -2147483647 -2147483647 -2147483647 -2147483647 -2147483647 -2147483647 -2147483647 -2147483647 -2147483647 -2147483647 -2147483647 -2147483647 -2147483647 -2147483647 -2147483647 -2147483647 -2147483647 -2147483647 -2147483647 -2147483647 -2147483647 -2147483647 -2147483647 -2147483647 -2147483647 -2147483647 -2147483647 -2147483647 -2147483647 -2147483647 -2147483647 -2147483647 -2147483647 -2147483647 -2147483647 -2147483647 -2147483647 -2147483647 -2147483647 -2147483647 -2147483647 -2147483647 -2147483647 -2147483647 -2147483647 -2147483647 -2147483647 -2147483647 -2147483647 -2147483647 -2147483647 -2147483647 -2147483647 -2147483647 -2147483647 -2147483647 -2147483647 -2147483647 -2147483647 -2147483647 -2147483647 -2147483647 -2147483647 -2147483647 -2147483647 -2147483647 -2147483647 -2147483647 -2147483647 -2147483647 -2147483647 -2147483647 -2147483647 -2147483647 -2147483647 -2147483647 -2147483647 -2147483647 -2147483647 -2147483647 -2147483647 -2147483647 -2147483647 -2147483647 -2147483647 -2147483647 -2147483647 -2147483647 -2147483647 -2147483647 -2147483647 -2147483647 -2147483647 -2147483647 -2147483647 -2147483647 -2147483647 -2147483647 -2147483647 -2147483647 -2147483647 -2147483647 -2147483647 -2147483647 -2147483647 -2147483647 -2147483647 -2147483647 -2147483647 -2147483647 -2147483647 -2147483647 -2147483647 -2147483647 -2147483647 -2147483647 -2147483647 -2147483647 -2147483647 -2147483647 -2147483647 -2147483647 -2147483647 -2147483647 -2147483647 -2147483647 -2147483647
65 -2147483647 -2147483647 -2147483647 -2147483647 -2147483647 -2147483647 -2147483647 -2147483647 -2147483647 -2147483647 -2147483647 -2147483647 -2147483647 -2147483647 -2147483647 -2147483647 -2147483647 -2147483647 -2147483647 -2147483647 -2147483647 -2147483647 -2147483647 -2147483647 -2147483647 -2147483647 -2147483647 -2147483647 -2147483647 -2147483647 -2147483647 -2147483647 -2147483647 -2147483647 -2147483647 -2147483647 -2147483647 -2147483647 -2147483647 -2147483647 -2147483647 -2147483647 -2147483647 -2147483647 -2147483647 -2147483647 -2147483647 -2147483647 -2147483647 -2147483647 -2147483647 -2147483647 -2147483647 -2147483647 -2147483647 -2147483647 -2147483647 -2147483647 -2147483647 -2147483647 -2147483647 -2147483647 -2147483647 -2147483647 -2147483647 -2147483647 -2147483647 -2147483647 -2147483647 -2147483647 -2147483647 -2147483647 -2147483647 -2147483647 -2147483647 -2147483647 -2147483647 -2147483647 -2147483647 -2147483647 -2147483647 -2147483647 -2147483647 -2147483647 -2147483647 -2147483647 -2147483647 -2147483647 -2147483647 -2147483647 -2147483647 -2147483647 -2147483647 -2147483647 -2147483647 -2147483647 -2147483647 -2147483647 -2147483647 -2147483647 -2147483647 -2147483647 -2147483647 -2147483647 -2147483647 -2147483647 -2147483647 -2147483647 -2147483647 -2147483647 -2147483647 -2147483647 -2147483647 -2147483647 -2147483647 -2147483647 -2147483647 -2147483647 -2147483647 -2147483647 -2147483647 -2147483647 -2147483647 -2147483647 -2147483647 -2147483647 -2147483647 -2147483647 -2147483647 -2147483647 -2147483647 -2147483647 -2147483647 -2147483647 -2147483647 -2147483647 -2147483647 -2147483647 -2147483647 -2147483647 -2147483647 -2147483647 -2147483647 -2147483647 -2147483647 -2147483647 -2147483647 -2147483647 -2147483647 -2147483647 -2147483647 -2147483647 -2147483647 -2147483647 -2147483647 -2147483647 -2147483647 -2147483647 -2147483647 -2147483647 -2147483647 -2147483647 -2147483647 -2147483647 -2147483647 -2147483647 -2147483647 -2147483647 -2147483647 -2147483647 -2147483647 -2147483647 -2147483647 -2147483647 -2147483647 -2147483647 -2147483647 -2147483647 -2147483647 -2147483647 -2147483647 -2147483647 -2147483647 -2147483647 -2147483647 -2147483647 -2147483647 -2147483647 -2147483647 -2147483647 -2147483647 -2147483647 -2147483647 -2147483647 -2147483647 -2147483647 -2147483647 -2147483647 -2147483647 -2147483647 -2147483647 -2147483647 -2147483647 -2147483647 -2147483647 -2147483647 -2147483647 -2147483647 -2147483647 -2147483647 -2147483647 -2147483647 -2147483647 -2147483647 -2147483647 -2147483647 -2147483647 -2147483647 -2147483647 -2147483647 -2147483647 -2147483647 -2147483647 -2147483647 -2147483647 -2147483647 -2147483647 -2147483647 -2147483647 -2147483647 -2147483647 -2147483647 -2147483647 -2147483647 -2147483647 -2147483647 -2147483647 -2147483647 -2147483647
-2147483647 -2147483647 -2147483647 -2147483647 -2147483647 -2147483647 -2147483647 -2147483647 -2147483647 -2147483647 -2147483647 -2147483647 -2147483647 -2147483647 -2147483647 -2147483647 -2147483647 -2147483647 -2147483647 -2147483647 -2147483647 -2147483647 -2147483647 -2147483647 -2147483647 -2147483647 -2147483647 -2147483647 -2147483647 -2147483647 -2147483647 -2147483647 -2147483647 -2147483647 -2147483647 -2147483647 -2147483647 -2147483647 -2147483647 -2147483647 -2147483647 -2147483647 -2147483647 -2147483647 -2147483647 -2147483647 -2147483647 -2147483647 -2147483647 -2147483647 -2147483647 -2147483647 -2147483647 -2147483647 -2147483647 -2147483647 -2147483647 -2147483647 -2147483647 -2147483647 -2147483647 -2147483647 -2147483647 -2147483647 -2147483647 -2147483647 -2147483647 -2147483647 -2147483647 -2147483647 -2147483647 -2147483647 -2147483647 -2147483647 -2147483647 -2147483647 -2147483647 -2147483647 -2147483647 -2147483647 -2147483647 -2147483647 -2147483647 -2147483647 -2147483647 -2147483647 -2147483647 -2147483647 -2147483647 -2147483647 -2147483647 -2147483647 -2147483647 -2147483647 -2147483647 -2147483647 -2147483647 -2147483647 -2147483647 -2147483647 -2147483647 -2147483647 -2147483647 -2147483647 -2147483647 -2147483647 -2147483647 -2147483647 -2147483647 -2147483647 -2147483647 -2147483647 -2147483647 -2147483647 -2147483647 -2147483647 -2147483647 -2147483647 -2147483647 -2147483647 -2147483647 -2147483647 -2147483647 -2147483647 -2147483647 -2147483647 -2147483647 -2147483647 -2147483647 -2147483647 -2147483647 -2147483647 -2147483647 -2147483647 -2147483647 -2147483647 -2147483647 -2147483647 -2147483647 -2147483647 -2147483647 -2147483647 -2147483647 -2147483647 -2147483647 -2147483647 -2147483647 -2147483647 -2147483647 -2147483647 -2147483647 -2147483647 -2147483647 -2147483647 -2147483647 -2147483647 -2147483647 -2147483647 -2147483647 -2147483647 -2147483647 -2147483647 -2147483647 -2147483647 -2147483647 -2147483647 -2147483647 -2147483647 -2147483647 -2147483647 -2147483647 -2147483647 -2147483647 -2147483647 -2147483647 -2147483647 -2147483647 -2147483647 -2147483647 -2147483647 -2147483647 -2147483647 -2147483647 -2147483647 -2147483647 -2147483647 -2147483647 -2147483647 -2147483647 -2147483647 -2147483647 -2147483647 -2147483647 -2147483647 -2147483647 -2147483647 -2147483647 -2147483647 -2147483647 -2147483647 -2147483647 -2147483647 -2147483647 -2147483647 -2147483647 -2147483647 -2147483647 -2147483647 -2147483647 -2147483647 -2147483647 -2147483647 -2147483647 -2147483647 -2147483647 -2147483647 -2147483647 -2147483647 -2147483647 -2147483647 -2147483647 -2147483647 -2147483647 -2147483647 -2147483647 -2147483647 -2147483647 -2147483647 -2147483647 -2147483647 -2147483647 -2147483647 -2147483647 -2147483647 -2147483647 -2147483647 -2147483647 -2147483647 -2147483647 -2147483647
-2147483647 -2147483647 -2147483647 -2147483647 -2147483647 -2147483647 -2147483647 -2147483647 -2147483647 -2147483647 -2147483647 -2147483647 -2147483647 -2147483647 -2147483647 -2147483647 -2147483647 -2147483647 -2147483647 -2147483647 -2147483647 -2147483647 -2147483647 -2147483647 -2147483647 -2147483647 -2147483647 -2147483647 -2147483647 -2147483647 -2147483647 -2147483647 -2147483647 -2147483647 -2147483647 -2147483647 -2147483647 -2147483647 -2147483647 -2147483647 -2147483647 -2147483647 -2147483647 -2147483647 -2147483647 -2147483647 -2147483647 -2147483647 -2147483647 -2147483647 -2147483647 -2147483647 -2147483647 -2147483647 -2147483647 -2147483647 -2147483647 -2147483647 -2147483647 -2147483647 -2147483647 -2147483647 -2147483647 -2147483647 -2147483647 -2147483647 -2147483647 -2147483647 -2147483647 -2147483647 -2147483647 -2147483647 -2147483647 -2147483647 -2147483647 -2147483647 -2147483647 -2147483647 -2147483647 -2147483647 -2147483647 -2147483647 -2147483647 -2147483647 -2147483647 -2147483647 -2147483647 -2147483647 -2147483647 -2147483647 -2147483647 -2147483647 -2147483647 -2147483647 -2147483647 -2147483647 -2147483647 -2147483647 -2147483647 -2147483647 -2147483647 -2147483647 -2147483647 -2147483647 -2147483647 -2147483647 -2147483647 -2147483647 -2147483647 -2147483647 -2147483647 -2147483647 -2147483647 -2147483647 -2147483647 -2147483647 -2147483647 -2147483647 -2147483647 -2147483647 -2147483647 -2147483647 -2147483647 -2147483647 -2147483647 -2147483647 -2147483647 -2147483647 -2147483647 -2147483647 -2147483647 -2147483647 -2147483647 -2147483647 -2147483647 -2147483647 -2147483647 -2147483647 -2147483647 -2147483647 -2147483647 -2147483647 -2147483647 -2147483647 -2147483647 -2147483647 -2147483647 -2147483647 -2147483647 -2147483647 -2147483647 -2147483647 -2147483647 -2147483647 -2147483647 -2147483647 -2147483647 -2147483647 -2147483647 -2147483647 -2147483647 -2147483647 -2147483647 -2147483647 -2147483647 -2147483647 -2147483647 -2147483647 -2147483647 -2147483647 -2147483647 -2147483647 -2147483647 -2147483647 -2147483647 -2147483647 -2147483647 -2147483647 -2147483647 -2147483647 -2147483647 -2147483647 -2147483647 -2147483647 -2147483647 -2147483647 -2147483647 -2147483647 -2147483647 -2147483647 -2147483647 -2147483647 -2147483647 -2147483647 -2147483647 -2147483647 -2147483647 -2147483647 -2147483647 -2147483647 -2147483647 -2147483647 -2147483647 -2147483647 -2147483647 -2147483647 -2147483647 -2147483647 -2147483647 -2147483647 -2147483647 -2147483647 -2147483647 -2147483647 -2147483647 -2147483647 -2147483647 -2147483647 -2147483647 -2147483647 -2147483647 -2147483647 -2147483647 -2147483647 -2147483647 -2147483647 -2147483647 -2147483647 -2147483647 -2147483647 -2147483647 -2147483647 -2147483647 -2147483647 -2147483647 -2147483647 -2147483647 -2147483647 -2147483647 -2147483647
-2147483647 -2147483647 -2147483647 -2147483647 -2147483647 -2147483647 -2147483647 -2147483647 -2147483647 -2147483647 -2147483647 -2147483647 -2147483647 -2147483647 -2147483647 -2147483647 -2147483647 -2147483647 -2147483647 -2147483647 -2147483647 -2147483647 -2147483647 -2147483647 -2147483647 -2147483647 -2147483647 -2147483647 -2147483647 -2147483647 -2147483647 -2147483647 -2147483647 -2147483647 -2147483647 -2147483647 -2147483647 -2147483647 -2147483647 -2147483647 -2147483647 -2147483647 -2147483647 -2147483647 -2147483647 -2147483647 -2147483647 -2147483647 -2147483647 -2147483647 -2147483647 -2147483647 -2147483647 -2147483647 -2147483647 -2147483647 -2147483647 -2147483647 -2147483647 -2147483647 -2147483647 -2147483647 -2147483647 -2147483647 -2147483647 -2147483647 -2147483647 -2147483647 -2147483647 -2147483647 -2147483647 -2147483647 -2147483647 -2147483647 -2147483647 -2147483647 -2147483647 -2147483647 -2147483647 -2147483647 -2147483647 -2147483647 -2147483647 -2147483647 -2147483647 -2147483647 -2147483647 -2147483647 -2147483647 -2147483647 -2147483647 -2147483647 -2147483647 -2147483647 -2147483647 -2147483647 -2147483647 -2147483647 -2147483647 -2147483647 -2147483647 -2147483647 -2147483647 -2147483647 -2147483647 -2147483647 -2147483647 -2147483647 -2147483647 -2147483647 -2147483647 -2147483647 -2147483647 -2147483647 -2147483647 -2147483647 -2147483647 -2147483647 -2147483647 -2147483647 -2147483647 -2147483647 -2147483647 -2147483647 -2147483647 -2147483647 -2147483647 -2147483647 -2147483647 -2147483647 -2147483647 -2147483647 -2147483647 -2147483647 -2147483647 -2147483647 -2147483647 -2147483647 -2147483647 -2147483647 -2147483647 -2147483647 -2147483647 -2147483647 -2147483647 -2147483647 -2147483647 -2147483647 -2147483647 -2147483647 -2147483647 -2147483647 -2147483647 -2147483647 -2147483647 -2147483647 -2147483647 -2147483647 -2147483647 -2147483647 -2147483647 -2147483647 -2147483647 -2147483647 -2147483647 -2147483647 -2147483647 -2147483647 -2147483647 -2147483647 -2147483647 -2147483647 -2147483647 -2147483647 -2147483647 -2147483647 -2147483647 -2147483647 -2147483647 -2147483647 -2147483647 -2147483647 -2147483647 -2147483647 -2147483647 -2147483647 -2147483647 -2147483647 -2147483647 -2147483647 -2147483647 -2147483647 -2147483647 -2147483647 -2147483647 -2147483647 -2147483647 -2147483647 -2147483647 -2147483647 -2147483647 -2147483647 -2147483647 -2147483647 -2147483647 -2147483647 -2147483647 -2147483647 -2147483647 -2147483647 -2147483647 -2147483647 -2147483647 -2147483647 -2147483647 -2147483647 -2147483647 -2147483647 -2147483647 -2147483647 -2147483647 -2147483647 -2147483647 -2147483647 -2147483647 -2147483647 -2147483647 -2147483647 -2147483647 -2147483647 -2147483647 -2147483647 -2147483647 -2147483647 -2147483647 -2147483647 -2147483647 -2147483647 -2147483647 -2147483647
