# Supplementary material for: Catchments catch all in South African coastal lowlands: topography and palaeoclimate restricted gene flow in Nymania capensis (Meliaceae)—a multilocus phylogeographic and distribution modelling approach
Source: PeerJ. 2017 Jan 31;5:e2965. doi: 10.7717/peerj.2965 (PMC5289106; doi:10.7717/peerj.2965)
Supplement: Supplemental Information 2 — See the Readme for file descriptions. This zip file includes all DNA alignments. [file peerj-05-2965-s002.zip › SupplementalInformationFiles/SDM.Data/Current/bio04.t.seasonality.asc]

NCOLS 240 
NROWS 84 
XLLCORNER 20 
YLLCORNER -35 
CELLSIZE 0.0416666666666667 
NODATA_value -2147483647 
4675 4726 4766 4821 4875 4899 4958 5008 5030 5037 5081 5115 5160 5200 5246 5277 5275 5287 5289 5308 5345 5387 5388 5412 5421 5456 5462 5485 5491 5490 5483 5460 5469 5469 5462 5469 5458 5463 5440 5406 5431 5414 5387 5379 5361 5345 5351 5329 5325 5313 5301 5318 5293 5293 5300 5294 5284 5268 5239 5235 5250 5236 5233 5254 5259 5259 5290 5277 5279 5260 5286 5301 5320 5336 5345 5384 5393 5368 5342 5321 5316 5312 5329 5302 5284 5281 5270 5231 5245 5211 5211 5189 5174 5161 5131 5116 5097 5077 5064 5043 5038 5005 5021 4996 4963 4945 4928 4936 4908 4895 4892 4878 4844 4827 4803 4803 4742 4749 4728 4707 4689 4710 4708 4719 4729 4736 4746 4745 4764 4794 4808 4799 4792 4816 4814 4777 4781 4807 4800 4796 4777 4763 4757 4737 4742 4742 4589 4598 4584 4570 4551 4550 4522 4530 4527 4512 4483 4441 4409 4361 4331 4273 4205 4131 4051 4020 4021 3975 4104 4153 4116 3988 3963 4007 3923 3842 3784 3739 3726 3761 3732 3675 3552 3450 3405 3504 3472 3452 3410 3370 3363 3384 3382 3398 3378 3369 3375 3358 3376 3357 3335 3302 3333 3395 3394 3380 3390 3407 3407 3385 3327 3287 3165 3108 3034 3007 2939 2877 2821 2713 2599 2504 2440 2434 2299 2199 2117 2105 2089 2026 1996 1962 1972 1986 -2147483647 -2147483647 -2147483647 -2147483647 -2147483647 -2147483647
4674 4713 4744 4785 4847 4895 4955 4981 5000 5030 5051 5095 5151 5200 5220 5247 5266 5275 5326 5283 5311 5326 5334 5363 5395 5419 5422 5474 5476 5470 5456 5449 5463 5462 5462 5457 5447 5453 5441 5408 5387 5383 5383 5356 5370 5349 5340 5343 5306 5283 5281 5267 5251 5240 5253 5255 5254 5233 5225 5228 5227 5203 5199 5214 5228 5237 5230 5251 5229 5223 5249 5235 5265 5300 5309 5317 5303 5310 5318 5290 5285 5284 5271 5283 5241 5254 5216 5203 5201 5190 5172 5172 5133 5126 5097 5079 5064 5031 5031 5015 4987 4977 4977 4959 4926 4908 4890 4886 4890 4854 4826 4807 4808 4787 4774 4741 4725 4693 4695 4674 4664 4667 4669 4676 4690 4712 4716 4722 4723 4742 4750 4748 4780 4785 4754 4762 4767 4760 4748 4739 4736 4719 4710 4703 4681 4643 4549 4527 4525 4506 4500 4494 4460 4461 4452 4442 4414 4385 4340 4281 4259 4204 4157 4093 4067 3988 3992 3965 3958 3990 3975 3912 3878 3924 3900 3790 3731 3704 3667 3673 3693 3652 3476 3387 3361 3520 3416 3357 3305 3325 3295 3309 3289 3309 3329 3287 3358 3314 3326 3325 3299 3244 3301 3328 3339 3346 3319 3358 3371 3357 3318 3276 3192 3097 3021 2984 2915 2868 2785 2725 2586 2396 2319 2241 2274 2220 2099 2037 2017 1981 1966 1961 1975 -2147483647 -2147483647 -2147483647 -2147483647 -2147483647 -2147483647 -2147483647
4664 4691 4711 4762 4844 4885 4943 4962 5000 5000 5026 5082 5113 5167 5209 5238 5264 5286 5303 5313 5311 5318 5342 5343 5375 5406 5432 5432 5445 5414 5420 5416 5429 5429 5456 5423 5436 5459 5431 5424 5394 5363 5352 5368 5341 5325 5326 5298 5273 5282 5241 5232 5222 5212 5213 5200 5210 5194 5194 5199 5174 5167 5174 5190 5190 5190 5221 5213 5228 5216 5226 5205 5226 5254 5264 5284 5268 5273 5273 5284 5261 5257 5262 5234 5202 5225 5202 5191 5177 5163 5177 5144 5117 5105 5083 5049 5019 5010 4994 4981 4976 4943 4929 4907 4903 4890 4868 4861 4842 4830 4798 4764 4769 4760 4715 4708 4683 4665 4641 4646 4623 4614 4612 4626 4658 4662 4672 4683 4675 4681 4720 4718 4724 4732 4737 4733 4719 4696 4697 4692 4675 4648 4675 4651 4608 4558 4470 4459 4475 4470 4438 4405 4430 4430 4411 4394 4359 4326 4270 4233 4216 4205 4151 4081 4043 3985 4002 3963 3921 3889 3840 3839 3829 3918 3831 3781 3701 3686 3600 3537 3562 3571 3473 3360 3302 3416 3270 3247 3243 3239 3227 3240 3234 3243 3243 3240 3263 3271 3286 3270 3287 3281 3296 3272 3265 3260 3249 3315 3320 3280 3272 3225 3130 3080 3027 2949 2881 2808 2733 2629 2536 2381 2285 2216 2162 2115 2056 2036 2001 1955 1969 -2147483647 -2147483647 -2147483647 -2147483647 -2147483647 -2147483647 -2147483647 -2147483647 -2147483647
4664 4683 4681 4743 4809 4852 4936 4970 4998 4997 5049 5082 5098 5149 5179 5229 5240 5272 5295 5306 5322 5323 5358 5379 5346 5381 5407 5409 5423 5437 5419 5412 5427 5428 5438 5427 5414 5430 5399 5393 5372 5378 5384 5351 5340 5329 5303 5269 5269 5251 5243 5226 5179 5182 5174 5171 5182 5170 5158 5158 5138 5130 5134 5154 5160 5149 5172 5171 5167 5193 5182 5193 5193 5195 5223 5213 5209 5209 5170 5234 5214 5232 5200 5214 5217 5211 5196 5150 5145 5144 5128 5117 5085 5068 5051 5023 5002 4976 4948 4935 4915 4917 4890 4878 4864 4853 4820 4806 4787 4787 4763 4732 4732 4700 4682 4657 4671 4671 4646 4599 4578 4577 4587 4593 4598 4628 4621 4647 4647 4642 4679 4700 4687 4679 4699 4694 4695 4678 4654 4648 4639 4598 4605 4551 4458 4426 4451 4480 4495 4454 4410 4377 4379 4382 4350 4342 4304 4268 4208 4181 4161 4181 4160 4062 3934 3928 3924 3909 3885 3843 3805 3841 3768 3732 3772 3673 3599 3535 3485 3474 3551 3541 3444 3279 3253 3291 3251 3177 3174 3185 3162 3145 3150 3181 3181 3189 3203 3206 3230 3234 3216 3240 3226 3186 3179 3190 3211 3267 3224 3189 3187 3144 3053 3012 2971 2898 2828 2744 2690 2602 2469 2341 2246 2194 2130 2096 2026 1994 1972 1985 -2147483647 -2147483647 -2147483647 -2147483647 -2147483647 -2147483647 -2147483647 -2147483647 -2147483647 -2147483647
4646 4660 4654 4725 4775 4875 4926 4965 4991 5019 5034 5050 5080 5107 5158 5210 5233 5264 5254 5299 5312 5328 5323 5344 5360 5342 5355 5387 5405 5410 5405 5399 5408 5418 5430 5409 5421 5412 5376 5371 5382 5362 5351 5342 5334 5286 5252 5252 5230 5220 5190 5170 5160 5134 5148 5130 5130 5112 5112 5112 5112 5085 5094 5120 5121 5116 5110 5135 5121 5122 5125 5158 5157 5169 5180 5169 5169 5135 5187 5202 5196 5200 5198 5211 5173 5171 5162 5155 5139 5112 5107 5075 5068 5057 5016 4991 4963 4934 4912 4879 4899 4866 4855 4830 4818 4806 4780 4747 4746 4754 4731 4711 4677 4666 4638 4645 4640 4629 4601 4565 4557 4557 4566 4583 4566 4573 4593 4604 4595 4606 4656 4668 4666 4636 4646 4656 4660 4647 4624 4581 4561 4571 4560 4510 4394 4455 4443 4432 4412 4400 4358 4378 4343 4308 4291 4267 4253 4228 4174 4122 4092 4054 4013 3969 3955 3927 3839 3845 3881 3817 3794 3761 3757 3695 3636 3609 3554 3501 3463 3433 3505 3403 3365 3249 3209 3265 3166 3118 3114 3139 3119 3119 3059 3111 3141 3137 3147 3158 3137 3133 3144 3158 3172 3147 3083 3111 3156 3184 3117 3122 3111 3037 2976 2922 2911 2848 2771 2687 2572 2514 2467 2382 2259 2164 2108 2068 2037 -2147483647 -2147483647 -2147483647 -2147483647 -2147483647 -2147483647 -2147483647 -2147483647 -2147483647 -2147483647 -2147483647 -2147483647 -2147483647
4636 4676 4676 4726 4815 4869 4897 4955 4988 4997 5032 5043 5036 5075 5136 5165 5212 5234 5296 5289 5282 5281 5274 5306 5325 5343 5332 5342 5361 5385 5372 5357 5377 5400 5413 5418 5402 5404 5383 5358 5349 5345 5339 5306 5297 5290 5237 5219 5210 5194 5147 5179 5137 5121 5111 5106 5104 5092 5082 5071 5061 5050 5075 5084 5087 5094 5070 5072 5095 5100 5094 5091 5101 5119 5113 5120 5129 5149 5142 5156 5156 5167 5162 5159 5166 5145 5148 5138 5108 5105 5083 5087 5061 5028 5010 4961 4924 4919 4863 4850 4848 4833 4813 4796 4783 4757 4737 4741 4710 4710 4655 4661 4655 4631 4615 4593 4593 4589 4568 4539 4536 4548 4541 4513 4537 4549 4553 4572 4578 4602 4619 4619 4607 4598 4599 4603 4606 4564 4549 4550 4537 4550 4509 4504 4402 4378 4381 4392 4360 4333 4306 4288 4300 4265 4253 4201 4188 4174 4139 4095 4045 4030 3985 3946 3881 3876 3882 3865 3847 3741 3752 3735 3705 3681 3590 3539 3505 3453 3401 3463 3374 3264 3248 3186 3128 3129 3109 3091 3046 3045 3075 3072 3036 3001 3035 3082 3073 3087 3097 3111 3125 3083 3049 3060 3060 3081 3093 3087 3053 3027 3018 3011 2945 2791 2831 2784 2698 2625 2499 2404 2398 2309 2213 2143 2064 2056 -2147483647 -2147483647 -2147483647 -2147483647 -2147483647 -2147483647 -2147483647 -2147483647 -2147483647 -2147483647 -2147483647 -2147483647 -2147483647 -2147483647
4584 4638 4696 4787 4841 4889 4915 4956 4993 4990 5000 5012 5047 5070 5141 5142 5161 5191 5254 5267 5291 5286 5274 5256 5287 5317 5323 5326 5353 5358 5362 5339 5359 5382 5406 5413 5398 5391 5347 5347 5360 5322 5305 5283 5264 5273 5236 5209 5180 5159 5140 5113 5110 5107 5098 5067 5067 5045 5039 5033 5035 5045 5048 5044 5038 5035 5030 5045 5023 5030 5046 5046 5051 5077 5089 5074 5091 5099 5096 5097 5114 5114 5120 5140 5140 5140 5138 5115 5115 5109 5102 5062 5039 5009 4987 4944 4900 4883 4849 4817 4826 4793 4781 4775 4763 4734 4693 4689 4642 4673 4631 4625 4624 4603 4611 4564 4543 4532 4511 4515 4500 4490 4489 4469 4504 4532 4532 4555 4568 4577 4586 4567 4554 4576 4568 4556 4540 4529 4506 4511 4501 4489 4485 4470 4402 4323 4336 4311 4299 4258 4240 4208 4208 4227 4200 4152 4107 4136 4120 4094 4004 4003 3950 3904 3862 3819 3814 3803 3822 3803 3760 3677 3645 3625 3538 3484 3453 3405 3364 3365 3329 3210 3167 3122 3086 3080 3070 3027 3018 2983 2977 2999 2997 3002 2991 3050 3048 3068 3041 3028 3051 3028 2990 3030 3013 3030 2999 3001 2968 2983 2984 2903 2802 2696 2703 2701 2644 2510 2477 2376 2244 2209 2144 2075 2064 -2147483647 -2147483647 -2147483647 -2147483647 -2147483647 -2147483647 -2147483647 -2147483647 -2147483647 -2147483647 -2147483647 -2147483647 -2147483647 -2147483647 -2147483647
4576 4647 4695 4745 4745 4858 4918 4918 5008 4989 5002 5015 5049 5107 5119 5128 5126 5150 5219 5248 5245 5289 5280 5276 5265 5293 5316 5312 5336 5330 5335 5346 5350 5359 5388 5394 5369 5370 5346 5337 5314 5309 5284 5273 5243 5245 5221 5190 5153 5144 5121 5096 5069 5083 5073 5068 5017 4996 4977 4992 5009 4991 4993 4968 4975 4982 4978 4984 4974 4963 4969 4979 5015 5033 5043 5044 5049 5065 5077 5078 5088 5095 5077 5119 5121 5109 5124 5109 5091 5093 5086 5048 5020 4971 4923 4901 4874 4843 4793 4798 4798 4778 4754 4729 4710 4681 4659 4633 4629 4606 4561 4574 4567 4550 4550 4515 4504 4511 4467 4478 4466 4446 4455 4444 4451 4502 4498 4523 4530 4529 4527 4538 4528 4510 4537 4512 4471 4472 4445 4471 4449 4439 4426 4406 4379 4325 4266 4271 4255 4213 4183 4140 4139 4152 4166 4128 4066 4079 4095 4018 3962 3979 3951 3910 3853 3826 3852 3778 3833 3789 3746 3718 3614 3581 3493 3465 3397 3353 3302 3285 3221 3162 3108 3074 3022 2996 2966 2960 2966 2963 2948 2938 2917 2853 2884 2966 2998 2999 2991 2972 2979 2979 2960 2973 2960 2960 2960 2933 2922 2904 2906 2836 2783 2657 2571 2568 2565 2481 2346 2283 2213 2173 2097 2074 2035 -2147483647 -2147483647 -2147483647 -2147483647 -2147483647 -2147483647 -2147483647 -2147483647 -2147483647 -2147483647 -2147483647 -2147483647 -2147483647 -2147483647 -2147483647
4563 4602 4667 4706 4750 4846 4909 4917 4948 5005 4994 4957 5010 5073 5099 5088 5099 5139 5170 5210 5205 5245 5254 5299 5300 5270 5294 5309 5292 5301 5288 5311 5327 5343 5378 5390 5377 5350 5329 5313 5314 5259 5244 5249 5221 5211 5164 5140 5117 5111 5094 5053 5045 5067 5023 5012 4987 4975 4967 4976 4953 4972 4956 4947 4940 4944 4946 4941 4943 4955 4929 4941 4950 4958 4978 4989 4983 4994 5033 5015 5035 5047 5055 5055 5073 5096 5089 5083 5063 5054 5039 5006 4980 4924 4910 4848 4825 4804 4797 4783 4753 4745 4719 4685 4659 4651 4625 4581 4576 4549 4536 4522 4507 4499 4463 4456 4453 4464 4455 4418 4411 4419 4394 4422 4425 4452 4465 4467 4488 4507 4502 4521 4500 4478 4484 4419 4373 4386 4406 4405 4398 4410 4399 4389 4345 4285 4270 4243 4206 4144 4126 4106 4069 4096 4115 4101 4098 4078 4064 3985 3937 3958 4014 3940 3887 3813 3842 3749 3733 3760 3718 3634 3627 3568 3468 3402 3344 3323 3300 3216 3194 3163 3090 3030 3007 2970 2918 2915 2884 2882 2863 2815 2797 2755 2863 2902 2918 2909 2935 2913 2915 2927 2916 2910 2901 2905 2864 2861 2879 2835 2800 2738 2673 2621 2549 2484 2385 2335 2295 2240 2158 2121 2076 2058 -2147483647 -2147483647 -2147483647 -2147483647 -2147483647 -2147483647 -2147483647 -2147483647 -2147483647 -2147483647 -2147483647 -2147483647 -2147483647 -2147483647 -2147483647 -2147483647
4568 4625 4673 4762 4823 4879 4893 4898 4932 4986 4994 4958 4992 5043 5049 5051 5094 5132 5161 5183 5205 5222 5233 5264 5290 5282 5282 5279 5305 5300 5273 5277 5280 5301 5337 5346 5346 5335 5308 5301 5278 5235 5219 5214 5194 5171 5141 5096 5080 5080 5053 5026 5010 5012 5004 4979 4962 4928 4928 4933 4926 4950 4923 4906 4914 4896 4922 4911 4911 4905 4865 4865 4887 4878 4904 4938 4944 4954 4973 4981 4982 4973 5008 5024 5034 5033 5028 5066 5069 5029 5041 4966 4925 4907 4882 4840 4813 4807 4770 4756 4720 4696 4673 4634 4615 4602 4562 4560 4529 4497 4501 4511 4487 4457 4431 4427 4409 4416 4402 4368 4377 4377 4374 4371 4408 4414 4434 4433 4442 4468 4496 4507 4500 4482 4458 4443 4399 4363 4374 4366 4360 4358 4330 4301 4304 4268 4203 4186 4137 4072 4076 4046 4049 4026 4024 4022 4028 4036 4029 4010 4030 4005 3992 3949 3946 3891 3836 3733 3705 3626 3642 3605 3579 3546 3486 3399 3357 3325 3244 3161 3126 3075 3046 2990 2970 2912 2907 2827 2843 2805 2808 2748 2733 2765 2836 2848 2816 2827 2855 2827 2825 2848 2851 2853 2831 2819 2785 2788 2788 2763 2730 2694 2644 2581 2540 2430 2344 2268 2207 2171 2121 2080 2050 -2147483647 -2147483647 -2147483647 -2147483647 -2147483647 -2147483647 -2147483647 -2147483647 -2147483647 -2147483647 -2147483647 -2147483647 -2147483647 -2147483647 -2147483647 -2147483647 -2147483647
4601 4661 4673 4767 4809 4809 4798 4865 4911 4959 4977 4980 4970 5020 5013 5024 5056 5083 5117 5155 5182 5196 5228 5245 5268 5270 5269 5259 5245 5243 5266 5285 5261 5292 5287 5302 5320 5294 5299 5276 5233 5200 5187 5143 5160 5128 5101 5057 5058 5030 5036 5022 4988 4980 4966 4959 4933 4920 4895 4883 4885 4879 4883 4870 4862 4872 4854 4845 4871 4839 4825 4798 4817 4837 4868 4920 4911 4909 4936 4937 4953 4979 4970 4988 5004 5006 5011 5013 5024 5033 5035 4943 4941 4900 4870 4849 4809 4765 4722 4709 4682 4669 4637 4608 4560 4525 4473 4432 4428 4440 4428 4397 4409 4396 4381 4376 4382 4367 4378 4343 4339 4333 4323 4347 4357 4382 4379 4406 4406 4426 4459 4480 4491 4473 4435 4360 4366 4355 4355 4324 4305 4286 4299 4268 4260 4207 4192 4140 4082 4041 4020 3984 3996 3991 3997 3995 3985 3957 3981 3938 3952 3934 3949 3946 3908 3835 3740 3700 3723 3621 3598 3587 3500 3477 3459 3408 3345 3296 3208 3154 3091 3023 2986 2941 2922 2910 2853 2799 2772 2745 2731 2704 2715 2758 2770 2758 2728 2743 2746 2709 2759 2776 2789 2775 2734 2745 2737 2733 2720 2683 2650 2593 2533 2509 2426 2411 2354 2272 2199 2131 2099 2079 -2147483647 -2147483647 -2147483647 -2147483647 -2147483647 -2147483647 -2147483647 -2147483647 -2147483647 -2147483647 -2147483647 -2147483647 -2147483647 -2147483647 -2147483647 -2147483647 -2147483647 -2147483647
4645 4679 4719 4772 4793 4798 4718 4841 4916 4960 4986 4911 4940 4923 4963 4921 5011 5045 5100 5107 5153 5175 5208 5214 5201 5223 5225 5230 5230 5256 5270 5256 5243 5249 5205 5242 5271 5268 5234 5249 5211 5154 5121 5136 5134 5077 5044 5046 5022 5012 4990 4960 4963 4933 4926 4898 4885 4871 4851 4849 4837 4837 4843 4824 4823 4811 4821 4790 4801 4786 4752 4735 4757 4806 4836 4830 4852 4842 4875 4887 4898 4926 4929 4942 4982 4995 5004 4977 4957 5002 4998 4973 4931 4877 4856 4800 4763 4730 4695 4675 4646 4636 4624 4568 4527 4504 4460 4397 4413 4440 4409 4344 4335 4375 4349 4361 4363 4352 4339 4321 4293 4316 4322 4313 4314 4326 4321 4339 4386 4387 4435 4447 4447 4461 4402 4378 4379 4304 4295 4292 4292 4256 4237 4260 4203 4150 4165 4051 4040 4003 3968 3942 3926 3924 3943 3962 3939 3925 3944 3870 3911 3871 3833 3894 3862 3862 3759 3709 3671 3641 3570 3546 3506 3445 3425 3381 3328 3261 3187 3094 3030 2997 2961 2917 2893 2848 2811 2806 2753 2704 2675 2661 2687 2693 2689 2640 2628 2680 2650 2662 2691 2718 2718 2687 2684 2632 2637 2632 2637 2602 2580 2482 2426 2443 2348 2296 2266 2208 2153 2099 2067 -2147483647 -2147483647 -2147483647 -2147483647 -2147483647 -2147483647 -2147483647 -2147483647 -2147483647 -2147483647 -2147483647 -2147483647 -2147483647 -2147483647 -2147483647 -2147483647 -2147483647 -2147483647 -2147483647
4757 4618 4661 4732 4787 4827 4746 4758 4846 4924 4947 4844 4892 4838 4966 4978 4905 4965 4994 5026 5112 5158 5153 5158 5147 5151 5168 5203 5230 5236 5251 5206 5186 5182 5166 5159 5187 5217 5193 5155 5123 5137 5103 5073 5093 5039 4978 4978 4978 4969 4957 4953 4925 4898 4881 4863 4828 4832 4816 4804 4804 4782 4799 4788 4799 4775 4801 4776 4771 4759 4715 4680 4680 4687 4737 4776 4804 4827 4843 4853 4863 4883 4882 4882 4921 4943 4962 4961 4910 4928 4912 4913 4872 4851 4756 4702 4724 4711 4674 4637 4612 4597 4587 4559 4516 4486 4419 4350 4377 4424 4367 4282 4282 4327 4326 4295 4310 4294 4295 4283 4285 4267 4271 4252 4276 4267 4283 4318 4348 4353 4367 4394 4425 4438 4397 4378 4324 4261 4268 4274 4265 4238 4241 4239 4216 4172 4092 4040 4029 3944 3892 3887 3884 3893 3925 3883 3879 3854 3874 3874 3880 3882 3844 3861 3822 3805 3766 3657 3634 3627 3547 3496 3446 3411 3380 3315 3281 3222 3160 3057 2981 2947 2924 2889 2869 2846 2782 2744 2731 2693 2655 2608 2609 2625 2634 2587 2552 2553 2566 2573 2590 2627 2632 2639 2616 2602 2551 2555 2567 2538 2498 2421 2354 2365 2311 2246 2164 2154 2100 2095 -2147483647 -2147483647 -2147483647 -2147483647 -2147483647 -2147483647 -2147483647 -2147483647 -2147483647 -2147483647 -2147483647 -2147483647 -2147483647 -2147483647 -2147483647 -2147483647 -2147483647 -2147483647 -2147483647 -2147483647
5032 4703 4745 4799 4775 4674 4686 4785 4892 4924 4924 4782 4833 4794 4816 4938 4937 4875 4864 4859 4982 5108 5130 5130 5084 5070 5132 5162 5192 5223 5214 5162 5158 5138 5138 5115 5134 5117 5109 5092 5076 5095 5078 5097 5049 5034 4992 4967 4938 4939 4922 4876 4858 4875 4852 4808 4792 4761 4775 4777 4766 4747 4747 4743 4755 4748 4758 4718 4709 4675 4670 4636 4620 4669 4704 4755 4759 4787 4776 4808 4830 4852 4875 4887 4877 4879 4879 4926 4855 4811 4819 4848 4829 4774 4677 4673 4681 4637 4604 4600 4597 4557 4525 4493 4425 4417 4415 4318 4254 4309 4298 4215 4194 4221 4270 4239 4248 4249 4262 4253 4235 4239 4224 4236 4237 4226 4242 4273 4295 4335 4332 4379 4410 4433 4410 4362 4285 4215 4199 4241 4263 4246 4221 4185 4189 4148 4083 4042 3979 3903 3873 3875 3833 3821 3860 3828 3791 3763 3789 3841 3803 3833 3833 3829 3773 3726 3726 3698 3625 3574 3518 3418 3387 3352 3319 3262 3253 3202 3109 3002 2947 2919 2888 2840 2814 2800 2798 2745 2693 2609 2591 2596 2572 2538 2541 2512 2499 2502 2511 2512 2544 2547 2547 2547 2557 2542 2510 2471 2461 2450 2412 2396 2305 2258 2228 2201 2137 2090 2074 -2147483647 -2147483647 -2147483647 -2147483647 -2147483647 -2147483647 -2147483647 -2147483647 -2147483647 -2147483647 -2147483647 -2147483647 -2147483647 -2147483647 -2147483647 -2147483647 -2147483647 -2147483647 -2147483647 -2147483647 -2147483647
5086 4924 4749 4843 4831 4730 4669 4823 4870 4852 4886 4828 4744 4805 4753 4858 4905 4898 4885 4830 4965 5082 5105 5104 5055 5066 5089 5153 5149 5165 5157 5094 5091 5044 5051 5083 5044 5033 5061 4978 4901 5008 5009 5021 5001 4964 4962 4931 4935 4919 4864 4853 4840 4815 4809 4753 4752 4744 4736 4747 4714 4715 4687 4710 4715 4638 4660 4694 4667 4668 4624 4631 4598 4632 4657 4692 4687 4743 4755 4757 4788 4813 4836 4860 4862 4854 4856 4875 4855 4796 4726 4774 4766 4730 4642 4653 4635 4582 4510 4563 4511 4508 4451 4437 4397 4362 4342 4219 4141 4171 4187 4155 4176 4188 4183 4185 4224 4217 4229 4216 4205 4206 4191 4185 4169 4177 4216 4243 4257 4262 4290 4331 4354 4395 4416 4336 4244 4209 4228 4239 4262 4209 4131 4119 4122 4080 4022 3966 3945 3897 3846 3798 3782 3792 3816 3771 3719 3719 3735 3722 3753 3757 3766 3768 3721 3635 3604 3613 3592 3558 3498 3425 3347 3281 3219 3178 3167 3187 3094 3003 2954 2872 2819 2768 2755 2749 2739 2637 2596 2594 2561 2546 2547 2542 2512 2495 2474 2456 2456 2470 2506 2483 2502 2516 2517 2493 2464 2420 2351 2334 2281 2315 2284 2212 2167 2127 2087 2077 -2147483647 -2147483647 -2147483647 -2147483647 -2147483647 -2147483647 -2147483647 -2147483647 -2147483647 -2147483647 -2147483647 -2147483647 -2147483647 -2147483647 -2147483647 -2147483647 -2147483647 -2147483647 -2147483647 -2147483647 -2147483647 -2147483647
5129 5095 4855 4916 4983 4887 4729 4730 4835 4890 4833 4815 4745 4692 4738 4727 4849 4881 4792 4770 4910 4995 5050 5094 5091 5060 5067 5101 5055 5081 5060 5055 5050 5020 5000 4989 4989 5010 5008 4945 4968 4958 4929 4966 4950 4938 4907 4930 4943 4882 4834 4819 4809 4808 4764 4735 4718 4702 4692 4696 4682 4660 4653 4660 4627 4591 4577 4623 4623 4596 4572 4544 4567 4607 4631 4656 4683 4701 4735 4731 4745 4774 4784 4798 4832 4843 4837 4834 4822 4788 4733 4702 4729 4712 4627 4593 4567 4527 4516 4544 4450 4370 4314 4278 4277 4288 4152 4058 4085 4026 4079 4088 4148 4147 4198 4204 4217 4199 4197 4169 4179 4165 4147 4127 4140 4136 4178 4185 4211 4208 4217 4281 4302 4352 4389 4365 4304 4214 4253 4176 4204 4187 4102 4102 4109 4041 3968 3881 3855 3815 3835 3780 3751 3720 3733 3738 3687 3676 3678 3684 3694 3722 3705 3708 3651 3545 3553 3553 3510 3505 3479 3430 3356 3294 3238 3170 3102 3136 3058 3052 2978 2898 2789 2746 2703 2674 2699 2713 2620 2591 2518 2517 2537 2489 2488 2464 2441 2450 2426 2418 2444 2440 2452 2462 2450 2441 2404 2383 2365 2304 2254 2217 2222 2188 2127 2078 2059 -2147483647 -2147483647 -2147483647 -2147483647 -2147483647 -2147483647 -2147483647 -2147483647 -2147483647 -2147483647 -2147483647 -2147483647 -2147483647 -2147483647 -2147483647 -2147483647 -2147483647 -2147483647 -2147483647 -2147483647 -2147483647 -2147483647 -2147483647
5157 5176 5085 5124 4831 4852 4707 4673 4805 4868 4868 4788 4704 4643 4666 4702 4819 4886 4876 4868 4910 4892 4959 5027 5060 5028 5021 5055 5016 5033 5044 4979 4973 4962 4962 4983 4938 4989 5021 4976 4906 4863 4892 4992 5009 4994 4948 4914 4890 4882 4830 4821 4809 4787 4747 4731 4703 4664 4664 4646 4636 4636 4618 4624 4561 4531 4526 4540 4531 4543 4533 4544 4609 4550 4634 4630 4637 4663 4694 4705 4713 4729 4767 4764 4801 4810 4805 4783 4783 4784 4755 4686 4673 4635 4610 4503 4498 4568 4533 4476 4420 4339 4307 4192 4180 4182 4086 3976 3947 3917 4077 4102 4153 4165 4154 4177 4166 4165 4147 4157 4134 4133 4100 4086 4102 4121 4101 4123 4150 4150 4162 4175 4199 4223 4309 4339 4310 4222 4224 4220 4184 4151 4127 4098 4070 3991 3879 3824 3759 3795 3778 3738 3692 3650 3676 3662 3625 3624 3581 3623 3636 3645 3643 3667 3621 3494 3455 3471 3462 3449 3430 3388 3283 3230 3218 3162 3112 3043 3024 3049 3006 2960 2843 2820 2690 2712 2682 2671 2574 2532 2486 2459 2463 2448 2443 2444 2409 2366 2393 2383 2379 2411 2415 2402 2404 2394 2364 2311 2284 2261 2228 2164 2147 2124 2069 2036 -2147483647 -2147483647 -2147483647 -2147483647 -2147483647 -2147483647 -2147483647 -2147483647 -2147483647 -2147483647 -2147483647 -2147483647 -2147483647 -2147483647 -2147483647 -2147483647 -2147483647 -2147483647 -2147483647 -2147483647 -2147483647 -2147483647 -2147483647 -2147483647
5177 5209 5219 5149 4877 4747 4651 4664 4827 4838 4806 4815 4765 4688 4664 4758 4859 4816 4836 4877 4904 4910 4972 5003 5017 4972 4961 4977 4957 4978 5034 4994 4976 4905 4882 4899 4925 5038 5065 5051 4829 4875 4894 4918 4959 4975 4933 4887 4837 4837 4816 4808 4783 4761 4715 4703 4662 4640 4624 4591 4592 4582 4572 4560 4503 4492 4497 4483 4486 4500 4501 4516 4532 4540 4584 4584 4595 4613 4657 4665 4687 4719 4715 4732 4727 4755 4755 4745 4751 4724 4717 4687 4600 4602 4618 4582 4562 4535 4501 4474 4390 4347 4326 4178 4075 4109 4124 4054 3944 3967 4017 4064 4111 4142 4139 4146 4146 4098 4107 4087 4087 4083 4069 4063 4044 4073 4070 4045 4053 4095 4079 4089 4076 4148 4217 4265 4247 4231 4180 4181 4154 4110 4064 4004 3962 3889 3816 3767 3718 3718 3725 3661 3614 3609 3624 3594 3569 3542 3536 3597 3604 3619 3566 3563 3554 3424 3436 3378 3382 3403 3349 3306 3225 3179 3144 3059 2992 2996 2971 2983 3003 2799 2892 2803 2681 2681 2746 2646 2529 2487 2445 2465 2452 2452 2438 2424 2406 2404 2380 2363 2378 2392 2382 2377 2355 2354 2313 2281 2257 2207 2179 2157 2077 2043 2027 -2147483647 -2147483647 -2147483647 -2147483647 -2147483647 -2147483647 -2147483647 -2147483647 -2147483647 -2147483647 -2147483647 -2147483647 -2147483647 -2147483647 -2147483647 -2147483647 -2147483647 -2147483647 -2147483647 -2147483647 -2147483647 -2147483647 -2147483647 -2147483647 -2147483647
5227 5243 5234 5149 4897 4854 4530 4663 4798 4766 4727 4732 4714 4677 4680 4682 4748 4757 4719 4746 4864 4916 4927 4975 4960 4893 4860 4860 4849 4917 4950 4961 4947 4969 4923 4863 4896 4937 5049 5075 5027 5018 5009 4961 4870 4859 4903 4861 4803 4819 4820 4790 4762 4749 4699 4648 4636 4596 4581 4584 4570 4504 4522 4468 4466 4457 4450 4453 4465 4493 4486 4492 4515 4558 4572 4574 4602 4627 4629 4670 4675 4687 4719 4724 4730 4714 4709 4706 4706 4680 4690 4616 4595 4596 4589 4563 4497 4468 4465 4438 4341 4286 4270 4165 4072 4006 4093 4100 3971 3896 4014 4126 4129 4120 4117 4095 4078 4090 4081 4071 4063 4033 4032 4019 4014 4033 4037 3997 4007 4026 4001 3954 4008 4038 4048 4131 4153 4160 4140 4104 4047 3974 3972 3879 3854 3828 3752 3694 3655 3680 3672 3642 3588 3554 3535 3511 3508 3500 3487 3545 3569 3501 3482 3447 3458 3364 3334 3357 3352 3314 3233 3234 3177 3121 3045 2974 2979 2951 2889 2846 2869 2738 2791 2856 2798 2657 2712 2603 2564 2471 2448 2429 2410 2419 2392 2410 2397 2375 2390 2370 2358 2343 2343 2337 2320 2293 2285 2234 2209 2172 2138 2099 2063 2052 -2147483647 -2147483647 -2147483647 -2147483647 -2147483647 -2147483647 -2147483647 -2147483647 -2147483647 -2147483647 -2147483647 -2147483647 -2147483647 -2147483647 -2147483647 -2147483647 -2147483647 -2147483647 -2147483647 -2147483647 -2147483647 -2147483647 -2147483647 -2147483647 -2147483647 -2147483647
5255 5266 5266 5259 5078 4814 4719 4807 4662 4709 4557 4594 4632 4689 4712 4709 4723 4642 4635 4714 4831 4865 4882 4940 4916 4816 4767 4752 4782 4872 4878 4869 4906 4899 4830 4778 4791 4894 5053 5066 5042 5057 5026 5006 4962 4934 4863 4866 4837 4775 4768 4780 4745 4712 4666 4631 4602 4560 4545 4535 4511 4437 4439 4457 4431 4402 4429 4452 4456 4459 4481 4482 4497 4515 4545 4556 4589 4615 4621 4631 4653 4650 4682 4677 4693 4684 4684 4685 4672 4644 4671 4635 4596 4537 4570 4500 4469 4416 4426 4412 4367 4267 4186 4117 4070 4006 3940 3917 3884 3853 3921 4025 4004 4023 4058 4023 4063 4061 4057 4044 4032 4028 4008 4012 3977 3968 3968 3933 3925 3935 3944 3968 3945 3953 3969 4042 4080 4093 4084 4060 4011 3910 3820 3762 3750 3752 3712 3699 3646 3611 3586 3587 3554 3515 3502 3490 3462 3423 3406 3481 3473 3392 3377 3384 3408 3354 3276 3261 3221 3166 3160 3188 3146 3070 3038 2976 2953 2856 2786 2734 2732 2673 2753 2742 2766 2689 2696 2679 2601 2498 2470 2398 2415 2399 2409 2429 2397 2340 2359 2353 2316 2310 2319 2308 2292 2245 2238 2214 2160 2147 2080 2074 2034 -2147483647 -2147483647 -2147483647 -2147483647 -2147483647 -2147483647 -2147483647 -2147483647 -2147483647 -2147483647 -2147483647 -2147483647 -2147483647 -2147483647 -2147483647 -2147483647 -2147483647 -2147483647 -2147483647 -2147483647 -2147483647 -2147483647 -2147483647 -2147483647 -2147483647 -2147483647 -2147483647
5243 5263 5278 5278 5270 5162 5083 5169 4824 4734 4603 4527 4565 4599 4587 4618 4661 4615 4608 4659 4776 4772 4781 4861 4911 4805 4725 4712 4766 4798 4736 4766 4805 4825 4832 4998 4951 5027 5029 5054 5041 5021 5016 4972 4933 4901 4883 4859 4847 4807 4761 4738 4711 4679 4650 4608 4587 4547 4517 4479 4455 4446 4425 4423 4411 4407 4409 4402 4423 4453 4461 4491 4486 4498 4524 4538 4562 4576 4601 4601 4629 4619 4654 4659 4662 4646 4672 4667 4665 4646 4640 4619 4569 4525 4537 4493 4454 4405 4372 4352 4315 4245 4177 4135 4073 4042 3982 3943 3917 3881 3920 3938 3949 4047 4020 4030 3979 3993 4020 4021 3988 3985 4001 3970 3968 3942 3916 3931 3919 3932 3949 3971 3946 3972 4033 4022 4048 4033 3984 3945 3948 3870 3746 3707 3699 3741 3713 3644 3587 3567 3548 3529 3513 3459 3431 3436 3412 3389 3393 3407 3412 3302 3314 3301 3294 3279 3251 3185 3166 3147 3161 3120 3066 3001 2969 2914 2841 2788 2732 2664 2650 2620 2597 2612 2625 2754 2633 2656 2691 2589 2479 2415 2362 2399 2409 2378 2364 2341 2306 2301 2308 2333 2304 2275 2257 2231 2188 2157 2134 2105 2059 2060 -2147483647 -2147483647 -2147483647 -2147483647 -2147483647 -2147483647 -2147483647 -2147483647 -2147483647 -2147483647 -2147483647 -2147483647 -2147483647 -2147483647 -2147483647 -2147483647 -2147483647 -2147483647 -2147483647 -2147483647 -2147483647 -2147483647 -2147483647 -2147483647 -2147483647 -2147483647 -2147483647 -2147483647
5250 5264 5274 5274 5277 5282 5261 5208 4835 4723 4715 4598 4593 4483 4506 4623 4630 4624 4624 4649 4758 4766 4805 4850 4841 4839 4808 4744 4676 4712 4691 4810 4836 4959 5065 5101 5115 5092 5034 5022 5029 5018 4979 4944 4915 4884 4838 4829 4803 4779 4732 4720 4677 4654 4628 4576 4547 4531 4512 4472 4460 4416 4396 4385 4397 4405 4400 4399 4414 4436 4460 4467 4477 4491 4502 4537 4526 4561 4563 4592 4612 4612 4633 4642 4639 4642 4636 4634 4631 4608 4612 4575 4540 4548 4504 4484 4427 4396 4376 4326 4259 4196 4169 4114 4093 4061 4019 3980 3952 3937 3932 3940 4027 3996 3978 3980 3981 3989 3972 3973 3978 3968 3993 3983 3941 3914 3914 3930 3901 3892 3941 3939 3895 3859 3897 3972 3953 3959 3911 3909 3878 3820 3708 3712 3688 3734 3697 3644 3575 3620 3581 3512 3512 3455 3417 3456 3449 3354 3345 3357 3333 3292 3270 3257 3235 3207 3200 3118 3119 3109 3084 3029 2986 2951 2887 2826 2772 2710 2674 2624 2592 2550 2555 2546 2624 2678 2726 2708 2669 2643 2503 2420 2374 2365 2380 2390 2318 2303 2282 2291 2268 2271 2264 2240 2221 2178 2162 2135 2092 2087 2087 -2147483647 -2147483647 -2147483647 -2147483647 -2147483647 -2147483647 -2147483647 -2147483647 -2147483647 -2147483647 -2147483647 -2147483647 -2147483647 -2147483647 -2147483647 -2147483647 -2147483647 -2147483647 -2147483647 -2147483647 -2147483647 -2147483647 -2147483647 -2147483647 -2147483647 -2147483647 -2147483647 -2147483647 -2147483647
5267 5267 5274 5278 5297 5272 5283 5127 4847 4712 4666 4624 4564 4520 4512 4555 4580 4593 4625 4653 4665 4711 4779 4779 4813 4811 4806 4755 4640 4621 4686 4942 5058 5082 5099 5085 5098 5082 5052 5042 5007 4977 4955 4933 4888 4868 4829 4809 4776 4748 4719 4702 4645 4631 4609 4544 4532 4519 4491 4445 4449 4418 4381 4391 4379 4367 4388 4377 4411 4425 4432 4442 4482 4479 4499 4516 4546 4542 4577 4573 4582 4590 4610 4614 4592 4622 4605 4601 4605 4581 4571 4560 4539 4531 4480 4476 4436 4415 4361 4309 4260 4216 4180 4127 4090 4076 4049 4007 3990 3989 3985 3962 3974 3962 3977 3996 3996 3975 3985 3986 3967 3970 3998 3964 3940 3859 3876 3868 3893 3864 3875 3868 3864 3833 3787 3864 3876 3885 3874 3815 3766 3701 3745 3631 3656 3741 3677 3598 3613 3633 3581 3525 3598 3576 3512 3498 3447 3342 3381 3308 3418 3364 3250 3183 3178 3130 3153 3072 3037 3025 3008 2954 2918 2870 2832 2774 2706 2650 2634 2592 2553 2585 2540 2518 2496 2575 2553 2505 2559 2600 2500 2421 2400 2380 2398 2376 2347 2281 2274 2271 2257 2230 2227 2208 2201 2163 2141 2112 2091 -2147483647 -2147483647 -2147483647 -2147483647 -2147483647 -2147483647 -2147483647 -2147483647 -2147483647 -2147483647 -2147483647 -2147483647 -2147483647 -2147483647 -2147483647 -2147483647 -2147483647 -2147483647 -2147483647 -2147483647 -2147483647 -2147483647 -2147483647 -2147483647 -2147483647 -2147483647 -2147483647 -2147483647 -2147483647 -2147483647 -2147483647
5270 5270 5147 5285 5296 5311 5279 5267 5128 4761 4676 4623 4557 4549 4538 4532 4562 4557 4571 4651 4653 4706 4754 4717 4743 4739 4766 4799 4783 4781 4956 5033 5052 5079 5071 5074 5085 5050 5046 5018 4987 4943 4932 4912 4863 4836 4798 4770 4768 4703 4680 4668 4613 4604 4563 4543 4512 4505 4482 4412 4412 4375 4372 4363 4364 4347 4376 4404 4421 4398 4399 4450 4455 4462 4493 4516 4534 4516 4534 4572 4587 4589 4597 4600 4615 4605 4587 4584 4581 4569 4554 4546 4526 4500 4480 4455 4445 4410 4362 4298 4265 4241 4198 4153 4108 4097 4065 4080 4028 4009 3989 3972 3970 3983 4002 4000 4013 3966 3997 4002 3965 3978 3985 3973 3944 3875 3839 3864 3850 3856 3833 3812 3803 3787 3812 3788 3788 3794 3832 3804 3746 3678 3690 3691 3740 3702 3614 3531 3586 3655 3619 3545 3624 3636 3598 3555 3525 3451 3303 3386 3462 3497 3275 3274 3141 3060 3079 3048 2995 2999 2952 2895 2869 2828 2767 2702 2661 2626 2579 2589 2566 2512 2566 2551 2503 2544 2575 2597 2554 2555 2563 2504 2449 2383 2365 2383 2330 2306 2260 2247 2228 2218 2186 2183 2162 2141 2115 2094 -2147483647 -2147483647 -2147483647 -2147483647 -2147483647 -2147483647 -2147483647 -2147483647 -2147483647 -2147483647 -2147483647 -2147483647 -2147483647 -2147483647 -2147483647 -2147483647 -2147483647 -2147483647 -2147483647 -2147483647 -2147483647 -2147483647 -2147483647 -2147483647 -2147483647 -2147483647 -2147483647 -2147483647 -2147483647 -2147483647 -2147483647 -2147483647
5247 5252 5113 5191 5267 5336 5335 5305 5169 4890 4662 4624 4579 4550 4539 4532 4561 4571 4583 4638 4676 4706 4688 4717 4697 4646 4715 4773 4922 5016 5008 5076 5060 5049 5045 5054 5044 5033 5029 4997 4955 4914 4900 4876 4852 4810 4779 4746 4709 4673 4660 4617 4589 4572 4543 4530 4503 4472 4461 4419 4380 4363 4365 4335 4344 4381 4365 4393 4395 4398 4404 4423 4430 4444 4490 4497 4524 4524 4532 4541 4579 4562 4613 4590 4599 4599 4600 4600 4593 4575 4552 4531 4521 4477 4481 4459 4425 4398 4341 4298 4265 4228 4195 4160 4111 4084 4071 4071 4065 4035 4049 4032 4032 4026 4020 4023 4022 4032 4030 4017 3990 3946 3996 3936 3904 3836 3813 3793 3817 3796 3797 3785 3764 3744 3765 3732 3724 3735 3749 3712 3709 3697 3697 3727 3697 3599 3571 3539 3550 3611 3613 3632 3648 3579 3488 3437 3408 3345 3383 3527 3639 3514 3445 3301 3107 3048 3039 2993 2943 2910 2882 2829 2798 2736 2696 2643 2612 2569 2559 2547 2558 2575 2577 2598 2553 2587 2516 2511 2469 2456 2446 2516 2464 2443 2419 2390 2353 2291 2247 2241 2215 2195 2179 2169 2152 2126 2106 -2147483647 -2147483647 -2147483647 -2147483647 -2147483647 -2147483647 -2147483647 -2147483647 -2147483647 -2147483647 -2147483647 -2147483647 -2147483647 -2147483647 -2147483647 -2147483647 -2147483647 -2147483647 -2147483647 -2147483647 -2147483647 -2147483647 -2147483647 -2147483647 -2147483647 -2147483647 -2147483647 -2147483647 -2147483647 -2147483647 -2147483647 -2147483647 -2147483647
5169 5225 5084 5191 5252 5290 5305 5287 5213 5130 5009 4958 4954 4835 4668 4506 4540 4545 4568 4589 4613 4663 4624 4620 4624 4597 4591 4779 4980 5047 5074 5094 5097 5106 5062 5034 5016 5005 4970 4959 4926 4875 4857 4834 4795 4750 4745 4718 4693 4649 4628 4586 4593 4551 4516 4516 4480 4466 4420 4379 4358 4345 4329 4320 4319 4339 4372 4374 4365 4382 4431 4402 4432 4451 4453 4481 4492 4518 4518 4546 4562 4569 4561 4585 4599 4609 4578 4590 4573 4559 4559 4536 4506 4494 4461 4447 4401 4372 4353 4310 4270 4222 4206 4145 4129 4108 4102 4093 4109 4074 4062 4056 4061 4065 4045 4053 4051 4043 4040 4020 3982 3988 3993 3974 3913 3838 3843 3763 3755 3757 3756 3741 3700 3689 3704 3677 3679 3670 3709 3661 3678 3730 3738 3690 3627 3550 3515 3564 3572 3594 3649 3643 3599 3542 3477 3457 3405 3452 3522 3600 3668 3570 3494 3359 3219 3061 2967 2945 2907 2867 2855 2811 2734 2718 2653 2633 2648 2612 2559 2614 2574 2509 2560 2524 2524 2486 2424 2430 2408 2365 2364 2319 2350 2350 2319 2347 2343 2272 2247 2235 2202 2190 2167 2138 2113 2094 -2147483647 -2147483647 -2147483647 -2147483647 -2147483647 -2147483647 -2147483647 -2147483647 -2147483647 -2147483647 -2147483647 -2147483647 -2147483647 -2147483647 -2147483647 -2147483647 -2147483647 -2147483647 -2147483647 -2147483647 -2147483647 -2147483647 -2147483647 -2147483647 -2147483647 -2147483647 -2147483647 -2147483647 -2147483647 -2147483647 -2147483647 -2147483647 -2147483647 -2147483647
5085 5208 5181 5096 5252 5241 5243 5285 5255 5255 5212 5193 5131 4982 4691 4513 4527 4518 4529 4545 4559 4579 4557 4574 4603 4564 4616 4797 5024 5063 5070 5072 5081 5063 5053 5033 5005 4972 4967 4924 4883 4860 4813 4791 4759 4732 4706 4683 4651 4613 4609 4539 4558 4524 4492 4465 4456 4411 4404 4365 4352 4312 4308 4317 4310 4338 4347 4356 4367 4390 4359 4399 4411 4434 4446 4465 4470 4502 4514 4530 4542 4551 4564 4572 4572 4583 4578 4560 4554 4544 4539 4523 4513 4474 4443 4410 4384 4360 4335 4302 4291 4239 4219 4186 4136 4152 4108 4122 4116 4109 4097 4097 4084 4091 4079 4079 4076 4064 4024 4009 3990 3982 3991 3982 3930 3883 3839 3759 3730 3728 3710 3684 3666 3663 3633 3617 3602 3611 3644 3607 3641 3689 3654 3613 3608 3540 3496 3494 3556 3631 3676 3668 3541 3545 3481 3417 3477 3534 3452 3600 3606 3495 3367 3289 3061 3047 3099 2926 2866 2917 2953 2876 2846 2728 2615 2632 2650 2647 2616 2557 2535 2521 2463 2485 2443 2395 2404 2393 2386 2371 2347 2299 2329 2359 2327 2278 2280 2265 2225 2213 2190 2177 2146 2133 2101 -2147483647 -2147483647 -2147483647 -2147483647 -2147483647 -2147483647 -2147483647 -2147483647 -2147483647 -2147483647 -2147483647 -2147483647 -2147483647 -2147483647 -2147483647 -2147483647 -2147483647 -2147483647 -2147483647 -2147483647 -2147483647 -2147483647 -2147483647 -2147483647 -2147483647 -2147483647 -2147483647 -2147483647 -2147483647 -2147483647 -2147483647 -2147483647 -2147483647 -2147483647 -2147483647
5168 5220 5224 5113 5146 5242 5237 5241 5284 5275 5254 5160 5078 4983 4863 4902 4752 4486 4453 4469 4475 4503 4515 4555 4521 4526 4611 4853 4960 5042 5054 5060 5055 5055 5020 5015 5000 4943 4919 4875 4847 4813 4785 4739 4720 4680 4657 4641 4591 4582 4568 4539 4510 4475 4446 4415 4381 4384 4357 4339 4353 4293 4297 4294 4306 4324 4338 4357 4363 4347 4362 4400 4388 4419 4442 4451 4453 4468 4502 4514 4541 4541 4542 4585 4561 4552 4548 4563 4539 4520 4516 4497 4476 4449 4425 4396 4376 4344 4323 4307 4258 4240 4211 4201 4171 4144 4138 4119 4119 4123 4110 4138 4113 4102 4100 4091 4071 4048 4033 4003 3959 3972 3971 3975 3956 3911 3830 3745 3681 3670 3641 3639 3624 3618 3585 3566 3547 3561 3599 3620 3637 3663 3642 3629 3562 3495 3553 3615 3617 3594 3696 3641 3638 3538 3474 3406 3567 3547 3452 3627 3657 3458 3208 3173 3219 3246 3267 2993 2893 2870 3050 2945 2972 2754 2550 2585 2606 2552 2525 2470 2490 2509 2564 2560 2499 2419 2419 2420 2399 2408 2329 2315 2306 2290 2260 2256 2239 2213 2197 2193 2181 2159 2136 -2147483647 -2147483647 -2147483647 -2147483647 -2147483647 -2147483647 -2147483647 -2147483647 -2147483647 -2147483647 -2147483647 -2147483647 -2147483647 -2147483647 -2147483647 -2147483647 -2147483647 -2147483647 -2147483647 -2147483647 -2147483647 -2147483647 -2147483647 -2147483647 -2147483647 -2147483647 -2147483647 -2147483647 -2147483647 -2147483647 -2147483647 -2147483647 -2147483647 -2147483647 -2147483647 -2147483647 -2147483647
5258 5242 5229 5184 5083 5180 5189 5144 5255 5251 5258 5212 5202 5151 5099 5064 4914 4627 4590 4531 4626 4712 4788 4763 4624 4662 4704 4723 4922 5024 5034 5035 5021 5019 4974 4959 4944 4894 4855 4823 4788 4756 4738 4709 4660 4647 4637 4592 4582 4551 4514 4489 4474 4433 4421 4378 4352 4352 4333 4321 4288 4270 4265 4273 4285 4280 4308 4329 4338 4345 4340 4372 4380 4380 4413 4418 4448 4465 4492 4509 4509 4520 4520 4533 4560 4546 4570 4526 4531 4514 4497 4493 4465 4439 4444 4403 4375 4350 4320 4296 4275 4235 4206 4199 4184 4176 4163 4157 4153 4170 4178 4178 4150 4111 4089 4068 4050 4046 4054 4000 3993 4003 3975 3985 3979 3918 3829 3746 3670 3653 3621 3596 3570 3547 3552 3525 3524 3505 3536 3560 3603 3559 3542 3575 3563 3580 3609 3600 3604 3658 3681 3689 3601 3482 3417 3393 3565 3682 3641 3581 3500 3502 3375 3176 3381 3374 3258 3192 3079 2995 3089 3080 2914 2697 2509 2681 2624 2641 2553 2554 2526 2532 2519 2520 2518 2509 2429 2426 2409 2429 2366 2333 2309 2316 2286 2250 2231 2220 2191 2181 2150 2125 -2147483647 -2147483647 -2147483647 -2147483647 -2147483647 -2147483647 -2147483647 -2147483647 -2147483647 -2147483647 -2147483647 -2147483647 -2147483647 -2147483647 -2147483647 -2147483647 -2147483647 -2147483647 -2147483647 -2147483647 -2147483647 -2147483647 -2147483647 -2147483647 -2147483647 -2147483647 -2147483647 -2147483647 -2147483647 -2147483647 -2147483647 -2147483647 -2147483647 -2147483647 -2147483647 -2147483647 -2147483647 -2147483647
5200 5215 5176 5107 5029 5135 5103 5145 5240 5204 5221 5216 5189 5111 5028 4851 4715 4760 4801 4743 4732 4847 4879 4829 4778 4804 4767 4725 4909 4972 4985 4999 4980 4951 4940 4902 4871 4839 4805 4766 4729 4692 4684 4636 4616 4600 4576 4559 4531 4513 4463 4454 4433 4410 4383 4357 4333 4303 4287 4273 4261 4244 4246 4253 4241 4267 4280 4273 4290 4324 4347 4357 4385 4416 4428 4429 4450 4469 4481 4492 4499 4520 4519 4543 4539 4559 4523 4523 4530 4506 4490 4469 4451 4434 4418 4394 4345 4354 4307 4288 4255 4231 4215 4190 4189 4175 4151 4164 4167 4174 4205 4195 4166 4130 4076 4042 4084 4088 4086 4021 4015 4006 4019 4023 4031 3969 3845 3682 3658 3636 3587 3555 3494 3433 3426 3419 3465 3466 3482 3548 3575 3500 3500 3536 3572 3577 3597 3590 3549 3563 3635 3664 3603 3499 3467 3478 3592 3656 3631 3588 3459 3394 3341 3381 3427 3355 3223 3097 3270 2975 3128 3004 2893 2559 2712 2785 2862 2798 2779 2713 2639 2573 2561 2497 2491 2482 2471 2448 2396 2393 2402 2375 2302 2299 2268 2238 2221 2195 2179 2187 2139 -2147483647 -2147483647 -2147483647 -2147483647 -2147483647 -2147483647 -2147483647 -2147483647 -2147483647 -2147483647 -2147483647 -2147483647 -2147483647 -2147483647 -2147483647 -2147483647 -2147483647 -2147483647 -2147483647 -2147483647 -2147483647 -2147483647 -2147483647 -2147483647 -2147483647 -2147483647 -2147483647 -2147483647 -2147483647 -2147483647 -2147483647 -2147483647 -2147483647 -2147483647 -2147483647 -2147483647 -2147483647 -2147483647 -2147483647
5096 5116 5164 5165 5029 5029 5023 4997 5175 5149 5196 5180 5127 5130 4990 4760 4827 4772 4819 4718 4803 4783 4885 4881 4832 4823 4755 4759 4752 4881 4930 4920 4923 4893 4876 4833 4824 4783 4756 4697 4670 4640 4604 4592 4570 4550 4525 4500 4480 4466 4428 4393 4395 4354 4340 4319 4283 4279 4244 4257 4207 4210 4246 4232 4233 4219 4241 4265 4280 4310 4340 4354 4332 4386 4395 4434 4436 4468 4491 4495 4500 4495 4526 4538 4550 4564 4539 4530 4517 4497 4477 4462 4423 4408 4382 4342 4302 4322 4262 4258 4237 4208 4194 4162 4157 4159 4142 4140 4145 4168 4202 4228 4202 4163 4037 4025 4067 4140 4109 4058 3978 3983 3980 4024 4043 4015 3837 3677 3603 3597 3562 3492 3451 3419 3400 3428 3452 3515 3515 3575 3536 3452 3462 3504 3537 3555 3585 3563 3562 3584 3595 3606 3560 3534 3532 3529 3555 3652 3696 3666 3498 3454 3402 3436 3433 3319 3264 3275 3342 3235 3088 2951 2885 2697 2882 2942 2966 2928 2771 2742 2702 2646 2598 2569 2488 2469 2457 2433 2424 2360 2331 2348 2291 2263 2263 2242 2224 2214 2187 -2147483647 -2147483647 -2147483647 -2147483647 -2147483647 -2147483647 -2147483647 -2147483647 -2147483647 -2147483647 -2147483647 -2147483647 -2147483647 -2147483647 -2147483647 -2147483647 -2147483647 -2147483647 -2147483647 -2147483647 -2147483647 -2147483647 -2147483647 -2147483647 -2147483647 -2147483647 -2147483647 -2147483647 -2147483647 -2147483647 -2147483647 -2147483647 -2147483647 -2147483647 -2147483647 -2147483647 -2147483647 -2147483647 -2147483647 -2147483647 -2147483647
5180 5220 5176 5053 5062 5023 4956 4935 5024 5074 5130 5100 5074 5084 4897 4820 4814 4825 4853 4866 4839 4837 4864 4884 4851 4811 4806 4724 4646 4823 4866 4856 4867 4841 4809 4781 4765 4717 4691 4662 4605 4591 4549 4536 4526 4503 4485 4463 4427 4419 4384 4368 4336 4313 4281 4262 4245 4237 4198 4186 4184 4194 4185 4186 4184 4199 4224 4260 4271 4269 4294 4310 4333 4344 4349 4399 4416 4454 4471 4472 4502 4522 4511 4511 4519 4532 4521 4512 4477 4477 4435 4445 4423 4390 4380 4338 4318 4285 4275 4249 4233 4206 4174 4151 4119 4108 4086 4077 4140 4169 4198 4261 4254 4197 4096 4101 4141 4180 4136 4065 4065 4031 4015 3941 4015 4015 3846 3683 3607 3583 3542 3477 3469 3450 3434 3425 3444 3504 3574 3575 3534 3478 3463 3492 3509 3519 3552 3558 3562 3581 3617 3575 3474 3488 3538 3543 3567 3593 3652 3652 3581 3556 3448 3389 3413 3386 3285 3348 3314 3186 3047 2907 2963 3020 3002 3016 2987 2952 2798 2742 2700 2662 2614 2571 2495 2447 2423 2393 2390 2371 2319 2318 2282 2285 2281 2252 -2147483647 -2147483647 -2147483647 -2147483647 -2147483647 -2147483647 -2147483647 -2147483647 -2147483647 -2147483647 -2147483647 -2147483647 -2147483647 -2147483647 -2147483647 -2147483647 -2147483647 -2147483647 -2147483647 -2147483647 -2147483647 -2147483647 -2147483647 -2147483647 -2147483647 -2147483647 -2147483647 -2147483647 -2147483647 -2147483647 -2147483647 -2147483647 -2147483647 -2147483647 -2147483647 -2147483647 -2147483647 -2147483647 -2147483647 -2147483647 -2147483647 -2147483647 -2147483647 -2147483647
5191 5156 5165 5134 5092 4973 4851 4778 4800 4995 5019 5028 4937 4969 4820 4830 4868 4889 4905 4874 4885 4936 4928 4917 4866 4825 4786 4710 4723 4804 4817 4808 4783 4775 4727 4706 4684 4659 4628 4594 4548 4526 4495 4480 4467 4462 4438 4412 4397 4388 4333 4310 4310 4271 4254 4228 4194 4183 4170 4163 4130 4135 4146 4141 4173 4196 4216 4221 4233 4247 4260 4276 4310 4355 4364 4375 4397 4409 4440 4464 4476 4485 4474 4487 4519 4507 4487 4487 4461 4458 4427 4449 4413 4401 4380 4345 4316 4291 4279 4259 4241 4206 4174 4150 4146 4121 4112 4073 4154 4190 4207 4284 4250 4162 4151 4163 4214 4275 4192 4080 4101 4121 4045 4005 4133 4049 3879 3801 3629 3597 3530 3480 3461 3473 3493 3434 3418 3441 3489 3540 3494 3459 3427 3438 3469 3474 3488 3522 3556 3576 3552 3557 3575 3572 3553 3501 3474 3535 3576 3611 3551 3553 3482 3375 3413 3403 3299 3342 3253 3156 3115 3007 2978 2991 2995 3007 3014 2947 2775 2725 2644 2607 2550 2540 2473 2477 2440 2378 2346 2338 2342 2298 2287 2254 2262 -2147483647 -2147483647 -2147483647 -2147483647 -2147483647 -2147483647 -2147483647 -2147483647 -2147483647 -2147483647 -2147483647 -2147483647 -2147483647 -2147483647 -2147483647 -2147483647 -2147483647 -2147483647 -2147483647 -2147483647 -2147483647 -2147483647 -2147483647 -2147483647 -2147483647 -2147483647 -2147483647 -2147483647 -2147483647 -2147483647 -2147483647 -2147483647 -2147483647 -2147483647 -2147483647 -2147483647 -2147483647 -2147483647 -2147483647 -2147483647 -2147483647 -2147483647 -2147483647 -2147483647 -2147483647
5166 5083 5022 5037 5062 5025 4958 4881 4784 4823 4886 4864 4752 4839 4893 4892 4892 4906 4899 4885 4827 4879 4917 4929 4810 4743 4732 4687 4639 4768 4762 4749 4737 4704 4668 4654 4626 4591 4544 4533 4496 4463 4445 4425 4416 4401 4379 4369 4329 4343 4295 4287 4254 4239 4210 4202 4155 4155 4124 4127 4098 4101 4123 4119 4125 4119 4141 4166 4177 4217 4235 4255 4282 4298 4338 4376 4391 4407 4432 4458 4461 4478 4504 4494 4492 4491 4495 4474 4481 4460 4431 4413 4397 4381 4343 4323 4291 4275 4259 4256 4234 4199 4197 4181 4163 4144 4118 4110 4180 4178 4214 4266 4273 4193 4213 4100 4171 4289 4096 4003 4021 4205 4079 4011 4178 4175 4018 3828 3660 3628 3561 3526 3469 3440 3470 3491 3400 3445 3490 3549 3501 3437 3377 3384 3420 3416 3428 3464 3488 3527 3532 3536 3566 3575 3561 3517 3535 3509 3532 3549 3546 3524 3455 3389 3351 3363 3353 3306 3239 3138 3092 3069 3053 2951 2885 2866 2923 2928 2821 2711 2621 2571 2513 2485 2433 2423 2419 2389 2346 2326 2312 2262 2251 2240 2229 -2147483647 -2147483647 -2147483647 -2147483647 -2147483647 -2147483647 -2147483647 -2147483647 -2147483647 -2147483647 -2147483647 -2147483647 -2147483647 -2147483647 -2147483647 -2147483647 -2147483647 -2147483647 -2147483647 -2147483647 -2147483647 -2147483647 -2147483647 -2147483647 -2147483647 -2147483647 -2147483647 -2147483647 -2147483647 -2147483647 -2147483647 -2147483647 -2147483647 -2147483647 -2147483647 -2147483647 -2147483647 -2147483647 -2147483647 -2147483647 -2147483647 -2147483647 -2147483647 -2147483647 -2147483647
5093 5092 4964 4872 4994 4998 4963 4925 4908 4783 4636 4702 4623 4730 4783 4838 4877 4943 4952 4967 4913 4830 4871 4915 4753 4651 4613 4526 4594 4638 4671 4692 4692 4660 4624 4592 4562 4535 4472 4454 4432 4400 4368 4354 4341 4329 4346 4337 4308 4289 4245 4251 4208 4170 4171 4159 4106 4112 4100 4088 4070 4092 4059 4061 4074 4112 4123 4144 4161 4196 4193 4200 4249 4279 4302 4321 4341 4396 4399 4431 4488 4491 4491 4504 4467 4457 4467 4470 4417 4394 4392 4383 4351 4349 4324 4318 4283 4263 4233 4215 4202 4194 4178 4182 4185 4175 4166 4195 4230 4242 4281 4307 4322 4306 4306 4289 4245 4330 4128 4157 4149 4260 4109 4007 4187 4082 3830 3715 3631 3613 3624 3573 3525 3482 3508 3530 3446 3392 3437 3521 3471 3374 3360 3369 3391 3435 3405 3386 3394 3414 3421 3463 3471 3501 3536 3500 3527 3468 3404 3428 3474 3491 3479 3366 3288 3318 3331 3225 3169 3147 3116 3108 3055 2917 2871 2856 2828 2813 2763 2699 2615 2569 2502 2478 2430 2398 2357 2336 2335 2315 2301 2270 2256 2246 -2147483647 -2147483647 -2147483647 -2147483647 -2147483647 -2147483647 -2147483647 -2147483647 -2147483647 -2147483647 -2147483647 -2147483647 -2147483647 -2147483647 -2147483647 -2147483647 -2147483647 -2147483647 -2147483647 -2147483647 -2147483647 -2147483647 -2147483647 -2147483647 -2147483647 -2147483647 -2147483647 -2147483647 -2147483647 -2147483647 -2147483647 -2147483647 -2147483647 -2147483647 -2147483647 -2147483647 -2147483647 -2147483647 -2147483647 -2147483647 -2147483647 -2147483647 -2147483647 -2147483647 -2147483647 -2147483647
5164 5124 5114 5087 5037 5004 4978 4940 4882 4753 4664 4542 4616 4695 4721 4732 4776 4837 4872 4963 4975 4893 4906 4893 4810 4781 4673 4620 4680 4663 4659 4643 4614 4586 4529 4510 4499 4460 4428 4407 4368 4334 4316 4298 4244 4250 4250 4287 4269 4224 4204 4164 4132 4112 4086 4073 4042 4041 4039 4021 4056 4028 4042 4047 4053 4060 4059 4093 4103 4142 4162 4205 4217 4256 4292 4288 4335 4365 4393 4413 4432 4454 4472 4478 4478 4446 4461 4456 4446 4404 4384 4389 4366 4310 4327 4285 4258 4226 4226 4195 4194 4176 4178 4135 4146 4175 4174 4191 4218 4230 4262 4301 4342 4346 4376 4406 4442 4444 4443 4433 4440 4472 4432 4398 4365 4161 4038 3911 3765 3668 3622 3640 3540 3531 3478 3525 3525 3410 3453 3510 3486 3476 3401 3391 3391 3425 3363 3353 3350 3330 3330 3380 3401 3425 3478 3469 3489 3478 3445 3386 3406 3459 3442 3318 3281 3319 3298 3203 3160 3121 3128 3121 3030 2983 2879 2823 2792 2741 2693 2602 2561 2519 2476 2453 2396 2384 2359 2313 2292 2276 2287 2256 2233 -2147483647 -2147483647 -2147483647 -2147483647 -2147483647 -2147483647 -2147483647 -2147483647 -2147483647 -2147483647 -2147483647 -2147483647 -2147483647 -2147483647 -2147483647 -2147483647 -2147483647 -2147483647 -2147483647 -2147483647 -2147483647 -2147483647 -2147483647 -2147483647 -2147483647 -2147483647 -2147483647 -2147483647 -2147483647 -2147483647 -2147483647 -2147483647 -2147483647 -2147483647 -2147483647 -2147483647 -2147483647 -2147483647 -2147483647 -2147483647 -2147483647 -2147483647 -2147483647 -2147483647 -2147483647 -2147483647 -2147483647
5127 5108 5088 5108 5051 4982 4994 4931 4785 4663 4749 4704 4649 4695 4765 4784 4814 4849 4934 4885 4984 4897 4933 4841 4745 4660 4590 4586 4634 4610 4613 4556 4538 4476 4455 4434 4392 4384 4364 4352 4311 4278 4281 4252 4231 4232 4244 4241 4216 4168 4120 4087 4082 4065 4016 4021 4005 3976 4000 3995 4001 3998 4001 4016 4011 4034 4060 4070 4080 4112 4129 4129 4169 4223 4256 4252 4302 4325 4385 4390 4434 4434 4446 4463 4473 4472 4479 4470 4405 4378 4378 4323 4330 4299 4262 4233 4230 4191 4178 4152 4150 4143 4151 4134 4136 4136 4134 4162 4161 4222 4242 4252 4298 4313 4377 4397 4426 4471 4496 4520 4530 4557 4559 4546 4456 4343 4235 4109 3938 3810 3750 3718 3664 3642 3619 3567 3559 3530 3486 3449 3472 3476 3434 3407 3444 3406 3410 3381 3394 3395 3384 3351 3348 3358 3365 3363 3350 3367 3413 3404 3389 3390 3411 3377 3299 3224 3235 3259 3167 3121 3095 3046 3006 2939 2843 2838 2769 2689 2647 2553 2509 2473 2435 2400 2338 2340 2322 2289 2268 2268 2276 -2147483647 -2147483647 -2147483647 -2147483647 -2147483647 -2147483647 -2147483647 -2147483647 -2147483647 -2147483647 -2147483647 -2147483647 -2147483647 -2147483647 -2147483647 -2147483647 -2147483647 -2147483647 -2147483647 -2147483647 -2147483647 -2147483647 -2147483647 -2147483647 -2147483647 -2147483647 -2147483647 -2147483647 -2147483647 -2147483647 -2147483647 -2147483647 -2147483647 -2147483647 -2147483647 -2147483647 -2147483647 -2147483647 -2147483647 -2147483647 -2147483647 -2147483647 -2147483647 -2147483647 -2147483647 -2147483647 -2147483647 -2147483647 -2147483647
5058 5076 5049 5058 5059 5038 4932 4836 4781 4801 4749 4851 4717 4789 4842 4832 4856 4892 4956 5006 5020 4991 4854 4790 4766 4665 4621 4615 4593 4556 4543 4490 4459 4425 4389 4371 4335 4297 4287 4264 4252 4210 4196 4206 4193 4207 4220 4209 4158 4123 4064 4047 4016 3985 3978 4006 3971 3958 3936 3969 3956 3963 3969 3984 3991 4010 4023 4035 4041 4071 4083 4114 4148 4162 4201 4245 4288 4306 4334 4373 4405 4414 4421 4432 4430 4407 4375 4295 4212 4174 4255 4291 4297 4260 4263 4219 4178 4166 4139 4134 4128 4109 4119 4099 4126 4111 4130 4123 4147 4169 4208 4238 4273 4310 4330 4354 4422 4478 4511 4523 4575 4569 4596 4605 4535 4467 4372 4288 4171 4048 3949 3830 3748 3664 3608 3611 3563 3539 3518 3475 3470 3443 3459 3458 3410 3408 3402 3391 3384 3377 3384 3372 3360 3360 3322 3303 3296 3314 3342 3376 3339 3341 3320 3349 3334 3213 3106 3087 3095 3093 3016 2971 2940 2902 2851 2775 2708 2668 2619 2538 2493 2465 2398 2362 2342 2329 2297 2279 2279 2254 -2147483647 -2147483647 -2147483647 -2147483647 -2147483647 -2147483647 -2147483647 -2147483647 -2147483647 -2147483647 -2147483647 -2147483647 -2147483647 -2147483647 -2147483647 -2147483647 -2147483647 -2147483647 -2147483647 -2147483647 -2147483647 -2147483647 -2147483647 -2147483647 -2147483647 -2147483647 -2147483647 -2147483647 -2147483647 -2147483647 -2147483647 -2147483647 -2147483647 -2147483647 -2147483647 -2147483647 -2147483647 -2147483647 -2147483647 -2147483647 -2147483647 -2147483647 -2147483647 -2147483647 -2147483647 -2147483647 -2147483647 -2147483647 -2147483647 -2147483647
5023 5006 5020 4995 5011 5021 4992 4974 4905 4908 4887 4886 4855 4871 4905 4958 4966 4964 4984 4939 4983 4965 4862 4820 4773 4716 4650 4597 4582 4538 4485 4441 4399 4363 4317 4285 4262 4232 4235 4213 4197 4169 4146 4167 4127 4167 4164 4136 4100 4059 4025 4003 3981 3963 3975 3967 3946 3932 3931 3932 3932 3930 3940 3941 3941 3964 3990 4005 4012 4029 4050 4065 4092 4126 4153 4170 4197 4256 4306 4350 4392 4407 4437 4445 4431 4414 4403 4338 4256 4228 4287 4262 4208 4216 4179 4114 4092 4115 4116 4120 4088 4088 4099 4076 4079 4081 4056 4048 4087 4112 4156 4176 4236 4276 4309 4367 4396 4435 4492 4535 4601 4616 4625 4617 4575 4495 4418 4314 4216 4088 3966 3854 3726 3651 3584 3559 3556 3494 3462 3435 3401 3421 3398 3398 3386 3357 3369 3314 3334 3325 3331 3319 3308 3301 3295 3307 3309 3290 3291 3291 3271 3252 3261 3266 3320 3202 3050 3056 2994 2953 2872 2862 2841 2816 2764 2721 2668 2605 2561 2522 2462 2413 2387 2350 2328 2308 2285 2287 -2147483647 -2147483647 -2147483647 -2147483647 -2147483647 -2147483647 -2147483647 -2147483647 -2147483647 -2147483647 -2147483647 -2147483647 -2147483647 -2147483647 -2147483647 -2147483647 -2147483647 -2147483647 -2147483647 -2147483647 -2147483647 -2147483647 -2147483647 -2147483647 -2147483647 -2147483647 -2147483647 -2147483647 -2147483647 -2147483647 -2147483647 -2147483647 -2147483647 -2147483647 -2147483647 -2147483647 -2147483647 -2147483647 -2147483647 -2147483647 -2147483647 -2147483647 -2147483647 -2147483647 -2147483647 -2147483647 -2147483647 -2147483647 -2147483647 -2147483647 -2147483647 -2147483647
4956 4916 4896 4915 4904 4934 4946 4952 4939 4931 4898 4874 4839 4848 4882 4901 4920 4963 4952 4985 4988 4944 4833 4802 4751 4651 4595 4542 4479 4425 4412 4355 4301 4271 4251 4191 4207 4162 4161 4154 4135 4120 4110 4120 4117 4145 4111 4101 4052 4040 3998 3997 3970 3972 3967 3934 3951 3931 3921 3888 3909 3888 3904 3908 3908 3915 3926 3949 3967 3990 4002 4029 4069 4085 4128 4158 4192 4241 4283 4334 4345 4384 4418 4388 4357 4353 4383 4337 4294 4234 4257 4237 4204 4195 4144 4131 4093 4029 4036 4040 4020 4033 4049 4037 4039 4057 4012 4003 4013 4042 4099 4124 4140 4183 4250 4298 4343 4387 4472 4536 4584 4625 4658 4641 4607 4520 4405 4274 4178 4099 3944 3781 3660 3617 3540 3512 3447 3432 3431 3389 3380 3358 3347 3295 3255 3238 3227 3238 3227 3215 3243 3257 3238 3247 3240 3236 3223 3228 3210 3216 3220 3184 3258 3269 3280 3239 3143 3122 2968 2916 2829 2788 2758 2721 2692 2657 2624 2546 2490 2457 2449 2397 2352 2316 2276 2295 -2147483647 -2147483647 -2147483647 -2147483647 -2147483647 -2147483647 -2147483647 -2147483647 -2147483647 -2147483647 -2147483647 -2147483647 -2147483647 -2147483647 -2147483647 -2147483647 -2147483647 -2147483647 -2147483647 -2147483647 -2147483647 -2147483647 -2147483647 -2147483647 -2147483647 -2147483647 -2147483647 -2147483647 -2147483647 -2147483647 -2147483647 -2147483647 -2147483647 -2147483647 -2147483647 -2147483647 -2147483647 -2147483647 -2147483647 -2147483647 -2147483647 -2147483647 -2147483647 -2147483647 -2147483647 -2147483647 -2147483647 -2147483647 -2147483647 -2147483647 -2147483647 -2147483647 -2147483647 -2147483647
4772 4558 4558 4697 4768 4831 4821 4842 4829 4840 4832 4808 4753 4748 4757 4818 4861 4913 4964 4985 4985 4878 4790 4749 4698 4621 4561 4488 4412 4365 4310 4278 4231 4187 4154 4132 4116 4088 4094 4067 4063 4067 4069 4082 4098 4069 4047 4038 4034 4040 4004 3998 3997 3988 3963 3953 3926 3911 3900 3863 3878 3845 3864 3874 3868 3867 3894 3900 3911 3937 3977 3998 4018 4044 4089 4122 4147 4166 4253 4275 4329 4279 4389 4392 4410 4381 4337 4321 4268 4257 4225 4165 4140 4145 4088 4081 4049 4041 4020 4017 3961 4001 3962 3931 3946 3982 3961 3949 3974 3975 4000 4026 4092 4124 4138 4220 4255 4315 4383 4447 4510 4627 4674 4632 4598 4493 4306 4156 4016 3922 3829 3724 3621 3548 3541 3535 3520 3494 3482 3429 3385 3363 3326 3255 3237 3171 3131 3129 3150 3113 3136 3151 3148 3145 3145 3141 3158 3137 3142 3139 3155 3188 3178 3190 3207 3219 3164 3096 2940 2880 2750 2725 2727 2677 2637 2571 2546 2489 2435 2402 2377 2349 2320 2290 -2147483647 -2147483647 -2147483647 -2147483647 -2147483647 -2147483647 -2147483647 -2147483647 -2147483647 -2147483647 -2147483647 -2147483647 -2147483647 -2147483647 -2147483647 -2147483647 -2147483647 -2147483647 -2147483647 -2147483647 -2147483647 -2147483647 -2147483647 -2147483647 -2147483647 -2147483647 -2147483647 -2147483647 -2147483647 -2147483647 -2147483647 -2147483647 -2147483647 -2147483647 -2147483647 -2147483647 -2147483647 -2147483647 -2147483647 -2147483647 -2147483647 -2147483647 -2147483647 -2147483647 -2147483647 -2147483647 -2147483647 -2147483647 -2147483647 -2147483647 -2147483647 -2147483647 -2147483647 -2147483647 -2147483647 -2147483647
4557 4594 4665 4654 4570 4570 4595 4609 4622 4654 4602 4603 4644 4727 4774 4787 4818 4838 4857 4885 4910 4843 4778 4702 4633 4547 4479 4385 4323 4271 4247 4197 4163 4118 4076 4053 4038 4030 4028 4015 4005 4007 4048 4040 4008 3973 3974 3939 3906 3914 3892 3875 3820 3809 3837 3845 3806 3835 3810 3828 3815 3803 3835 3823 3822 3836 3836 3862 3862 3891 3904 3936 3948 3987 4003 4056 4083 4140 4160 4112 4203 4203 4226 4381 4376 4332 4328 4256 4221 4201 4168 4117 4121 4081 4055 4029 4018 3979 3987 3978 3962 3946 3942 3944 3914 3940 3907 3919 3949 3937 3911 3923 3988 3982 3953 4002 4056 4066 4180 4232 4297 4284 4414 4541 4458 4366 4179 3908 3869 3923 3815 3654 3530 3410 3361 3361 3408 3409 3381 3362 3343 3335 3292 3280 3231 3130 3102 3085 3084 3084 3084 3095 3092 3068 3074 3066 3050 3026 3017 3016 3024 3058 3065 3068 3020 3088 3063 2979 2929 2793 2712 2677 2649 2631 2568 2501 2465 2449 2394 2375 2327 2304 2295 -2147483647 -2147483647 -2147483647 -2147483647 -2147483647 -2147483647 -2147483647 -2147483647 -2147483647 -2147483647 -2147483647 -2147483647 -2147483647 -2147483647 -2147483647 -2147483647 -2147483647 -2147483647 -2147483647 -2147483647 -2147483647 -2147483647 -2147483647 -2147483647 -2147483647 -2147483647 -2147483647 -2147483647 -2147483647 -2147483647 -2147483647 -2147483647 -2147483647 -2147483647 -2147483647 -2147483647 -2147483647 -2147483647 -2147483647 -2147483647 -2147483647 -2147483647 -2147483647 -2147483647 -2147483647 -2147483647 -2147483647 -2147483647 -2147483647 -2147483647 -2147483647 -2147483647 -2147483647 -2147483647 -2147483647 -2147483647 -2147483647
4592 4664 4640 4639 4642 4600 4593 4615 4570 4508 4451 4427 4453 4432 4449 4446 4480 4632 4723 4774 4735 4749 4673 4628 4549 4469 4389 4309 4230 4186 4139 4131 4094 4060 4028 3976 3960 3952 3925 3930 3945 3950 3933 3912 3871 3887 3837 3821 3787 3799 3812 3812 3799 3775 3728 3765 3762 3767 3754 3754 3754 3748 3747 3755 3761 3760 3773 3781 3788 3797 3851 3842 3872 3905 3939 3974 4022 4048 4095 4133 4193 4250 4330 4381 4381 4325 4277 4251 4213 4175 4124 4086 4058 4014 4002 3966 3948 3935 3934 3919 3892 3896 3902 3893 3897 3907 3898 3918 3861 3838 3850 3903 3942 4019 4003 4009 3977 3895 3851 3926 3950 4041 4145 4280 4116 4058 3905 3788 3846 3877 3650 3489 3410 3384 3412 3345 3265 3222 3222 3232 3271 3262 3245 3240 3199 3157 3140 3134 3095 3086 3058 3051 3032 2999 3019 2990 2980 2943 2909 2875 2851 2855 2867 2849 2808 2823 2834 2856 2769 2709 2658 2625 2571 2542 2497 2453 2406 2386 2328 2315 2294 -2147483647 -2147483647 -2147483647 -2147483647 -2147483647 -2147483647 -2147483647 -2147483647 -2147483647 -2147483647 -2147483647 -2147483647 -2147483647 -2147483647 -2147483647 -2147483647 -2147483647 -2147483647 -2147483647 -2147483647 -2147483647 -2147483647 -2147483647 -2147483647 -2147483647 -2147483647 -2147483647 -2147483647 -2147483647 -2147483647 -2147483647 -2147483647 -2147483647 -2147483647 -2147483647 -2147483647 -2147483647 -2147483647 -2147483647 -2147483647 -2147483647 -2147483647 -2147483647 -2147483647 -2147483647 -2147483647 -2147483647 -2147483647 -2147483647 -2147483647 -2147483647 -2147483647 -2147483647 -2147483647 -2147483647 -2147483647 -2147483647 -2147483647 -2147483647
4634 4660 4619 4634 4614 4583 4530 4563 4533 4463 4330 4439 4451 4384 4368 4342 4342 4358 4403 4449 4447 4526 4539 4507 4441 4385 4323 4173 4095 4026 3955 3963 3946 3943 3952 3928 3896 3876 3863 3863 3828 3836 3781 3785 3735 3729 3725 3682 3708 3687 3645 3646 3625 3632 3596 3604 3657 3662 3700 3743 3734 3723 3711 3679 3656 3673 3688 3695 3705 3748 3751 3788 3814 3855 3881 3910 3941 3998 4066 4107 4129 4139 4203 4286 4222 4211 4172 4170 4119 4101 4076 4055 3985 3960 3944 3911 3900 3874 3849 3873 3852 3841 3815 3837 3840 3836 3837 3832 3844 3828 3808 3844 3850 3913 3864 3926 4008 3969 4009 4105 4193 4148 4114 4051 4205 4174 4119 4083 3956 3867 3668 3654 3540 3492 3437 3458 3378 3325 3275 3283 3244 3164 3148 3142 3121 3106 3087 3048 3024 2994 2970 2962 2946 2929 2936 2938 2899 2905 2867 2870 2842 2789 2747 2775 2768 2759 2755 2736 2677 2616 2585 2547 2485 2478 2438 2390 2341 2325 2289 2288 -2147483647 -2147483647 -2147483647 -2147483647 -2147483647 -2147483647 -2147483647 -2147483647 -2147483647 -2147483647 -2147483647 -2147483647 -2147483647 -2147483647 -2147483647 -2147483647 -2147483647 -2147483647 -2147483647 -2147483647 -2147483647 -2147483647 -2147483647 -2147483647 -2147483647 -2147483647 -2147483647 -2147483647 -2147483647 -2147483647 -2147483647 -2147483647 -2147483647 -2147483647 -2147483647 -2147483647 -2147483647 -2147483647 -2147483647 -2147483647 -2147483647 -2147483647 -2147483647 -2147483647 -2147483647 -2147483647 -2147483647 -2147483647 -2147483647 -2147483647 -2147483647 -2147483647 -2147483647 -2147483647 -2147483647 -2147483647 -2147483647 -2147483647 -2147483647 -2147483647
4569 4558 4550 4605 4460 4407 4458 4489 4463 4374 4369 4453 4464 4375 4470 4506 4493 4613 4605 4580 4553 4545 4518 4431 4347 4274 4213 4145 4112 4044 4001 3963 3941 3925 3904 3859 3852 3843 3803 3787 3775 3790 3737 3743 3691 3655 3638 3633 3628 3627 3622 3668 3693 3650 3593 3572 3559 3579 3634 3668 3685 3669 3642 3638 3633 3621 3633 3640 3658 3670 3696 3716 3739 3761 3775 3826 3873 3910 3937 3966 4017 4036 4036 4035 4004 4034 4042 4022 3989 4032 4007 3958 3942 3916 3886 3841 3805 3799 3787 3774 3770 3780 3775 3775 3786 3780 3792 3797 3825 3770 3811 3835 3888 3926 3947 3980 3959 3962 4043 4034 4096 4174 4206 4066 4020 3996 3995 3897 3921 3817 3761 3737 3647 3589 3559 3482 3449 3299 3281 3256 3243 3173 3140 3108 3095 3064 2992 2970 2941 2921 2908 2904 2873 2878 2845 2840 2835 2795 2786 2757 2757 2739 2701 2691 2684 2685 2650 2623 2571 2547 2506 2448 2424 2383 2357 2314 2295 2268 -2147483647 -2147483647 -2147483647 -2147483647 -2147483647 -2147483647 -2147483647 -2147483647 -2147483647 -2147483647 -2147483647 -2147483647 -2147483647 -2147483647 -2147483647 -2147483647 -2147483647 -2147483647 -2147483647 -2147483647 -2147483647 -2147483647 -2147483647 -2147483647 -2147483647 -2147483647 -2147483647 -2147483647 -2147483647 -2147483647 -2147483647 -2147483647 -2147483647 -2147483647 -2147483647 -2147483647 -2147483647 -2147483647 -2147483647 -2147483647 -2147483647 -2147483647 -2147483647 -2147483647 -2147483647 -2147483647 -2147483647 -2147483647 -2147483647 -2147483647 -2147483647 -2147483647 -2147483647 -2147483647 -2147483647 -2147483647 -2147483647 -2147483647 -2147483647 -2147483647 -2147483647 -2147483647
4535 4572 4572 4545 4403 4457 4512 4474 4472 4493 4512 4578 4580 4523 4491 4381 4368 4573 4573 4538 4511 4474 4418 4357 4281 4210 4127 4064 3962 3902 3825 3737 3681 3827 3721 3749 3758 3749 3734 3725 3707 3687 3663 3652 3629 3682 3649 3701 3770 3767 3713 3757 3804 3899 3845 3763 3621 3524 3504 3538 3555 3590 3545 3515 3512 3516 3540 3567 3578 3591 3617 3611 3620 3657 3686 3707 3740 3779 3803 3828 3923 3981 3961 3910 3868 3895 3924 3934 3934 3926 3920 3882 3850 3832 3792 3764 3757 3733 3735 3712 3698 3723 3700 3689 3704 3704 3721 3721 3736 3754 3768 3805 3805 3864 3877 3911 3872 3851 3927 4030 4063 4095 4102 4072 4039 3997 3956 3904 3819 3772 3711 3660 3631 3603 3545 3522 3450 3397 3336 3270 3201 3148 3089 3059 3023 2991 2932 2922 2884 2839 2824 2834 2796 2777 2749 2754 2714 2712 2718 2650 2667 2655 2642 2597 2598 2574 2537 2494 2477 2444 2398 2367 2333 2322 2280 2280 -2147483647 -2147483647 -2147483647 -2147483647 -2147483647 -2147483647 -2147483647 -2147483647 -2147483647 -2147483647 -2147483647 -2147483647 -2147483647 -2147483647 -2147483647 -2147483647 -2147483647 -2147483647 -2147483647 -2147483647 -2147483647 -2147483647 -2147483647 -2147483647 -2147483647 -2147483647 -2147483647 -2147483647 -2147483647 -2147483647 -2147483647 -2147483647 -2147483647 -2147483647 -2147483647 -2147483647 -2147483647 -2147483647 -2147483647 -2147483647 -2147483647 -2147483647 -2147483647 -2147483647 -2147483647 -2147483647 -2147483647 -2147483647 -2147483647 -2147483647 -2147483647 -2147483647 -2147483647 -2147483647 -2147483647 -2147483647 -2147483647 -2147483647 -2147483647 -2147483647 -2147483647 -2147483647 -2147483647 -2147483647
4432 4475 4482 4507 4528 4505 4576 4485 4441 4372 4425 4447 4428 4526 4494 4420 4450 4519 4525 4442 4417 4291 4243 4225 4088 4003 3935 3892 3861 3848 3845 3816 3807 3784 3775 3723 3723 3698 3670 3687 3670 3681 3730 3721 3729 3788 3742 3782 3753 3627 3592 3630 3641 3785 3844 3691 3689 3629 3618 3558 3506 3537 3460 3463 3462 3472 3481 3469 3470 3507 3530 3530 3560 3568 3590 3622 3660 3694 3734 3781 3774 3744 3679 3658 3725 3822 3826 3866 3864 3821 3794 3777 3780 3776 3718 3701 3686 3662 3645 3650 3636 3629 3634 3612 3633 3657 3637 3645 3662 3674 3703 3728 3739 3769 3804 3825 3808 3790 3836 3916 3944 3971 3963 3958 3920 3890 3823 3773 3734 3687 3636 3607 3558 3542 3499 3455 3453 3373 3313 3247 3177 3100 3067 2998 2944 2904 2870 2834 2813 2777 2753 2731 2731 2706 2651 2651 2634 2620 2575 2558 2541 2541 2536 2498 2484 2453 2437 2408 2360 2353 2292 2270 2258 2238 2233 -2147483647 -2147483647 -2147483647 -2147483647 -2147483647 -2147483647 -2147483647 -2147483647 -2147483647 -2147483647 -2147483647 -2147483647 -2147483647 -2147483647 -2147483647 -2147483647 -2147483647 -2147483647 -2147483647 -2147483647 -2147483647 -2147483647 -2147483647 -2147483647 -2147483647 -2147483647 -2147483647 -2147483647 -2147483647 -2147483647 -2147483647 -2147483647 -2147483647 -2147483647 -2147483647 -2147483647 -2147483647 -2147483647 -2147483647 -2147483647 -2147483647 -2147483647 -2147483647 -2147483647 -2147483647 -2147483647 -2147483647 -2147483647 -2147483647 -2147483647 -2147483647 -2147483647 -2147483647 -2147483647 -2147483647 -2147483647 -2147483647 -2147483647 -2147483647 -2147483647 -2147483647 -2147483647 -2147483647 -2147483647 -2147483647
4334 4391 4378 4411 4463 4433 4436 4569 4518 4509 4521 4537 4477 4449 4457 4447 4423 4402 4359 4346 4350 4325 4269 4204 4161 4084 3967 3885 3809 3748 3696 3701 3671 3667 3605 3628 3635 3635 3582 3612 3647 3646 3678 3679 3678 3753 3713 3857 3879 3813 3803 3896 3802 3982 3979 3736 3792 3681 3671 3659 3579 3575 3503 3483 3458 3461 3453 3450 3445 3434 3442 3448 3454 3477 3513 3540 3572 3604 3664 3697 3726 3750 3751 3750 3754 3755 3734 3722 3731 3666 3633 3622 3606 3612 3636 3634 3627 3616 3595 3580 3575 3566 3544 3564 3544 3560 3550 3560 3590 3597 3606 3622 3645 3653 3696 3702 3726 3715 3729 3773 3770 3836 3839 3831 3796 3764 3710 3686 3637 3581 3543 3515 3499 3485 3445 3430 3366 3296 3212 3154 3082 3012 2976 2932 2872 2833 2790 2749 2716 2694 2666 2617 2597 2578 2557 2524 2510 2482 2488 2458 2438 2440 2411 2407 2392 2358 2328 2340 2263 2225 2209 2201 2190 2214 -2147483647 -2147483647 -2147483647 -2147483647 -2147483647 -2147483647 -2147483647 -2147483647 -2147483647 -2147483647 -2147483647 -2147483647 -2147483647 -2147483647 -2147483647 -2147483647 -2147483647 -2147483647 -2147483647 -2147483647 -2147483647 -2147483647 -2147483647 -2147483647 -2147483647 -2147483647 -2147483647 -2147483647 -2147483647 -2147483647 -2147483647 -2147483647 -2147483647 -2147483647 -2147483647 -2147483647 -2147483647 -2147483647 -2147483647 -2147483647 -2147483647 -2147483647 -2147483647 -2147483647 -2147483647 -2147483647 -2147483647 -2147483647 -2147483647 -2147483647 -2147483647 -2147483647 -2147483647 -2147483647 -2147483647 -2147483647 -2147483647 -2147483647 -2147483647 -2147483647 -2147483647 -2147483647 -2147483647 -2147483647 -2147483647 -2147483647
4219 4243 4223 4275 4343 4291 4391 4475 4526 4533 4537 4483 4267 4142 4032 4174 4260 4372 4389 4327 4309 4254 4201 4124 4067 3976 3938 3861 3764 3676 3637 3600 3592 3601 3605 3642 3623 3583 3583 3537 3529 3584 3639 3673 3755 3795 3858 3901 3998 4025 4030 4055 4032 4209 4067 3919 3838 3840 3679 3707 3617 3563 3476 3470 3426 3390 3370 3345 3349 3339 3360 3367 3381 3411 3428 3456 3478 3504 3534 3571 3610 3622 3655 3657 3658 3675 3635 3663 3644 3645 3649 3622 3591 3575 3546 3531 3498 3505 3505 3479 3475 3472 3477 3474 3453 3462 3472 3477 3484 3458 3472 3472 3520 3508 3557 3559 3597 3593 3593 3630 3667 3704 3679 3668 3650 3627 3603 3574 3547 3490 3459 3427 3401 3379 3372 3352 3344 3263 3183 3083 3006 2953 2900 2850 2783 2749 2697 2658 2608 2545 2518 2498 2485 2456 2448 2428 2420 2397 2356 2343 2333 2304 2290 2289 2257 2234 2221 2195 2180 2157 2127 -2147483647 -2147483647 -2147483647 -2147483647 -2147483647 -2147483647 -2147483647 -2147483647 -2147483647 -2147483647 -2147483647 -2147483647 -2147483647 -2147483647 -2147483647 -2147483647 -2147483647 -2147483647 -2147483647 -2147483647 -2147483647 -2147483647 -2147483647 -2147483647 -2147483647 -2147483647 -2147483647 -2147483647 -2147483647 -2147483647 -2147483647 -2147483647 -2147483647 -2147483647 -2147483647 -2147483647 -2147483647 -2147483647 -2147483647 -2147483647 -2147483647 -2147483647 -2147483647 -2147483647 -2147483647 -2147483647 -2147483647 -2147483647 -2147483647 -2147483647 -2147483647 -2147483647 -2147483647 -2147483647 -2147483647 -2147483647 -2147483647 -2147483647 -2147483647 -2147483647 -2147483647 -2147483647 -2147483647 -2147483647 -2147483647 -2147483647 -2147483647 -2147483647 -2147483647
4068 4157 4232 4262 4221 4334 4381 4442 4457 4460 4471 4498 4459 4455 4440 4410 4405 4376 4317 4296 4275 4154 4025 3974 3986 3932 3912 3811 3745 3702 3649 3575 3546 3533 3561 3545 3543 3517 3505 3499 3492 3520 3554 3626 3707 3784 3839 3943 3995 4113 4160 4209 4222 4250 4238 4162 4034 3933 3840 3548 3437 3421 3346 3315 3316 3277 3273 3257 3247 3265 3261 3289 3282 3328 3329 3363 3395 3419 3439 3479 3511 3493 3504 3509 3486 3497 3489 3534 3551 3550 3540 3518 3510 3510 3494 3435 3409 3389 3398 3393 3413 3346 3341 3390 3418 3412 3396 3381 3392 3399 3409 3410 3391 3301 3251 3295 3348 3371 3360 3371 3425 3474 3497 3503 3508 3487 3467 3449 3419 3402 3360 3333 3324 3307 3297 3289 3242 3190 3090 2996 2950 2904 2832 2783 2731 2680 2647 2578 2552 2483 2446 2407 2380 2357 2320 2288 2276 2292 2248 2239 2255 2229 2187 2183 2148 2141 2126 2121 2107 2089 -2147483647 -2147483647 -2147483647 -2147483647 -2147483647 -2147483647 -2147483647 -2147483647 -2147483647 -2147483647 -2147483647 -2147483647 -2147483647 -2147483647 -2147483647 -2147483647 -2147483647 -2147483647 -2147483647 -2147483647 -2147483647 -2147483647 -2147483647 -2147483647 -2147483647 -2147483647 -2147483647 -2147483647 -2147483647 -2147483647 -2147483647 -2147483647 -2147483647 -2147483647 -2147483647 -2147483647 -2147483647 -2147483647 -2147483647 -2147483647 -2147483647 -2147483647 -2147483647 -2147483647 -2147483647 -2147483647 -2147483647 -2147483647 -2147483647 -2147483647 -2147483647 -2147483647 -2147483647 -2147483647 -2147483647 -2147483647 -2147483647 -2147483647 -2147483647 -2147483647 -2147483647 -2147483647 -2147483647 -2147483647 -2147483647 -2147483647 -2147483647 -2147483647 -2147483647 -2147483647
3885 4019 4079 3973 4019 4127 4178 4322 4360 4404 4402 4391 4413 4380 4379 4359 4338 4310 4272 4213 4180 4138 4080 4007 3956 3907 3832 3801 3729 3653 3626 3572 3545 3519 3528 3523 3519 3459 3464 3425 3456 3492 3536 3581 3660 3741 3817 3896 3965 4046 4149 4254 4344 4390 4344 4203 4015 3841 3640 3446 3278 3239 3216 3218 3201 3201 3190 3186 3203 3211 3226 3226 3234 3203 3214 3271 3295 3300 3343 3360 3384 3385 3358 3356 3347 3390 3422 3349 3376 3411 3376 3396 3392 3384 3403 3392 3364 3344 3313 3312 3288 3300 3300 3315 3307 3300 3271 3276 3242 3247 3287 3318 3338 3324 3282 3265 3261 3252 3252 3277 3240 3231 3216 3201 3186 3217 3272 3279 3296 3305 3273 3246 3226 3230 3217 3184 3141 3101 3015 2945 2890 2823 2752 2668 2613 2590 2527 2495 2434 2425 2353 2321 2274 2210 2213 2183 2140 2173 2146 2121 2130 2113 2112 2089 2072 2068 2084 -2147483647 -2147483647 -2147483647 -2147483647 -2147483647 -2147483647 -2147483647 -2147483647 -2147483647 -2147483647 -2147483647 -2147483647 -2147483647 -2147483647 -2147483647 -2147483647 -2147483647 -2147483647 -2147483647 -2147483647 -2147483647 -2147483647 -2147483647 -2147483647 -2147483647 -2147483647 -2147483647 -2147483647 -2147483647 -2147483647 -2147483647 -2147483647 -2147483647 -2147483647 -2147483647 -2147483647 -2147483647 -2147483647 -2147483647 -2147483647 -2147483647 -2147483647 -2147483647 -2147483647 -2147483647 -2147483647 -2147483647 -2147483647 -2147483647 -2147483647 -2147483647 -2147483647 -2147483647 -2147483647 -2147483647 -2147483647 -2147483647 -2147483647 -2147483647 -2147483647 -2147483647 -2147483647 -2147483647 -2147483647 -2147483647 -2147483647 -2147483647 -2147483647 -2147483647 -2147483647 -2147483647 -2147483647 -2147483647
4229 4198 3997 3861 3930 3961 4058 4222 4267 4300 4296 4308 4319 4318 4336 4320 4287 4248 4219 4153 4127 4070 4035 3987 3935 3883 3819 3770 3729 3637 3588 3533 3553 3536 3516 3489 3486 3450 3426 3431 3441 3467 3500 3545 3624 3668 3748 3805 3812 3982 4080 4170 4241 4223 4084 4031 3828 3743 3491 3362 3267 3222 3150 3147 3130 3126 3129 3163 3139 3126 3116 3098 3100 3079 3104 3124 3194 3230 3253 3240 3258 3285 3288 3294 3317 3325 3331 3342 3297 3310 3315 3293 3301 3319 3288 3268 3276 3267 3280 3276 3251 3226 3195 3195 3191 3187 3172 3220 3212 3222 3206 3222 3215 3256 3263 3240 3240 3264 3289 3282 3284 3261 3280 3264 3189 3200 3151 3143 3166 3182 3169 3152 3126 3114 3117 3100 3071 2990 2949 2874 2806 2733 2670 2599 2550 2503 2428 2397 2294 2297 2273 2206 2167 2156 2118 2080 2072 2033 2047 2033 2036 2026 2038 2046 2029 -2147483647 -2147483647 -2147483647 -2147483647 -2147483647 -2147483647 -2147483647 -2147483647 -2147483647 -2147483647 -2147483647 -2147483647 -2147483647 -2147483647 -2147483647 -2147483647 -2147483647 -2147483647 -2147483647 -2147483647 -2147483647 -2147483647 -2147483647 -2147483647 -2147483647 -2147483647 -2147483647 -2147483647 -2147483647 -2147483647 -2147483647 -2147483647 -2147483647 -2147483647 -2147483647 -2147483647 -2147483647 -2147483647 -2147483647 -2147483647 -2147483647 -2147483647 -2147483647 -2147483647 -2147483647 -2147483647 -2147483647 -2147483647 -2147483647 -2147483647 -2147483647 -2147483647 -2147483647 -2147483647 -2147483647 -2147483647 -2147483647 -2147483647 -2147483647 -2147483647 -2147483647 -2147483647 -2147483647 -2147483647 -2147483647 -2147483647 -2147483647 -2147483647 -2147483647 -2147483647 -2147483647 -2147483647 -2147483647 -2147483647 -2147483647
4255 4360 4380 4106 3976 4022 4085 4037 4094 4140 4210 4215 4251 4265 4266 4264 4216 4199 4151 4110 4051 3995 3969 3920 3868 3838 3795 3736 3682 3607 3593 3514 3465 3461 3463 3425 3399 3399 3366 3377 3381 3381 3423 3439 3467 3493 3491 3564 3647 3864 3917 4029 3994 3948 3811 3813 3644 3486 3472 3348 3270 3178 3073 3062 3026 3013 2997 2997 2987 2965 2973 2965 2953 2975 3024 3051 3086 3128 3135 3159 3186 3179 3184 3187 3196 3217 3216 3229 3229 3230 3250 3226 3226 3215 3226 3194 3187 3184 3191 3176 3176 3173 3153 3146 3123 3088 3099 3099 3105 3101 3070 3128 3133 3128 3127 3156 3172 3159 3128 3156 3196 3181 3147 3181 3205 3174 3143 3132 3102 3090 3085 3080 3070 3049 2993 2984 2945 2914 2847 2773 2708 2655 2565 2522 2426 2375 2301 2259 2187 2176 2160 2085 2067 2052 2002 1992 1960 1979 1959 1939 1981 1973 -2147483647 -2147483647 -2147483647 -2147483647 -2147483647 -2147483647 -2147483647 -2147483647 -2147483647 -2147483647 -2147483647 -2147483647 -2147483647 -2147483647 -2147483647 -2147483647 -2147483647 -2147483647 -2147483647 -2147483647 -2147483647 -2147483647 -2147483647 -2147483647 -2147483647 -2147483647 -2147483647 -2147483647 -2147483647 -2147483647 -2147483647 -2147483647 -2147483647 -2147483647 -2147483647 -2147483647 -2147483647 -2147483647 -2147483647 -2147483647 -2147483647 -2147483647 -2147483647 -2147483647 -2147483647 -2147483647 -2147483647 -2147483647 -2147483647 -2147483647 -2147483647 -2147483647 -2147483647 -2147483647 -2147483647 -2147483647 -2147483647 -2147483647 -2147483647 -2147483647 -2147483647 -2147483647 -2147483647 -2147483647 -2147483647 -2147483647 -2147483647 -2147483647 -2147483647 -2147483647 -2147483647 -2147483647 -2147483647 -2147483647 -2147483647 -2147483647 -2147483647 -2147483647
4010 4269 4404 4210 4118 4197 4265 4102 4102 4155 4181 4177 4198 4173 4184 4152 4133 4103 4051 4032 3997 3963 3926 3888 3822 3764 3745 3695 3676 3619 3597 3530 3494 3465 3431 3391 3359 3359 3353 3342 3366 3362 3356 3326 3320 3300 3286 3398 3582 3666 3709 3786 3742 3609 3638 3505 3471 3346 3292 3210 3128 3083 3042 2978 2961 2937 2915 2895 2888 2888 2893 2890 2921 2912 2965 2965 2986 2996 2996 3016 3037 3037 3030 3066 3106 3104 3113 3096 3085 3096 3075 3111 3098 3086 3112 3085 3085 3113 3108 3102 3093 3082 3082 3039 3011 3015 3048 3046 3011 2996 2997 3009 2980 2970 2994 3014 3043 3063 3074 3072 3068 3090 3104 3068 3048 3071 3033 3015 3007 2980 2980 2989 2968 2960 2936 2896 2856 2803 2756 2691 2639 2570 2509 2434 2368 2273 2200 2118 2061 1990 1967 1971 1974 1982 1961 1909 1889 1889 1916 1929 -2147483647 -2147483647 -2147483647 -2147483647 -2147483647 -2147483647 -2147483647 -2147483647 -2147483647 -2147483647 -2147483647 -2147483647 -2147483647 -2147483647 -2147483647 -2147483647 -2147483647 -2147483647 -2147483647 -2147483647 -2147483647 -2147483647 -2147483647 -2147483647 -2147483647 -2147483647 -2147483647 -2147483647 -2147483647 -2147483647 -2147483647 -2147483647 -2147483647 -2147483647 -2147483647 -2147483647 -2147483647 -2147483647 -2147483647 -2147483647 -2147483647 -2147483647 -2147483647 -2147483647 -2147483647 -2147483647 -2147483647 -2147483647 -2147483647 -2147483647 -2147483647 -2147483647 -2147483647 -2147483647 -2147483647 -2147483647 -2147483647 -2147483647 -2147483647 -2147483647 -2147483647 -2147483647 -2147483647 -2147483647 -2147483647 -2147483647 -2147483647 -2147483647 -2147483647 -2147483647 -2147483647 -2147483647 -2147483647 -2147483647 -2147483647 -2147483647 -2147483647 -2147483647 -2147483647 -2147483647
4119 4004 4279 4404 4354 4307 4238 4193 4084 4026 4050 4050 4134 4052 4037 3965 3918 3858 3886 3847 3855 3893 3888 3817 3772 3727 3695 3672 3610 3567 3531 3520 3479 3444 3416 3399 3358 3341 3342 3310 3340 3330 3352 3371 3392 3428 3425 3413 3459 3479 3491 3582 3581 3554 3433 3369 3284 3206 3164 3067 3016 2963 2927 2890 2863 2827 2826 2804 2788 2789 2747 2757 2766 2805 2787 2812 2846 2846 2908 2920 2982 3008 3000 2977 3014 3001 2985 3012 3026 3039 3039 3028 2993 2956 2981 2967 2939 2958 2935 2957 2969 2988 2978 2975 2925 2953 2975 2963 2946 2909 2876 2881 2856 2868 2865 2880 2908 2947 2967 2988 2980 2973 2986 2974 2967 2952 2960 2946 2941 2952 2930 2922 2877 2860 2831 2807 2765 2712 2703 -2147483647 -2147483647 -2147483647 -2147483647 -2147483647 -2147483647 -2147483647 -2147483647 -2147483647 -2147483647 1875 1840 1795 1810 1791 1831 1821 1817 1830 -2147483647 -2147483647 -2147483647 -2147483647 -2147483647 -2147483647 -2147483647 -2147483647 -2147483647 -2147483647 -2147483647 -2147483647 -2147483647 -2147483647 -2147483647 -2147483647 -2147483647 -2147483647 -2147483647 -2147483647 -2147483647 -2147483647 -2147483647 -2147483647 -2147483647 -2147483647 -2147483647 -2147483647 -2147483647 -2147483647 -2147483647 -2147483647 -2147483647 -2147483647 -2147483647 -2147483647 -2147483647 -2147483647 -2147483647 -2147483647 -2147483647 -2147483647 -2147483647 -2147483647 -2147483647 -2147483647 -2147483647 -2147483647 -2147483647 -2147483647 -2147483647 -2147483647 -2147483647 -2147483647 -2147483647 -2147483647 -2147483647 -2147483647 -2147483647 -2147483647 -2147483647 -2147483647 -2147483647 -2147483647 -2147483647 -2147483647 -2147483647 -2147483647 -2147483647 -2147483647 -2147483647 -2147483647 -2147483647 -2147483647 -2147483647 -2147483647 -2147483647 -2147483647 -2147483647 -2147483647 -2147483647 -2147483647
4249 4264 4221 4199 4322 4269 4232 4197 4129 3969 3897 3952 4043 3983 3909 3913 3882 3890 3842 3843 3861 3861 3816 3760 3701 3678 3652 3624 3552 3526 3509 3436 3408 3403 3369 3349 3309 3291 3283 3291 3272 3279 3274 3306 3312 3315 3300 3263 3320 3285 3241 3369 3364 3312 3265 3154 3081 3000 2984 2939 2905 2851 2830 2794 2796 2764 2772 2740 2753 2720 2715 2734 2668 2650 2670 2705 2736 2736 2748 2808 2794 2840 2873 2886 2869 2942 2928 2913 2928 2914 2910 2899 2878 2886 2890 2883 2903 2895 2860 2887 2853 2852 2828 2800 2814 2854 2854 2878 2855 2817 2810 2817 2791 2790 2815 2764 2773 2803 2821 2850 2857 2883 2890 2879 2871 2867 2854 2851 2832 2857 2879 2853 2817 2789 2738 2704 2696 -2147483647 -2147483647 -2147483647 -2147483647 -2147483647 -2147483647 -2147483647 -2147483647 -2147483647 -2147483647 -2147483647 -2147483647 -2147483647 -2147483647 -2147483647 -2147483647 -2147483647 -2147483647 -2147483647 -2147483647 -2147483647 -2147483647 -2147483647 -2147483647 -2147483647 -2147483647 -2147483647 -2147483647 -2147483647 -2147483647 -2147483647 -2147483647 -2147483647 -2147483647 -2147483647 -2147483647 -2147483647 -2147483647 -2147483647 -2147483647 -2147483647 -2147483647 -2147483647 -2147483647 -2147483647 -2147483647 -2147483647 -2147483647 -2147483647 -2147483647 -2147483647 -2147483647 -2147483647 -2147483647 -2147483647 -2147483647 -2147483647 -2147483647 -2147483647 -2147483647 -2147483647 -2147483647 -2147483647 -2147483647 -2147483647 -2147483647 -2147483647 -2147483647 -2147483647 -2147483647 -2147483647 -2147483647 -2147483647 -2147483647 -2147483647 -2147483647 -2147483647 -2147483647 -2147483647 -2147483647 -2147483647 -2147483647 -2147483647 -2147483647 -2147483647 -2147483647 -2147483647 -2147483647 -2147483647 -2147483647 -2147483647 -2147483647 -2147483647 -2147483647 -2147483647 -2147483647 -2147483647 -2147483647 -2147483647 -2147483647 -2147483647 -2147483647 -2147483647
4215 4267 4285 4072 3962 4230 4229 4164 4150 4090 3940 3946 3963 3946 3867 3920 3887 3881 3875 3875 3844 3802 3749 3698 3670 3619 3619 3573 3515 3488 3455 3405 3407 3350 3325 3305 3305 3255 3253 3256 3227 3227 3220 3202 3207 3161 3138 3121 3132 3137 3121 3086 3129 3091 3076 2997 2976 2920 2893 2851 2822 2771 2729 2696 2632 2634 2632 2652 2614 2591 2600 2592 2561 2564 2553 2569 2607 2678 2701 2670 2690 2709 2715 2720 2747 2770 2810 2846 2883 2852 2890 2848 2826 2809 2833 2801 2803 2814 2811 2802 2763 2752 2727 2774 2761 2771 2763 2781 2742 2757 2725 2737 2748 2735 2677 2672 2684 2685 2718 2732 2714 2767 2782 2785 2787 2793 2780 2759 2752 2743 2761 2741 2730 2693 2660 2621 -2147483647 -2147483647 -2147483647 -2147483647 -2147483647 -2147483647 -2147483647 -2147483647 -2147483647 -2147483647 -2147483647 -2147483647 -2147483647 -2147483647 -2147483647 -2147483647 -2147483647 -2147483647 -2147483647 -2147483647 -2147483647 -2147483647 -2147483647 -2147483647 -2147483647 -2147483647 -2147483647 -2147483647 -2147483647 -2147483647 -2147483647 -2147483647 -2147483647 -2147483647 -2147483647 -2147483647 -2147483647 -2147483647 -2147483647 -2147483647 -2147483647 -2147483647 -2147483647 -2147483647 -2147483647 -2147483647 -2147483647 -2147483647 -2147483647 -2147483647 -2147483647 -2147483647 -2147483647 -2147483647 -2147483647 -2147483647 -2147483647 -2147483647 -2147483647 -2147483647 -2147483647 -2147483647 -2147483647 -2147483647 -2147483647 -2147483647 -2147483647 -2147483647 -2147483647 -2147483647 -2147483647 -2147483647 -2147483647 -2147483647 -2147483647 -2147483647 -2147483647 -2147483647 -2147483647 -2147483647 -2147483647 -2147483647 -2147483647 -2147483647 -2147483647 -2147483647 -2147483647 -2147483647 -2147483647 -2147483647 -2147483647 -2147483647 -2147483647 -2147483647 -2147483647 -2147483647 -2147483647 -2147483647 -2147483647 -2147483647 -2147483647 -2147483647 -2147483647 -2147483647
4145 4141 4214 4205 4109 3947 4037 4111 4099 4068 3966 3885 3877 3885 3917 3924 3922 3883 3804 3690 3618 3582 3633 3636 3629 3599 3546 3508 3482 3443 3406 3399 3364 3314 3294 3282 3268 3235 3218 3200 3174 3159 3153 3133 3129 3129 3143 3143 3086 3076 3123 3030 3036 2944 2963 2898 2885 2822 2790 2755 2679 2661 2563 2592 2504 2519 2522 2522 2557 2557 2547 2512 2540 2534 2508 2456 2527 2608 2635 2637 2638 2651 2613 2628 2675 2666 2711 2672 2712 2719 2717 2759 2787 2768 2743 2750 2722 2729 2676 2674 2684 2698 2675 2684 2655 2623 2668 2626 2659 2667 2645 2648 2659 2611 2638 2585 2558 2594 2606 2640 2635 2657 2651 2700 2696 2691 2678 2703 2661 2681 2671 2661 2643 2597 2561 2572 -2147483647 -2147483647 -2147483647 -2147483647 -2147483647 -2147483647 -2147483647 -2147483647 -2147483647 -2147483647 -2147483647 -2147483647 -2147483647 -2147483647 -2147483647 -2147483647 -2147483647 -2147483647 -2147483647 -2147483647 -2147483647 -2147483647 -2147483647 -2147483647 -2147483647 -2147483647 -2147483647 -2147483647 -2147483647 -2147483647 -2147483647 -2147483647 -2147483647 -2147483647 -2147483647 -2147483647 -2147483647 -2147483647 -2147483647 -2147483647 -2147483647 -2147483647 -2147483647 -2147483647 -2147483647 -2147483647 -2147483647 -2147483647 -2147483647 -2147483647 -2147483647 -2147483647 -2147483647 -2147483647 -2147483647 -2147483647 -2147483647 -2147483647 -2147483647 -2147483647 -2147483647 -2147483647 -2147483647 -2147483647 -2147483647 -2147483647 -2147483647 -2147483647 -2147483647 -2147483647 -2147483647 -2147483647 -2147483647 -2147483647 -2147483647 -2147483647 -2147483647 -2147483647 -2147483647 -2147483647 -2147483647 -2147483647 -2147483647 -2147483647 -2147483647 -2147483647 -2147483647 -2147483647 -2147483647 -2147483647 -2147483647 -2147483647 -2147483647 -2147483647 -2147483647 -2147483647 -2147483647 -2147483647 -2147483647 -2147483647 -2147483647 -2147483647 -2147483647 -2147483647
4124 4112 4149 4167 4152 4140 3982 3750 3757 3860 3803 3781 3803 3895 3863 3798 3848 3762 3637 3605 3502 3511 3538 3508 3504 3497 3417 3388 3374 3349 3344 3312 3259 3233 3205 3189 3187 3164 3148 3138 3115 3080 3085 3080 3081 3071 3065 3058 3051 3043 3000 2998 2941 2901 2834 2750 2655 2589 2491 2450 2392 2386 2400 2379 2385 2424 2449 2500 2525 2552 2553 2533 2578 2479 2410 2408 2458 2526 2537 2574 2635 2635 2594 2576 2602 2575 2577 2590 2593 2591 2582 2579 2626 2645 2588 2684 2670 2648 2664 2619 2605 2559 2540 2536 2585 2575 2541 2516 2513 2511 2568 2585 2578 2511 2472 2476 2474 2494 2509 2529 2553 2581 2577 2592 2606 2610 2605 2603 2605 2602 2588 2601 2600 2577 2521 -2147483647 -2147483647 -2147483647 -2147483647 -2147483647 -2147483647 -2147483647 -2147483647 -2147483647 -2147483647 -2147483647 -2147483647 -2147483647 -2147483647 -2147483647 -2147483647 -2147483647 -2147483647 -2147483647 -2147483647 -2147483647 -2147483647 -2147483647 -2147483647 -2147483647 -2147483647 -2147483647 -2147483647 -2147483647 -2147483647 -2147483647 -2147483647 -2147483647 -2147483647 -2147483647 -2147483647 -2147483647 -2147483647 -2147483647 -2147483647 -2147483647 -2147483647 -2147483647 -2147483647 -2147483647 -2147483647 -2147483647 -2147483647 -2147483647 -2147483647 -2147483647 -2147483647 -2147483647 -2147483647 -2147483647 -2147483647 -2147483647 -2147483647 -2147483647 -2147483647 -2147483647 -2147483647 -2147483647 -2147483647 -2147483647 -2147483647 -2147483647 -2147483647 -2147483647 -2147483647 -2147483647 -2147483647 -2147483647 -2147483647 -2147483647 -2147483647 -2147483647 -2147483647 -2147483647 -2147483647 -2147483647 -2147483647 -2147483647 -2147483647 -2147483647 -2147483647 -2147483647 -2147483647 -2147483647 -2147483647 -2147483647 -2147483647 -2147483647 -2147483647 -2147483647 -2147483647 -2147483647 -2147483647 -2147483647 -2147483647 -2147483647 -2147483647 -2147483647 -2147483647 -2147483647
4053 4064 4091 4092 4076 4076 4067 3987 3900 3827 3684 3652 3748 3715 3688 3674 3748 3747 3662 3690 3680 3639 3631 3617 3571 3528 3470 3427 3380 3332 3256 3244 3211 3178 3159 3158 3150 3154 3114 3099 3070 3032 3029 3020 2992 3001 2980 2943 2926 2902 2846 2799 2765 2695 2642 2547 2473 2364 2293 2215 2197 2253 2301 2357 2412 2428 2445 2513 2481 2490 2534 2558 2604 2525 2450 2431 2470 2535 2577 2597 2578 2557 2536 2547 2550 2549 2540 2514 2517 2506 2481 2460 2463 2474 2462 2473 2489 2479 2519 2511 2548 2516 2506 2520 2491 2430 2423 2425 2418 2405 2388 2409 2420 2416 2374 2370 2361 2389 2432 2454 2487 2529 2513 2532 2556 2554 2552 2543 2534 2523 2549 2523 2504 2524 2514 2449 2393 -2147483647 -2147483647 -2147483647 -2147483647 -2147483647 -2147483647 -2147483647 -2147483647 -2147483647 -2147483647 -2147483647 -2147483647 -2147483647 -2147483647 -2147483647 -2147483647 -2147483647 -2147483647 -2147483647 -2147483647 -2147483647 -2147483647 -2147483647 -2147483647 -2147483647 -2147483647 -2147483647 -2147483647 -2147483647 -2147483647 -2147483647 -2147483647 -2147483647 -2147483647 -2147483647 -2147483647 -2147483647 -2147483647 -2147483647 -2147483647 -2147483647 -2147483647 -2147483647 -2147483647 -2147483647 -2147483647 -2147483647 -2147483647 -2147483647 -2147483647 -2147483647 -2147483647 -2147483647 -2147483647 -2147483647 -2147483647 -2147483647 -2147483647 -2147483647 -2147483647 -2147483647 -2147483647 -2147483647 -2147483647 -2147483647 -2147483647 -2147483647 -2147483647 -2147483647 -2147483647 -2147483647 -2147483647 -2147483647 -2147483647 -2147483647 -2147483647 -2147483647 -2147483647 -2147483647 -2147483647 -2147483647 -2147483647 -2147483647 -2147483647 -2147483647 -2147483647 -2147483647 -2147483647 -2147483647 -2147483647 -2147483647 -2147483647 -2147483647 -2147483647 -2147483647 -2147483647 -2147483647 -2147483647 -2147483647 -2147483647 -2147483647 -2147483647 -2147483647
3980 3976 3980 4015 4014 4017 3992 3986 3968 3936 3905 3903 3893 3858 3842 3815 3776 3790 3746 3695 3666 3656 3623 3583 3517 3470 3444 3430 3424 3416 3343 3343 3297 3264 3192 3170 3128 3127 3074 3059 3025 2972 2958 2931 2932 2891 2871 2838 2791 2759 2729 2661 2627 2567 2504 2439 2360 2282 2223 2191 2211 2343 -2147483647 2396 2348 2348 2461 2474 2486 2457 2539 2564 2641 2552 2488 2448 2426 2449 2512 2554 2567 2586 2547 -2147483647 -2147483647 -2147483647 -2147483647 -2147483647 -2147483647 -2147483647 2440 2435 2402 2396 2397 2397 2403 2378 2371 2381 2373 2375 2390 2354 2368 2386 2391 2356 2329 2294 2277 2264 2262 2220 2250 2262 2279 2314 2337 -2147483647 -2147483647 -2147483647 -2147483647 -2147483647 -2147483647 -2147483647 -2147483647 2515 2520 2510 2490 2491 2481 2481 2470 2418 2359 -2147483647 -2147483647 -2147483647 -2147483647 -2147483647 -2147483647 -2147483647 -2147483647 -2147483647 -2147483647 -2147483647 -2147483647 -2147483647 -2147483647 -2147483647 -2147483647 -2147483647 -2147483647 -2147483647 -2147483647 -2147483647 -2147483647 -2147483647 -2147483647 -2147483647 -2147483647 -2147483647 -2147483647 -2147483647 -2147483647 -2147483647 -2147483647 -2147483647 -2147483647 -2147483647 -2147483647 -2147483647 -2147483647 -2147483647 -2147483647 -2147483647 -2147483647 -2147483647 -2147483647 -2147483647 -2147483647 -2147483647 -2147483647 -2147483647 -2147483647 -2147483647 -2147483647 -2147483647 -2147483647 -2147483647 -2147483647 -2147483647 -2147483647 -2147483647 -2147483647 -2147483647 -2147483647 -2147483647 -2147483647 -2147483647 -2147483647 -2147483647 -2147483647 -2147483647 -2147483647 -2147483647 -2147483647 -2147483647 -2147483647 -2147483647 -2147483647 -2147483647 -2147483647 -2147483647 -2147483647 -2147483647 -2147483647 -2147483647 -2147483647 -2147483647 -2147483647 -2147483647 -2147483647 -2147483647 -2147483647 -2147483647 -2147483647 -2147483647 -2147483647 -2147483647 -2147483647 -2147483647 -2147483647 -2147483647 -2147483647 -2147483647 -2147483647 -2147483647
3746 3884 3936 3937 3954 3937 3920 3922 3890 3873 3860 3830 3823 3793 3778 3739 3714 3693 3666 3650 3622 3596 3595 3563 3512 3501 3439 3442 3457 3421 3395 3328 3284 3205 3147 3127 3102 3057 3018 2983 2962 2926 2896 2855 2826 2807 2778 2726 2671 2616 2594 2542 2517 2476 2444 2375 2322 2265 2238 2240 -2147483647 -2147483647 -2147483647 -2147483647 -2147483647 -2147483647 -2147483647 -2147483647 2413 2423 2548 2499 2573 2618 2524 2461 2430 2412 2428 2468 2486 2522 -2147483647 -2147483647 -2147483647 -2147483647 -2147483647 -2147483647 -2147483647 -2147483647 -2147483647 -2147483647 -2147483647 -2147483647 -2147483647 -2147483647 -2147483647 2317 2335 2322 2297 2297 2289 2289 2276 2266 2264 2273 2241 2241 2205 2181 2173 2184 2176 2207 2220 2258 2262 -2147483647 -2147483647 -2147483647 -2147483647 -2147483647 -2147483647 -2147483647 -2147483647 -2147483647 -2147483647 -2147483647 -2147483647 -2147483647 -2147483647 2420 2403 2380 -2147483647 -2147483647 -2147483647 -2147483647 -2147483647 -2147483647 -2147483647 -2147483647 -2147483647 -2147483647 -2147483647 -2147483647 -2147483647 -2147483647 -2147483647 -2147483647 -2147483647 -2147483647 -2147483647 -2147483647 -2147483647 -2147483647 -2147483647 -2147483647 -2147483647 -2147483647 -2147483647 -2147483647 -2147483647 -2147483647 -2147483647 -2147483647 -2147483647 -2147483647 -2147483647 -2147483647 -2147483647 -2147483647 -2147483647 -2147483647 -2147483647 -2147483647 -2147483647 -2147483647 -2147483647 -2147483647 -2147483647 -2147483647 -2147483647 -2147483647 -2147483647 -2147483647 -2147483647 -2147483647 -2147483647 -2147483647 -2147483647 -2147483647 -2147483647 -2147483647 -2147483647 -2147483647 -2147483647 -2147483647 -2147483647 -2147483647 -2147483647 -2147483647 -2147483647 -2147483647 -2147483647 -2147483647 -2147483647 -2147483647 -2147483647 -2147483647 -2147483647 -2147483647 -2147483647 -2147483647 -2147483647 -2147483647 -2147483647 -2147483647 -2147483647 -2147483647 -2147483647 -2147483647 -2147483647 -2147483647 -2147483647 -2147483647 -2147483647 -2147483647 -2147483647 -2147483647 -2147483647 -2147483647 -2147483647 -2147483647 -2147483647 -2147483647 -2147483647 -2147483647
3861 3875 3869 3869 3854 3861 3838 3836 3825 3818 3797 3768 3760 3739 3716 3684 3662 3639 3612 3595 3574 3563 3543 3512 3492 3449 3434 3400 3390 3374 3339 3294 3218 3176 3116 3085 3060 3020 2971 2933 2906 2870 2817 2777 2761 2727 2682 2626 2571 2511 2463 2460 -2147483647 -2147483647 -2147483647 -2147483647 -2147483647 -2147483647 -2147483647 -2147483647 -2147483647 -2147483647 -2147483647 -2147483647 -2147483647 -2147483647 -2147483647 -2147483647 -2147483647 -2147483647 -2147483647 -2147483647 -2147483647 -2147483647 -2147483647 -2147483647 -2147483647 2449 2426 2428 2445 2466 -2147483647 -2147483647 -2147483647 -2147483647 -2147483647 -2147483647 -2147483647 -2147483647 -2147483647 -2147483647 -2147483647 -2147483647 -2147483647 -2147483647 -2147483647 -2147483647 -2147483647 -2147483647 -2147483647 -2147483647 2249 2232 2209 2219 2196 2188 2175 2145 2146 2131 2110 2124 2112 2124 2154 2194 -2147483647 -2147483647 -2147483647 -2147483647 -2147483647 -2147483647 -2147483647 -2147483647 -2147483647 -2147483647 -2147483647 -2147483647 -2147483647 -2147483647 -2147483647 -2147483647 -2147483647 -2147483647 -2147483647 -2147483647 -2147483647 -2147483647 -2147483647 -2147483647 -2147483647 -2147483647 -2147483647 -2147483647 -2147483647 -2147483647 -2147483647 -2147483647 -2147483647 -2147483647 -2147483647 -2147483647 -2147483647 -2147483647 -2147483647 -2147483647 -2147483647 -2147483647 -2147483647 -2147483647 -2147483647 -2147483647 -2147483647 -2147483647 -2147483647 -2147483647 -2147483647 -2147483647 -2147483647 -2147483647 -2147483647 -2147483647 -2147483647 -2147483647 -2147483647 -2147483647 -2147483647 -2147483647 -2147483647 -2147483647 -2147483647 -2147483647 -2147483647 -2147483647 -2147483647 -2147483647 -2147483647 -2147483647 -2147483647 -2147483647 -2147483647 -2147483647 -2147483647 -2147483647 -2147483647 -2147483647 -2147483647 -2147483647 -2147483647 -2147483647 -2147483647 -2147483647 -2147483647 -2147483647 -2147483647 -2147483647 -2147483647 -2147483647 -2147483647 -2147483647 -2147483647 -2147483647 -2147483647 -2147483647 -2147483647 -2147483647 -2147483647 -2147483647 -2147483647 -2147483647 -2147483647 -2147483647 -2147483647 -2147483647 -2147483647 -2147483647 -2147483647 -2147483647 -2147483647 -2147483647 -2147483647 -2147483647 -2147483647 -2147483647 -2147483647 -2147483647 -2147483647 -2147483647
3817 3795 3811 3812 3811 3777 3789 3772 3765 3745 3710 3689 3679 3672 3657 3633 3601 3569 3547 3539 3536 3492 3474 3457 3431 3409 3391 3388 3370 3312 3304 3248 3193 3147 3075 3036 3005 2970 2919 2870 2849 2794 2761 2718 2690 2639 2607 2544 2506 2424 2404 -2147483647 -2147483647 -2147483647 -2147483647 -2147483647 -2147483647 -2147483647 -2147483647 -2147483647 -2147483647 -2147483647 -2147483647 -2147483647 -2147483647 -2147483647 -2147483647 -2147483647 -2147483647 -2147483647 -2147483647 -2147483647 -2147483647 -2147483647 -2147483647 -2147483647 -2147483647 -2147483647 -2147483647 -2147483647 -2147483647 -2147483647 -2147483647 -2147483647 -2147483647 -2147483647 -2147483647 -2147483647 -2147483647 -2147483647 -2147483647 -2147483647 -2147483647 -2147483647 -2147483647 -2147483647 -2147483647 -2147483647 -2147483647 -2147483647 -2147483647 -2147483647 -2147483647 -2147483647 -2147483647 -2147483647 2147 2142 2103 2102 2079 2071 2068 2072 2075 2097 2100 -2147483647 -2147483647 -2147483647 -2147483647 -2147483647 -2147483647 -2147483647 -2147483647 -2147483647 -2147483647 -2147483647 -2147483647 -2147483647 -2147483647 -2147483647 -2147483647 -2147483647 -2147483647 -2147483647 -2147483647 -2147483647 -2147483647 -2147483647 -2147483647 -2147483647 -2147483647 -2147483647 -2147483647 -2147483647 -2147483647 -2147483647 -2147483647 -2147483647 -2147483647 -2147483647 -2147483647 -2147483647 -2147483647 -2147483647 -2147483647 -2147483647 -2147483647 -2147483647 -2147483647 -2147483647 -2147483647 -2147483647 -2147483647 -2147483647 -2147483647 -2147483647 -2147483647 -2147483647 -2147483647 -2147483647 -2147483647 -2147483647 -2147483647 -2147483647 -2147483647 -2147483647 -2147483647 -2147483647 -2147483647 -2147483647 -2147483647 -2147483647 -2147483647 -2147483647 -2147483647 -2147483647 -2147483647 -2147483647 -2147483647 -2147483647 -2147483647 -2147483647 -2147483647 -2147483647 -2147483647 -2147483647 -2147483647 -2147483647 -2147483647 -2147483647 -2147483647 -2147483647 -2147483647 -2147483647 -2147483647 -2147483647 -2147483647 -2147483647 -2147483647 -2147483647 -2147483647 -2147483647 -2147483647 -2147483647 -2147483647 -2147483647 -2147483647 -2147483647 -2147483647 -2147483647 -2147483647 -2147483647 -2147483647 -2147483647 -2147483647 -2147483647 -2147483647 -2147483647 -2147483647 -2147483647 -2147483647 -2147483647 -2147483647 -2147483647 -2147483647 -2147483647 -2147483647 -2147483647
3704 3716 3733 3709 3725 3708 3704 3682 3692 3663 3643 3634 3634 3601 3591 3582 3562 3514 3507 3495 3459 3435 3418 3416 3399 3380 3337 3317 3287 3259 3213 3190 3132 3094 3045 2996 2951 2907 2870 2840 2788 2753 2706 2652 2617 2566 2519 2467 2426 2384 2325 2295 -2147483647 -2147483647 -2147483647 -2147483647 -2147483647 -2147483647 -2147483647 -2147483647 -2147483647 -2147483647 -2147483647 -2147483647 -2147483647 -2147483647 -2147483647 -2147483647 -2147483647 -2147483647 -2147483647 -2147483647 -2147483647 -2147483647 -2147483647 -2147483647 -2147483647 -2147483647 -2147483647 -2147483647 -2147483647 -2147483647 -2147483647 -2147483647 -2147483647 -2147483647 -2147483647 -2147483647 -2147483647 -2147483647 -2147483647 -2147483647 -2147483647 -2147483647 -2147483647 -2147483647 -2147483647 -2147483647 -2147483647 -2147483647 -2147483647 -2147483647 -2147483647 -2147483647 -2147483647 -2147483647 -2147483647 -2147483647 2097 2071 2064 2039 2040 2029 2029 2038 2051 -2147483647 -2147483647 -2147483647 -2147483647 -2147483647 -2147483647 -2147483647 -2147483647 -2147483647 -2147483647 -2147483647 -2147483647 -2147483647 -2147483647 -2147483647 -2147483647 -2147483647 -2147483647 -2147483647 -2147483647 -2147483647 -2147483647 -2147483647 -2147483647 -2147483647 -2147483647 -2147483647 -2147483647 -2147483647 -2147483647 -2147483647 -2147483647 -2147483647 -2147483647 -2147483647 -2147483647 -2147483647 -2147483647 -2147483647 -2147483647 -2147483647 -2147483647 -2147483647 -2147483647 -2147483647 -2147483647 -2147483647 -2147483647 -2147483647 -2147483647 -2147483647 -2147483647 -2147483647 -2147483647 -2147483647 -2147483647 -2147483647 -2147483647 -2147483647 -2147483647 -2147483647 -2147483647 -2147483647 -2147483647 -2147483647 -2147483647 -2147483647 -2147483647 -2147483647 -2147483647 -2147483647 -2147483647 -2147483647 -2147483647 -2147483647 -2147483647 -2147483647 -2147483647 -2147483647 -2147483647 -2147483647 -2147483647 -2147483647 -2147483647 -2147483647 -2147483647 -2147483647 -2147483647 -2147483647 -2147483647 -2147483647 -2147483647 -2147483647 -2147483647 -2147483647 -2147483647 -2147483647 -2147483647 -2147483647 -2147483647 -2147483647 -2147483647 -2147483647 -2147483647 -2147483647 -2147483647 -2147483647 -2147483647 -2147483647 -2147483647 -2147483647 -2147483647 -2147483647 -2147483647 -2147483647 -2147483647 -2147483647 -2147483647 -2147483647 -2147483647 -2147483647 -2147483647 -2147483647
3629 3626 3626 3620 3628 3599 3619 3617 3608 3609 3576 3575 3548 3535 3535 3500 3480 3457 3437 3430 3406 3372 3380 3343 3300 3298 3279 3246 3230 3189 3165 3105 3078 3032 2987 2938 2898 2866 2804 2765 2728 2688 2652 2598 2543 2504 2477 2435 -2147483647 -2147483647 -2147483647 -2147483647 -2147483647 -2147483647 -2147483647 -2147483647 -2147483647 -2147483647 -2147483647 -2147483647 -2147483647 -2147483647 -2147483647 -2147483647 -2147483647 -2147483647 -2147483647 -2147483647 -2147483647 -2147483647 -2147483647 -2147483647 -2147483647 -2147483647 -2147483647 -2147483647 -2147483647 -2147483647 -2147483647 -2147483647 -2147483647 -2147483647 -2147483647 -2147483647 -2147483647 -2147483647 -2147483647 -2147483647 -2147483647 -2147483647 -2147483647 -2147483647 -2147483647 -2147483647 -2147483647 -2147483647 -2147483647 -2147483647 -2147483647 -2147483647 -2147483647 -2147483647 -2147483647 -2147483647 -2147483647 -2147483647 -2147483647 -2147483647 -2147483647 -2147483647 -2147483647 -2147483647 -2147483647 -2147483647 -2147483647 -2147483647 1989 -2147483647 -2147483647 -2147483647 -2147483647 -2147483647 -2147483647 -2147483647 -2147483647 -2147483647 -2147483647 -2147483647 -2147483647 -2147483647 -2147483647 -2147483647 -2147483647 -2147483647 -2147483647 -2147483647 -2147483647 -2147483647 -2147483647 -2147483647 -2147483647 -2147483647 -2147483647 -2147483647 -2147483647 -2147483647 -2147483647 -2147483647 -2147483647 -2147483647 -2147483647 -2147483647 -2147483647 -2147483647 -2147483647 -2147483647 -2147483647 -2147483647 -2147483647 -2147483647 -2147483647 -2147483647 -2147483647 -2147483647 -2147483647 -2147483647 -2147483647 -2147483647 -2147483647 -2147483647 -2147483647 -2147483647 -2147483647 -2147483647 -2147483647 -2147483647 -2147483647 -2147483647 -2147483647 -2147483647 -2147483647 -2147483647 -2147483647 -2147483647 -2147483647 -2147483647 -2147483647 -2147483647 -2147483647 -2147483647 -2147483647 -2147483647 -2147483647 -2147483647 -2147483647 -2147483647 -2147483647 -2147483647 -2147483647 -2147483647 -2147483647 -2147483647 -2147483647 -2147483647 -2147483647 -2147483647 -2147483647 -2147483647 -2147483647 -2147483647 -2147483647 -2147483647 -2147483647 -2147483647 -2147483647 -2147483647 -2147483647 -2147483647 -2147483647 -2147483647 -2147483647 -2147483647 -2147483647 -2147483647 -2147483647 -2147483647 -2147483647 -2147483647 -2147483647 -2147483647 -2147483647 -2147483647 -2147483647 -2147483647 -2147483647 -2147483647 -2147483647 -2147483647 -2147483647 -2147483647
3550 3539 3553 3574 3551 3545 3544 3514 3527 3523 3513 3513 3478 3466 3460 3441 3443 3405 3391 3369 3348 3355 3315 3298 3266 3251 3197 3168 3181 3121 3101 3068 3026 2978 2938 2871 2833 2804 2742 2709 2650 2632 2592 2562 2509 2469 2440 -2147483647 -2147483647 -2147483647 -2147483647 -2147483647 -2147483647 -2147483647 -2147483647 -2147483647 -2147483647 -2147483647 -2147483647 -2147483647 -2147483647 -2147483647 -2147483647 -2147483647 -2147483647 -2147483647 -2147483647 -2147483647 -2147483647 -2147483647 -2147483647 -2147483647 -2147483647 -2147483647 -2147483647 -2147483647 -2147483647 -2147483647 -2147483647 -2147483647 -2147483647 -2147483647 -2147483647 -2147483647 -2147483647 -2147483647 -2147483647 -2147483647 -2147483647 -2147483647 -2147483647 -2147483647 -2147483647 -2147483647 -2147483647 -2147483647 -2147483647 -2147483647 -2147483647 -2147483647 -2147483647 -2147483647 -2147483647 -2147483647 -2147483647 -2147483647 -2147483647 -2147483647 -2147483647 -2147483647 -2147483647 -2147483647 -2147483647 -2147483647 -2147483647 -2147483647 -2147483647 -2147483647 -2147483647 -2147483647 -2147483647 -2147483647 -2147483647 -2147483647 -2147483647 -2147483647 -2147483647 -2147483647 -2147483647 -2147483647 -2147483647 -2147483647 -2147483647 -2147483647 -2147483647 -2147483647 -2147483647 -2147483647 -2147483647 -2147483647 -2147483647 -2147483647 -2147483647 -2147483647 -2147483647 -2147483647 -2147483647 -2147483647 -2147483647 -2147483647 -2147483647 -2147483647 -2147483647 -2147483647 -2147483647 -2147483647 -2147483647 -2147483647 -2147483647 -2147483647 -2147483647 -2147483647 -2147483647 -2147483647 -2147483647 -2147483647 -2147483647 -2147483647 -2147483647 -2147483647 -2147483647 -2147483647 -2147483647 -2147483647 -2147483647 -2147483647 -2147483647 -2147483647 -2147483647 -2147483647 -2147483647 -2147483647 -2147483647 -2147483647 -2147483647 -2147483647 -2147483647 -2147483647 -2147483647 -2147483647 -2147483647 -2147483647 -2147483647 -2147483647 -2147483647 -2147483647 -2147483647 -2147483647 -2147483647 -2147483647 -2147483647 -2147483647 -2147483647 -2147483647 -2147483647 -2147483647 -2147483647 -2147483647 -2147483647 -2147483647 -2147483647 -2147483647 -2147483647 -2147483647 -2147483647 -2147483647 -2147483647 -2147483647 -2147483647 -2147483647 -2147483647 -2147483647 -2147483647 -2147483647 -2147483647 -2147483647 -2147483647 -2147483647 -2147483647 -2147483647 -2147483647 -2147483647 -2147483647 -2147483647 -2147483647 -2147483647 -2147483647 -2147483647 -2147483647 -2147483647
3464 3477 3475 3473 3491 3484 3480 3459 3469 3460 3441 3407 3407 3413 3397 3366 3361 3328 3321 3312 3293 3261 3254 3230 3192 3180 3141 3119 3078 3065 3018 2985 2957 2911 2881 2829 2785 2750 2709 2645 2610 2565 2512 2492 2457 2417 2374 -2147483647 -2147483647 -2147483647 -2147483647 -2147483647 -2147483647 -2147483647 -2147483647 -2147483647 -2147483647 -2147483647 -2147483647 -2147483647 -2147483647 -2147483647 -2147483647 -2147483647 -2147483647 -2147483647 -2147483647 -2147483647 -2147483647 -2147483647 -2147483647 -2147483647 -2147483647 -2147483647 -2147483647 -2147483647 -2147483647 -2147483647 -2147483647 -2147483647 -2147483647 -2147483647 -2147483647 -2147483647 -2147483647 -2147483647 -2147483647 -2147483647 -2147483647 -2147483647 -2147483647 -2147483647 -2147483647 -2147483647 -2147483647 -2147483647 -2147483647 -2147483647 -2147483647 -2147483647 -2147483647 -2147483647 -2147483647 -2147483647 -2147483647 -2147483647 -2147483647 -2147483647 -2147483647 -2147483647 -2147483647 -2147483647 -2147483647 -2147483647 -2147483647 -2147483647 -2147483647 -2147483647 -2147483647 -2147483647 -2147483647 -2147483647 -2147483647 -2147483647 -2147483647 -2147483647 -2147483647 -2147483647 -2147483647 -2147483647 -2147483647 -2147483647 -2147483647 -2147483647 -2147483647 -2147483647 -2147483647 -2147483647 -2147483647 -2147483647 -2147483647 -2147483647 -2147483647 -2147483647 -2147483647 -2147483647 -2147483647 -2147483647 -2147483647 -2147483647 -2147483647 -2147483647 -2147483647 -2147483647 -2147483647 -2147483647 -2147483647 -2147483647 -2147483647 -2147483647 -2147483647 -2147483647 -2147483647 -2147483647 -2147483647 -2147483647 -2147483647 -2147483647 -2147483647 -2147483647 -2147483647 -2147483647 -2147483647 -2147483647 -2147483647 -2147483647 -2147483647 -2147483647 -2147483647 -2147483647 -2147483647 -2147483647 -2147483647 -2147483647 -2147483647 -2147483647 -2147483647 -2147483647 -2147483647 -2147483647 -2147483647 -2147483647 -2147483647 -2147483647 -2147483647 -2147483647 -2147483647 -2147483647 -2147483647 -2147483647 -2147483647 -2147483647 -2147483647 -2147483647 -2147483647 -2147483647 -2147483647 -2147483647 -2147483647 -2147483647 -2147483647 -2147483647 -2147483647 -2147483647 -2147483647 -2147483647 -2147483647 -2147483647 -2147483647 -2147483647 -2147483647 -2147483647 -2147483647 -2147483647 -2147483647 -2147483647 -2147483647 -2147483647 -2147483647 -2147483647 -2147483647 -2147483647 -2147483647 -2147483647 -2147483647 -2147483647 -2147483647 -2147483647 -2147483647 -2147483647
3374 3382 3388 3390 3384 3404 3402 3390 3387 3358 3380 3346 3346 3324 3321 3306 3282 3280 3252 3243 3229 3201 3199 3170 3139 3108 3090 3053 3038 2986 2953 2937 2911 2869 2824 2806 2753 2709 2633 2585 2566 2522 2491 2460 2407 2364 -2147483647 -2147483647 -2147483647 -2147483647 -2147483647 -2147483647 -2147483647 -2147483647 -2147483647 -2147483647 -2147483647 -2147483647 -2147483647 -2147483647 -2147483647 -2147483647 -2147483647 -2147483647 -2147483647 -2147483647 -2147483647 -2147483647 -2147483647 -2147483647 -2147483647 -2147483647 -2147483647 -2147483647 -2147483647 -2147483647 -2147483647 -2147483647 -2147483647 -2147483647 -2147483647 -2147483647 -2147483647 -2147483647 -2147483647 -2147483647 -2147483647 -2147483647 -2147483647 -2147483647 -2147483647 -2147483647 -2147483647 -2147483647 -2147483647 -2147483647 -2147483647 -2147483647 -2147483647 -2147483647 -2147483647 -2147483647 -2147483647 -2147483647 -2147483647 -2147483647 -2147483647 -2147483647 -2147483647 -2147483647 -2147483647 -2147483647 -2147483647 -2147483647 -2147483647 -2147483647 -2147483647 -2147483647 -2147483647 -2147483647 -2147483647 -2147483647 -2147483647 -2147483647 -2147483647 -2147483647 -2147483647 -2147483647 -2147483647 -2147483647 -2147483647 -2147483647 -2147483647 -2147483647 -2147483647 -2147483647 -2147483647 -2147483647 -2147483647 -2147483647 -2147483647 -2147483647 -2147483647 -2147483647 -2147483647 -2147483647 -2147483647 -2147483647 -2147483647 -2147483647 -2147483647 -2147483647 -2147483647 -2147483647 -2147483647 -2147483647 -2147483647 -2147483647 -2147483647 -2147483647 -2147483647 -2147483647 -2147483647 -2147483647 -2147483647 -2147483647 -2147483647 -2147483647 -2147483647 -2147483647 -2147483647 -2147483647 -2147483647 -2147483647 -2147483647 -2147483647 -2147483647 -2147483647 -2147483647 -2147483647 -2147483647 -2147483647 -2147483647 -2147483647 -2147483647 -2147483647 -2147483647 -2147483647 -2147483647 -2147483647 -2147483647 -2147483647 -2147483647 -2147483647 -2147483647 -2147483647 -2147483647 -2147483647 -2147483647 -2147483647 -2147483647 -2147483647 -2147483647 -2147483647 -2147483647 -2147483647 -2147483647 -2147483647 -2147483647 -2147483647 -2147483647 -2147483647 -2147483647 -2147483647 -2147483647 -2147483647 -2147483647 -2147483647 -2147483647 -2147483647 -2147483647 -2147483647 -2147483647 -2147483647 -2147483647 -2147483647 -2147483647 -2147483647 -2147483647 -2147483647 -2147483647 -2147483647 -2147483647 -2147483647 -2147483647 -2147483647 -2147483647 -2147483647 -2147483647 -2147483647
3287 3300 3312 3280 3303 3308 3310 3315 3303 3296 3306 3305 3288 3243 3248 3231 3232 3210 3210 3180 3159 3185 -2147483647 -2147483647 -2147483647 -2147483647 3036 3025 2994 2942 2919 2884 2851 2813 2804 -2147483647 -2147483647 -2147483647 2623 2581 2542 2491 2456 2426 -2147483647 -2147483647 -2147483647 -2147483647 -2147483647 -2147483647 -2147483647 -2147483647 -2147483647 -2147483647 -2147483647 -2147483647 -2147483647 -2147483647 -2147483647 -2147483647 -2147483647 -2147483647 -2147483647 -2147483647 -2147483647 -2147483647 -2147483647 -2147483647 -2147483647 -2147483647 -2147483647 -2147483647 -2147483647 -2147483647 -2147483647 -2147483647 -2147483647 -2147483647 -2147483647 -2147483647 -2147483647 -2147483647 -2147483647 -2147483647 -2147483647 -2147483647 -2147483647 -2147483647 -2147483647 -2147483647 -2147483647 -2147483647 -2147483647 -2147483647 -2147483647 -2147483647 -2147483647 -2147483647 -2147483647 -2147483647 -2147483647 -2147483647 -2147483647 -2147483647 -2147483647 -2147483647 -2147483647 -2147483647 -2147483647 -2147483647 -2147483647 -2147483647 -2147483647 -2147483647 -2147483647 -2147483647 -2147483647 -2147483647 -2147483647 -2147483647 -2147483647 -2147483647 -2147483647 -2147483647 -2147483647 -2147483647 -2147483647 -2147483647 -2147483647 -2147483647 -2147483647 -2147483647 -2147483647 -2147483647 -2147483647 -2147483647 -2147483647 -2147483647 -2147483647 -2147483647 -2147483647 -2147483647 -2147483647 -2147483647 -2147483647 -2147483647 -2147483647 -2147483647 -2147483647 -2147483647 -2147483647 -2147483647 -2147483647 -2147483647 -2147483647 -2147483647 -2147483647 -2147483647 -2147483647 -2147483647 -2147483647 -2147483647 -2147483647 -2147483647 -2147483647 -2147483647 -2147483647 -2147483647 -2147483647 -2147483647 -2147483647 -2147483647 -2147483647 -2147483647 -2147483647 -2147483647 -2147483647 -2147483647 -2147483647 -2147483647 -2147483647 -2147483647 -2147483647 -2147483647 -2147483647 -2147483647 -2147483647 -2147483647 -2147483647 -2147483647 -2147483647 -2147483647 -2147483647 -2147483647 -2147483647 -2147483647 -2147483647 -2147483647 -2147483647 -2147483647 -2147483647 -2147483647 -2147483647 -2147483647 -2147483647 -2147483647 -2147483647 -2147483647 -2147483647 -2147483647 -2147483647 -2147483647 -2147483647 -2147483647 -2147483647 -2147483647 -2147483647 -2147483647 -2147483647 -2147483647 -2147483647 -2147483647 -2147483647 -2147483647 -2147483647 -2147483647 -2147483647 -2147483647 -2147483647 -2147483647 -2147483647 -2147483647 -2147483647 -2147483647 -2147483647 -2147483647 -2147483647 -2147483647 -2147483647 -2147483647
3173 3193 3204 3228 3228 3247 3240 3235 3235 3245 3230 3229 3222 3206 3206 3172 3162 3162 3142 3124 3101 -2147483647 -2147483647 -2147483647 -2147483647 -2147483647 -2147483647 -2147483647 -2147483647 2920 2863 2848 2807 -2147483647 -2147483647 -2147483647 -2147483647 -2147483647 -2147483647 -2147483647 -2147483647 -2147483647 -2147483647 -2147483647 -2147483647 -2147483647 -2147483647 -2147483647 -2147483647 -2147483647 -2147483647 -2147483647 -2147483647 -2147483647 -2147483647 -2147483647 -2147483647 -2147483647 -2147483647 -2147483647 -2147483647 -2147483647 -2147483647 -2147483647 -2147483647 -2147483647 -2147483647 -2147483647 -2147483647 -2147483647 -2147483647 -2147483647 -2147483647 -2147483647 -2147483647 -2147483647 -2147483647 -2147483647 -2147483647 -2147483647 -2147483647 -2147483647 -2147483647 -2147483647 -2147483647 -2147483647 -2147483647 -2147483647 -2147483647 -2147483647 -2147483647 -2147483647 -2147483647 -2147483647 -2147483647 -2147483647 -2147483647 -2147483647 -2147483647 -2147483647 -2147483647 -2147483647 -2147483647 -2147483647 -2147483647 -2147483647 -2147483647 -2147483647 -2147483647 -2147483647 -2147483647 -2147483647 -2147483647 -2147483647 -2147483647 -2147483647 -2147483647 -2147483647 -2147483647 -2147483647 -2147483647 -2147483647 -2147483647 -2147483647 -2147483647 -2147483647 -2147483647 -2147483647 -2147483647 -2147483647 -2147483647 -2147483647 -2147483647 -2147483647 -2147483647 -2147483647 -2147483647 -2147483647 -2147483647 -2147483647 -2147483647 -2147483647 -2147483647 -2147483647 -2147483647 -2147483647 -2147483647 -2147483647 -2147483647 -2147483647 -2147483647 -2147483647 -2147483647 -2147483647 -2147483647 -2147483647 -2147483647 -2147483647 -2147483647 -2147483647 -2147483647 -2147483647 -2147483647 -2147483647 -2147483647 -2147483647 -2147483647 -2147483647 -2147483647 -2147483647 -2147483647 -2147483647 -2147483647 -2147483647 -2147483647 -2147483647 -2147483647 -2147483647 -2147483647 -2147483647 -2147483647 -2147483647 -2147483647 -2147483647 -2147483647 -2147483647 -2147483647 -2147483647 -2147483647 -2147483647 -2147483647 -2147483647 -2147483647 -2147483647 -2147483647 -2147483647 -2147483647 -2147483647 -2147483647 -2147483647 -2147483647 -2147483647 -2147483647 -2147483647 -2147483647 -2147483647 -2147483647 -2147483647 -2147483647 -2147483647 -2147483647 -2147483647 -2147483647 -2147483647 -2147483647 -2147483647 -2147483647 -2147483647 -2147483647 -2147483647 -2147483647 -2147483647 -2147483647 -2147483647 -2147483647 -2147483647 -2147483647 -2147483647 -2147483647 -2147483647 -2147483647 -2147483647 -2147483647 -2147483647 -2147483647 -2147483647 -2147483647 -2147483647 -2147483647 -2147483647
3084 3113 3130 3150 3161 3165 3152 3148 3145 3179 3160 3155 3160 3177 -2147483647 -2147483647 -2147483647 -2147483647 3083 3094 3056 -2147483647 -2147483647 -2147483647 -2147483647 -2147483647 -2147483647 -2147483647 -2147483647 -2147483647 -2147483647 -2147483647 -2147483647 -2147483647 -2147483647 -2147483647 -2147483647 -2147483647 -2147483647 -2147483647 -2147483647 -2147483647 -2147483647 -2147483647 -2147483647 -2147483647 -2147483647 -2147483647 -2147483647 -2147483647 -2147483647 -2147483647 -2147483647 -2147483647 -2147483647 -2147483647 -2147483647 -2147483647 -2147483647 -2147483647 -2147483647 -2147483647 -2147483647 -2147483647 -2147483647 -2147483647 -2147483647 -2147483647 -2147483647 -2147483647 -2147483647 -2147483647 -2147483647 -2147483647 -2147483647 -2147483647 -2147483647 -2147483647 -2147483647 -2147483647 -2147483647 -2147483647 -2147483647 -2147483647 -2147483647 -2147483647 -2147483647 -2147483647 -2147483647 -2147483647 -2147483647 -2147483647 -2147483647 -2147483647 -2147483647 -2147483647 -2147483647 -2147483647 -2147483647 -2147483647 -2147483647 -2147483647 -2147483647 -2147483647 -2147483647 -2147483647 -2147483647 -2147483647 -2147483647 -2147483647 -2147483647 -2147483647 -2147483647 -2147483647 -2147483647 -2147483647 -2147483647 -2147483647 -2147483647 -2147483647 -2147483647 -2147483647 -2147483647 -2147483647 -2147483647 -2147483647 -2147483647 -2147483647 -2147483647 -2147483647 -2147483647 -2147483647 -2147483647 -2147483647 -2147483647 -2147483647 -2147483647 -2147483647 -2147483647 -2147483647 -2147483647 -2147483647 -2147483647 -2147483647 -2147483647 -2147483647 -2147483647 -2147483647 -2147483647 -2147483647 -2147483647 -2147483647 -2147483647 -2147483647 -2147483647 -2147483647 -2147483647 -2147483647 -2147483647 -2147483647 -2147483647 -2147483647 -2147483647 -2147483647 -2147483647 -2147483647 -2147483647 -2147483647 -2147483647 -2147483647 -2147483647 -2147483647 -2147483647 -2147483647 -2147483647 -2147483647 -2147483647 -2147483647 -2147483647 -2147483647 -2147483647 -2147483647 -2147483647 -2147483647 -2147483647 -2147483647 -2147483647 -2147483647 -2147483647 -2147483647 -2147483647 -2147483647 -2147483647 -2147483647 -2147483647 -2147483647 -2147483647 -2147483647 -2147483647 -2147483647 -2147483647 -2147483647 -2147483647 -2147483647 -2147483647 -2147483647 -2147483647 -2147483647 -2147483647 -2147483647 -2147483647 -2147483647 -2147483647 -2147483647 -2147483647 -2147483647 -2147483647 -2147483647 -2147483647 -2147483647 -2147483647 -2147483647 -2147483647 -2147483647 -2147483647 -2147483647 -2147483647 -2147483647 -2147483647 -2147483647 -2147483647 -2147483647 -2147483647 -2147483647 -2147483647 -2147483647 -2147483647 -2147483647 -2147483647 -2147483647
3018 3038 3046 3061 3085 3083 3106 3085 3111 3097 3110 -2147483647 -2147483647 -2147483647 -2147483647 -2147483647 -2147483647 -2147483647 -2147483647 -2147483647 -2147483647 -2147483647 -2147483647 -2147483647 -2147483647 -2147483647 -2147483647 -2147483647 -2147483647 -2147483647 -2147483647 -2147483647 -2147483647 -2147483647 -2147483647 -2147483647 -2147483647 -2147483647 -2147483647 -2147483647 -2147483647 -2147483647 -2147483647 -2147483647 -2147483647 -2147483647 -2147483647 -2147483647 -2147483647 -2147483647 -2147483647 -2147483647 -2147483647 -2147483647 -2147483647 -2147483647 -2147483647 -2147483647 -2147483647 -2147483647 -2147483647 -2147483647 -2147483647 -2147483647 -2147483647 -2147483647 -2147483647 -2147483647 -2147483647 -2147483647 -2147483647 -2147483647 -2147483647 -2147483647 -2147483647 -2147483647 -2147483647 -2147483647 -2147483647 -2147483647 -2147483647 -2147483647 -2147483647 -2147483647 -2147483647 -2147483647 -2147483647 -2147483647 -2147483647 -2147483647 -2147483647 -2147483647 -2147483647 -2147483647 -2147483647 -2147483647 -2147483647 -2147483647 -2147483647 -2147483647 -2147483647 -2147483647 -2147483647 -2147483647 -2147483647 -2147483647 -2147483647 -2147483647 -2147483647 -2147483647 -2147483647 -2147483647 -2147483647 -2147483647 -2147483647 -2147483647 -2147483647 -2147483647 -2147483647 -2147483647 -2147483647 -2147483647 -2147483647 -2147483647 -2147483647 -2147483647 -2147483647 -2147483647 -2147483647 -2147483647 -2147483647 -2147483647 -2147483647 -2147483647 -2147483647 -2147483647 -2147483647 -2147483647 -2147483647 -2147483647 -2147483647 -2147483647 -2147483647 -2147483647 -2147483647 -2147483647 -2147483647 -2147483647 -2147483647 -2147483647 -2147483647 -2147483647 -2147483647 -2147483647 -2147483647 -2147483647 -2147483647 -2147483647 -2147483647 -2147483647 -2147483647 -2147483647 -2147483647 -2147483647 -2147483647 -2147483647 -2147483647 -2147483647 -2147483647 -2147483647 -2147483647 -2147483647 -2147483647 -2147483647 -2147483647 -2147483647 -2147483647 -2147483647 -2147483647 -2147483647 -2147483647 -2147483647 -2147483647 -2147483647 -2147483647 -2147483647 -2147483647 -2147483647 -2147483647 -2147483647 -2147483647 -2147483647 -2147483647 -2147483647 -2147483647 -2147483647 -2147483647 -2147483647 -2147483647 -2147483647 -2147483647 -2147483647 -2147483647 -2147483647 -2147483647 -2147483647 -2147483647 -2147483647 -2147483647 -2147483647 -2147483647 -2147483647 -2147483647 -2147483647 -2147483647 -2147483647 -2147483647 -2147483647 -2147483647 -2147483647 -2147483647 -2147483647 -2147483647 -2147483647 -2147483647 -2147483647 -2147483647 -2147483647 -2147483647 -2147483647 -2147483647 -2147483647 -2147483647 -2147483647 -2147483647 -2147483647 -2147483647 -2147483647 -2147483647 -2147483647
2919 2953 2972 2977 3020 2991 2994 3016 3032 3034 -2147483647 -2147483647 -2147483647 -2147483647 -2147483647 -2147483647 -2147483647 -2147483647 -2147483647 -2147483647 -2147483647 -2147483647 -2147483647 -2147483647 -2147483647 -2147483647 -2147483647 -2147483647 -2147483647 -2147483647 -2147483647 -2147483647 -2147483647 -2147483647 -2147483647 -2147483647 -2147483647 -2147483647 -2147483647 -2147483647 -2147483647 -2147483647 -2147483647 -2147483647 -2147483647 -2147483647 -2147483647 -2147483647 -2147483647 -2147483647 -2147483647 -2147483647 -2147483647 -2147483647 -2147483647 -2147483647 -2147483647 -2147483647 -2147483647 -2147483647 -2147483647 -2147483647 -2147483647 -2147483647 -2147483647 -2147483647 -2147483647 -2147483647 -2147483647 -2147483647 -2147483647 -2147483647 -2147483647 -2147483647 -2147483647 -2147483647 -2147483647 -2147483647 -2147483647 -2147483647 -2147483647 -2147483647 -2147483647 -2147483647 -2147483647 -2147483647 -2147483647 -2147483647 -2147483647 -2147483647 -2147483647 -2147483647 -2147483647 -2147483647 -2147483647 -2147483647 -2147483647 -2147483647 -2147483647 -2147483647 -2147483647 -2147483647 -2147483647 -2147483647 -2147483647 -2147483647 -2147483647 -2147483647 -2147483647 -2147483647 -2147483647 -2147483647 -2147483647 -2147483647 -2147483647 -2147483647 -2147483647 -2147483647 -2147483647 -2147483647 -2147483647 -2147483647 -2147483647 -2147483647 -2147483647 -2147483647 -2147483647 -2147483647 -2147483647 -2147483647 -2147483647 -2147483647 -2147483647 -2147483647 -2147483647 -2147483647 -2147483647 -2147483647 -2147483647 -2147483647 -2147483647 -2147483647 -2147483647 -2147483647 -2147483647 -2147483647 -2147483647 -2147483647 -2147483647 -2147483647 -2147483647 -2147483647 -2147483647 -2147483647 -2147483647 -2147483647 -2147483647 -2147483647 -2147483647 -2147483647 -2147483647 -2147483647 -2147483647 -2147483647 -2147483647 -2147483647 -2147483647 -2147483647 -2147483647 -2147483647 -2147483647 -2147483647 -2147483647 -2147483647 -2147483647 -2147483647 -2147483647 -2147483647 -2147483647 -2147483647 -2147483647 -2147483647 -2147483647 -2147483647 -2147483647 -2147483647 -2147483647 -2147483647 -2147483647 -2147483647 -2147483647 -2147483647 -2147483647 -2147483647 -2147483647 -2147483647 -2147483647 -2147483647 -2147483647 -2147483647 -2147483647 -2147483647 -2147483647 -2147483647 -2147483647 -2147483647 -2147483647 -2147483647 -2147483647 -2147483647 -2147483647 -2147483647 -2147483647 -2147483647 -2147483647 -2147483647 -2147483647 -2147483647 -2147483647 -2147483647 -2147483647 -2147483647 -2147483647 -2147483647 -2147483647 -2147483647 -2147483647 -2147483647 -2147483647 -2147483647 -2147483647 -2147483647 -2147483647 -2147483647 -2147483647 -2147483647 -2147483647 -2147483647 -2147483647 -2147483647
2855 2851 2901 2900 2900 2923 2961 2944 2987 -2147483647 -2147483647 -2147483647 -2147483647 -2147483647 -2147483647 -2147483647 -2147483647 -2147483647 -2147483647 -2147483647 -2147483647 -2147483647 -2147483647 -2147483647 -2147483647 -2147483647 -2147483647 -2147483647 -2147483647 -2147483647 -2147483647 -2147483647 -2147483647 -2147483647 -2147483647 -2147483647 -2147483647 -2147483647 -2147483647 -2147483647 -2147483647 -2147483647 -2147483647 -2147483647 -2147483647 -2147483647 -2147483647 -2147483647 -2147483647 -2147483647 -2147483647 -2147483647 -2147483647 -2147483647 -2147483647 -2147483647 -2147483647 -2147483647 -2147483647 -2147483647 -2147483647 -2147483647 -2147483647 -2147483647 -2147483647 -2147483647 -2147483647 -2147483647 -2147483647 -2147483647 -2147483647 -2147483647 -2147483647 -2147483647 -2147483647 -2147483647 -2147483647 -2147483647 -2147483647 -2147483647 -2147483647 -2147483647 -2147483647 -2147483647 -2147483647 -2147483647 -2147483647 -2147483647 -2147483647 -2147483647 -2147483647 -2147483647 -2147483647 -2147483647 -2147483647 -2147483647 -2147483647 -2147483647 -2147483647 -2147483647 -2147483647 -2147483647 -2147483647 -2147483647 -2147483647 -2147483647 -2147483647 -2147483647 -2147483647 -2147483647 -2147483647 -2147483647 -2147483647 -2147483647 -2147483647 -2147483647 -2147483647 -2147483647 -2147483647 -2147483647 -2147483647 -2147483647 -2147483647 -2147483647 -2147483647 -2147483647 -2147483647 -2147483647 -2147483647 -2147483647 -2147483647 -2147483647 -2147483647 -2147483647 -2147483647 -2147483647 -2147483647 -2147483647 -2147483647 -2147483647 -2147483647 -2147483647 -2147483647 -2147483647 -2147483647 -2147483647 -2147483647 -2147483647 -2147483647 -2147483647 -2147483647 -2147483647 -2147483647 -2147483647 -2147483647 -2147483647 -2147483647 -2147483647 -2147483647 -2147483647 -2147483647 -2147483647 -2147483647 -2147483647 -2147483647 -2147483647 -2147483647 -2147483647 -2147483647 -2147483647 -2147483647 -2147483647 -2147483647 -2147483647 -2147483647 -2147483647 -2147483647 -2147483647 -2147483647 -2147483647 -2147483647 -2147483647 -2147483647 -2147483647 -2147483647 -2147483647 -2147483647 -2147483647 -2147483647 -2147483647 -2147483647 -2147483647 -2147483647 -2147483647 -2147483647 -2147483647 -2147483647 -2147483647 -2147483647 -2147483647 -2147483647 -2147483647 -2147483647 -2147483647 -2147483647 -2147483647 -2147483647 -2147483647 -2147483647 -2147483647 -2147483647 -2147483647 -2147483647 -2147483647 -2147483647 -2147483647 -2147483647 -2147483647 -2147483647 -2147483647 -2147483647 -2147483647 -2147483647 -2147483647 -2147483647 -2147483647 -2147483647 -2147483647 -2147483647 -2147483647 -2147483647 -2147483647 -2147483647 -2147483647 -2147483647 -2147483647 -2147483647 -2147483647 -2147483647 -2147483647
2756 2798 2820 2844 2856 2875 2892 -2147483647 -2147483647 -2147483647 -2147483647 -2147483647 -2147483647 -2147483647 -2147483647 -2147483647 -2147483647 -2147483647 -2147483647 -2147483647 -2147483647 -2147483647 -2147483647 -2147483647 -2147483647 -2147483647 -2147483647 -2147483647 -2147483647 -2147483647 -2147483647 -2147483647 -2147483647 -2147483647 -2147483647 -2147483647 -2147483647 -2147483647 -2147483647 -2147483647 -2147483647 -2147483647 -2147483647 -2147483647 -2147483647 -2147483647 -2147483647 -2147483647 -2147483647 -2147483647 -2147483647 -2147483647 -2147483647 -2147483647 -2147483647 -2147483647 -2147483647 -2147483647 -2147483647 -2147483647 -2147483647 -2147483647 -2147483647 -2147483647 -2147483647 -2147483647 -2147483647 -2147483647 -2147483647 -2147483647 -2147483647 -2147483647 -2147483647 -2147483647 -2147483647 -2147483647 -2147483647 -2147483647 -2147483647 -2147483647 -2147483647 -2147483647 -2147483647 -2147483647 -2147483647 -2147483647 -2147483647 -2147483647 -2147483647 -2147483647 -2147483647 -2147483647 -2147483647 -2147483647 -2147483647 -2147483647 -2147483647 -2147483647 -2147483647 -2147483647 -2147483647 -2147483647 -2147483647 -2147483647 -2147483647 -2147483647 -2147483647 -2147483647 -2147483647 -2147483647 -2147483647 -2147483647 -2147483647 -2147483647 -2147483647 -2147483647 -2147483647 -2147483647 -2147483647 -2147483647 -2147483647 -2147483647 -2147483647 -2147483647 -2147483647 -2147483647 -2147483647 -2147483647 -2147483647 -2147483647 -2147483647 -2147483647 -2147483647 -2147483647 -2147483647 -2147483647 -2147483647 -2147483647 -2147483647 -2147483647 -2147483647 -2147483647 -2147483647 -2147483647 -2147483647 -2147483647 -2147483647 -2147483647 -2147483647 -2147483647 -2147483647 -2147483647 -2147483647 -2147483647 -2147483647 -2147483647 -2147483647 -2147483647 -2147483647 -2147483647 -2147483647 -2147483647 -2147483647 -2147483647 -2147483647 -2147483647 -2147483647 -2147483647 -2147483647 -2147483647 -2147483647 -2147483647 -2147483647 -2147483647 -2147483647 -2147483647 -2147483647 -2147483647 -2147483647 -2147483647 -2147483647 -2147483647 -2147483647 -2147483647 -2147483647 -2147483647 -2147483647 -2147483647 -2147483647 -2147483647 -2147483647 -2147483647 -2147483647 -2147483647 -2147483647 -2147483647 -2147483647 -2147483647 -2147483647 -2147483647 -2147483647 -2147483647 -2147483647 -2147483647 -2147483647 -2147483647 -2147483647 -2147483647 -2147483647 -2147483647 -2147483647 -2147483647 -2147483647 -2147483647 -2147483647 -2147483647 -2147483647 -2147483647 -2147483647 -2147483647 -2147483647 -2147483647 -2147483647 -2147483647 -2147483647 -2147483647 -2147483647 -2147483647 -2147483647 -2147483647 -2147483647 -2147483647 -2147483647 -2147483647 -2147483647 -2147483647 -2147483647 -2147483647 -2147483647 -2147483647
2700 2723 2728 2752 2801 2801 -2147483647 -2147483647 -2147483647 -2147483647 -2147483647 -2147483647 -2147483647 -2147483647 -2147483647 -2147483647 -2147483647 -2147483647 -2147483647 -2147483647 -2147483647 -2147483647 -2147483647 -2147483647 -2147483647 -2147483647 -2147483647 -2147483647 -2147483647 -2147483647 -2147483647 -2147483647 -2147483647 -2147483647 -2147483647 -2147483647 -2147483647 -2147483647 -2147483647 -2147483647 -2147483647 -2147483647 -2147483647 -2147483647 -2147483647 -2147483647 -2147483647 -2147483647 -2147483647 -2147483647 -2147483647 -2147483647 -2147483647 -2147483647 -2147483647 -2147483647 -2147483647 -2147483647 -2147483647 -2147483647 -2147483647 -2147483647 -2147483647 -2147483647 -2147483647 -2147483647 -2147483647 -2147483647 -2147483647 -2147483647 -2147483647 -2147483647 -2147483647 -2147483647 -2147483647 -2147483647 -2147483647 -2147483647 -2147483647 -2147483647 -2147483647 -2147483647 -2147483647 -2147483647 -2147483647 -2147483647 -2147483647 -2147483647 -2147483647 -2147483647 -2147483647 -2147483647 -2147483647 -2147483647 -2147483647 -2147483647 -2147483647 -2147483647 -2147483647 -2147483647 -2147483647 -2147483647 -2147483647 -2147483647 -2147483647 -2147483647 -2147483647 -2147483647 -2147483647 -2147483647 -2147483647 -2147483647 -2147483647 -2147483647 -2147483647 -2147483647 -2147483647 -2147483647 -2147483647 -2147483647 -2147483647 -2147483647 -2147483647 -2147483647 -2147483647 -2147483647 -2147483647 -2147483647 -2147483647 -2147483647 -2147483647 -2147483647 -2147483647 -2147483647 -2147483647 -2147483647 -2147483647 -2147483647 -2147483647 -2147483647 -2147483647 -2147483647 -2147483647 -2147483647 -2147483647 -2147483647 -2147483647 -2147483647 -2147483647 -2147483647 -2147483647 -2147483647 -2147483647 -2147483647 -2147483647 -2147483647 -2147483647 -2147483647 -2147483647 -2147483647 -2147483647 -2147483647 -2147483647 -2147483647 -2147483647 -2147483647 -2147483647 -2147483647 -2147483647 -2147483647 -2147483647 -2147483647 -2147483647 -2147483647 -2147483647 -2147483647 -2147483647 -2147483647 -2147483647 -2147483647 -2147483647 -2147483647 -2147483647 -2147483647 -2147483647 -2147483647 -2147483647 -2147483647 -2147483647 -2147483647 -2147483647 -2147483647 -2147483647 -2147483647 -2147483647 -2147483647 -2147483647 -2147483647 -2147483647 -2147483647 -2147483647 -2147483647 -2147483647 -2147483647 -2147483647 -2147483647 -2147483647 -2147483647 -2147483647 -2147483647 -2147483647 -2147483647 -2147483647 -2147483647 -2147483647 -2147483647 -2147483647 -2147483647 -2147483647 -2147483647 -2147483647 -2147483647 -2147483647 -2147483647 -2147483647 -2147483647 -2147483647 -2147483647 -2147483647 -2147483647 -2147483647 -2147483647 -2147483647 -2147483647 -2147483647 -2147483647 -2147483647 -2147483647 -2147483647 -2147483647
2612 2662 2698 2731 -2147483647 -2147483647 -2147483647 -2147483647 -2147483647 -2147483647 -2147483647 -2147483647 -2147483647 -2147483647 -2147483647 -2147483647 -2147483647 -2147483647 -2147483647 -2147483647 -2147483647 -2147483647 -2147483647 -2147483647 -2147483647 -2147483647 -2147483647 -2147483647 -2147483647 -2147483647 -2147483647 -2147483647 -2147483647 -2147483647 -2147483647 -2147483647 -2147483647 -2147483647 -2147483647 -2147483647 -2147483647 -2147483647 -2147483647 -2147483647 -2147483647 -2147483647 -2147483647 -2147483647 -2147483647 -2147483647 -2147483647 -2147483647 -2147483647 -2147483647 -2147483647 -2147483647 -2147483647 -2147483647 -2147483647 -2147483647 -2147483647 -2147483647 -2147483647 -2147483647 -2147483647 -2147483647 -2147483647 -2147483647 -2147483647 -2147483647 -2147483647 -2147483647 -2147483647 -2147483647 -2147483647 -2147483647 -2147483647 -2147483647 -2147483647 -2147483647 -2147483647 -2147483647 -2147483647 -2147483647 -2147483647 -2147483647 -2147483647 -2147483647 -2147483647 -2147483647 -2147483647 -2147483647 -2147483647 -2147483647 -2147483647 -2147483647 -2147483647 -2147483647 -2147483647 -2147483647 -2147483647 -2147483647 -2147483647 -2147483647 -2147483647 -2147483647 -2147483647 -2147483647 -2147483647 -2147483647 -2147483647 -2147483647 -2147483647 -2147483647 -2147483647 -2147483647 -2147483647 -2147483647 -2147483647 -2147483647 -2147483647 -2147483647 -2147483647 -2147483647 -2147483647 -2147483647 -2147483647 -2147483647 -2147483647 -2147483647 -2147483647 -2147483647 -2147483647 -2147483647 -2147483647 -2147483647 -2147483647 -2147483647 -2147483647 -2147483647 -2147483647 -2147483647 -2147483647 -2147483647 -2147483647 -2147483647 -2147483647 -2147483647 -2147483647 -2147483647 -2147483647 -2147483647 -2147483647 -2147483647 -2147483647 -2147483647 -2147483647 -2147483647 -2147483647 -2147483647 -2147483647 -2147483647 -2147483647 -2147483647 -2147483647 -2147483647 -2147483647 -2147483647 -2147483647 -2147483647 -2147483647 -2147483647 -2147483647 -2147483647 -2147483647 -2147483647 -2147483647 -2147483647 -2147483647 -2147483647 -2147483647 -2147483647 -2147483647 -2147483647 -2147483647 -2147483647 -2147483647 -2147483647 -2147483647 -2147483647 -2147483647 -2147483647 -2147483647 -2147483647 -2147483647 -2147483647 -2147483647 -2147483647 -2147483647 -2147483647 -2147483647 -2147483647 -2147483647 -2147483647 -2147483647 -2147483647 -2147483647 -2147483647 -2147483647 -2147483647 -2147483647 -2147483647 -2147483647 -2147483647 -2147483647 -2147483647 -2147483647 -2147483647 -2147483647 -2147483647 -2147483647 -2147483647 -2147483647 -2147483647 -2147483647 -2147483647 -2147483647 -2147483647 -2147483647 -2147483647 -2147483647 -2147483647 -2147483647 -2147483647 -2147483647 -2147483647 -2147483647 -2147483647 -2147483647 -2147483647
2565 2598 -2147483647 -2147483647 -2147483647 -2147483647 -2147483647 -2147483647 -2147483647 -2147483647 -2147483647 -2147483647 -2147483647 -2147483647 -2147483647 -2147483647 -2147483647 -2147483647 -2147483647 -2147483647 -2147483647 -2147483647 -2147483647 -2147483647 -2147483647 -2147483647 -2147483647 -2147483647 -2147483647 -2147483647 -2147483647 -2147483647 -2147483647 -2147483647 -2147483647 -2147483647 -2147483647 -2147483647 -2147483647 -2147483647 -2147483647 -2147483647 -2147483647 -2147483647 -2147483647 -2147483647 -2147483647 -2147483647 -2147483647 -2147483647 -2147483647 -2147483647 -2147483647 -2147483647 -2147483647 -2147483647 -2147483647 -2147483647 -2147483647 -2147483647 -2147483647 -2147483647 -2147483647 -2147483647 -2147483647 -2147483647 -2147483647 -2147483647 -2147483647 -2147483647 -2147483647 -2147483647 -2147483647 -2147483647 -2147483647 -2147483647 -2147483647 -2147483647 -2147483647 -2147483647 -2147483647 -2147483647 -2147483647 -2147483647 -2147483647 -2147483647 -2147483647 -2147483647 -2147483647 -2147483647 -2147483647 -2147483647 -2147483647 -2147483647 -2147483647 -2147483647 -2147483647 -2147483647 -2147483647 -2147483647 -2147483647 -2147483647 -2147483647 -2147483647 -2147483647 -2147483647 -2147483647 -2147483647 -2147483647 -2147483647 -2147483647 -2147483647 -2147483647 -2147483647 -2147483647 -2147483647 -2147483647 -2147483647 -2147483647 -2147483647 -2147483647 -2147483647 -2147483647 -2147483647 -2147483647 -2147483647 -2147483647 -2147483647 -2147483647 -2147483647 -2147483647 -2147483647 -2147483647 -2147483647 -2147483647 -2147483647 -2147483647 -2147483647 -2147483647 -2147483647 -2147483647 -2147483647 -2147483647 -2147483647 -2147483647 -2147483647 -2147483647 -2147483647 -2147483647 -2147483647 -2147483647 -2147483647 -2147483647 -2147483647 -2147483647 -2147483647 -2147483647 -2147483647 -2147483647 -2147483647 -2147483647 -2147483647 -2147483647 -2147483647 -2147483647 -2147483647 -2147483647 -2147483647 -2147483647 -2147483647 -2147483647 -2147483647 -2147483647 -2147483647 -2147483647 -2147483647 -2147483647 -2147483647 -2147483647 -2147483647 -2147483647 -2147483647 -2147483647 -2147483647 -2147483647 -2147483647 -2147483647 -2147483647 -2147483647 -2147483647 -2147483647 -2147483647 -2147483647 -2147483647 -2147483647 -2147483647 -2147483647 -2147483647 -2147483647 -2147483647 -2147483647 -2147483647 -2147483647 -2147483647 -2147483647 -2147483647 -2147483647 -2147483647 -2147483647 -2147483647 -2147483647 -2147483647 -2147483647 -2147483647 -2147483647 -2147483647 -2147483647 -2147483647 -2147483647 -2147483647 -2147483647 -2147483647 -2147483647 -2147483647 -2147483647 -2147483647 -2147483647 -2147483647 -2147483647 -2147483647 -2147483647 -2147483647 -2147483647 -2147483647 -2147483647 -2147483647 -2147483647 -2147483647 -2147483647 -2147483647
2521 2557 -2147483647 -2147483647 -2147483647 -2147483647 -2147483647 -2147483647 -2147483647 -2147483647 -2147483647 -2147483647 -2147483647 -2147483647 -2147483647 -2147483647 -2147483647 -2147483647 -2147483647 -2147483647 -2147483647 -2147483647 -2147483647 -2147483647 -2147483647 -2147483647 -2147483647 -2147483647 -2147483647 -2147483647 -2147483647 -2147483647 -2147483647 -2147483647 -2147483647 -2147483647 -2147483647 -2147483647 -2147483647 -2147483647 -2147483647 -2147483647 -2147483647 -2147483647 -2147483647 -2147483647 -2147483647 -2147483647 -2147483647 -2147483647 -2147483647 -2147483647 -2147483647 -2147483647 -2147483647 -2147483647 -2147483647 -2147483647 -2147483647 -2147483647 -2147483647 -2147483647 -2147483647 -2147483647 -2147483647 -2147483647 -2147483647 -2147483647 -2147483647 -2147483647 -2147483647 -2147483647 -2147483647 -2147483647 -2147483647 -2147483647 -2147483647 -2147483647 -2147483647 -2147483647 -2147483647 -2147483647 -2147483647 -2147483647 -2147483647 -2147483647 -2147483647 -2147483647 -2147483647 -2147483647 -2147483647 -2147483647 -2147483647 -2147483647 -2147483647 -2147483647 -2147483647 -2147483647 -2147483647 -2147483647 -2147483647 -2147483647 -2147483647 -2147483647 -2147483647 -2147483647 -2147483647 -2147483647 -2147483647 -2147483647 -2147483647 -2147483647 -2147483647 -2147483647 -2147483647 -2147483647 -2147483647 -2147483647 -2147483647 -2147483647 -2147483647 -2147483647 -2147483647 -2147483647 -2147483647 -2147483647 -2147483647 -2147483647 -2147483647 -2147483647 -2147483647 -2147483647 -2147483647 -2147483647 -2147483647 -2147483647 -2147483647 -2147483647 -2147483647 -2147483647 -2147483647 -2147483647 -2147483647 -2147483647 -2147483647 -2147483647 -2147483647 -2147483647 -2147483647 -2147483647 -2147483647 -2147483647 -2147483647 -2147483647 -2147483647 -2147483647 -2147483647 -2147483647 -2147483647 -2147483647 -2147483647 -2147483647 -2147483647 -2147483647 -2147483647 -2147483647 -2147483647 -2147483647 -2147483647 -2147483647 -2147483647 -2147483647 -2147483647 -2147483647 -2147483647 -2147483647 -2147483647 -2147483647 -2147483647 -2147483647 -2147483647 -2147483647 -2147483647 -2147483647 -2147483647 -2147483647 -2147483647 -2147483647 -2147483647 -2147483647 -2147483647 -2147483647 -2147483647 -2147483647 -2147483647 -2147483647 -2147483647 -2147483647 -2147483647 -2147483647 -2147483647 -2147483647 -2147483647 -2147483647 -2147483647 -2147483647 -2147483647 -2147483647 -2147483647 -2147483647 -2147483647 -2147483647 -2147483647 -2147483647 -2147483647 -2147483647 -2147483647 -2147483647 -2147483647 -2147483647 -2147483647 -2147483647 -2147483647 -2147483647 -2147483647 -2147483647 -2147483647 -2147483647 -2147483647 -2147483647 -2147483647 -2147483647 -2147483647 -2147483647 -2147483647 -2147483647 -2147483647 -2147483647 -2147483647 -2147483647
2530 -2147483647 -2147483647 -2147483647 -2147483647 -2147483647 -2147483647 -2147483647 -2147483647 -2147483647 -2147483647 -2147483647 -2147483647 -2147483647 -2147483647 -2147483647 -2147483647 -2147483647 -2147483647 -2147483647 -2147483647 -2147483647 -2147483647 -2147483647 -2147483647 -2147483647 -2147483647 -2147483647 -2147483647 -2147483647 -2147483647 -2147483647 -2147483647 -2147483647 -2147483647 -2147483647 -2147483647 -2147483647 -2147483647 -2147483647 -2147483647 -2147483647 -2147483647 -2147483647 -2147483647 -2147483647 -2147483647 -2147483647 -2147483647 -2147483647 -2147483647 -2147483647 -2147483647 -2147483647 -2147483647 -2147483647 -2147483647 -2147483647 -2147483647 -2147483647 -2147483647 -2147483647 -2147483647 -2147483647 -2147483647 -2147483647 -2147483647 -2147483647 -2147483647 -2147483647 -2147483647 -2147483647 -2147483647 -2147483647 -2147483647 -2147483647 -2147483647 -2147483647 -2147483647 -2147483647 -2147483647 -2147483647 -2147483647 -2147483647 -2147483647 -2147483647 -2147483647 -2147483647 -2147483647 -2147483647 -2147483647 -2147483647 -2147483647 -2147483647 -2147483647 -2147483647 -2147483647 -2147483647 -2147483647 -2147483647 -2147483647 -2147483647 -2147483647 -2147483647 -2147483647 -2147483647 -2147483647 -2147483647 -2147483647 -2147483647 -2147483647 -2147483647 -2147483647 -2147483647 -2147483647 -2147483647 -2147483647 -2147483647 -2147483647 -2147483647 -2147483647 -2147483647 -2147483647 -2147483647 -2147483647 -2147483647 -2147483647 -2147483647 -2147483647 -2147483647 -2147483647 -2147483647 -2147483647 -2147483647 -2147483647 -2147483647 -2147483647 -2147483647 -2147483647 -2147483647 -2147483647 -2147483647 -2147483647 -2147483647 -2147483647 -2147483647 -2147483647 -2147483647 -2147483647 -2147483647 -2147483647 -2147483647 -2147483647 -2147483647 -2147483647 -2147483647 -2147483647 -2147483647 -2147483647 -2147483647 -2147483647 -2147483647 -2147483647 -2147483647 -2147483647 -2147483647 -2147483647 -2147483647 -2147483647 -2147483647 -2147483647 -2147483647 -2147483647 -2147483647 -2147483647 -2147483647 -2147483647 -2147483647 -2147483647 -2147483647 -2147483647 -2147483647 -2147483647 -2147483647 -2147483647 -2147483647 -2147483647 -2147483647 -2147483647 -2147483647 -2147483647 -2147483647 -2147483647 -2147483647 -2147483647 -2147483647 -2147483647 -2147483647 -2147483647 -2147483647 -2147483647 -2147483647 -2147483647 -2147483647 -2147483647 -2147483647 -2147483647 -2147483647 -2147483647 -2147483647 -2147483647 -2147483647 -2147483647 -2147483647 -2147483647 -2147483647 -2147483647 -2147483647 -2147483647 -2147483647 -2147483647 -2147483647 -2147483647 -2147483647 -2147483647 -2147483647 -2147483647 -2147483647 -2147483647 -2147483647 -2147483647 -2147483647 -2147483647 -2147483647 -2147483647 -2147483647 -2147483647 -2147483647 -2147483647 -2147483647
-2147483647 -2147483647 -2147483647 -2147483647 -2147483647 -2147483647 -2147483647 -2147483647 -2147483647 -2147483647 -2147483647 -2147483647 -2147483647 -2147483647 -2147483647 -2147483647 -2147483647 -2147483647 -2147483647 -2147483647 -2147483647 -2147483647 -2147483647 -2147483647 -2147483647 -2147483647 -2147483647 -2147483647 -2147483647 -2147483647 -2147483647 -2147483647 -2147483647 -2147483647 -2147483647 -2147483647 -2147483647 -2147483647 -2147483647 -2147483647 -2147483647 -2147483647 -2147483647 -2147483647 -2147483647 -2147483647 -2147483647 -2147483647 -2147483647 -2147483647 -2147483647 -2147483647 -2147483647 -2147483647 -2147483647 -2147483647 -2147483647 -2147483647 -2147483647 -2147483647 -2147483647 -2147483647 -2147483647 -2147483647 -2147483647 -2147483647 -2147483647 -2147483647 -2147483647 -2147483647 -2147483647 -2147483647 -2147483647 -2147483647 -2147483647 -2147483647 -2147483647 -2147483647 -2147483647 -2147483647 -2147483647 -2147483647 -2147483647 -2147483647 -2147483647 -2147483647 -2147483647 -2147483647 -2147483647 -2147483647 -2147483647 -2147483647 -2147483647 -2147483647 -2147483647 -2147483647 -2147483647 -2147483647 -2147483647 -2147483647 -2147483647 -2147483647 -2147483647 -2147483647 -2147483647 -2147483647 -2147483647 -2147483647 -2147483647 -2147483647 -2147483647 -2147483647 -2147483647 -2147483647 -2147483647 -2147483647 -2147483647 -2147483647 -2147483647 -2147483647 -2147483647 -2147483647 -2147483647 -2147483647 -2147483647 -2147483647 -2147483647 -2147483647 -2147483647 -2147483647 -2147483647 -2147483647 -2147483647 -2147483647 -2147483647 -2147483647 -2147483647 -2147483647 -2147483647 -2147483647 -2147483647 -2147483647 -2147483647 -2147483647 -2147483647 -2147483647 -2147483647 -2147483647 -2147483647 -2147483647 -2147483647 -2147483647 -2147483647 -2147483647 -2147483647 -2147483647 -2147483647 -2147483647 -2147483647 -2147483647 -2147483647 -2147483647 -2147483647 -2147483647 -2147483647 -2147483647 -2147483647 -2147483647 -2147483647 -2147483647 -2147483647 -2147483647 -2147483647 -2147483647 -2147483647 -2147483647 -2147483647 -2147483647 -2147483647 -2147483647 -2147483647 -2147483647 -2147483647 -2147483647 -2147483647 -2147483647 -2147483647 -2147483647 -2147483647 -2147483647 -2147483647 -2147483647 -2147483647 -2147483647 -2147483647 -2147483647 -2147483647 -2147483647 -2147483647 -2147483647 -2147483647 -2147483647 -2147483647 -2147483647 -2147483647 -2147483647 -2147483647 -2147483647 -2147483647 -2147483647 -2147483647 -2147483647 -2147483647 -2147483647 -2147483647 -2147483647 -2147483647 -2147483647 -2147483647 -2147483647 -2147483647 -2147483647 -2147483647 -2147483647 -2147483647 -2147483647 -2147483647 -2147483647 -2147483647 -2147483647 -2147483647 -2147483647 -2147483647 -2147483647 -2147483647 -2147483647 -2147483647 -2147483647 -2147483647 -2147483647
-2147483647 -2147483647 -2147483647 -2147483647 -2147483647 -2147483647 -2147483647 -2147483647 -2147483647 -2147483647 -2147483647 -2147483647 -2147483647 -2147483647 -2147483647 -2147483647 -2147483647 -2147483647 -2147483647 -2147483647 -2147483647 -2147483647 -2147483647 -2147483647 -2147483647 -2147483647 -2147483647 -2147483647 -2147483647 -2147483647 -2147483647 -2147483647 -2147483647 -2147483647 -2147483647 -2147483647 -2147483647 -2147483647 -2147483647 -2147483647 -2147483647 -2147483647 -2147483647 -2147483647 -2147483647 -2147483647 -2147483647 -2147483647 -2147483647 -2147483647 -2147483647 -2147483647 -2147483647 -2147483647 -2147483647 -2147483647 -2147483647 -2147483647 -2147483647 -2147483647 -2147483647 -2147483647 -2147483647 -2147483647 -2147483647 -2147483647 -2147483647 -2147483647 -2147483647 -2147483647 -2147483647 -2147483647 -2147483647 -2147483647 -2147483647 -2147483647 -2147483647 -2147483647 -2147483647 -2147483647 -2147483647 -2147483647 -2147483647 -2147483647 -2147483647 -2147483647 -2147483647 -2147483647 -2147483647 -2147483647 -2147483647 -2147483647 -2147483647 -2147483647 -2147483647 -2147483647 -2147483647 -2147483647 -2147483647 -2147483647 -2147483647 -2147483647 -2147483647 -2147483647 -2147483647 -2147483647 -2147483647 -2147483647 -2147483647 -2147483647 -2147483647 -2147483647 -2147483647 -2147483647 -2147483647 -2147483647 -2147483647 -2147483647 -2147483647 -2147483647 -2147483647 -2147483647 -2147483647 -2147483647 -2147483647 -2147483647 -2147483647 -2147483647 -2147483647 -2147483647 -2147483647 -2147483647 -2147483647 -2147483647 -2147483647 -2147483647 -2147483647 -2147483647 -2147483647 -2147483647 -2147483647 -2147483647 -2147483647 -2147483647 -2147483647 -2147483647 -2147483647 -2147483647 -2147483647 -2147483647 -2147483647 -2147483647 -2147483647 -2147483647 -2147483647 -2147483647 -2147483647 -2147483647 -2147483647 -2147483647 -2147483647 -2147483647 -2147483647 -2147483647 -2147483647 -2147483647 -2147483647 -2147483647 -2147483647 -2147483647 -2147483647 -2147483647 -2147483647 -2147483647 -2147483647 -2147483647 -2147483647 -2147483647 -2147483647 -2147483647 -2147483647 -2147483647 -2147483647 -2147483647 -2147483647 -2147483647 -2147483647 -2147483647 -2147483647 -2147483647 -2147483647 -2147483647 -2147483647 -2147483647 -2147483647 -2147483647 -2147483647 -2147483647 -2147483647 -2147483647 -2147483647 -2147483647 -2147483647 -2147483647 -2147483647 -2147483647 -2147483647 -2147483647 -2147483647 -2147483647 -2147483647 -2147483647 -2147483647 -2147483647 -2147483647 -2147483647 -2147483647 -2147483647 -2147483647 -2147483647 -2147483647 -2147483647 -2147483647 -2147483647 -2147483647 -2147483647 -2147483647 -2147483647 -2147483647 -2147483647 -2147483647 -2147483647 -2147483647 -2147483647 -2147483647 -2147483647 -2147483647 -2147483647 -2147483647 -2147483647
-2147483647 -2147483647 -2147483647 -2147483647 -2147483647 -2147483647 -2147483647 -2147483647 -2147483647 -2147483647 -2147483647 -2147483647 -2147483647 -2147483647 -2147483647 -2147483647 -2147483647 -2147483647 -2147483647 -2147483647 -2147483647 -2147483647 -2147483647 -2147483647 -2147483647 -2147483647 -2147483647 -2147483647 -2147483647 -2147483647 -2147483647 -2147483647 -2147483647 -2147483647 -2147483647 -2147483647 -2147483647 -2147483647 -2147483647 -2147483647 -2147483647 -2147483647 -2147483647 -2147483647 -2147483647 -2147483647 -2147483647 -2147483647 -2147483647 -2147483647 -2147483647 -2147483647 -2147483647 -2147483647 -2147483647 -2147483647 -2147483647 -2147483647 -2147483647 -2147483647 -2147483647 -2147483647 -2147483647 -2147483647 -2147483647 -2147483647 -2147483647 -2147483647 -2147483647 -2147483647 -2147483647 -2147483647 -2147483647 -2147483647 -2147483647 -2147483647 -2147483647 -2147483647 -2147483647 -2147483647 -2147483647 -2147483647 -2147483647 -2147483647 -2147483647 -2147483647 -2147483647 -2147483647 -2147483647 -2147483647 -2147483647 -2147483647 -2147483647 -2147483647 -2147483647 -2147483647 -2147483647 -2147483647 -2147483647 -2147483647 -2147483647 -2147483647 -2147483647 -2147483647 -2147483647 -2147483647 -2147483647 -2147483647 -2147483647 -2147483647 -2147483647 -2147483647 -2147483647 -2147483647 -2147483647 -2147483647 -2147483647 -2147483647 -2147483647 -2147483647 -2147483647 -2147483647 -2147483647 -2147483647 -2147483647 -2147483647 -2147483647 -2147483647 -2147483647 -2147483647 -2147483647 -2147483647 -2147483647 -2147483647 -2147483647 -2147483647 -2147483647 -2147483647 -2147483647 -2147483647 -2147483647 -2147483647 -2147483647 -2147483647 -2147483647 -2147483647 -2147483647 -2147483647 -2147483647 -2147483647 -2147483647 -2147483647 -2147483647 -2147483647 -2147483647 -2147483647 -2147483647 -2147483647 -2147483647 -2147483647 -2147483647 -2147483647 -2147483647 -2147483647 -2147483647 -2147483647 -2147483647 -2147483647 -2147483647 -2147483647 -2147483647 -2147483647 -2147483647 -2147483647 -2147483647 -2147483647 -2147483647 -2147483647 -2147483647 -2147483647 -2147483647 -2147483647 -2147483647 -2147483647 -2147483647 -2147483647 -2147483647 -2147483647 -2147483647 -2147483647 -2147483647 -2147483647 -2147483647 -2147483647 -2147483647 -2147483647 -2147483647 -2147483647 -2147483647 -2147483647 -2147483647 -2147483647 -2147483647 -2147483647 -2147483647 -2147483647 -2147483647 -2147483647 -2147483647 -2147483647 -2147483647 -2147483647 -2147483647 -2147483647 -2147483647 -2147483647 -2147483647 -2147483647 -2147483647 -2147483647 -2147483647 -2147483647 -2147483647 -2147483647 -2147483647 -2147483647 -2147483647 -2147483647 -2147483647 -2147483647 -2147483647 -2147483647 -2147483647 -2147483647 -2147483647 -2147483647 -2147483647 -2147483647 -2147483647 -2147483647
