# Supplementary material for: Catchments catch all in South African coastal lowlands: topography and palaeoclimate restricted gene flow in Nymania capensis (Meliaceae)—a multilocus phylogeographic and distribution modelling approach
Source: PeerJ. 2017 Jan 31;5:e2965. doi: 10.7717/peerj.2965 (PMC5289106; doi:10.7717/peerj.2965)
Supplement: Supplemental Information 2 — See the Readme for file descriptions. This zip file includes all DNA alignments. [file peerj-05-2965-s002.zip › SupplementalInformationFiles/SDM.Data/Current/bio05.max.t.warmest.month.asc]

NCOLS 240 
NROWS 84 
XLLCORNER 20 
YLLCORNER -35 
CELLSIZE 0.0416666666666667 
NODATA_value -2147483647 
310 310 312 313 314 315 319 320 318 317 317 319 322 323 322 322 318 319 316 316 318 320 321 320 321 322 323 325 324 324 322 321 321 323 322 323 323 322 320 318 320 319 317 317 315 315 315 314 313 312 309 309 308 308 307 306 304 301 298 297 297 295 295 303 303 305 305 304 301 295 295 296 300 302 305 308 309 308 306 306 305 304 305 304 302 302 301 299 299 299 296 295 296 297 292 291 290 286 287 287 288 289 288 287 286 288 289 288 287 288 289 289 287 288 292 296 297 297 299 300 302 304 304 302 303 303 302 301 304 306 308 307 306 307 306 302 293 299 299 296 294 291 291 291 292 287 263 265 265 263 264 263 261 266 270 282 283 283 272 274 272 271 272 272 272 267 265 265 260 258 258 269 268 260 264 270 273 272 267 258 255 258 262 268 268 254 254 256 259 268 270 263 256 249 252 267 266 256 262 264 246 246 263 273 273 274 273 276 277 275 270 268 263 259 254 258 256 252 252 255 256 257 256 251 255 259 261 255 252 255 256 256 257 259 -2147483647 -2147483647 -2147483647 -2147483647 -2147483647 -2147483647
307 306 307 308 310 313 318 318 316 315 314 316 320 322 322 320 320 319 318 313 314 315 314 316 319 320 321 323 323 322 320 319 320 320 320 320 320 322 322 319 318 317 316 313 314 315 315 314 312 310 307 305 304 303 304 303 304 301 299 298 297 296 294 299 301 303 303 302 298 294 297 294 296 299 303 305 306 305 304 303 302 301 302 300 301 304 296 293 293 296 293 295 294 293 291 286 283 284 284 284 285 286 284 281 283 286 285 284 280 281 285 286 285 283 292 295 296 297 297 298 301 303 304 304 305 305 305 304 305 305 306 308 307 306 301 300 299 296 295 293 292 289 292 292 290 282 263 260 258 257 259 258 257 262 268 283 283 284 279 271 269 269 269 268 266 273 279 277 274 262 264 267 269 261 259 268 271 268 265 257 252 251 261 268 266 246 254 256 261 258 268 268 267 263 247 270 277 272 275 272 265 250 263 269 269 271 268 273 275 274 273 271 266 259 256 259 258 255 253 252 255 261 262 262 255 253 260 262 255 256 258 258 259 -2147483647 -2147483647 -2147483647 -2147483647 -2147483647 -2147483647 -2147483647
305 302 299 304 309 313 316 317 313 313 312 313 316 318 322 322 321 320 319 319 316 315 313 314 318 320 321 321 321 316 316 315 317 317 319 317 318 321 320 320 318 316 315 314 315 315 314 312 310 309 306 302 301 300 301 300 301 299 298 297 296 294 294 299 300 302 303 303 303 297 299 298 296 300 302 304 302 299 301 305 302 304 305 303 303 305 299 294 295 297 297 299 298 295 289 284 280 282 278 277 282 284 278 276 281 283 279 280 269 276 280 282 280 276 289 288 291 289 289 296 298 300 300 302 305 306 306 306 304 302 307 307 306 305 304 301 297 296 297 294 291 288 293 291 285 277 257 256 261 260 256 251 264 278 282 285 286 286 280 273 261 261 261 264 265 279 284 283 278 264 269 272 269 252 255 258 264 263 268 267 255 250 254 261 265 248 266 266 268 262 262 261 277 273 263 271 275 276 276 273 271 273 271 266 266 266 264 271 273 269 269 270 266 265 261 258 258 257 255 256 256 259 261 260 262 261 259 260 257 256 259 -2147483647 -2147483647 -2147483647 -2147483647 -2147483647 -2147483647 -2147483647 -2147483647 -2147483647
304 297 294 300 303 308 313 317 313 309 312 312 314 316 319 319 320 320 319 318 318 318 318 317 316 317 318 318 319 320 318 316 315 315 317 316 316 319 319 317 317 318 317 316 315 313 310 310 310 308 306 303 301 297 297 298 299 297 295 296 293 291 294 297 300 302 304 304 305 304 300 301 299 299 302 300 297 295 285 304 303 305 306 307 308 307 303 291 290 295 296 300 297 295 291 285 277 277 271 274 278 280 274 277 280 278 276 274 263 270 273 279 280 283 287 284 276 269 270 292 295 295 297 299 300 305 306 306 303 292 307 307 305 302 303 301 300 299 297 293 291 289 293 280 262 255 268 277 281 279 269 269 273 283 279 284 286 285 277 267 265 248 246 258 269 278 280 282 278 274 262 258 279 276 259 264 275 276 276 267 248 246 251 265 265 253 257 270 274 275 270 267 269 276 274 273 273 273 272 274 271 271 268 263 262 263 267 270 268 265 267 269 268 264 258 256 258 258 255 254 256 258 261 259 262 259 260 256 258 261 -2147483647 -2147483647 -2147483647 -2147483647 -2147483647 -2147483647 -2147483647 -2147483647 -2147483647 -2147483647
298 295 287 295 301 308 313 316 315 314 312 310 312 312 315 317 316 319 317 317 317 318 317 318 316 314 314 315 316 317 315 314 314 314 315 316 317 318 317 314 316 317 316 315 314 312 310 308 306 305 304 302 297 294 295 294 296 296 295 294 291 294 297 299 301 303 304 304 305 305 303 302 302 303 299 297 295 288 297 305 307 307 307 309 309 307 303 297 295 295 298 300 297 294 289 283 275 272 264 271 273 275 268 262 268 273 265 262 260 272 267 270 275 278 279 270 253 268 277 289 290 287 284 294 297 299 305 306 302 298 307 307 305 303 302 301 300 298 296 290 289 290 293 283 259 272 273 278 282 277 271 281 284 285 283 281 285 286 279 264 269 275 266 261 255 260 271 273 284 277 261 281 286 286 281 274 276 276 275 263 246 254 251 265 260 250 264 271 273 276 274 274 268 272 274 273 272 273 269 270 267 267 267 264 258 259 264 267 261 262 263 268 267 264 257 258 257 257 258 255 253 253 256 257 260 262 262 -2147483647 -2147483647 -2147483647 -2147483647 -2147483647 -2147483647 -2147483647 -2147483647 -2147483647 -2147483647 -2147483647 -2147483647 -2147483647
293 294 290 294 305 310 309 313 314 312 312 310 306 310 314 314 315 317 319 318 316 314 312 314 315 314 313 312 314 315 313 310 309 312 314 314 317 317 315 312 315 314 312 312 314 311 307 305 304 303 300 300 297 296 298 296 293 292 291 290 288 288 289 296 302 303 305 305 306 304 301 304 302 304 301 299 298 299 300 303 305 307 308 309 309 307 304 300 296 295 300 300 297 294 289 285 277 276 270 266 268 271 267 264 271 271 262 265 259 262 259 259 270 267 265 268 266 265 278 287 282 275 287 296 301 303 304 306 306 306 307 307 304 302 301 299 297 295 291 290 289 292 292 289 269 273 280 282 282 272 275 277 282 286 285 277 279 283 284 280 276 280 268 254 263 268 281 284 283 265 269 282 287 287 278 273 273 276 271 250 253 264 261 264 265 262 273 274 271 273 275 275 272 268 270 273 272 272 270 270 270 264 260 262 259 261 262 262 258 258 259 263 263 266 261 258 257 256 258 258 254 255 255 258 261 259 -2147483647 -2147483647 -2147483647 -2147483647 -2147483647 -2147483647 -2147483647 -2147483647 -2147483647 -2147483647 -2147483647 -2147483647 -2147483647 -2147483647
284 289 293 303 307 307 311 312 313 309 306 306 306 309 313 312 312 314 317 318 318 315 312 311 310 312 312 311 312 312 310 308 308 311 312 315 316 315 313 313 314 313 310 311 311 310 308 308 306 303 300 301 301 299 297 295 291 287 286 287 288 290 293 296 301 301 303 304 305 306 306 305 305 300 298 299 299 295 297 299 301 304 304 307 309 308 307 305 300 302 302 298 296 292 290 286 281 278 273 269 274 278 274 269 277 273 269 276 262 269 280 273 266 262 260 262 274 276 281 282 275 282 289 292 301 304 305 307 306 306 307 306 301 300 299 296 293 291 288 289 289 290 292 291 280 271 275 282 277 275 273 258 272 279 286 275 263 285 288 284 280 283 275 264 264 262 267 271 287 287 286 272 279 283 270 265 269 276 274 251 251 265 266 268 265 272 273 273 272 269 271 274 273 272 271 273 271 273 269 266 269 265 261 263 261 262 261 259 256 258 261 263 265 265 262 257 256 257 256 256 260 258 259 260 261 -2147483647 -2147483647 -2147483647 -2147483647 -2147483647 -2147483647 -2147483647 -2147483647 -2147483647 -2147483647 -2147483647 -2147483647 -2147483647 -2147483647 -2147483647
280 289 293 295 293 304 311 309 313 311 307 303 307 311 311 309 307 309 314 315 314 316 314 311 310 309 310 309 310 309 309 310 309 310 312 313 313 314 312 312 313 312 310 310 307 309 308 308 306 305 303 302 301 299 297 294 289 283 282 284 290 292 293 284 292 299 299 301 302 305 304 304 304 299 297 299 297 296 297 295 299 302 304 306 308 309 308 302 299 303 303 300 296 287 284 284 281 276 266 269 277 283 280 272 274 280 273 280 274 280 284 275 272 269 270 273 263 272 274 282 280 284 292 294 300 303 305 306 307 307 305 303 298 295 297 292 285 286 285 286 288 290 292 291 288 284 269 276 278 273 269 254 273 278 286 283 274 283 289 282 275 282 280 280 270 276 283 278 292 293 290 292 280 282 263 272 273 271 273 261 255 264 266 267 267 270 269 270 272 272 272 272 269 266 266 271 272 270 271 269 269 265 265 265 262 262 261 259 259 258 260 261 260 262 263 260 255 255 258 259 259 259 259 262 261 -2147483647 -2147483647 -2147483647 -2147483647 -2147483647 -2147483647 -2147483647 -2147483647 -2147483647 -2147483647 -2147483647 -2147483647 -2147483647 -2147483647 -2147483647
281 283 288 292 293 303 309 305 308 311 307 300 305 309 308 307 307 308 310 313 311 314 314 314 313 311 310 309 307 307 306 307 307 306 310 311 312 312 310 308 309 308 308 308 307 307 305 305 303 304 302 300 298 298 295 293 290 286 285 289 291 293 291 281 292 299 297 288 290 300 307 304 302 302 302 303 296 299 302 301 296 302 305 307 304 306 307 302 298 301 302 297 294 288 287 279 276 277 271 281 283 285 282 277 277 281 284 287 286 287 285 280 272 274 281 282 275 260 276 287 290 292 293 296 299 301 303 302 305 307 306 305 301 293 292 286 277 279 284 285 287 290 292 291 288 287 285 286 277 268 268 262 267 275 286 287 288 289 287 280 276 283 293 285 280 280 285 275 279 290 291 283 290 290 275 266 270 273 275 266 255 253 258 258 260 266 264 265 267 270 269 265 261 260 268 269 269 267 268 268 267 269 267 267 262 263 258 258 260 260 259 261 261 260 260 260 261 260 258 258 258 260 261 262 -2147483647 -2147483647 -2147483647 -2147483647 -2147483647 -2147483647 -2147483647 -2147483647 -2147483647 -2147483647 -2147483647 -2147483647 -2147483647 -2147483647 -2147483647 -2147483647
279 284 288 298 303 305 306 303 305 309 308 301 303 307 305 303 305 307 309 311 310 312 312 313 313 312 311 310 308 308 305 304 301 304 307 309 310 311 309 307 305 303 305 305 306 306 304 301 301 302 301 296 293 295 296 295 293 288 284 288 290 293 296 297 297 299 291 295 294 295 305 307 302 304 304 299 299 301 302 302 304 303 306 308 308 306 308 306 303 300 301 293 291 291 288 280 280 280 272 281 285 287 287 290 291 288 286 286 288 289 281 272 270 283 286 284 278 262 264 283 289 293 295 296 299 302 303 303 305 307 308 308 307 298 295 291 286 283 285 285 287 289 291 291 290 288 286 286 274 264 273 269 278 280 282 283 286 288 290 289 291 292 294 289 293 288 286 277 277 272 282 279 288 291 288 278 277 281 266 260 257 259 261 262 267 264 267 262 265 266 266 260 259 265 268 268 266 264 266 264 262 264 268 268 264 260 256 256 256 255 257 257 258 257 256 257 259 261 261 259 260 260 261 -2147483647 -2147483647 -2147483647 -2147483647 -2147483647 -2147483647 -2147483647 -2147483647 -2147483647 -2147483647 -2147483647 -2147483647 -2147483647 -2147483647 -2147483647 -2147483647 -2147483647
287 289 289 300 300 298 293 300 303 307 307 303 302 304 302 298 302 303 306 307 308 310 311 311 310 310 310 309 304 304 306 306 304 303 304 306 308 308 308 306 302 300 300 302 304 301 301 299 299 299 299 297 294 295 294 294 290 291 289 289 288 291 294 295 296 299 294 292 297 299 306 308 306 305 300 292 300 304 303 305 307 304 307 309 309 306 307 299 299 300 300 294 294 292 290 287 286 282 271 278 282 284 286 287 292 294 297 299 295 286 284 290 282 282 287 284 276 264 266 281 288 291 291 293 296 298 301 303 302 304 304 306 308 305 296 284 286 286 286 287 286 285 290 292 291 286 288 283 278 262 272 268 279 280 282 284 285 285 287 281 286 286 293 295 293 286 277 275 283 276 277 283 280 283 286 287 284 283 270 269 259 260 260 261 265 268 267 266 262 262 263 255 261 267 267 265 262 263 262 260 260 262 265 267 266 260 259 256 257 256 257 259 258 256 258 255 255 255 257 260 260 261 -2147483647 -2147483647 -2147483647 -2147483647 -2147483647 -2147483647 -2147483647 -2147483647 -2147483647 -2147483647 -2147483647 -2147483647 -2147483647 -2147483647 -2147483647 -2147483647 -2147483647 -2147483647
288 292 294 298 299 296 285 295 302 304 306 297 297 295 298 291 297 300 303 304 306 308 308 308 307 307 307 308 305 306 307 303 300 300 297 301 303 304 304 304 301 298 297 300 301 298 298 296 296 298 294 294 293 293 293 292 290 290 286 284 283 288 291 289 291 293 294 296 299 300 304 308 309 300 299 302 301 305 305 308 309 309 309 309 306 305 305 298 291 301 300 300 298 294 291 287 286 281 275 273 275 277 280 285 289 292 289 298 294 280 283 297 294 281 285 285 270 269 261 279 286 286 290 293 293 293 294 298 300 301 303 306 308 304 295 294 292 285 285 288 289 288 286 291 290 281 287 275 279 275 271 273 275 272 279 283 284 284 286 279 285 281 281 293 291 291 287 284 281 284 275 284 286 285 287 288 286 284 277 269 262 266 267 264 265 265 265 266 263 261 259 255 263 264 264 261 259 260 258 258 259 262 265 266 266 264 264 258 257 257 256 259 259 256 257 257 255 256 257 260 259 -2147483647 -2147483647 -2147483647 -2147483647 -2147483647 -2147483647 -2147483647 -2147483647 -2147483647 -2147483647 -2147483647 -2147483647 -2147483647 -2147483647 -2147483647 -2147483647 -2147483647 -2147483647 -2147483647
300 283 285 290 297 297 287 287 296 302 302 290 293 284 298 299 288 293 294 295 303 306 305 304 302 301 300 305 307 306 305 300 298 297 294 294 298 300 298 297 296 298 296 295 298 297 292 291 295 297 290 292 292 293 292 289 286 285 286 281 279 286 284 277 281 287 288 293 296 297 301 306 308 307 305 303 303 303 308 308 309 310 308 307 304 296 301 296 287 291 293 296 295 291 277 270 280 280 276 273 274 277 281 285 284 285 291 297 288 277 287 298 296 279 279 288 279 278 253 268 281 285 287 290 289 287 287 293 298 300 294 301 307 305 298 296 290 284 286 289 290 291 292 294 293 292 286 282 281 273 273 268 262 272 278 278 279 277 280 285 287 289 287 291 289 292 292 281 283 285 280 282 282 284 284 286 286 283 277 262 257 263 269 269 270 270 265 265 265 262 256 253 257 261 261 257 252 254 254 256 256 258 258 259 258 261 265 261 257 256 257 258 259 255 254 255 257 257 257 259 -2147483647 -2147483647 -2147483647 -2147483647 -2147483647 -2147483647 -2147483647 -2147483647 -2147483647 -2147483647 -2147483647 -2147483647 -2147483647 -2147483647 -2147483647 -2147483647 -2147483647 -2147483647 -2147483647 -2147483647
334 292 295 298 296 282 281 290 300 300 299 282 288 282 283 293 292 283 283 279 292 304 304 301 297 293 298 301 304 304 302 298 296 294 293 291 294 293 293 291 292 295 296 298 298 298 295 295 296 297 292 288 288 290 288 286 277 273 279 280 273 273 273 269 276 289 289 294 297 301 303 305 307 306 304 298 300 301 308 309 311 311 308 305 298 289 291 296 286 278 282 290 290 283 266 267 272 270 271 271 280 288 286 283 294 290 289 298 298 291 294 298 300 293 281 290 287 282 259 259 274 281 278 281 283 283 285 289 295 300 296 303 306 307 303 298 291 283 282 290 293 293 291 292 295 294 289 287 280 268 266 268 261 268 275 272 267 263 276 281 281 287 290 291 287 287 287 289 287 286 282 270 270 279 280 280 284 283 277 262 254 263 265 265 267 267 269 267 262 257 254 254 257 254 255 253 251 250 251 254 255 255 254 253 256 261 263 263 259 256 257 255 257 256 254 255 256 257 258 -2147483647 -2147483647 -2147483647 -2147483647 -2147483647 -2147483647 -2147483647 -2147483647 -2147483647 -2147483647 -2147483647 -2147483647 -2147483647 -2147483647 -2147483647 -2147483647 -2147483647 -2147483647 -2147483647 -2147483647 -2147483647
337 315 296 303 299 287 278 294 297 294 294 289 279 282 276 286 291 287 285 277 289 301 301 300 296 295 296 300 302 300 298 293 291 287 288 290 289 288 289 282 277 289 292 294 295 294 294 294 298 302 290 290 288 287 290 285 269 272 276 278 272 267 264 272 275 303 294 291 294 297 300 303 305 302 302 301 302 305 305 309 311 311 309 306 302 295 295 302 297 281 269 281 287 280 264 267 272 264 252 288 294 291 295 291 296 294 288 301 305 303 300 302 301 297 296 291 282 271 261 264 274 275 271 272 274 278 284 290 294 297 293 301 303 305 305 297 288 285 287 291 295 294 286 288 294 289 287 281 280 276 269 266 256 270 273 269 253 264 268 272 277 281 284 288 287 278 274 282 286 288 286 282 273 269 267 267 275 284 277 270 268 263 257 257 262 264 268 256 255 254 253 257 258 258 256 253 253 250 252 253 253 253 252 254 256 255 257 262 263 261 260 254 254 255 255 255 256 257 -2147483647 -2147483647 -2147483647 -2147483647 -2147483647 -2147483647 -2147483647 -2147483647 -2147483647 -2147483647 -2147483647 -2147483647 -2147483647 -2147483647 -2147483647 -2147483647 -2147483647 -2147483647 -2147483647 -2147483647 -2147483647 -2147483647
340 333 307 313 316 302 286 286 292 298 290 287 279 273 276 274 284 286 277 272 288 295 297 300 299 297 295 297 293 295 292 290 288 286 285 284 285 287 289 279 284 285 282 293 291 291 292 300 307 301 291 290 300 306 291 292 273 271 272 276 273 270 263 279 300 312 307 299 299 304 306 307 307 305 303 304 304 307 308 308 311 311 309 308 303 298 299 302 299 290 274 278 284 282 272 262 261 260 263 286 301 307 309 308 302 298 306 311 307 310 307 303 296 295 287 283 277 264 249 262 268 265 263 265 264 271 282 285 290 291 290 297 298 302 305 301 297 290 296 290 296 296 290 293 295 288 281 272 266 263 268 262 259 252 266 266 261 264 266 269 275 278 280 282 282 266 271 276 276 282 285 285 284 277 278 274 272 282 276 280 277 271 260 260 256 254 263 267 259 256 251 255 256 255 256 254 253 252 252 252 252 251 252 253 253 255 257 256 256 258 259 257 253 254 254 257 258 -2147483647 -2147483647 -2147483647 -2147483647 -2147483647 -2147483647 -2147483647 -2147483647 -2147483647 -2147483647 -2147483647 -2147483647 -2147483647 -2147483647 -2147483647 -2147483647 -2147483647 -2147483647 -2147483647 -2147483647 -2147483647 -2147483647 -2147483647
343 342 330 332 298 299 284 278 289 296 294 286 276 268 270 272 282 288 286 284 286 284 290 295 297 294 292 293 289 293 291 286 284 284 283 284 280 286 292 289 280 277 283 302 310 311 304 299 302 308 306 305 316 315 318 316 286 274 277 276 275 278 285 286 306 314 314 311 310 307 303 305 294 307 292 302 304 305 309 309 310 311 311 310 307 305 306 306 304 300 289 277 277 274 273 251 254 280 292 298 302 307 306 313 309 306 309 312 312 312 301 299 293 287 285 277 263 253 249 261 261 261 250 255 262 272 278 280 285 284 283 288 287 292 301 304 303 295 298 300 298 298 297 296 292 285 273 266 256 266 268 259 253 248 258 256 248 252 253 262 271 273 279 282 279 262 261 270 272 281 283 282 271 270 278 279 276 273 275 281 280 278 271 271 262 265 266 267 258 253 249 252 253 253 254 255 253 250 250 250 250 252 253 254 254 253 256 257 257 256 254 257 256 253 255 256 -2147483647 -2147483647 -2147483647 -2147483647 -2147483647 -2147483647 -2147483647 -2147483647 -2147483647 -2147483647 -2147483647 -2147483647 -2147483647 -2147483647 -2147483647 -2147483647 -2147483647 -2147483647 -2147483647 -2147483647 -2147483647 -2147483647 -2147483647 -2147483647
347 346 347 335 303 289 277 277 291 293 289 288 284 276 273 280 288 282 282 286 287 287 293 295 293 290 288 288 286 289 291 289 287 279 278 278 282 296 306 304 275 281 290 295 307 314 309 304 298 305 312 320 320 322 321 320 299 275 279 267 270 295 301 300 316 316 315 314 311 307 308 309 307 310 308 308 308 307 309 308 307 309 310 311 310 308 307 308 302 299 301 293 268 271 283 293 291 284 282 296 302 303 297 311 314 308 302 305 310 308 303 298 291 285 282 274 264 243 242 247 251 251 243 252 258 270 273 268 273 276 273 278 278 287 293 302 304 301 297 301 299 297 294 286 283 275 268 258 252 256 262 249 243 242 252 245 249 243 253 264 272 275 270 272 274 259 261 258 267 275 275 272 259 260 269 262 263 270 272 280 282 267 279 273 262 266 272 266 258 252 249 252 255 256 256 255 253 252 253 251 252 252 252 253 256 257 255 253 254 255 255 254 254 254 255 -2147483647 -2147483647 -2147483647 -2147483647 -2147483647 -2147483647 -2147483647 -2147483647 -2147483647 -2147483647 -2147483647 -2147483647 -2147483647 -2147483647 -2147483647 -2147483647 -2147483647 -2147483647 -2147483647 -2147483647 -2147483647 -2147483647 -2147483647 -2147483647 -2147483647
350 349 347 334 304 299 265 277 289 285 281 280 277 274 273 273 280 277 273 274 285 290 289 293 290 285 281 278 278 284 286 286 287 286 283 278 281 287 307 311 307 310 315 307 292 300 312 311 298 312 318 323 323 323 323 322 319 314 307 281 286 310 306 319 319 317 316 313 308 305 309 310 311 311 311 310 310 307 307 297 304 308 311 312 311 309 309 309 309 304 300 279 273 278 294 299 311 310 301 298 305 311 303 310 314 314 304 300 307 311 302 289 283 281 278 284 287 276 268 261 259 248 247 251 259 260 267 259 263 265 266 256 273 278 280 292 300 303 302 300 290 282 281 272 274 270 257 248 244 252 258 252 238 236 237 234 237 237 243 263 267 262 260 256 266 254 251 258 266 262 256 260 259 261 257 255 264 270 266 266 274 262 272 278 276 266 271 264 262 255 251 252 252 253 254 256 254 254 254 253 252 253 253 252 251 254 256 254 254 253 256 254 254 255 -2147483647 -2147483647 -2147483647 -2147483647 -2147483647 -2147483647 -2147483647 -2147483647 -2147483647 -2147483647 -2147483647 -2147483647 -2147483647 -2147483647 -2147483647 -2147483647 -2147483647 -2147483647 -2147483647 -2147483647 -2147483647 -2147483647 -2147483647 -2147483647 -2147483647 -2147483647
351 351 349 345 323 294 283 293 277 281 264 269 271 276 278 279 277 267 266 273 281 286 286 290 287 276 271 268 271 278 279 279 283 283 277 271 274 287 308 316 318 323 324 324 319 320 307 318 316 312 317 325 326 325 325 324 322 315 300 306 312 322 322 322 320 317 316 313 307 305 305 306 308 312 312 311 310 308 308 296 301 307 306 313 313 312 311 310 310 307 301 287 283 276 304 310 314 314 299 292 289 309 314 315 315 315 316 314 313 314 311 298 299 291 288 292 284 281 291 295 281 270 274 259 250 255 258 249 249 257 262 269 266 266 271 285 298 303 301 298 294 278 267 256 259 260 257 259 246 243 245 251 245 236 225 230 233 232 234 258 258 244 248 252 259 255 245 249 248 242 243 259 260 259 266 266 270 261 252 249 263 258 269 270 273 269 271 271 267 258 258 253 254 255 256 257 254 251 253 254 253 251 253 254 255 251 252 255 254 254 255 254 255 -2147483647 -2147483647 -2147483647 -2147483647 -2147483647 -2147483647 -2147483647 -2147483647 -2147483647 -2147483647 -2147483647 -2147483647 -2147483647 -2147483647 -2147483647 -2147483647 -2147483647 -2147483647 -2147483647 -2147483647 -2147483647 -2147483647 -2147483647 -2147483647 -2147483647 -2147483647 -2147483647
351 350 350 348 345 328 320 327 291 283 270 262 267 268 266 268 273 266 264 267 279 278 277 285 287 277 268 267 270 274 269 273 277 278 281 300 295 310 310 318 320 322 325 325 322 323 323 325 326 325 326 327 326 326 325 323 323 324 320 316 319 323 323 321 319 317 317 316 314 313 311 313 313 312 312 311 311 310 309 307 300 303 307 310 314 313 312 312 310 308 305 295 283 280 307 314 315 316 311 302 304 315 312 314 316 316 317 317 317 315 313 310 302 292 292 291 303 295 286 277 276 278 289 274 261 251 253 259 262 268 276 277 273 278 291 293 301 302 294 289 291 281 255 248 257 267 267 255 241 237 239 239 241 218 227 231 230 230 233 250 253 232 241 241 245 252 249 240 241 246 254 253 251 250 260 261 255 255 246 247 257 254 257 262 264 275 267 270 273 266 260 255 252 255 256 255 256 251 251 251 253 255 253 253 254 253 252 254 254 253 255 256 -2147483647 -2147483647 -2147483647 -2147483647 -2147483647 -2147483647 -2147483647 -2147483647 -2147483647 -2147483647 -2147483647 -2147483647 -2147483647 -2147483647 -2147483647 -2147483647 -2147483647 -2147483647 -2147483647 -2147483647 -2147483647 -2147483647 -2147483647 -2147483647 -2147483647 -2147483647 -2147483647 -2147483647
351 351 350 349 348 345 341 331 292 283 281 269 268 255 257 268 270 271 267 268 277 278 281 286 283 282 279 272 265 267 266 278 282 296 307 316 320 320 317 315 321 324 326 326 325 326 326 327 327 326 326 326 327 326 325 323 323 324 324 323 324 323 322 320 319 317 317 316 316 315 315 314 313 313 312 312 311 311 310 311 310 307 311 306 314 313 313 312 311 310 308 296 287 299 311 314 316 317 317 318 318 318 318 316 313 316 318 318 317 316 314 311 294 300 306 302 307 291 284 292 292 278 301 294 264 259 271 276 268 263 278 278 272 268 278 295 300 302 293 295 289 277 258 259 258 273 270 263 252 262 259 246 249 238 237 247 252 231 230 244 243 239 237 241 239 244 246 235 239 243 247 242 244 248 255 249 244 242 238 243 249 250 254 257 264 271 275 276 274 272 262 256 253 253 256 258 253 251 251 251 251 253 256 256 254 253 252 254 254 255 256 -2147483647 -2147483647 -2147483647 -2147483647 -2147483647 -2147483647 -2147483647 -2147483647 -2147483647 -2147483647 -2147483647 -2147483647 -2147483647 -2147483647 -2147483647 -2147483647 -2147483647 -2147483647 -2147483647 -2147483647 -2147483647 -2147483647 -2147483647 -2147483647 -2147483647 -2147483647 -2147483647 -2147483647 -2147483647
350 348 348 350 349 346 344 323 293 282 278 273 267 262 261 265 265 266 267 271 271 275 279 280 281 281 279 275 262 259 266 295 308 312 318 319 321 323 324 324 325 327 328 328 327 327 326 327 327 326 326 326 326 326 324 323 324 324 323 324 323 322 320 319 317 317 316 316 316 315 315 314 313 313 312 312 312 311 311 311 311 312 314 313 313 314 313 313 312 311 310 310 309 309 313 315 316 317 317 318 318 318 318 318 318 319 319 319 318 317 315 314 311 310 311 311 309 307 306 306 298 295 304 300 282 249 261 271 278 263 276 274 274 271 262 286 293 299 299 286 275 263 275 254 264 282 272 258 263 269 263 257 269 271 264 263 258 241 252 239 261 256 241 236 239 236 242 234 234 238 243 238 241 245 249 245 242 246 250 252 252 258 257 255 255 263 263 260 265 269 264 257 257 255 259 258 254 250 250 252 253 251 252 250 251 252 252 254 255 -2147483647 -2147483647 -2147483647 -2147483647 -2147483647 -2147483647 -2147483647 -2147483647 -2147483647 -2147483647 -2147483647 -2147483647 -2147483647 -2147483647 -2147483647 -2147483647 -2147483647 -2147483647 -2147483647 -2147483647 -2147483647 -2147483647 -2147483647 -2147483647 -2147483647 -2147483647 -2147483647 -2147483647 -2147483647 -2147483647 -2147483647
347 344 328 346 348 348 345 336 320 286 278 273 266 266 264 263 263 264 263 269 270 276 279 275 277 276 278 280 279 278 297 308 311 315 319 321 323 324 325 326 326 327 328 328 328 327 326 326 327 326 326 327 325 325 324 325 325 325 324 321 321 319 317 317 316 316 316 315 315 315 314 314 313 312 311 311 311 310 311 311 312 312 313 313 314 313 313 313 312 312 311 311 312 313 315 316 316 316 317 317 317 314 306 309 314 314 315 320 319 317 317 317 316 314 313 312 311 306 309 309 306 302 306 305 298 277 262 275 271 279 276 272 275 267 272 275 278 288 299 294 281 269 274 274 287 281 266 253 266 279 274 266 280 283 281 277 272 266 243 257 272 281 255 255 231 220 236 232 230 237 238 234 240 240 240 240 237 242 253 258 258 255 261 261 257 261 266 268 266 268 269 266 261 257 257 260 256 253 250 251 253 250 252 252 252 253 254 255 -2147483647 -2147483647 -2147483647 -2147483647 -2147483647 -2147483647 -2147483647 -2147483647 -2147483647 -2147483647 -2147483647 -2147483647 -2147483647 -2147483647 -2147483647 -2147483647 -2147483647 -2147483647 -2147483647 -2147483647 -2147483647 -2147483647 -2147483647 -2147483647 -2147483647 -2147483647 -2147483647 -2147483647 -2147483647 -2147483647 -2147483647 -2147483647
343 342 324 332 341 346 346 342 324 296 276 272 268 266 264 263 264 265 268 270 274 277 275 275 272 269 273 281 294 305 306 315 312 315 318 320 322 325 326 326 327 327 326 327 327 327 326 326 327 326 326 325 325 325 324 325 325 324 323 321 319 318 316 315 315 315 315 314 314 314 314 314 313 312 311 310 310 310 310 311 312 312 313 313 314 314 313 313 313 312 312 311 312 313 314 315 314 315 315 315 315 313 309 303 303 304 314 320 320 320 319 318 317 316 315 314 313 312 311 310 307 302 307 305 297 271 262 269 270 276 285 280 272 271 280 282 285 293 297 293 285 285 286 291 288 271 263 259 264 276 281 283 287 280 269 262 260 252 261 284 295 287 283 266 236 224 233 229 226 227 228 229 232 233 235 228 233 238 249 255 258 259 262 264 262 264 263 261 260 260 260 266 263 263 263 261 261 254 251 250 253 252 253 254 253 254 255 -2147483647 -2147483647 -2147483647 -2147483647 -2147483647 -2147483647 -2147483647 -2147483647 -2147483647 -2147483647 -2147483647 -2147483647 -2147483647 -2147483647 -2147483647 -2147483647 -2147483647 -2147483647 -2147483647 -2147483647 -2147483647 -2147483647 -2147483647 -2147483647 -2147483647 -2147483647 -2147483647 -2147483647 -2147483647 -2147483647 -2147483647 -2147483647 -2147483647
328 336 321 331 337 342 341 338 329 319 305 301 301 290 277 262 264 264 265 267 269 272 268 268 268 264 263 283 304 313 318 320 319 321 320 319 322 323 324 325 326 326 327 326 327 327 326 326 326 326 325 324 325 325 324 324 323 322 319 317 315 314 313 313 314 314 314 314 314 314 314 313 313 312 311 311 310 310 310 310 311 312 313 313 314 314 313 313 313 312 312 311 311 311 312 313 312 313 314 314 314 313 313 312 310 311 317 319 321 321 320 320 319 317 316 315 314 314 312 310 308 308 308 308 301 292 290 263 265 272 285 279 268 266 271 276 282 287 300 288 290 300 297 293 281 264 258 273 276 280 288 287 285 277 270 271 266 273 283 293 302 294 288 275 264 240 227 230 225 220 226 232 223 225 227 241 254 255 255 259 259 256 261 259 259 258 254 256 254 253 254 252 254 255 256 257 260 255 253 252 252 253 253 254 254 254 -2147483647 -2147483647 -2147483647 -2147483647 -2147483647 -2147483647 -2147483647 -2147483647 -2147483647 -2147483647 -2147483647 -2147483647 -2147483647 -2147483647 -2147483647 -2147483647 -2147483647 -2147483647 -2147483647 -2147483647 -2147483647 -2147483647 -2147483647 -2147483647 -2147483647 -2147483647 -2147483647 -2147483647 -2147483647 -2147483647 -2147483647 -2147483647 -2147483647 -2147483647
320 331 329 320 335 334 335 340 333 333 327 325 318 304 279 262 262 261 261 261 265 265 263 265 267 264 267 284 309 316 320 322 323 323 321 321 322 321 321 322 322 324 325 326 326 326 325 325 326 325 324 324 324 324 322 321 320 320 319 316 315 313 311 311 312 312 313 313 313 313 312 313 313 312 311 311 310 310 309 309 310 310 312 312 313 314 314 314 313 313 312 311 310 310 310 310 310 310 313 313 314 314 314 314 315 316 317 319 320 321 321 321 320 318 317 316 315 314 311 308 307 307 308 309 307 304 297 279 264 273 281 279 272 267 265 276 285 294 298 287 299 302 293 285 283 272 263 267 276 291 294 294 280 282 275 270 277 287 278 295 299 289 278 270 241 245 255 233 221 249 258 255 256 246 238 247 255 257 258 255 255 257 254 255 254 251 252 254 253 254 253 251 254 257 257 254 254 255 255 251 252 252 253 254 253 -2147483647 -2147483647 -2147483647 -2147483647 -2147483647 -2147483647 -2147483647 -2147483647 -2147483647 -2147483647 -2147483647 -2147483647 -2147483647 -2147483647 -2147483647 -2147483647 -2147483647 -2147483647 -2147483647 -2147483647 -2147483647 -2147483647 -2147483647 -2147483647 -2147483647 -2147483647 -2147483647 -2147483647 -2147483647 -2147483647 -2147483647 -2147483647 -2147483647 -2147483647 -2147483647
328 336 333 321 325 334 332 333 338 337 333 321 313 304 292 296 284 260 257 256 257 259 261 264 260 260 270 292 304 315 320 322 323 324 322 322 321 319 319 319 321 321 323 324 325 325 324 325 324 323 324 323 322 321 320 318 316 316 315 315 314 312 310 310 310 311 311 312 312 312 312 312 311 311 311 310 309 309 309 309 310 311 312 313 313 313 314 313 312 311 310 309 308 307 306 307 308 308 311 313 313 314 315 315 315 316 317 317 319 320 321 322 320 318 317 315 313 311 310 308 306 306 307 309 309 306 299 285 262 280 288 274 269 262 260 272 277 291 298 299 302 302 299 293 283 267 279 291 291 287 300 293 292 286 276 270 290 290 280 300 303 288 262 260 270 276 282 252 238 245 270 263 269 252 232 244 251 251 250 249 253 255 260 261 259 254 255 256 256 258 252 251 252 252 250 251 251 251 251 253 253 253 254 -2147483647 -2147483647 -2147483647 -2147483647 -2147483647 -2147483647 -2147483647 -2147483647 -2147483647 -2147483647 -2147483647 -2147483647 -2147483647 -2147483647 -2147483647 -2147483647 -2147483647 -2147483647 -2147483647 -2147483647 -2147483647 -2147483647 -2147483647 -2147483647 -2147483647 -2147483647 -2147483647 -2147483647 -2147483647 -2147483647 -2147483647 -2147483647 -2147483647 -2147483647 -2147483647 -2147483647 -2147483647
338 337 333 328 317 327 325 322 334 334 333 327 325 321 314 310 298 273 270 265 274 282 285 284 272 276 279 282 302 316 320 322 323 324 323 323 321 318 316 317 319 320 321 322 323 324 324 324 322 323 323 321 320 319 317 315 313 312 311 310 310 309 308 307 308 308 309 310 310 310 310 311 311 311 311 310 310 309 309 309 309 310 311 312 313 313 313 312 311 310 309 308 306 305 304 304 304 307 310 310 311 312 313 314 315 316 317 318 319 321 323 322 320 317 314 312 310 310 309 307 306 307 308 309 310 307 302 294 283 288 289 278 259 260 262 276 274 282 287 295 300 292 287 289 289 291 292 290 293 298 300 301 294 280 273 271 291 303 300 297 293 294 282 264 288 290 282 278 269 263 276 277 265 246 229 253 253 256 251 254 255 256 259 258 260 259 256 257 257 260 256 254 253 255 252 253 252 252 252 252 252 254 -2147483647 -2147483647 -2147483647 -2147483647 -2147483647 -2147483647 -2147483647 -2147483647 -2147483647 -2147483647 -2147483647 -2147483647 -2147483647 -2147483647 -2147483647 -2147483647 -2147483647 -2147483647 -2147483647 -2147483647 -2147483647 -2147483647 -2147483647 -2147483647 -2147483647 -2147483647 -2147483647 -2147483647 -2147483647 -2147483647 -2147483647 -2147483647 -2147483647 -2147483647 -2147483647 -2147483647 -2147483647 -2147483647
333 333 327 320 313 321 318 322 331 327 330 328 326 315 308 294 282 285 289 283 284 292 296 293 289 291 288 285 304 314 317 320 323 324 322 323 320 318 318 315 316 317 318 319 320 321 323 323 322 322 320 319 318 316 315 313 312 310 308 307 306 305 304 305 305 306 307 307 308 308 309 310 310 311 311 310 309 309 309 310 310 309 310 312 312 313 312 311 310 308 307 306 304 303 303 304 304 306 306 306 307 309 311 312 313 314 315 317 319 321 323 322 320 316 310 308 310 312 310 307 304 306 309 311 312 310 304 287 284 288 291 292 290 291 291 290 276 277 284 301 299 284 286 291 293 294 295 294 288 291 299 300 295 284 280 285 295 301 300 297 289 284 282 287 295 289 280 269 287 264 280 271 264 232 251 262 271 268 268 265 262 259 260 257 258 258 260 258 256 256 258 257 253 253 254 252 252 251 252 253 253 -2147483647 -2147483647 -2147483647 -2147483647 -2147483647 -2147483647 -2147483647 -2147483647 -2147483647 -2147483647 -2147483647 -2147483647 -2147483647 -2147483647 -2147483647 -2147483647 -2147483647 -2147483647 -2147483647 -2147483647 -2147483647 -2147483647 -2147483647 -2147483647 -2147483647 -2147483647 -2147483647 -2147483647 -2147483647 -2147483647 -2147483647 -2147483647 -2147483647 -2147483647 -2147483647 -2147483647 -2147483647 -2147483647 -2147483647
321 322 327 326 312 311 309 310 324 321 326 324 321 318 306 287 291 287 291 283 290 289 299 299 297 295 288 290 291 306 314 316 319 322 321 322 320 319 317 313 313 315 316 317 319 319 320 321 320 319 317 316 315 314 312 311 309 308 306 305 302 300 301 302 303 304 304 305 306 307 308 309 309 310 310 310 310 310 310 310 310 309 310 311 312 313 312 311 309 307 305 304 302 302 303 304 304 302 302 302 303 304 305 307 307 309 311 312 314 318 320 323 321 315 304 303 308 313 313 307 301 303 306 309 312 311 303 288 279 286 286 288 288 291 294 292 296 298 299 301 295 285 284 288 291 294 296 293 294 295 295 297 293 291 291 292 294 301 305 305 293 293 289 295 297 289 285 288 293 287 279 269 263 249 268 275 278 276 268 267 266 266 264 261 258 259 259 259 258 255 254 256 252 253 253 253 253 252 253 -2147483647 -2147483647 -2147483647 -2147483647 -2147483647 -2147483647 -2147483647 -2147483647 -2147483647 -2147483647 -2147483647 -2147483647 -2147483647 -2147483647 -2147483647 -2147483647 -2147483647 -2147483647 -2147483647 -2147483647 -2147483647 -2147483647 -2147483647 -2147483647 -2147483647 -2147483647 -2147483647 -2147483647 -2147483647 -2147483647 -2147483647 -2147483647 -2147483647 -2147483647 -2147483647 -2147483647 -2147483647 -2147483647 -2147483647 -2147483647 -2147483647
328 331 326 317 316 311 304 302 311 314 319 317 313 314 299 292 292 292 294 297 295 295 298 302 297 294 296 290 284 304 310 315 319 320 322 322 320 318 315 314 312 313 314 316 317 318 319 320 318 317 315 313 312 309 308 306 305 303 302 299 298 297 298 299 300 301 302 303 304 305 306 307 307 308 309 309 309 309 310 310 310 309 310 311 312 312 311 310 308 306 304 306 305 304 304 305 306 304 301 303 304 305 305 303 299 300 299 302 311 317 320 324 323 317 308 308 311 316 312 306 306 307 306 302 309 311 301 291 282 286 286 284 287 290 294 292 294 298 301 301 298 293 288 290 292 293 295 295 294 298 300 296 286 287 293 293 296 298 303 304 301 300 295 292 296 295 288 294 293 284 273 264 270 276 277 279 279 276 269 267 266 266 266 264 260 258 257 257 258 257 253 255 253 253 254 254 -2147483647 -2147483647 -2147483647 -2147483647 -2147483647 -2147483647 -2147483647 -2147483647 -2147483647 -2147483647 -2147483647 -2147483647 -2147483647 -2147483647 -2147483647 -2147483647 -2147483647 -2147483647 -2147483647 -2147483647 -2147483647 -2147483647 -2147483647 -2147483647 -2147483647 -2147483647 -2147483647 -2147483647 -2147483647 -2147483647 -2147483647 -2147483647 -2147483647 -2147483647 -2147483647 -2147483647 -2147483647 -2147483647 -2147483647 -2147483647 -2147483647 -2147483647 -2147483647 -2147483647
330 327 326 323 318 308 297 291 293 306 309 309 302 304 293 293 297 299 301 298 301 305 305 305 301 299 298 291 291 305 310 313 315 317 319 321 318 316 313 313 311 310 311 313 314 316 318 318 317 316 313 312 310 308 305 302 299 297 296 296 293 293 295 296 297 298 299 300 301 302 303 304 305 306 307 308 309 309 309 309 309 309 309 310 311 311 310 309 307 305 305 306 307 306 306 306 306 304 303 305 306 307 307 305 304 305 303 301 311 316 319 324 322 312 310 312 316 319 314 306 309 310 307 305 313 311 301 299 288 289 285 282 287 291 296 293 289 292 296 300 296 290 287 287 288 289 291 295 297 298 297 298 298 295 297 293 291 295 298 304 301 303 297 293 296 296 290 293 288 283 280 273 272 274 277 278 280 277 269 267 263 262 261 262 261 261 260 256 255 255 255 253 253 252 251 -2147483647 -2147483647 -2147483647 -2147483647 -2147483647 -2147483647 -2147483647 -2147483647 -2147483647 -2147483647 -2147483647 -2147483647 -2147483647 -2147483647 -2147483647 -2147483647 -2147483647 -2147483647 -2147483647 -2147483647 -2147483647 -2147483647 -2147483647 -2147483647 -2147483647 -2147483647 -2147483647 -2147483647 -2147483647 -2147483647 -2147483647 -2147483647 -2147483647 -2147483647 -2147483647 -2147483647 -2147483647 -2147483647 -2147483647 -2147483647 -2147483647 -2147483647 -2147483647 -2147483647 -2147483647
327 320 314 314 316 313 306 300 291 295 300 299 289 294 299 299 300 301 302 299 295 299 305 308 299 296 294 291 288 303 309 312 315 316 318 320 317 314 312 312 310 308 308 310 312 314 315 317 316 314 312 311 309 307 304 301 298 296 293 290 289 290 291 292 293 294 295 297 298 299 300 302 303 304 306 307 308 309 309 309 309 310 310 310 311 311 309 307 304 302 302 305 307 307 307 307 306 304 306 307 308 308 309 309 310 310 308 307 315 315 317 322 321 314 314 307 311 317 307 300 301 313 307 303 313 315 308 300 290 291 288 288 284 286 292 294 287 291 296 299 295 290 282 281 284 284 288 291 292 295 297 298 299 300 300 294 296 294 298 301 303 302 296 292 291 294 294 292 288 281 278 277 279 273 270 270 275 277 272 267 262 260 259 258 257 258 260 258 255 254 253 252 250 250 251 -2147483647 -2147483647 -2147483647 -2147483647 -2147483647 -2147483647 -2147483647 -2147483647 -2147483647 -2147483647 -2147483647 -2147483647 -2147483647 -2147483647 -2147483647 -2147483647 -2147483647 -2147483647 -2147483647 -2147483647 -2147483647 -2147483647 -2147483647 -2147483647 -2147483647 -2147483647 -2147483647 -2147483647 -2147483647 -2147483647 -2147483647 -2147483647 -2147483647 -2147483647 -2147483647 -2147483647 -2147483647 -2147483647 -2147483647 -2147483647 -2147483647 -2147483647 -2147483647 -2147483647 -2147483647
322 319 310 302 312 312 308 304 301 292 279 284 278 287 292 296 299 304 307 306 303 298 304 308 295 286 285 278 286 294 300 307 312 315 316 319 316 314 312 309 308 307 305 307 308 310 314 316 314 313 310 308 305 303 301 299 295 294 292 288 287 286 286 287 289 290 291 292 294 296 297 298 300 302 303 304 305 307 308 309 310 310 310 310 310 310 308 303 297 293 298 303 306 307 307 307 305 304 305 306 308 309 308 309 312 313 312 315 319 321 322 325 325 321 321 318 313 318 306 308 308 313 306 302 313 308 296 289 286 290 292 292 290 291 294 296 291 287 290 297 293 287 281 282 287 289 285 285 286 287 288 290 292 295 298 295 298 294 290 292 297 300 300 292 289 292 293 286 283 283 283 284 280 271 270 270 270 271 270 267 264 263 259 259 258 257 255 256 255 253 251 250 249 251 -2147483647 -2147483647 -2147483647 -2147483647 -2147483647 -2147483647 -2147483647 -2147483647 -2147483647 -2147483647 -2147483647 -2147483647 -2147483647 -2147483647 -2147483647 -2147483647 -2147483647 -2147483647 -2147483647 -2147483647 -2147483647 -2147483647 -2147483647 -2147483647 -2147483647 -2147483647 -2147483647 -2147483647 -2147483647 -2147483647 -2147483647 -2147483647 -2147483647 -2147483647 -2147483647 -2147483647 -2147483647 -2147483647 -2147483647 -2147483647 -2147483647 -2147483647 -2147483647 -2147483647 -2147483647 -2147483647
329 327 323 322 318 313 310 307 301 290 283 273 279 286 288 290 292 298 301 308 310 304 307 309 303 299 293 292 300 302 304 308 311 314 316 318 315 314 310 308 309 304 303 306 304 307 309 314 313 309 306 303 300 296 292 290 287 285 285 286 286 285 285 286 288 289 288 289 290 291 293 295 297 299 301 302 303 304 305 306 308 309 309 309 309 308 307 305 302 297 299 303 305 306 306 305 302 301 303 305 307 308 309 309 309 312 314 315 317 319 321 323 324 324 325 325 325 325 324 322 321 322 321 320 319 310 305 302 294 291 291 294 289 293 289 294 294 288 291 296 297 294 288 287 289 291 285 282 282 281 282 284 287 291 295 297 298 298 296 290 293 299 298 290 289 292 293 285 284 283 286 286 281 278 271 268 268 265 264 262 261 260 260 260 259 259 257 255 253 251 249 249 249 -2147483647 -2147483647 -2147483647 -2147483647 -2147483647 -2147483647 -2147483647 -2147483647 -2147483647 -2147483647 -2147483647 -2147483647 -2147483647 -2147483647 -2147483647 -2147483647 -2147483647 -2147483647 -2147483647 -2147483647 -2147483647 -2147483647 -2147483647 -2147483647 -2147483647 -2147483647 -2147483647 -2147483647 -2147483647 -2147483647 -2147483647 -2147483647 -2147483647 -2147483647 -2147483647 -2147483647 -2147483647 -2147483647 -2147483647 -2147483647 -2147483647 -2147483647 -2147483647 -2147483647 -2147483647 -2147483647 -2147483647
328 327 326 325 321 314 313 307 295 284 291 287 283 286 291 295 296 300 306 304 312 306 311 306 299 294 288 290 297 301 305 306 307 310 312 316 315 313 311 309 309 307 306 306 306 308 311 313 310 305 300 297 294 291 289 285 283 283 284 285 285 285 285 285 287 289 289 289 289 289 290 292 295 296 298 298 300 301 303 304 306 307 308 309 308 307 304 302 298 298 301 303 305 306 305 303 298 297 299 301 304 306 307 308 308 309 310 312 314 315 317 319 320 321 322 323 323 324 325 324 324 324 325 324 320 317 313 309 303 299 298 296 297 297 297 296 297 294 293 293 294 296 292 291 293 291 290 289 291 289 288 286 285 286 287 287 287 290 296 297 294 294 298 297 291 286 289 292 287 287 286 285 283 277 272 271 270 267 265 261 260 259 257 257 256 255 255 254 252 248 248 -2147483647 -2147483647 -2147483647 -2147483647 -2147483647 -2147483647 -2147483647 -2147483647 -2147483647 -2147483647 -2147483647 -2147483647 -2147483647 -2147483647 -2147483647 -2147483647 -2147483647 -2147483647 -2147483647 -2147483647 -2147483647 -2147483647 -2147483647 -2147483647 -2147483647 -2147483647 -2147483647 -2147483647 -2147483647 -2147483647 -2147483647 -2147483647 -2147483647 -2147483647 -2147483647 -2147483647 -2147483647 -2147483647 -2147483647 -2147483647 -2147483647 -2147483647 -2147483647 -2147483647 -2147483647 -2147483647 -2147483647 -2147483647 -2147483647
324 324 324 324 322 320 310 301 296 297 291 299 290 295 299 298 301 305 309 313 316 315 307 303 302 296 294 295 299 301 306 307 307 309 309 312 314 314 312 310 310 306 306 307 307 310 312 311 308 303 298 295 291 287 286 286 285 283 283 284 285 285 283 284 285 287 290 289 289 290 290 290 291 292 293 294 295 296 299 302 304 305 306 307 301 295 292 284 277 275 286 292 297 303 304 301 296 295 297 300 302 305 306 307 307 306 307 309 310 312 314 316 317 317 317 319 321 323 323 324 324 324 324 324 322 320 318 316 313 309 307 303 300 297 296 297 297 296 295 293 294 294 295 295 293 294 293 294 294 294 293 293 293 291 287 285 285 287 292 297 293 294 294 297 297 288 280 281 284 286 281 280 280 279 276 272 267 266 267 264 261 259 256 256 257 256 255 252 250 248 -2147483647 -2147483647 -2147483647 -2147483647 -2147483647 -2147483647 -2147483647 -2147483647 -2147483647 -2147483647 -2147483647 -2147483647 -2147483647 -2147483647 -2147483647 -2147483647 -2147483647 -2147483647 -2147483647 -2147483647 -2147483647 -2147483647 -2147483647 -2147483647 -2147483647 -2147483647 -2147483647 -2147483647 -2147483647 -2147483647 -2147483647 -2147483647 -2147483647 -2147483647 -2147483647 -2147483647 -2147483647 -2147483647 -2147483647 -2147483647 -2147483647 -2147483647 -2147483647 -2147483647 -2147483647 -2147483647 -2147483647 -2147483647 -2147483647 -2147483647
323 319 320 320 320 320 318 314 309 308 306 304 301 304 307 309 310 311 313 310 315 315 309 309 307 305 302 300 301 303 304 305 306 306 307 308 310 313 312 311 309 306 306 308 307 309 311 307 302 299 296 293 288 287 288 288 286 286 283 283 285 284 283 284 284 286 288 289 290 290 290 290 289 289 290 290 290 294 297 300 302 303 305 305 304 303 299 289 282 283 291 295 291 299 293 284 286 289 297 300 302 304 306 306 306 305 303 304 306 308 310 312 314 315 317 318 319 319 321 322 323 323 323 323 322 321 319 317 314 311 306 303 299 295 294 294 294 294 292 291 289 291 291 292 292 292 292 290 290 291 291 291 292 292 292 291 292 292 294 294 290 289 291 293 299 290 280 281 276 275 272 272 274 273 272 273 270 265 262 263 262 259 257 256 255 255 253 252 -2147483647 -2147483647 -2147483647 -2147483647 -2147483647 -2147483647 -2147483647 -2147483647 -2147483647 -2147483647 -2147483647 -2147483647 -2147483647 -2147483647 -2147483647 -2147483647 -2147483647 -2147483647 -2147483647 -2147483647 -2147483647 -2147483647 -2147483647 -2147483647 -2147483647 -2147483647 -2147483647 -2147483647 -2147483647 -2147483647 -2147483647 -2147483647 -2147483647 -2147483647 -2147483647 -2147483647 -2147483647 -2147483647 -2147483647 -2147483647 -2147483647 -2147483647 -2147483647 -2147483647 -2147483647 -2147483647 -2147483647 -2147483647 -2147483647 -2147483647 -2147483647 -2147483647
317 313 312 313 313 314 314 314 313 311 309 307 302 303 306 308 310 312 313 315 316 315 309 311 310 305 300 300 299 298 297 298 300 304 306 307 309 310 312 310 307 305 307 309 309 310 309 306 302 300 297 295 294 292 291 289 290 288 285 284 284 284 283 284 284 284 285 287 289 290 290 290 289 290 291 292 293 294 296 298 300 301 302 297 293 294 303 296 293 291 296 299 301 295 290 291 291 282 285 288 295 300 305 304 304 302 300 296 299 302 305 306 307 309 311 313 314 315 317 319 320 321 322 322 321 319 316 313 312 309 305 298 293 292 289 289 288 287 288 287 288 288 287 284 279 278 278 278 280 280 284 286 288 288 289 289 290 288 290 290 290 289 294 299 298 293 289 288 278 276 271 269 270 268 269 268 267 265 260 260 261 259 256 255 254 254 -2147483647 -2147483647 -2147483647 -2147483647 -2147483647 -2147483647 -2147483647 -2147483647 -2147483647 -2147483647 -2147483647 -2147483647 -2147483647 -2147483647 -2147483647 -2147483647 -2147483647 -2147483647 -2147483647 -2147483647 -2147483647 -2147483647 -2147483647 -2147483647 -2147483647 -2147483647 -2147483647 -2147483647 -2147483647 -2147483647 -2147483647 -2147483647 -2147483647 -2147483647 -2147483647 -2147483647 -2147483647 -2147483647 -2147483647 -2147483647 -2147483647 -2147483647 -2147483647 -2147483647 -2147483647 -2147483647 -2147483647 -2147483647 -2147483647 -2147483647 -2147483647 -2147483647 -2147483647 -2147483647
305 286 285 297 301 307 307 307 305 307 305 301 296 296 297 301 306 311 315 318 319 311 309 312 309 305 301 300 298 296 297 298 299 301 303 304 306 308 310 310 308 307 309 310 310 308 305 303 302 301 299 299 297 296 295 293 291 289 287 285 284 284 284 285 285 285 286 286 287 289 290 289 289 290 291 291 291 293 294 295 294 290 295 297 299 300 301 300 301 299 299 300 300 299 299 297 296 294 297 295 283 297 290 287 293 298 296 294 295 295 297 299 303 304 305 307 308 310 312 313 315 317 319 320 320 317 311 307 302 301 298 294 290 288 290 291 293 293 293 292 290 290 288 283 281 273 269 270 272 270 273 275 277 277 280 283 282 283 286 287 290 293 295 296 297 296 294 289 278 277 269 268 269 268 265 263 262 263 259 257 257 256 254 254 -2147483647 -2147483647 -2147483647 -2147483647 -2147483647 -2147483647 -2147483647 -2147483647 -2147483647 -2147483647 -2147483647 -2147483647 -2147483647 -2147483647 -2147483647 -2147483647 -2147483647 -2147483647 -2147483647 -2147483647 -2147483647 -2147483647 -2147483647 -2147483647 -2147483647 -2147483647 -2147483647 -2147483647 -2147483647 -2147483647 -2147483647 -2147483647 -2147483647 -2147483647 -2147483647 -2147483647 -2147483647 -2147483647 -2147483647 -2147483647 -2147483647 -2147483647 -2147483647 -2147483647 -2147483647 -2147483647 -2147483647 -2147483647 -2147483647 -2147483647 -2147483647 -2147483647 -2147483647 -2147483647 -2147483647 -2147483647
289 292 298 295 287 287 289 290 290 292 288 287 290 297 301 303 306 307 309 312 316 316 314 312 308 304 302 293 286 286 290 292 295 296 296 297 297 302 307 310 307 307 310 308 304 299 298 296 293 291 290 284 280 276 279 282 279 279 281 281 281 281 282 283 283 284 285 285 286 287 288 288 289 290 290 290 290 289 288 280 284 283 283 296 299 299 299 298 298 297 297 297 292 291 288 289 296 295 297 300 301 302 302 299 294 296 289 291 295 293 290 292 295 295 292 294 297 297 301 303 305 302 308 316 312 310 304 295 295 301 296 289 283 276 275 279 283 287 286 287 287 289 288 286 284 275 268 269 270 271 274 276 273 273 274 273 273 271 272 275 281 285 286 287 282 288 289 287 281 273 268 265 265 266 264 260 258 261 259 256 255 254 254 -2147483647 -2147483647 -2147483647 -2147483647 -2147483647 -2147483647 -2147483647 -2147483647 -2147483647 -2147483647 -2147483647 -2147483647 -2147483647 -2147483647 -2147483647 -2147483647 -2147483647 -2147483647 -2147483647 -2147483647 -2147483647 -2147483647 -2147483647 -2147483647 -2147483647 -2147483647 -2147483647 -2147483647 -2147483647 -2147483647 -2147483647 -2147483647 -2147483647 -2147483647 -2147483647 -2147483647 -2147483647 -2147483647 -2147483647 -2147483647 -2147483647 -2147483647 -2147483647 -2147483647 -2147483647 -2147483647 -2147483647 -2147483647 -2147483647 -2147483647 -2147483647 -2147483647 -2147483647 -2147483647 -2147483647 -2147483647 -2147483647
295 301 297 297 298 292 290 291 288 282 277 274 276 275 277 277 280 294 301 305 304 309 310 312 308 302 295 287 281 277 277 283 281 281 278 275 275 286 297 306 305 304 303 295 289 292 285 285 280 281 282 283 280 275 269 272 275 277 277 276 277 275 275 276 277 278 279 280 282 283 283 282 284 287 286 283 287 288 288 287 287 288 294 296 295 294 291 293 293 292 293 293 293 294 294 294 295 291 292 293 292 296 297 300 301 299 296 296 291 285 287 290 293 297 296 295 293 286 285 288 289 293 298 306 300 299 293 288 293 299 285 277 274 276 279 277 271 268 272 275 280 285 285 287 286 282 281 284 282 279 276 274 272 270 271 268 267 266 264 262 260 264 267 270 267 270 273 278 272 269 266 266 261 261 261 258 257 256 256 255 254 -2147483647 -2147483647 -2147483647 -2147483647 -2147483647 -2147483647 -2147483647 -2147483647 -2147483647 -2147483647 -2147483647 -2147483647 -2147483647 -2147483647 -2147483647 -2147483647 -2147483647 -2147483647 -2147483647 -2147483647 -2147483647 -2147483647 -2147483647 -2147483647 -2147483647 -2147483647 -2147483647 -2147483647 -2147483647 -2147483647 -2147483647 -2147483647 -2147483647 -2147483647 -2147483647 -2147483647 -2147483647 -2147483647 -2147483647 -2147483647 -2147483647 -2147483647 -2147483647 -2147483647 -2147483647 -2147483647 -2147483647 -2147483647 -2147483647 -2147483647 -2147483647 -2147483647 -2147483647 -2147483647 -2147483647 -2147483647 -2147483647 -2147483647 -2147483647
302 302 299 298 297 292 288 291 287 281 269 279 280 274 272 270 272 274 276 281 283 292 297 300 299 296 291 276 266 259 252 255 257 263 266 279 289 292 292 292 273 274 268 270 254 258 256 253 255 258 248 245 243 242 236 242 254 259 272 281 282 279 276 272 268 268 269 273 273 277 279 282 283 286 286 287 288 286 286 286 285 283 287 290 287 286 284 286 283 285 286 286 289 290 290 290 291 293 293 294 294 295 295 295 298 295 289 292 290 286 284 287 288 293 288 291 295 292 293 297 300 299 297 294 303 304 308 309 303 301 289 292 285 284 284 290 285 281 280 283 281 275 276 280 280 283 283 280 275 272 271 268 265 263 263 263 265 266 266 269 268 261 262 267 267 268 271 273 269 263 263 263 260 259 259 257 254 254 254 253 -2147483647 -2147483647 -2147483647 -2147483647 -2147483647 -2147483647 -2147483647 -2147483647 -2147483647 -2147483647 -2147483647 -2147483647 -2147483647 -2147483647 -2147483647 -2147483647 -2147483647 -2147483647 -2147483647 -2147483647 -2147483647 -2147483647 -2147483647 -2147483647 -2147483647 -2147483647 -2147483647 -2147483647 -2147483647 -2147483647 -2147483647 -2147483647 -2147483647 -2147483647 -2147483647 -2147483647 -2147483647 -2147483647 -2147483647 -2147483647 -2147483647 -2147483647 -2147483647 -2147483647 -2147483647 -2147483647 -2147483647 -2147483647 -2147483647 -2147483647 -2147483647 -2147483647 -2147483647 -2147483647 -2147483647 -2147483647 -2147483647 -2147483647 -2147483647 -2147483647
300 298 296 299 286 281 284 287 282 276 273 281 282 276 284 287 287 297 297 297 301 302 305 303 294 287 283 279 276 273 264 264 265 267 266 264 272 277 282 287 281 277 261 267 259 246 241 239 243 250 252 261 266 257 246 240 239 249 266 273 278 278 274 273 271 271 270 273 274 275 276 277 279 281 284 283 281 278 278 279 279 278 277 276 274 275 275 276 275 281 283 284 285 286 285 286 287 288 290 291 292 294 295 296 297 297 295 295 293 289 289 291 294 295 296 296 293 293 296 294 298 302 303 297 295 297 299 298 307 303 301 305 297 296 298 293 294 283 283 285 286 281 279 279 282 282 276 272 270 269 265 267 268 268 263 265 264 268 271 270 269 269 264 264 266 266 267 268 262 261 259 258 258 256 255 254 253 253 -2147483647 -2147483647 -2147483647 -2147483647 -2147483647 -2147483647 -2147483647 -2147483647 -2147483647 -2147483647 -2147483647 -2147483647 -2147483647 -2147483647 -2147483647 -2147483647 -2147483647 -2147483647 -2147483647 -2147483647 -2147483647 -2147483647 -2147483647 -2147483647 -2147483647 -2147483647 -2147483647 -2147483647 -2147483647 -2147483647 -2147483647 -2147483647 -2147483647 -2147483647 -2147483647 -2147483647 -2147483647 -2147483647 -2147483647 -2147483647 -2147483647 -2147483647 -2147483647 -2147483647 -2147483647 -2147483647 -2147483647 -2147483647 -2147483647 -2147483647 -2147483647 -2147483647 -2147483647 -2147483647 -2147483647 -2147483647 -2147483647 -2147483647 -2147483647 -2147483647 -2147483647 -2147483647
299 300 301 297 284 287 293 290 288 288 290 296 295 292 288 279 278 299 301 299 300 306 307 302 301 295 285 276 265 255 245 232 225 256 234 242 252 257 273 277 260 255 250 248 248 267 264 275 284 284 278 283 288 295 292 284 264 247 244 247 257 267 253 246 242 247 255 261 264 267 269 266 262 262 274 271 268 271 269 269 278 278 275 270 266 268 270 272 273 277 279 280 281 281 282 282 284 285 286 287 288 289 290 292 292 293 293 294 294 293 291 293 293 294 295 294 289 287 291 296 298 300 303 305 304 303 305 306 308 307 307 306 303 305 302 301 298 295 294 290 285 284 280 277 281 279 275 272 268 266 268 267 267 269 269 269 268 268 269 271 270 268 266 265 262 262 262 260 261 257 255 255 254 253 252 252 -2147483647 -2147483647 -2147483647 -2147483647 -2147483647 -2147483647 -2147483647 -2147483647 -2147483647 -2147483647 -2147483647 -2147483647 -2147483647 -2147483647 -2147483647 -2147483647 -2147483647 -2147483647 -2147483647 -2147483647 -2147483647 -2147483647 -2147483647 -2147483647 -2147483647 -2147483647 -2147483647 -2147483647 -2147483647 -2147483647 -2147483647 -2147483647 -2147483647 -2147483647 -2147483647 -2147483647 -2147483647 -2147483647 -2147483647 -2147483647 -2147483647 -2147483647 -2147483647 -2147483647 -2147483647 -2147483647 -2147483647 -2147483647 -2147483647 -2147483647 -2147483647 -2147483647 -2147483647 -2147483647 -2147483647 -2147483647 -2147483647 -2147483647 -2147483647 -2147483647 -2147483647 -2147483647 -2147483647 -2147483647
294 297 297 297 298 295 302 293 286 280 283 288 286 296 292 287 291 299 303 297 295 285 282 289 274 264 256 256 251 255 254 252 254 270 265 262 265 273 294 293 285 291 292 288 285 292 285 289 284 267 266 270 272 286 291 281 281 276 274 265 260 268 249 249 250 251 254 255 254 260 261 263 270 275 278 278 278 279 279 277 269 261 252 248 255 264 267 272 274 272 268 270 273 275 276 278 279 280 281 281 282 283 284 285 286 286 288 289 290 290 291 291 292 292 292 290 288 285 288 292 294 297 299 300 301 303 304 305 305 305 305 305 303 303 302 301 299 297 294 291 288 284 282 280 278 278 273 270 269 268 267 266 266 267 267 266 266 266 266 267 267 264 263 263 262 259 257 256 256 254 251 250 250 250 251 -2147483647 -2147483647 -2147483647 -2147483647 -2147483647 -2147483647 -2147483647 -2147483647 -2147483647 -2147483647 -2147483647 -2147483647 -2147483647 -2147483647 -2147483647 -2147483647 -2147483647 -2147483647 -2147483647 -2147483647 -2147483647 -2147483647 -2147483647 -2147483647 -2147483647 -2147483647 -2147483647 -2147483647 -2147483647 -2147483647 -2147483647 -2147483647 -2147483647 -2147483647 -2147483647 -2147483647 -2147483647 -2147483647 -2147483647 -2147483647 -2147483647 -2147483647 -2147483647 -2147483647 -2147483647 -2147483647 -2147483647 -2147483647 -2147483647 -2147483647 -2147483647 -2147483647 -2147483647 -2147483647 -2147483647 -2147483647 -2147483647 -2147483647 -2147483647 -2147483647 -2147483647 -2147483647 -2147483647 -2147483647 -2147483647
289 292 290 291 296 293 291 302 299 296 298 299 293 292 292 294 292 293 288 293 297 303 303 305 305 303 297 288 289 286 283 280 280 281 286 287 282 279 299 297 296 298 291 287 282 292 285 296 296 291 288 295 289 300 300 286 288 282 282 283 278 279 275 273 274 275 274 274 274 275 274 274 274 274 273 273 274 273 273 275 275 274 270 268 266 265 261 263 262 256 252 254 254 256 264 268 272 274 275 274 274 275 277 280 282 282 284 283 284 283 284 286 288 288 287 286 285 283 283 286 286 292 294 294 295 297 296 299 299 299 300 300 300 300 299 298 296 293 288 285 281 279 278 277 277 277 274 271 269 268 266 265 265 264 264 265 264 263 263 262 263 263 261 260 257 257 256 253 251 250 249 249 249 249 -2147483647 -2147483647 -2147483647 -2147483647 -2147483647 -2147483647 -2147483647 -2147483647 -2147483647 -2147483647 -2147483647 -2147483647 -2147483647 -2147483647 -2147483647 -2147483647 -2147483647 -2147483647 -2147483647 -2147483647 -2147483647 -2147483647 -2147483647 -2147483647 -2147483647 -2147483647 -2147483647 -2147483647 -2147483647 -2147483647 -2147483647 -2147483647 -2147483647 -2147483647 -2147483647 -2147483647 -2147483647 -2147483647 -2147483647 -2147483647 -2147483647 -2147483647 -2147483647 -2147483647 -2147483647 -2147483647 -2147483647 -2147483647 -2147483647 -2147483647 -2147483647 -2147483647 -2147483647 -2147483647 -2147483647 -2147483647 -2147483647 -2147483647 -2147483647 -2147483647 -2147483647 -2147483647 -2147483647 -2147483647 -2147483647 -2147483647
282 282 280 283 288 281 292 299 302 305 305 299 278 265 257 269 281 295 302 300 307 304 299 299 299 301 301 296 292 285 286 284 280 279 276 266 272 273 281 294 302 299 295 297 301 301 300 301 307 304 305 305 303 311 303 296 291 291 283 287 283 280 276 276 275 272 270 270 269 268 268 269 267 264 264 266 268 268 268 268 267 266 265 264 264 261 259 263 263 266 267 268 269 269 268 261 256 257 261 262 262 266 270 275 277 278 277 278 276 272 269 271 277 275 277 279 279 278 278 280 283 287 285 286 288 285 288 291 294 296 295 295 294 295 296 295 294 291 286 281 277 275 275 273 272 271 271 271 269 268 267 265 264 263 262 261 261 261 262 259 258 260 259 256 255 253 252 251 249 247 246 -2147483647 -2147483647 -2147483647 -2147483647 -2147483647 -2147483647 -2147483647 -2147483647 -2147483647 -2147483647 -2147483647 -2147483647 -2147483647 -2147483647 -2147483647 -2147483647 -2147483647 -2147483647 -2147483647 -2147483647 -2147483647 -2147483647 -2147483647 -2147483647 -2147483647 -2147483647 -2147483647 -2147483647 -2147483647 -2147483647 -2147483647 -2147483647 -2147483647 -2147483647 -2147483647 -2147483647 -2147483647 -2147483647 -2147483647 -2147483647 -2147483647 -2147483647 -2147483647 -2147483647 -2147483647 -2147483647 -2147483647 -2147483647 -2147483647 -2147483647 -2147483647 -2147483647 -2147483647 -2147483647 -2147483647 -2147483647 -2147483647 -2147483647 -2147483647 -2147483647 -2147483647 -2147483647 -2147483647 -2147483647 -2147483647 -2147483647 -2147483647 -2147483647 -2147483647
273 278 283 285 280 288 294 297 299 300 302 304 304 303 304 304 304 303 305 307 306 292 274 271 283 295 299 297 294 293 291 286 281 279 275 273 272 273 283 294 303 301 301 302 301 304 304 306 305 310 310 311 311 312 309 305 300 296 291 277 272 270 268 267 267 265 263 262 260 258 256 258 260 258 260 260 260 259 255 256 258 257 252 252 249 247 249 254 256 257 256 258 261 261 264 269 271 271 268 264 257 247 249 261 269 270 269 267 267 270 271 272 268 252 245 251 258 261 261 262 268 272 275 277 279 280 283 284 286 286 287 289 291 291 291 291 290 288 283 277 276 276 273 270 268 266 265 264 262 263 262 261 260 260 259 260 260 256 257 257 255 254 255 255 254 251 249 247 247 247 -2147483647 -2147483647 -2147483647 -2147483647 -2147483647 -2147483647 -2147483647 -2147483647 -2147483647 -2147483647 -2147483647 -2147483647 -2147483647 -2147483647 -2147483647 -2147483647 -2147483647 -2147483647 -2147483647 -2147483647 -2147483647 -2147483647 -2147483647 -2147483647 -2147483647 -2147483647 -2147483647 -2147483647 -2147483647 -2147483647 -2147483647 -2147483647 -2147483647 -2147483647 -2147483647 -2147483647 -2147483647 -2147483647 -2147483647 -2147483647 -2147483647 -2147483647 -2147483647 -2147483647 -2147483647 -2147483647 -2147483647 -2147483647 -2147483647 -2147483647 -2147483647 -2147483647 -2147483647 -2147483647 -2147483647 -2147483647 -2147483647 -2147483647 -2147483647 -2147483647 -2147483647 -2147483647 -2147483647 -2147483647 -2147483647 -2147483647 -2147483647 -2147483647 -2147483647 -2147483647
256 267 273 260 264 273 277 290 293 297 299 299 300 300 301 303 304 303 302 304 306 306 300 298 297 297 298 300 296 291 284 275 273 269 265 264 268 280 288 295 301 301 301 302 302 303 305 306 307 309 310 311 313 312 310 304 297 291 282 273 260 253 253 251 255 248 245 246 230 233 228 240 250 255 255 256 254 256 251 247 248 246 240 238 234 241 245 234 241 246 240 245 247 249 253 255 256 263 267 265 268 268 265 260 256 256 255 256 248 251 255 269 270 264 258 257 255 254 255 258 256 255 256 255 254 260 266 271 277 282 285 284 284 288 288 287 287 284 280 276 274 274 272 269 268 265 263 261 261 258 257 257 257 257 256 256 258 255 255 255 253 253 251 250 249 250 249 -2147483647 -2147483647 -2147483647 -2147483647 -2147483647 -2147483647 -2147483647 -2147483647 -2147483647 -2147483647 -2147483647 -2147483647 -2147483647 -2147483647 -2147483647 -2147483647 -2147483647 -2147483647 -2147483647 -2147483647 -2147483647 -2147483647 -2147483647 -2147483647 -2147483647 -2147483647 -2147483647 -2147483647 -2147483647 -2147483647 -2147483647 -2147483647 -2147483647 -2147483647 -2147483647 -2147483647 -2147483647 -2147483647 -2147483647 -2147483647 -2147483647 -2147483647 -2147483647 -2147483647 -2147483647 -2147483647 -2147483647 -2147483647 -2147483647 -2147483647 -2147483647 -2147483647 -2147483647 -2147483647 -2147483647 -2147483647 -2147483647 -2147483647 -2147483647 -2147483647 -2147483647 -2147483647 -2147483647 -2147483647 -2147483647 -2147483647 -2147483647 -2147483647 -2147483647 -2147483647 -2147483647 -2147483647 -2147483647
291 287 267 254 257 263 270 284 287 291 293 294 296 297 303 302 304 305 305 304 304 303 303 303 302 300 297 298 297 293 287 276 263 259 252 250 248 263 278 287 294 296 299 300 300 301 301 299 297 304 306 307 307 305 298 298 290 287 276 270 264 257 250 242 243 238 229 229 232 232 242 247 253 255 254 255 249 245 237 236 242 244 247 249 242 242 254 246 239 244 243 238 241 248 239 241 245 251 256 255 256 260 264 266 267 268 269 264 265 267 268 269 270 266 262 261 260 263 266 264 264 264 267 267 259 263 261 261 267 278 283 283 281 281 282 282 282 282 278 276 275 273 271 268 264 261 262 259 259 256 254 254 253 252 252 252 253 253 252 252 251 251 250 250 250 -2147483647 -2147483647 -2147483647 -2147483647 -2147483647 -2147483647 -2147483647 -2147483647 -2147483647 -2147483647 -2147483647 -2147483647 -2147483647 -2147483647 -2147483647 -2147483647 -2147483647 -2147483647 -2147483647 -2147483647 -2147483647 -2147483647 -2147483647 -2147483647 -2147483647 -2147483647 -2147483647 -2147483647 -2147483647 -2147483647 -2147483647 -2147483647 -2147483647 -2147483647 -2147483647 -2147483647 -2147483647 -2147483647 -2147483647 -2147483647 -2147483647 -2147483647 -2147483647 -2147483647 -2147483647 -2147483647 -2147483647 -2147483647 -2147483647 -2147483647 -2147483647 -2147483647 -2147483647 -2147483647 -2147483647 -2147483647 -2147483647 -2147483647 -2147483647 -2147483647 -2147483647 -2147483647 -2147483647 -2147483647 -2147483647 -2147483647 -2147483647 -2147483647 -2147483647 -2147483647 -2147483647 -2147483647 -2147483647 -2147483647 -2147483647
299 305 305 279 268 271 275 271 276 280 287 288 293 299 301 303 303 303 302 301 299 297 297 298 299 299 298 298 296 291 292 289 284 272 260 262 259 261 267 270 277 279 281 282 281 279 277 282 287 299 299 301 297 294 289 289 282 276 276 270 267 263 255 252 253 252 251 251 252 254 254 254 254 251 248 247 244 242 240 238 244 250 252 255 255 255 255 250 249 253 253 252 246 251 247 238 236 238 245 247 249 253 255 255 260 266 264 264 263 266 270 263 266 266 265 265 261 259 252 258 265 264 259 265 272 275 273 271 269 271 277 280 280 279 278 278 277 278 276 275 272 270 268 266 264 263 260 258 256 253 251 251 250 249 249 249 249 248 249 249 249 250 -2147483647 -2147483647 -2147483647 -2147483647 -2147483647 -2147483647 -2147483647 -2147483647 -2147483647 -2147483647 -2147483647 -2147483647 -2147483647 -2147483647 -2147483647 -2147483647 -2147483647 -2147483647 -2147483647 -2147483647 -2147483647 -2147483647 -2147483647 -2147483647 -2147483647 -2147483647 -2147483647 -2147483647 -2147483647 -2147483647 -2147483647 -2147483647 -2147483647 -2147483647 -2147483647 -2147483647 -2147483647 -2147483647 -2147483647 -2147483647 -2147483647 -2147483647 -2147483647 -2147483647 -2147483647 -2147483647 -2147483647 -2147483647 -2147483647 -2147483647 -2147483647 -2147483647 -2147483647 -2147483647 -2147483647 -2147483647 -2147483647 -2147483647 -2147483647 -2147483647 -2147483647 -2147483647 -2147483647 -2147483647 -2147483647 -2147483647 -2147483647 -2147483647 -2147483647 -2147483647 -2147483647 -2147483647 -2147483647 -2147483647 -2147483647 -2147483647 -2147483647 -2147483647
275 301 311 292 284 291 297 281 281 285 289 291 295 292 296 295 294 294 293 293 294 296 298 298 296 294 295 297 296 294 296 294 291 292 288 282 283 285 284 287 290 283 270 263 263 258 254 270 285 289 289 291 288 281 282 276 275 270 268 265 263 260 259 257 256 256 255 254 250 247 246 246 244 243 242 242 242 243 244 246 247 250 251 251 249 250 253 254 256 255 256 255 256 255 253 249 251 246 250 247 248 246 249 254 259 258 256 256 258 261 263 264 266 269 269 268 265 263 258 256 255 262 266 263 261 265 273 276 276 276 276 276 277 277 276 275 274 273 273 272 271 270 268 267 265 263 261 258 255 252 250 248 246 244 244 245 245 246 247 248 -2147483647 -2147483647 -2147483647 -2147483647 -2147483647 -2147483647 -2147483647 -2147483647 -2147483647 -2147483647 -2147483647 -2147483647 -2147483647 -2147483647 -2147483647 -2147483647 -2147483647 -2147483647 -2147483647 -2147483647 -2147483647 -2147483647 -2147483647 -2147483647 -2147483647 -2147483647 -2147483647 -2147483647 -2147483647 -2147483647 -2147483647 -2147483647 -2147483647 -2147483647 -2147483647 -2147483647 -2147483647 -2147483647 -2147483647 -2147483647 -2147483647 -2147483647 -2147483647 -2147483647 -2147483647 -2147483647 -2147483647 -2147483647 -2147483647 -2147483647 -2147483647 -2147483647 -2147483647 -2147483647 -2147483647 -2147483647 -2147483647 -2147483647 -2147483647 -2147483647 -2147483647 -2147483647 -2147483647 -2147483647 -2147483647 -2147483647 -2147483647 -2147483647 -2147483647 -2147483647 -2147483647 -2147483647 -2147483647 -2147483647 -2147483647 -2147483647 -2147483647 -2147483647 -2147483647 -2147483647
290 278 302 313 309 304 297 293 282 276 279 278 288 281 279 276 271 267 270 271 277 290 296 294 292 291 291 293 289 291 289 292 292 293 293 293 291 291 290 290 290 291 289 289 285 283 280 276 279 278 278 282 281 280 274 271 268 264 262 258 258 254 251 251 250 249 248 247 247 246 247 248 250 249 248 243 242 244 240 240 236 234 240 246 245 248 249 251 249 246 248 250 253 254 253 252 255 255 254 252 251 250 250 251 254 252 247 250 253 256 260 261 263 263 264 267 263 263 263 260 253 253 257 263 266 265 263 271 274 276 274 275 273 273 272 272 271 270 271 -2147483647 -2147483647 -2147483647 -2147483647 -2147483647 -2147483647 -2147483647 -2147483647 -2147483647 -2147483647 251 248 246 246 245 244 244 245 245 -2147483647 -2147483647 -2147483647 -2147483647 -2147483647 -2147483647 -2147483647 -2147483647 -2147483647 -2147483647 -2147483647 -2147483647 -2147483647 -2147483647 -2147483647 -2147483647 -2147483647 -2147483647 -2147483647 -2147483647 -2147483647 -2147483647 -2147483647 -2147483647 -2147483647 -2147483647 -2147483647 -2147483647 -2147483647 -2147483647 -2147483647 -2147483647 -2147483647 -2147483647 -2147483647 -2147483647 -2147483647 -2147483647 -2147483647 -2147483647 -2147483647 -2147483647 -2147483647 -2147483647 -2147483647 -2147483647 -2147483647 -2147483647 -2147483647 -2147483647 -2147483647 -2147483647 -2147483647 -2147483647 -2147483647 -2147483647 -2147483647 -2147483647 -2147483647 -2147483647 -2147483647 -2147483647 -2147483647 -2147483647 -2147483647 -2147483647 -2147483647 -2147483647 -2147483647 -2147483647 -2147483647 -2147483647 -2147483647 -2147483647 -2147483647 -2147483647 -2147483647 -2147483647 -2147483647 -2147483647 -2147483647 -2147483647
308 306 300 297 309 304 301 297 290 274 266 274 283 277 272 273 272 275 274 277 286 293 291 287 284 285 287 290 286 287 286 284 285 288 286 288 286 286 289 289 286 289 288 284 279 272 269 265 269 267 264 272 271 269 266 260 258 251 252 248 251 251 249 246 242 241 238 240 236 239 238 236 242 244 245 250 252 247 245 239 244 241 239 240 245 240 240 246 246 248 248 248 249 250 250 250 250 249 250 249 249 252 253 253 253 251 249 249 249 251 253 253 254 256 255 259 264 263 262 261 259 255 254 255 256 262 265 267 269 271 272 271 272 270 269 268 269 -2147483647 -2147483647 -2147483647 -2147483647 -2147483647 -2147483647 -2147483647 -2147483647 -2147483647 -2147483647 -2147483647 -2147483647 -2147483647 -2147483647 -2147483647 -2147483647 -2147483647 -2147483647 -2147483647 -2147483647 -2147483647 -2147483647 -2147483647 -2147483647 -2147483647 -2147483647 -2147483647 -2147483647 -2147483647 -2147483647 -2147483647 -2147483647 -2147483647 -2147483647 -2147483647 -2147483647 -2147483647 -2147483647 -2147483647 -2147483647 -2147483647 -2147483647 -2147483647 -2147483647 -2147483647 -2147483647 -2147483647 -2147483647 -2147483647 -2147483647 -2147483647 -2147483647 -2147483647 -2147483647 -2147483647 -2147483647 -2147483647 -2147483647 -2147483647 -2147483647 -2147483647 -2147483647 -2147483647 -2147483647 -2147483647 -2147483647 -2147483647 -2147483647 -2147483647 -2147483647 -2147483647 -2147483647 -2147483647 -2147483647 -2147483647 -2147483647 -2147483647 -2147483647 -2147483647 -2147483647 -2147483647 -2147483647 -2147483647 -2147483647 -2147483647 -2147483647 -2147483647 -2147483647 -2147483647 -2147483647 -2147483647 -2147483647 -2147483647 -2147483647 -2147483647 -2147483647 -2147483647 -2147483647 -2147483647 -2147483647 -2147483647 -2147483647 -2147483647
310 311 308 289 278 304 305 299 298 292 277 277 280 276 274 280 281 283 285 289 290 289 287 284 283 284 287 284 283 282 284 282 285 283 283 284 285 286 288 287 285 281 274 270 267 260 255 254 254 256 254 250 257 254 255 250 253 246 248 245 242 245 244 243 248 243 244 240 240 241 246 239 241 245 242 245 248 251 252 249 251 251 249 250 248 247 242 237 233 239 237 241 243 245 244 246 245 243 244 246 248 248 249 247 247 246 247 245 247 248 248 247 247 248 251 253 257 260 258 258 261 260 256 255 253 255 257 261 262 264 266 267 267 267 266 266 -2147483647 -2147483647 -2147483647 -2147483647 -2147483647 -2147483647 -2147483647 -2147483647 -2147483647 -2147483647 -2147483647 -2147483647 -2147483647 -2147483647 -2147483647 -2147483647 -2147483647 -2147483647 -2147483647 -2147483647 -2147483647 -2147483647 -2147483647 -2147483647 -2147483647 -2147483647 -2147483647 -2147483647 -2147483647 -2147483647 -2147483647 -2147483647 -2147483647 -2147483647 -2147483647 -2147483647 -2147483647 -2147483647 -2147483647 -2147483647 -2147483647 -2147483647 -2147483647 -2147483647 -2147483647 -2147483647 -2147483647 -2147483647 -2147483647 -2147483647 -2147483647 -2147483647 -2147483647 -2147483647 -2147483647 -2147483647 -2147483647 -2147483647 -2147483647 -2147483647 -2147483647 -2147483647 -2147483647 -2147483647 -2147483647 -2147483647 -2147483647 -2147483647 -2147483647 -2147483647 -2147483647 -2147483647 -2147483647 -2147483647 -2147483647 -2147483647 -2147483647 -2147483647 -2147483647 -2147483647 -2147483647 -2147483647 -2147483647 -2147483647 -2147483647 -2147483647 -2147483647 -2147483647 -2147483647 -2147483647 -2147483647 -2147483647 -2147483647 -2147483647 -2147483647 -2147483647 -2147483647 -2147483647 -2147483647 -2147483647 -2147483647 -2147483647 -2147483647 -2147483647
306 301 307 304 296 278 287 297 296 296 284 276 276 277 286 289 292 290 282 268 256 256 272 280 283 283 281 281 281 282 282 282 282 280 281 285 285 286 286 287 282 277 267 267 263 262 263 264 259 255 262 252 256 240 251 244 246 243 240 240 245 240 245 243 246 244 246 247 249 247 248 245 246 245 243 242 244 248 250 249 250 250 244 241 239 242 240 244 241 240 240 237 235 236 238 238 240 241 244 245 242 242 243 243 245 246 245 245 244 243 244 244 243 245 246 248 250 254 257 258 258 255 255 255 255 254 254 256 257 258 258 259 261 262 262 263 -2147483647 -2147483647 -2147483647 -2147483647 -2147483647 -2147483647 -2147483647 -2147483647 -2147483647 -2147483647 -2147483647 -2147483647 -2147483647 -2147483647 -2147483647 -2147483647 -2147483647 -2147483647 -2147483647 -2147483647 -2147483647 -2147483647 -2147483647 -2147483647 -2147483647 -2147483647 -2147483647 -2147483647 -2147483647 -2147483647 -2147483647 -2147483647 -2147483647 -2147483647 -2147483647 -2147483647 -2147483647 -2147483647 -2147483647 -2147483647 -2147483647 -2147483647 -2147483647 -2147483647 -2147483647 -2147483647 -2147483647 -2147483647 -2147483647 -2147483647 -2147483647 -2147483647 -2147483647 -2147483647 -2147483647 -2147483647 -2147483647 -2147483647 -2147483647 -2147483647 -2147483647 -2147483647 -2147483647 -2147483647 -2147483647 -2147483647 -2147483647 -2147483647 -2147483647 -2147483647 -2147483647 -2147483647 -2147483647 -2147483647 -2147483647 -2147483647 -2147483647 -2147483647 -2147483647 -2147483647 -2147483647 -2147483647 -2147483647 -2147483647 -2147483647 -2147483647 -2147483647 -2147483647 -2147483647 -2147483647 -2147483647 -2147483647 -2147483647 -2147483647 -2147483647 -2147483647 -2147483647 -2147483647 -2147483647 -2147483647 -2147483647 -2147483647 -2147483647 -2147483647
305 303 308 307 305 307 287 263 262 275 272 268 274 285 285 278 288 278 263 260 248 249 260 260 268 269 259 263 262 271 271 269 263 261 258 263 265 269 273 278 272 264 268 270 265 265 265 269 268 269 264 261 262 258 257 254 250 247 245 243 244 243 243 244 246 247 248 249 250 250 249 248 248 244 240 241 243 245 245 248 250 250 248 247 247 246 244 245 243 243 243 242 239 238 241 234 235 238 235 238 240 242 243 243 241 241 243 243 243 242 239 239 239 242 243 244 246 247 250 254 256 253 254 253 253 255 255 255 254 254 254 255 256 257 258 -2147483647 -2147483647 -2147483647 -2147483647 -2147483647 -2147483647 -2147483647 -2147483647 -2147483647 -2147483647 -2147483647 -2147483647 -2147483647 -2147483647 -2147483647 -2147483647 -2147483647 -2147483647 -2147483647 -2147483647 -2147483647 -2147483647 -2147483647 -2147483647 -2147483647 -2147483647 -2147483647 -2147483647 -2147483647 -2147483647 -2147483647 -2147483647 -2147483647 -2147483647 -2147483647 -2147483647 -2147483647 -2147483647 -2147483647 -2147483647 -2147483647 -2147483647 -2147483647 -2147483647 -2147483647 -2147483647 -2147483647 -2147483647 -2147483647 -2147483647 -2147483647 -2147483647 -2147483647 -2147483647 -2147483647 -2147483647 -2147483647 -2147483647 -2147483647 -2147483647 -2147483647 -2147483647 -2147483647 -2147483647 -2147483647 -2147483647 -2147483647 -2147483647 -2147483647 -2147483647 -2147483647 -2147483647 -2147483647 -2147483647 -2147483647 -2147483647 -2147483647 -2147483647 -2147483647 -2147483647 -2147483647 -2147483647 -2147483647 -2147483647 -2147483647 -2147483647 -2147483647 -2147483647 -2147483647 -2147483647 -2147483647 -2147483647 -2147483647 -2147483647 -2147483647 -2147483647 -2147483647 -2147483647 -2147483647 -2147483647 -2147483647 -2147483647 -2147483647 -2147483647 -2147483647
301 302 303 305 307 307 304 295 285 278 263 257 270 269 267 268 284 283 273 281 287 282 287 286 286 282 277 274 269 267 256 262 256 255 259 269 270 275 277 281 278 275 277 272 269 269 271 270 268 266 266 263 261 257 254 250 246 243 241 241 242 245 248 248 249 251 251 251 248 248 248 248 250 246 243 242 244 246 248 250 249 248 248 247 248 249 247 245 244 243 243 242 242 241 241 240 240 240 237 238 236 237 236 237 238 240 241 240 240 240 239 238 238 238 239 240 242 246 249 252 254 255 255 257 257 255 254 253 251 251 252 252 252 254 254 254 253 -2147483647 -2147483647 -2147483647 -2147483647 -2147483647 -2147483647 -2147483647 -2147483647 -2147483647 -2147483647 -2147483647 -2147483647 -2147483647 -2147483647 -2147483647 -2147483647 -2147483647 -2147483647 -2147483647 -2147483647 -2147483647 -2147483647 -2147483647 -2147483647 -2147483647 -2147483647 -2147483647 -2147483647 -2147483647 -2147483647 -2147483647 -2147483647 -2147483647 -2147483647 -2147483647 -2147483647 -2147483647 -2147483647 -2147483647 -2147483647 -2147483647 -2147483647 -2147483647 -2147483647 -2147483647 -2147483647 -2147483647 -2147483647 -2147483647 -2147483647 -2147483647 -2147483647 -2147483647 -2147483647 -2147483647 -2147483647 -2147483647 -2147483647 -2147483647 -2147483647 -2147483647 -2147483647 -2147483647 -2147483647 -2147483647 -2147483647 -2147483647 -2147483647 -2147483647 -2147483647 -2147483647 -2147483647 -2147483647 -2147483647 -2147483647 -2147483647 -2147483647 -2147483647 -2147483647 -2147483647 -2147483647 -2147483647 -2147483647 -2147483647 -2147483647 -2147483647 -2147483647 -2147483647 -2147483647 -2147483647 -2147483647 -2147483647 -2147483647 -2147483647 -2147483647 -2147483647 -2147483647 -2147483647 -2147483647 -2147483647 -2147483647 -2147483647 -2147483647
294 294 296 300 302 305 305 304 304 305 306 304 305 306 303 300 298 297 294 289 292 294 293 287 280 276 277 279 282 284 280 282 281 280 276 276 275 278 279 280 278 277 277 271 267 265 266 266 267 266 262 263 258 255 250 246 244 240 239 240 243 251 -2147483647 251 248 247 251 251 250 246 249 249 251 247 244 242 241 243 245 249 250 251 251 -2147483647 -2147483647 -2147483647 -2147483647 -2147483647 -2147483647 -2147483647 243 241 240 240 239 239 239 239 239 239 240 239 238 238 237 235 236 237 238 238 238 238 237 236 236 237 239 242 246 -2147483647 -2147483647 -2147483647 -2147483647 -2147483647 -2147483647 -2147483647 -2147483647 256 254 253 253 253 251 251 251 251 251 -2147483647 -2147483647 -2147483647 -2147483647 -2147483647 -2147483647 -2147483647 -2147483647 -2147483647 -2147483647 -2147483647 -2147483647 -2147483647 -2147483647 -2147483647 -2147483647 -2147483647 -2147483647 -2147483647 -2147483647 -2147483647 -2147483647 -2147483647 -2147483647 -2147483647 -2147483647 -2147483647 -2147483647 -2147483647 -2147483647 -2147483647 -2147483647 -2147483647 -2147483647 -2147483647 -2147483647 -2147483647 -2147483647 -2147483647 -2147483647 -2147483647 -2147483647 -2147483647 -2147483647 -2147483647 -2147483647 -2147483647 -2147483647 -2147483647 -2147483647 -2147483647 -2147483647 -2147483647 -2147483647 -2147483647 -2147483647 -2147483647 -2147483647 -2147483647 -2147483647 -2147483647 -2147483647 -2147483647 -2147483647 -2147483647 -2147483647 -2147483647 -2147483647 -2147483647 -2147483647 -2147483647 -2147483647 -2147483647 -2147483647 -2147483647 -2147483647 -2147483647 -2147483647 -2147483647 -2147483647 -2147483647 -2147483647 -2147483647 -2147483647 -2147483647 -2147483647 -2147483647 -2147483647 -2147483647 -2147483647 -2147483647 -2147483647 -2147483647 -2147483647 -2147483647 -2147483647 -2147483647 -2147483647 -2147483647 -2147483647 -2147483647 -2147483647 -2147483647
277 288 293 296 300 301 303 303 304 305 305 304 305 303 299 295 294 289 288 290 291 292 292 292 287 287 284 285 287 288 286 285 285 278 275 276 277 275 275 275 276 277 276 270 267 263 263 266 266 266 264 262 258 259 252 247 244 243 242 245 -2147483647 -2147483647 -2147483647 -2147483647 -2147483647 -2147483647 -2147483647 -2147483647 246 246 249 247 249 251 246 244 241 241 242 244 246 249 -2147483647 -2147483647 -2147483647 -2147483647 -2147483647 -2147483647 -2147483647 -2147483647 -2147483647 -2147483647 -2147483647 -2147483647 -2147483647 -2147483647 -2147483647 241 239 239 238 238 237 237 237 237 236 235 234 234 235 235 236 236 237 239 240 242 244 -2147483647 -2147483647 -2147483647 -2147483647 -2147483647 -2147483647 -2147483647 -2147483647 -2147483647 -2147483647 -2147483647 -2147483647 -2147483647 -2147483647 251 251 250 -2147483647 -2147483647 -2147483647 -2147483647 -2147483647 -2147483647 -2147483647 -2147483647 -2147483647 -2147483647 -2147483647 -2147483647 -2147483647 -2147483647 -2147483647 -2147483647 -2147483647 -2147483647 -2147483647 -2147483647 -2147483647 -2147483647 -2147483647 -2147483647 -2147483647 -2147483647 -2147483647 -2147483647 -2147483647 -2147483647 -2147483647 -2147483647 -2147483647 -2147483647 -2147483647 -2147483647 -2147483647 -2147483647 -2147483647 -2147483647 -2147483647 -2147483647 -2147483647 -2147483647 -2147483647 -2147483647 -2147483647 -2147483647 -2147483647 -2147483647 -2147483647 -2147483647 -2147483647 -2147483647 -2147483647 -2147483647 -2147483647 -2147483647 -2147483647 -2147483647 -2147483647 -2147483647 -2147483647 -2147483647 -2147483647 -2147483647 -2147483647 -2147483647 -2147483647 -2147483647 -2147483647 -2147483647 -2147483647 -2147483647 -2147483647 -2147483647 -2147483647 -2147483647 -2147483647 -2147483647 -2147483647 -2147483647 -2147483647 -2147483647 -2147483647 -2147483647 -2147483647 -2147483647 -2147483647 -2147483647 -2147483647 -2147483647 -2147483647 -2147483647 -2147483647 -2147483647 -2147483647 -2147483647 -2147483647 -2147483647 -2147483647 -2147483647 -2147483647 -2147483647
289 294 294 295 292 296 298 299 300 300 300 302 302 300 297 293 290 289 291 289 290 291 292 292 289 287 283 282 283 284 285 282 278 277 273 275 276 275 274 273 274 274 271 267 263 260 262 263 263 263 260 260 -2147483647 -2147483647 -2147483647 -2147483647 -2147483647 -2147483647 -2147483647 -2147483647 -2147483647 -2147483647 -2147483647 -2147483647 -2147483647 -2147483647 -2147483647 -2147483647 -2147483647 -2147483647 -2147483647 -2147483647 -2147483647 -2147483647 -2147483647 -2147483647 -2147483647 244 242 242 244 247 -2147483647 -2147483647 -2147483647 -2147483647 -2147483647 -2147483647 -2147483647 -2147483647 -2147483647 -2147483647 -2147483647 -2147483647 -2147483647 -2147483647 -2147483647 -2147483647 -2147483647 -2147483647 -2147483647 -2147483647 239 236 236 235 234 234 233 232 231 231 233 235 236 237 239 241 -2147483647 -2147483647 -2147483647 -2147483647 -2147483647 -2147483647 -2147483647 -2147483647 -2147483647 -2147483647 -2147483647 -2147483647 -2147483647 -2147483647 -2147483647 -2147483647 -2147483647 -2147483647 -2147483647 -2147483647 -2147483647 -2147483647 -2147483647 -2147483647 -2147483647 -2147483647 -2147483647 -2147483647 -2147483647 -2147483647 -2147483647 -2147483647 -2147483647 -2147483647 -2147483647 -2147483647 -2147483647 -2147483647 -2147483647 -2147483647 -2147483647 -2147483647 -2147483647 -2147483647 -2147483647 -2147483647 -2147483647 -2147483647 -2147483647 -2147483647 -2147483647 -2147483647 -2147483647 -2147483647 -2147483647 -2147483647 -2147483647 -2147483647 -2147483647 -2147483647 -2147483647 -2147483647 -2147483647 -2147483647 -2147483647 -2147483647 -2147483647 -2147483647 -2147483647 -2147483647 -2147483647 -2147483647 -2147483647 -2147483647 -2147483647 -2147483647 -2147483647 -2147483647 -2147483647 -2147483647 -2147483647 -2147483647 -2147483647 -2147483647 -2147483647 -2147483647 -2147483647 -2147483647 -2147483647 -2147483647 -2147483647 -2147483647 -2147483647 -2147483647 -2147483647 -2147483647 -2147483647 -2147483647 -2147483647 -2147483647 -2147483647 -2147483647 -2147483647 -2147483647 -2147483647 -2147483647 -2147483647 -2147483647 -2147483647 -2147483647 -2147483647 -2147483647 -2147483647 -2147483647 -2147483647 -2147483647 -2147483647 -2147483647 -2147483647 -2147483647 -2147483647 -2147483647
288 288 290 290 290 291 292 292 295 295 297 299 298 296 293 292 290 288 290 290 289 287 287 288 286 286 285 284 283 283 283 280 279 277 273 272 273 274 273 272 272 272 268 267 265 262 258 256 256 256 258 -2147483647 -2147483647 -2147483647 -2147483647 -2147483647 -2147483647 -2147483647 -2147483647 -2147483647 -2147483647 -2147483647 -2147483647 -2147483647 -2147483647 -2147483647 -2147483647 -2147483647 -2147483647 -2147483647 -2147483647 -2147483647 -2147483647 -2147483647 -2147483647 -2147483647 -2147483647 -2147483647 -2147483647 -2147483647 -2147483647 -2147483647 -2147483647 -2147483647 -2147483647 -2147483647 -2147483647 -2147483647 -2147483647 -2147483647 -2147483647 -2147483647 -2147483647 -2147483647 -2147483647 -2147483647 -2147483647 -2147483647 -2147483647 -2147483647 -2147483647 -2147483647 -2147483647 -2147483647 -2147483647 -2147483647 234 232 231 231 232 231 230 230 232 235 237 -2147483647 -2147483647 -2147483647 -2147483647 -2147483647 -2147483647 -2147483647 -2147483647 -2147483647 -2147483647 -2147483647 -2147483647 -2147483647 -2147483647 -2147483647 -2147483647 -2147483647 -2147483647 -2147483647 -2147483647 -2147483647 -2147483647 -2147483647 -2147483647 -2147483647 -2147483647 -2147483647 -2147483647 -2147483647 -2147483647 -2147483647 -2147483647 -2147483647 -2147483647 -2147483647 -2147483647 -2147483647 -2147483647 -2147483647 -2147483647 -2147483647 -2147483647 -2147483647 -2147483647 -2147483647 -2147483647 -2147483647 -2147483647 -2147483647 -2147483647 -2147483647 -2147483647 -2147483647 -2147483647 -2147483647 -2147483647 -2147483647 -2147483647 -2147483647 -2147483647 -2147483647 -2147483647 -2147483647 -2147483647 -2147483647 -2147483647 -2147483647 -2147483647 -2147483647 -2147483647 -2147483647 -2147483647 -2147483647 -2147483647 -2147483647 -2147483647 -2147483647 -2147483647 -2147483647 -2147483647 -2147483647 -2147483647 -2147483647 -2147483647 -2147483647 -2147483647 -2147483647 -2147483647 -2147483647 -2147483647 -2147483647 -2147483647 -2147483647 -2147483647 -2147483647 -2147483647 -2147483647 -2147483647 -2147483647 -2147483647 -2147483647 -2147483647 -2147483647 -2147483647 -2147483647 -2147483647 -2147483647 -2147483647 -2147483647 -2147483647 -2147483647 -2147483647 -2147483647 -2147483647 -2147483647 -2147483647 -2147483647 -2147483647 -2147483647 -2147483647 -2147483647 -2147483647 -2147483647
281 282 286 285 285 286 287 289 290 292 293 294 295 294 293 291 290 286 287 288 288 286 286 287 285 284 283 283 282 281 281 278 276 274 273 272 270 270 270 269 267 267 265 263 261 259 257 256 255 252 251 252 -2147483647 -2147483647 -2147483647 -2147483647 -2147483647 -2147483647 -2147483647 -2147483647 -2147483647 -2147483647 -2147483647 -2147483647 -2147483647 -2147483647 -2147483647 -2147483647 -2147483647 -2147483647 -2147483647 -2147483647 -2147483647 -2147483647 -2147483647 -2147483647 -2147483647 -2147483647 -2147483647 -2147483647 -2147483647 -2147483647 -2147483647 -2147483647 -2147483647 -2147483647 -2147483647 -2147483647 -2147483647 -2147483647 -2147483647 -2147483647 -2147483647 -2147483647 -2147483647 -2147483647 -2147483647 -2147483647 -2147483647 -2147483647 -2147483647 -2147483647 -2147483647 -2147483647 -2147483647 -2147483647 -2147483647 -2147483647 234 232 232 233 231 231 230 232 234 -2147483647 -2147483647 -2147483647 -2147483647 -2147483647 -2147483647 -2147483647 -2147483647 -2147483647 -2147483647 -2147483647 -2147483647 -2147483647 -2147483647 -2147483647 -2147483647 -2147483647 -2147483647 -2147483647 -2147483647 -2147483647 -2147483647 -2147483647 -2147483647 -2147483647 -2147483647 -2147483647 -2147483647 -2147483647 -2147483647 -2147483647 -2147483647 -2147483647 -2147483647 -2147483647 -2147483647 -2147483647 -2147483647 -2147483647 -2147483647 -2147483647 -2147483647 -2147483647 -2147483647 -2147483647 -2147483647 -2147483647 -2147483647 -2147483647 -2147483647 -2147483647 -2147483647 -2147483647 -2147483647 -2147483647 -2147483647 -2147483647 -2147483647 -2147483647 -2147483647 -2147483647 -2147483647 -2147483647 -2147483647 -2147483647 -2147483647 -2147483647 -2147483647 -2147483647 -2147483647 -2147483647 -2147483647 -2147483647 -2147483647 -2147483647 -2147483647 -2147483647 -2147483647 -2147483647 -2147483647 -2147483647 -2147483647 -2147483647 -2147483647 -2147483647 -2147483647 -2147483647 -2147483647 -2147483647 -2147483647 -2147483647 -2147483647 -2147483647 -2147483647 -2147483647 -2147483647 -2147483647 -2147483647 -2147483647 -2147483647 -2147483647 -2147483647 -2147483647 -2147483647 -2147483647 -2147483647 -2147483647 -2147483647 -2147483647 -2147483647 -2147483647 -2147483647 -2147483647 -2147483647 -2147483647 -2147483647 -2147483647 -2147483647 -2147483647 -2147483647 -2147483647 -2147483647 -2147483647
277 278 279 280 281 280 282 286 288 290 291 291 292 291 289 287 285 284 285 286 286 285 285 285 283 282 282 281 280 279 278 277 276 274 272 270 267 264 263 264 264 264 264 262 261 259 258 259 -2147483647 -2147483647 -2147483647 -2147483647 -2147483647 -2147483647 -2147483647 -2147483647 -2147483647 -2147483647 -2147483647 -2147483647 -2147483647 -2147483647 -2147483647 -2147483647 -2147483647 -2147483647 -2147483647 -2147483647 -2147483647 -2147483647 -2147483647 -2147483647 -2147483647 -2147483647 -2147483647 -2147483647 -2147483647 -2147483647 -2147483647 -2147483647 -2147483647 -2147483647 -2147483647 -2147483647 -2147483647 -2147483647 -2147483647 -2147483647 -2147483647 -2147483647 -2147483647 -2147483647 -2147483647 -2147483647 -2147483647 -2147483647 -2147483647 -2147483647 -2147483647 -2147483647 -2147483647 -2147483647 -2147483647 -2147483647 -2147483647 -2147483647 -2147483647 -2147483647 -2147483647 -2147483647 -2147483647 -2147483647 -2147483647 -2147483647 -2147483647 -2147483647 232 -2147483647 -2147483647 -2147483647 -2147483647 -2147483647 -2147483647 -2147483647 -2147483647 -2147483647 -2147483647 -2147483647 -2147483647 -2147483647 -2147483647 -2147483647 -2147483647 -2147483647 -2147483647 -2147483647 -2147483647 -2147483647 -2147483647 -2147483647 -2147483647 -2147483647 -2147483647 -2147483647 -2147483647 -2147483647 -2147483647 -2147483647 -2147483647 -2147483647 -2147483647 -2147483647 -2147483647 -2147483647 -2147483647 -2147483647 -2147483647 -2147483647 -2147483647 -2147483647 -2147483647 -2147483647 -2147483647 -2147483647 -2147483647 -2147483647 -2147483647 -2147483647 -2147483647 -2147483647 -2147483647 -2147483647 -2147483647 -2147483647 -2147483647 -2147483647 -2147483647 -2147483647 -2147483647 -2147483647 -2147483647 -2147483647 -2147483647 -2147483647 -2147483647 -2147483647 -2147483647 -2147483647 -2147483647 -2147483647 -2147483647 -2147483647 -2147483647 -2147483647 -2147483647 -2147483647 -2147483647 -2147483647 -2147483647 -2147483647 -2147483647 -2147483647 -2147483647 -2147483647 -2147483647 -2147483647 -2147483647 -2147483647 -2147483647 -2147483647 -2147483647 -2147483647 -2147483647 -2147483647 -2147483647 -2147483647 -2147483647 -2147483647 -2147483647 -2147483647 -2147483647 -2147483647 -2147483647 -2147483647 -2147483647 -2147483647 -2147483647 -2147483647 -2147483647 -2147483647 -2147483647 -2147483647 -2147483647 -2147483647 -2147483647 -2147483647 -2147483647 -2147483647 -2147483647 -2147483647
276 275 277 279 279 278 279 283 284 285 286 287 289 289 287 285 285 284 285 285 284 284 283 283 282 280 279 276 276 276 276 276 272 271 270 268 267 265 264 262 260 262 265 264 259 258 261 -2147483647 -2147483647 -2147483647 -2147483647 -2147483647 -2147483647 -2147483647 -2147483647 -2147483647 -2147483647 -2147483647 -2147483647 -2147483647 -2147483647 -2147483647 -2147483647 -2147483647 -2147483647 -2147483647 -2147483647 -2147483647 -2147483647 -2147483647 -2147483647 -2147483647 -2147483647 -2147483647 -2147483647 -2147483647 -2147483647 -2147483647 -2147483647 -2147483647 -2147483647 -2147483647 -2147483647 -2147483647 -2147483647 -2147483647 -2147483647 -2147483647 -2147483647 -2147483647 -2147483647 -2147483647 -2147483647 -2147483647 -2147483647 -2147483647 -2147483647 -2147483647 -2147483647 -2147483647 -2147483647 -2147483647 -2147483647 -2147483647 -2147483647 -2147483647 -2147483647 -2147483647 -2147483647 -2147483647 -2147483647 -2147483647 -2147483647 -2147483647 -2147483647 -2147483647 -2147483647 -2147483647 -2147483647 -2147483647 -2147483647 -2147483647 -2147483647 -2147483647 -2147483647 -2147483647 -2147483647 -2147483647 -2147483647 -2147483647 -2147483647 -2147483647 -2147483647 -2147483647 -2147483647 -2147483647 -2147483647 -2147483647 -2147483647 -2147483647 -2147483647 -2147483647 -2147483647 -2147483647 -2147483647 -2147483647 -2147483647 -2147483647 -2147483647 -2147483647 -2147483647 -2147483647 -2147483647 -2147483647 -2147483647 -2147483647 -2147483647 -2147483647 -2147483647 -2147483647 -2147483647 -2147483647 -2147483647 -2147483647 -2147483647 -2147483647 -2147483647 -2147483647 -2147483647 -2147483647 -2147483647 -2147483647 -2147483647 -2147483647 -2147483647 -2147483647 -2147483647 -2147483647 -2147483647 -2147483647 -2147483647 -2147483647 -2147483647 -2147483647 -2147483647 -2147483647 -2147483647 -2147483647 -2147483647 -2147483647 -2147483647 -2147483647 -2147483647 -2147483647 -2147483647 -2147483647 -2147483647 -2147483647 -2147483647 -2147483647 -2147483647 -2147483647 -2147483647 -2147483647 -2147483647 -2147483647 -2147483647 -2147483647 -2147483647 -2147483647 -2147483647 -2147483647 -2147483647 -2147483647 -2147483647 -2147483647 -2147483647 -2147483647 -2147483647 -2147483647 -2147483647 -2147483647 -2147483647 -2147483647 -2147483647 -2147483647 -2147483647 -2147483647 -2147483647 -2147483647 -2147483647 -2147483647 -2147483647 -2147483647 -2147483647 -2147483647 -2147483647 -2147483647 -2147483647 -2147483647
274 275 275 278 277 278 278 278 278 279 280 282 284 286 286 284 284 282 283 283 282 280 277 277 280 275 271 272 271 271 269 270 272 270 268 265 263 262 260 258 257 255 256 259 258 256 256 -2147483647 -2147483647 -2147483647 -2147483647 -2147483647 -2147483647 -2147483647 -2147483647 -2147483647 -2147483647 -2147483647 -2147483647 -2147483647 -2147483647 -2147483647 -2147483647 -2147483647 -2147483647 -2147483647 -2147483647 -2147483647 -2147483647 -2147483647 -2147483647 -2147483647 -2147483647 -2147483647 -2147483647 -2147483647 -2147483647 -2147483647 -2147483647 -2147483647 -2147483647 -2147483647 -2147483647 -2147483647 -2147483647 -2147483647 -2147483647 -2147483647 -2147483647 -2147483647 -2147483647 -2147483647 -2147483647 -2147483647 -2147483647 -2147483647 -2147483647 -2147483647 -2147483647 -2147483647 -2147483647 -2147483647 -2147483647 -2147483647 -2147483647 -2147483647 -2147483647 -2147483647 -2147483647 -2147483647 -2147483647 -2147483647 -2147483647 -2147483647 -2147483647 -2147483647 -2147483647 -2147483647 -2147483647 -2147483647 -2147483647 -2147483647 -2147483647 -2147483647 -2147483647 -2147483647 -2147483647 -2147483647 -2147483647 -2147483647 -2147483647 -2147483647 -2147483647 -2147483647 -2147483647 -2147483647 -2147483647 -2147483647 -2147483647 -2147483647 -2147483647 -2147483647 -2147483647 -2147483647 -2147483647 -2147483647 -2147483647 -2147483647 -2147483647 -2147483647 -2147483647 -2147483647 -2147483647 -2147483647 -2147483647 -2147483647 -2147483647 -2147483647 -2147483647 -2147483647 -2147483647 -2147483647 -2147483647 -2147483647 -2147483647 -2147483647 -2147483647 -2147483647 -2147483647 -2147483647 -2147483647 -2147483647 -2147483647 -2147483647 -2147483647 -2147483647 -2147483647 -2147483647 -2147483647 -2147483647 -2147483647 -2147483647 -2147483647 -2147483647 -2147483647 -2147483647 -2147483647 -2147483647 -2147483647 -2147483647 -2147483647 -2147483647 -2147483647 -2147483647 -2147483647 -2147483647 -2147483647 -2147483647 -2147483647 -2147483647 -2147483647 -2147483647 -2147483647 -2147483647 -2147483647 -2147483647 -2147483647 -2147483647 -2147483647 -2147483647 -2147483647 -2147483647 -2147483647 -2147483647 -2147483647 -2147483647 -2147483647 -2147483647 -2147483647 -2147483647 -2147483647 -2147483647 -2147483647 -2147483647 -2147483647 -2147483647 -2147483647 -2147483647 -2147483647 -2147483647 -2147483647 -2147483647 -2147483647 -2147483647 -2147483647 -2147483647 -2147483647 -2147483647 -2147483647 -2147483647
269 271 273 275 276 278 278 277 277 279 278 279 277 275 282 282 282 282 280 280 280 277 276 277 276 272 270 269 268 266 265 265 267 269 268 267 265 262 260 255 252 253 254 255 256 256 -2147483647 -2147483647 -2147483647 -2147483647 -2147483647 -2147483647 -2147483647 -2147483647 -2147483647 -2147483647 -2147483647 -2147483647 -2147483647 -2147483647 -2147483647 -2147483647 -2147483647 -2147483647 -2147483647 -2147483647 -2147483647 -2147483647 -2147483647 -2147483647 -2147483647 -2147483647 -2147483647 -2147483647 -2147483647 -2147483647 -2147483647 -2147483647 -2147483647 -2147483647 -2147483647 -2147483647 -2147483647 -2147483647 -2147483647 -2147483647 -2147483647 -2147483647 -2147483647 -2147483647 -2147483647 -2147483647 -2147483647 -2147483647 -2147483647 -2147483647 -2147483647 -2147483647 -2147483647 -2147483647 -2147483647 -2147483647 -2147483647 -2147483647 -2147483647 -2147483647 -2147483647 -2147483647 -2147483647 -2147483647 -2147483647 -2147483647 -2147483647 -2147483647 -2147483647 -2147483647 -2147483647 -2147483647 -2147483647 -2147483647 -2147483647 -2147483647 -2147483647 -2147483647 -2147483647 -2147483647 -2147483647 -2147483647 -2147483647 -2147483647 -2147483647 -2147483647 -2147483647 -2147483647 -2147483647 -2147483647 -2147483647 -2147483647 -2147483647 -2147483647 -2147483647 -2147483647 -2147483647 -2147483647 -2147483647 -2147483647 -2147483647 -2147483647 -2147483647 -2147483647 -2147483647 -2147483647 -2147483647 -2147483647 -2147483647 -2147483647 -2147483647 -2147483647 -2147483647 -2147483647 -2147483647 -2147483647 -2147483647 -2147483647 -2147483647 -2147483647 -2147483647 -2147483647 -2147483647 -2147483647 -2147483647 -2147483647 -2147483647 -2147483647 -2147483647 -2147483647 -2147483647 -2147483647 -2147483647 -2147483647 -2147483647 -2147483647 -2147483647 -2147483647 -2147483647 -2147483647 -2147483647 -2147483647 -2147483647 -2147483647 -2147483647 -2147483647 -2147483647 -2147483647 -2147483647 -2147483647 -2147483647 -2147483647 -2147483647 -2147483647 -2147483647 -2147483647 -2147483647 -2147483647 -2147483647 -2147483647 -2147483647 -2147483647 -2147483647 -2147483647 -2147483647 -2147483647 -2147483647 -2147483647 -2147483647 -2147483647 -2147483647 -2147483647 -2147483647 -2147483647 -2147483647 -2147483647 -2147483647 -2147483647 -2147483647 -2147483647 -2147483647 -2147483647 -2147483647 -2147483647 -2147483647 -2147483647 -2147483647 -2147483647 -2147483647 -2147483647 -2147483647 -2147483647 -2147483647 -2147483647
266 268 270 271 273 275 276 277 276 274 274 274 274 268 269 271 273 276 278 279 278 277 -2147483647 -2147483647 -2147483647 -2147483647 276 271 269 266 265 264 265 267 269 -2147483647 -2147483647 -2147483647 264 261 257 257 258 257 -2147483647 -2147483647 -2147483647 -2147483647 -2147483647 -2147483647 -2147483647 -2147483647 -2147483647 -2147483647 -2147483647 -2147483647 -2147483647 -2147483647 -2147483647 -2147483647 -2147483647 -2147483647 -2147483647 -2147483647 -2147483647 -2147483647 -2147483647 -2147483647 -2147483647 -2147483647 -2147483647 -2147483647 -2147483647 -2147483647 -2147483647 -2147483647 -2147483647 -2147483647 -2147483647 -2147483647 -2147483647 -2147483647 -2147483647 -2147483647 -2147483647 -2147483647 -2147483647 -2147483647 -2147483647 -2147483647 -2147483647 -2147483647 -2147483647 -2147483647 -2147483647 -2147483647 -2147483647 -2147483647 -2147483647 -2147483647 -2147483647 -2147483647 -2147483647 -2147483647 -2147483647 -2147483647 -2147483647 -2147483647 -2147483647 -2147483647 -2147483647 -2147483647 -2147483647 -2147483647 -2147483647 -2147483647 -2147483647 -2147483647 -2147483647 -2147483647 -2147483647 -2147483647 -2147483647 -2147483647 -2147483647 -2147483647 -2147483647 -2147483647 -2147483647 -2147483647 -2147483647 -2147483647 -2147483647 -2147483647 -2147483647 -2147483647 -2147483647 -2147483647 -2147483647 -2147483647 -2147483647 -2147483647 -2147483647 -2147483647 -2147483647 -2147483647 -2147483647 -2147483647 -2147483647 -2147483647 -2147483647 -2147483647 -2147483647 -2147483647 -2147483647 -2147483647 -2147483647 -2147483647 -2147483647 -2147483647 -2147483647 -2147483647 -2147483647 -2147483647 -2147483647 -2147483647 -2147483647 -2147483647 -2147483647 -2147483647 -2147483647 -2147483647 -2147483647 -2147483647 -2147483647 -2147483647 -2147483647 -2147483647 -2147483647 -2147483647 -2147483647 -2147483647 -2147483647 -2147483647 -2147483647 -2147483647 -2147483647 -2147483647 -2147483647 -2147483647 -2147483647 -2147483647 -2147483647 -2147483647 -2147483647 -2147483647 -2147483647 -2147483647 -2147483647 -2147483647 -2147483647 -2147483647 -2147483647 -2147483647 -2147483647 -2147483647 -2147483647 -2147483647 -2147483647 -2147483647 -2147483647 -2147483647 -2147483647 -2147483647 -2147483647 -2147483647 -2147483647 -2147483647 -2147483647 -2147483647 -2147483647 -2147483647 -2147483647 -2147483647 -2147483647 -2147483647 -2147483647 -2147483647 -2147483647 -2147483647 -2147483647 -2147483647 -2147483647 -2147483647 -2147483647 -2147483647 -2147483647 -2147483647 -2147483647 -2147483647
265 266 265 268 271 271 270 270 273 274 274 275 274 273 273 270 269 273 272 271 273 -2147483647 -2147483647 -2147483647 -2147483647 -2147483647 -2147483647 -2147483647 -2147483647 271 265 264 267 -2147483647 -2147483647 -2147483647 -2147483647 -2147483647 -2147483647 -2147483647 -2147483647 -2147483647 -2147483647 -2147483647 -2147483647 -2147483647 -2147483647 -2147483647 -2147483647 -2147483647 -2147483647 -2147483647 -2147483647 -2147483647 -2147483647 -2147483647 -2147483647 -2147483647 -2147483647 -2147483647 -2147483647 -2147483647 -2147483647 -2147483647 -2147483647 -2147483647 -2147483647 -2147483647 -2147483647 -2147483647 -2147483647 -2147483647 -2147483647 -2147483647 -2147483647 -2147483647 -2147483647 -2147483647 -2147483647 -2147483647 -2147483647 -2147483647 -2147483647 -2147483647 -2147483647 -2147483647 -2147483647 -2147483647 -2147483647 -2147483647 -2147483647 -2147483647 -2147483647 -2147483647 -2147483647 -2147483647 -2147483647 -2147483647 -2147483647 -2147483647 -2147483647 -2147483647 -2147483647 -2147483647 -2147483647 -2147483647 -2147483647 -2147483647 -2147483647 -2147483647 -2147483647 -2147483647 -2147483647 -2147483647 -2147483647 -2147483647 -2147483647 -2147483647 -2147483647 -2147483647 -2147483647 -2147483647 -2147483647 -2147483647 -2147483647 -2147483647 -2147483647 -2147483647 -2147483647 -2147483647 -2147483647 -2147483647 -2147483647 -2147483647 -2147483647 -2147483647 -2147483647 -2147483647 -2147483647 -2147483647 -2147483647 -2147483647 -2147483647 -2147483647 -2147483647 -2147483647 -2147483647 -2147483647 -2147483647 -2147483647 -2147483647 -2147483647 -2147483647 -2147483647 -2147483647 -2147483647 -2147483647 -2147483647 -2147483647 -2147483647 -2147483647 -2147483647 -2147483647 -2147483647 -2147483647 -2147483647 -2147483647 -2147483647 -2147483647 -2147483647 -2147483647 -2147483647 -2147483647 -2147483647 -2147483647 -2147483647 -2147483647 -2147483647 -2147483647 -2147483647 -2147483647 -2147483647 -2147483647 -2147483647 -2147483647 -2147483647 -2147483647 -2147483647 -2147483647 -2147483647 -2147483647 -2147483647 -2147483647 -2147483647 -2147483647 -2147483647 -2147483647 -2147483647 -2147483647 -2147483647 -2147483647 -2147483647 -2147483647 -2147483647 -2147483647 -2147483647 -2147483647 -2147483647 -2147483647 -2147483647 -2147483647 -2147483647 -2147483647 -2147483647 -2147483647 -2147483647 -2147483647 -2147483647 -2147483647 -2147483647 -2147483647 -2147483647 -2147483647 -2147483647 -2147483647 -2147483647 -2147483647 -2147483647 -2147483647 -2147483647 -2147483647 -2147483647 -2147483647 -2147483647 -2147483647 -2147483647 -2147483647 -2147483647 -2147483647 -2147483647
262 264 264 264 265 267 269 271 272 273 273 273 273 274 -2147483647 -2147483647 -2147483647 -2147483647 275 272 272 -2147483647 -2147483647 -2147483647 -2147483647 -2147483647 -2147483647 -2147483647 -2147483647 -2147483647 -2147483647 -2147483647 -2147483647 -2147483647 -2147483647 -2147483647 -2147483647 -2147483647 -2147483647 -2147483647 -2147483647 -2147483647 -2147483647 -2147483647 -2147483647 -2147483647 -2147483647 -2147483647 -2147483647 -2147483647 -2147483647 -2147483647 -2147483647 -2147483647 -2147483647 -2147483647 -2147483647 -2147483647 -2147483647 -2147483647 -2147483647 -2147483647 -2147483647 -2147483647 -2147483647 -2147483647 -2147483647 -2147483647 -2147483647 -2147483647 -2147483647 -2147483647 -2147483647 -2147483647 -2147483647 -2147483647 -2147483647 -2147483647 -2147483647 -2147483647 -2147483647 -2147483647 -2147483647 -2147483647 -2147483647 -2147483647 -2147483647 -2147483647 -2147483647 -2147483647 -2147483647 -2147483647 -2147483647 -2147483647 -2147483647 -2147483647 -2147483647 -2147483647 -2147483647 -2147483647 -2147483647 -2147483647 -2147483647 -2147483647 -2147483647 -2147483647 -2147483647 -2147483647 -2147483647 -2147483647 -2147483647 -2147483647 -2147483647 -2147483647 -2147483647 -2147483647 -2147483647 -2147483647 -2147483647 -2147483647 -2147483647 -2147483647 -2147483647 -2147483647 -2147483647 -2147483647 -2147483647 -2147483647 -2147483647 -2147483647 -2147483647 -2147483647 -2147483647 -2147483647 -2147483647 -2147483647 -2147483647 -2147483647 -2147483647 -2147483647 -2147483647 -2147483647 -2147483647 -2147483647 -2147483647 -2147483647 -2147483647 -2147483647 -2147483647 -2147483647 -2147483647 -2147483647 -2147483647 -2147483647 -2147483647 -2147483647 -2147483647 -2147483647 -2147483647 -2147483647 -2147483647 -2147483647 -2147483647 -2147483647 -2147483647 -2147483647 -2147483647 -2147483647 -2147483647 -2147483647 -2147483647 -2147483647 -2147483647 -2147483647 -2147483647 -2147483647 -2147483647 -2147483647 -2147483647 -2147483647 -2147483647 -2147483647 -2147483647 -2147483647 -2147483647 -2147483647 -2147483647 -2147483647 -2147483647 -2147483647 -2147483647 -2147483647 -2147483647 -2147483647 -2147483647 -2147483647 -2147483647 -2147483647 -2147483647 -2147483647 -2147483647 -2147483647 -2147483647 -2147483647 -2147483647 -2147483647 -2147483647 -2147483647 -2147483647 -2147483647 -2147483647 -2147483647 -2147483647 -2147483647 -2147483647 -2147483647 -2147483647 -2147483647 -2147483647 -2147483647 -2147483647 -2147483647 -2147483647 -2147483647 -2147483647 -2147483647 -2147483647 -2147483647 -2147483647 -2147483647 -2147483647 -2147483647 -2147483647 -2147483647 -2147483647 -2147483647 -2147483647 -2147483647 -2147483647 -2147483647
256 260 261 262 262 265 267 268 269 270 271 -2147483647 -2147483647 -2147483647 -2147483647 -2147483647 -2147483647 -2147483647 -2147483647 -2147483647 -2147483647 -2147483647 -2147483647 -2147483647 -2147483647 -2147483647 -2147483647 -2147483647 -2147483647 -2147483647 -2147483647 -2147483647 -2147483647 -2147483647 -2147483647 -2147483647 -2147483647 -2147483647 -2147483647 -2147483647 -2147483647 -2147483647 -2147483647 -2147483647 -2147483647 -2147483647 -2147483647 -2147483647 -2147483647 -2147483647 -2147483647 -2147483647 -2147483647 -2147483647 -2147483647 -2147483647 -2147483647 -2147483647 -2147483647 -2147483647 -2147483647 -2147483647 -2147483647 -2147483647 -2147483647 -2147483647 -2147483647 -2147483647 -2147483647 -2147483647 -2147483647 -2147483647 -2147483647 -2147483647 -2147483647 -2147483647 -2147483647 -2147483647 -2147483647 -2147483647 -2147483647 -2147483647 -2147483647 -2147483647 -2147483647 -2147483647 -2147483647 -2147483647 -2147483647 -2147483647 -2147483647 -2147483647 -2147483647 -2147483647 -2147483647 -2147483647 -2147483647 -2147483647 -2147483647 -2147483647 -2147483647 -2147483647 -2147483647 -2147483647 -2147483647 -2147483647 -2147483647 -2147483647 -2147483647 -2147483647 -2147483647 -2147483647 -2147483647 -2147483647 -2147483647 -2147483647 -2147483647 -2147483647 -2147483647 -2147483647 -2147483647 -2147483647 -2147483647 -2147483647 -2147483647 -2147483647 -2147483647 -2147483647 -2147483647 -2147483647 -2147483647 -2147483647 -2147483647 -2147483647 -2147483647 -2147483647 -2147483647 -2147483647 -2147483647 -2147483647 -2147483647 -2147483647 -2147483647 -2147483647 -2147483647 -2147483647 -2147483647 -2147483647 -2147483647 -2147483647 -2147483647 -2147483647 -2147483647 -2147483647 -2147483647 -2147483647 -2147483647 -2147483647 -2147483647 -2147483647 -2147483647 -2147483647 -2147483647 -2147483647 -2147483647 -2147483647 -2147483647 -2147483647 -2147483647 -2147483647 -2147483647 -2147483647 -2147483647 -2147483647 -2147483647 -2147483647 -2147483647 -2147483647 -2147483647 -2147483647 -2147483647 -2147483647 -2147483647 -2147483647 -2147483647 -2147483647 -2147483647 -2147483647 -2147483647 -2147483647 -2147483647 -2147483647 -2147483647 -2147483647 -2147483647 -2147483647 -2147483647 -2147483647 -2147483647 -2147483647 -2147483647 -2147483647 -2147483647 -2147483647 -2147483647 -2147483647 -2147483647 -2147483647 -2147483647 -2147483647 -2147483647 -2147483647 -2147483647 -2147483647 -2147483647 -2147483647 -2147483647 -2147483647 -2147483647 -2147483647 -2147483647 -2147483647 -2147483647 -2147483647 -2147483647 -2147483647 -2147483647 -2147483647 -2147483647 -2147483647 -2147483647 -2147483647 -2147483647 -2147483647 -2147483647 -2147483647 -2147483647 -2147483647 -2147483647 -2147483647
252 258 259 261 262 263 264 265 266 267 -2147483647 -2147483647 -2147483647 -2147483647 -2147483647 -2147483647 -2147483647 -2147483647 -2147483647 -2147483647 -2147483647 -2147483647 -2147483647 -2147483647 -2147483647 -2147483647 -2147483647 -2147483647 -2147483647 -2147483647 -2147483647 -2147483647 -2147483647 -2147483647 -2147483647 -2147483647 -2147483647 -2147483647 -2147483647 -2147483647 -2147483647 -2147483647 -2147483647 -2147483647 -2147483647 -2147483647 -2147483647 -2147483647 -2147483647 -2147483647 -2147483647 -2147483647 -2147483647 -2147483647 -2147483647 -2147483647 -2147483647 -2147483647 -2147483647 -2147483647 -2147483647 -2147483647 -2147483647 -2147483647 -2147483647 -2147483647 -2147483647 -2147483647 -2147483647 -2147483647 -2147483647 -2147483647 -2147483647 -2147483647 -2147483647 -2147483647 -2147483647 -2147483647 -2147483647 -2147483647 -2147483647 -2147483647 -2147483647 -2147483647 -2147483647 -2147483647 -2147483647 -2147483647 -2147483647 -2147483647 -2147483647 -2147483647 -2147483647 -2147483647 -2147483647 -2147483647 -2147483647 -2147483647 -2147483647 -2147483647 -2147483647 -2147483647 -2147483647 -2147483647 -2147483647 -2147483647 -2147483647 -2147483647 -2147483647 -2147483647 -2147483647 -2147483647 -2147483647 -2147483647 -2147483647 -2147483647 -2147483647 -2147483647 -2147483647 -2147483647 -2147483647 -2147483647 -2147483647 -2147483647 -2147483647 -2147483647 -2147483647 -2147483647 -2147483647 -2147483647 -2147483647 -2147483647 -2147483647 -2147483647 -2147483647 -2147483647 -2147483647 -2147483647 -2147483647 -2147483647 -2147483647 -2147483647 -2147483647 -2147483647 -2147483647 -2147483647 -2147483647 -2147483647 -2147483647 -2147483647 -2147483647 -2147483647 -2147483647 -2147483647 -2147483647 -2147483647 -2147483647 -2147483647 -2147483647 -2147483647 -2147483647 -2147483647 -2147483647 -2147483647 -2147483647 -2147483647 -2147483647 -2147483647 -2147483647 -2147483647 -2147483647 -2147483647 -2147483647 -2147483647 -2147483647 -2147483647 -2147483647 -2147483647 -2147483647 -2147483647 -2147483647 -2147483647 -2147483647 -2147483647 -2147483647 -2147483647 -2147483647 -2147483647 -2147483647 -2147483647 -2147483647 -2147483647 -2147483647 -2147483647 -2147483647 -2147483647 -2147483647 -2147483647 -2147483647 -2147483647 -2147483647 -2147483647 -2147483647 -2147483647 -2147483647 -2147483647 -2147483647 -2147483647 -2147483647 -2147483647 -2147483647 -2147483647 -2147483647 -2147483647 -2147483647 -2147483647 -2147483647 -2147483647 -2147483647 -2147483647 -2147483647 -2147483647 -2147483647 -2147483647 -2147483647 -2147483647 -2147483647 -2147483647 -2147483647 -2147483647 -2147483647 -2147483647 -2147483647 -2147483647 -2147483647 -2147483647 -2147483647 -2147483647 -2147483647 -2147483647
254 255 256 258 259 260 261 262 264 -2147483647 -2147483647 -2147483647 -2147483647 -2147483647 -2147483647 -2147483647 -2147483647 -2147483647 -2147483647 -2147483647 -2147483647 -2147483647 -2147483647 -2147483647 -2147483647 -2147483647 -2147483647 -2147483647 -2147483647 -2147483647 -2147483647 -2147483647 -2147483647 -2147483647 -2147483647 -2147483647 -2147483647 -2147483647 -2147483647 -2147483647 -2147483647 -2147483647 -2147483647 -2147483647 -2147483647 -2147483647 -2147483647 -2147483647 -2147483647 -2147483647 -2147483647 -2147483647 -2147483647 -2147483647 -2147483647 -2147483647 -2147483647 -2147483647 -2147483647 -2147483647 -2147483647 -2147483647 -2147483647 -2147483647 -2147483647 -2147483647 -2147483647 -2147483647 -2147483647 -2147483647 -2147483647 -2147483647 -2147483647 -2147483647 -2147483647 -2147483647 -2147483647 -2147483647 -2147483647 -2147483647 -2147483647 -2147483647 -2147483647 -2147483647 -2147483647 -2147483647 -2147483647 -2147483647 -2147483647 -2147483647 -2147483647 -2147483647 -2147483647 -2147483647 -2147483647 -2147483647 -2147483647 -2147483647 -2147483647 -2147483647 -2147483647 -2147483647 -2147483647 -2147483647 -2147483647 -2147483647 -2147483647 -2147483647 -2147483647 -2147483647 -2147483647 -2147483647 -2147483647 -2147483647 -2147483647 -2147483647 -2147483647 -2147483647 -2147483647 -2147483647 -2147483647 -2147483647 -2147483647 -2147483647 -2147483647 -2147483647 -2147483647 -2147483647 -2147483647 -2147483647 -2147483647 -2147483647 -2147483647 -2147483647 -2147483647 -2147483647 -2147483647 -2147483647 -2147483647 -2147483647 -2147483647 -2147483647 -2147483647 -2147483647 -2147483647 -2147483647 -2147483647 -2147483647 -2147483647 -2147483647 -2147483647 -2147483647 -2147483647 -2147483647 -2147483647 -2147483647 -2147483647 -2147483647 -2147483647 -2147483647 -2147483647 -2147483647 -2147483647 -2147483647 -2147483647 -2147483647 -2147483647 -2147483647 -2147483647 -2147483647 -2147483647 -2147483647 -2147483647 -2147483647 -2147483647 -2147483647 -2147483647 -2147483647 -2147483647 -2147483647 -2147483647 -2147483647 -2147483647 -2147483647 -2147483647 -2147483647 -2147483647 -2147483647 -2147483647 -2147483647 -2147483647 -2147483647 -2147483647 -2147483647 -2147483647 -2147483647 -2147483647 -2147483647 -2147483647 -2147483647 -2147483647 -2147483647 -2147483647 -2147483647 -2147483647 -2147483647 -2147483647 -2147483647 -2147483647 -2147483647 -2147483647 -2147483647 -2147483647 -2147483647 -2147483647 -2147483647 -2147483647 -2147483647 -2147483647 -2147483647 -2147483647 -2147483647 -2147483647 -2147483647 -2147483647 -2147483647 -2147483647 -2147483647 -2147483647 -2147483647 -2147483647 -2147483647 -2147483647 -2147483647 -2147483647 -2147483647 -2147483647 -2147483647 -2147483647 -2147483647
251 252 253 255 256 257 259 -2147483647 -2147483647 -2147483647 -2147483647 -2147483647 -2147483647 -2147483647 -2147483647 -2147483647 -2147483647 -2147483647 -2147483647 -2147483647 -2147483647 -2147483647 -2147483647 -2147483647 -2147483647 -2147483647 -2147483647 -2147483647 -2147483647 -2147483647 -2147483647 -2147483647 -2147483647 -2147483647 -2147483647 -2147483647 -2147483647 -2147483647 -2147483647 -2147483647 -2147483647 -2147483647 -2147483647 -2147483647 -2147483647 -2147483647 -2147483647 -2147483647 -2147483647 -2147483647 -2147483647 -2147483647 -2147483647 -2147483647 -2147483647 -2147483647 -2147483647 -2147483647 -2147483647 -2147483647 -2147483647 -2147483647 -2147483647 -2147483647 -2147483647 -2147483647 -2147483647 -2147483647 -2147483647 -2147483647 -2147483647 -2147483647 -2147483647 -2147483647 -2147483647 -2147483647 -2147483647 -2147483647 -2147483647 -2147483647 -2147483647 -2147483647 -2147483647 -2147483647 -2147483647 -2147483647 -2147483647 -2147483647 -2147483647 -2147483647 -2147483647 -2147483647 -2147483647 -2147483647 -2147483647 -2147483647 -2147483647 -2147483647 -2147483647 -2147483647 -2147483647 -2147483647 -2147483647 -2147483647 -2147483647 -2147483647 -2147483647 -2147483647 -2147483647 -2147483647 -2147483647 -2147483647 -2147483647 -2147483647 -2147483647 -2147483647 -2147483647 -2147483647 -2147483647 -2147483647 -2147483647 -2147483647 -2147483647 -2147483647 -2147483647 -2147483647 -2147483647 -2147483647 -2147483647 -2147483647 -2147483647 -2147483647 -2147483647 -2147483647 -2147483647 -2147483647 -2147483647 -2147483647 -2147483647 -2147483647 -2147483647 -2147483647 -2147483647 -2147483647 -2147483647 -2147483647 -2147483647 -2147483647 -2147483647 -2147483647 -2147483647 -2147483647 -2147483647 -2147483647 -2147483647 -2147483647 -2147483647 -2147483647 -2147483647 -2147483647 -2147483647 -2147483647 -2147483647 -2147483647 -2147483647 -2147483647 -2147483647 -2147483647 -2147483647 -2147483647 -2147483647 -2147483647 -2147483647 -2147483647 -2147483647 -2147483647 -2147483647 -2147483647 -2147483647 -2147483647 -2147483647 -2147483647 -2147483647 -2147483647 -2147483647 -2147483647 -2147483647 -2147483647 -2147483647 -2147483647 -2147483647 -2147483647 -2147483647 -2147483647 -2147483647 -2147483647 -2147483647 -2147483647 -2147483647 -2147483647 -2147483647 -2147483647 -2147483647 -2147483647 -2147483647 -2147483647 -2147483647 -2147483647 -2147483647 -2147483647 -2147483647 -2147483647 -2147483647 -2147483647 -2147483647 -2147483647 -2147483647 -2147483647 -2147483647 -2147483647 -2147483647 -2147483647 -2147483647 -2147483647 -2147483647 -2147483647 -2147483647 -2147483647 -2147483647 -2147483647 -2147483647 -2147483647 -2147483647 -2147483647 -2147483647 -2147483647 -2147483647 -2147483647 -2147483647 -2147483647
247 249 250 252 253 254 -2147483647 -2147483647 -2147483647 -2147483647 -2147483647 -2147483647 -2147483647 -2147483647 -2147483647 -2147483647 -2147483647 -2147483647 -2147483647 -2147483647 -2147483647 -2147483647 -2147483647 -2147483647 -2147483647 -2147483647 -2147483647 -2147483647 -2147483647 -2147483647 -2147483647 -2147483647 -2147483647 -2147483647 -2147483647 -2147483647 -2147483647 -2147483647 -2147483647 -2147483647 -2147483647 -2147483647 -2147483647 -2147483647 -2147483647 -2147483647 -2147483647 -2147483647 -2147483647 -2147483647 -2147483647 -2147483647 -2147483647 -2147483647 -2147483647 -2147483647 -2147483647 -2147483647 -2147483647 -2147483647 -2147483647 -2147483647 -2147483647 -2147483647 -2147483647 -2147483647 -2147483647 -2147483647 -2147483647 -2147483647 -2147483647 -2147483647 -2147483647 -2147483647 -2147483647 -2147483647 -2147483647 -2147483647 -2147483647 -2147483647 -2147483647 -2147483647 -2147483647 -2147483647 -2147483647 -2147483647 -2147483647 -2147483647 -2147483647 -2147483647 -2147483647 -2147483647 -2147483647 -2147483647 -2147483647 -2147483647 -2147483647 -2147483647 -2147483647 -2147483647 -2147483647 -2147483647 -2147483647 -2147483647 -2147483647 -2147483647 -2147483647 -2147483647 -2147483647 -2147483647 -2147483647 -2147483647 -2147483647 -2147483647 -2147483647 -2147483647 -2147483647 -2147483647 -2147483647 -2147483647 -2147483647 -2147483647 -2147483647 -2147483647 -2147483647 -2147483647 -2147483647 -2147483647 -2147483647 -2147483647 -2147483647 -2147483647 -2147483647 -2147483647 -2147483647 -2147483647 -2147483647 -2147483647 -2147483647 -2147483647 -2147483647 -2147483647 -2147483647 -2147483647 -2147483647 -2147483647 -2147483647 -2147483647 -2147483647 -2147483647 -2147483647 -2147483647 -2147483647 -2147483647 -2147483647 -2147483647 -2147483647 -2147483647 -2147483647 -2147483647 -2147483647 -2147483647 -2147483647 -2147483647 -2147483647 -2147483647 -2147483647 -2147483647 -2147483647 -2147483647 -2147483647 -2147483647 -2147483647 -2147483647 -2147483647 -2147483647 -2147483647 -2147483647 -2147483647 -2147483647 -2147483647 -2147483647 -2147483647 -2147483647 -2147483647 -2147483647 -2147483647 -2147483647 -2147483647 -2147483647 -2147483647 -2147483647 -2147483647 -2147483647 -2147483647 -2147483647 -2147483647 -2147483647 -2147483647 -2147483647 -2147483647 -2147483647 -2147483647 -2147483647 -2147483647 -2147483647 -2147483647 -2147483647 -2147483647 -2147483647 -2147483647 -2147483647 -2147483647 -2147483647 -2147483647 -2147483647 -2147483647 -2147483647 -2147483647 -2147483647 -2147483647 -2147483647 -2147483647 -2147483647 -2147483647 -2147483647 -2147483647 -2147483647 -2147483647 -2147483647 -2147483647 -2147483647 -2147483647 -2147483647 -2147483647 -2147483647 -2147483647 -2147483647 -2147483647 -2147483647
244 246 248 250 -2147483647 -2147483647 -2147483647 -2147483647 -2147483647 -2147483647 -2147483647 -2147483647 -2147483647 -2147483647 -2147483647 -2147483647 -2147483647 -2147483647 -2147483647 -2147483647 -2147483647 -2147483647 -2147483647 -2147483647 -2147483647 -2147483647 -2147483647 -2147483647 -2147483647 -2147483647 -2147483647 -2147483647 -2147483647 -2147483647 -2147483647 -2147483647 -2147483647 -2147483647 -2147483647 -2147483647 -2147483647 -2147483647 -2147483647 -2147483647 -2147483647 -2147483647 -2147483647 -2147483647 -2147483647 -2147483647 -2147483647 -2147483647 -2147483647 -2147483647 -2147483647 -2147483647 -2147483647 -2147483647 -2147483647 -2147483647 -2147483647 -2147483647 -2147483647 -2147483647 -2147483647 -2147483647 -2147483647 -2147483647 -2147483647 -2147483647 -2147483647 -2147483647 -2147483647 -2147483647 -2147483647 -2147483647 -2147483647 -2147483647 -2147483647 -2147483647 -2147483647 -2147483647 -2147483647 -2147483647 -2147483647 -2147483647 -2147483647 -2147483647 -2147483647 -2147483647 -2147483647 -2147483647 -2147483647 -2147483647 -2147483647 -2147483647 -2147483647 -2147483647 -2147483647 -2147483647 -2147483647 -2147483647 -2147483647 -2147483647 -2147483647 -2147483647 -2147483647 -2147483647 -2147483647 -2147483647 -2147483647 -2147483647 -2147483647 -2147483647 -2147483647 -2147483647 -2147483647 -2147483647 -2147483647 -2147483647 -2147483647 -2147483647 -2147483647 -2147483647 -2147483647 -2147483647 -2147483647 -2147483647 -2147483647 -2147483647 -2147483647 -2147483647 -2147483647 -2147483647 -2147483647 -2147483647 -2147483647 -2147483647 -2147483647 -2147483647 -2147483647 -2147483647 -2147483647 -2147483647 -2147483647 -2147483647 -2147483647 -2147483647 -2147483647 -2147483647 -2147483647 -2147483647 -2147483647 -2147483647 -2147483647 -2147483647 -2147483647 -2147483647 -2147483647 -2147483647 -2147483647 -2147483647 -2147483647 -2147483647 -2147483647 -2147483647 -2147483647 -2147483647 -2147483647 -2147483647 -2147483647 -2147483647 -2147483647 -2147483647 -2147483647 -2147483647 -2147483647 -2147483647 -2147483647 -2147483647 -2147483647 -2147483647 -2147483647 -2147483647 -2147483647 -2147483647 -2147483647 -2147483647 -2147483647 -2147483647 -2147483647 -2147483647 -2147483647 -2147483647 -2147483647 -2147483647 -2147483647 -2147483647 -2147483647 -2147483647 -2147483647 -2147483647 -2147483647 -2147483647 -2147483647 -2147483647 -2147483647 -2147483647 -2147483647 -2147483647 -2147483647 -2147483647 -2147483647 -2147483647 -2147483647 -2147483647 -2147483647 -2147483647 -2147483647 -2147483647 -2147483647 -2147483647 -2147483647 -2147483647 -2147483647 -2147483647 -2147483647 -2147483647 -2147483647 -2147483647 -2147483647 -2147483647 -2147483647 -2147483647 -2147483647 -2147483647 -2147483647 -2147483647 -2147483647 -2147483647
242 244 -2147483647 -2147483647 -2147483647 -2147483647 -2147483647 -2147483647 -2147483647 -2147483647 -2147483647 -2147483647 -2147483647 -2147483647 -2147483647 -2147483647 -2147483647 -2147483647 -2147483647 -2147483647 -2147483647 -2147483647 -2147483647 -2147483647 -2147483647 -2147483647 -2147483647 -2147483647 -2147483647 -2147483647 -2147483647 -2147483647 -2147483647 -2147483647 -2147483647 -2147483647 -2147483647 -2147483647 -2147483647 -2147483647 -2147483647 -2147483647 -2147483647 -2147483647 -2147483647 -2147483647 -2147483647 -2147483647 -2147483647 -2147483647 -2147483647 -2147483647 -2147483647 -2147483647 -2147483647 -2147483647 -2147483647 -2147483647 -2147483647 -2147483647 -2147483647 -2147483647 -2147483647 -2147483647 -2147483647 -2147483647 -2147483647 -2147483647 -2147483647 -2147483647 -2147483647 -2147483647 -2147483647 -2147483647 -2147483647 -2147483647 -2147483647 -2147483647 -2147483647 -2147483647 -2147483647 -2147483647 -2147483647 -2147483647 -2147483647 -2147483647 -2147483647 -2147483647 -2147483647 -2147483647 -2147483647 -2147483647 -2147483647 -2147483647 -2147483647 -2147483647 -2147483647 -2147483647 -2147483647 -2147483647 -2147483647 -2147483647 -2147483647 -2147483647 -2147483647 -2147483647 -2147483647 -2147483647 -2147483647 -2147483647 -2147483647 -2147483647 -2147483647 -2147483647 -2147483647 -2147483647 -2147483647 -2147483647 -2147483647 -2147483647 -2147483647 -2147483647 -2147483647 -2147483647 -2147483647 -2147483647 -2147483647 -2147483647 -2147483647 -2147483647 -2147483647 -2147483647 -2147483647 -2147483647 -2147483647 -2147483647 -2147483647 -2147483647 -2147483647 -2147483647 -2147483647 -2147483647 -2147483647 -2147483647 -2147483647 -2147483647 -2147483647 -2147483647 -2147483647 -2147483647 -2147483647 -2147483647 -2147483647 -2147483647 -2147483647 -2147483647 -2147483647 -2147483647 -2147483647 -2147483647 -2147483647 -2147483647 -2147483647 -2147483647 -2147483647 -2147483647 -2147483647 -2147483647 -2147483647 -2147483647 -2147483647 -2147483647 -2147483647 -2147483647 -2147483647 -2147483647 -2147483647 -2147483647 -2147483647 -2147483647 -2147483647 -2147483647 -2147483647 -2147483647 -2147483647 -2147483647 -2147483647 -2147483647 -2147483647 -2147483647 -2147483647 -2147483647 -2147483647 -2147483647 -2147483647 -2147483647 -2147483647 -2147483647 -2147483647 -2147483647 -2147483647 -2147483647 -2147483647 -2147483647 -2147483647 -2147483647 -2147483647 -2147483647 -2147483647 -2147483647 -2147483647 -2147483647 -2147483647 -2147483647 -2147483647 -2147483647 -2147483647 -2147483647 -2147483647 -2147483647 -2147483647 -2147483647 -2147483647 -2147483647 -2147483647 -2147483647 -2147483647 -2147483647 -2147483647 -2147483647 -2147483647 -2147483647 -2147483647 -2147483647 -2147483647 -2147483647 -2147483647 -2147483647 -2147483647 -2147483647
239 242 -2147483647 -2147483647 -2147483647 -2147483647 -2147483647 -2147483647 -2147483647 -2147483647 -2147483647 -2147483647 -2147483647 -2147483647 -2147483647 -2147483647 -2147483647 -2147483647 -2147483647 -2147483647 -2147483647 -2147483647 -2147483647 -2147483647 -2147483647 -2147483647 -2147483647 -2147483647 -2147483647 -2147483647 -2147483647 -2147483647 -2147483647 -2147483647 -2147483647 -2147483647 -2147483647 -2147483647 -2147483647 -2147483647 -2147483647 -2147483647 -2147483647 -2147483647 -2147483647 -2147483647 -2147483647 -2147483647 -2147483647 -2147483647 -2147483647 -2147483647 -2147483647 -2147483647 -2147483647 -2147483647 -2147483647 -2147483647 -2147483647 -2147483647 -2147483647 -2147483647 -2147483647 -2147483647 -2147483647 -2147483647 -2147483647 -2147483647 -2147483647 -2147483647 -2147483647 -2147483647 -2147483647 -2147483647 -2147483647 -2147483647 -2147483647 -2147483647 -2147483647 -2147483647 -2147483647 -2147483647 -2147483647 -2147483647 -2147483647 -2147483647 -2147483647 -2147483647 -2147483647 -2147483647 -2147483647 -2147483647 -2147483647 -2147483647 -2147483647 -2147483647 -2147483647 -2147483647 -2147483647 -2147483647 -2147483647 -2147483647 -2147483647 -2147483647 -2147483647 -2147483647 -2147483647 -2147483647 -2147483647 -2147483647 -2147483647 -2147483647 -2147483647 -2147483647 -2147483647 -2147483647 -2147483647 -2147483647 -2147483647 -2147483647 -2147483647 -2147483647 -2147483647 -2147483647 -2147483647 -2147483647 -2147483647 -2147483647 -2147483647 -2147483647 -2147483647 -2147483647 -2147483647 -2147483647 -2147483647 -2147483647 -2147483647 -2147483647 -2147483647 -2147483647 -2147483647 -2147483647 -2147483647 -2147483647 -2147483647 -2147483647 -2147483647 -2147483647 -2147483647 -2147483647 -2147483647 -2147483647 -2147483647 -2147483647 -2147483647 -2147483647 -2147483647 -2147483647 -2147483647 -2147483647 -2147483647 -2147483647 -2147483647 -2147483647 -2147483647 -2147483647 -2147483647 -2147483647 -2147483647 -2147483647 -2147483647 -2147483647 -2147483647 -2147483647 -2147483647 -2147483647 -2147483647 -2147483647 -2147483647 -2147483647 -2147483647 -2147483647 -2147483647 -2147483647 -2147483647 -2147483647 -2147483647 -2147483647 -2147483647 -2147483647 -2147483647 -2147483647 -2147483647 -2147483647 -2147483647 -2147483647 -2147483647 -2147483647 -2147483647 -2147483647 -2147483647 -2147483647 -2147483647 -2147483647 -2147483647 -2147483647 -2147483647 -2147483647 -2147483647 -2147483647 -2147483647 -2147483647 -2147483647 -2147483647 -2147483647 -2147483647 -2147483647 -2147483647 -2147483647 -2147483647 -2147483647 -2147483647 -2147483647 -2147483647 -2147483647 -2147483647 -2147483647 -2147483647 -2147483647 -2147483647 -2147483647 -2147483647 -2147483647 -2147483647 -2147483647 -2147483647 -2147483647 -2147483647 -2147483647 -2147483647
240 -2147483647 -2147483647 -2147483647 -2147483647 -2147483647 -2147483647 -2147483647 -2147483647 -2147483647 -2147483647 -2147483647 -2147483647 -2147483647 -2147483647 -2147483647 -2147483647 -2147483647 -2147483647 -2147483647 -2147483647 -2147483647 -2147483647 -2147483647 -2147483647 -2147483647 -2147483647 -2147483647 -2147483647 -2147483647 -2147483647 -2147483647 -2147483647 -2147483647 -2147483647 -2147483647 -2147483647 -2147483647 -2147483647 -2147483647 -2147483647 -2147483647 -2147483647 -2147483647 -2147483647 -2147483647 -2147483647 -2147483647 -2147483647 -2147483647 -2147483647 -2147483647 -2147483647 -2147483647 -2147483647 -2147483647 -2147483647 -2147483647 -2147483647 -2147483647 -2147483647 -2147483647 -2147483647 -2147483647 -2147483647 -2147483647 -2147483647 -2147483647 -2147483647 -2147483647 -2147483647 -2147483647 -2147483647 -2147483647 -2147483647 -2147483647 -2147483647 -2147483647 -2147483647 -2147483647 -2147483647 -2147483647 -2147483647 -2147483647 -2147483647 -2147483647 -2147483647 -2147483647 -2147483647 -2147483647 -2147483647 -2147483647 -2147483647 -2147483647 -2147483647 -2147483647 -2147483647 -2147483647 -2147483647 -2147483647 -2147483647 -2147483647 -2147483647 -2147483647 -2147483647 -2147483647 -2147483647 -2147483647 -2147483647 -2147483647 -2147483647 -2147483647 -2147483647 -2147483647 -2147483647 -2147483647 -2147483647 -2147483647 -2147483647 -2147483647 -2147483647 -2147483647 -2147483647 -2147483647 -2147483647 -2147483647 -2147483647 -2147483647 -2147483647 -2147483647 -2147483647 -2147483647 -2147483647 -2147483647 -2147483647 -2147483647 -2147483647 -2147483647 -2147483647 -2147483647 -2147483647 -2147483647 -2147483647 -2147483647 -2147483647 -2147483647 -2147483647 -2147483647 -2147483647 -2147483647 -2147483647 -2147483647 -2147483647 -2147483647 -2147483647 -2147483647 -2147483647 -2147483647 -2147483647 -2147483647 -2147483647 -2147483647 -2147483647 -2147483647 -2147483647 -2147483647 -2147483647 -2147483647 -2147483647 -2147483647 -2147483647 -2147483647 -2147483647 -2147483647 -2147483647 -2147483647 -2147483647 -2147483647 -2147483647 -2147483647 -2147483647 -2147483647 -2147483647 -2147483647 -2147483647 -2147483647 -2147483647 -2147483647 -2147483647 -2147483647 -2147483647 -2147483647 -2147483647 -2147483647 -2147483647 -2147483647 -2147483647 -2147483647 -2147483647 -2147483647 -2147483647 -2147483647 -2147483647 -2147483647 -2147483647 -2147483647 -2147483647 -2147483647 -2147483647 -2147483647 -2147483647 -2147483647 -2147483647 -2147483647 -2147483647 -2147483647 -2147483647 -2147483647 -2147483647 -2147483647 -2147483647 -2147483647 -2147483647 -2147483647 -2147483647 -2147483647 -2147483647 -2147483647 -2147483647 -2147483647 -2147483647 -2147483647 -2147483647 -2147483647 -2147483647 -2147483647 -2147483647 -2147483647 -2147483647 -2147483647
-2147483647 -2147483647 -2147483647 -2147483647 -2147483647 -2147483647 -2147483647 -2147483647 -2147483647 -2147483647 -2147483647 -2147483647 -2147483647 -2147483647 -2147483647 -2147483647 -2147483647 -2147483647 -2147483647 -2147483647 -2147483647 -2147483647 -2147483647 -2147483647 -2147483647 -2147483647 -2147483647 -2147483647 -2147483647 -2147483647 -2147483647 -2147483647 -2147483647 -2147483647 -2147483647 -2147483647 -2147483647 -2147483647 -2147483647 -2147483647 -2147483647 -2147483647 -2147483647 -2147483647 -2147483647 -2147483647 -2147483647 -2147483647 -2147483647 -2147483647 -2147483647 -2147483647 -2147483647 -2147483647 -2147483647 -2147483647 -2147483647 -2147483647 -2147483647 -2147483647 -2147483647 -2147483647 -2147483647 -2147483647 -2147483647 -2147483647 -2147483647 -2147483647 -2147483647 -2147483647 -2147483647 -2147483647 -2147483647 -2147483647 -2147483647 -2147483647 -2147483647 -2147483647 -2147483647 -2147483647 -2147483647 -2147483647 -2147483647 -2147483647 -2147483647 -2147483647 -2147483647 -2147483647 -2147483647 -2147483647 -2147483647 -2147483647 -2147483647 -2147483647 -2147483647 -2147483647 -2147483647 -2147483647 -2147483647 -2147483647 -2147483647 -2147483647 -2147483647 -2147483647 -2147483647 -2147483647 -2147483647 -2147483647 -2147483647 -2147483647 -2147483647 -2147483647 -2147483647 -2147483647 -2147483647 -2147483647 -2147483647 -2147483647 -2147483647 -2147483647 -2147483647 -2147483647 -2147483647 -2147483647 -2147483647 -2147483647 -2147483647 -2147483647 -2147483647 -2147483647 -2147483647 -2147483647 -2147483647 -2147483647 -2147483647 -2147483647 -2147483647 -2147483647 -2147483647 -2147483647 -2147483647 -2147483647 -2147483647 -2147483647 -2147483647 -2147483647 -2147483647 -2147483647 -2147483647 -2147483647 -2147483647 -2147483647 -2147483647 -2147483647 -2147483647 -2147483647 -2147483647 -2147483647 -2147483647 -2147483647 -2147483647 -2147483647 -2147483647 -2147483647 -2147483647 -2147483647 -2147483647 -2147483647 -2147483647 -2147483647 -2147483647 -2147483647 -2147483647 -2147483647 -2147483647 -2147483647 -2147483647 -2147483647 -2147483647 -2147483647 -2147483647 -2147483647 -2147483647 -2147483647 -2147483647 -2147483647 -2147483647 -2147483647 -2147483647 -2147483647 -2147483647 -2147483647 -2147483647 -2147483647 -2147483647 -2147483647 -2147483647 -2147483647 -2147483647 -2147483647 -2147483647 -2147483647 -2147483647 -2147483647 -2147483647 -2147483647 -2147483647 -2147483647 -2147483647 -2147483647 -2147483647 -2147483647 -2147483647 -2147483647 -2147483647 -2147483647 -2147483647 -2147483647 -2147483647 -2147483647 -2147483647 -2147483647 -2147483647 -2147483647 -2147483647 -2147483647 -2147483647 -2147483647 -2147483647 -2147483647 -2147483647 -2147483647 -2147483647 -2147483647 -2147483647 -2147483647 -2147483647 -2147483647 -2147483647 -2147483647
-2147483647 -2147483647 -2147483647 -2147483647 -2147483647 -2147483647 -2147483647 -2147483647 -2147483647 -2147483647 -2147483647 -2147483647 -2147483647 -2147483647 -2147483647 -2147483647 -2147483647 -2147483647 -2147483647 -2147483647 -2147483647 -2147483647 -2147483647 -2147483647 -2147483647 -2147483647 -2147483647 -2147483647 -2147483647 -2147483647 -2147483647 -2147483647 -2147483647 -2147483647 -2147483647 -2147483647 -2147483647 -2147483647 -2147483647 -2147483647 -2147483647 -2147483647 -2147483647 -2147483647 -2147483647 -2147483647 -2147483647 -2147483647 -2147483647 -2147483647 -2147483647 -2147483647 -2147483647 -2147483647 -2147483647 -2147483647 -2147483647 -2147483647 -2147483647 -2147483647 -2147483647 -2147483647 -2147483647 -2147483647 -2147483647 -2147483647 -2147483647 -2147483647 -2147483647 -2147483647 -2147483647 -2147483647 -2147483647 -2147483647 -2147483647 -2147483647 -2147483647 -2147483647 -2147483647 -2147483647 -2147483647 -2147483647 -2147483647 -2147483647 -2147483647 -2147483647 -2147483647 -2147483647 -2147483647 -2147483647 -2147483647 -2147483647 -2147483647 -2147483647 -2147483647 -2147483647 -2147483647 -2147483647 -2147483647 -2147483647 -2147483647 -2147483647 -2147483647 -2147483647 -2147483647 -2147483647 -2147483647 -2147483647 -2147483647 -2147483647 -2147483647 -2147483647 -2147483647 -2147483647 -2147483647 -2147483647 -2147483647 -2147483647 -2147483647 -2147483647 -2147483647 -2147483647 -2147483647 -2147483647 -2147483647 -2147483647 -2147483647 -2147483647 -2147483647 -2147483647 -2147483647 -2147483647 -2147483647 -2147483647 -2147483647 -2147483647 -2147483647 -2147483647 -2147483647 -2147483647 -2147483647 -2147483647 -2147483647 -2147483647 -2147483647 -2147483647 -2147483647 -2147483647 -2147483647 -2147483647 -2147483647 -2147483647 -2147483647 -2147483647 -2147483647 -2147483647 -2147483647 -2147483647 -2147483647 -2147483647 -2147483647 -2147483647 -2147483647 -2147483647 -2147483647 -2147483647 -2147483647 -2147483647 -2147483647 -2147483647 -2147483647 -2147483647 -2147483647 -2147483647 -2147483647 -2147483647 -2147483647 -2147483647 -2147483647 -2147483647 -2147483647 -2147483647 -2147483647 -2147483647 -2147483647 -2147483647 -2147483647 -2147483647 -2147483647 -2147483647 -2147483647 -2147483647 -2147483647 -2147483647 -2147483647 -2147483647 -2147483647 -2147483647 -2147483647 -2147483647 -2147483647 -2147483647 -2147483647 -2147483647 -2147483647 -2147483647 -2147483647 -2147483647 -2147483647 -2147483647 -2147483647 -2147483647 -2147483647 -2147483647 -2147483647 -2147483647 -2147483647 -2147483647 -2147483647 -2147483647 -2147483647 -2147483647 -2147483647 -2147483647 -2147483647 -2147483647 -2147483647 -2147483647 -2147483647 -2147483647 -2147483647 -2147483647 -2147483647 -2147483647 -2147483647 -2147483647 -2147483647 -2147483647 -2147483647 -2147483647
-2147483647 -2147483647 -2147483647 -2147483647 -2147483647 -2147483647 -2147483647 -2147483647 -2147483647 -2147483647 -2147483647 -2147483647 -2147483647 -2147483647 -2147483647 -2147483647 -2147483647 -2147483647 -2147483647 -2147483647 -2147483647 -2147483647 -2147483647 -2147483647 -2147483647 -2147483647 -2147483647 -2147483647 -2147483647 -2147483647 -2147483647 -2147483647 -2147483647 -2147483647 -2147483647 -2147483647 -2147483647 -2147483647 -2147483647 -2147483647 -2147483647 -2147483647 -2147483647 -2147483647 -2147483647 -2147483647 -2147483647 -2147483647 -2147483647 -2147483647 -2147483647 -2147483647 -2147483647 -2147483647 -2147483647 -2147483647 -2147483647 -2147483647 -2147483647 -2147483647 -2147483647 -2147483647 -2147483647 -2147483647 -2147483647 -2147483647 -2147483647 -2147483647 -2147483647 -2147483647 -2147483647 -2147483647 -2147483647 -2147483647 -2147483647 -2147483647 -2147483647 -2147483647 -2147483647 -2147483647 -2147483647 -2147483647 -2147483647 -2147483647 -2147483647 -2147483647 -2147483647 -2147483647 -2147483647 -2147483647 -2147483647 -2147483647 -2147483647 -2147483647 -2147483647 -2147483647 -2147483647 -2147483647 -2147483647 -2147483647 -2147483647 -2147483647 -2147483647 -2147483647 -2147483647 -2147483647 -2147483647 -2147483647 -2147483647 -2147483647 -2147483647 -2147483647 -2147483647 -2147483647 -2147483647 -2147483647 -2147483647 -2147483647 -2147483647 -2147483647 -2147483647 -2147483647 -2147483647 -2147483647 -2147483647 -2147483647 -2147483647 -2147483647 -2147483647 -2147483647 -2147483647 -2147483647 -2147483647 -2147483647 -2147483647 -2147483647 -2147483647 -2147483647 -2147483647 -2147483647 -2147483647 -2147483647 -2147483647 -2147483647 -2147483647 -2147483647 -2147483647 -2147483647 -2147483647 -2147483647 -2147483647 -2147483647 -2147483647 -2147483647 -2147483647 -2147483647 -2147483647 -2147483647 -2147483647 -2147483647 -2147483647 -2147483647 -2147483647 -2147483647 -2147483647 -2147483647 -2147483647 -2147483647 -2147483647 -2147483647 -2147483647 -2147483647 -2147483647 -2147483647 -2147483647 -2147483647 -2147483647 -2147483647 -2147483647 -2147483647 -2147483647 -2147483647 -2147483647 -2147483647 -2147483647 -2147483647 -2147483647 -2147483647 -2147483647 -2147483647 -2147483647 -2147483647 -2147483647 -2147483647 -2147483647 -2147483647 -2147483647 -2147483647 -2147483647 -2147483647 -2147483647 -2147483647 -2147483647 -2147483647 -2147483647 -2147483647 -2147483647 -2147483647 -2147483647 -2147483647 -2147483647 -2147483647 -2147483647 -2147483647 -2147483647 -2147483647 -2147483647 -2147483647 -2147483647 -2147483647 -2147483647 -2147483647 -2147483647 -2147483647 -2147483647 -2147483647 -2147483647 -2147483647 -2147483647 -2147483647 -2147483647 -2147483647 -2147483647 -2147483647 -2147483647 -2147483647 -2147483647 -2147483647 -2147483647 -2147483647
