# Supplementary material for: Catchments catch all in South African coastal lowlands: topography and palaeoclimate restricted gene flow in Nymania capensis (Meliaceae)—a multilocus phylogeographic and distribution modelling approach
Source: PeerJ. 2017 Jan 31;5:e2965. doi: 10.7717/peerj.2965 (PMC5289106; doi:10.7717/peerj.2965)
Supplement: Supplemental Information 2 — See the Readme for file descriptions. This zip file includes all DNA alignments. [file peerj-05-2965-s002.zip › SupplementalInformationFiles/SDM.Data/Current/bio06.min.t.coldest.month.asc]

NCOLS 240 
NROWS 84 
XLLCORNER 20 
YLLCORNER -35 
CELLSIZE 0.0416666666666667 
NODATA_value -2147483647 
20 18 18 17 16 15 16 16 13 11 10 10 11 10 8 8 5 5 2 2 2 3 3 3 2 3 3 4 3 2 1 0 1 2 1 2 2 1 0 0 0 0 -1 -1 -3 -3 -2 -3 -4 -5 -8 -9 -9 -11 -12 -13 -15 -18 -20 -20 -21 -22 -22 -16 -16 -14 -15 -16 -19 -24 -24 -24 -22 -20 -18 -16 -15 -15 -16 -15 -15 -15 -13 -13 -14 -13 -13 -13 -13 -13 -14 -15 -14 -12 -16 -16 -16 -20 -18 -18 -17 -16 -16 -17 -17 -15 -14 -15 -15 -14 -13 -12 -13 -12 -8 -3 -2 -2 0 1 3 4 5 4 4 5 4 4 7 8 9 9 9 9 9 6 1 4 4 2 1 -1 -2 -2 -2 -6 -25 -24 -25 -26 -25 -26 -28 -23 -18 -4 -1 0 -9 -4 -3 -1 5 9 13 12 10 13 2 -2 0 16 16 6 13 22 27 27 23 14 12 18 26 34 36 20 21 24 28 36 37 32 24 18 21 33 31 23 27 29 17 18 27 32 32 32 31 33 34 35 34 36 36 37 37 43 45 45 49 60 69 78 81 76 92 106 117 109 108 119 123 124 128 130 -2147483647 -2147483647 -2147483647 -2147483647 -2147483647 -2147483647
18 16 15 14 13 14 15 14 12 10 8 9 10 9 9 7 6 5 3 0 0 0 0 0 1 1 2 2 2 1 0 0 0 0 0 0 0 1 1 0 0 -1 -2 -4 -3 -2 -2 -3 -4 -6 -9 -10 -11 -13 -12 -14 -14 -16 -18 -18 -19 -20 -21 -17 -16 -14 -15 -16 -20 -22 -21 -24 -22 -20 -17 -16 -15 -15 -15 -15 -15 -16 -14 -14 -13 -9 -15 -18 -17 -14 -16 -14 -13 -14 -15 -19 -21 -20 -20 -20 -18 -16 -18 -21 -18 -15 -16 -16 -19 -18 -14 -12 -13 -15 -6 -3 -2 0 0 1 3 5 6 6 7 7 7 7 7 8 8 10 10 9 6 5 4 3 2 1 0 -2 0 -1 -1 -8 -24 -26 -28 -28 -27 -27 -28 -23 -17 -1 2 4 1 -5 -4 0 3 5 7 18 24 23 20 9 12 17 21 12 10 22 28 27 24 17 12 12 27 37 37 13 24 27 34 30 39 38 37 34 20 38 42 37 39 36 32 22 29 32 31 32 31 32 34 35 37 38 39 38 40 46 50 49 53 56 70 92 100 107 97 98 117 126 118 124 128 129 131 -2147483647 -2147483647 -2147483647 -2147483647 -2147483647 -2147483647 -2147483647
16 13 9 11 12 13 14 13 9 8 7 6 7 8 9 8 7 5 4 3 1 0 -1 -1 0 1 1 1 1 -2 -2 -3 -1 -1 0 -1 0 0 1 0 0 -1 -2 -2 -2 -2 -2 -3 -5 -6 -9 -12 -14 -15 -14 -15 -14 -16 -17 -18 -18 -20 -20 -16 -15 -13 -13 -13 -14 -18 -17 -19 -20 -17 -16 -15 -16 -18 -16 -12 -14 -12 -10 -10 -9 -6 -12 -15 -15 -11 -11 -8 -9 -11 -15 -20 -22 -21 -24 -24 -19 -17 -21 -23 -18 -16 -19 -18 -27 -21 -17 -14 -16 -19 -7 -8 -4 -6 -6 0 2 4 4 6 8 9 10 10 8 7 10 11 10 9 8 7 4 3 4 2 0 -1 1 0 -5 -10 -27 -27 -23 -24 -27 -31 -19 -5 -1 3 6 8 5 1 -12 -9 -6 1 5 22 27 28 26 16 22 26 21 2 8 14 23 23 31 32 20 14 22 32 38 19 41 41 43 37 38 36 48 44 36 42 43 43 42 39 38 37 35 33 32 32 31 34 35 35 36 41 41 45 45 46 52 57 58 68 75 90 101 106 114 118 119 125 124 126 131 -2147483647 -2147483647 -2147483647 -2147483647 -2147483647 -2147483647 -2147483647 -2147483647 -2147483647
15 9 5 8 8 10 12 13 9 6 6 5 6 6 7 6 6 5 4 3 2 2 1 0 0 0 0 0 0 0 -1 -2 -3 -2 -1 -1 -1 0 0 -1 0 0 -1 -1 -1 -2 -5 -5 -5 -6 -8 -11 -13 -16 -16 -16 -14 -16 -17 -17 -19 -20 -18 -16 -13 -11 -10 -10 -10 -11 -14 -14 -15 -15 -14 -15 -17 -19 -25 -10 -10 -8 -7 -4 -3 -4 -6 -16 -17 -12 -10 -6 -7 -9 -12 -18 -23 -23 -28 -25 -21 -18 -24 -20 -18 -18 -20 -22 -31 -24 -21 -15 -14 -11 -7 -9 -16 -22 -20 -1 1 2 4 5 6 9 11 11 8 0 11 11 9 8 8 7 6 6 4 2 1 -1 2 -7 -21 -26 -15 -8 -4 -6 -14 -13 -8 1 -2 4 8 10 4 -3 -4 -22 -22 -4 14 24 26 28 28 26 15 11 33 31 15 23 37 40 42 34 14 12 21 40 42 28 34 49 52 52 48 45 47 49 47 46 45 43 42 42 40 39 36 34 33 33 35 36 36 35 38 45 49 47 45 47 55 61 61 66 79 93 106 108 117 118 124 122 128 132 -2147483647 -2147483647 -2147483647 -2147483647 -2147483647 -2147483647 -2147483647 -2147483647 -2147483647 -2147483647
11 7 1 5 7 10 12 12 11 9 6 4 4 3 4 5 3 4 2 2 1 1 0 0 -1 -2 -2 -1 -1 -1 -3 -4 -3 -3 -2 -1 -1 0 -1 -2 -1 0 -1 -1 -1 -3 -4 -6 -7 -7 -8 -11 -14 -17 -16 -17 -15 -15 -16 -17 -19 -17 -14 -12 -10 -8 -7 -8 -6 -7 -10 -11 -11 -10 -14 -16 -17 -22 -15 -7 -5 -4 -4 -1 -1 -2 -5 -10 -11 -10 -7 -4 -7 -8 -13 -17 -23 -26 -32 -26 -23 -22 -27 -32 -26 -22 -29 -30 -31 -21 -25 -22 -17 -14 -13 -20 -34 -21 -13 -2 -1 -4 -6 2 5 6 11 12 8 6 12 12 10 9 8 7 6 5 4 1 0 1 3 -4 -21 -12 -10 -5 -1 -5 -10 -1 3 5 4 4 9 12 8 -4 3 12 5 3 -2 6 22 23 32 29 16 34 39 41 40 36 39 42 43 33 14 27 25 43 39 28 45 53 54 55 54 53 49 50 50 48 46 46 43 42 40 39 38 36 34 34 36 38 36 37 39 50 54 54 47 53 57 64 73 73 75 83 98 106 118 125 127 -2147483647 -2147483647 -2147483647 -2147483647 -2147483647 -2147483647 -2147483647 -2147483647 -2147483647 -2147483647 -2147483647 -2147483647 -2147483647
7 6 2 4 9 11 9 11 10 7 5 4 1 2 3 3 2 3 3 2 1 0 -2 -1 -1 -2 -3 -3 -3 -2 -4 -6 -6 -4 -3 -2 -1 -1 -2 -3 -1 -2 -3 -3 -1 -3 -6 -7 -8 -9 -10 -11 -13 -14 -12 -14 -16 -17 -18 -18 -20 -19 -19 -13 -7 -6 -4 -4 -3 -5 -8 -6 -8 -6 -9 -11 -11 -11 -10 -6 -4 -2 -1 0 1 0 -3 -5 -8 -8 -3 -3 -5 -8 -12 -14 -20 -21 -26 -29 -27 -23 -26 -29 -23 -22 -29 -26 -31 -27 -30 -30 -20 -22 -23 -20 -21 -22 -11 -3 -6 -12 -3 5 9 10 11 13 12 12 12 12 10 9 8 6 5 4 2 2 1 3 3 1 -12 -9 -2 -1 -1 -8 -4 -2 2 7 8 2 6 11 13 13 11 16 8 -4 9 15 28 31 31 21 24 36 41 43 39 37 39 44 41 20 27 42 40 46 48 46 58 58 56 57 57 56 54 52 51 51 49 47 45 44 44 40 38 38 36 37 37 38 37 38 40 46 51 66 58 57 62 67 79 88 82 92 100 111 121 121 -2147483647 -2147483647 -2147483647 -2147483647 -2147483647 -2147483647 -2147483647 -2147483647 -2147483647 -2147483647 -2147483647 -2147483647 -2147483647 -2147483647
1 2 4 9 10 9 10 9 8 5 2 1 1 1 2 1 1 1 2 2 1 0 -2 -3 -4 -3 -4 -4 -4 -4 -5 -7 -7 -5 -4 -2 -2 -2 -2 -2 -2 -2 -4 -2 -3 -3 -4 -4 -5 -8 -9 -8 -9 -10 -12 -12 -16 -19 -19 -19 -17 -17 -13 -11 -6 -5 -4 -3 -1 -1 -1 -2 -2 -7 -9 -8 -9 -12 -10 -8 -6 -2 -2 0 2 3 1 0 -4 -1 0 -4 -4 -7 -9 -12 -15 -17 -22 -25 -20 -16 -19 -23 -15 -18 -21 -15 -27 -20 -10 -16 -21 -24 -26 -24 -13 -11 -7 -5 -11 -5 1 3 10 13 13 14 13 13 13 12 9 8 7 5 4 3 1 2 2 2 4 4 -3 -9 -5 0 -3 -3 -4 -16 -3 4 10 2 -6 14 18 17 16 20 16 9 11 11 18 22 34 36 38 30 37 42 34 32 38 46 47 24 26 45 49 53 51 59 60 60 59 58 58 58 57 55 54 53 50 51 47 45 46 43 41 42 41 41 41 39 39 41 45 52 65 72 67 62 65 77 79 87 104 103 112 118 124 -2147483647 -2147483647 -2147483647 -2147483647 -2147483647 -2147483647 -2147483647 -2147483647 -2147483647 -2147483647 -2147483647 -2147483647 -2147483647 -2147483647 -2147483647
-2 2 4 3 1 7 9 7 8 6 2 0 1 2 1 0 -2 -1 0 0 0 0 -1 -3 -4 -5 -5 -5 -6 -6 -6 -6 -6 -5 -4 -3 -3 -2 -3 -3 -2 -2 -3 -3 -5 -3 -3 -3 -4 -5 -6 -6 -7 -8 -9 -12 -16 -20 -21 -19 -14 -12 -11 -19 -12 -5 -5 -3 -3 1 0 0 -1 -6 -7 -6 -8 -9 -8 -10 -5 -2 -1 1 3 5 4 -1 -3 1 1 0 -3 -11 -12 -12 -14 -18 -26 -23 -15 -9 -12 -18 -17 -11 -16 -9 -14 -9 -4 -13 -15 -17 -16 -13 -21 -13 -11 -4 -6 -2 4 6 11 13 14 14 15 14 12 11 7 6 6 4 0 0 0 1 2 4 5 5 4 2 -8 -3 -1 -3 -5 -17 0 4 11 11 5 14 19 16 13 20 21 23 17 24 29 28 38 41 41 44 38 42 30 40 43 44 48 38 35 47 52 54 56 61 61 61 62 61 61 60 58 57 55 54 54 52 52 50 50 46 46 46 44 45 44 44 45 45 49 56 58 71 79 76 70 76 92 98 104 111 115 123 125 -2147483647 -2147483647 -2147483647 -2147483647 -2147483647 -2147483647 -2147483647 -2147483647 -2147483647 -2147483647 -2147483647 -2147483647 -2147483647 -2147483647 -2147483647
-1 -2 0 1 1 6 8 4 5 5 2 -3 -1 1 -1 -2 -2 -2 -2 -1 -2 -1 -1 -2 -3 -4 -5 -6 -7 -7 -8 -7 -8 -8 -5 -4 -3 -3 -4 -5 -4 -5 -4 -4 -4 -4 -5 -4 -5 -4 -6 -6 -7 -8 -9 -11 -13 -17 -17 -14 -12 -9 -11 -20 -10 -3 -4 -13 -12 -1 6 2 0 0 0 1 -6 -3 -1 -1 -6 0 2 4 2 4 6 1 -2 1 2 -1 -3 -8 -9 -14 -17 -16 -20 -12 -8 -6 -8 -12 -12 -8 -4 -1 -2 0 -1 -6 -12 -11 -4 -2 -9 -22 -7 1 4 6 7 9 12 13 13 12 14 15 14 13 10 5 4 1 -4 -3 0 1 2 5 6 6 5 5 4 6 0 -5 -4 -8 -3 4 13 15 17 19 19 15 14 21 28 26 25 26 31 27 31 40 43 39 47 49 41 36 42 47 51 46 37 37 46 48 52 59 59 60 62 62 62 60 57 57 57 56 55 52 53 53 52 55 52 53 48 49 46 46 49 52 55 62 69 71 78 82 94 97 96 103 108 116 120 124 -2147483647 -2147483647 -2147483647 -2147483647 -2147483647 -2147483647 -2147483647 -2147483647 -2147483647 -2147483647 -2147483647 -2147483647 -2147483647 -2147483647 -2147483647 -2147483647
-3 -1 0 4 6 6 6 3 3 4 2 -2 -1 0 -2 -4 -3 -3 -3 -2 -3 -2 -3 -3 -3 -4 -5 -5 -6 -7 -8 -9 -11 -9 -6 -5 -4 -4 -4 -5 -7 -7 -6 -5 -4 -3 -5 -6 -6 -5 -5 -8 -10 -8 -7 -7 -9 -13 -16 -13 -10 -8 -4 -3 -3 -1 -9 -4 -5 -5 7 8 3 6 5 -1 -1 1 1 2 3 3 5 7 7 7 8 6 4 2 3 -3 -4 -4 -6 -12 -12 -11 -18 -10 -5 -2 -1 1 3 1 -1 0 3 4 -3 -11 -13 -1 2 0 -4 -18 -17 0 5 9 10 10 12 14 14 14 15 16 16 15 14 8 7 4 1 0 1 1 3 5 6 8 8 7 6 7 0 -6 1 -1 7 9 12 14 17 19 22 22 25 27 30 28 32 31 31 29 30 29 38 38 46 51 52 47 48 54 45 43 42 47 51 54 60 60 63 60 62 63 63 59 58 60 60 58 56 54 54 53 51 54 59 59 56 50 48 49 50 51 56 59 67 70 73 82 93 102 107 108 115 119 122 -2147483647 -2147483647 -2147483647 -2147483647 -2147483647 -2147483647 -2147483647 -2147483647 -2147483647 -2147483647 -2147483647 -2147483647 -2147483647 -2147483647 -2147483647 -2147483647 -2147483647
1 1 0 5 4 2 -2 1 1 2 2 -1 -2 -2 -4 -7 -5 -6 -5 -5 -4 -4 -4 -4 -5 -5 -5 -6 -9 -9 -8 -8 -9 -10 -8 -7 -5 -5 -5 -6 -8 -9 -9 -7 -5 -6 -6 -7 -6 -5 -5 -6 -8 -7 -7 -7 -10 -9 -10 -10 -10 -8 -4 -3 -2 1 -3 -5 0 3 11 14 11 9 3 -5 2 6 5 7 8 5 9 10 11 8 9 1 2 3 3 -1 0 -1 -3 -5 -5 -8 -18 -11 -6 -4 -1 1 6 9 13 16 12 3 2 7 0 0 5 2 -5 -15 -13 0 5 8 8 9 11 12 14 15 14 15 14 15 15 13 8 2 3 3 3 4 4 4 7 9 9 7 9 7 4 -6 2 0 9 11 13 16 17 19 21 19 23 24 30 32 33 31 28 28 34 32 35 42 42 47 51 54 55 57 50 52 46 50 52 55 61 64 64 64 62 62 63 58 61 62 61 59 57 57 55 53 53 55 60 64 64 56 57 54 56 58 62 70 73 74 84 82 86 94 104 115 118 122 -2147483647 -2147483647 -2147483647 -2147483647 -2147483647 -2147483647 -2147483647 -2147483647 -2147483647 -2147483647 -2147483647 -2147483647 -2147483647 -2147483647 -2147483647 -2147483647 -2147483647 -2147483647
1 3 3 3 3 0 -7 -2 0 0 1 -5 -6 -7 -7 -12 -9 -8 -7 -6 -6 -5 -6 -6 -7 -7 -7 -6 -8 -8 -8 -10 -11 -11 -13 -10 -8 -8 -7 -7 -9 -10 -10 -7 -6 -8 -7 -8 -7 -5 -8 -7 -7 -7 -7 -7 -8 -7 -11 -13 -13 -8 -5 -6 -4 -2 -1 2 5 7 11 16 17 7 5 8 6 11 10 12 13 13 13 12 9 9 8 2 -3 5 4 5 4 2 0 -3 -4 -7 -11 -13 -11 -9 -6 0 4 9 6 17 13 -2 2 17 14 1 4 4 -9 -10 -16 0 5 5 8 11 10 9 11 12 13 13 14 15 16 13 8 7 6 2 3 5 6 7 5 9 9 5 10 3 6 5 3 5 7 6 13 16 18 19 21 18 23 22 23 32 32 34 33 34 34 38 35 44 47 49 53 56 58 59 57 54 52 57 60 59 62 63 64 65 64 64 63 60 64 63 62 61 59 58 56 55 56 59 63 68 69 69 72 62 62 65 67 78 85 82 90 94 94 100 107 117 117 -2147483647 -2147483647 -2147483647 -2147483647 -2147483647 -2147483647 -2147483647 -2147483647 -2147483647 -2147483647 -2147483647 -2147483647 -2147483647 -2147483647 -2147483647 -2147483647 -2147483647 -2147483647 -2147483647
8 -3 -3 -1 1 1 -5 -7 -3 -1 -1 -9 -8 -14 -7 -7 -14 -12 -12 -12 -8 -7 -8 -8 -9 -11 -11 -9 -7 -8 -9 -11 -12 -12 -14 -13 -11 -10 -10 -10 -11 -10 -10 -10 -7 -8 -10 -11 -7 -5 -10 -8 -7 -6 -6 -8 -10 -11 -9 -13 -15 -7 -9 -16 -11 -6 -4 0 3 5 11 17 20 18 15 12 11 10 15 15 16 16 14 12 9 2 6 1 -5 -2 0 3 3 0 -11 -17 -7 -6 -10 -12 -11 -7 -3 1 1 3 10 18 8 -3 8 20 18 1 0 9 0 0 -21 -8 2 6 8 10 8 6 6 10 13 14 9 13 17 14 10 9 6 3 5 7 7 9 10 12 12 13 10 9 9 5 6 3 0 8 13 14 16 15 18 23 25 28 28 32 32 36 38 33 36 40 39 43 46 50 53 56 59 60 58 50 49 56 63 64 66 67 65 66 66 66 62 60 62 64 63 61 58 58 57 57 57 59 60 61 61 68 81 75 68 69 75 83 90 86 89 96 104 108 112 118 -2147483647 -2147483647 -2147483647 -2147483647 -2147483647 -2147483647 -2147483647 -2147483647 -2147483647 -2147483647 -2147483647 -2147483647 -2147483647 -2147483647 -2147483647 -2147483647 -2147483647 -2147483647 -2147483647 -2147483647
26 2 2 2 0 -8 -9 -5 -1 -2 -3 -14 -11 -16 -16 -11 -12 -18 -19 -21 -14 -8 -8 -10 -12 -15 -12 -11 -9 -9 -10 -12 -13 -14 -14 -15 -13 -13 -13 -14 -13 -11 -9 -8 -6 -6 -7 -7 -5 -3 -7 -10 -8 -7 -8 -9 -16 -19 -13 -13 -18 -17 -17 -21 -14 -2 -2 3 7 13 16 19 21 19 16 8 9 10 17 18 18 18 15 13 5 -3 0 3 -5 -11 -7 -1 0 -5 -18 -18 -13 -14 -12 -12 -3 5 4 2 14 11 9 21 23 14 17 23 24 16 5 13 9 6 -15 -15 -1 4 2 4 4 4 5 8 12 15 12 15 16 16 13 10 7 4 4 8 11 11 10 12 15 15 13 13 9 3 2 4 1 6 12 12 9 8 17 22 23 28 30 33 32 34 36 39 40 41 42 36 38 48 51 54 59 61 60 52 48 58 62 63 66 67 68 68 66 64 63 63 64 63 63 61 60 58 58 59 60 59 60 60 63 74 81 85 80 77 83 82 90 95 93 100 107 112 116 -2147483647 -2147483647 -2147483647 -2147483647 -2147483647 -2147483647 -2147483647 -2147483647 -2147483647 -2147483647 -2147483647 -2147483647 -2147483647 -2147483647 -2147483647 -2147483647 -2147483647 -2147483647 -2147483647 -2147483647 -2147483647
26 14 2 5 2 -5 -12 -3 -3 -6 -7 -10 -16 -16 -20 -15 -13 -16 -17 -22 -16 -10 -10 -11 -13 -14 -13 -11 -10 -11 -12 -15 -16 -18 -17 -15 -15 -16 -15 -18 -21 -13 -11 -9 -8 -8 -7 -6 -2 1 -8 -6 -8 -8 -4 -8 -21 -18 -15 -13 -17 -21 -23 -17 -14 17 7 3 7 10 14 17 21 17 16 14 15 16 16 19 20 20 18 14 10 4 4 10 6 -7 -17 -6 -1 -6 -19 -16 -12 -17 -26 5 12 10 15 12 18 16 11 27 33 30 27 29 28 23 22 16 7 -3 -11 -9 0 0 -2 -1 0 3 6 10 13 14 11 15 15 15 15 11 7 6 7 10 13 13 9 11 16 13 13 10 11 9 6 5 -2 9 12 11 0 10 13 18 22 25 28 32 33 29 29 35 40 44 46 45 41 42 43 46 55 62 61 60 60 59 57 59 64 67 69 64 64 64 63 66 66 66 65 63 63 60 61 62 61 62 61 64 68 69 74 88 94 94 96 86 91 98 102 106 111 116 -2147483647 -2147483647 -2147483647 -2147483647 -2147483647 -2147483647 -2147483647 -2147483647 -2147483647 -2147483647 -2147483647 -2147483647 -2147483647 -2147483647 -2147483647 -2147483647 -2147483647 -2147483647 -2147483647 -2147483647 -2147483647 -2147483647
28 23 8 10 11 2 -7 -8 -6 -3 -9 -12 -17 -21 -20 -22 -17 -17 -22 -24 -17 -13 -12 -11 -12 -13 -14 -13 -15 -13 -16 -16 -17 -18 -18 -18 -17 -15 -14 -20 -16 -15 -17 -9 -9 -9 -7 -1 5 2 -6 -5 3 10 -2 0 -16 -17 -16 -12 -15 -17 -23 -8 15 28 24 14 15 21 23 26 25 21 18 18 18 20 20 20 22 21 19 18 13 8 9 12 9 2 -12 -7 -1 -3 -11 -18 -18 -19 -16 5 22 30 33 34 27 23 35 43 39 44 38 33 24 22 12 8 3 -7 -20 -9 -3 -6 -8 -6 -6 -2 6 9 11 11 10 14 13 14 15 13 12 9 12 10 14 16 13 16 17 14 11 6 3 2 6 3 2 -2 9 9 8 11 14 17 21 24 27 29 31 24 27 33 35 41 46 49 51 49 53 53 55 62 62 66 67 66 61 63 61 61 68 70 67 66 64 66 67 66 67 66 64 63 63 63 63 63 65 67 68 73 80 81 85 94 100 100 95 100 106 115 117 -2147483647 -2147483647 -2147483647 -2147483647 -2147483647 -2147483647 -2147483647 -2147483647 -2147483647 -2147483647 -2147483647 -2147483647 -2147483647 -2147483647 -2147483647 -2147483647 -2147483647 -2147483647 -2147483647 -2147483647 -2147483647 -2147483647 -2147483647
29 27 20 20 1 1 -9 -13 -8 -5 -7 -12 -19 -23 -23 -23 -18 -16 -17 -19 -18 -19 -16 -14 -13 -14 -16 -15 -17 -14 -16 -18 -19 -19 -19 -18 -20 -16 -12 -14 -18 -19 -15 -3 3 5 1 -1 2 7 7 8 18 19 23 23 -3 -14 -10 -10 -10 -7 0 1 24 33 33 30 30 27 22 25 12 26 9 18 19 20 23 22 23 23 22 22 18 16 17 18 16 12 3 -7 -6 -8 -8 -26 -23 -1 11 18 24 31 31 42 38 36 41 48 49 48 32 28 21 14 13 4 -7 -16 -19 -8 -8 -8 -16 -12 -6 1 5 6 9 8 7 10 9 11 15 16 16 13 15 18 17 18 19 19 17 13 7 4 -2 6 8 3 -1 -3 5 4 0 5 6 13 20 23 27 30 30 22 23 30 33 42 46 48 42 45 54 58 58 59 63 67 69 69 68 70 67 69 71 71 68 66 64 66 67 67 67 68 66 65 64 65 64 67 70 72 75 74 82 89 93 94 94 106 106 105 112 117 -2147483647 -2147483647 -2147483647 -2147483647 -2147483647 -2147483647 -2147483647 -2147483647 -2147483647 -2147483647 -2147483647 -2147483647 -2147483647 -2147483647 -2147483647 -2147483647 -2147483647 -2147483647 -2147483647 -2147483647 -2147483647 -2147483647 -2147483647 -2147483647
31 30 29 22 3 -5 -12 -13 -7 -7 -10 -12 -15 -20 -22 -19 -15 -19 -20 -18 -17 -17 -14 -13 -15 -16 -18 -17 -18 -17 -15 -16 -17 -21 -21 -20 -18 -10 -4 -5 -20 -16 -10 -6 2 7 6 3 0 6 13 21 23 26 27 28 11 -10 -6 -17 -14 12 18 18 37 37 36 35 32 28 29 29 27 29 27 26 25 23 24 22 21 23 24 24 23 21 20 21 15 13 15 8 -12 -10 1 11 10 4 3 18 25 27 22 40 46 39 32 38 48 44 37 29 21 14 11 3 -5 -21 -22 -18 -14 -14 -20 -13 -8 1 3 -1 3 5 2 5 5 10 13 18 20 19 17 20 19 19 18 14 13 9 5 0 -3 0 5 -3 -6 -5 3 -2 3 0 8 16 22 25 24 26 29 22 24 24 31 39 42 42 35 39 50 48 52 59 63 68 71 66 72 71 68 71 74 73 69 67 65 68 69 70 70 70 69 68 69 68 70 71 72 75 82 86 86 86 91 98 102 104 107 112 115 -2147483647 -2147483647 -2147483647 -2147483647 -2147483647 -2147483647 -2147483647 -2147483647 -2147483647 -2147483647 -2147483647 -2147483647 -2147483647 -2147483647 -2147483647 -2147483647 -2147483647 -2147483647 -2147483647 -2147483647 -2147483647 -2147483647 -2147483647 -2147483647 -2147483647
33 31 30 21 4 0 -19 -13 -8 -11 -15 -16 -18 -21 -22 -23 -20 -22 -24 -24 -18 -16 -16 -15 -16 -19 -21 -22 -22 -19 -18 -18 -17 -17 -18 -20 -18 -15 -3 -1 -2 1 5 1 -6 -1 8 9 1 13 19 24 26 28 30 31 31 28 23 -2 4 30 26 41 42 40 39 36 31 27 31 31 32 31 30 29 28 24 23 13 19 23 25 26 25 23 23 22 23 19 15 -2 -7 -2 13 18 30 30 22 20 30 37 30 39 47 49 37 32 43 50 35 19 13 11 8 14 18 6 0 -5 -6 -15 -16 -12 -6 -5 0 -5 -3 -2 -1 -7 4 7 8 14 20 23 23 22 16 12 12 7 9 8 0 -5 -6 0 4 1 -7 -8 -6 -7 -4 -2 3 17 20 19 19 18 26 20 20 26 32 31 30 35 36 42 43 45 54 62 62 63 69 65 71 74 75 72 75 73 73 70 68 69 70 70 71 73 72 72 73 73 73 76 78 78 79 86 93 93 96 98 106 107 112 115 -2147483647 -2147483647 -2147483647 -2147483647 -2147483647 -2147483647 -2147483647 -2147483647 -2147483647 -2147483647 -2147483647 -2147483647 -2147483647 -2147483647 -2147483647 -2147483647 -2147483647 -2147483647 -2147483647 -2147483647 -2147483647 -2147483647 -2147483647 -2147483647 -2147483647 -2147483647
33 33 31 27 14 -3 -9 -5 -15 -13 -23 -21 -22 -20 -19 -19 -21 -26 -27 -24 -20 -18 -18 -16 -17 -23 -25 -27 -25 -22 -21 -20 -18 -18 -20 -23 -21 -14 -3 2 4 8 11 12 10 12 6 15 15 14 19 26 29 30 32 34 34 30 18 24 33 44 46 46 44 42 41 38 31 29 29 29 30 33 32 31 29 26 25 13 18 23 22 27 27 26 25 24 25 23 17 6 3 -3 22 29 34 36 22 16 14 36 43 46 48 50 53 53 53 54 48 32 33 23 19 24 16 13 22 25 13 3 7 -5 -12 -7 -5 -12 -11 -5 -1 3 1 1 4 13 21 26 25 22 21 11 5 -1 2 3 1 4 -4 -5 -3 2 -1 -6 -13 -8 -5 -4 -2 15 17 9 13 18 23 22 18 22 23 21 24 36 40 43 52 55 61 58 55 54 66 66 72 73 75 74 76 77 76 73 74 71 72 74 74 76 75 73 75 78 77 77 81 85 88 86 89 98 99 103 109 111 115 -2147483647 -2147483647 -2147483647 -2147483647 -2147483647 -2147483647 -2147483647 -2147483647 -2147483647 -2147483647 -2147483647 -2147483647 -2147483647 -2147483647 -2147483647 -2147483647 -2147483647 -2147483647 -2147483647 -2147483647 -2147483647 -2147483647 -2147483647 -2147483647 -2147483647 -2147483647 -2147483647
33 33 31 29 26 16 10 13 -7 -13 -20 -25 -23 -23 -25 -25 -23 -27 -28 -27 -21 -22 -22 -18 -17 -22 -26 -26 -25 -24 -25 -23 -21 -20 -18 -8 -10 -2 -1 3 6 8 11 13 13 15 16 20 22 23 26 28 30 32 33 34 36 39 37 36 41 46 47 46 45 43 42 41 39 37 34 35 35 34 33 32 31 29 28 25 18 21 24 26 28 28 27 27 26 25 22 14 4 2 27 33 36 38 34 27 30 43 42 45 48 50 53 54 54 53 51 47 37 25 25 24 36 28 19 10 10 12 21 8 -2 -9 -8 -2 -1 3 9 10 7 10 19 20 27 29 22 19 21 15 0 -4 2 9 9 2 -5 -7 -5 -4 -2 -18 -10 -6 -5 -4 -1 12 15 2 10 12 16 22 22 18 21 26 33 34 36 40 50 55 54 57 52 56 65 65 68 72 73 77 76 78 80 78 76 74 73 75 77 77 78 76 76 77 81 85 85 87 92 92 94 100 104 105 112 115 -2147483647 -2147483647 -2147483647 -2147483647 -2147483647 -2147483647 -2147483647 -2147483647 -2147483647 -2147483647 -2147483647 -2147483647 -2147483647 -2147483647 -2147483647 -2147483647 -2147483647 -2147483647 -2147483647 -2147483647 -2147483647 -2147483647 -2147483647 -2147483647 -2147483647 -2147483647 -2147483647 -2147483647
33 32 31 30 28 25 22 16 -6 -12 -14 -21 -23 -29 -29 -25 -25 -24 -26 -26 -22 -22 -20 -18 -19 -20 -21 -24 -27 -26 -26 -20 -18 -11 -5 -1 2 2 2 2 6 9 13 14 15 17 19 21 23 25 27 28 31 32 34 34 37 39 41 43 45 46 47 46 45 43 42 42 41 40 38 37 36 35 34 33 32 31 30 29 27 25 28 23 30 29 29 28 28 27 26 16 8 20 31 34 37 39 40 42 44 46 47 47 45 50 52 54 54 53 51 47 29 35 40 36 40 26 18 25 25 13 32 26 2 -1 7 11 6 2 12 12 8 6 12 25 29 31 25 26 22 14 3 4 4 13 12 9 3 10 8 2 4 -2 -1 6 10 -1 -1 10 10 9 9 14 15 19 22 17 22 27 31 31 34 41 50 49 48 49 48 55 62 64 68 71 74 77 80 82 83 83 78 76 75 76 78 81 78 78 78 81 82 86 93 95 95 97 98 104 107 110 114 -2147483647 -2147483647 -2147483647 -2147483647 -2147483647 -2147483647 -2147483647 -2147483647 -2147483647 -2147483647 -2147483647 -2147483647 -2147483647 -2147483647 -2147483647 -2147483647 -2147483647 -2147483647 -2147483647 -2147483647 -2147483647 -2147483647 -2147483647 -2147483647 -2147483647 -2147483647 -2147483647 -2147483647 -2147483647
32 30 30 31 29 27 24 10 -6 -13 -15 -19 -23 -25 -27 -26 -26 -26 -26 -25 -24 -22 -21 -20 -20 -20 -20 -22 -28 -29 -26 -12 -6 -3 0 0 2 4 5 6 9 11 14 16 17 18 19 22 24 25 27 29 31 33 34 35 38 40 41 43 44 45 45 45 44 44 42 42 41 40 39 38 36 35 34 34 33 32 31 31 30 30 31 31 31 30 30 30 29 29 28 28 28 28 33 35 37 39 40 42 44 45 47 48 50 51 52 53 52 52 50 49 46 45 45 44 42 40 38 38 31 28 35 32 18 -7 2 9 14 4 13 12 12 10 4 21 27 32 32 22 15 7 15 3 9 21 15 7 11 15 13 10 17 19 17 17 15 6 14 8 22 21 14 12 15 16 22 19 21 26 31 30 36 42 49 49 50 56 61 65 67 71 71 72 73 75 76 77 80 83 81 78 80 79 83 84 82 80 80 85 87 87 90 91 94 98 102 106 110 -2147483647 -2147483647 -2147483647 -2147483647 -2147483647 -2147483647 -2147483647 -2147483647 -2147483647 -2147483647 -2147483647 -2147483647 -2147483647 -2147483647 -2147483647 -2147483647 -2147483647 -2147483647 -2147483647 -2147483647 -2147483647 -2147483647 -2147483647 -2147483647 -2147483647 -2147483647 -2147483647 -2147483647 -2147483647 -2147483647 -2147483647
31 28 18 28 29 28 25 19 8 -10 -15 -18 -23 -24 -25 -26 -26 -26 -27 -25 -24 -21 -20 -22 -21 -22 -21 -20 -19 -20 -11 -6 -4 -2 0 1 2 4 6 8 10 12 14 16 18 18 20 22 24 26 28 30 31 32 34 36 38 40 41 42 43 43 43 43 44 43 42 42 41 40 40 38 37 35 34 33 33 32 32 31 31 31 31 31 32 31 31 31 30 30 30 31 32 33 35 36 37 38 40 42 43 41 36 40 45 47 48 52 51 51 51 50 49 47 46 45 43 39 41 40 39 35 38 37 32 15 4 13 11 18 15 12 14 8 12 15 17 26 35 30 21 13 17 17 25 22 13 6 14 22 20 17 25 27 27 26 24 22 10 20 29 35 23 25 12 6 20 19 19 27 30 30 38 42 45 48 49 56 66 70 71 71 73 74 74 76 79 81 81 84 86 86 84 83 84 88 86 85 83 86 90 89 94 96 99 103 107 109 -2147483647 -2147483647 -2147483647 -2147483647 -2147483647 -2147483647 -2147483647 -2147483647 -2147483647 -2147483647 -2147483647 -2147483647 -2147483647 -2147483647 -2147483647 -2147483647 -2147483647 -2147483647 -2147483647 -2147483647 -2147483647 -2147483647 -2147483647 -2147483647 -2147483647 -2147483647 -2147483647 -2147483647 -2147483647 -2147483647 -2147483647 -2147483647
28 27 16 19 24 27 26 23 11 -5 -15 -18 -21 -23 -25 -26 -26 -26 -24 -24 -22 -21 -22 -22 -23 -24 -22 -19 -12 -7 -7 -3 -4 -2 0 1 2 5 6 8 10 12 13 16 18 19 20 23 25 27 28 29 31 33 34 36 38 39 41 41 42 42 42 42 42 42 42 41 40 40 40 39 37 36 34 33 32 32 32 32 31 31 32 32 32 32 32 31 31 31 31 31 32 34 35 36 36 37 39 41 41 41 38 34 35 37 46 51 51 51 50 50 49 48 46 45 45 43 42 41 39 36 39 39 33 13 5 11 12 17 24 21 14 14 21 24 26 33 36 33 26 26 26 30 28 18 13 11 15 22 25 27 29 27 22 19 20 16 22 34 40 38 38 32 17 11 20 19 19 22 25 29 35 39 45 40 47 54 66 71 72 73 74 75 76 78 79 79 80 81 82 88 87 89 92 92 94 89 87 88 94 94 98 101 103 106 109 -2147483647 -2147483647 -2147483647 -2147483647 -2147483647 -2147483647 -2147483647 -2147483647 -2147483647 -2147483647 -2147483647 -2147483647 -2147483647 -2147483647 -2147483647 -2147483647 -2147483647 -2147483647 -2147483647 -2147483647 -2147483647 -2147483647 -2147483647 -2147483647 -2147483647 -2147483647 -2147483647 -2147483647 -2147483647 -2147483647 -2147483647 -2147483647 -2147483647
19 23 14 19 22 24 23 20 14 7 -1 -4 -4 -11 -18 -25 -25 -25 -25 -24 -23 -23 -24 -24 -24 -26 -26 -17 -7 -3 -1 0 -1 0 0 0 2 4 6 8 10 12 14 16 18 20 21 23 25 27 28 29 31 33 35 37 37 38 39 39 40 39 40 40 42 41 41 41 41 40 39 39 38 36 35 34 33 32 31 31 32 32 32 32 33 33 32 32 32 32 32 31 31 32 34 35 35 37 38 39 40 41 42 41 41 42 47 49 50 50 50 50 49 47 46 45 45 44 43 41 40 40 41 41 37 31 29 8 9 16 27 22 13 12 16 21 26 31 41 31 33 39 36 33 26 14 11 21 23 25 30 30 29 26 23 25 24 28 33 38 43 41 41 37 35 24 18 22 20 18 26 33 30 34 39 54 64 67 69 71 72 73 74 75 76 77 76 78 78 79 80 81 83 85 88 91 95 92 92 93 95 99 101 105 107 109 -2147483647 -2147483647 -2147483647 -2147483647 -2147483647 -2147483647 -2147483647 -2147483647 -2147483647 -2147483647 -2147483647 -2147483647 -2147483647 -2147483647 -2147483647 -2147483647 -2147483647 -2147483647 -2147483647 -2147483647 -2147483647 -2147483647 -2147483647 -2147483647 -2147483647 -2147483647 -2147483647 -2147483647 -2147483647 -2147483647 -2147483647 -2147483647 -2147483647 -2147483647
15 20 18 12 21 19 19 22 16 16 11 10 5 -3 -16 -25 -25 -26 -26 -26 -25 -25 -26 -24 -24 -25 -24 -16 -5 -1 0 1 1 1 0 1 2 2 4 6 8 11 14 16 18 20 21 23 25 26 27 30 32 33 34 35 36 38 38 39 39 39 39 39 40 40 40 40 40 40 39 39 38 37 36 35 34 33 31 31 31 31 32 32 33 33 33 33 33 32 32 31 31 32 32 33 34 35 38 39 40 42 42 43 44 45 47 48 49 49 49 49 48 47 46 45 44 43 42 40 40 40 41 42 41 40 37 23 11 18 27 25 19 14 14 24 32 40 42 33 42 43 36 30 28 21 16 19 24 33 35 35 29 30 27 26 30 35 32 40 43 40 38 36 24 28 36 26 19 41 48 51 54 53 54 60 65 67 69 70 72 73 73 75 75 75 77 78 79 81 81 82 85 88 91 90 91 95 97 95 98 100 104 107 108 -2147483647 -2147483647 -2147483647 -2147483647 -2147483647 -2147483647 -2147483647 -2147483647 -2147483647 -2147483647 -2147483647 -2147483647 -2147483647 -2147483647 -2147483647 -2147483647 -2147483647 -2147483647 -2147483647 -2147483647 -2147483647 -2147483647 -2147483647 -2147483647 -2147483647 -2147483647 -2147483647 -2147483647 -2147483647 -2147483647 -2147483647 -2147483647 -2147483647 -2147483647 -2147483647
20 24 21 13 15 19 17 18 20 19 15 8 3 -2 -9 -7 -14 -25 -27 -27 -27 -26 -26 -24 -26 -26 -22 -12 -6 -1 0 2 2 2 1 1 1 2 3 5 8 10 13 16 18 21 21 24 25 26 28 30 31 32 33 33 34 36 36 38 38 38 38 38 39 39 39 39 39 39 39 39 38 37 36 35 34 33 32 31 32 32 33 33 33 33 33 33 32 31 31 31 30 30 30 31 32 33 37 39 40 41 42 43 44 45 46 46 47 48 48 48 47 46 45 44 43 42 41 40 39 40 41 42 43 42 39 29 11 27 35 23 18 13 12 22 27 40 45 45 45 44 42 37 30 19 27 34 34 32 39 35 35 33 29 27 36 37 34 42 44 40 32 34 40 44 47 39 34 41 53 54 58 56 52 60 64 66 68 70 71 73 74 76 77 77 78 80 82 84 83 83 86 87 87 89 91 93 95 99 102 104 107 -2147483647 -2147483647 -2147483647 -2147483647 -2147483647 -2147483647 -2147483647 -2147483647 -2147483647 -2147483647 -2147483647 -2147483647 -2147483647 -2147483647 -2147483647 -2147483647 -2147483647 -2147483647 -2147483647 -2147483647 -2147483647 -2147483647 -2147483647 -2147483647 -2147483647 -2147483647 -2147483647 -2147483647 -2147483647 -2147483647 -2147483647 -2147483647 -2147483647 -2147483647 -2147483647 -2147483647 -2147483647
26 25 22 18 11 16 14 11 18 18 16 12 10 7 3 0 -6 -18 -20 -23 -19 -16 -14 -15 -20 -18 -17 -15 -6 0 1 2 3 4 3 3 2 2 2 5 8 10 13 15 18 20 22 24 24 26 28 29 30 31 32 32 33 33 34 35 36 36 36 37 37 38 38 38 38 38 38 38 38 38 37 36 35 33 32 32 32 32 33 33 33 34 33 33 32 31 31 30 30 29 29 29 30 33 36 37 39 40 41 42 44 44 45 46 47 47 48 47 46 45 43 42 41 41 40 40 39 40 41 42 44 43 42 38 30 36 38 29 12 13 15 28 26 33 38 43 45 40 35 36 36 37 36 35 37 39 40 41 37 31 28 29 37 43 42 42 41 43 41 36 46 48 48 49 49 49 55 57 57 55 51 62 64 66 68 70 71 73 74 76 78 79 80 82 83 87 87 87 88 92 91 94 95 97 99 101 104 107 -2147483647 -2147483647 -2147483647 -2147483647 -2147483647 -2147483647 -2147483647 -2147483647 -2147483647 -2147483647 -2147483647 -2147483647 -2147483647 -2147483647 -2147483647 -2147483647 -2147483647 -2147483647 -2147483647 -2147483647 -2147483647 -2147483647 -2147483647 -2147483647 -2147483647 -2147483647 -2147483647 -2147483647 -2147483647 -2147483647 -2147483647 -2147483647 -2147483647 -2147483647 -2147483647 -2147483647 -2147483647 -2147483647
24 23 18 14 9 13 10 12 16 14 15 13 11 4 0 -7 -13 -12 -11 -14 -13 -10 -8 -10 -12 -11 -12 -13 -5 0 1 2 4 5 4 5 4 4 4 5 7 10 12 14 17 19 22 24 25 26 27 28 29 29 30 31 32 32 33 33 34 34 34 35 36 37 37 37 38 38 38 38 38 38 37 36 35 34 33 33 33 32 33 33 33 34 33 33 31 31 30 29 29 28 29 30 31 32 33 34 35 38 40 41 42 43 44 45 45 46 47 47 45 43 40 39 40 41 40 39 38 40 42 43 44 44 43 34 32 37 41 44 45 48 49 46 31 31 38 48 46 36 36 39 40 40 40 39 35 37 40 41 38 33 32 35 39 42 42 42 41 41 41 44 48 48 48 47 53 50 56 56 57 50 59 63 65 67 69 70 72 73 75 76 78 80 83 84 85 87 90 91 90 92 95 95 97 99 102 103 106 -2147483647 -2147483647 -2147483647 -2147483647 -2147483647 -2147483647 -2147483647 -2147483647 -2147483647 -2147483647 -2147483647 -2147483647 -2147483647 -2147483647 -2147483647 -2147483647 -2147483647 -2147483647 -2147483647 -2147483647 -2147483647 -2147483647 -2147483647 -2147483647 -2147483647 -2147483647 -2147483647 -2147483647 -2147483647 -2147483647 -2147483647 -2147483647 -2147483647 -2147483647 -2147483647 -2147483647 -2147483647 -2147483647 -2147483647
17 17 19 18 10 8 6 6 13 11 13 11 9 7 0 -10 -8 -10 -9 -13 -10 -10 -6 -6 -7 -8 -11 -10 -10 -3 0 2 3 6 6 7 6 6 5 5 7 9 12 15 17 19 21 24 24 25 26 27 28 29 29 30 31 31 32 32 32 31 32 33 35 35 36 37 37 37 37 37 37 38 37 36 36 35 34 34 34 33 33 33 34 34 34 33 32 30 28 28 28 28 29 31 32 31 31 31 33 34 36 37 38 39 40 42 43 45 45 46 45 42 37 36 39 41 41 39 37 38 40 42 43 44 43 35 30 37 38 42 45 49 52 50 50 49 49 48 45 38 37 38 39 41 41 39 40 40 40 40 39 38 38 39 40 43 45 47 43 44 44 47 50 49 50 52 55 56 56 56 58 56 61 64 65 67 68 71 72 75 77 78 79 82 84 87 88 88 89 93 92 94 96 99 100 101 104 -2147483647 -2147483647 -2147483647 -2147483647 -2147483647 -2147483647 -2147483647 -2147483647 -2147483647 -2147483647 -2147483647 -2147483647 -2147483647 -2147483647 -2147483647 -2147483647 -2147483647 -2147483647 -2147483647 -2147483647 -2147483647 -2147483647 -2147483647 -2147483647 -2147483647 -2147483647 -2147483647 -2147483647 -2147483647 -2147483647 -2147483647 -2147483647 -2147483647 -2147483647 -2147483647 -2147483647 -2147483647 -2147483647 -2147483647 -2147483647 -2147483647
22 23 19 13 12 9 4 3 7 8 10 8 5 5 -2 -6 -7 -7 -6 -5 -6 -7 -6 -4 -6 -8 -7 -10 -12 -3 0 2 5 7 8 9 8 7 6 7 8 10 12 15 17 19 21 24 24 25 25 26 27 27 28 28 29 29 30 29 29 29 31 32 33 34 34 35 36 36 36 37 37 37 37 37 36 35 35 34 33 32 33 34 34 34 33 32 31 30 29 31 31 30 30 32 33 32 31 33 34 35 35 35 33 33 33 35 40 43 44 45 45 42 38 38 39 41 40 38 38 39 40 39 42 44 41 38 33 38 39 39 43 47 51 49 49 50 50 49 47 44 40 41 41 42 42 42 41 43 44 42 37 37 40 40 42 43 46 47 47 48 47 47 50 51 51 55 56 55 55 56 58 60 62 63 65 67 69 71 73 76 78 81 81 83 84 87 91 92 91 94 95 97 100 101 -2147483647 -2147483647 -2147483647 -2147483647 -2147483647 -2147483647 -2147483647 -2147483647 -2147483647 -2147483647 -2147483647 -2147483647 -2147483647 -2147483647 -2147483647 -2147483647 -2147483647 -2147483647 -2147483647 -2147483647 -2147483647 -2147483647 -2147483647 -2147483647 -2147483647 -2147483647 -2147483647 -2147483647 -2147483647 -2147483647 -2147483647 -2147483647 -2147483647 -2147483647 -2147483647 -2147483647 -2147483647 -2147483647 -2147483647 -2147483647 -2147483647 -2147483647 -2147483647 -2147483647
24 22 20 18 14 8 2 -1 -1 5 5 5 1 1 -5 -5 -3 -2 -2 -4 -3 -1 -1 -1 -3 -5 -5 -8 -8 -1 1 2 4 6 8 11 9 8 7 8 8 9 12 14 16 19 21 24 24 24 25 25 26 26 27 27 26 26 27 27 27 28 29 31 32 32 33 34 34 35 35 36 36 36 37 37 37 36 35 35 34 33 33 34 34 34 33 32 31 30 30 32 33 33 33 34 34 33 33 35 36 37 38 36 36 37 36 34 40 42 43 45 43 40 39 39 41 41 40 38 39 40 39 39 42 43 41 42 38 40 39 37 44 48 50 49 47 47 48 49 47 44 40 40 40 40 41 43 44 44 44 44 44 43 44 42 41 43 45 50 49 51 49 49 51 53 53 56 56 56 57 57 59 60 62 63 64 66 69 71 72 75 78 81 84 88 90 89 91 93 95 95 97 98 99 -2147483647 -2147483647 -2147483647 -2147483647 -2147483647 -2147483647 -2147483647 -2147483647 -2147483647 -2147483647 -2147483647 -2147483647 -2147483647 -2147483647 -2147483647 -2147483647 -2147483647 -2147483647 -2147483647 -2147483647 -2147483647 -2147483647 -2147483647 -2147483647 -2147483647 -2147483647 -2147483647 -2147483647 -2147483647 -2147483647 -2147483647 -2147483647 -2147483647 -2147483647 -2147483647 -2147483647 -2147483647 -2147483647 -2147483647 -2147483647 -2147483647 -2147483647 -2147483647 -2147483647 -2147483647
23 18 14 14 14 11 7 4 -1 0 2 1 -4 -2 -1 -1 -1 -1 -1 -3 -5 -3 -1 1 -3 -4 -5 -7 -8 -1 1 4 6 8 10 12 10 9 9 10 9 10 11 14 16 19 21 24 24 25 25 26 26 27 27 26 26 26 26 24 24 26 27 28 30 31 32 32 33 34 34 35 35 36 36 36 36 37 36 35 35 34 34 34 35 34 33 32 29 28 29 31 33 34 34 35 35 34 35 37 38 39 39 39 40 40 39 38 42 42 42 43 43 40 40 37 39 40 37 35 36 39 38 38 41 42 42 42 39 41 41 42 40 43 47 48 44 46 48 48 46 44 39 38 39 39 41 42 42 44 45 46 47 47 47 44 45 45 47 51 53 54 51 50 51 54 56 57 57 56 57 58 60 60 62 63 65 67 70 72 74 76 78 81 84 88 92 93 94 95 95 96 97 99 101 -2147483647 -2147483647 -2147483647 -2147483647 -2147483647 -2147483647 -2147483647 -2147483647 -2147483647 -2147483647 -2147483647 -2147483647 -2147483647 -2147483647 -2147483647 -2147483647 -2147483647 -2147483647 -2147483647 -2147483647 -2147483647 -2147483647 -2147483647 -2147483647 -2147483647 -2147483647 -2147483647 -2147483647 -2147483647 -2147483647 -2147483647 -2147483647 -2147483647 -2147483647 -2147483647 -2147483647 -2147483647 -2147483647 -2147483647 -2147483647 -2147483647 -2147483647 -2147483647 -2147483647 -2147483647
21 18 13 8 13 12 9 7 5 0 -7 -5 -8 -5 -3 -1 0 1 2 1 0 -2 0 2 -4 -8 -8 -11 -8 -4 -1 2 6 9 11 14 12 11 11 10 10 11 11 13 15 18 21 24 24 24 25 25 25 25 26 26 25 25 25 24 24 24 25 26 27 28 29 30 31 32 33 34 34 35 35 35 35 36 36 36 35 35 35 34 35 35 33 29 25 23 27 31 34 35 35 35 35 35 36 37 39 40 39 40 42 43 41 43 44 44 44 45 44 42 42 41 38 40 36 37 37 39 37 37 40 40 38 37 37 40 42 44 44 46 47 48 46 44 45 47 46 43 39 40 42 43 40 40 40 41 41 42 43 46 49 46 49 46 45 47 51 55 57 52 53 56 58 56 57 58 60 62 61 61 62 64 65 68 71 75 77 81 81 85 87 90 91 95 96 96 96 97 98 100 -2147483647 -2147483647 -2147483647 -2147483647 -2147483647 -2147483647 -2147483647 -2147483647 -2147483647 -2147483647 -2147483647 -2147483647 -2147483647 -2147483647 -2147483647 -2147483647 -2147483647 -2147483647 -2147483647 -2147483647 -2147483647 -2147483647 -2147483647 -2147483647 -2147483647 -2147483647 -2147483647 -2147483647 -2147483647 -2147483647 -2147483647 -2147483647 -2147483647 -2147483647 -2147483647 -2147483647 -2147483647 -2147483647 -2147483647 -2147483647 -2147483647 -2147483647 -2147483647 -2147483647 -2147483647 -2147483647
26 25 22 20 17 14 11 9 5 0 -4 -9 -7 -4 -3 -3 -2 -1 0 3 4 1 2 3 1 -1 -3 -4 0 1 2 5 8 10 13 15 13 13 12 11 13 11 11 14 14 17 20 24 24 24 23 23 23 23 22 22 21 21 22 23 24 25 25 27 28 29 29 29 29 30 31 32 33 34 34 35 35 35 35 35 35 35 35 35 35 34 33 31 29 27 28 32 34 36 36 35 34 34 35 37 39 40 40 40 41 42 43 43 43 44 44 44 44 44 44 43 43 42 41 40 39 40 40 40 40 39 39 40 39 40 41 43 42 45 44 46 46 45 45 47 47 47 44 43 44 45 41 40 40 39 39 41 42 45 49 51 52 53 52 48 51 58 59 54 55 59 61 58 59 60 64 65 64 64 64 65 67 68 71 75 78 82 85 89 91 94 96 97 97 96 96 97 100 -2147483647 -2147483647 -2147483647 -2147483647 -2147483647 -2147483647 -2147483647 -2147483647 -2147483647 -2147483647 -2147483647 -2147483647 -2147483647 -2147483647 -2147483647 -2147483647 -2147483647 -2147483647 -2147483647 -2147483647 -2147483647 -2147483647 -2147483647 -2147483647 -2147483647 -2147483647 -2147483647 -2147483647 -2147483647 -2147483647 -2147483647 -2147483647 -2147483647 -2147483647 -2147483647 -2147483647 -2147483647 -2147483647 -2147483647 -2147483647 -2147483647 -2147483647 -2147483647 -2147483647 -2147483647 -2147483647 -2147483647
27 26 25 23 20 15 14 10 4 -2 1 -1 -4 -2 -1 0 0 2 4 3 6 3 6 3 0 -2 -4 -4 0 2 5 6 7 10 13 16 17 15 15 14 15 15 14 16 17 19 22 24 24 22 21 21 21 21 21 21 20 21 23 24 25 26 26 27 29 30 30 30 30 30 30 32 33 33 33 33 33 33 33 34 35 35 35 35 34 33 31 30 27 28 31 33 35 37 37 35 32 32 33 36 38 40 40 41 41 41 41 42 42 42 43 43 42 42 42 43 42 41 41 40 39 39 40 39 39 38 39 40 40 41 42 43 44 45 45 46 46 46 46 46 47 48 46 46 47 46 46 45 47 46 45 44 43 44 45 46 46 50 56 58 56 57 62 62 59 57 60 64 63 65 67 69 69 67 66 68 70 73 76 78 81 84 86 89 92 94 97 98 98 96 96 -2147483647 -2147483647 -2147483647 -2147483647 -2147483647 -2147483647 -2147483647 -2147483647 -2147483647 -2147483647 -2147483647 -2147483647 -2147483647 -2147483647 -2147483647 -2147483647 -2147483647 -2147483647 -2147483647 -2147483647 -2147483647 -2147483647 -2147483647 -2147483647 -2147483647 -2147483647 -2147483647 -2147483647 -2147483647 -2147483647 -2147483647 -2147483647 -2147483647 -2147483647 -2147483647 -2147483647 -2147483647 -2147483647 -2147483647 -2147483647 -2147483647 -2147483647 -2147483647 -2147483647 -2147483647 -2147483647 -2147483647 -2147483647 -2147483647
26 25 25 24 22 20 14 9 5 5 2 5 0 2 3 2 3 5 6 8 10 9 5 3 3 0 -1 0 3 4 8 9 10 12 13 16 18 19 18 17 18 16 17 18 19 22 24 24 23 22 21 21 21 20 21 22 23 22 24 25 26 27 27 27 28 30 32 32 32 32 32 31 31 32 31 31 31 31 32 33 34 35 35 34 30 26 24 20 17 15 22 26 31 36 37 35 32 31 34 36 38 40 41 42 41 40 40 41 41 42 42 42 42 41 41 41 41 41 41 40 39 39 39 38 38 38 39 39 40 41 42 42 43 44 44 45 46 46 47 46 47 48 49 49 48 50 49 50 51 52 51 52 52 51 48 47 47 50 56 62 59 60 62 65 67 61 58 61 64 67 67 68 71 74 74 75 73 77 82 84 85 87 88 92 95 97 98 99 98 97 -2147483647 -2147483647 -2147483647 -2147483647 -2147483647 -2147483647 -2147483647 -2147483647 -2147483647 -2147483647 -2147483647 -2147483647 -2147483647 -2147483647 -2147483647 -2147483647 -2147483647 -2147483647 -2147483647 -2147483647 -2147483647 -2147483647 -2147483647 -2147483647 -2147483647 -2147483647 -2147483647 -2147483647 -2147483647 -2147483647 -2147483647 -2147483647 -2147483647 -2147483647 -2147483647 -2147483647 -2147483647 -2147483647 -2147483647 -2147483647 -2147483647 -2147483647 -2147483647 -2147483647 -2147483647 -2147483647 -2147483647 -2147483647 -2147483647 -2147483647
27 24 23 23 22 21 19 16 13 12 10 9 6 7 8 8 9 9 9 7 10 10 7 7 7 6 5 4 5 7 9 10 12 12 13 15 18 21 21 20 19 18 19 20 21 23 25 23 22 21 21 21 20 21 23 24 25 25 25 25 27 28 28 28 29 31 32 33 34 34 34 33 31 31 31 30 29 30 32 32 33 34 34 33 33 33 29 23 20 21 26 30 28 34 31 25 27 29 35 38 39 41 42 42 42 40 39 39 40 40 41 41 41 41 41 41 40 40 39 39 38 38 38 37 37 38 38 39 39 40 41 42 42 43 43 44 45 45 46 45 46 47 47 49 50 50 51 50 51 52 53 53 55 56 58 56 59 60 62 62 59 60 63 65 71 65 61 64 62 64 64 66 70 73 75 82 83 81 82 87 91 91 92 94 96 98 99 99 -2147483647 -2147483647 -2147483647 -2147483647 -2147483647 -2147483647 -2147483647 -2147483647 -2147483647 -2147483647 -2147483647 -2147483647 -2147483647 -2147483647 -2147483647 -2147483647 -2147483647 -2147483647 -2147483647 -2147483647 -2147483647 -2147483647 -2147483647 -2147483647 -2147483647 -2147483647 -2147483647 -2147483647 -2147483647 -2147483647 -2147483647 -2147483647 -2147483647 -2147483647 -2147483647 -2147483647 -2147483647 -2147483647 -2147483647 -2147483647 -2147483647 -2147483647 -2147483647 -2147483647 -2147483647 -2147483647 -2147483647 -2147483647 -2147483647 -2147483647 -2147483647 -2147483647
25 22 21 20 20 19 19 18 16 15 13 11 8 8 9 10 10 10 11 12 12 12 9 10 10 8 5 6 6 6 6 7 10 13 15 18 19 21 23 22 21 19 21 23 24 25 25 24 23 23 23 24 24 25 26 26 28 28 27 27 28 29 29 30 31 31 32 33 35 35 35 35 34 34 33 33 33 32 33 33 33 33 32 29 27 28 34 30 28 29 32 35 37 33 29 31 32 27 28 31 36 40 43 42 42 40 39 36 37 39 39 39 39 39 39 40 39 38 38 38 37 36 36 37 36 36 36 37 38 39 40 40 40 41 42 42 43 43 44 45 46 46 47 46 43 43 44 44 45 46 50 52 55 56 58 59 60 59 63 63 64 64 70 75 74 71 71 71 67 68 67 68 71 73 78 81 85 86 84 88 92 94 94 97 98 99 -2147483647 -2147483647 -2147483647 -2147483647 -2147483647 -2147483647 -2147483647 -2147483647 -2147483647 -2147483647 -2147483647 -2147483647 -2147483647 -2147483647 -2147483647 -2147483647 -2147483647 -2147483647 -2147483647 -2147483647 -2147483647 -2147483647 -2147483647 -2147483647 -2147483647 -2147483647 -2147483647 -2147483647 -2147483647 -2147483647 -2147483647 -2147483647 -2147483647 -2147483647 -2147483647 -2147483647 -2147483647 -2147483647 -2147483647 -2147483647 -2147483647 -2147483647 -2147483647 -2147483647 -2147483647 -2147483647 -2147483647 -2147483647 -2147483647 -2147483647 -2147483647 -2147483647 -2147483647 -2147483647
20 10 9 14 15 17 16 15 14 14 12 10 7 6 6 8 10 12 13 15 15 12 11 13 12 10 8 8 7 8 9 10 12 14 16 18 20 22 24 25 23 23 25 26 26 25 24 24 24 24 25 26 27 28 29 30 30 30 30 30 30 31 31 32 33 33 34 35 36 37 37 36 36 36 36 35 34 34 33 32 30 27 29 29 32 32 35 35 36 36 36 39 39 39 40 39 38 37 39 38 29 40 34 33 37 39 38 37 37 37 37 37 38 38 38 38 37 37 37 36 35 34 34 35 35 35 35 36 37 38 38 39 40 40 41 43 44 45 46 47 47 48 48 46 46 42 40 41 43 42 44 45 47 48 51 56 56 57 62 65 69 74 76 78 79 79 80 78 72 73 69 71 76 79 79 80 84 89 88 89 93 95 96 98 -2147483647 -2147483647 -2147483647 -2147483647 -2147483647 -2147483647 -2147483647 -2147483647 -2147483647 -2147483647 -2147483647 -2147483647 -2147483647 -2147483647 -2147483647 -2147483647 -2147483647 -2147483647 -2147483647 -2147483647 -2147483647 -2147483647 -2147483647 -2147483647 -2147483647 -2147483647 -2147483647 -2147483647 -2147483647 -2147483647 -2147483647 -2147483647 -2147483647 -2147483647 -2147483647 -2147483647 -2147483647 -2147483647 -2147483647 -2147483647 -2147483647 -2147483647 -2147483647 -2147483647 -2147483647 -2147483647 -2147483647 -2147483647 -2147483647 -2147483647 -2147483647 -2147483647 -2147483647 -2147483647 -2147483647 -2147483647
14 15 17 14 10 9 9 9 8 8 6 5 6 9 10 10 11 11 12 13 15 15 15 15 14 12 11 6 3 4 7 9 11 13 14 15 15 20 24 27 25 25 27 26 24 21 21 21 21 21 23 21 21 20 23 25 25 26 28 29 30 30 32 33 34 34 35 36 37 38 39 38 39 39 38 37 35 33 31 26 27 25 24 29 32 33 34 35 36 36 37 38 34 34 32 34 40 40 42 44 46 46 46 43 39 40 36 36 38 37 35 36 36 36 34 34 35 34 35 34 34 33 33 35 34 34 34 35 36 37 38 38 38 37 38 39 41 44 44 46 47 49 50 50 50 45 42 43 43 44 47 49 48 48 49 49 50 50 53 57 65 70 72 74 71 77 80 83 80 75 74 74 77 83 84 82 84 92 93 92 95 96 98 -2147483647 -2147483647 -2147483647 -2147483647 -2147483647 -2147483647 -2147483647 -2147483647 -2147483647 -2147483647 -2147483647 -2147483647 -2147483647 -2147483647 -2147483647 -2147483647 -2147483647 -2147483647 -2147483647 -2147483647 -2147483647 -2147483647 -2147483647 -2147483647 -2147483647 -2147483647 -2147483647 -2147483647 -2147483647 -2147483647 -2147483647 -2147483647 -2147483647 -2147483647 -2147483647 -2147483647 -2147483647 -2147483647 -2147483647 -2147483647 -2147483647 -2147483647 -2147483647 -2147483647 -2147483647 -2147483647 -2147483647 -2147483647 -2147483647 -2147483647 -2147483647 -2147483647 -2147483647 -2147483647 -2147483647 -2147483647 -2147483647
19 21 18 17 16 13 11 11 9 5 3 1 1 0 1 0 1 7 10 12 11 14 15 17 16 13 9 5 2 0 1 5 5 5 4 3 4 11 19 27 26 26 25 20 17 19 17 18 17 19 21 23 23 21 19 21 25 27 27 27 29 29 29 31 32 33 34 35 36 37 38 36 38 39 37 34 36 35 34 32 29 29 30 30 30 30 30 32 33 34 35 37 38 39 40 41 42 38 40 40 40 43 44 46 47 44 41 42 38 34 35 36 37 38 37 36 35 32 32 33 33 32 33 35 34 35 35 34 35 37 36 36 36 37 39 39 38 38 40 42 45 48 50 52 54 52 53 56 56 55 53 51 50 49 50 48 47 49 50 50 51 56 60 64 64 68 73 82 78 77 78 81 79 83 87 87 89 91 94 96 96 -2147483647 -2147483647 -2147483647 -2147483647 -2147483647 -2147483647 -2147483647 -2147483647 -2147483647 -2147483647 -2147483647 -2147483647 -2147483647 -2147483647 -2147483647 -2147483647 -2147483647 -2147483647 -2147483647 -2147483647 -2147483647 -2147483647 -2147483647 -2147483647 -2147483647 -2147483647 -2147483647 -2147483647 -2147483647 -2147483647 -2147483647 -2147483647 -2147483647 -2147483647 -2147483647 -2147483647 -2147483647 -2147483647 -2147483647 -2147483647 -2147483647 -2147483647 -2147483647 -2147483647 -2147483647 -2147483647 -2147483647 -2147483647 -2147483647 -2147483647 -2147483647 -2147483647 -2147483647 -2147483647 -2147483647 -2147483647 -2147483647 -2147483647 -2147483647
23 22 20 19 18 15 12 12 10 6 1 4 4 1 0 -1 -1 0 1 2 3 7 10 12 12 11 9 1 -3 -6 -8 -7 -5 -2 0 8 15 17 18 19 8 9 6 8 2 4 4 4 6 8 3 3 2 2 -1 4 13 17 26 32 33 33 32 30 28 29 30 32 33 36 37 39 40 41 41 40 41 37 35 34 31 29 29 29 28 28 28 30 29 30 32 34 37 39 39 40 42 43 44 45 45 45 46 45 47 45 39 41 40 36 35 36 36 38 35 36 36 35 35 35 35 34 33 33 34 35 38 39 38 39 37 39 39 40 41 43 43 43 44 46 47 45 47 51 52 56 58 56 53 51 51 50 47 47 46 47 51 54 56 62 63 58 61 67 69 72 77 83 82 77 81 85 85 88 91 92 91 94 96 98 -2147483647 -2147483647 -2147483647 -2147483647 -2147483647 -2147483647 -2147483647 -2147483647 -2147483647 -2147483647 -2147483647 -2147483647 -2147483647 -2147483647 -2147483647 -2147483647 -2147483647 -2147483647 -2147483647 -2147483647 -2147483647 -2147483647 -2147483647 -2147483647 -2147483647 -2147483647 -2147483647 -2147483647 -2147483647 -2147483647 -2147483647 -2147483647 -2147483647 -2147483647 -2147483647 -2147483647 -2147483647 -2147483647 -2147483647 -2147483647 -2147483647 -2147483647 -2147483647 -2147483647 -2147483647 -2147483647 -2147483647 -2147483647 -2147483647 -2147483647 -2147483647 -2147483647 -2147483647 -2147483647 -2147483647 -2147483647 -2147483647 -2147483647 -2147483647 -2147483647
24 22 21 21 14 11 12 12 9 6 4 7 7 4 6 8 7 12 12 11 14 15 17 17 12 8 6 5 4 3 -1 -1 0 2 2 1 6 10 15 19 15 13 5 9 5 0 -3 -2 1 6 8 14 18 13 7 4 4 12 25 30 33 34 33 33 32 33 33 35 37 37 38 39 40 41 43 41 38 34 33 32 31 29 28 27 26 26 26 27 27 31 33 35 37 38 38 40 42 43 44 46 47 48 49 50 49 49 47 46 44 41 41 41 41 42 41 40 38 37 37 36 36 37 37 35 34 35 36 37 41 40 40 42 41 43 45 45 47 45 46 48 51 50 50 52 56 59 55 53 52 52 50 53 56 57 53 56 56 63 69 69 70 71 67 70 74 76 81 86 81 82 84 87 91 92 93 94 95 97 -2147483647 -2147483647 -2147483647 -2147483647 -2147483647 -2147483647 -2147483647 -2147483647 -2147483647 -2147483647 -2147483647 -2147483647 -2147483647 -2147483647 -2147483647 -2147483647 -2147483647 -2147483647 -2147483647 -2147483647 -2147483647 -2147483647 -2147483647 -2147483647 -2147483647 -2147483647 -2147483647 -2147483647 -2147483647 -2147483647 -2147483647 -2147483647 -2147483647 -2147483647 -2147483647 -2147483647 -2147483647 -2147483647 -2147483647 -2147483647 -2147483647 -2147483647 -2147483647 -2147483647 -2147483647 -2147483647 -2147483647 -2147483647 -2147483647 -2147483647 -2147483647 -2147483647 -2147483647 -2147483647 -2147483647 -2147483647 -2147483647 -2147483647 -2147483647 -2147483647 -2147483647 -2147483647
25 25 24 22 15 15 17 15 14 13 13 15 14 12 10 6 5 14 15 14 15 19 21 19 19 15 10 6 1 -4 -9 -15 -18 -2 -12 -8 -2 1 11 15 5 3 2 1 1 12 12 19 24 26 24 29 32 36 35 33 23 13 11 14 22 29 20 15 14 18 24 29 32 34 36 33 29 29 38 35 32 33 31 30 34 32 30 27 25 26 26 28 28 31 33 35 37 38 39 40 42 44 45 45 47 47 48 49 49 49 50 49 49 47 45 46 44 44 43 41 38 37 38 38 38 39 40 41 40 40 41 42 45 45 46 46 45 48 48 49 49 50 52 53 52 54 54 54 59 60 58 57 54 54 57 58 60 64 67 68 68 71 73 80 79 78 78 78 77 79 83 83 89 86 87 91 94 94 96 97 -2147483647 -2147483647 -2147483647 -2147483647 -2147483647 -2147483647 -2147483647 -2147483647 -2147483647 -2147483647 -2147483647 -2147483647 -2147483647 -2147483647 -2147483647 -2147483647 -2147483647 -2147483647 -2147483647 -2147483647 -2147483647 -2147483647 -2147483647 -2147483647 -2147483647 -2147483647 -2147483647 -2147483647 -2147483647 -2147483647 -2147483647 -2147483647 -2147483647 -2147483647 -2147483647 -2147483647 -2147483647 -2147483647 -2147483647 -2147483647 -2147483647 -2147483647 -2147483647 -2147483647 -2147483647 -2147483647 -2147483647 -2147483647 -2147483647 -2147483647 -2147483647 -2147483647 -2147483647 -2147483647 -2147483647 -2147483647 -2147483647 -2147483647 -2147483647 -2147483647 -2147483647 -2147483647 -2147483647 -2147483647
25 25 24 23 23 21 22 18 14 11 12 13 12 16 14 11 13 16 18 16 15 10 8 13 5 1 -3 -2 -5 -2 -2 -3 -2 9 6 5 7 12 28 27 22 26 26 24 22 26 24 26 25 19 20 24 26 33 36 33 34 33 32 28 26 32 20 21 22 23 26 28 27 32 33 35 41 45 47 46 45 45 44 40 32 26 21 18 21 26 27 30 32 31 29 31 34 35 37 39 40 42 43 43 44 45 46 47 47 47 48 49 49 48 48 48 48 47 45 43 40 38 39 40 40 41 42 42 42 44 45 46 46 46 46 49 49 50 50 51 52 54 55 56 57 57 58 59 61 64 60 59 60 61 62 63 65 68 71 71 73 75 78 82 85 80 82 86 86 85 85 86 91 93 92 93 95 98 98 -2147483647 -2147483647 -2147483647 -2147483647 -2147483647 -2147483647 -2147483647 -2147483647 -2147483647 -2147483647 -2147483647 -2147483647 -2147483647 -2147483647 -2147483647 -2147483647 -2147483647 -2147483647 -2147483647 -2147483647 -2147483647 -2147483647 -2147483647 -2147483647 -2147483647 -2147483647 -2147483647 -2147483647 -2147483647 -2147483647 -2147483647 -2147483647 -2147483647 -2147483647 -2147483647 -2147483647 -2147483647 -2147483647 -2147483647 -2147483647 -2147483647 -2147483647 -2147483647 -2147483647 -2147483647 -2147483647 -2147483647 -2147483647 -2147483647 -2147483647 -2147483647 -2147483647 -2147483647 -2147483647 -2147483647 -2147483647 -2147483647 -2147483647 -2147483647 -2147483647 -2147483647 -2147483647 -2147483647 -2147483647 -2147483647
25 24 23 23 23 21 20 24 22 20 20 20 17 16 16 16 15 16 13 15 18 22 24 26 27 27 24 19 21 20 19 17 17 18 24 24 21 19 35 33 32 34 28 25 23 28 26 30 30 30 31 33 33 35 36 36 36 35 36 36 37 38 39 40 42 44 45 46 47 49 49 49 49 49 47 46 47 44 42 43 41 38 35 33 31 30 28 28 28 24 22 23 23 26 31 34 38 40 41 41 41 42 43 45 47 48 49 48 48 46 47 48 49 48 46 44 42 40 39 40 39 42 42 42 42 43 43 45 45 45 46 48 50 51 52 53 53 53 53 55 55 57 58 61 64 68 68 66 67 67 67 69 71 72 74 78 80 80 82 83 87 90 90 90 88 92 93 91 93 96 98 99 98 100 -2147483647 -2147483647 -2147483647 -2147483647 -2147483647 -2147483647 -2147483647 -2147483647 -2147483647 -2147483647 -2147483647 -2147483647 -2147483647 -2147483647 -2147483647 -2147483647 -2147483647 -2147483647 -2147483647 -2147483647 -2147483647 -2147483647 -2147483647 -2147483647 -2147483647 -2147483647 -2147483647 -2147483647 -2147483647 -2147483647 -2147483647 -2147483647 -2147483647 -2147483647 -2147483647 -2147483647 -2147483647 -2147483647 -2147483647 -2147483647 -2147483647 -2147483647 -2147483647 -2147483647 -2147483647 -2147483647 -2147483647 -2147483647 -2147483647 -2147483647 -2147483647 -2147483647 -2147483647 -2147483647 -2147483647 -2147483647 -2147483647 -2147483647 -2147483647 -2147483647 -2147483647 -2147483647 -2147483647 -2147483647 -2147483647 -2147483647
23 22 20 20 22 18 22 24 24 25 25 22 12 6 1 7 12 18 22 22 27 26 23 24 25 28 29 27 26 22 24 23 20 20 18 11 16 17 24 34 42 37 33 34 35 34 32 32 34 33 33 33 34 33 34 36 36 36 37 39 39 41 42 44 45 46 45 47 47 47 48 49 47 43 43 44 45 44 43 42 39 37 35 34 33 31 29 32 33 34 35 36 38 39 38 33 29 30 34 34 35 38 41 45 47 48 47 47 45 41 39 40 45 42 42 43 42 41 40 41 41 43 41 41 42 41 42 44 45 47 48 48 48 50 52 55 56 55 55 55 55 57 60 62 64 67 71 74 74 76 78 79 79 80 81 80 83 86 91 88 88 95 97 94 94 95 98 100 100 100 100 -2147483647 -2147483647 -2147483647 -2147483647 -2147483647 -2147483647 -2147483647 -2147483647 -2147483647 -2147483647 -2147483647 -2147483647 -2147483647 -2147483647 -2147483647 -2147483647 -2147483647 -2147483647 -2147483647 -2147483647 -2147483647 -2147483647 -2147483647 -2147483647 -2147483647 -2147483647 -2147483647 -2147483647 -2147483647 -2147483647 -2147483647 -2147483647 -2147483647 -2147483647 -2147483647 -2147483647 -2147483647 -2147483647 -2147483647 -2147483647 -2147483647 -2147483647 -2147483647 -2147483647 -2147483647 -2147483647 -2147483647 -2147483647 -2147483647 -2147483647 -2147483647 -2147483647 -2147483647 -2147483647 -2147483647 -2147483647 -2147483647 -2147483647 -2147483647 -2147483647 -2147483647 -2147483647 -2147483647 -2147483647 -2147483647 -2147483647 -2147483647 -2147483647 -2147483647
21 22 23 23 20 22 24 25 25 25 25 26 26 25 25 25 26 25 27 28 28 20 11 10 17 25 29 30 29 29 29 26 23 22 19 18 18 19 27 37 46 43 41 40 38 39 36 36 34 35 33 32 32 32 33 34 36 38 39 38 39 40 41 43 44 45 45 45 45 43 41 43 45 42 44 43 43 40 35 35 36 34 30 29 27 25 26 30 31 32 31 32 35 36 38 44 46 46 43 40 34 27 28 37 43 44 43 42 41 44 44 44 42 31 27 30 34 35 35 36 38 39 40 41 42 42 43 44 45 46 46 48 50 51 52 55 59 58 57 56 59 63 63 63 65 66 68 70 71 78 78 79 82 84 85 91 93 87 92 93 92 93 99 103 104 103 103 102 103 104 -2147483647 -2147483647 -2147483647 -2147483647 -2147483647 -2147483647 -2147483647 -2147483647 -2147483647 -2147483647 -2147483647 -2147483647 -2147483647 -2147483647 -2147483647 -2147483647 -2147483647 -2147483647 -2147483647 -2147483647 -2147483647 -2147483647 -2147483647 -2147483647 -2147483647 -2147483647 -2147483647 -2147483647 -2147483647 -2147483647 -2147483647 -2147483647 -2147483647 -2147483647 -2147483647 -2147483647 -2147483647 -2147483647 -2147483647 -2147483647 -2147483647 -2147483647 -2147483647 -2147483647 -2147483647 -2147483647 -2147483647 -2147483647 -2147483647 -2147483647 -2147483647 -2147483647 -2147483647 -2147483647 -2147483647 -2147483647 -2147483647 -2147483647 -2147483647 -2147483647 -2147483647 -2147483647 -2147483647 -2147483647 -2147483647 -2147483647 -2147483647 -2147483647 -2147483647 -2147483647
13 18 20 13 14 17 18 23 24 25 26 25 25 25 26 27 28 27 27 29 31 31 28 28 28 29 30 33 32 30 25 20 20 17 15 15 18 27 34 41 46 45 44 44 43 41 40 39 38 36 34 32 31 30 31 34 36 38 39 40 37 34 35 36 40 34 32 34 19 22 18 29 39 45 45 45 42 42 37 32 33 30 25 23 20 24 28 19 24 28 23 27 28 29 32 35 36 42 46 45 48 49 46 40 37 37 36 36 31 33 35 47 47 41 37 36 35 35 35 36 35 35 35 35 35 37 40 42 45 48 49 50 50 54 55 59 61 62 60 60 62 66 68 69 72 72 73 73 78 76 78 80 84 88 90 92 101 96 98 100 101 103 101 101 104 106 107 -2147483647 -2147483647 -2147483647 -2147483647 -2147483647 -2147483647 -2147483647 -2147483647 -2147483647 -2147483647 -2147483647 -2147483647 -2147483647 -2147483647 -2147483647 -2147483647 -2147483647 -2147483647 -2147483647 -2147483647 -2147483647 -2147483647 -2147483647 -2147483647 -2147483647 -2147483647 -2147483647 -2147483647 -2147483647 -2147483647 -2147483647 -2147483647 -2147483647 -2147483647 -2147483647 -2147483647 -2147483647 -2147483647 -2147483647 -2147483647 -2147483647 -2147483647 -2147483647 -2147483647 -2147483647 -2147483647 -2147483647 -2147483647 -2147483647 -2147483647 -2147483647 -2147483647 -2147483647 -2147483647 -2147483647 -2147483647 -2147483647 -2147483647 -2147483647 -2147483647 -2147483647 -2147483647 -2147483647 -2147483647 -2147483647 -2147483647 -2147483647 -2147483647 -2147483647 -2147483647 -2147483647 -2147483647 -2147483647
31 28 19 12 13 14 17 22 23 24 25 24 25 26 29 28 30 31 31 31 31 32 32 33 34 33 32 33 34 32 29 23 14 12 9 9 8 18 28 36 42 43 46 45 44 43 41 38 36 37 37 35 32 32 34 35 38 40 41 42 42 40 37 31 33 29 20 21 25 26 37 42 49 52 51 50 42 36 28 27 32 34 35 37 30 29 39 32 26 29 28 25 27 33 26 27 30 36 39 38 40 44 49 51 51 53 54 47 49 51 52 52 53 48 43 42 41 42 44 42 42 42 43 44 39 41 41 41 44 49 53 53 53 54 57 58 63 68 66 67 69 72 74 75 73 73 79 78 85 82 82 85 88 89 92 95 100 103 102 105 105 106 106 107 109 -2147483647 -2147483647 -2147483647 -2147483647 -2147483647 -2147483647 -2147483647 -2147483647 -2147483647 -2147483647 -2147483647 -2147483647 -2147483647 -2147483647 -2147483647 -2147483647 -2147483647 -2147483647 -2147483647 -2147483647 -2147483647 -2147483647 -2147483647 -2147483647 -2147483647 -2147483647 -2147483647 -2147483647 -2147483647 -2147483647 -2147483647 -2147483647 -2147483647 -2147483647 -2147483647 -2147483647 -2147483647 -2147483647 -2147483647 -2147483647 -2147483647 -2147483647 -2147483647 -2147483647 -2147483647 -2147483647 -2147483647 -2147483647 -2147483647 -2147483647 -2147483647 -2147483647 -2147483647 -2147483647 -2147483647 -2147483647 -2147483647 -2147483647 -2147483647 -2147483647 -2147483647 -2147483647 -2147483647 -2147483647 -2147483647 -2147483647 -2147483647 -2147483647 -2147483647 -2147483647 -2147483647 -2147483647 -2147483647 -2147483647 -2147483647
35 36 35 25 19 20 21 19 20 22 24 24 26 29 30 31 31 31 31 31 31 30 30 32 33 34 34 35 35 33 34 33 31 24 16 18 17 19 23 26 31 33 34 34 34 32 32 33 35 38 36 35 35 35 37 38 40 41 44 45 47 47 44 44 47 47 48 49 51 54 56 56 56 53 48 47 43 39 35 33 38 44 46 48 48 47 46 40 39 42 41 41 35 40 36 29 27 28 34 36 37 41 43 43 49 57 53 53 52 55 62 51 55 54 52 50 46 43 39 42 47 46 42 46 50 53 52 49 49 50 54 57 58 58 59 61 64 69 72 74 75 76 78 80 83 85 87 88 89 87 85 91 91 93 97 100 101 102 105 107 108 109 -2147483647 -2147483647 -2147483647 -2147483647 -2147483647 -2147483647 -2147483647 -2147483647 -2147483647 -2147483647 -2147483647 -2147483647 -2147483647 -2147483647 -2147483647 -2147483647 -2147483647 -2147483647 -2147483647 -2147483647 -2147483647 -2147483647 -2147483647 -2147483647 -2147483647 -2147483647 -2147483647 -2147483647 -2147483647 -2147483647 -2147483647 -2147483647 -2147483647 -2147483647 -2147483647 -2147483647 -2147483647 -2147483647 -2147483647 -2147483647 -2147483647 -2147483647 -2147483647 -2147483647 -2147483647 -2147483647 -2147483647 -2147483647 -2147483647 -2147483647 -2147483647 -2147483647 -2147483647 -2147483647 -2147483647 -2147483647 -2147483647 -2147483647 -2147483647 -2147483647 -2147483647 -2147483647 -2147483647 -2147483647 -2147483647 -2147483647 -2147483647 -2147483647 -2147483647 -2147483647 -2147483647 -2147483647 -2147483647 -2147483647 -2147483647 -2147483647 -2147483647 -2147483647
27 36 38 32 28 30 32 25 24 26 27 27 29 28 30 29 29 28 28 28 30 32 34 34 34 33 34 36 37 36 39 38 38 39 38 34 36 38 38 41 44 39 30 26 27 25 24 32 37 38 37 37 37 38 39 40 42 43 46 47 49 50 52 53 54 55 56 57 54 52 52 53 51 49 48 47 46 46 48 49 49 51 51 50 47 47 49 49 51 49 50 48 48 47 45 41 43 39 42 40 40 39 41 47 53 52 49 49 52 56 60 60 64 68 66 63 57 53 47 45 44 49 52 50 47 50 57 60 60 59 59 59 62 64 65 67 69 71 75 78 80 82 85 87 90 92 95 97 98 100 98 96 93 93 97 100 102 107 108 109 -2147483647 -2147483647 -2147483647 -2147483647 -2147483647 -2147483647 -2147483647 -2147483647 -2147483647 -2147483647 -2147483647 -2147483647 -2147483647 -2147483647 -2147483647 -2147483647 -2147483647 -2147483647 -2147483647 -2147483647 -2147483647 -2147483647 -2147483647 -2147483647 -2147483647 -2147483647 -2147483647 -2147483647 -2147483647 -2147483647 -2147483647 -2147483647 -2147483647 -2147483647 -2147483647 -2147483647 -2147483647 -2147483647 -2147483647 -2147483647 -2147483647 -2147483647 -2147483647 -2147483647 -2147483647 -2147483647 -2147483647 -2147483647 -2147483647 -2147483647 -2147483647 -2147483647 -2147483647 -2147483647 -2147483647 -2147483647 -2147483647 -2147483647 -2147483647 -2147483647 -2147483647 -2147483647 -2147483647 -2147483647 -2147483647 -2147483647 -2147483647 -2147483647 -2147483647 -2147483647 -2147483647 -2147483647 -2147483647 -2147483647 -2147483647 -2147483647 -2147483647 -2147483647 -2147483647 -2147483647
34 29 37 40 38 36 33 32 26 23 24 24 28 24 23 22 19 17 18 19 23 30 34 34 33 33 34 36 34 36 36 39 40 42 43 45 45 46 45 47 47 49 47 46 42 41 38 37 38 38 38 39 40 41 42 43 44 45 47 48 51 50 50 53 54 55 54 56 57 57 59 61 63 61 60 55 54 55 48 48 42 39 44 49 48 49 50 51 48 45 46 47 49 51 50 48 51 52 51 48 48 47 46 48 53 49 44 47 51 56 63 64 67 66 68 71 64 63 61 55 47 46 50 55 57 56 53 62 64 65 64 65 64 67 69 72 73 75 77 -2147483647 -2147483647 -2147483647 -2147483647 -2147483647 -2147483647 -2147483647 -2147483647 -2147483647 -2147483647 105 106 106 107 107 105 107 110 110 -2147483647 -2147483647 -2147483647 -2147483647 -2147483647 -2147483647 -2147483647 -2147483647 -2147483647 -2147483647 -2147483647 -2147483647 -2147483647 -2147483647 -2147483647 -2147483647 -2147483647 -2147483647 -2147483647 -2147483647 -2147483647 -2147483647 -2147483647 -2147483647 -2147483647 -2147483647 -2147483647 -2147483647 -2147483647 -2147483647 -2147483647 -2147483647 -2147483647 -2147483647 -2147483647 -2147483647 -2147483647 -2147483647 -2147483647 -2147483647 -2147483647 -2147483647 -2147483647 -2147483647 -2147483647 -2147483647 -2147483647 -2147483647 -2147483647 -2147483647 -2147483647 -2147483647 -2147483647 -2147483647 -2147483647 -2147483647 -2147483647 -2147483647 -2147483647 -2147483647 -2147483647 -2147483647 -2147483647 -2147483647 -2147483647 -2147483647 -2147483647 -2147483647 -2147483647 -2147483647 -2147483647 -2147483647 -2147483647 -2147483647 -2147483647 -2147483647 -2147483647 -2147483647 -2147483647 -2147483647 -2147483647 -2147483647
43 41 38 36 40 38 37 35 32 24 20 24 28 25 22 22 22 23 23 25 30 34 33 31 30 31 33 35 34 35 36 35 38 40 41 43 43 43 48 49 46 50 50 46 42 38 36 35 38 37 37 41 42 42 43 43 45 43 46 46 51 53 54 52 50 51 48 52 49 53 54 51 60 62 63 67 68 63 60 52 57 51 48 48 53 46 46 51 50 51 50 50 51 51 51 51 51 49 51 50 51 54 56 58 57 54 52 51 52 55 59 59 61 64 61 69 75 72 68 64 61 54 52 53 54 59 62 64 66 67 68 69 72 72 73 75 77 -2147483647 -2147483647 -2147483647 -2147483647 -2147483647 -2147483647 -2147483647 -2147483647 -2147483647 -2147483647 -2147483647 -2147483647 -2147483647 -2147483647 -2147483647 -2147483647 -2147483647 -2147483647 -2147483647 -2147483647 -2147483647 -2147483647 -2147483647 -2147483647 -2147483647 -2147483647 -2147483647 -2147483647 -2147483647 -2147483647 -2147483647 -2147483647 -2147483647 -2147483647 -2147483647 -2147483647 -2147483647 -2147483647 -2147483647 -2147483647 -2147483647 -2147483647 -2147483647 -2147483647 -2147483647 -2147483647 -2147483647 -2147483647 -2147483647 -2147483647 -2147483647 -2147483647 -2147483647 -2147483647 -2147483647 -2147483647 -2147483647 -2147483647 -2147483647 -2147483647 -2147483647 -2147483647 -2147483647 -2147483647 -2147483647 -2147483647 -2147483647 -2147483647 -2147483647 -2147483647 -2147483647 -2147483647 -2147483647 -2147483647 -2147483647 -2147483647 -2147483647 -2147483647 -2147483647 -2147483647 -2147483647 -2147483647 -2147483647 -2147483647 -2147483647 -2147483647 -2147483647 -2147483647 -2147483647 -2147483647 -2147483647 -2147483647 -2147483647 -2147483647 -2147483647 -2147483647 -2147483647 -2147483647 -2147483647 -2147483647 -2147483647 -2147483647 -2147483647
47 46 43 35 31 40 41 38 37 35 28 27 29 26 25 28 28 29 31 33 34 34 33 32 32 33 35 34 34 34 36 36 39 39 41 42 44 47 50 50 49 46 41 39 38 35 32 33 34 36 36 35 40 41 43 42 46 43 48 47 47 53 54 55 64 59 61 57 59 61 68 61 65 69 68 69 69 69 69 67 67 66 64 63 60 58 52 46 41 46 44 47 48 50 49 51 50 48 49 51 55 55 57 55 54 54 55 53 56 57 59 57 56 57 63 67 73 75 71 70 73 70 62 60 56 58 60 63 65 66 69 72 74 77 79 79 -2147483647 -2147483647 -2147483647 -2147483647 -2147483647 -2147483647 -2147483647 -2147483647 -2147483647 -2147483647 -2147483647 -2147483647 -2147483647 -2147483647 -2147483647 -2147483647 -2147483647 -2147483647 -2147483647 -2147483647 -2147483647 -2147483647 -2147483647 -2147483647 -2147483647 -2147483647 -2147483647 -2147483647 -2147483647 -2147483647 -2147483647 -2147483647 -2147483647 -2147483647 -2147483647 -2147483647 -2147483647 -2147483647 -2147483647 -2147483647 -2147483647 -2147483647 -2147483647 -2147483647 -2147483647 -2147483647 -2147483647 -2147483647 -2147483647 -2147483647 -2147483647 -2147483647 -2147483647 -2147483647 -2147483647 -2147483647 -2147483647 -2147483647 -2147483647 -2147483647 -2147483647 -2147483647 -2147483647 -2147483647 -2147483647 -2147483647 -2147483647 -2147483647 -2147483647 -2147483647 -2147483647 -2147483647 -2147483647 -2147483647 -2147483647 -2147483647 -2147483647 -2147483647 -2147483647 -2147483647 -2147483647 -2147483647 -2147483647 -2147483647 -2147483647 -2147483647 -2147483647 -2147483647 -2147483647 -2147483647 -2147483647 -2147483647 -2147483647 -2147483647 -2147483647 -2147483647 -2147483647 -2147483647 -2147483647 -2147483647 -2147483647 -2147483647 -2147483647 -2147483647
47 43 45 43 40 32 36 40 39 39 33 29 29 29 34 35 37 36 32 24 18 18 27 32 34 34 33 34 35 36 37 38 39 39 41 45 47 49 51 54 51 47 40 41 38 38 40 42 40 39 44 40 44 36 45 42 46 47 46 48 57 53 65 61 70 66 70 70 72 71 72 71 71 72 71 72 71 71 70 69 68 68 64 60 57 58 55 58 53 52 52 48 45 46 48 47 50 51 56 56 54 53 55 56 60 62 60 61 58 57 60 59 58 61 63 67 71 76 78 79 76 71 69 67 66 64 63 66 66 67 68 70 74 79 82 83 -2147483647 -2147483647 -2147483647 -2147483647 -2147483647 -2147483647 -2147483647 -2147483647 -2147483647 -2147483647 -2147483647 -2147483647 -2147483647 -2147483647 -2147483647 -2147483647 -2147483647 -2147483647 -2147483647 -2147483647 -2147483647 -2147483647 -2147483647 -2147483647 -2147483647 -2147483647 -2147483647 -2147483647 -2147483647 -2147483647 -2147483647 -2147483647 -2147483647 -2147483647 -2147483647 -2147483647 -2147483647 -2147483647 -2147483647 -2147483647 -2147483647 -2147483647 -2147483647 -2147483647 -2147483647 -2147483647 -2147483647 -2147483647 -2147483647 -2147483647 -2147483647 -2147483647 -2147483647 -2147483647 -2147483647 -2147483647 -2147483647 -2147483647 -2147483647 -2147483647 -2147483647 -2147483647 -2147483647 -2147483647 -2147483647 -2147483647 -2147483647 -2147483647 -2147483647 -2147483647 -2147483647 -2147483647 -2147483647 -2147483647 -2147483647 -2147483647 -2147483647 -2147483647 -2147483647 -2147483647 -2147483647 -2147483647 -2147483647 -2147483647 -2147483647 -2147483647 -2147483647 -2147483647 -2147483647 -2147483647 -2147483647 -2147483647 -2147483647 -2147483647 -2147483647 -2147483647 -2147483647 -2147483647 -2147483647 -2147483647 -2147483647 -2147483647 -2147483647 -2147483647
50 48 51 49 47 48 38 26 26 31 30 27 30 36 36 33 38 32 24 22 16 17 23 23 28 29 24 26 26 32 33 33 30 30 29 34 36 40 44 49 45 40 44 47 45 45 46 51 52 55 53 52 56 56 58 61 63 65 67 68 73 72 72 76 77 77 77 76 75 74 74 73 73 73 72 73 73 72 71 71 71 71 69 68 67 66 63 64 60 59 58 57 53 52 55 48 49 52 48 53 57 60 63 63 60 61 65 67 67 66 60 58 59 65 68 70 73 73 77 81 82 76 76 73 72 73 72 70 70 70 71 73 75 79 84 -2147483647 -2147483647 -2147483647 -2147483647 -2147483647 -2147483647 -2147483647 -2147483647 -2147483647 -2147483647 -2147483647 -2147483647 -2147483647 -2147483647 -2147483647 -2147483647 -2147483647 -2147483647 -2147483647 -2147483647 -2147483647 -2147483647 -2147483647 -2147483647 -2147483647 -2147483647 -2147483647 -2147483647 -2147483647 -2147483647 -2147483647 -2147483647 -2147483647 -2147483647 -2147483647 -2147483647 -2147483647 -2147483647 -2147483647 -2147483647 -2147483647 -2147483647 -2147483647 -2147483647 -2147483647 -2147483647 -2147483647 -2147483647 -2147483647 -2147483647 -2147483647 -2147483647 -2147483647 -2147483647 -2147483647 -2147483647 -2147483647 -2147483647 -2147483647 -2147483647 -2147483647 -2147483647 -2147483647 -2147483647 -2147483647 -2147483647 -2147483647 -2147483647 -2147483647 -2147483647 -2147483647 -2147483647 -2147483647 -2147483647 -2147483647 -2147483647 -2147483647 -2147483647 -2147483647 -2147483647 -2147483647 -2147483647 -2147483647 -2147483647 -2147483647 -2147483647 -2147483647 -2147483647 -2147483647 -2147483647 -2147483647 -2147483647 -2147483647 -2147483647 -2147483647 -2147483647 -2147483647 -2147483647 -2147483647 -2147483647 -2147483647 -2147483647 -2147483647 -2147483647 -2147483647
50 50 51 52 54 52 50 45 40 37 28 24 31 30 29 30 39 38 32 36 41 38 40 40 40 38 36 34 33 32 27 31 29 29 32 39 42 46 50 56 55 53 57 54 52 54 59 60 60 60 64 65 65 65 66 68 69 71 75 79 83 83 83 82 82 82 81 79 77 76 75 75 74 74 74 74 73 73 73 73 73 72 72 71 71 72 70 67 65 64 63 62 60 61 61 60 61 61 59 59 57 58 58 59 63 68 70 70 70 72 70 67 66 67 71 73 76 81 84 84 85 84 84 83 81 78 77 76 73 73 75 75 77 81 84 87 90 -2147483647 -2147483647 -2147483647 -2147483647 -2147483647 -2147483647 -2147483647 -2147483647 -2147483647 -2147483647 -2147483647 -2147483647 -2147483647 -2147483647 -2147483647 -2147483647 -2147483647 -2147483647 -2147483647 -2147483647 -2147483647 -2147483647 -2147483647 -2147483647 -2147483647 -2147483647 -2147483647 -2147483647 -2147483647 -2147483647 -2147483647 -2147483647 -2147483647 -2147483647 -2147483647 -2147483647 -2147483647 -2147483647 -2147483647 -2147483647 -2147483647 -2147483647 -2147483647 -2147483647 -2147483647 -2147483647 -2147483647 -2147483647 -2147483647 -2147483647 -2147483647 -2147483647 -2147483647 -2147483647 -2147483647 -2147483647 -2147483647 -2147483647 -2147483647 -2147483647 -2147483647 -2147483647 -2147483647 -2147483647 -2147483647 -2147483647 -2147483647 -2147483647 -2147483647 -2147483647 -2147483647 -2147483647 -2147483647 -2147483647 -2147483647 -2147483647 -2147483647 -2147483647 -2147483647 -2147483647 -2147483647 -2147483647 -2147483647 -2147483647 -2147483647 -2147483647 -2147483647 -2147483647 -2147483647 -2147483647 -2147483647 -2147483647 -2147483647 -2147483647 -2147483647 -2147483647 -2147483647 -2147483647 -2147483647 -2147483647 -2147483647 -2147483647 -2147483647
49 48 49 51 53 56 56 54 55 56 56 55 57 57 55 53 51 50 48 44 46 49 48 43 39 37 38 39 41 42 41 43 44 46 45 47 48 52 56 59 59 60 63 58 56 55 58 62 67 69 68 74 71 72 70 71 74 75 78 81 83 85 -2147483647 84 83 82 82 81 80 78 77 76 75 75 74 74 74 74 74 75 76 77 77 -2147483647 -2147483647 -2147483647 -2147483647 -2147483647 -2147483647 -2147483647 69 64 64 66 64 65 68 69 69 70 71 70 69 71 69 67 67 71 75 77 78 79 79 79 79 79 81 83 88 -2147483647 -2147483647 -2147483647 -2147483647 -2147483647 -2147483647 -2147483647 -2147483647 84 82 82 82 83 83 84 86 89 91 -2147483647 -2147483647 -2147483647 -2147483647 -2147483647 -2147483647 -2147483647 -2147483647 -2147483647 -2147483647 -2147483647 -2147483647 -2147483647 -2147483647 -2147483647 -2147483647 -2147483647 -2147483647 -2147483647 -2147483647 -2147483647 -2147483647 -2147483647 -2147483647 -2147483647 -2147483647 -2147483647 -2147483647 -2147483647 -2147483647 -2147483647 -2147483647 -2147483647 -2147483647 -2147483647 -2147483647 -2147483647 -2147483647 -2147483647 -2147483647 -2147483647 -2147483647 -2147483647 -2147483647 -2147483647 -2147483647 -2147483647 -2147483647 -2147483647 -2147483647 -2147483647 -2147483647 -2147483647 -2147483647 -2147483647 -2147483647 -2147483647 -2147483647 -2147483647 -2147483647 -2147483647 -2147483647 -2147483647 -2147483647 -2147483647 -2147483647 -2147483647 -2147483647 -2147483647 -2147483647 -2147483647 -2147483647 -2147483647 -2147483647 -2147483647 -2147483647 -2147483647 -2147483647 -2147483647 -2147483647 -2147483647 -2147483647 -2147483647 -2147483647 -2147483647 -2147483647 -2147483647 -2147483647 -2147483647 -2147483647 -2147483647 -2147483647 -2147483647 -2147483647 -2147483647 -2147483647 -2147483647 -2147483647 -2147483647 -2147483647 -2147483647 -2147483647 -2147483647
44 49 51 53 56 57 58 58 59 60 61 60 61 59 55 51 51 47 46 48 49 50 49 50 46 46 44 44 46 46 46 48 49 47 47 50 52 53 56 57 62 65 66 63 61 60 63 70 74 78 78 80 78 81 77 75 78 80 82 84 -2147483647 -2147483647 -2147483647 -2147483647 -2147483647 -2147483647 -2147483647 -2147483647 80 79 79 77 76 76 75 75 75 75 75 76 77 78 -2147483647 -2147483647 -2147483647 -2147483647 -2147483647 -2147483647 -2147483647 -2147483647 -2147483647 -2147483647 -2147483647 -2147483647 -2147483647 -2147483647 -2147483647 78 75 76 73 75 75 75 77 77 77 76 76 78 81 84 85 86 87 89 90 91 92 -2147483647 -2147483647 -2147483647 -2147483647 -2147483647 -2147483647 -2147483647 -2147483647 -2147483647 -2147483647 -2147483647 -2147483647 -2147483647 -2147483647 89 90 91 -2147483647 -2147483647 -2147483647 -2147483647 -2147483647 -2147483647 -2147483647 -2147483647 -2147483647 -2147483647 -2147483647 -2147483647 -2147483647 -2147483647 -2147483647 -2147483647 -2147483647 -2147483647 -2147483647 -2147483647 -2147483647 -2147483647 -2147483647 -2147483647 -2147483647 -2147483647 -2147483647 -2147483647 -2147483647 -2147483647 -2147483647 -2147483647 -2147483647 -2147483647 -2147483647 -2147483647 -2147483647 -2147483647 -2147483647 -2147483647 -2147483647 -2147483647 -2147483647 -2147483647 -2147483647 -2147483647 -2147483647 -2147483647 -2147483647 -2147483647 -2147483647 -2147483647 -2147483647 -2147483647 -2147483647 -2147483647 -2147483647 -2147483647 -2147483647 -2147483647 -2147483647 -2147483647 -2147483647 -2147483647 -2147483647 -2147483647 -2147483647 -2147483647 -2147483647 -2147483647 -2147483647 -2147483647 -2147483647 -2147483647 -2147483647 -2147483647 -2147483647 -2147483647 -2147483647 -2147483647 -2147483647 -2147483647 -2147483647 -2147483647 -2147483647 -2147483647 -2147483647 -2147483647 -2147483647 -2147483647 -2147483647 -2147483647 -2147483647 -2147483647 -2147483647 -2147483647 -2147483647 -2147483647 -2147483647 -2147483647 -2147483647 -2147483647 -2147483647 -2147483647
53 56 56 57 53 56 58 60 60 60 60 62 62 60 57 54 51 50 52 51 52 52 53 53 51 49 46 45 46 46 49 48 48 49 49 52 55 57 58 60 63 67 66 64 62 62 67 73 77 80 81 83 -2147483647 -2147483647 -2147483647 -2147483647 -2147483647 -2147483647 -2147483647 -2147483647 -2147483647 -2147483647 -2147483647 -2147483647 -2147483647 -2147483647 -2147483647 -2147483647 -2147483647 -2147483647 -2147483647 -2147483647 -2147483647 -2147483647 -2147483647 -2147483647 -2147483647 76 76 76 77 80 -2147483647 -2147483647 -2147483647 -2147483647 -2147483647 -2147483647 -2147483647 -2147483647 -2147483647 -2147483647 -2147483647 -2147483647 -2147483647 -2147483647 -2147483647 -2147483647 -2147483647 -2147483647 -2147483647 -2147483647 83 79 81 82 81 83 83 82 82 84 87 91 93 94 95 95 -2147483647 -2147483647 -2147483647 -2147483647 -2147483647 -2147483647 -2147483647 -2147483647 -2147483647 -2147483647 -2147483647 -2147483647 -2147483647 -2147483647 -2147483647 -2147483647 -2147483647 -2147483647 -2147483647 -2147483647 -2147483647 -2147483647 -2147483647 -2147483647 -2147483647 -2147483647 -2147483647 -2147483647 -2147483647 -2147483647 -2147483647 -2147483647 -2147483647 -2147483647 -2147483647 -2147483647 -2147483647 -2147483647 -2147483647 -2147483647 -2147483647 -2147483647 -2147483647 -2147483647 -2147483647 -2147483647 -2147483647 -2147483647 -2147483647 -2147483647 -2147483647 -2147483647 -2147483647 -2147483647 -2147483647 -2147483647 -2147483647 -2147483647 -2147483647 -2147483647 -2147483647 -2147483647 -2147483647 -2147483647 -2147483647 -2147483647 -2147483647 -2147483647 -2147483647 -2147483647 -2147483647 -2147483647 -2147483647 -2147483647 -2147483647 -2147483647 -2147483647 -2147483647 -2147483647 -2147483647 -2147483647 -2147483647 -2147483647 -2147483647 -2147483647 -2147483647 -2147483647 -2147483647 -2147483647 -2147483647 -2147483647 -2147483647 -2147483647 -2147483647 -2147483647 -2147483647 -2147483647 -2147483647 -2147483647 -2147483647 -2147483647 -2147483647 -2147483647 -2147483647 -2147483647 -2147483647 -2147483647 -2147483647 -2147483647 -2147483647 -2147483647 -2147483647 -2147483647 -2147483647 -2147483647 -2147483647 -2147483647 -2147483647 -2147483647 -2147483647 -2147483647 -2147483647
56 55 57 57 56 56 58 58 61 60 62 64 63 61 58 57 55 53 55 55 54 53 53 53 52 51 51 50 50 50 51 51 52 52 52 53 57 59 62 63 65 69 68 69 70 70 69 69 74 78 85 -2147483647 -2147483647 -2147483647 -2147483647 -2147483647 -2147483647 -2147483647 -2147483647 -2147483647 -2147483647 -2147483647 -2147483647 -2147483647 -2147483647 -2147483647 -2147483647 -2147483647 -2147483647 -2147483647 -2147483647 -2147483647 -2147483647 -2147483647 -2147483647 -2147483647 -2147483647 -2147483647 -2147483647 -2147483647 -2147483647 -2147483647 -2147483647 -2147483647 -2147483647 -2147483647 -2147483647 -2147483647 -2147483647 -2147483647 -2147483647 -2147483647 -2147483647 -2147483647 -2147483647 -2147483647 -2147483647 -2147483647 -2147483647 -2147483647 -2147483647 -2147483647 -2147483647 -2147483647 -2147483647 -2147483647 87 86 85 87 89 90 88 90 94 98 98 -2147483647 -2147483647 -2147483647 -2147483647 -2147483647 -2147483647 -2147483647 -2147483647 -2147483647 -2147483647 -2147483647 -2147483647 -2147483647 -2147483647 -2147483647 -2147483647 -2147483647 -2147483647 -2147483647 -2147483647 -2147483647 -2147483647 -2147483647 -2147483647 -2147483647 -2147483647 -2147483647 -2147483647 -2147483647 -2147483647 -2147483647 -2147483647 -2147483647 -2147483647 -2147483647 -2147483647 -2147483647 -2147483647 -2147483647 -2147483647 -2147483647 -2147483647 -2147483647 -2147483647 -2147483647 -2147483647 -2147483647 -2147483647 -2147483647 -2147483647 -2147483647 -2147483647 -2147483647 -2147483647 -2147483647 -2147483647 -2147483647 -2147483647 -2147483647 -2147483647 -2147483647 -2147483647 -2147483647 -2147483647 -2147483647 -2147483647 -2147483647 -2147483647 -2147483647 -2147483647 -2147483647 -2147483647 -2147483647 -2147483647 -2147483647 -2147483647 -2147483647 -2147483647 -2147483647 -2147483647 -2147483647 -2147483647 -2147483647 -2147483647 -2147483647 -2147483647 -2147483647 -2147483647 -2147483647 -2147483647 -2147483647 -2147483647 -2147483647 -2147483647 -2147483647 -2147483647 -2147483647 -2147483647 -2147483647 -2147483647 -2147483647 -2147483647 -2147483647 -2147483647 -2147483647 -2147483647 -2147483647 -2147483647 -2147483647 -2147483647 -2147483647 -2147483647 -2147483647 -2147483647 -2147483647 -2147483647 -2147483647 -2147483647 -2147483647 -2147483647 -2147483647 -2147483647 -2147483647
55 55 58 57 57 57 58 59 60 61 63 64 64 63 62 61 59 56 56 58 57 56 56 56 55 54 53 53 53 53 54 53 53 54 56 57 57 60 62 65 66 68 69 70 71 72 74 76 78 79 82 87 -2147483647 -2147483647 -2147483647 -2147483647 -2147483647 -2147483647 -2147483647 -2147483647 -2147483647 -2147483647 -2147483647 -2147483647 -2147483647 -2147483647 -2147483647 -2147483647 -2147483647 -2147483647 -2147483647 -2147483647 -2147483647 -2147483647 -2147483647 -2147483647 -2147483647 -2147483647 -2147483647 -2147483647 -2147483647 -2147483647 -2147483647 -2147483647 -2147483647 -2147483647 -2147483647 -2147483647 -2147483647 -2147483647 -2147483647 -2147483647 -2147483647 -2147483647 -2147483647 -2147483647 -2147483647 -2147483647 -2147483647 -2147483647 -2147483647 -2147483647 -2147483647 -2147483647 -2147483647 -2147483647 -2147483647 -2147483647 92 91 93 95 94 95 96 98 102 -2147483647 -2147483647 -2147483647 -2147483647 -2147483647 -2147483647 -2147483647 -2147483647 -2147483647 -2147483647 -2147483647 -2147483647 -2147483647 -2147483647 -2147483647 -2147483647 -2147483647 -2147483647 -2147483647 -2147483647 -2147483647 -2147483647 -2147483647 -2147483647 -2147483647 -2147483647 -2147483647 -2147483647 -2147483647 -2147483647 -2147483647 -2147483647 -2147483647 -2147483647 -2147483647 -2147483647 -2147483647 -2147483647 -2147483647 -2147483647 -2147483647 -2147483647 -2147483647 -2147483647 -2147483647 -2147483647 -2147483647 -2147483647 -2147483647 -2147483647 -2147483647 -2147483647 -2147483647 -2147483647 -2147483647 -2147483647 -2147483647 -2147483647 -2147483647 -2147483647 -2147483647 -2147483647 -2147483647 -2147483647 -2147483647 -2147483647 -2147483647 -2147483647 -2147483647 -2147483647 -2147483647 -2147483647 -2147483647 -2147483647 -2147483647 -2147483647 -2147483647 -2147483647 -2147483647 -2147483647 -2147483647 -2147483647 -2147483647 -2147483647 -2147483647 -2147483647 -2147483647 -2147483647 -2147483647 -2147483647 -2147483647 -2147483647 -2147483647 -2147483647 -2147483647 -2147483647 -2147483647 -2147483647 -2147483647 -2147483647 -2147483647 -2147483647 -2147483647 -2147483647 -2147483647 -2147483647 -2147483647 -2147483647 -2147483647 -2147483647 -2147483647 -2147483647 -2147483647 -2147483647 -2147483647 -2147483647 -2147483647 -2147483647 -2147483647 -2147483647 -2147483647 -2147483647 -2147483647
57 57 57 57 58 57 58 61 63 64 66 66 67 65 63 61 59 58 58 59 60 59 58 59 57 57 57 56 56 56 56 57 58 58 59 60 59 59 61 64 66 70 72 73 76 77 79 82 -2147483647 -2147483647 -2147483647 -2147483647 -2147483647 -2147483647 -2147483647 -2147483647 -2147483647 -2147483647 -2147483647 -2147483647 -2147483647 -2147483647 -2147483647 -2147483647 -2147483647 -2147483647 -2147483647 -2147483647 -2147483647 -2147483647 -2147483647 -2147483647 -2147483647 -2147483647 -2147483647 -2147483647 -2147483647 -2147483647 -2147483647 -2147483647 -2147483647 -2147483647 -2147483647 -2147483647 -2147483647 -2147483647 -2147483647 -2147483647 -2147483647 -2147483647 -2147483647 -2147483647 -2147483647 -2147483647 -2147483647 -2147483647 -2147483647 -2147483647 -2147483647 -2147483647 -2147483647 -2147483647 -2147483647 -2147483647 -2147483647 -2147483647 -2147483647 -2147483647 -2147483647 -2147483647 -2147483647 -2147483647 -2147483647 -2147483647 -2147483647 -2147483647 104 -2147483647 -2147483647 -2147483647 -2147483647 -2147483647 -2147483647 -2147483647 -2147483647 -2147483647 -2147483647 -2147483647 -2147483647 -2147483647 -2147483647 -2147483647 -2147483647 -2147483647 -2147483647 -2147483647 -2147483647 -2147483647 -2147483647 -2147483647 -2147483647 -2147483647 -2147483647 -2147483647 -2147483647 -2147483647 -2147483647 -2147483647 -2147483647 -2147483647 -2147483647 -2147483647 -2147483647 -2147483647 -2147483647 -2147483647 -2147483647 -2147483647 -2147483647 -2147483647 -2147483647 -2147483647 -2147483647 -2147483647 -2147483647 -2147483647 -2147483647 -2147483647 -2147483647 -2147483647 -2147483647 -2147483647 -2147483647 -2147483647 -2147483647 -2147483647 -2147483647 -2147483647 -2147483647 -2147483647 -2147483647 -2147483647 -2147483647 -2147483647 -2147483647 -2147483647 -2147483647 -2147483647 -2147483647 -2147483647 -2147483647 -2147483647 -2147483647 -2147483647 -2147483647 -2147483647 -2147483647 -2147483647 -2147483647 -2147483647 -2147483647 -2147483647 -2147483647 -2147483647 -2147483647 -2147483647 -2147483647 -2147483647 -2147483647 -2147483647 -2147483647 -2147483647 -2147483647 -2147483647 -2147483647 -2147483647 -2147483647 -2147483647 -2147483647 -2147483647 -2147483647 -2147483647 -2147483647 -2147483647 -2147483647 -2147483647 -2147483647 -2147483647 -2147483647 -2147483647 -2147483647 -2147483647 -2147483647 -2147483647 -2147483647 -2147483647 -2147483647 -2147483647 -2147483647 -2147483647
60 59 60 61 62 60 61 63 65 65 65 66 68 68 66 64 63 62 63 63 62 62 61 61 61 59 58 56 57 58 59 60 59 60 61 61 63 64 65 66 67 72 77 79 78 80 83 -2147483647 -2147483647 -2147483647 -2147483647 -2147483647 -2147483647 -2147483647 -2147483647 -2147483647 -2147483647 -2147483647 -2147483647 -2147483647 -2147483647 -2147483647 -2147483647 -2147483647 -2147483647 -2147483647 -2147483647 -2147483647 -2147483647 -2147483647 -2147483647 -2147483647 -2147483647 -2147483647 -2147483647 -2147483647 -2147483647 -2147483647 -2147483647 -2147483647 -2147483647 -2147483647 -2147483647 -2147483647 -2147483647 -2147483647 -2147483647 -2147483647 -2147483647 -2147483647 -2147483647 -2147483647 -2147483647 -2147483647 -2147483647 -2147483647 -2147483647 -2147483647 -2147483647 -2147483647 -2147483647 -2147483647 -2147483647 -2147483647 -2147483647 -2147483647 -2147483647 -2147483647 -2147483647 -2147483647 -2147483647 -2147483647 -2147483647 -2147483647 -2147483647 -2147483647 -2147483647 -2147483647 -2147483647 -2147483647 -2147483647 -2147483647 -2147483647 -2147483647 -2147483647 -2147483647 -2147483647 -2147483647 -2147483647 -2147483647 -2147483647 -2147483647 -2147483647 -2147483647 -2147483647 -2147483647 -2147483647 -2147483647 -2147483647 -2147483647 -2147483647 -2147483647 -2147483647 -2147483647 -2147483647 -2147483647 -2147483647 -2147483647 -2147483647 -2147483647 -2147483647 -2147483647 -2147483647 -2147483647 -2147483647 -2147483647 -2147483647 -2147483647 -2147483647 -2147483647 -2147483647 -2147483647 -2147483647 -2147483647 -2147483647 -2147483647 -2147483647 -2147483647 -2147483647 -2147483647 -2147483647 -2147483647 -2147483647 -2147483647 -2147483647 -2147483647 -2147483647 -2147483647 -2147483647 -2147483647 -2147483647 -2147483647 -2147483647 -2147483647 -2147483647 -2147483647 -2147483647 -2147483647 -2147483647 -2147483647 -2147483647 -2147483647 -2147483647 -2147483647 -2147483647 -2147483647 -2147483647 -2147483647 -2147483647 -2147483647 -2147483647 -2147483647 -2147483647 -2147483647 -2147483647 -2147483647 -2147483647 -2147483647 -2147483647 -2147483647 -2147483647 -2147483647 -2147483647 -2147483647 -2147483647 -2147483647 -2147483647 -2147483647 -2147483647 -2147483647 -2147483647 -2147483647 -2147483647 -2147483647 -2147483647 -2147483647 -2147483647 -2147483647 -2147483647 -2147483647 -2147483647 -2147483647 -2147483647 -2147483647 -2147483647 -2147483647 -2147483647 -2147483647 -2147483647 -2147483647
64 65 64 66 65 65 64 64 64 64 64 66 68 69 69 67 67 65 66 65 65 63 59 60 63 58 56 57 57 57 57 60 63 64 63 63 64 64 65 66 68 69 73 79 81 82 84 -2147483647 -2147483647 -2147483647 -2147483647 -2147483647 -2147483647 -2147483647 -2147483647 -2147483647 -2147483647 -2147483647 -2147483647 -2147483647 -2147483647 -2147483647 -2147483647 -2147483647 -2147483647 -2147483647 -2147483647 -2147483647 -2147483647 -2147483647 -2147483647 -2147483647 -2147483647 -2147483647 -2147483647 -2147483647 -2147483647 -2147483647 -2147483647 -2147483647 -2147483647 -2147483647 -2147483647 -2147483647 -2147483647 -2147483647 -2147483647 -2147483647 -2147483647 -2147483647 -2147483647 -2147483647 -2147483647 -2147483647 -2147483647 -2147483647 -2147483647 -2147483647 -2147483647 -2147483647 -2147483647 -2147483647 -2147483647 -2147483647 -2147483647 -2147483647 -2147483647 -2147483647 -2147483647 -2147483647 -2147483647 -2147483647 -2147483647 -2147483647 -2147483647 -2147483647 -2147483647 -2147483647 -2147483647 -2147483647 -2147483647 -2147483647 -2147483647 -2147483647 -2147483647 -2147483647 -2147483647 -2147483647 -2147483647 -2147483647 -2147483647 -2147483647 -2147483647 -2147483647 -2147483647 -2147483647 -2147483647 -2147483647 -2147483647 -2147483647 -2147483647 -2147483647 -2147483647 -2147483647 -2147483647 -2147483647 -2147483647 -2147483647 -2147483647 -2147483647 -2147483647 -2147483647 -2147483647 -2147483647 -2147483647 -2147483647 -2147483647 -2147483647 -2147483647 -2147483647 -2147483647 -2147483647 -2147483647 -2147483647 -2147483647 -2147483647 -2147483647 -2147483647 -2147483647 -2147483647 -2147483647 -2147483647 -2147483647 -2147483647 -2147483647 -2147483647 -2147483647 -2147483647 -2147483647 -2147483647 -2147483647 -2147483647 -2147483647 -2147483647 -2147483647 -2147483647 -2147483647 -2147483647 -2147483647 -2147483647 -2147483647 -2147483647 -2147483647 -2147483647 -2147483647 -2147483647 -2147483647 -2147483647 -2147483647 -2147483647 -2147483647 -2147483647 -2147483647 -2147483647 -2147483647 -2147483647 -2147483647 -2147483647 -2147483647 -2147483647 -2147483647 -2147483647 -2147483647 -2147483647 -2147483647 -2147483647 -2147483647 -2147483647 -2147483647 -2147483647 -2147483647 -2147483647 -2147483647 -2147483647 -2147483647 -2147483647 -2147483647 -2147483647 -2147483647 -2147483647 -2147483647 -2147483647 -2147483647 -2147483647 -2147483647 -2147483647 -2147483647 -2147483647 -2147483647 -2147483647
66 66 68 69 70 71 70 68 68 69 67 68 66 64 70 70 70 70 68 68 67 64 63 64 63 60 59 59 58 58 58 60 63 67 68 69 69 69 69 67 67 70 75 79 83 84 -2147483647 -2147483647 -2147483647 -2147483647 -2147483647 -2147483647 -2147483647 -2147483647 -2147483647 -2147483647 -2147483647 -2147483647 -2147483647 -2147483647 -2147483647 -2147483647 -2147483647 -2147483647 -2147483647 -2147483647 -2147483647 -2147483647 -2147483647 -2147483647 -2147483647 -2147483647 -2147483647 -2147483647 -2147483647 -2147483647 -2147483647 -2147483647 -2147483647 -2147483647 -2147483647 -2147483647 -2147483647 -2147483647 -2147483647 -2147483647 -2147483647 -2147483647 -2147483647 -2147483647 -2147483647 -2147483647 -2147483647 -2147483647 -2147483647 -2147483647 -2147483647 -2147483647 -2147483647 -2147483647 -2147483647 -2147483647 -2147483647 -2147483647 -2147483647 -2147483647 -2147483647 -2147483647 -2147483647 -2147483647 -2147483647 -2147483647 -2147483647 -2147483647 -2147483647 -2147483647 -2147483647 -2147483647 -2147483647 -2147483647 -2147483647 -2147483647 -2147483647 -2147483647 -2147483647 -2147483647 -2147483647 -2147483647 -2147483647 -2147483647 -2147483647 -2147483647 -2147483647 -2147483647 -2147483647 -2147483647 -2147483647 -2147483647 -2147483647 -2147483647 -2147483647 -2147483647 -2147483647 -2147483647 -2147483647 -2147483647 -2147483647 -2147483647 -2147483647 -2147483647 -2147483647 -2147483647 -2147483647 -2147483647 -2147483647 -2147483647 -2147483647 -2147483647 -2147483647 -2147483647 -2147483647 -2147483647 -2147483647 -2147483647 -2147483647 -2147483647 -2147483647 -2147483647 -2147483647 -2147483647 -2147483647 -2147483647 -2147483647 -2147483647 -2147483647 -2147483647 -2147483647 -2147483647 -2147483647 -2147483647 -2147483647 -2147483647 -2147483647 -2147483647 -2147483647 -2147483647 -2147483647 -2147483647 -2147483647 -2147483647 -2147483647 -2147483647 -2147483647 -2147483647 -2147483647 -2147483647 -2147483647 -2147483647 -2147483647 -2147483647 -2147483647 -2147483647 -2147483647 -2147483647 -2147483647 -2147483647 -2147483647 -2147483647 -2147483647 -2147483647 -2147483647 -2147483647 -2147483647 -2147483647 -2147483647 -2147483647 -2147483647 -2147483647 -2147483647 -2147483647 -2147483647 -2147483647 -2147483647 -2147483647 -2147483647 -2147483647 -2147483647 -2147483647 -2147483647 -2147483647 -2147483647 -2147483647 -2147483647 -2147483647 -2147483647 -2147483647 -2147483647 -2147483647 -2147483647 -2147483647
68 69 71 72 73 74 74 74 72 69 68 68 68 63 63 64 66 69 70 70 70 68 -2147483647 -2147483647 -2147483647 -2147483647 68 64 64 63 63 63 65 69 71 -2147483647 -2147483647 -2147483647 77 77 75 78 81 83 -2147483647 -2147483647 -2147483647 -2147483647 -2147483647 -2147483647 -2147483647 -2147483647 -2147483647 -2147483647 -2147483647 -2147483647 -2147483647 -2147483647 -2147483647 -2147483647 -2147483647 -2147483647 -2147483647 -2147483647 -2147483647 -2147483647 -2147483647 -2147483647 -2147483647 -2147483647 -2147483647 -2147483647 -2147483647 -2147483647 -2147483647 -2147483647 -2147483647 -2147483647 -2147483647 -2147483647 -2147483647 -2147483647 -2147483647 -2147483647 -2147483647 -2147483647 -2147483647 -2147483647 -2147483647 -2147483647 -2147483647 -2147483647 -2147483647 -2147483647 -2147483647 -2147483647 -2147483647 -2147483647 -2147483647 -2147483647 -2147483647 -2147483647 -2147483647 -2147483647 -2147483647 -2147483647 -2147483647 -2147483647 -2147483647 -2147483647 -2147483647 -2147483647 -2147483647 -2147483647 -2147483647 -2147483647 -2147483647 -2147483647 -2147483647 -2147483647 -2147483647 -2147483647 -2147483647 -2147483647 -2147483647 -2147483647 -2147483647 -2147483647 -2147483647 -2147483647 -2147483647 -2147483647 -2147483647 -2147483647 -2147483647 -2147483647 -2147483647 -2147483647 -2147483647 -2147483647 -2147483647 -2147483647 -2147483647 -2147483647 -2147483647 -2147483647 -2147483647 -2147483647 -2147483647 -2147483647 -2147483647 -2147483647 -2147483647 -2147483647 -2147483647 -2147483647 -2147483647 -2147483647 -2147483647 -2147483647 -2147483647 -2147483647 -2147483647 -2147483647 -2147483647 -2147483647 -2147483647 -2147483647 -2147483647 -2147483647 -2147483647 -2147483647 -2147483647 -2147483647 -2147483647 -2147483647 -2147483647 -2147483647 -2147483647 -2147483647 -2147483647 -2147483647 -2147483647 -2147483647 -2147483647 -2147483647 -2147483647 -2147483647 -2147483647 -2147483647 -2147483647 -2147483647 -2147483647 -2147483647 -2147483647 -2147483647 -2147483647 -2147483647 -2147483647 -2147483647 -2147483647 -2147483647 -2147483647 -2147483647 -2147483647 -2147483647 -2147483647 -2147483647 -2147483647 -2147483647 -2147483647 -2147483647 -2147483647 -2147483647 -2147483647 -2147483647 -2147483647 -2147483647 -2147483647 -2147483647 -2147483647 -2147483647 -2147483647 -2147483647 -2147483647 -2147483647 -2147483647 -2147483647 -2147483647 -2147483647 -2147483647 -2147483647 -2147483647 -2147483647 -2147483647 -2147483647 -2147483647 -2147483647 -2147483647 -2147483647
75 74 72 74 76 75 73 72 75 74 75 74 72 71 70 67 66 70 69 67 70 -2147483647 -2147483647 -2147483647 -2147483647 -2147483647 -2147483647 -2147483647 -2147483647 71 67 66 71 -2147483647 -2147483647 -2147483647 -2147483647 -2147483647 -2147483647 -2147483647 -2147483647 -2147483647 -2147483647 -2147483647 -2147483647 -2147483647 -2147483647 -2147483647 -2147483647 -2147483647 -2147483647 -2147483647 -2147483647 -2147483647 -2147483647 -2147483647 -2147483647 -2147483647 -2147483647 -2147483647 -2147483647 -2147483647 -2147483647 -2147483647 -2147483647 -2147483647 -2147483647 -2147483647 -2147483647 -2147483647 -2147483647 -2147483647 -2147483647 -2147483647 -2147483647 -2147483647 -2147483647 -2147483647 -2147483647 -2147483647 -2147483647 -2147483647 -2147483647 -2147483647 -2147483647 -2147483647 -2147483647 -2147483647 -2147483647 -2147483647 -2147483647 -2147483647 -2147483647 -2147483647 -2147483647 -2147483647 -2147483647 -2147483647 -2147483647 -2147483647 -2147483647 -2147483647 -2147483647 -2147483647 -2147483647 -2147483647 -2147483647 -2147483647 -2147483647 -2147483647 -2147483647 -2147483647 -2147483647 -2147483647 -2147483647 -2147483647 -2147483647 -2147483647 -2147483647 -2147483647 -2147483647 -2147483647 -2147483647 -2147483647 -2147483647 -2147483647 -2147483647 -2147483647 -2147483647 -2147483647 -2147483647 -2147483647 -2147483647 -2147483647 -2147483647 -2147483647 -2147483647 -2147483647 -2147483647 -2147483647 -2147483647 -2147483647 -2147483647 -2147483647 -2147483647 -2147483647 -2147483647 -2147483647 -2147483647 -2147483647 -2147483647 -2147483647 -2147483647 -2147483647 -2147483647 -2147483647 -2147483647 -2147483647 -2147483647 -2147483647 -2147483647 -2147483647 -2147483647 -2147483647 -2147483647 -2147483647 -2147483647 -2147483647 -2147483647 -2147483647 -2147483647 -2147483647 -2147483647 -2147483647 -2147483647 -2147483647 -2147483647 -2147483647 -2147483647 -2147483647 -2147483647 -2147483647 -2147483647 -2147483647 -2147483647 -2147483647 -2147483647 -2147483647 -2147483647 -2147483647 -2147483647 -2147483647 -2147483647 -2147483647 -2147483647 -2147483647 -2147483647 -2147483647 -2147483647 -2147483647 -2147483647 -2147483647 -2147483647 -2147483647 -2147483647 -2147483647 -2147483647 -2147483647 -2147483647 -2147483647 -2147483647 -2147483647 -2147483647 -2147483647 -2147483647 -2147483647 -2147483647 -2147483647 -2147483647 -2147483647 -2147483647 -2147483647 -2147483647 -2147483647 -2147483647 -2147483647 -2147483647 -2147483647 -2147483647 -2147483647 -2147483647 -2147483647 -2147483647 -2147483647 -2147483647 -2147483647 -2147483647 -2147483647 -2147483647 -2147483647
78 78 78 76 76 77 77 79 79 79 79 77 76 75 -2147483647 -2147483647 -2147483647 -2147483647 75 72 72 -2147483647 -2147483647 -2147483647 -2147483647 -2147483647 -2147483647 -2147483647 -2147483647 -2147483647 -2147483647 -2147483647 -2147483647 -2147483647 -2147483647 -2147483647 -2147483647 -2147483647 -2147483647 -2147483647 -2147483647 -2147483647 -2147483647 -2147483647 -2147483647 -2147483647 -2147483647 -2147483647 -2147483647 -2147483647 -2147483647 -2147483647 -2147483647 -2147483647 -2147483647 -2147483647 -2147483647 -2147483647 -2147483647 -2147483647 -2147483647 -2147483647 -2147483647 -2147483647 -2147483647 -2147483647 -2147483647 -2147483647 -2147483647 -2147483647 -2147483647 -2147483647 -2147483647 -2147483647 -2147483647 -2147483647 -2147483647 -2147483647 -2147483647 -2147483647 -2147483647 -2147483647 -2147483647 -2147483647 -2147483647 -2147483647 -2147483647 -2147483647 -2147483647 -2147483647 -2147483647 -2147483647 -2147483647 -2147483647 -2147483647 -2147483647 -2147483647 -2147483647 -2147483647 -2147483647 -2147483647 -2147483647 -2147483647 -2147483647 -2147483647 -2147483647 -2147483647 -2147483647 -2147483647 -2147483647 -2147483647 -2147483647 -2147483647 -2147483647 -2147483647 -2147483647 -2147483647 -2147483647 -2147483647 -2147483647 -2147483647 -2147483647 -2147483647 -2147483647 -2147483647 -2147483647 -2147483647 -2147483647 -2147483647 -2147483647 -2147483647 -2147483647 -2147483647 -2147483647 -2147483647 -2147483647 -2147483647 -2147483647 -2147483647 -2147483647 -2147483647 -2147483647 -2147483647 -2147483647 -2147483647 -2147483647 -2147483647 -2147483647 -2147483647 -2147483647 -2147483647 -2147483647 -2147483647 -2147483647 -2147483647 -2147483647 -2147483647 -2147483647 -2147483647 -2147483647 -2147483647 -2147483647 -2147483647 -2147483647 -2147483647 -2147483647 -2147483647 -2147483647 -2147483647 -2147483647 -2147483647 -2147483647 -2147483647 -2147483647 -2147483647 -2147483647 -2147483647 -2147483647 -2147483647 -2147483647 -2147483647 -2147483647 -2147483647 -2147483647 -2147483647 -2147483647 -2147483647 -2147483647 -2147483647 -2147483647 -2147483647 -2147483647 -2147483647 -2147483647 -2147483647 -2147483647 -2147483647 -2147483647 -2147483647 -2147483647 -2147483647 -2147483647 -2147483647 -2147483647 -2147483647 -2147483647 -2147483647 -2147483647 -2147483647 -2147483647 -2147483647 -2147483647 -2147483647 -2147483647 -2147483647 -2147483647 -2147483647 -2147483647 -2147483647 -2147483647 -2147483647 -2147483647 -2147483647 -2147483647 -2147483647 -2147483647 -2147483647 -2147483647 -2147483647 -2147483647 -2147483647 -2147483647 -2147483647 -2147483647 -2147483647 -2147483647 -2147483647 -2147483647 -2147483647 -2147483647
77 81 80 80 79 81 82 82 81 81 81 -2147483647 -2147483647 -2147483647 -2147483647 -2147483647 -2147483647 -2147483647 -2147483647 -2147483647 -2147483647 -2147483647 -2147483647 -2147483647 -2147483647 -2147483647 -2147483647 -2147483647 -2147483647 -2147483647 -2147483647 -2147483647 -2147483647 -2147483647 -2147483647 -2147483647 -2147483647 -2147483647 -2147483647 -2147483647 -2147483647 -2147483647 -2147483647 -2147483647 -2147483647 -2147483647 -2147483647 -2147483647 -2147483647 -2147483647 -2147483647 -2147483647 -2147483647 -2147483647 -2147483647 -2147483647 -2147483647 -2147483647 -2147483647 -2147483647 -2147483647 -2147483647 -2147483647 -2147483647 -2147483647 -2147483647 -2147483647 -2147483647 -2147483647 -2147483647 -2147483647 -2147483647 -2147483647 -2147483647 -2147483647 -2147483647 -2147483647 -2147483647 -2147483647 -2147483647 -2147483647 -2147483647 -2147483647 -2147483647 -2147483647 -2147483647 -2147483647 -2147483647 -2147483647 -2147483647 -2147483647 -2147483647 -2147483647 -2147483647 -2147483647 -2147483647 -2147483647 -2147483647 -2147483647 -2147483647 -2147483647 -2147483647 -2147483647 -2147483647 -2147483647 -2147483647 -2147483647 -2147483647 -2147483647 -2147483647 -2147483647 -2147483647 -2147483647 -2147483647 -2147483647 -2147483647 -2147483647 -2147483647 -2147483647 -2147483647 -2147483647 -2147483647 -2147483647 -2147483647 -2147483647 -2147483647 -2147483647 -2147483647 -2147483647 -2147483647 -2147483647 -2147483647 -2147483647 -2147483647 -2147483647 -2147483647 -2147483647 -2147483647 -2147483647 -2147483647 -2147483647 -2147483647 -2147483647 -2147483647 -2147483647 -2147483647 -2147483647 -2147483647 -2147483647 -2147483647 -2147483647 -2147483647 -2147483647 -2147483647 -2147483647 -2147483647 -2147483647 -2147483647 -2147483647 -2147483647 -2147483647 -2147483647 -2147483647 -2147483647 -2147483647 -2147483647 -2147483647 -2147483647 -2147483647 -2147483647 -2147483647 -2147483647 -2147483647 -2147483647 -2147483647 -2147483647 -2147483647 -2147483647 -2147483647 -2147483647 -2147483647 -2147483647 -2147483647 -2147483647 -2147483647 -2147483647 -2147483647 -2147483647 -2147483647 -2147483647 -2147483647 -2147483647 -2147483647 -2147483647 -2147483647 -2147483647 -2147483647 -2147483647 -2147483647 -2147483647 -2147483647 -2147483647 -2147483647 -2147483647 -2147483647 -2147483647 -2147483647 -2147483647 -2147483647 -2147483647 -2147483647 -2147483647 -2147483647 -2147483647 -2147483647 -2147483647 -2147483647 -2147483647 -2147483647 -2147483647 -2147483647 -2147483647 -2147483647 -2147483647 -2147483647 -2147483647 -2147483647 -2147483647 -2147483647 -2147483647 -2147483647 -2147483647 -2147483647 -2147483647 -2147483647 -2147483647 -2147483647 -2147483647 -2147483647 -2147483647
79 84 85 85 84 84 84 84 83 83 -2147483647 -2147483647 -2147483647 -2147483647 -2147483647 -2147483647 -2147483647 -2147483647 -2147483647 -2147483647 -2147483647 -2147483647 -2147483647 -2147483647 -2147483647 -2147483647 -2147483647 -2147483647 -2147483647 -2147483647 -2147483647 -2147483647 -2147483647 -2147483647 -2147483647 -2147483647 -2147483647 -2147483647 -2147483647 -2147483647 -2147483647 -2147483647 -2147483647 -2147483647 -2147483647 -2147483647 -2147483647 -2147483647 -2147483647 -2147483647 -2147483647 -2147483647 -2147483647 -2147483647 -2147483647 -2147483647 -2147483647 -2147483647 -2147483647 -2147483647 -2147483647 -2147483647 -2147483647 -2147483647 -2147483647 -2147483647 -2147483647 -2147483647 -2147483647 -2147483647 -2147483647 -2147483647 -2147483647 -2147483647 -2147483647 -2147483647 -2147483647 -2147483647 -2147483647 -2147483647 -2147483647 -2147483647 -2147483647 -2147483647 -2147483647 -2147483647 -2147483647 -2147483647 -2147483647 -2147483647 -2147483647 -2147483647 -2147483647 -2147483647 -2147483647 -2147483647 -2147483647 -2147483647 -2147483647 -2147483647 -2147483647 -2147483647 -2147483647 -2147483647 -2147483647 -2147483647 -2147483647 -2147483647 -2147483647 -2147483647 -2147483647 -2147483647 -2147483647 -2147483647 -2147483647 -2147483647 -2147483647 -2147483647 -2147483647 -2147483647 -2147483647 -2147483647 -2147483647 -2147483647 -2147483647 -2147483647 -2147483647 -2147483647 -2147483647 -2147483647 -2147483647 -2147483647 -2147483647 -2147483647 -2147483647 -2147483647 -2147483647 -2147483647 -2147483647 -2147483647 -2147483647 -2147483647 -2147483647 -2147483647 -2147483647 -2147483647 -2147483647 -2147483647 -2147483647 -2147483647 -2147483647 -2147483647 -2147483647 -2147483647 -2147483647 -2147483647 -2147483647 -2147483647 -2147483647 -2147483647 -2147483647 -2147483647 -2147483647 -2147483647 -2147483647 -2147483647 -2147483647 -2147483647 -2147483647 -2147483647 -2147483647 -2147483647 -2147483647 -2147483647 -2147483647 -2147483647 -2147483647 -2147483647 -2147483647 -2147483647 -2147483647 -2147483647 -2147483647 -2147483647 -2147483647 -2147483647 -2147483647 -2147483647 -2147483647 -2147483647 -2147483647 -2147483647 -2147483647 -2147483647 -2147483647 -2147483647 -2147483647 -2147483647 -2147483647 -2147483647 -2147483647 -2147483647 -2147483647 -2147483647 -2147483647 -2147483647 -2147483647 -2147483647 -2147483647 -2147483647 -2147483647 -2147483647 -2147483647 -2147483647 -2147483647 -2147483647 -2147483647 -2147483647 -2147483647 -2147483647 -2147483647 -2147483647 -2147483647 -2147483647 -2147483647 -2147483647 -2147483647 -2147483647 -2147483647 -2147483647 -2147483647 -2147483647 -2147483647 -2147483647 -2147483647 -2147483647 -2147483647 -2147483647 -2147483647 -2147483647
88 88 88 87 87 87 86 86 85 -2147483647 -2147483647 -2147483647 -2147483647 -2147483647 -2147483647 -2147483647 -2147483647 -2147483647 -2147483647 -2147483647 -2147483647 -2147483647 -2147483647 -2147483647 -2147483647 -2147483647 -2147483647 -2147483647 -2147483647 -2147483647 -2147483647 -2147483647 -2147483647 -2147483647 -2147483647 -2147483647 -2147483647 -2147483647 -2147483647 -2147483647 -2147483647 -2147483647 -2147483647 -2147483647 -2147483647 -2147483647 -2147483647 -2147483647 -2147483647 -2147483647 -2147483647 -2147483647 -2147483647 -2147483647 -2147483647 -2147483647 -2147483647 -2147483647 -2147483647 -2147483647 -2147483647 -2147483647 -2147483647 -2147483647 -2147483647 -2147483647 -2147483647 -2147483647 -2147483647 -2147483647 -2147483647 -2147483647 -2147483647 -2147483647 -2147483647 -2147483647 -2147483647 -2147483647 -2147483647 -2147483647 -2147483647 -2147483647 -2147483647 -2147483647 -2147483647 -2147483647 -2147483647 -2147483647 -2147483647 -2147483647 -2147483647 -2147483647 -2147483647 -2147483647 -2147483647 -2147483647 -2147483647 -2147483647 -2147483647 -2147483647 -2147483647 -2147483647 -2147483647 -2147483647 -2147483647 -2147483647 -2147483647 -2147483647 -2147483647 -2147483647 -2147483647 -2147483647 -2147483647 -2147483647 -2147483647 -2147483647 -2147483647 -2147483647 -2147483647 -2147483647 -2147483647 -2147483647 -2147483647 -2147483647 -2147483647 -2147483647 -2147483647 -2147483647 -2147483647 -2147483647 -2147483647 -2147483647 -2147483647 -2147483647 -2147483647 -2147483647 -2147483647 -2147483647 -2147483647 -2147483647 -2147483647 -2147483647 -2147483647 -2147483647 -2147483647 -2147483647 -2147483647 -2147483647 -2147483647 -2147483647 -2147483647 -2147483647 -2147483647 -2147483647 -2147483647 -2147483647 -2147483647 -2147483647 -2147483647 -2147483647 -2147483647 -2147483647 -2147483647 -2147483647 -2147483647 -2147483647 -2147483647 -2147483647 -2147483647 -2147483647 -2147483647 -2147483647 -2147483647 -2147483647 -2147483647 -2147483647 -2147483647 -2147483647 -2147483647 -2147483647 -2147483647 -2147483647 -2147483647 -2147483647 -2147483647 -2147483647 -2147483647 -2147483647 -2147483647 -2147483647 -2147483647 -2147483647 -2147483647 -2147483647 -2147483647 -2147483647 -2147483647 -2147483647 -2147483647 -2147483647 -2147483647 -2147483647 -2147483647 -2147483647 -2147483647 -2147483647 -2147483647 -2147483647 -2147483647 -2147483647 -2147483647 -2147483647 -2147483647 -2147483647 -2147483647 -2147483647 -2147483647 -2147483647 -2147483647 -2147483647 -2147483647 -2147483647 -2147483647 -2147483647 -2147483647 -2147483647 -2147483647 -2147483647 -2147483647 -2147483647 -2147483647 -2147483647 -2147483647 -2147483647 -2147483647 -2147483647 -2147483647 -2147483647 -2147483647 -2147483647
91 90 90 90 89 89 88 -2147483647 -2147483647 -2147483647 -2147483647 -2147483647 -2147483647 -2147483647 -2147483647 -2147483647 -2147483647 -2147483647 -2147483647 -2147483647 -2147483647 -2147483647 -2147483647 -2147483647 -2147483647 -2147483647 -2147483647 -2147483647 -2147483647 -2147483647 -2147483647 -2147483647 -2147483647 -2147483647 -2147483647 -2147483647 -2147483647 -2147483647 -2147483647 -2147483647 -2147483647 -2147483647 -2147483647 -2147483647 -2147483647 -2147483647 -2147483647 -2147483647 -2147483647 -2147483647 -2147483647 -2147483647 -2147483647 -2147483647 -2147483647 -2147483647 -2147483647 -2147483647 -2147483647 -2147483647 -2147483647 -2147483647 -2147483647 -2147483647 -2147483647 -2147483647 -2147483647 -2147483647 -2147483647 -2147483647 -2147483647 -2147483647 -2147483647 -2147483647 -2147483647 -2147483647 -2147483647 -2147483647 -2147483647 -2147483647 -2147483647 -2147483647 -2147483647 -2147483647 -2147483647 -2147483647 -2147483647 -2147483647 -2147483647 -2147483647 -2147483647 -2147483647 -2147483647 -2147483647 -2147483647 -2147483647 -2147483647 -2147483647 -2147483647 -2147483647 -2147483647 -2147483647 -2147483647 -2147483647 -2147483647 -2147483647 -2147483647 -2147483647 -2147483647 -2147483647 -2147483647 -2147483647 -2147483647 -2147483647 -2147483647 -2147483647 -2147483647 -2147483647 -2147483647 -2147483647 -2147483647 -2147483647 -2147483647 -2147483647 -2147483647 -2147483647 -2147483647 -2147483647 -2147483647 -2147483647 -2147483647 -2147483647 -2147483647 -2147483647 -2147483647 -2147483647 -2147483647 -2147483647 -2147483647 -2147483647 -2147483647 -2147483647 -2147483647 -2147483647 -2147483647 -2147483647 -2147483647 -2147483647 -2147483647 -2147483647 -2147483647 -2147483647 -2147483647 -2147483647 -2147483647 -2147483647 -2147483647 -2147483647 -2147483647 -2147483647 -2147483647 -2147483647 -2147483647 -2147483647 -2147483647 -2147483647 -2147483647 -2147483647 -2147483647 -2147483647 -2147483647 -2147483647 -2147483647 -2147483647 -2147483647 -2147483647 -2147483647 -2147483647 -2147483647 -2147483647 -2147483647 -2147483647 -2147483647 -2147483647 -2147483647 -2147483647 -2147483647 -2147483647 -2147483647 -2147483647 -2147483647 -2147483647 -2147483647 -2147483647 -2147483647 -2147483647 -2147483647 -2147483647 -2147483647 -2147483647 -2147483647 -2147483647 -2147483647 -2147483647 -2147483647 -2147483647 -2147483647 -2147483647 -2147483647 -2147483647 -2147483647 -2147483647 -2147483647 -2147483647 -2147483647 -2147483647 -2147483647 -2147483647 -2147483647 -2147483647 -2147483647 -2147483647 -2147483647 -2147483647 -2147483647 -2147483647 -2147483647 -2147483647 -2147483647 -2147483647 -2147483647 -2147483647 -2147483647 -2147483647 -2147483647 -2147483647 -2147483647 -2147483647 -2147483647 -2147483647
93 93 93 92 91 90 -2147483647 -2147483647 -2147483647 -2147483647 -2147483647 -2147483647 -2147483647 -2147483647 -2147483647 -2147483647 -2147483647 -2147483647 -2147483647 -2147483647 -2147483647 -2147483647 -2147483647 -2147483647 -2147483647 -2147483647 -2147483647 -2147483647 -2147483647 -2147483647 -2147483647 -2147483647 -2147483647 -2147483647 -2147483647 -2147483647 -2147483647 -2147483647 -2147483647 -2147483647 -2147483647 -2147483647 -2147483647 -2147483647 -2147483647 -2147483647 -2147483647 -2147483647 -2147483647 -2147483647 -2147483647 -2147483647 -2147483647 -2147483647 -2147483647 -2147483647 -2147483647 -2147483647 -2147483647 -2147483647 -2147483647 -2147483647 -2147483647 -2147483647 -2147483647 -2147483647 -2147483647 -2147483647 -2147483647 -2147483647 -2147483647 -2147483647 -2147483647 -2147483647 -2147483647 -2147483647 -2147483647 -2147483647 -2147483647 -2147483647 -2147483647 -2147483647 -2147483647 -2147483647 -2147483647 -2147483647 -2147483647 -2147483647 -2147483647 -2147483647 -2147483647 -2147483647 -2147483647 -2147483647 -2147483647 -2147483647 -2147483647 -2147483647 -2147483647 -2147483647 -2147483647 -2147483647 -2147483647 -2147483647 -2147483647 -2147483647 -2147483647 -2147483647 -2147483647 -2147483647 -2147483647 -2147483647 -2147483647 -2147483647 -2147483647 -2147483647 -2147483647 -2147483647 -2147483647 -2147483647 -2147483647 -2147483647 -2147483647 -2147483647 -2147483647 -2147483647 -2147483647 -2147483647 -2147483647 -2147483647 -2147483647 -2147483647 -2147483647 -2147483647 -2147483647 -2147483647 -2147483647 -2147483647 -2147483647 -2147483647 -2147483647 -2147483647 -2147483647 -2147483647 -2147483647 -2147483647 -2147483647 -2147483647 -2147483647 -2147483647 -2147483647 -2147483647 -2147483647 -2147483647 -2147483647 -2147483647 -2147483647 -2147483647 -2147483647 -2147483647 -2147483647 -2147483647 -2147483647 -2147483647 -2147483647 -2147483647 -2147483647 -2147483647 -2147483647 -2147483647 -2147483647 -2147483647 -2147483647 -2147483647 -2147483647 -2147483647 -2147483647 -2147483647 -2147483647 -2147483647 -2147483647 -2147483647 -2147483647 -2147483647 -2147483647 -2147483647 -2147483647 -2147483647 -2147483647 -2147483647 -2147483647 -2147483647 -2147483647 -2147483647 -2147483647 -2147483647 -2147483647 -2147483647 -2147483647 -2147483647 -2147483647 -2147483647 -2147483647 -2147483647 -2147483647 -2147483647 -2147483647 -2147483647 -2147483647 -2147483647 -2147483647 -2147483647 -2147483647 -2147483647 -2147483647 -2147483647 -2147483647 -2147483647 -2147483647 -2147483647 -2147483647 -2147483647 -2147483647 -2147483647 -2147483647 -2147483647 -2147483647 -2147483647 -2147483647 -2147483647 -2147483647 -2147483647 -2147483647 -2147483647 -2147483647 -2147483647 -2147483647 -2147483647 -2147483647 -2147483647
96 95 95 94 -2147483647 -2147483647 -2147483647 -2147483647 -2147483647 -2147483647 -2147483647 -2147483647 -2147483647 -2147483647 -2147483647 -2147483647 -2147483647 -2147483647 -2147483647 -2147483647 -2147483647 -2147483647 -2147483647 -2147483647 -2147483647 -2147483647 -2147483647 -2147483647 -2147483647 -2147483647 -2147483647 -2147483647 -2147483647 -2147483647 -2147483647 -2147483647 -2147483647 -2147483647 -2147483647 -2147483647 -2147483647 -2147483647 -2147483647 -2147483647 -2147483647 -2147483647 -2147483647 -2147483647 -2147483647 -2147483647 -2147483647 -2147483647 -2147483647 -2147483647 -2147483647 -2147483647 -2147483647 -2147483647 -2147483647 -2147483647 -2147483647 -2147483647 -2147483647 -2147483647 -2147483647 -2147483647 -2147483647 -2147483647 -2147483647 -2147483647 -2147483647 -2147483647 -2147483647 -2147483647 -2147483647 -2147483647 -2147483647 -2147483647 -2147483647 -2147483647 -2147483647 -2147483647 -2147483647 -2147483647 -2147483647 -2147483647 -2147483647 -2147483647 -2147483647 -2147483647 -2147483647 -2147483647 -2147483647 -2147483647 -2147483647 -2147483647 -2147483647 -2147483647 -2147483647 -2147483647 -2147483647 -2147483647 -2147483647 -2147483647 -2147483647 -2147483647 -2147483647 -2147483647 -2147483647 -2147483647 -2147483647 -2147483647 -2147483647 -2147483647 -2147483647 -2147483647 -2147483647 -2147483647 -2147483647 -2147483647 -2147483647 -2147483647 -2147483647 -2147483647 -2147483647 -2147483647 -2147483647 -2147483647 -2147483647 -2147483647 -2147483647 -2147483647 -2147483647 -2147483647 -2147483647 -2147483647 -2147483647 -2147483647 -2147483647 -2147483647 -2147483647 -2147483647 -2147483647 -2147483647 -2147483647 -2147483647 -2147483647 -2147483647 -2147483647 -2147483647 -2147483647 -2147483647 -2147483647 -2147483647 -2147483647 -2147483647 -2147483647 -2147483647 -2147483647 -2147483647 -2147483647 -2147483647 -2147483647 -2147483647 -2147483647 -2147483647 -2147483647 -2147483647 -2147483647 -2147483647 -2147483647 -2147483647 -2147483647 -2147483647 -2147483647 -2147483647 -2147483647 -2147483647 -2147483647 -2147483647 -2147483647 -2147483647 -2147483647 -2147483647 -2147483647 -2147483647 -2147483647 -2147483647 -2147483647 -2147483647 -2147483647 -2147483647 -2147483647 -2147483647 -2147483647 -2147483647 -2147483647 -2147483647 -2147483647 -2147483647 -2147483647 -2147483647 -2147483647 -2147483647 -2147483647 -2147483647 -2147483647 -2147483647 -2147483647 -2147483647 -2147483647 -2147483647 -2147483647 -2147483647 -2147483647 -2147483647 -2147483647 -2147483647 -2147483647 -2147483647 -2147483647 -2147483647 -2147483647 -2147483647 -2147483647 -2147483647 -2147483647 -2147483647 -2147483647 -2147483647 -2147483647 -2147483647 -2147483647 -2147483647 -2147483647 -2147483647 -2147483647 -2147483647 -2147483647 -2147483647
99 98 -2147483647 -2147483647 -2147483647 -2147483647 -2147483647 -2147483647 -2147483647 -2147483647 -2147483647 -2147483647 -2147483647 -2147483647 -2147483647 -2147483647 -2147483647 -2147483647 -2147483647 -2147483647 -2147483647 -2147483647 -2147483647 -2147483647 -2147483647 -2147483647 -2147483647 -2147483647 -2147483647 -2147483647 -2147483647 -2147483647 -2147483647 -2147483647 -2147483647 -2147483647 -2147483647 -2147483647 -2147483647 -2147483647 -2147483647 -2147483647 -2147483647 -2147483647 -2147483647 -2147483647 -2147483647 -2147483647 -2147483647 -2147483647 -2147483647 -2147483647 -2147483647 -2147483647 -2147483647 -2147483647 -2147483647 -2147483647 -2147483647 -2147483647 -2147483647 -2147483647 -2147483647 -2147483647 -2147483647 -2147483647 -2147483647 -2147483647 -2147483647 -2147483647 -2147483647 -2147483647 -2147483647 -2147483647 -2147483647 -2147483647 -2147483647 -2147483647 -2147483647 -2147483647 -2147483647 -2147483647 -2147483647 -2147483647 -2147483647 -2147483647 -2147483647 -2147483647 -2147483647 -2147483647 -2147483647 -2147483647 -2147483647 -2147483647 -2147483647 -2147483647 -2147483647 -2147483647 -2147483647 -2147483647 -2147483647 -2147483647 -2147483647 -2147483647 -2147483647 -2147483647 -2147483647 -2147483647 -2147483647 -2147483647 -2147483647 -2147483647 -2147483647 -2147483647 -2147483647 -2147483647 -2147483647 -2147483647 -2147483647 -2147483647 -2147483647 -2147483647 -2147483647 -2147483647 -2147483647 -2147483647 -2147483647 -2147483647 -2147483647 -2147483647 -2147483647 -2147483647 -2147483647 -2147483647 -2147483647 -2147483647 -2147483647 -2147483647 -2147483647 -2147483647 -2147483647 -2147483647 -2147483647 -2147483647 -2147483647 -2147483647 -2147483647 -2147483647 -2147483647 -2147483647 -2147483647 -2147483647 -2147483647 -2147483647 -2147483647 -2147483647 -2147483647 -2147483647 -2147483647 -2147483647 -2147483647 -2147483647 -2147483647 -2147483647 -2147483647 -2147483647 -2147483647 -2147483647 -2147483647 -2147483647 -2147483647 -2147483647 -2147483647 -2147483647 -2147483647 -2147483647 -2147483647 -2147483647 -2147483647 -2147483647 -2147483647 -2147483647 -2147483647 -2147483647 -2147483647 -2147483647 -2147483647 -2147483647 -2147483647 -2147483647 -2147483647 -2147483647 -2147483647 -2147483647 -2147483647 -2147483647 -2147483647 -2147483647 -2147483647 -2147483647 -2147483647 -2147483647 -2147483647 -2147483647 -2147483647 -2147483647 -2147483647 -2147483647 -2147483647 -2147483647 -2147483647 -2147483647 -2147483647 -2147483647 -2147483647 -2147483647 -2147483647 -2147483647 -2147483647 -2147483647 -2147483647 -2147483647 -2147483647 -2147483647 -2147483647 -2147483647 -2147483647 -2147483647 -2147483647 -2147483647 -2147483647 -2147483647 -2147483647 -2147483647 -2147483647 -2147483647 -2147483647 -2147483647 -2147483647 -2147483647
100 102 -2147483647 -2147483647 -2147483647 -2147483647 -2147483647 -2147483647 -2147483647 -2147483647 -2147483647 -2147483647 -2147483647 -2147483647 -2147483647 -2147483647 -2147483647 -2147483647 -2147483647 -2147483647 -2147483647 -2147483647 -2147483647 -2147483647 -2147483647 -2147483647 -2147483647 -2147483647 -2147483647 -2147483647 -2147483647 -2147483647 -2147483647 -2147483647 -2147483647 -2147483647 -2147483647 -2147483647 -2147483647 -2147483647 -2147483647 -2147483647 -2147483647 -2147483647 -2147483647 -2147483647 -2147483647 -2147483647 -2147483647 -2147483647 -2147483647 -2147483647 -2147483647 -2147483647 -2147483647 -2147483647 -2147483647 -2147483647 -2147483647 -2147483647 -2147483647 -2147483647 -2147483647 -2147483647 -2147483647 -2147483647 -2147483647 -2147483647 -2147483647 -2147483647 -2147483647 -2147483647 -2147483647 -2147483647 -2147483647 -2147483647 -2147483647 -2147483647 -2147483647 -2147483647 -2147483647 -2147483647 -2147483647 -2147483647 -2147483647 -2147483647 -2147483647 -2147483647 -2147483647 -2147483647 -2147483647 -2147483647 -2147483647 -2147483647 -2147483647 -2147483647 -2147483647 -2147483647 -2147483647 -2147483647 -2147483647 -2147483647 -2147483647 -2147483647 -2147483647 -2147483647 -2147483647 -2147483647 -2147483647 -2147483647 -2147483647 -2147483647 -2147483647 -2147483647 -2147483647 -2147483647 -2147483647 -2147483647 -2147483647 -2147483647 -2147483647 -2147483647 -2147483647 -2147483647 -2147483647 -2147483647 -2147483647 -2147483647 -2147483647 -2147483647 -2147483647 -2147483647 -2147483647 -2147483647 -2147483647 -2147483647 -2147483647 -2147483647 -2147483647 -2147483647 -2147483647 -2147483647 -2147483647 -2147483647 -2147483647 -2147483647 -2147483647 -2147483647 -2147483647 -2147483647 -2147483647 -2147483647 -2147483647 -2147483647 -2147483647 -2147483647 -2147483647 -2147483647 -2147483647 -2147483647 -2147483647 -2147483647 -2147483647 -2147483647 -2147483647 -2147483647 -2147483647 -2147483647 -2147483647 -2147483647 -2147483647 -2147483647 -2147483647 -2147483647 -2147483647 -2147483647 -2147483647 -2147483647 -2147483647 -2147483647 -2147483647 -2147483647 -2147483647 -2147483647 -2147483647 -2147483647 -2147483647 -2147483647 -2147483647 -2147483647 -2147483647 -2147483647 -2147483647 -2147483647 -2147483647 -2147483647 -2147483647 -2147483647 -2147483647 -2147483647 -2147483647 -2147483647 -2147483647 -2147483647 -2147483647 -2147483647 -2147483647 -2147483647 -2147483647 -2147483647 -2147483647 -2147483647 -2147483647 -2147483647 -2147483647 -2147483647 -2147483647 -2147483647 -2147483647 -2147483647 -2147483647 -2147483647 -2147483647 -2147483647 -2147483647 -2147483647 -2147483647 -2147483647 -2147483647 -2147483647 -2147483647 -2147483647 -2147483647 -2147483647 -2147483647 -2147483647 -2147483647 -2147483647 -2147483647 -2147483647
104 -2147483647 -2147483647 -2147483647 -2147483647 -2147483647 -2147483647 -2147483647 -2147483647 -2147483647 -2147483647 -2147483647 -2147483647 -2147483647 -2147483647 -2147483647 -2147483647 -2147483647 -2147483647 -2147483647 -2147483647 -2147483647 -2147483647 -2147483647 -2147483647 -2147483647 -2147483647 -2147483647 -2147483647 -2147483647 -2147483647 -2147483647 -2147483647 -2147483647 -2147483647 -2147483647 -2147483647 -2147483647 -2147483647 -2147483647 -2147483647 -2147483647 -2147483647 -2147483647 -2147483647 -2147483647 -2147483647 -2147483647 -2147483647 -2147483647 -2147483647 -2147483647 -2147483647 -2147483647 -2147483647 -2147483647 -2147483647 -2147483647 -2147483647 -2147483647 -2147483647 -2147483647 -2147483647 -2147483647 -2147483647 -2147483647 -2147483647 -2147483647 -2147483647 -2147483647 -2147483647 -2147483647 -2147483647 -2147483647 -2147483647 -2147483647 -2147483647 -2147483647 -2147483647 -2147483647 -2147483647 -2147483647 -2147483647 -2147483647 -2147483647 -2147483647 -2147483647 -2147483647 -2147483647 -2147483647 -2147483647 -2147483647 -2147483647 -2147483647 -2147483647 -2147483647 -2147483647 -2147483647 -2147483647 -2147483647 -2147483647 -2147483647 -2147483647 -2147483647 -2147483647 -2147483647 -2147483647 -2147483647 -2147483647 -2147483647 -2147483647 -2147483647 -2147483647 -2147483647 -2147483647 -2147483647 -2147483647 -2147483647 -2147483647 -2147483647 -2147483647 -2147483647 -2147483647 -2147483647 -2147483647 -2147483647 -2147483647 -2147483647 -2147483647 -2147483647 -2147483647 -2147483647 -2147483647 -2147483647 -2147483647 -2147483647 -2147483647 -2147483647 -2147483647 -2147483647 -2147483647 -2147483647 -2147483647 -2147483647 -2147483647 -2147483647 -2147483647 -2147483647 -2147483647 -2147483647 -2147483647 -2147483647 -2147483647 -2147483647 -2147483647 -2147483647 -2147483647 -2147483647 -2147483647 -2147483647 -2147483647 -2147483647 -2147483647 -2147483647 -2147483647 -2147483647 -2147483647 -2147483647 -2147483647 -2147483647 -2147483647 -2147483647 -2147483647 -2147483647 -2147483647 -2147483647 -2147483647 -2147483647 -2147483647 -2147483647 -2147483647 -2147483647 -2147483647 -2147483647 -2147483647 -2147483647 -2147483647 -2147483647 -2147483647 -2147483647 -2147483647 -2147483647 -2147483647 -2147483647 -2147483647 -2147483647 -2147483647 -2147483647 -2147483647 -2147483647 -2147483647 -2147483647 -2147483647 -2147483647 -2147483647 -2147483647 -2147483647 -2147483647 -2147483647 -2147483647 -2147483647 -2147483647 -2147483647 -2147483647 -2147483647 -2147483647 -2147483647 -2147483647 -2147483647 -2147483647 -2147483647 -2147483647 -2147483647 -2147483647 -2147483647 -2147483647 -2147483647 -2147483647 -2147483647 -2147483647 -2147483647 -2147483647 -2147483647 -2147483647 -2147483647 -2147483647 -2147483647 -2147483647 -2147483647 -2147483647
-2147483647 -2147483647 -2147483647 -2147483647 -2147483647 -2147483647 -2147483647 -2147483647 -2147483647 -2147483647 -2147483647 -2147483647 -2147483647 -2147483647 -2147483647 -2147483647 -2147483647 -2147483647 -2147483647 -2147483647 -2147483647 -2147483647 -2147483647 -2147483647 -2147483647 -2147483647 -2147483647 -2147483647 -2147483647 -2147483647 -2147483647 -2147483647 -2147483647 -2147483647 -2147483647 -2147483647 -2147483647 -2147483647 -2147483647 -2147483647 -2147483647 -2147483647 -2147483647 -2147483647 -2147483647 -2147483647 -2147483647 -2147483647 -2147483647 -2147483647 -2147483647 -2147483647 -2147483647 -2147483647 -2147483647 -2147483647 -2147483647 -2147483647 -2147483647 -2147483647 -2147483647 -2147483647 -2147483647 -2147483647 -2147483647 -2147483647 -2147483647 -2147483647 -2147483647 -2147483647 -2147483647 -2147483647 -2147483647 -2147483647 -2147483647 -2147483647 -2147483647 -2147483647 -2147483647 -2147483647 -2147483647 -2147483647 -2147483647 -2147483647 -2147483647 -2147483647 -2147483647 -2147483647 -2147483647 -2147483647 -2147483647 -2147483647 -2147483647 -2147483647 -2147483647 -2147483647 -2147483647 -2147483647 -2147483647 -2147483647 -2147483647 -2147483647 -2147483647 -2147483647 -2147483647 -2147483647 -2147483647 -2147483647 -2147483647 -2147483647 -2147483647 -2147483647 -2147483647 -2147483647 -2147483647 -2147483647 -2147483647 -2147483647 -2147483647 -2147483647 -2147483647 -2147483647 -2147483647 -2147483647 -2147483647 -2147483647 -2147483647 -2147483647 -2147483647 -2147483647 -2147483647 -2147483647 -2147483647 -2147483647 -2147483647 -2147483647 -2147483647 -2147483647 -2147483647 -2147483647 -2147483647 -2147483647 -2147483647 -2147483647 -2147483647 -2147483647 -2147483647 -2147483647 -2147483647 -2147483647 -2147483647 -2147483647 -2147483647 -2147483647 -2147483647 -2147483647 -2147483647 -2147483647 -2147483647 -2147483647 -2147483647 -2147483647 -2147483647 -2147483647 -2147483647 -2147483647 -2147483647 -2147483647 -2147483647 -2147483647 -2147483647 -2147483647 -2147483647 -2147483647 -2147483647 -2147483647 -2147483647 -2147483647 -2147483647 -2147483647 -2147483647 -2147483647 -2147483647 -2147483647 -2147483647 -2147483647 -2147483647 -2147483647 -2147483647 -2147483647 -2147483647 -2147483647 -2147483647 -2147483647 -2147483647 -2147483647 -2147483647 -2147483647 -2147483647 -2147483647 -2147483647 -2147483647 -2147483647 -2147483647 -2147483647 -2147483647 -2147483647 -2147483647 -2147483647 -2147483647 -2147483647 -2147483647 -2147483647 -2147483647 -2147483647 -2147483647 -2147483647 -2147483647 -2147483647 -2147483647 -2147483647 -2147483647 -2147483647 -2147483647 -2147483647 -2147483647 -2147483647 -2147483647 -2147483647 -2147483647 -2147483647 -2147483647 -2147483647 -2147483647 -2147483647 -2147483647 -2147483647 -2147483647 -2147483647 -2147483647
-2147483647 -2147483647 -2147483647 -2147483647 -2147483647 -2147483647 -2147483647 -2147483647 -2147483647 -2147483647 -2147483647 -2147483647 -2147483647 -2147483647 -2147483647 -2147483647 -2147483647 -2147483647 -2147483647 -2147483647 -2147483647 -2147483647 -2147483647 -2147483647 -2147483647 -2147483647 -2147483647 -2147483647 -2147483647 -2147483647 -2147483647 -2147483647 -2147483647 -2147483647 -2147483647 -2147483647 -2147483647 -2147483647 -2147483647 -2147483647 -2147483647 -2147483647 -2147483647 -2147483647 -2147483647 -2147483647 -2147483647 -2147483647 -2147483647 -2147483647 -2147483647 -2147483647 -2147483647 -2147483647 -2147483647 -2147483647 -2147483647 -2147483647 -2147483647 -2147483647 -2147483647 -2147483647 -2147483647 -2147483647 -2147483647 -2147483647 -2147483647 -2147483647 -2147483647 -2147483647 -2147483647 -2147483647 -2147483647 -2147483647 -2147483647 -2147483647 -2147483647 -2147483647 -2147483647 -2147483647 -2147483647 -2147483647 -2147483647 -2147483647 -2147483647 -2147483647 -2147483647 -2147483647 -2147483647 -2147483647 -2147483647 -2147483647 -2147483647 -2147483647 -2147483647 -2147483647 -2147483647 -2147483647 -2147483647 -2147483647 -2147483647 -2147483647 -2147483647 -2147483647 -2147483647 -2147483647 -2147483647 -2147483647 -2147483647 -2147483647 -2147483647 -2147483647 -2147483647 -2147483647 -2147483647 -2147483647 -2147483647 -2147483647 -2147483647 -2147483647 -2147483647 -2147483647 -2147483647 -2147483647 -2147483647 -2147483647 -2147483647 -2147483647 -2147483647 -2147483647 -2147483647 -2147483647 -2147483647 -2147483647 -2147483647 -2147483647 -2147483647 -2147483647 -2147483647 -2147483647 -2147483647 -2147483647 -2147483647 -2147483647 -2147483647 -2147483647 -2147483647 -2147483647 -2147483647 -2147483647 -2147483647 -2147483647 -2147483647 -2147483647 -2147483647 -2147483647 -2147483647 -2147483647 -2147483647 -2147483647 -2147483647 -2147483647 -2147483647 -2147483647 -2147483647 -2147483647 -2147483647 -2147483647 -2147483647 -2147483647 -2147483647 -2147483647 -2147483647 -2147483647 -2147483647 -2147483647 -2147483647 -2147483647 -2147483647 -2147483647 -2147483647 -2147483647 -2147483647 -2147483647 -2147483647 -2147483647 -2147483647 -2147483647 -2147483647 -2147483647 -2147483647 -2147483647 -2147483647 -2147483647 -2147483647 -2147483647 -2147483647 -2147483647 -2147483647 -2147483647 -2147483647 -2147483647 -2147483647 -2147483647 -2147483647 -2147483647 -2147483647 -2147483647 -2147483647 -2147483647 -2147483647 -2147483647 -2147483647 -2147483647 -2147483647 -2147483647 -2147483647 -2147483647 -2147483647 -2147483647 -2147483647 -2147483647 -2147483647 -2147483647 -2147483647 -2147483647 -2147483647 -2147483647 -2147483647 -2147483647 -2147483647 -2147483647 -2147483647 -2147483647 -2147483647 -2147483647 -2147483647 -2147483647 -2147483647 -2147483647
-2147483647 -2147483647 -2147483647 -2147483647 -2147483647 -2147483647 -2147483647 -2147483647 -2147483647 -2147483647 -2147483647 -2147483647 -2147483647 -2147483647 -2147483647 -2147483647 -2147483647 -2147483647 -2147483647 -2147483647 -2147483647 -2147483647 -2147483647 -2147483647 -2147483647 -2147483647 -2147483647 -2147483647 -2147483647 -2147483647 -2147483647 -2147483647 -2147483647 -2147483647 -2147483647 -2147483647 -2147483647 -2147483647 -2147483647 -2147483647 -2147483647 -2147483647 -2147483647 -2147483647 -2147483647 -2147483647 -2147483647 -2147483647 -2147483647 -2147483647 -2147483647 -2147483647 -2147483647 -2147483647 -2147483647 -2147483647 -2147483647 -2147483647 -2147483647 -2147483647 -2147483647 -2147483647 -2147483647 -2147483647 -2147483647 -2147483647 -2147483647 -2147483647 -2147483647 -2147483647 -2147483647 -2147483647 -2147483647 -2147483647 -2147483647 -2147483647 -2147483647 -2147483647 -2147483647 -2147483647 -2147483647 -2147483647 -2147483647 -2147483647 -2147483647 -2147483647 -2147483647 -2147483647 -2147483647 -2147483647 -2147483647 -2147483647 -2147483647 -2147483647 -2147483647 -2147483647 -2147483647 -2147483647 -2147483647 -2147483647 -2147483647 -2147483647 -2147483647 -2147483647 -2147483647 -2147483647 -2147483647 -2147483647 -2147483647 -2147483647 -2147483647 -2147483647 -2147483647 -2147483647 -2147483647 -2147483647 -2147483647 -2147483647 -2147483647 -2147483647 -2147483647 -2147483647 -2147483647 -2147483647 -2147483647 -2147483647 -2147483647 -2147483647 -2147483647 -2147483647 -2147483647 -2147483647 -2147483647 -2147483647 -2147483647 -2147483647 -2147483647 -2147483647 -2147483647 -2147483647 -2147483647 -2147483647 -2147483647 -2147483647 -2147483647 -2147483647 -2147483647 -2147483647 -2147483647 -2147483647 -2147483647 -2147483647 -2147483647 -2147483647 -2147483647 -2147483647 -2147483647 -2147483647 -2147483647 -2147483647 -2147483647 -2147483647 -2147483647 -2147483647 -2147483647 -2147483647 -2147483647 -2147483647 -2147483647 -2147483647 -2147483647 -2147483647 -2147483647 -2147483647 -2147483647 -2147483647 -2147483647 -2147483647 -2147483647 -2147483647 -2147483647 -2147483647 -2147483647 -2147483647 -2147483647 -2147483647 -2147483647 -2147483647 -2147483647 -2147483647 -2147483647 -2147483647 -2147483647 -2147483647 -2147483647 -2147483647 -2147483647 -2147483647 -2147483647 -2147483647 -2147483647 -2147483647 -2147483647 -2147483647 -2147483647 -2147483647 -2147483647 -2147483647 -2147483647 -2147483647 -2147483647 -2147483647 -2147483647 -2147483647 -2147483647 -2147483647 -2147483647 -2147483647 -2147483647 -2147483647 -2147483647 -2147483647 -2147483647 -2147483647 -2147483647 -2147483647 -2147483647 -2147483647 -2147483647 -2147483647 -2147483647 -2147483647 -2147483647 -2147483647 -2147483647 -2147483647 -2147483647 -2147483647 -2147483647 -2147483647
