# Supplementary material for: Catchments catch all in South African coastal lowlands: topography and palaeoclimate restricted gene flow in Nymania capensis (Meliaceae)—a multilocus phylogeographic and distribution modelling approach
Source: PeerJ. 2017 Jan 31;5:e2965. doi: 10.7717/peerj.2965 (PMC5289106; doi:10.7717/peerj.2965)
Supplement: Supplemental Information 2 — See the Readme for file descriptions. This zip file includes all DNA alignments. [file peerj-05-2965-s002.zip › SupplementalInformationFiles/SDM.Data/Current/bio07.t.ann.range.asc]

NCOLS 240 
NROWS 84 
XLLCORNER 20 
YLLCORNER -35 
CELLSIZE 0.0416666666666667 
NODATA_value -2147483647 
290 292 294 296 298 300 303 304 305 306 307 309 311 313 314 314 313 314 314 314 316 317 318 317 319 319 320 321 321 322 321 321 320 321 321 321 321 321 320 318 320 319 318 318 318 318 317 317 317 317 317 318 317 319 319 319 319 319 318 317 318 317 317 319 319 319 320 320 320 319 319 320 322 322 323 324 324 323 322 321 320 319 318 317 316 315 314 312 312 312 310 310 310 309 308 307 306 306 305 305 305 305 304 304 303 303 303 303 302 302 302 301 300 300 300 299 299 299 299 299 299 300 299 298 299 298 298 297 297 298 299 298 297 298 297 296 292 295 295 294 293 292 293 293 294 293 288 289 290 289 289 289 289 289 288 286 284 283 281 278 275 272 267 263 259 255 255 252 258 260 258 253 252 254 251 248 246 245 244 244 243 240 236 234 232 234 233 232 231 232 233 231 232 231 231 234 235 233 235 235 229 228 236 241 241 242 242 243 243 240 236 232 227 222 217 215 211 207 203 195 187 179 175 175 163 153 144 146 144 136 133 132 129 129 -2147483647 -2147483647 -2147483647 -2147483647 -2147483647 -2147483647
289 290 292 294 297 299 303 304 304 305 306 307 310 313 313 313 314 314 315 313 314 315 314 316 318 319 319 321 321 321 320 319 320 320 320 320 320 321 321 319 318 318 318 317 317 317 317 317 316 316 316 315 315 316 316 317 318 317 317 316 316 316 315 316 317 317 318 318 318 316 318 318 318 319 320 321 321 320 319 318 317 317 316 314 314 313 311 311 310 310 309 309 307 307 306 305 304 304 304 304 303 302 302 302 301 301 301 300 299 299 299 298 298 298 298 298 298 297 297 297 298 298 298 298 298 298 298 297 298 297 298 298 297 297 295 295 295 293 293 292 292 291 292 293 291 290 287 286 286 285 286 285 285 285 285 284 281 280 278 276 273 269 266 263 259 255 255 254 254 253 252 250 248 249 249 246 243 241 241 240 240 239 234 231 229 233 230 229 227 228 229 230 230 229 227 232 235 235 236 236 233 228 234 237 238 239 237 241 241 239 236 233 227 221 216 213 208 206 200 196 185 169 162 155 158 155 143 136 137 132 130 129 128 -2147483647 -2147483647 -2147483647 -2147483647 -2147483647 -2147483647 -2147483647
289 289 290 293 297 300 302 304 304 305 305 307 309 310 313 314 314 315 315 316 315 315 314 315 318 319 320 320 320 318 318 318 318 318 319 318 318 321 319 320 318 317 317 316 317 317 316 315 315 315 315 314 315 315 315 315 315 315 315 315 314 314 314 315 315 315 316 316 317 315 316 317 316 317 318 319 318 317 317 317 316 316 315 313 312 311 311 309 310 308 308 307 307 306 304 304 302 303 302 301 301 301 299 299 299 299 298 298 296 297 297 296 296 295 296 296 295 295 295 296 296 296 296 296 297 297 296 296 296 295 297 296 296 296 296 294 293 293 293 292 291 289 292 291 290 287 284 283 284 284 283 282 283 283 283 282 280 278 275 272 273 270 267 263 260 257 257 255 252 248 247 246 248 250 247 244 241 240 237 235 235 236 232 229 227 229 225 225 225 225 224 225 229 229 227 229 232 233 234 234 233 236 236 233 234 234 233 237 238 234 233 229 225 220 216 212 206 200 197 188 181 169 160 154 148 143 140 135 133 130 128 -2147483647 -2147483647 -2147483647 -2147483647 -2147483647 -2147483647 -2147483647 -2147483647 -2147483647
289 288 289 292 295 298 301 304 304 303 306 307 308 310 312 313 314 315 315 315 316 316 317 317 316 317 318 318 319 320 319 318 318 317 318 317 317 319 319 318 317 318 318 317 316 315 315 315 315 314 314 314 314 313 313 314 313 313 312 313 312 311 312 313 313 313 314 314 315 315 314 315 314 314 316 315 314 314 310 314 313 313 313 311 311 311 309 307 307 307 306 306 304 304 303 303 300 300 299 299 299 298 298 297 298 296 296 296 294 294 294 294 294 294 294 293 292 291 290 293 294 293 293 294 294 296 295 295 295 292 296 296 296 294 295 294 294 293 293 291 290 290 291 287 283 281 283 285 285 285 283 282 281 282 281 280 278 275 273 270 269 270 268 262 255 254 254 254 250 248 247 247 246 245 244 241 238 236 234 233 234 234 230 225 223 225 223 221 222 223 222 222 222 227 227 227 228 230 230 232 231 232 232 229 229 230 232 234 232 230 229 224 219 217 213 209 203 197 194 188 177 165 155 151 145 141 136 134 130 129 -2147483647 -2147483647 -2147483647 -2147483647 -2147483647 -2147483647 -2147483647 -2147483647 -2147483647 -2147483647
287 288 286 290 294 298 301 304 304 305 306 306 308 309 311 312 313 315 315 315 316 317 317 318 317 316 316 316 317 318 318 318 317 317 317 317 318 318 318 316 317 317 317 316 315 315 314 314 313 312 312 313 311 311 311 311 311 311 311 311 310 311 311 311 311 311 311 312 311 312 313 313 313 313 313 313 312 310 312 312 312 311 311 310 310 309 308 307 306 305 305 304 304 302 302 300 298 298 296 297 296 297 295 294 294 295 294 292 291 293 292 292 292 292 292 290 287 289 290 291 291 291 290 292 292 293 294 294 294 292 295 295 295 294 294 294 294 293 292 289 289 289 290 287 280 284 283 283 283 282 281 282 281 280 279 277 276 274 271 268 266 263 261 258 257 254 249 250 252 248 245 247 247 245 241 238 237 234 232 230 232 227 226 222 221 222 219 218 219 221 220 221 219 222 224 225 226 227 226 228 227 228 229 228 224 225 228 229 225 225 224 218 213 210 210 205 200 193 185 182 178 170 158 151 142 137 135 -2147483647 -2147483647 -2147483647 -2147483647 -2147483647 -2147483647 -2147483647 -2147483647 -2147483647 -2147483647 -2147483647 -2147483647 -2147483647
286 288 288 290 296 299 300 302 304 305 307 306 305 308 311 311 313 314 316 316 315 314 314 315 316 316 316 315 317 317 317 316 315 316 317 316 318 318 317 315 316 316 315 315 315 314 313 312 312 312 310 311 310 310 310 310 309 309 309 308 308 307 308 309 309 309 309 309 309 309 309 310 310 310 310 310 309 310 310 309 309 309 309 309 308 307 307 305 304 303 303 303 302 302 301 299 297 297 296 295 295 294 293 293 294 293 291 291 290 289 289 289 290 289 288 288 287 287 289 290 288 287 290 291 292 293 293 293 294 294 295 295 294 293 293 293 292 291 289 288 288 289 289 288 281 282 282 283 283 280 279 279 280 279 277 275 273 272 271 267 265 264 260 258 254 253 253 253 252 244 245 246 246 244 239 236 234 232 230 230 226 222 221 218 217 216 215 216 215 216 218 219 218 216 219 222 223 225 225 226 226 224 222 224 223 224 225 224 221 220 219 217 212 200 203 201 195 189 179 170 172 163 155 147 140 138 -2147483647 -2147483647 -2147483647 -2147483647 -2147483647 -2147483647 -2147483647 -2147483647 -2147483647 -2147483647 -2147483647 -2147483647 -2147483647 -2147483647
283 287 289 294 297 298 301 303 305 304 304 305 305 308 311 311 311 313 315 316 317 315 314 314 314 315 316 315 316 316 315 315 315 316 316 317 318 317 315 315 316 315 314 313 314 313 312 312 311 311 309 309 310 309 309 307 307 306 305 306 305 307 306 307 307 306 307 307 306 307 307 307 307 307 307 307 308 307 307 307 307 306 306 307 307 305 306 305 304 303 302 302 300 299 299 298 296 295 295 294 294 294 293 292 292 291 290 291 289 289 290 289 287 286 286 286 287 287 288 287 286 287 288 289 291 291 292 293 293 293 294 294 292 292 292 291 289 288 287 287 287 288 288 287 283 280 280 282 280 278 277 274 275 275 276 273 269 271 270 267 264 263 259 255 253 251 249 249 253 251 248 242 242 241 236 233 231 230 227 227 225 220 217 215 214 213 213 213 213 211 213 216 216 217 217 220 221 222 222 221 223 222 220 221 220 221 220 220 217 217 216 211 200 193 195 195 191 180 177 169 156 155 147 142 137 -2147483647 -2147483647 -2147483647 -2147483647 -2147483647 -2147483647 -2147483647 -2147483647 -2147483647 -2147483647 -2147483647 -2147483647 -2147483647 -2147483647 -2147483647
282 287 289 292 292 297 302 302 305 305 305 303 306 309 310 309 309 310 314 315 314 316 315 314 314 314 315 314 316 315 315 316 315 315 316 316 316 316 315 315 315 314 313 313 312 312 311 311 310 310 309 308 308 307 306 306 305 303 303 303 304 304 304 303 304 304 304 304 305 304 304 304 305 305 304 305 305 305 305 305 304 304 305 305 305 304 304 303 302 302 302 300 299 298 296 296 295 294 292 292 292 292 292 290 291 291 289 289 288 289 288 288 287 286 286 286 284 285 285 286 286 286 288 288 289 290 291 292 292 293 293 292 291 289 291 288 285 286 285 285 286 286 287 286 284 282 277 279 279 276 274 271 273 274 275 272 269 269 270 266 262 262 259 257 253 252 254 250 254 252 249 248 242 240 233 232 230 227 225 223 220 217 214 213 211 209 208 209 210 211 211 212 211 209 211 217 218 218 219 219 219 219 219 219 218 217 217 215 214 213 211 205 202 191 184 184 185 179 166 161 155 148 144 139 136 -2147483647 -2147483647 -2147483647 -2147483647 -2147483647 -2147483647 -2147483647 -2147483647 -2147483647 -2147483647 -2147483647 -2147483647 -2147483647 -2147483647 -2147483647
282 285 288 291 292 297 301 301 303 306 305 303 306 308 309 309 309 310 312 314 313 315 315 316 316 315 315 315 314 314 314 314 315 314 315 315 315 315 314 313 313 313 312 312 311 311 310 309 308 308 308 306 305 306 304 304 303 303 302 303 303 302 302 301 302 302 301 301 302 301 301 302 302 302 302 302 302 302 303 302 302 302 303 303 302 302 301 301 300 300 300 298 297 296 296 293 293 293 291 293 291 291 290 289 289 289 288 288 288 287 286 286 284 285 285 284 284 282 283 286 286 286 286 287 287 288 290 290 291 292 292 292 291 288 288 285 281 282 284 284 285 285 286 285 283 282 281 280 277 273 272 270 270 271 273 272 271 270 268 265 262 262 265 259 255 254 254 248 248 250 248 244 243 241 234 230 228 226 224 220 218 216 212 210 208 207 205 205 205 208 207 205 204 203 211 213 214 215 215 215 215 214 215 214 214 214 212 212 211 208 204 199 192 189 182 178 167 163 162 155 150 144 141 138 -2147483647 -2147483647 -2147483647 -2147483647 -2147483647 -2147483647 -2147483647 -2147483647 -2147483647 -2147483647 -2147483647 -2147483647 -2147483647 -2147483647 -2147483647 -2147483647
282 285 288 294 297 299 300 300 302 305 306 303 304 307 307 307 308 310 312 313 313 314 315 316 316 316 316 315 314 315 313 313 312 313 313 314 314 315 313 312 312 310 311 310 310 309 309 307 307 307 306 304 303 303 303 302 302 301 300 301 300 301 300 300 300 300 300 299 299 300 298 299 299 298 299 300 300 300 301 300 301 300 301 301 301 299 300 300 299 298 298 296 295 295 294 292 292 291 290 291 290 289 288 289 288 287 287 286 285 285 284 283 283 284 284 284 282 280 281 283 284 284 285 286 287 288 289 289 290 291 292 293 293 290 288 287 285 283 284 284 284 284 285 283 282 281 280 279 274 270 272 270 271 271 270 269 269 269 268 267 266 265 264 261 261 257 255 248 247 243 244 241 242 240 236 231 229 227 221 217 215 212 210 208 207 204 204 202 203 203 203 201 201 205 208 210 210 210 212 211 211 210 209 209 208 210 208 207 206 204 201 198 191 187 183 175 166 159 154 151 145 141 139 -2147483647 -2147483647 -2147483647 -2147483647 -2147483647 -2147483647 -2147483647 -2147483647 -2147483647 -2147483647 -2147483647 -2147483647 -2147483647 -2147483647 -2147483647 -2147483647 -2147483647
286 288 289 295 296 296 295 299 302 305 305 304 304 306 306 305 307 309 311 312 312 314 315 315 315 315 315 315 313 313 314 314 313 313 312 313 313 313 313 312 310 309 309 309 309 307 307 306 305 304 304 303 302 302 301 301 300 300 299 299 298 299 298 298 298 298 297 297 297 296 295 294 295 296 297 297 298 298 298 298 299 299 298 299 298 298 298 298 297 297 297 295 294 293 293 292 291 290 289 289 288 288 287 286 286 285 284 283 283 283 282 283 282 282 282 282 281 279 279 281 283 283 283 284 285 286 287 288 288 289 290 291 293 292 288 282 283 283 283 283 282 281 283 283 282 279 279 276 274 268 270 268 270 269 269 268 268 266 266 262 263 262 263 263 260 255 249 247 249 244 242 241 238 236 235 233 229 226 220 217 213 210 208 206 204 204 203 202 200 200 200 197 200 205 206 206 205 206 207 207 207 207 205 203 202 204 202 202 201 198 195 189 185 182 174 173 169 161 153 145 142 139 -2147483647 -2147483647 -2147483647 -2147483647 -2147483647 -2147483647 -2147483647 -2147483647 -2147483647 -2147483647 -2147483647 -2147483647 -2147483647 -2147483647 -2147483647 -2147483647 -2147483647 -2147483647
287 289 291 295 296 296 292 297 302 304 305 302 303 302 305 303 306 308 310 310 312 313 314 314 314 314 314 314 313 314 315 313 311 311 310 311 311 312 311 311 310 308 307 307 307 306 305 304 303 303 302 301 300 300 300 299 298 297 297 297 296 296 296 295 295 295 295 294 294 293 293 292 292 293 294 294 295 294 295 296 296 296 296 297 297 296 297 296 294 296 296 295 294 292 291 290 290 288 286 286 286 286 286 285 285 283 283 281 281 282 281 280 280 280 281 281 279 279 277 279 281 281 282 282 283 284 283 286 287 288 289 291 292 291 287 287 286 283 282 283 283 281 281 282 281 276 277 272 273 270 268 268 268 266 266 267 266 265 265 261 262 259 258 261 259 257 254 250 247 246 240 240 239 236 234 232 228 225 220 215 210 209 207 205 203 202 201 201 199 197 196 195 199 201 202 200 200 202 202 203 203 203 202 198 197 195 192 196 195 192 189 181 174 174 167 163 161 156 150 143 142 -2147483647 -2147483647 -2147483647 -2147483647 -2147483647 -2147483647 -2147483647 -2147483647 -2147483647 -2147483647 -2147483647 -2147483647 -2147483647 -2147483647 -2147483647 -2147483647 -2147483647 -2147483647 -2147483647
292 286 288 291 296 296 292 294 299 303 303 299 301 298 305 306 302 305 306 307 311 313 313 312 311 312 311 314 314 314 314 311 310 309 308 307 309 310 308 307 307 308 306 305 305 305 302 302 302 302 300 300 299 299 298 297 296 296 295 294 294 293 293 293 292 293 292 293 293 292 290 289 288 289 290 291 292 293 293 293 293 294 294 295 295 294 295 295 292 293 293 293 292 291 288 287 287 286 286 285 285 284 284 284 283 282 281 279 280 280 279 278 278 278 279 279 279 278 274 276 279 279 279 280 281 281 281 283 285 286 285 288 290 291 288 287 284 281 281 282 283 282 282 282 281 279 276 273 272 268 267 265 262 264 265 264 263 262 262 262 262 261 259 259 257 256 254 248 247 245 241 239 236 234 231 230 227 223 219 212 208 207 206 205 204 203 200 199 199 196 194 193 195 197 198 196 194 196 197 199 199 199 198 198 197 193 184 186 189 187 182 175 169 169 165 159 153 149 145 141 -2147483647 -2147483647 -2147483647 -2147483647 -2147483647 -2147483647 -2147483647 -2147483647 -2147483647 -2147483647 -2147483647 -2147483647 -2147483647 -2147483647 -2147483647 -2147483647 -2147483647 -2147483647 -2147483647 -2147483647
308 290 293 296 296 290 290 295 301 302 302 296 299 298 299 304 304 301 302 300 306 312 312 311 309 308 310 312 313 313 312 310 309 308 307 306 307 306 306 305 305 306 305 306 304 304 302 302 301 300 299 298 296 297 296 295 293 292 292 293 291 290 290 290 290 291 291 291 290 288 287 286 286 287 288 290 291 291 291 291 293 293 293 292 293 292 291 293 291 289 289 291 290 288 284 285 285 284 283 283 283 283 282 281 280 279 280 277 275 277 277 275 276 277 276 277 278 276 274 274 275 277 276 277 279 279 280 281 283 285 284 288 290 291 290 288 284 279 278 282 282 282 281 280 280 279 276 274 271 265 264 264 260 262 263 260 258 255 259 259 258 259 260 258 255 253 251 250 247 245 240 234 232 231 229 226 225 222 217 210 206 205 203 202 201 200 201 199 196 193 191 191 193 191 192 192 191 192 193 195 195 196 194 193 193 187 182 178 179 179 174 173 167 161 161 155 149 145 142 -2147483647 -2147483647 -2147483647 -2147483647 -2147483647 -2147483647 -2147483647 -2147483647 -2147483647 -2147483647 -2147483647 -2147483647 -2147483647 -2147483647 -2147483647 -2147483647 -2147483647 -2147483647 -2147483647 -2147483647 -2147483647
311 301 294 298 297 292 290 297 300 300 301 299 295 298 296 301 304 303 302 299 305 311 311 311 309 309 309 311 312 311 310 308 307 305 305 305 304 304 304 300 298 302 303 303 303 302 301 300 300 301 298 296 296 295 294 293 290 290 291 291 289 288 287 289 289 286 287 288 287 287 286 286 284 285 286 287 287 289 289 290 291 291 291 292 292 291 291 292 291 288 286 287 288 286 283 283 284 281 278 283 282 281 280 279 278 278 277 274 272 273 273 273 273 274 274 275 275 274 272 273 274 275 273 273 274 275 278 280 281 283 282 286 288 290 290 286 281 279 280 281 282 281 277 277 278 276 274 271 269 267 263 261 258 261 261 258 253 254 255 254 255 256 256 256 254 249 245 247 246 244 240 237 232 227 224 221 220 222 216 210 208 204 200 198 198 197 199 192 191 190 190 191 192 192 191 190 190 190 191 191 192 191 191 190 188 186 183 174 169 167 164 168 163 157 153 149 145 141 -2147483647 -2147483647 -2147483647 -2147483647 -2147483647 -2147483647 -2147483647 -2147483647 -2147483647 -2147483647 -2147483647 -2147483647 -2147483647 -2147483647 -2147483647 -2147483647 -2147483647 -2147483647 -2147483647 -2147483647 -2147483647 -2147483647
312 310 299 303 305 300 293 294 298 301 299 299 296 294 296 296 301 303 299 296 305 308 309 311 311 310 309 310 308 308 308 306 305 304 303 302 302 302 303 299 300 300 299 302 300 300 299 301 302 299 297 295 297 296 293 292 289 288 288 288 288 287 286 287 285 284 283 285 284 283 283 281 282 284 285 286 286 287 288 288 289 290 290 290 290 290 290 290 290 288 286 285 285 285 283 280 279 279 279 281 279 277 276 274 275 275 271 268 268 266 269 270 272 273 275 275 274 271 269 271 271 271 271 271 270 273 276 276 279 280 280 283 285 288 290 288 285 281 284 280 282 280 277 277 278 274 270 266 263 261 262 259 257 254 257 257 253 253 252 252 254 254 253 253 251 242 244 243 241 241 239 236 233 228 225 221 217 220 214 214 210 205 199 197 195 193 195 197 192 190 187 189 189 189 189 188 189 189 189 189 189 188 187 186 185 182 177 175 171 164 159 157 158 154 148 142 141 -2147483647 -2147483647 -2147483647 -2147483647 -2147483647 -2147483647 -2147483647 -2147483647 -2147483647 -2147483647 -2147483647 -2147483647 -2147483647 -2147483647 -2147483647 -2147483647 -2147483647 -2147483647 -2147483647 -2147483647 -2147483647 -2147483647 -2147483647
314 315 310 312 297 298 293 291 297 301 301 298 295 291 293 295 300 304 303 303 304 303 306 309 310 308 308 308 306 307 307 304 303 303 302 302 300 302 304 303 298 296 298 305 307 306 303 300 300 301 299 297 298 296 295 293 289 288 287 286 285 285 285 285 282 281 281 281 280 280 281 280 282 281 283 284 285 285 286 287 287 288 289 288 289 289 289 288 288 288 286 284 283 282 281 277 277 281 281 280 278 276 275 271 271 270 268 264 263 264 269 271 272 273 272 273 270 269 268 269 269 269 266 267 268 271 273 274 276 276 276 278 278 281 286 288 287 282 283 282 281 280 278 277 275 272 266 262 258 260 260 256 254 251 253 252 248 247 247 249 251 250 252 252 249 240 238 240 239 239 237 234 229 225 224 221 218 214 212 214 211 209 203 201 195 196 195 196 190 187 185 186 186 186 187 187 187 185 186 185 186 185 183 182 179 179 174 168 164 162 160 151 150 148 143 139 -2147483647 -2147483647 -2147483647 -2147483647 -2147483647 -2147483647 -2147483647 -2147483647 -2147483647 -2147483647 -2147483647 -2147483647 -2147483647 -2147483647 -2147483647 -2147483647 -2147483647 -2147483647 -2147483647 -2147483647 -2147483647 -2147483647 -2147483647 -2147483647
316 316 318 313 300 294 289 290 298 300 299 300 299 296 295 299 303 301 302 304 304 304 307 308 308 306 306 305 304 306 306 305 304 300 299 298 300 306 310 309 295 297 300 301 305 307 303 301 298 299 299 299 297 296 294 292 288 285 285 284 284 283 283 282 279 279 279 279 279 279 279 280 280 281 281 282 283 284 285 286 286 286 286 287 287 287 287 287 287 286 286 285 280 281 282 282 281 280 279 278 277 276 275 271 268 269 270 267 262 264 266 269 270 271 271 271 269 264 264 265 265 265 263 265 266 269 270 269 270 271 271 273 273 277 280 284 284 282 280 281 280 278 276 272 270 266 263 258 255 256 257 252 249 247 249 247 246 243 245 248 250 250 246 246 245 237 237 234 236 236 233 230 224 221 219 214 211 211 209 212 211 201 207 202 194 195 198 193 189 185 184 184 186 186 186 185 184 184 184 183 182 181 180 178 174 171 169 167 163 157 153 150 147 142 140 -2147483647 -2147483647 -2147483647 -2147483647 -2147483647 -2147483647 -2147483647 -2147483647 -2147483647 -2147483647 -2147483647 -2147483647 -2147483647 -2147483647 -2147483647 -2147483647 -2147483647 -2147483647 -2147483647 -2147483647 -2147483647 -2147483647 -2147483647 -2147483647 -2147483647
317 318 317 313 300 299 284 290 297 296 296 296 295 295 295 296 300 299 297 298 303 306 305 308 306 304 302 300 300 303 304 304 304 303 301 298 299 302 310 312 309 309 310 306 298 301 304 302 297 299 299 299 297 295 293 291 288 286 284 283 282 280 280 278 277 277 277 277 277 278 278 279 279 280 281 281 282 283 284 284 285 285 286 286 286 286 286 287 286 285 285 281 280 280 281 281 281 280 279 278 275 274 273 271 267 265 267 268 264 261 267 270 270 270 270 270 269 270 268 266 265 263 263 263 265 265 267 264 266 267 267 263 269 271 272 278 280 280 279 278 274 270 269 265 265 262 257 253 250 252 254 251 245 244 243 241 241 239 240 246 247 243 241 238 240 234 231 232 234 231 226 225 223 219 214 210 210 208 204 203 205 197 201 204 201 194 196 191 189 185 183 183 182 183 183 183 182 182 181 180 179 177 175 174 172 168 163 161 158 155 150 147 142 140 -2147483647 -2147483647 -2147483647 -2147483647 -2147483647 -2147483647 -2147483647 -2147483647 -2147483647 -2147483647 -2147483647 -2147483647 -2147483647 -2147483647 -2147483647 -2147483647 -2147483647 -2147483647 -2147483647 -2147483647 -2147483647 -2147483647 -2147483647 -2147483647 -2147483647 -2147483647
318 318 318 318 309 297 292 298 292 294 287 290 293 296 297 298 298 293 293 297 301 304 304 306 304 299 296 295 296 300 300 299 301 301 297 294 295 301 311 314 314 315 313 312 309 308 301 303 301 298 298 299 297 295 293 290 288 285 282 282 279 278 276 276 276 275 275 275 276 276 276 277 278 279 280 280 281 282 283 283 283 284 284 286 286 286 286 286 285 284 284 281 280 279 282 281 280 278 277 276 275 273 271 269 267 265 263 261 260 260 263 266 266 268 269 268 268 268 269 270 268 267 267 264 262 262 263 261 260 262 263 266 265 265 267 272 277 277 276 276 273 267 262 257 257 257 256 255 250 248 248 249 246 242 238 238 238 236 236 243 241 235 235 234 236 233 227 227 225 221 219 223 220 216 214 211 209 203 197 195 197 192 197 197 198 195 195 194 191 185 184 182 182 181 182 181 179 178 178 176 176 174 172 169 167 165 163 157 155 151 146 143 140 -2147483647 -2147483647 -2147483647 -2147483647 -2147483647 -2147483647 -2147483647 -2147483647 -2147483647 -2147483647 -2147483647 -2147483647 -2147483647 -2147483647 -2147483647 -2147483647 -2147483647 -2147483647 -2147483647 -2147483647 -2147483647 -2147483647 -2147483647 -2147483647 -2147483647 -2147483647 -2147483647
318 317 319 319 319 312 310 314 298 296 290 287 290 291 291 293 296 293 292 294 300 300 299 303 304 299 294 293 295 298 294 296 298 298 299 308 305 312 311 315 314 314 314 312 309 308 307 305 304 302 300 299 296 294 292 289 287 285 283 280 278 277 276 275 274 274 275 275 275 276 277 278 278 278 279 279 280 281 281 282 282 282 283 284 286 285 285 285 284 283 283 281 279 278 280 281 279 278 277 275 274 272 270 269 268 266 264 263 263 262 262 263 265 267 267 267 267 267 267 267 266 266 268 266 263 260 261 261 263 265 267 267 266 268 272 273 274 273 272 270 270 266 255 252 255 258 258 253 246 244 244 243 243 236 237 237 235 234 234 238 238 230 231 229 229 230 227 222 220 220 221 219 215 210 210 206 201 198 194 191 192 189 189 190 191 198 191 192 193 188 184 181 179 180 179 178 178 175 175 174 172 170 168 166 162 161 158 154 150 148 143 141 -2147483647 -2147483647 -2147483647 -2147483647 -2147483647 -2147483647 -2147483647 -2147483647 -2147483647 -2147483647 -2147483647 -2147483647 -2147483647 -2147483647 -2147483647 -2147483647 -2147483647 -2147483647 -2147483647 -2147483647 -2147483647 -2147483647 -2147483647 -2147483647 -2147483647 -2147483647 -2147483647 -2147483647
318 319 319 319 320 320 319 315 298 295 295 290 291 284 286 293 295 295 293 294 299 300 301 304 302 302 300 296 292 293 292 298 300 307 312 317 318 318 315 313 315 315 313 312 310 309 307 306 304 301 299 298 296 294 291 289 286 285 283 280 279 277 275 274 274 274 275 274 275 275 277 277 277 278 278 279 279 280 280 282 283 282 283 283 284 284 284 284 283 283 282 280 279 279 280 280 279 278 277 276 274 272 271 269 268 266 266 264 263 263 263 264 265 265 266 266 267 265 266 267 267 265 269 268 262 260 264 265 262 261 266 266 264 262 266 270 271 271 268 269 267 263 255 255 254 260 258 254 249 252 251 244 245 240 238 241 242 232 231 234 233 230 228 227 224 225 224 218 217 216 216 211 210 207 205 200 196 193 190 188 187 186 186 186 190 194 195 194 191 189 184 180 178 177 178 177 175 173 173 170 169 167 163 161 159 156 154 150 147 145 142 -2147483647 -2147483647 -2147483647 -2147483647 -2147483647 -2147483647 -2147483647 -2147483647 -2147483647 -2147483647 -2147483647 -2147483647 -2147483647 -2147483647 -2147483647 -2147483647 -2147483647 -2147483647 -2147483647 -2147483647 -2147483647 -2147483647 -2147483647 -2147483647 -2147483647 -2147483647 -2147483647 -2147483647 -2147483647
318 318 318 319 320 319 320 313 299 295 293 292 290 287 288 291 291 292 293 296 295 297 300 300 301 301 299 297 290 288 292 307 314 315 318 319 319 319 319 318 316 316 314 312 310 309 307 305 303 301 299 297 295 293 290 288 286 284 282 281 279 277 275 274 273 273 274 274 275 275 276 276 277 278 278 278 279 279 280 280 281 282 283 282 282 284 283 283 283 282 282 282 281 281 280 280 279 278 277 276 274 273 271 270 268 268 267 266 266 265 265 265 265 265 266 267 267 267 268 268 267 267 269 268 264 256 259 262 264 259 263 262 262 261 258 265 266 267 267 264 260 256 260 251 255 261 257 251 252 254 250 247 252 252 247 246 243 235 238 231 239 235 227 224 224 220 220 215 213 212 212 208 205 203 200 196 192 190 189 187 185 187 186 183 182 188 187 183 185 186 183 179 177 176 176 174 172 170 170 167 166 164 162 159 157 154 150 148 145 -2147483647 -2147483647 -2147483647 -2147483647 -2147483647 -2147483647 -2147483647 -2147483647 -2147483647 -2147483647 -2147483647 -2147483647 -2147483647 -2147483647 -2147483647 -2147483647 -2147483647 -2147483647 -2147483647 -2147483647 -2147483647 -2147483647 -2147483647 -2147483647 -2147483647 -2147483647 -2147483647 -2147483647 -2147483647 -2147483647 -2147483647
316 316 310 318 319 320 320 317 312 296 293 291 289 290 289 289 289 290 290 294 294 297 299 297 298 298 299 300 298 298 308 314 315 317 319 320 321 320 319 318 316 315 314 312 310 309 306 304 303 300 298 297 294 293 290 289 287 285 283 279 278 276 274 274 272 273 274 273 274 275 274 276 276 277 277 278 278 278 279 280 281 281 282 282 282 282 282 282 282 282 281 280 280 280 280 280 279 278 277 275 274 273 270 269 269 267 267 268 268 266 266 267 267 267 267 267 268 267 268 269 267 267 268 268 266 262 258 262 260 261 261 260 261 259 260 260 261 262 264 264 260 256 257 257 262 259 253 247 252 257 254 249 255 256 254 251 248 244 233 237 243 246 232 230 219 214 216 213 211 210 208 204 202 198 195 192 188 186 187 188 187 184 188 187 183 185 187 187 185 184 183 180 177 174 173 172 170 168 167 165 163 161 158 156 153 150 147 146 -2147483647 -2147483647 -2147483647 -2147483647 -2147483647 -2147483647 -2147483647 -2147483647 -2147483647 -2147483647 -2147483647 -2147483647 -2147483647 -2147483647 -2147483647 -2147483647 -2147483647 -2147483647 -2147483647 -2147483647 -2147483647 -2147483647 -2147483647 -2147483647 -2147483647 -2147483647 -2147483647 -2147483647 -2147483647 -2147483647 -2147483647 -2147483647
315 315 308 313 317 319 320 319 313 301 291 290 289 289 289 289 290 291 292 294 296 298 297 297 295 293 295 300 306 312 313 318 316 317 318 319 320 320 320 318 317 315 313 311 309 308 306 303 302 299 298 296 294 292 290 289 287 285 282 280 277 276 274 273 273 273 273 273 274 274 274 275 276 276 277 277 278 278 278 279 281 281 281 281 282 282 281 282 282 281 281 280 280 279 279 279 278 278 276 274 274 272 271 269 268 267 268 269 269 269 269 268 268 268 269 269 268 269 269 269 268 266 268 266 264 258 257 258 258 259 261 259 258 257 259 258 259 260 261 260 259 259 260 261 260 253 250 248 249 254 256 256 258 253 247 243 240 236 239 250 255 249 245 234 219 213 213 210 207 205 203 200 197 194 190 188 186 184 183 184 186 186 188 189 186 186 184 182 180 179 178 178 176 174 171 169 167 165 164 162 159 158 155 153 150 148 146 -2147483647 -2147483647 -2147483647 -2147483647 -2147483647 -2147483647 -2147483647 -2147483647 -2147483647 -2147483647 -2147483647 -2147483647 -2147483647 -2147483647 -2147483647 -2147483647 -2147483647 -2147483647 -2147483647 -2147483647 -2147483647 -2147483647 -2147483647 -2147483647 -2147483647 -2147483647 -2147483647 -2147483647 -2147483647 -2147483647 -2147483647 -2147483647 -2147483647
309 313 307 312 315 318 318 318 315 312 306 305 305 301 295 287 289 289 290 291 292 295 292 292 292 290 289 300 311 316 319 320 320 321 320 319 320 319 318 317 316 314 313 310 309 307 305 303 301 299 297 295 294 292 289 287 286 284 280 278 275 275 273 273 272 273 273 273 273 274 275 274 275 276 276 277 277 278 279 279 279 280 281 281 281 281 281 281 281 280 280 280 280 279 278 278 277 276 276 275 274 272 271 271 269 269 270 270 271 271 270 270 270 270 270 270 269 270 269 269 268 268 267 267 264 261 261 255 256 256 258 257 255 254 255 255 256 256 259 257 257 261 261 260 255 250 247 252 253 255 258 257 256 251 247 246 242 245 250 255 259 253 247 238 229 216 209 208 205 202 200 199 193 191 188 187 190 188 186 188 187 183 187 184 183 181 178 178 176 174 174 171 171 170 168 166 165 163 161 159 157 154 152 149 147 145 -2147483647 -2147483647 -2147483647 -2147483647 -2147483647 -2147483647 -2147483647 -2147483647 -2147483647 -2147483647 -2147483647 -2147483647 -2147483647 -2147483647 -2147483647 -2147483647 -2147483647 -2147483647 -2147483647 -2147483647 -2147483647 -2147483647 -2147483647 -2147483647 -2147483647 -2147483647 -2147483647 -2147483647 -2147483647 -2147483647 -2147483647 -2147483647 -2147483647 -2147483647
305 311 311 308 314 315 316 318 317 317 316 315 313 307 295 287 287 287 287 287 290 290 289 289 291 289 291 300 314 317 320 321 322 322 321 320 320 319 317 316 314 313 311 310 308 306 304 302 301 299 297 294 292 291 288 286 284 282 281 277 276 274 272 272 272 272 273 273 273 273 273 274 275 275 275 276 276 277 278 278 279 279 280 280 280 281 281 281 280 281 280 280 279 278 278 277 276 275 275 274 274 272 272 271 271 271 270 271 271 272 272 272 272 271 271 271 271 271 269 268 267 267 267 267 266 264 260 256 253 255 254 254 253 253 251 252 253 254 256 254 257 259 257 255 255 251 247 248 252 258 259 259 251 252 248 244 247 252 246 255 256 249 240 234 217 217 219 207 202 208 210 204 202 193 184 187 190 190 189 185 183 184 181 180 179 176 175 176 174 173 172 169 169 169 166 164 163 160 158 156 154 152 149 147 145 -2147483647 -2147483647 -2147483647 -2147483647 -2147483647 -2147483647 -2147483647 -2147483647 -2147483647 -2147483647 -2147483647 -2147483647 -2147483647 -2147483647 -2147483647 -2147483647 -2147483647 -2147483647 -2147483647 -2147483647 -2147483647 -2147483647 -2147483647 -2147483647 -2147483647 -2147483647 -2147483647 -2147483647 -2147483647 -2147483647 -2147483647 -2147483647 -2147483647 -2147483647 -2147483647
308 312 312 308 310 315 315 315 318 318 318 313 310 306 301 303 298 285 284 283 284 285 287 288 286 286 292 304 310 316 320 320 321 322 321 321 320 317 316 314 313 311 310 308 307 304 303 301 299 297 296 293 291 289 287 285 282 280 279 277 276 274 272 272 271 272 272 273 273 273 273 273 273 274 275 275 275 276 277 278 278 279 279 280 280 280 281 280 280 280 279 278 278 277 276 276 276 275 274 274 273 273 273 272 271 271 271 271 272 272 273 274 273 272 272 271 270 269 269 268 267 266 266 267 266 264 260 256 251 253 253 251 251 249 248 250 250 251 253 254 257 258 257 256 253 248 252 257 257 255 261 258 257 253 247 243 254 253 246 258 259 248 230 226 230 232 235 213 204 204 217 209 211 196 180 184 187 185 182 179 182 182 186 185 182 177 177 176 174 174 169 168 166 165 163 162 160 158 156 154 151 149 147 -2147483647 -2147483647 -2147483647 -2147483647 -2147483647 -2147483647 -2147483647 -2147483647 -2147483647 -2147483647 -2147483647 -2147483647 -2147483647 -2147483647 -2147483647 -2147483647 -2147483647 -2147483647 -2147483647 -2147483647 -2147483647 -2147483647 -2147483647 -2147483647 -2147483647 -2147483647 -2147483647 -2147483647 -2147483647 -2147483647 -2147483647 -2147483647 -2147483647 -2147483647 -2147483647 -2147483647 -2147483647
312 312 311 310 306 311 311 311 316 316 317 315 315 314 311 310 304 291 290 288 293 298 299 299 292 294 296 297 308 316 319 320 320 320 320 320 319 316 314 312 311 310 308 307 305 304 302 300 298 297 295 292 290 288 285 283 280 279 277 275 274 273 272 270 271 270 271 272 272 272 272 273 273 273 274 274 275 276 277 277 277 278 278 279 280 279 280 279 279 279 278 278 276 276 275 275 274 274 274 273 272 272 272 272 271 272 272 272 272 274 275 275 274 272 271 270 269 269 269 267 267 267 267 267 266 264 260 256 253 252 251 249 247 247 247 248 248 249 249 252 255 252 252 253 253 254 256 255 256 259 260 260 257 249 245 242 254 260 258 255 252 251 241 228 242 242 234 229 220 214 221 220 208 191 178 191 189 190 183 184 184 183 185 182 182 180 176 175 174 173 169 167 165 163 161 159 157 155 153 151 148 147 -2147483647 -2147483647 -2147483647 -2147483647 -2147483647 -2147483647 -2147483647 -2147483647 -2147483647 -2147483647 -2147483647 -2147483647 -2147483647 -2147483647 -2147483647 -2147483647 -2147483647 -2147483647 -2147483647 -2147483647 -2147483647 -2147483647 -2147483647 -2147483647 -2147483647 -2147483647 -2147483647 -2147483647 -2147483647 -2147483647 -2147483647 -2147483647 -2147483647 -2147483647 -2147483647 -2147483647 -2147483647 -2147483647
309 310 309 306 304 308 308 310 315 313 315 315 315 311 308 301 295 297 300 297 297 302 304 303 301 302 300 298 309 314 316 318 319 319 318 318 316 314 314 310 309 307 306 305 303 302 301 299 297 296 293 291 289 287 285 282 280 278 275 274 272 271 270 270 269 269 270 270 270 270 271 272 272 273 274 274 274 275 276 277 277 277 277 279 279 279 279 278 279 277 277 277 275 275 274 274 273 274 273 272 272 271 271 271 271 271 271 272 274 275 276 275 275 273 270 269 270 271 270 268 266 266 267 268 268 266 261 253 252 251 250 248 245 243 242 244 245 246 246 253 253 248 250 252 253 254 255 255 253 254 259 259 257 251 248 250 256 259 258 255 248 243 241 243 247 241 232 222 234 214 224 215 207 182 192 199 206 201 199 195 190 186 185 181 180 178 177 174 171 169 168 166 163 161 159 157 155 152 150 150 147 -2147483647 -2147483647 -2147483647 -2147483647 -2147483647 -2147483647 -2147483647 -2147483647 -2147483647 -2147483647 -2147483647 -2147483647 -2147483647 -2147483647 -2147483647 -2147483647 -2147483647 -2147483647 -2147483647 -2147483647 -2147483647 -2147483647 -2147483647 -2147483647 -2147483647 -2147483647 -2147483647 -2147483647 -2147483647 -2147483647 -2147483647 -2147483647 -2147483647 -2147483647 -2147483647 -2147483647 -2147483647 -2147483647 -2147483647
304 305 308 308 302 303 303 304 311 310 313 313 312 311 306 297 299 297 300 296 300 299 305 305 304 303 299 300 301 309 314 314 316 316 315 315 314 313 312 308 306 306 304 302 302 300 299 297 296 294 291 289 287 285 283 281 278 277 274 273 270 269 269 269 268 269 268 268 269 270 271 272 272 272 273 274 274 275 276 276 276 276 277 278 278 279 278 278 277 277 277 276 274 274 274 273 272 271 271 271 270 270 269 270 269 270 271 270 271 273 275 277 276 273 267 267 269 272 272 268 264 265 266 267 269 267 260 253 249 249 248 246 243 242 242 242 246 249 250 253 250 247 247 250 252 253 255 254 254 255 255 257 254 253 253 253 254 258 260 258 250 249 245 248 247 240 235 236 238 231 223 213 205 193 207 211 213 209 200 196 194 191 187 183 179 177 175 172 170 167 165 163 160 159 157 154 153 151 149 -2147483647 -2147483647 -2147483647 -2147483647 -2147483647 -2147483647 -2147483647 -2147483647 -2147483647 -2147483647 -2147483647 -2147483647 -2147483647 -2147483647 -2147483647 -2147483647 -2147483647 -2147483647 -2147483647 -2147483647 -2147483647 -2147483647 -2147483647 -2147483647 -2147483647 -2147483647 -2147483647 -2147483647 -2147483647 -2147483647 -2147483647 -2147483647 -2147483647 -2147483647 -2147483647 -2147483647 -2147483647 -2147483647 -2147483647 -2147483647 -2147483647
306 308 307 304 304 302 300 299 304 306 309 309 308 309 301 298 299 299 300 302 301 302 304 306 303 302 303 300 296 307 310 313 314 313 314 313 312 311 309 307 304 303 302 301 300 299 298 296 294 292 290 287 285 282 280 278 276 274 272 270 269 268 267 267 267 267 268 268 268 269 270 270 270 271 272 272 273 274 275 276 277 277 277 277 278 278 278 278 277 276 275 275 274 274 274 273 273 272 270 270 270 270 270 268 266 267 266 267 271 274 276 279 278 275 270 270 272 275 272 268 268 268 266 263 267 267 260 253 249 248 247 245 244 243 243 243 245 248 251 252 251 249 248 249 251 251 253 253 253 255 256 254 249 250 253 253 254 255 257 257 254 252 248 245 246 244 237 239 237 229 218 208 212 216 215 216 214 209 200 196 193 190 188 183 179 175 173 170 167 165 162 161 158 156 154 153 -2147483647 -2147483647 -2147483647 -2147483647 -2147483647 -2147483647 -2147483647 -2147483647 -2147483647 -2147483647 -2147483647 -2147483647 -2147483647 -2147483647 -2147483647 -2147483647 -2147483647 -2147483647 -2147483647 -2147483647 -2147483647 -2147483647 -2147483647 -2147483647 -2147483647 -2147483647 -2147483647 -2147483647 -2147483647 -2147483647 -2147483647 -2147483647 -2147483647 -2147483647 -2147483647 -2147483647 -2147483647 -2147483647 -2147483647 -2147483647 -2147483647 -2147483647 -2147483647 -2147483647
306 305 306 305 304 300 295 292 294 301 304 304 301 303 298 298 300 301 303 302 304 306 306 306 304 304 303 299 299 306 309 311 311 311 311 310 309 308 306 305 303 301 299 299 298 297 297 294 293 292 288 287 284 282 278 275 273 271 269 269 266 265 266 265 265 266 266 266 267 267 268 268 269 270 270 271 272 273 274 274 275 276 276 276 277 277 277 277 276 275 275 274 274 273 273 272 272 271 270 270 270 270 269 269 268 268 267 267 271 274 276 279 279 272 271 273 275 278 274 268 270 270 268 266 271 268 260 257 250 249 246 245 243 243 246 244 242 245 248 251 249 246 247 247 248 249 250 252 253 254 253 254 254 252 253 251 250 252 253 254 252 252 248 244 245 243 237 237 232 227 223 216 213 214 215 215 216 211 200 196 191 187 183 181 177 173 170 167 164 162 160 158 156 154 152 -2147483647 -2147483647 -2147483647 -2147483647 -2147483647 -2147483647 -2147483647 -2147483647 -2147483647 -2147483647 -2147483647 -2147483647 -2147483647 -2147483647 -2147483647 -2147483647 -2147483647 -2147483647 -2147483647 -2147483647 -2147483647 -2147483647 -2147483647 -2147483647 -2147483647 -2147483647 -2147483647 -2147483647 -2147483647 -2147483647 -2147483647 -2147483647 -2147483647 -2147483647 -2147483647 -2147483647 -2147483647 -2147483647 -2147483647 -2147483647 -2147483647 -2147483647 -2147483647 -2147483647 -2147483647
304 302 300 300 302 302 299 296 292 295 298 298 293 296 300 300 301 302 303 302 300 302 306 307 302 300 299 298 296 304 308 308 309 308 308 308 307 305 303 302 301 298 297 296 296 295 294 293 292 289 287 285 283 280 277 275 272 270 267 266 265 264 264 264 263 263 263 265 265 265 266 267 268 268 270 271 272 272 273 274 274 276 276 276 276 277 276 275 275 274 273 274 274 273 273 272 271 270 271 270 270 269 270 270 270 270 269 269 273 273 275 279 278 274 274 270 272 277 270 265 265 274 269 265 272 273 266 258 251 250 247 246 244 243 245 246 243 245 248 251 249 246 243 243 245 245 247 249 250 251 252 252 252 253 253 250 251 249 251 250 250 248 245 242 240 240 238 235 231 225 221 219 219 213 208 207 210 210 202 195 188 184 181 177 173 170 168 165 161 159 158 156 153 151 150 -2147483647 -2147483647 -2147483647 -2147483647 -2147483647 -2147483647 -2147483647 -2147483647 -2147483647 -2147483647 -2147483647 -2147483647 -2147483647 -2147483647 -2147483647 -2147483647 -2147483647 -2147483647 -2147483647 -2147483647 -2147483647 -2147483647 -2147483647 -2147483647 -2147483647 -2147483647 -2147483647 -2147483647 -2147483647 -2147483647 -2147483647 -2147483647 -2147483647 -2147483647 -2147483647 -2147483647 -2147483647 -2147483647 -2147483647 -2147483647 -2147483647 -2147483647 -2147483647 -2147483647 -2147483647
301 301 297 294 299 300 299 297 296 292 286 289 286 292 295 297 299 303 305 305 303 300 304 306 299 294 293 289 294 298 301 305 306 306 305 305 304 303 301 299 298 296 294 294 293 292 293 292 290 289 285 283 280 278 275 273 270 269 267 264 263 262 261 261 262 262 262 262 263 264 264 264 266 267 268 269 270 271 272 273 275 275 275 276 275 275 275 274 272 270 271 272 272 272 272 272 270 269 269 269 269 269 269 269 270 270 271 272 275 277 278 280 281 279 279 277 275 278 270 271 271 274 269 265 273 268 258 252 249 250 250 248 246 245 247 248 245 243 245 250 247 244 242 242 245 246 245 245 246 246 247 248 249 249 249 249 249 248 245 245 246 245 243 240 236 236 235 230 226 225 223 222 219 210 208 206 205 203 199 192 187 182 178 174 171 167 164 161 159 157 155 153 151 151 -2147483647 -2147483647 -2147483647 -2147483647 -2147483647 -2147483647 -2147483647 -2147483647 -2147483647 -2147483647 -2147483647 -2147483647 -2147483647 -2147483647 -2147483647 -2147483647 -2147483647 -2147483647 -2147483647 -2147483647 -2147483647 -2147483647 -2147483647 -2147483647 -2147483647 -2147483647 -2147483647 -2147483647 -2147483647 -2147483647 -2147483647 -2147483647 -2147483647 -2147483647 -2147483647 -2147483647 -2147483647 -2147483647 -2147483647 -2147483647 -2147483647 -2147483647 -2147483647 -2147483647 -2147483647 -2147483647
303 302 301 302 301 299 299 298 296 290 287 282 286 290 291 293 294 299 301 305 306 303 305 306 302 300 296 296 300 301 302 303 303 304 303 303 302 301 298 297 296 293 292 292 290 290 289 290 289 285 283 280 277 273 270 268 266 264 263 263 262 260 260 259 260 260 259 260 261 261 262 263 264 265 267 267 268 269 270 271 273 274 274 274 274 274 274 274 273 270 271 271 271 270 270 270 268 267 268 268 268 268 269 269 268 270 271 272 274 275 277 279 280 280 281 282 282 283 283 282 282 282 281 280 279 271 266 262 255 251 250 251 247 248 245 248 248 243 246 249 250 247 244 244 245 246 244 242 242 242 243 243 245 246 246 246 246 245 244 242 242 241 239 236 234 233 232 227 225 223 222 221 217 214 207 203 201 197 193 187 183 178 175 171 168 165 161 158 156 155 153 152 149 -2147483647 -2147483647 -2147483647 -2147483647 -2147483647 -2147483647 -2147483647 -2147483647 -2147483647 -2147483647 -2147483647 -2147483647 -2147483647 -2147483647 -2147483647 -2147483647 -2147483647 -2147483647 -2147483647 -2147483647 -2147483647 -2147483647 -2147483647 -2147483647 -2147483647 -2147483647 -2147483647 -2147483647 -2147483647 -2147483647 -2147483647 -2147483647 -2147483647 -2147483647 -2147483647 -2147483647 -2147483647 -2147483647 -2147483647 -2147483647 -2147483647 -2147483647 -2147483647 -2147483647 -2147483647 -2147483647 -2147483647
301 301 301 302 301 299 299 297 291 286 290 288 287 288 292 295 296 298 302 301 306 303 305 303 299 296 292 294 297 299 300 300 300 300 299 300 298 298 296 295 294 292 292 290 289 289 289 289 286 283 279 276 273 270 268 264 263 262 261 261 260 259 259 258 258 259 259 259 259 259 260 260 262 263 265 265 267 268 270 270 271 272 273 274 274 274 273 272 271 270 270 270 270 269 268 268 266 265 266 265 266 266 267 267 267 268 269 270 272 273 274 276 278 279 280 280 281 283 284 284 285 285 285 285 281 279 274 269 263 258 256 253 253 252 252 250 251 248 247 247 247 248 246 245 246 245 244 244 244 243 243 242 242 242 242 241 241 240 240 239 238 237 236 235 232 229 229 228 224 222 219 216 214 210 206 203 200 194 189 183 179 175 171 168 164 161 158 156 154 152 152 -2147483647 -2147483647 -2147483647 -2147483647 -2147483647 -2147483647 -2147483647 -2147483647 -2147483647 -2147483647 -2147483647 -2147483647 -2147483647 -2147483647 -2147483647 -2147483647 -2147483647 -2147483647 -2147483647 -2147483647 -2147483647 -2147483647 -2147483647 -2147483647 -2147483647 -2147483647 -2147483647 -2147483647 -2147483647 -2147483647 -2147483647 -2147483647 -2147483647 -2147483647 -2147483647 -2147483647 -2147483647 -2147483647 -2147483647 -2147483647 -2147483647 -2147483647 -2147483647 -2147483647 -2147483647 -2147483647 -2147483647 -2147483647 -2147483647
298 299 299 300 300 300 296 292 291 292 289 294 290 293 296 296 298 300 303 305 306 306 302 300 299 296 295 295 296 297 298 298 297 297 296 296 296 295 294 293 292 290 289 289 288 288 288 287 285 281 277 274 270 267 265 264 262 261 259 259 259 258 256 257 257 257 258 257 257 258 258 259 260 260 262 263 264 265 267 269 270 270 271 273 271 269 268 264 260 260 264 266 266 267 267 266 264 264 263 264 264 265 265 265 266 266 267 268 269 270 272 274 275 276 276 278 280 282 282 284 285 285 285 286 284 282 279 277 273 268 265 261 257 253 252 252 251 250 248 247 247 246 246 246 245 244 244 244 243 242 242 241 241 240 239 238 238 237 236 235 234 234 232 232 230 227 222 220 220 219 214 212 209 205 202 197 194 189 185 180 176 172 168 164 162 159 157 153 152 151 -2147483647 -2147483647 -2147483647 -2147483647 -2147483647 -2147483647 -2147483647 -2147483647 -2147483647 -2147483647 -2147483647 -2147483647 -2147483647 -2147483647 -2147483647 -2147483647 -2147483647 -2147483647 -2147483647 -2147483647 -2147483647 -2147483647 -2147483647 -2147483647 -2147483647 -2147483647 -2147483647 -2147483647 -2147483647 -2147483647 -2147483647 -2147483647 -2147483647 -2147483647 -2147483647 -2147483647 -2147483647 -2147483647 -2147483647 -2147483647 -2147483647 -2147483647 -2147483647 -2147483647 -2147483647 -2147483647 -2147483647 -2147483647 -2147483647 -2147483647
296 295 297 297 298 299 299 298 296 296 296 295 295 297 299 301 301 302 304 303 305 305 302 302 300 299 297 296 296 296 295 295 294 294 294 293 292 292 291 291 290 288 287 288 286 286 286 284 280 278 275 272 268 266 265 264 261 261 258 258 258 256 255 256 255 255 256 256 256 256 256 257 258 258 259 260 261 264 265 268 269 269 271 272 271 270 270 266 262 262 265 265 263 265 262 259 259 260 262 262 263 263 264 264 264 265 264 265 266 268 269 271 273 274 276 277 279 279 282 283 285 285 285 286 285 283 281 278 275 271 265 261 257 252 251 250 249 249 246 246 243 244 244 243 242 242 241 240 239 239 238 238 237 236 234 235 233 232 232 232 231 229 228 228 228 225 219 217 214 211 208 206 204 200 197 191 187 184 180 176 171 168 165 162 159 157 154 153 -2147483647 -2147483647 -2147483647 -2147483647 -2147483647 -2147483647 -2147483647 -2147483647 -2147483647 -2147483647 -2147483647 -2147483647 -2147483647 -2147483647 -2147483647 -2147483647 -2147483647 -2147483647 -2147483647 -2147483647 -2147483647 -2147483647 -2147483647 -2147483647 -2147483647 -2147483647 -2147483647 -2147483647 -2147483647 -2147483647 -2147483647 -2147483647 -2147483647 -2147483647 -2147483647 -2147483647 -2147483647 -2147483647 -2147483647 -2147483647 -2147483647 -2147483647 -2147483647 -2147483647 -2147483647 -2147483647 -2147483647 -2147483647 -2147483647 -2147483647 -2147483647 -2147483647
292 291 291 293 293 295 295 296 297 296 296 296 294 295 297 298 300 302 302 303 304 303 300 301 300 297 295 294 293 292 291 291 290 291 291 289 290 289 289 288 286 286 286 286 285 285 284 282 279 277 274 271 270 267 265 263 262 260 258 257 256 255 254 254 253 253 253 254 254 255 255 255 255 256 258 259 260 262 263 265 267 268 270 268 266 266 269 266 265 262 264 264 264 262 261 260 259 255 257 257 259 260 262 262 262 262 261 260 262 263 266 267 268 270 272 273 275 277 279 281 283 285 286 285 285 283 280 276 274 270 265 258 253 251 247 247 245 244 244 242 242 242 240 238 236 235 234 234 235 234 234 234 233 232 231 230 230 229 227 227 226 225 224 224 224 222 218 217 211 208 204 201 199 195 191 187 182 179 176 172 169 165 162 158 156 155 -2147483647 -2147483647 -2147483647 -2147483647 -2147483647 -2147483647 -2147483647 -2147483647 -2147483647 -2147483647 -2147483647 -2147483647 -2147483647 -2147483647 -2147483647 -2147483647 -2147483647 -2147483647 -2147483647 -2147483647 -2147483647 -2147483647 -2147483647 -2147483647 -2147483647 -2147483647 -2147483647 -2147483647 -2147483647 -2147483647 -2147483647 -2147483647 -2147483647 -2147483647 -2147483647 -2147483647 -2147483647 -2147483647 -2147483647 -2147483647 -2147483647 -2147483647 -2147483647 -2147483647 -2147483647 -2147483647 -2147483647 -2147483647 -2147483647 -2147483647 -2147483647 -2147483647 -2147483647 -2147483647
285 276 276 283 286 290 291 292 291 293 293 291 289 290 291 293 296 299 302 303 304 299 298 299 297 295 293 292 291 288 288 288 287 287 287 286 286 286 286 285 285 284 284 284 284 283 281 279 278 277 274 273 270 268 266 263 261 259 257 255 254 253 253 253 252 252 252 251 251 252 253 253 253 254 255 256 257 259 261 263 264 263 266 268 267 268 266 265 265 263 263 261 261 260 259 258 258 257 258 257 254 257 256 254 256 259 258 257 258 258 260 262 265 266 267 269 271 273 275 277 280 283 285 285 285 282 276 271 265 263 260 255 250 248 249 248 249 248 247 245 243 242 240 237 235 231 229 229 229 228 229 230 230 229 229 227 226 226 224 222 221 219 219 218 218 217 214 211 206 204 200 197 193 189 186 183 178 174 171 168 164 161 158 156 -2147483647 -2147483647 -2147483647 -2147483647 -2147483647 -2147483647 -2147483647 -2147483647 -2147483647 -2147483647 -2147483647 -2147483647 -2147483647 -2147483647 -2147483647 -2147483647 -2147483647 -2147483647 -2147483647 -2147483647 -2147483647 -2147483647 -2147483647 -2147483647 -2147483647 -2147483647 -2147483647 -2147483647 -2147483647 -2147483647 -2147483647 -2147483647 -2147483647 -2147483647 -2147483647 -2147483647 -2147483647 -2147483647 -2147483647 -2147483647 -2147483647 -2147483647 -2147483647 -2147483647 -2147483647 -2147483647 -2147483647 -2147483647 -2147483647 -2147483647 -2147483647 -2147483647 -2147483647 -2147483647 -2147483647 -2147483647
275 277 281 281 277 278 280 281 282 284 282 282 284 288 291 293 295 296 297 299 301 301 299 297 294 292 291 287 283 282 283 283 284 283 282 282 282 282 283 283 282 282 283 282 280 278 277 275 272 270 267 263 259 256 256 257 254 253 253 252 251 251 250 250 249 250 250 249 249 249 249 250 250 251 252 253 255 256 257 254 257 258 259 267 267 266 265 263 262 261 260 259 258 257 256 255 256 255 255 256 255 256 256 256 255 256 253 255 257 256 255 256 259 259 258 260 262 263 266 269 271 269 275 281 278 276 270 260 259 264 258 251 245 239 237 240 242 243 242 241 240 240 238 236 234 230 226 226 227 227 227 227 225 225 225 224 223 221 219 218 216 215 214 213 211 211 209 204 201 198 194 191 188 183 180 178 174 169 166 164 160 158 156 -2147483647 -2147483647 -2147483647 -2147483647 -2147483647 -2147483647 -2147483647 -2147483647 -2147483647 -2147483647 -2147483647 -2147483647 -2147483647 -2147483647 -2147483647 -2147483647 -2147483647 -2147483647 -2147483647 -2147483647 -2147483647 -2147483647 -2147483647 -2147483647 -2147483647 -2147483647 -2147483647 -2147483647 -2147483647 -2147483647 -2147483647 -2147483647 -2147483647 -2147483647 -2147483647 -2147483647 -2147483647 -2147483647 -2147483647 -2147483647 -2147483647 -2147483647 -2147483647 -2147483647 -2147483647 -2147483647 -2147483647 -2147483647 -2147483647 -2147483647 -2147483647 -2147483647 -2147483647 -2147483647 -2147483647 -2147483647 -2147483647
276 280 279 280 282 279 279 280 279 277 274 273 275 275 276 277 279 287 291 293 293 295 295 295 292 289 286 282 279 277 276 278 276 276 274 272 271 275 278 279 279 278 278 275 272 273 268 267 263 262 261 260 257 254 250 251 250 250 250 249 248 246 246 245 245 245 245 245 246 246 245 246 246 248 249 249 251 253 254 255 258 259 264 266 265 264 261 261 260 258 258 256 255 255 254 253 253 253 252 253 252 253 253 254 254 255 255 254 253 251 252 254 256 259 259 259 258 254 253 255 256 261 265 271 266 264 258 254 258 262 249 241 238 239 240 238 233 230 232 233 235 237 235 235 232 230 228 228 226 224 223 223 222 221 221 220 220 217 214 212 209 208 207 206 203 202 200 196 194 192 188 185 182 178 174 171 168 165 162 159 158 -2147483647 -2147483647 -2147483647 -2147483647 -2147483647 -2147483647 -2147483647 -2147483647 -2147483647 -2147483647 -2147483647 -2147483647 -2147483647 -2147483647 -2147483647 -2147483647 -2147483647 -2147483647 -2147483647 -2147483647 -2147483647 -2147483647 -2147483647 -2147483647 -2147483647 -2147483647 -2147483647 -2147483647 -2147483647 -2147483647 -2147483647 -2147483647 -2147483647 -2147483647 -2147483647 -2147483647 -2147483647 -2147483647 -2147483647 -2147483647 -2147483647 -2147483647 -2147483647 -2147483647 -2147483647 -2147483647 -2147483647 -2147483647 -2147483647 -2147483647 -2147483647 -2147483647 -2147483647 -2147483647 -2147483647 -2147483647 -2147483647 -2147483647 -2147483647
279 280 279 279 279 277 276 279 277 275 268 275 276 273 272 271 273 274 275 279 280 285 287 288 287 285 282 275 269 265 260 262 262 265 266 271 274 275 274 273 265 265 262 262 252 254 252 249 249 250 245 242 241 240 237 238 241 242 246 249 249 246 244 242 240 239 239 241 240 241 242 243 243 245 245 247 247 249 251 252 254 254 258 261 259 258 256 256 254 255 254 252 252 251 251 250 249 250 249 249 249 250 249 250 251 250 250 251 250 250 249 251 252 255 253 255 259 257 258 262 265 265 264 261 269 269 270 270 265 262 252 253 246 244 243 247 242 238 236 237 234 230 229 229 228 227 225 224 222 221 220 218 218 216 217 216 214 212 210 207 205 203 201 200 198 196 194 190 187 186 182 178 175 171 168 165 163 160 158 155 -2147483647 -2147483647 -2147483647 -2147483647 -2147483647 -2147483647 -2147483647 -2147483647 -2147483647 -2147483647 -2147483647 -2147483647 -2147483647 -2147483647 -2147483647 -2147483647 -2147483647 -2147483647 -2147483647 -2147483647 -2147483647 -2147483647 -2147483647 -2147483647 -2147483647 -2147483647 -2147483647 -2147483647 -2147483647 -2147483647 -2147483647 -2147483647 -2147483647 -2147483647 -2147483647 -2147483647 -2147483647 -2147483647 -2147483647 -2147483647 -2147483647 -2147483647 -2147483647 -2147483647 -2147483647 -2147483647 -2147483647 -2147483647 -2147483647 -2147483647 -2147483647 -2147483647 -2147483647 -2147483647 -2147483647 -2147483647 -2147483647 -2147483647 -2147483647 -2147483647
276 276 275 278 272 270 272 275 273 270 269 274 275 272 278 279 280 285 285 286 287 287 288 286 282 279 277 274 272 270 265 265 265 265 264 263 266 267 267 268 266 264 256 258 254 246 244 241 242 244 244 247 248 244 239 236 235 237 241 243 245 244 241 240 239 238 237 238 237 238 238 238 239 240 241 242 243 244 245 247 248 249 249 249 248 249 249 249 248 250 250 249 248 248 247 246 245 245 246 245 245 246 246 246 248 248 248 249 249 248 248 250 253 253 255 256 255 256 259 258 262 265 266 262 261 262 263 261 266 263 261 263 256 253 253 248 247 238 237 237 235 231 229 227 226 223 221 219 218 217 215 214 212 211 210 209 208 205 202 201 199 198 197 194 192 190 186 182 181 179 175 171 167 164 162 160 158 156 -2147483647 -2147483647 -2147483647 -2147483647 -2147483647 -2147483647 -2147483647 -2147483647 -2147483647 -2147483647 -2147483647 -2147483647 -2147483647 -2147483647 -2147483647 -2147483647 -2147483647 -2147483647 -2147483647 -2147483647 -2147483647 -2147483647 -2147483647 -2147483647 -2147483647 -2147483647 -2147483647 -2147483647 -2147483647 -2147483647 -2147483647 -2147483647 -2147483647 -2147483647 -2147483647 -2147483647 -2147483647 -2147483647 -2147483647 -2147483647 -2147483647 -2147483647 -2147483647 -2147483647 -2147483647 -2147483647 -2147483647 -2147483647 -2147483647 -2147483647 -2147483647 -2147483647 -2147483647 -2147483647 -2147483647 -2147483647 -2147483647 -2147483647 -2147483647 -2147483647 -2147483647 -2147483647
274 275 277 275 269 272 276 275 274 275 277 281 281 280 278 273 273 285 286 285 285 287 286 283 282 280 275 270 264 259 254 247 243 258 246 250 254 256 262 262 255 252 248 247 247 255 252 256 260 258 254 254 256 259 257 251 241 234 233 233 235 238 233 231 228 229 231 232 232 233 233 233 233 233 236 236 236 238 238 239 244 246 245 243 241 242 244 244 245 246 246 245 244 243 243 242 242 241 241 242 241 242 242 243 243 244 243 245 245 246 246 247 249 250 252 253 251 250 253 258 260 261 263 264 264 263 264 264 263 262 261 260 258 257 254 252 249 245 242 237 233 230 226 223 222 219 217 215 214 212 211 209 207 205 202 201 200 197 196 191 191 190 188 187 185 183 179 177 172 171 168 164 160 159 156 155 -2147483647 -2147483647 -2147483647 -2147483647 -2147483647 -2147483647 -2147483647 -2147483647 -2147483647 -2147483647 -2147483647 -2147483647 -2147483647 -2147483647 -2147483647 -2147483647 -2147483647 -2147483647 -2147483647 -2147483647 -2147483647 -2147483647 -2147483647 -2147483647 -2147483647 -2147483647 -2147483647 -2147483647 -2147483647 -2147483647 -2147483647 -2147483647 -2147483647 -2147483647 -2147483647 -2147483647 -2147483647 -2147483647 -2147483647 -2147483647 -2147483647 -2147483647 -2147483647 -2147483647 -2147483647 -2147483647 -2147483647 -2147483647 -2147483647 -2147483647 -2147483647 -2147483647 -2147483647 -2147483647 -2147483647 -2147483647 -2147483647 -2147483647 -2147483647 -2147483647 -2147483647 -2147483647 -2147483647 -2147483647
269 272 273 274 275 274 280 275 272 269 271 275 274 280 278 276 278 283 285 281 280 275 274 276 269 263 259 258 256 257 256 255 256 261 259 257 258 261 266 266 263 265 266 264 263 266 261 263 259 248 246 246 246 253 255 248 247 243 242 237 234 236 229 228 228 228 228 227 227 228 228 228 229 230 231 232 233 234 235 237 237 235 231 230 234 238 240 242 242 241 239 239 239 240 239 239 239 238 238 238 238 238 238 238 239 239 240 240 241 242 243 243 244 245 247 247 248 247 249 252 254 256 257 258 259 259 259 259 259 259 259 256 254 253 252 250 247 243 239 235 231 227 224 221 217 214 213 211 209 207 205 203 201 199 196 195 193 191 188 185 182 184 181 177 176 174 172 170 165 161 159 157 155 152 153 -2147483647 -2147483647 -2147483647 -2147483647 -2147483647 -2147483647 -2147483647 -2147483647 -2147483647 -2147483647 -2147483647 -2147483647 -2147483647 -2147483647 -2147483647 -2147483647 -2147483647 -2147483647 -2147483647 -2147483647 -2147483647 -2147483647 -2147483647 -2147483647 -2147483647 -2147483647 -2147483647 -2147483647 -2147483647 -2147483647 -2147483647 -2147483647 -2147483647 -2147483647 -2147483647 -2147483647 -2147483647 -2147483647 -2147483647 -2147483647 -2147483647 -2147483647 -2147483647 -2147483647 -2147483647 -2147483647 -2147483647 -2147483647 -2147483647 -2147483647 -2147483647 -2147483647 -2147483647 -2147483647 -2147483647 -2147483647 -2147483647 -2147483647 -2147483647 -2147483647 -2147483647 -2147483647 -2147483647 -2147483647 -2147483647
264 268 267 268 273 272 271 278 277 276 278 279 276 276 276 278 277 277 275 278 279 281 279 279 278 276 273 269 268 266 264 263 263 263 262 263 261 260 264 264 264 264 263 262 259 264 259 266 266 261 257 262 256 265 264 250 252 247 246 247 241 241 236 233 232 231 229 228 227 226 225 225 225 225 226 227 227 229 231 232 234 236 235 235 235 235 233 235 234 232 230 231 231 230 233 234 234 234 234 233 233 233 234 235 235 234 235 235 236 237 237 238 239 240 241 242 243 243 244 246 247 250 252 252 253 254 253 254 254 254 254 252 250 249 247 245 243 240 235 230 226 222 220 216 213 209 206 205 202 201 199 196 194 192 190 187 184 183 181 179 176 173 171 170 169 165 163 162 158 154 151 150 151 149 -2147483647 -2147483647 -2147483647 -2147483647 -2147483647 -2147483647 -2147483647 -2147483647 -2147483647 -2147483647 -2147483647 -2147483647 -2147483647 -2147483647 -2147483647 -2147483647 -2147483647 -2147483647 -2147483647 -2147483647 -2147483647 -2147483647 -2147483647 -2147483647 -2147483647 -2147483647 -2147483647 -2147483647 -2147483647 -2147483647 -2147483647 -2147483647 -2147483647 -2147483647 -2147483647 -2147483647 -2147483647 -2147483647 -2147483647 -2147483647 -2147483647 -2147483647 -2147483647 -2147483647 -2147483647 -2147483647 -2147483647 -2147483647 -2147483647 -2147483647 -2147483647 -2147483647 -2147483647 -2147483647 -2147483647 -2147483647 -2147483647 -2147483647 -2147483647 -2147483647 -2147483647 -2147483647 -2147483647 -2147483647 -2147483647 -2147483647
259 260 260 263 266 263 270 275 278 280 280 277 266 259 256 262 269 277 280 278 280 278 276 275 274 273 272 269 266 263 262 261 260 259 258 255 256 256 257 260 260 262 262 263 266 267 268 269 273 271 272 272 269 278 269 260 255 255 246 248 244 239 234 232 230 226 225 223 222 221 220 220 220 221 221 222 223 224 225 226 228 229 230 230 231 230 230 231 230 232 232 232 231 230 230 228 227 227 227 228 227 228 229 230 230 230 230 231 231 231 230 231 232 233 235 236 237 237 238 239 242 244 244 245 246 244 246 247 249 249 247 247 246 245 244 240 238 236 231 226 222 218 215 211 208 204 200 197 195 192 189 186 185 183 181 181 178 175 171 171 170 165 162 162 161 158 154 151 149 147 146 -2147483647 -2147483647 -2147483647 -2147483647 -2147483647 -2147483647 -2147483647 -2147483647 -2147483647 -2147483647 -2147483647 -2147483647 -2147483647 -2147483647 -2147483647 -2147483647 -2147483647 -2147483647 -2147483647 -2147483647 -2147483647 -2147483647 -2147483647 -2147483647 -2147483647 -2147483647 -2147483647 -2147483647 -2147483647 -2147483647 -2147483647 -2147483647 -2147483647 -2147483647 -2147483647 -2147483647 -2147483647 -2147483647 -2147483647 -2147483647 -2147483647 -2147483647 -2147483647 -2147483647 -2147483647 -2147483647 -2147483647 -2147483647 -2147483647 -2147483647 -2147483647 -2147483647 -2147483647 -2147483647 -2147483647 -2147483647 -2147483647 -2147483647 -2147483647 -2147483647 -2147483647 -2147483647 -2147483647 -2147483647 -2147483647 -2147483647 -2147483647 -2147483647 -2147483647
252 256 260 262 260 266 270 272 274 275 277 278 278 278 279 279 278 278 278 279 278 272 263 261 266 270 270 267 265 264 262 260 258 257 256 255 254 254 256 257 257 258 260 262 263 265 268 270 271 275 277 279 279 280 276 271 264 258 252 239 233 230 227 224 223 220 218 217 215 215 215 215 215 216 216 217 217 219 220 221 222 223 222 223 222 222 223 224 225 225 225 226 226 225 226 225 225 225 225 224 223 220 221 224 226 226 226 225 226 226 227 228 226 221 218 221 224 226 226 226 230 233 235 236 237 238 240 240 241 240 241 241 241 240 239 236 231 230 226 221 217 213 210 207 203 200 197 194 191 185 184 182 178 176 174 169 167 169 165 164 163 161 156 152 150 148 146 145 144 143 -2147483647 -2147483647 -2147483647 -2147483647 -2147483647 -2147483647 -2147483647 -2147483647 -2147483647 -2147483647 -2147483647 -2147483647 -2147483647 -2147483647 -2147483647 -2147483647 -2147483647 -2147483647 -2147483647 -2147483647 -2147483647 -2147483647 -2147483647 -2147483647 -2147483647 -2147483647 -2147483647 -2147483647 -2147483647 -2147483647 -2147483647 -2147483647 -2147483647 -2147483647 -2147483647 -2147483647 -2147483647 -2147483647 -2147483647 -2147483647 -2147483647 -2147483647 -2147483647 -2147483647 -2147483647 -2147483647 -2147483647 -2147483647 -2147483647 -2147483647 -2147483647 -2147483647 -2147483647 -2147483647 -2147483647 -2147483647 -2147483647 -2147483647 -2147483647 -2147483647 -2147483647 -2147483647 -2147483647 -2147483647 -2147483647 -2147483647 -2147483647 -2147483647 -2147483647 -2147483647
243 249 253 247 250 256 259 267 269 272 273 274 275 275 275 276 276 276 275 275 275 275 272 270 269 268 268 267 264 261 259 255 253 252 250 249 250 253 254 254 255 256 257 258 259 262 265 267 269 273 276 279 282 282 279 270 261 253 243 233 223 219 218 215 215 214 213 212 211 211 210 211 211 210 210 211 212 214 214 215 215 216 215 215 214 217 217 215 217 218 217 218 219 220 221 220 220 221 221 220 220 219 219 220 219 219 219 220 217 218 220 222 223 223 221 221 220 219 220 222 221 220 221 220 219 223 226 229 232 234 236 234 234 234 233 228 226 222 220 216 212 208 204 200 196 193 190 188 183 182 179 177 173 169 166 164 157 159 157 155 152 150 150 149 145 144 142 -2147483647 -2147483647 -2147483647 -2147483647 -2147483647 -2147483647 -2147483647 -2147483647 -2147483647 -2147483647 -2147483647 -2147483647 -2147483647 -2147483647 -2147483647 -2147483647 -2147483647 -2147483647 -2147483647 -2147483647 -2147483647 -2147483647 -2147483647 -2147483647 -2147483647 -2147483647 -2147483647 -2147483647 -2147483647 -2147483647 -2147483647 -2147483647 -2147483647 -2147483647 -2147483647 -2147483647 -2147483647 -2147483647 -2147483647 -2147483647 -2147483647 -2147483647 -2147483647 -2147483647 -2147483647 -2147483647 -2147483647 -2147483647 -2147483647 -2147483647 -2147483647 -2147483647 -2147483647 -2147483647 -2147483647 -2147483647 -2147483647 -2147483647 -2147483647 -2147483647 -2147483647 -2147483647 -2147483647 -2147483647 -2147483647 -2147483647 -2147483647 -2147483647 -2147483647 -2147483647 -2147483647 -2147483647 -2147483647
260 259 248 242 244 249 253 262 264 267 268 270 271 271 274 274 274 274 274 273 273 271 271 270 268 267 265 265 263 261 258 253 249 247 243 241 240 245 250 251 252 253 253 255 256 258 260 261 261 267 269 272 275 273 264 263 252 247 235 228 222 217 213 211 210 209 209 208 207 206 205 205 204 203 203 205 207 209 209 209 210 210 212 212 212 213 215 214 213 215 215 213 214 215 213 214 215 215 217 217 216 216 215 215 216 215 215 217 216 216 216 217 217 218 219 219 219 221 222 222 222 222 224 223 220 222 220 220 223 229 230 230 228 227 225 224 219 214 212 209 206 201 197 193 191 188 183 181 174 174 172 169 165 163 160 157 153 150 150 147 146 145 144 143 141 -2147483647 -2147483647 -2147483647 -2147483647 -2147483647 -2147483647 -2147483647 -2147483647 -2147483647 -2147483647 -2147483647 -2147483647 -2147483647 -2147483647 -2147483647 -2147483647 -2147483647 -2147483647 -2147483647 -2147483647 -2147483647 -2147483647 -2147483647 -2147483647 -2147483647 -2147483647 -2147483647 -2147483647 -2147483647 -2147483647 -2147483647 -2147483647 -2147483647 -2147483647 -2147483647 -2147483647 -2147483647 -2147483647 -2147483647 -2147483647 -2147483647 -2147483647 -2147483647 -2147483647 -2147483647 -2147483647 -2147483647 -2147483647 -2147483647 -2147483647 -2147483647 -2147483647 -2147483647 -2147483647 -2147483647 -2147483647 -2147483647 -2147483647 -2147483647 -2147483647 -2147483647 -2147483647 -2147483647 -2147483647 -2147483647 -2147483647 -2147483647 -2147483647 -2147483647 -2147483647 -2147483647 -2147483647 -2147483647 -2147483647 -2147483647
264 269 270 254 249 251 254 252 256 258 263 264 267 270 271 272 272 272 271 270 268 267 267 266 266 265 264 263 261 258 258 256 253 248 244 244 242 242 244 244 246 246 247 248 247 247 245 249 252 261 263 266 262 259 252 251 242 235 232 225 220 216 211 208 206 205 203 202 201 200 198 198 198 198 200 200 201 203 205 205 206 206 206 207 207 208 209 210 210 211 212 211 211 211 211 209 209 210 211 211 212 212 212 212 211 209 211 211 211 211 208 212 211 212 213 215 215 216 213 216 218 218 217 219 222 222 221 222 220 221 223 223 222 221 219 217 213 209 204 201 197 194 190 186 181 178 173 170 167 166 166 160 159 156 152 149 148 146 144 142 141 141 -2147483647 -2147483647 -2147483647 -2147483647 -2147483647 -2147483647 -2147483647 -2147483647 -2147483647 -2147483647 -2147483647 -2147483647 -2147483647 -2147483647 -2147483647 -2147483647 -2147483647 -2147483647 -2147483647 -2147483647 -2147483647 -2147483647 -2147483647 -2147483647 -2147483647 -2147483647 -2147483647 -2147483647 -2147483647 -2147483647 -2147483647 -2147483647 -2147483647 -2147483647 -2147483647 -2147483647 -2147483647 -2147483647 -2147483647 -2147483647 -2147483647 -2147483647 -2147483647 -2147483647 -2147483647 -2147483647 -2147483647 -2147483647 -2147483647 -2147483647 -2147483647 -2147483647 -2147483647 -2147483647 -2147483647 -2147483647 -2147483647 -2147483647 -2147483647 -2147483647 -2147483647 -2147483647 -2147483647 -2147483647 -2147483647 -2147483647 -2147483647 -2147483647 -2147483647 -2147483647 -2147483647 -2147483647 -2147483647 -2147483647 -2147483647 -2147483647 -2147483647 -2147483647
248 265 273 260 256 261 265 256 257 259 262 264 266 264 266 266 265 266 265 265 264 264 264 264 262 261 261 261 259 258 257 256 253 253 250 248 247 247 246 246 246 244 240 237 236 233 230 238 248 251 252 254 251 243 243 236 233 227 222 218 214 210 207 204 202 201 199 197 196 195 194 193 193 194 194 195 196 197 196 197 198 199 200 201 202 203 204 205 205 206 206 207 208 208 208 208 208 207 208 207 208 207 208 207 206 206 207 207 206 205 203 204 202 201 203 205 208 210 211 211 211 213 214 213 214 215 216 216 216 217 217 217 215 213 211 208 205 202 198 194 191 188 183 180 175 171 166 161 157 152 152 152 153 151 147 145 143 139 139 139 -2147483647 -2147483647 -2147483647 -2147483647 -2147483647 -2147483647 -2147483647 -2147483647 -2147483647 -2147483647 -2147483647 -2147483647 -2147483647 -2147483647 -2147483647 -2147483647 -2147483647 -2147483647 -2147483647 -2147483647 -2147483647 -2147483647 -2147483647 -2147483647 -2147483647 -2147483647 -2147483647 -2147483647 -2147483647 -2147483647 -2147483647 -2147483647 -2147483647 -2147483647 -2147483647 -2147483647 -2147483647 -2147483647 -2147483647 -2147483647 -2147483647 -2147483647 -2147483647 -2147483647 -2147483647 -2147483647 -2147483647 -2147483647 -2147483647 -2147483647 -2147483647 -2147483647 -2147483647 -2147483647 -2147483647 -2147483647 -2147483647 -2147483647 -2147483647 -2147483647 -2147483647 -2147483647 -2147483647 -2147483647 -2147483647 -2147483647 -2147483647 -2147483647 -2147483647 -2147483647 -2147483647 -2147483647 -2147483647 -2147483647 -2147483647 -2147483647 -2147483647 -2147483647 -2147483647 -2147483647
256 249 265 273 271 268 264 261 256 253 255 254 260 257 256 254 252 250 252 252 254 260 262 260 259 258 257 257 255 255 253 253 252 251 250 248 246 245 245 243 243 242 242 243 243 242 242 239 241 240 240 243 241 239 232 228 224 219 215 210 207 204 201 198 196 194 194 191 190 189 188 187 187 188 188 188 188 189 192 192 194 195 196 197 197 199 199 200 201 201 202 203 204 203 203 204 204 203 203 204 203 203 204 203 201 203 203 203 202 200 197 197 196 197 196 196 199 200 202 205 206 207 207 208 209 209 210 209 210 211 210 210 209 206 203 200 198 195 194 -2147483647 -2147483647 -2147483647 -2147483647 -2147483647 -2147483647 -2147483647 -2147483647 -2147483647 -2147483647 146 142 140 139 138 139 137 135 135 -2147483647 -2147483647 -2147483647 -2147483647 -2147483647 -2147483647 -2147483647 -2147483647 -2147483647 -2147483647 -2147483647 -2147483647 -2147483647 -2147483647 -2147483647 -2147483647 -2147483647 -2147483647 -2147483647 -2147483647 -2147483647 -2147483647 -2147483647 -2147483647 -2147483647 -2147483647 -2147483647 -2147483647 -2147483647 -2147483647 -2147483647 -2147483647 -2147483647 -2147483647 -2147483647 -2147483647 -2147483647 -2147483647 -2147483647 -2147483647 -2147483647 -2147483647 -2147483647 -2147483647 -2147483647 -2147483647 -2147483647 -2147483647 -2147483647 -2147483647 -2147483647 -2147483647 -2147483647 -2147483647 -2147483647 -2147483647 -2147483647 -2147483647 -2147483647 -2147483647 -2147483647 -2147483647 -2147483647 -2147483647 -2147483647 -2147483647 -2147483647 -2147483647 -2147483647 -2147483647 -2147483647 -2147483647 -2147483647 -2147483647 -2147483647 -2147483647 -2147483647 -2147483647 -2147483647 -2147483647 -2147483647 -2147483647
265 265 262 261 269 266 264 262 258 250 246 250 255 252 250 251 250 252 251 252 256 259 258 256 254 254 254 255 252 252 250 249 247 248 245 245 243 243 241 240 240 239 238 238 237 234 233 230 231 230 227 231 229 227 223 217 213 208 206 202 200 198 195 194 192 190 190 188 187 186 184 185 182 182 182 183 184 184 185 187 187 190 191 192 192 194 194 195 196 197 198 198 198 199 199 199 199 200 199 199 198 198 197 195 196 197 197 198 197 196 194 194 193 192 194 190 189 191 194 197 198 201 202 202 202 203 203 203 203 204 204 202 200 198 196 193 192 -2147483647 -2147483647 -2147483647 -2147483647 -2147483647 -2147483647 -2147483647 -2147483647 -2147483647 -2147483647 -2147483647 -2147483647 -2147483647 -2147483647 -2147483647 -2147483647 -2147483647 -2147483647 -2147483647 -2147483647 -2147483647 -2147483647 -2147483647 -2147483647 -2147483647 -2147483647 -2147483647 -2147483647 -2147483647 -2147483647 -2147483647 -2147483647 -2147483647 -2147483647 -2147483647 -2147483647 -2147483647 -2147483647 -2147483647 -2147483647 -2147483647 -2147483647 -2147483647 -2147483647 -2147483647 -2147483647 -2147483647 -2147483647 -2147483647 -2147483647 -2147483647 -2147483647 -2147483647 -2147483647 -2147483647 -2147483647 -2147483647 -2147483647 -2147483647 -2147483647 -2147483647 -2147483647 -2147483647 -2147483647 -2147483647 -2147483647 -2147483647 -2147483647 -2147483647 -2147483647 -2147483647 -2147483647 -2147483647 -2147483647 -2147483647 -2147483647 -2147483647 -2147483647 -2147483647 -2147483647 -2147483647 -2147483647 -2147483647 -2147483647 -2147483647 -2147483647 -2147483647 -2147483647 -2147483647 -2147483647 -2147483647 -2147483647 -2147483647 -2147483647 -2147483647 -2147483647 -2147483647 -2147483647 -2147483647 -2147483647 -2147483647 -2147483647 -2147483647
263 265 265 254 247 264 264 261 261 257 249 250 251 250 249 252 253 254 254 256 256 255 254 252 251 251 252 250 249 248 248 246 246 244 242 242 241 239 238 237 236 235 233 231 229 225 223 221 220 220 218 215 217 213 212 208 207 203 200 198 195 192 190 188 184 184 183 183 181 180 178 178 176 176 174 176 179 182 183 182 184 185 185 187 188 189 190 191 192 193 193 194 195 195 195 195 195 195 195 195 193 193 192 192 193 192 192 192 191 191 189 190 191 191 188 186 184 185 187 188 188 190 194 195 197 197 197 198 197 198 197 195 193 190 187 187 -2147483647 -2147483647 -2147483647 -2147483647 -2147483647 -2147483647 -2147483647 -2147483647 -2147483647 -2147483647 -2147483647 -2147483647 -2147483647 -2147483647 -2147483647 -2147483647 -2147483647 -2147483647 -2147483647 -2147483647 -2147483647 -2147483647 -2147483647 -2147483647 -2147483647 -2147483647 -2147483647 -2147483647 -2147483647 -2147483647 -2147483647 -2147483647 -2147483647 -2147483647 -2147483647 -2147483647 -2147483647 -2147483647 -2147483647 -2147483647 -2147483647 -2147483647 -2147483647 -2147483647 -2147483647 -2147483647 -2147483647 -2147483647 -2147483647 -2147483647 -2147483647 -2147483647 -2147483647 -2147483647 -2147483647 -2147483647 -2147483647 -2147483647 -2147483647 -2147483647 -2147483647 -2147483647 -2147483647 -2147483647 -2147483647 -2147483647 -2147483647 -2147483647 -2147483647 -2147483647 -2147483647 -2147483647 -2147483647 -2147483647 -2147483647 -2147483647 -2147483647 -2147483647 -2147483647 -2147483647 -2147483647 -2147483647 -2147483647 -2147483647 -2147483647 -2147483647 -2147483647 -2147483647 -2147483647 -2147483647 -2147483647 -2147483647 -2147483647 -2147483647 -2147483647 -2147483647 -2147483647 -2147483647 -2147483647 -2147483647 -2147483647 -2147483647 -2147483647 -2147483647
259 258 262 261 256 246 251 257 257 257 251 247 247 248 252 254 255 254 250 244 238 238 245 248 249 249 248 247 246 246 245 244 243 241 240 240 238 237 235 233 231 230 227 226 225 224 223 222 219 216 218 212 212 204 206 202 200 196 194 192 188 187 180 182 176 178 176 177 177 176 176 174 175 173 172 170 173 177 180 180 182 182 180 181 182 184 185 186 188 188 188 189 190 190 190 191 190 190 188 189 188 189 188 187 185 184 185 184 186 186 184 185 185 184 183 181 179 178 179 179 182 184 186 188 189 190 191 190 191 191 190 189 187 183 180 180 -2147483647 -2147483647 -2147483647 -2147483647 -2147483647 -2147483647 -2147483647 -2147483647 -2147483647 -2147483647 -2147483647 -2147483647 -2147483647 -2147483647 -2147483647 -2147483647 -2147483647 -2147483647 -2147483647 -2147483647 -2147483647 -2147483647 -2147483647 -2147483647 -2147483647 -2147483647 -2147483647 -2147483647 -2147483647 -2147483647 -2147483647 -2147483647 -2147483647 -2147483647 -2147483647 -2147483647 -2147483647 -2147483647 -2147483647 -2147483647 -2147483647 -2147483647 -2147483647 -2147483647 -2147483647 -2147483647 -2147483647 -2147483647 -2147483647 -2147483647 -2147483647 -2147483647 -2147483647 -2147483647 -2147483647 -2147483647 -2147483647 -2147483647 -2147483647 -2147483647 -2147483647 -2147483647 -2147483647 -2147483647 -2147483647 -2147483647 -2147483647 -2147483647 -2147483647 -2147483647 -2147483647 -2147483647 -2147483647 -2147483647 -2147483647 -2147483647 -2147483647 -2147483647 -2147483647 -2147483647 -2147483647 -2147483647 -2147483647 -2147483647 -2147483647 -2147483647 -2147483647 -2147483647 -2147483647 -2147483647 -2147483647 -2147483647 -2147483647 -2147483647 -2147483647 -2147483647 -2147483647 -2147483647 -2147483647 -2147483647 -2147483647 -2147483647 -2147483647 -2147483647
255 255 257 258 258 259 249 237 236 244 242 241 244 249 249 245 250 246 239 238 232 232 237 237 240 240 235 237 236 239 238 236 233 231 229 229 229 229 229 229 227 224 224 223 220 220 219 218 216 214 211 209 206 202 199 193 187 182 178 175 171 171 171 168 169 170 171 173 175 176 175 175 175 171 168 168 170 173 174 177 179 179 179 179 180 180 181 181 183 184 185 185 186 186 186 186 186 186 187 185 183 182 180 180 181 180 178 176 176 176 179 181 180 177 175 174 173 174 173 173 174 177 178 180 181 182 183 185 184 184 183 182 181 178 174 -2147483647 -2147483647 -2147483647 -2147483647 -2147483647 -2147483647 -2147483647 -2147483647 -2147483647 -2147483647 -2147483647 -2147483647 -2147483647 -2147483647 -2147483647 -2147483647 -2147483647 -2147483647 -2147483647 -2147483647 -2147483647 -2147483647 -2147483647 -2147483647 -2147483647 -2147483647 -2147483647 -2147483647 -2147483647 -2147483647 -2147483647 -2147483647 -2147483647 -2147483647 -2147483647 -2147483647 -2147483647 -2147483647 -2147483647 -2147483647 -2147483647 -2147483647 -2147483647 -2147483647 -2147483647 -2147483647 -2147483647 -2147483647 -2147483647 -2147483647 -2147483647 -2147483647 -2147483647 -2147483647 -2147483647 -2147483647 -2147483647 -2147483647 -2147483647 -2147483647 -2147483647 -2147483647 -2147483647 -2147483647 -2147483647 -2147483647 -2147483647 -2147483647 -2147483647 -2147483647 -2147483647 -2147483647 -2147483647 -2147483647 -2147483647 -2147483647 -2147483647 -2147483647 -2147483647 -2147483647 -2147483647 -2147483647 -2147483647 -2147483647 -2147483647 -2147483647 -2147483647 -2147483647 -2147483647 -2147483647 -2147483647 -2147483647 -2147483647 -2147483647 -2147483647 -2147483647 -2147483647 -2147483647 -2147483647 -2147483647 -2147483647 -2147483647 -2147483647 -2147483647 -2147483647
251 252 252 253 253 255 254 250 245 241 235 233 239 239 238 238 245 245 241 245 246 244 247 246 246 244 241 240 236 235 229 231 227 226 227 230 228 229 227 225 223 222 220 218 217 215 212 210 208 206 202 198 196 192 188 182 177 172 166 162 159 162 165 166 167 169 170 172 171 172 173 173 176 172 169 168 171 173 175 177 176 176 176 176 177 177 177 178 179 179 180 180 182 180 180 180 179 179 178 179 179 179 178 178 175 172 171 170 170 168 169 171 172 171 168 167 166 165 165 168 169 171 171 174 176 177 177 177 178 178 177 177 175 173 170 167 163 -2147483647 -2147483647 -2147483647 -2147483647 -2147483647 -2147483647 -2147483647 -2147483647 -2147483647 -2147483647 -2147483647 -2147483647 -2147483647 -2147483647 -2147483647 -2147483647 -2147483647 -2147483647 -2147483647 -2147483647 -2147483647 -2147483647 -2147483647 -2147483647 -2147483647 -2147483647 -2147483647 -2147483647 -2147483647 -2147483647 -2147483647 -2147483647 -2147483647 -2147483647 -2147483647 -2147483647 -2147483647 -2147483647 -2147483647 -2147483647 -2147483647 -2147483647 -2147483647 -2147483647 -2147483647 -2147483647 -2147483647 -2147483647 -2147483647 -2147483647 -2147483647 -2147483647 -2147483647 -2147483647 -2147483647 -2147483647 -2147483647 -2147483647 -2147483647 -2147483647 -2147483647 -2147483647 -2147483647 -2147483647 -2147483647 -2147483647 -2147483647 -2147483647 -2147483647 -2147483647 -2147483647 -2147483647 -2147483647 -2147483647 -2147483647 -2147483647 -2147483647 -2147483647 -2147483647 -2147483647 -2147483647 -2147483647 -2147483647 -2147483647 -2147483647 -2147483647 -2147483647 -2147483647 -2147483647 -2147483647 -2147483647 -2147483647 -2147483647 -2147483647 -2147483647 -2147483647 -2147483647 -2147483647 -2147483647 -2147483647 -2147483647 -2147483647 -2147483647
245 246 247 249 249 249 249 250 249 249 250 249 248 249 248 247 247 247 246 245 246 245 245 244 241 239 239 240 241 242 239 239 237 234 231 229 227 226 223 221 219 217 214 213 211 210 208 204 200 197 194 189 187 183 180 175 170 165 161 159 160 166 -2147483647 167 165 165 169 170 170 168 172 173 176 172 170 168 167 169 171 174 174 174 174 -2147483647 -2147483647 -2147483647 -2147483647 -2147483647 -2147483647 -2147483647 174 177 176 174 175 174 171 170 170 169 169 169 169 167 168 168 169 166 163 161 160 159 158 157 157 158 158 159 158 -2147483647 -2147483647 -2147483647 -2147483647 -2147483647 -2147483647 -2147483647 -2147483647 172 172 171 171 170 168 167 165 162 160 -2147483647 -2147483647 -2147483647 -2147483647 -2147483647 -2147483647 -2147483647 -2147483647 -2147483647 -2147483647 -2147483647 -2147483647 -2147483647 -2147483647 -2147483647 -2147483647 -2147483647 -2147483647 -2147483647 -2147483647 -2147483647 -2147483647 -2147483647 -2147483647 -2147483647 -2147483647 -2147483647 -2147483647 -2147483647 -2147483647 -2147483647 -2147483647 -2147483647 -2147483647 -2147483647 -2147483647 -2147483647 -2147483647 -2147483647 -2147483647 -2147483647 -2147483647 -2147483647 -2147483647 -2147483647 -2147483647 -2147483647 -2147483647 -2147483647 -2147483647 -2147483647 -2147483647 -2147483647 -2147483647 -2147483647 -2147483647 -2147483647 -2147483647 -2147483647 -2147483647 -2147483647 -2147483647 -2147483647 -2147483647 -2147483647 -2147483647 -2147483647 -2147483647 -2147483647 -2147483647 -2147483647 -2147483647 -2147483647 -2147483647 -2147483647 -2147483647 -2147483647 -2147483647 -2147483647 -2147483647 -2147483647 -2147483647 -2147483647 -2147483647 -2147483647 -2147483647 -2147483647 -2147483647 -2147483647 -2147483647 -2147483647 -2147483647 -2147483647 -2147483647 -2147483647 -2147483647 -2147483647 -2147483647 -2147483647 -2147483647 -2147483647 -2147483647 -2147483647
233 239 242 243 244 244 245 245 245 245 244 244 244 244 244 244 243 242 242 242 242 242 243 242 241 241 240 241 241 242 240 237 236 231 228 226 225 222 219 218 214 212 210 207 206 203 200 196 192 188 186 182 180 178 175 172 166 163 160 161 -2147483647 -2147483647 -2147483647 -2147483647 -2147483647 -2147483647 -2147483647 -2147483647 166 167 170 170 173 175 171 169 166 166 167 168 169 171 -2147483647 -2147483647 -2147483647 -2147483647 -2147483647 -2147483647 -2147483647 -2147483647 -2147483647 -2147483647 -2147483647 -2147483647 -2147483647 -2147483647 -2147483647 163 164 163 165 163 162 162 160 160 159 159 158 156 154 151 151 150 150 150 150 151 152 -2147483647 -2147483647 -2147483647 -2147483647 -2147483647 -2147483647 -2147483647 -2147483647 -2147483647 -2147483647 -2147483647 -2147483647 -2147483647 -2147483647 162 161 159 -2147483647 -2147483647 -2147483647 -2147483647 -2147483647 -2147483647 -2147483647 -2147483647 -2147483647 -2147483647 -2147483647 -2147483647 -2147483647 -2147483647 -2147483647 -2147483647 -2147483647 -2147483647 -2147483647 -2147483647 -2147483647 -2147483647 -2147483647 -2147483647 -2147483647 -2147483647 -2147483647 -2147483647 -2147483647 -2147483647 -2147483647 -2147483647 -2147483647 -2147483647 -2147483647 -2147483647 -2147483647 -2147483647 -2147483647 -2147483647 -2147483647 -2147483647 -2147483647 -2147483647 -2147483647 -2147483647 -2147483647 -2147483647 -2147483647 -2147483647 -2147483647 -2147483647 -2147483647 -2147483647 -2147483647 -2147483647 -2147483647 -2147483647 -2147483647 -2147483647 -2147483647 -2147483647 -2147483647 -2147483647 -2147483647 -2147483647 -2147483647 -2147483647 -2147483647 -2147483647 -2147483647 -2147483647 -2147483647 -2147483647 -2147483647 -2147483647 -2147483647 -2147483647 -2147483647 -2147483647 -2147483647 -2147483647 -2147483647 -2147483647 -2147483647 -2147483647 -2147483647 -2147483647 -2147483647 -2147483647 -2147483647 -2147483647 -2147483647 -2147483647 -2147483647 -2147483647 -2147483647 -2147483647 -2147483647 -2147483647 -2147483647 -2147483647 -2147483647 -2147483647
236 238 238 238 239 240 240 239 240 240 240 240 240 240 240 239 239 239 239 238 238 239 239 239 238 238 237 237 237 238 236 234 230 228 224 223 221 218 216 213 211 207 205 203 201 198 195 190 186 183 179 177 -2147483647 -2147483647 -2147483647 -2147483647 -2147483647 -2147483647 -2147483647 -2147483647 -2147483647 -2147483647 -2147483647 -2147483647 -2147483647 -2147483647 -2147483647 -2147483647 -2147483647 -2147483647 -2147483647 -2147483647 -2147483647 -2147483647 -2147483647 -2147483647 -2147483647 168 166 166 167 167 -2147483647 -2147483647 -2147483647 -2147483647 -2147483647 -2147483647 -2147483647 -2147483647 -2147483647 -2147483647 -2147483647 -2147483647 -2147483647 -2147483647 -2147483647 -2147483647 -2147483647 -2147483647 -2147483647 -2147483647 156 157 155 153 153 151 150 150 149 147 146 144 143 143 144 146 -2147483647 -2147483647 -2147483647 -2147483647 -2147483647 -2147483647 -2147483647 -2147483647 -2147483647 -2147483647 -2147483647 -2147483647 -2147483647 -2147483647 -2147483647 -2147483647 -2147483647 -2147483647 -2147483647 -2147483647 -2147483647 -2147483647 -2147483647 -2147483647 -2147483647 -2147483647 -2147483647 -2147483647 -2147483647 -2147483647 -2147483647 -2147483647 -2147483647 -2147483647 -2147483647 -2147483647 -2147483647 -2147483647 -2147483647 -2147483647 -2147483647 -2147483647 -2147483647 -2147483647 -2147483647 -2147483647 -2147483647 -2147483647 -2147483647 -2147483647 -2147483647 -2147483647 -2147483647 -2147483647 -2147483647 -2147483647 -2147483647 -2147483647 -2147483647 -2147483647 -2147483647 -2147483647 -2147483647 -2147483647 -2147483647 -2147483647 -2147483647 -2147483647 -2147483647 -2147483647 -2147483647 -2147483647 -2147483647 -2147483647 -2147483647 -2147483647 -2147483647 -2147483647 -2147483647 -2147483647 -2147483647 -2147483647 -2147483647 -2147483647 -2147483647 -2147483647 -2147483647 -2147483647 -2147483647 -2147483647 -2147483647 -2147483647 -2147483647 -2147483647 -2147483647 -2147483647 -2147483647 -2147483647 -2147483647 -2147483647 -2147483647 -2147483647 -2147483647 -2147483647 -2147483647 -2147483647 -2147483647 -2147483647 -2147483647 -2147483647 -2147483647 -2147483647 -2147483647 -2147483647 -2147483647 -2147483647 -2147483647 -2147483647 -2147483647 -2147483647 -2147483647 -2147483647
232 233 233 233 234 235 234 234 234 235 235 235 235 235 235 235 235 235 235 235 235 234 234 235 234 235 234 234 233 233 232 229 227 225 221 219 216 215 211 209 207 203 200 198 195 192 189 187 182 178 173 -2147483647 -2147483647 -2147483647 -2147483647 -2147483647 -2147483647 -2147483647 -2147483647 -2147483647 -2147483647 -2147483647 -2147483647 -2147483647 -2147483647 -2147483647 -2147483647 -2147483647 -2147483647 -2147483647 -2147483647 -2147483647 -2147483647 -2147483647 -2147483647 -2147483647 -2147483647 -2147483647 -2147483647 -2147483647 -2147483647 -2147483647 -2147483647 -2147483647 -2147483647 -2147483647 -2147483647 -2147483647 -2147483647 -2147483647 -2147483647 -2147483647 -2147483647 -2147483647 -2147483647 -2147483647 -2147483647 -2147483647 -2147483647 -2147483647 -2147483647 -2147483647 -2147483647 -2147483647 -2147483647 -2147483647 147 146 146 144 143 141 142 140 138 137 139 -2147483647 -2147483647 -2147483647 -2147483647 -2147483647 -2147483647 -2147483647 -2147483647 -2147483647 -2147483647 -2147483647 -2147483647 -2147483647 -2147483647 -2147483647 -2147483647 -2147483647 -2147483647 -2147483647 -2147483647 -2147483647 -2147483647 -2147483647 -2147483647 -2147483647 -2147483647 -2147483647 -2147483647 -2147483647 -2147483647 -2147483647 -2147483647 -2147483647 -2147483647 -2147483647 -2147483647 -2147483647 -2147483647 -2147483647 -2147483647 -2147483647 -2147483647 -2147483647 -2147483647 -2147483647 -2147483647 -2147483647 -2147483647 -2147483647 -2147483647 -2147483647 -2147483647 -2147483647 -2147483647 -2147483647 -2147483647 -2147483647 -2147483647 -2147483647 -2147483647 -2147483647 -2147483647 -2147483647 -2147483647 -2147483647 -2147483647 -2147483647 -2147483647 -2147483647 -2147483647 -2147483647 -2147483647 -2147483647 -2147483647 -2147483647 -2147483647 -2147483647 -2147483647 -2147483647 -2147483647 -2147483647 -2147483647 -2147483647 -2147483647 -2147483647 -2147483647 -2147483647 -2147483647 -2147483647 -2147483647 -2147483647 -2147483647 -2147483647 -2147483647 -2147483647 -2147483647 -2147483647 -2147483647 -2147483647 -2147483647 -2147483647 -2147483647 -2147483647 -2147483647 -2147483647 -2147483647 -2147483647 -2147483647 -2147483647 -2147483647 -2147483647 -2147483647 -2147483647 -2147483647 -2147483647 -2147483647 -2147483647 -2147483647 -2147483647 -2147483647 -2147483647 -2147483647 -2147483647
226 227 228 228 228 229 229 230 230 231 230 230 231 231 231 230 231 230 231 230 231 230 230 231 230 230 230 230 229 228 227 225 223 220 217 215 213 210 208 204 201 199 196 193 190 187 183 180 177 173 169 165 -2147483647 -2147483647 -2147483647 -2147483647 -2147483647 -2147483647 -2147483647 -2147483647 -2147483647 -2147483647 -2147483647 -2147483647 -2147483647 -2147483647 -2147483647 -2147483647 -2147483647 -2147483647 -2147483647 -2147483647 -2147483647 -2147483647 -2147483647 -2147483647 -2147483647 -2147483647 -2147483647 -2147483647 -2147483647 -2147483647 -2147483647 -2147483647 -2147483647 -2147483647 -2147483647 -2147483647 -2147483647 -2147483647 -2147483647 -2147483647 -2147483647 -2147483647 -2147483647 -2147483647 -2147483647 -2147483647 -2147483647 -2147483647 -2147483647 -2147483647 -2147483647 -2147483647 -2147483647 -2147483647 -2147483647 -2147483647 142 141 139 138 137 136 134 134 132 -2147483647 -2147483647 -2147483647 -2147483647 -2147483647 -2147483647 -2147483647 -2147483647 -2147483647 -2147483647 -2147483647 -2147483647 -2147483647 -2147483647 -2147483647 -2147483647 -2147483647 -2147483647 -2147483647 -2147483647 -2147483647 -2147483647 -2147483647 -2147483647 -2147483647 -2147483647 -2147483647 -2147483647 -2147483647 -2147483647 -2147483647 -2147483647 -2147483647 -2147483647 -2147483647 -2147483647 -2147483647 -2147483647 -2147483647 -2147483647 -2147483647 -2147483647 -2147483647 -2147483647 -2147483647 -2147483647 -2147483647 -2147483647 -2147483647 -2147483647 -2147483647 -2147483647 -2147483647 -2147483647 -2147483647 -2147483647 -2147483647 -2147483647 -2147483647 -2147483647 -2147483647 -2147483647 -2147483647 -2147483647 -2147483647 -2147483647 -2147483647 -2147483647 -2147483647 -2147483647 -2147483647 -2147483647 -2147483647 -2147483647 -2147483647 -2147483647 -2147483647 -2147483647 -2147483647 -2147483647 -2147483647 -2147483647 -2147483647 -2147483647 -2147483647 -2147483647 -2147483647 -2147483647 -2147483647 -2147483647 -2147483647 -2147483647 -2147483647 -2147483647 -2147483647 -2147483647 -2147483647 -2147483647 -2147483647 -2147483647 -2147483647 -2147483647 -2147483647 -2147483647 -2147483647 -2147483647 -2147483647 -2147483647 -2147483647 -2147483647 -2147483647 -2147483647 -2147483647 -2147483647 -2147483647 -2147483647 -2147483647 -2147483647 -2147483647 -2147483647 -2147483647 -2147483647 -2147483647
220 221 222 223 223 223 224 225 225 226 225 225 225 226 226 226 226 226 227 227 226 226 227 226 226 225 225 225 224 223 222 220 218 216 213 210 208 205 202 200 198 194 192 189 185 182 179 177 -2147483647 -2147483647 -2147483647 -2147483647 -2147483647 -2147483647 -2147483647 -2147483647 -2147483647 -2147483647 -2147483647 -2147483647 -2147483647 -2147483647 -2147483647 -2147483647 -2147483647 -2147483647 -2147483647 -2147483647 -2147483647 -2147483647 -2147483647 -2147483647 -2147483647 -2147483647 -2147483647 -2147483647 -2147483647 -2147483647 -2147483647 -2147483647 -2147483647 -2147483647 -2147483647 -2147483647 -2147483647 -2147483647 -2147483647 -2147483647 -2147483647 -2147483647 -2147483647 -2147483647 -2147483647 -2147483647 -2147483647 -2147483647 -2147483647 -2147483647 -2147483647 -2147483647 -2147483647 -2147483647 -2147483647 -2147483647 -2147483647 -2147483647 -2147483647 -2147483647 -2147483647 -2147483647 -2147483647 -2147483647 -2147483647 -2147483647 -2147483647 -2147483647 128 -2147483647 -2147483647 -2147483647 -2147483647 -2147483647 -2147483647 -2147483647 -2147483647 -2147483647 -2147483647 -2147483647 -2147483647 -2147483647 -2147483647 -2147483647 -2147483647 -2147483647 -2147483647 -2147483647 -2147483647 -2147483647 -2147483647 -2147483647 -2147483647 -2147483647 -2147483647 -2147483647 -2147483647 -2147483647 -2147483647 -2147483647 -2147483647 -2147483647 -2147483647 -2147483647 -2147483647 -2147483647 -2147483647 -2147483647 -2147483647 -2147483647 -2147483647 -2147483647 -2147483647 -2147483647 -2147483647 -2147483647 -2147483647 -2147483647 -2147483647 -2147483647 -2147483647 -2147483647 -2147483647 -2147483647 -2147483647 -2147483647 -2147483647 -2147483647 -2147483647 -2147483647 -2147483647 -2147483647 -2147483647 -2147483647 -2147483647 -2147483647 -2147483647 -2147483647 -2147483647 -2147483647 -2147483647 -2147483647 -2147483647 -2147483647 -2147483647 -2147483647 -2147483647 -2147483647 -2147483647 -2147483647 -2147483647 -2147483647 -2147483647 -2147483647 -2147483647 -2147483647 -2147483647 -2147483647 -2147483647 -2147483647 -2147483647 -2147483647 -2147483647 -2147483647 -2147483647 -2147483647 -2147483647 -2147483647 -2147483647 -2147483647 -2147483647 -2147483647 -2147483647 -2147483647 -2147483647 -2147483647 -2147483647 -2147483647 -2147483647 -2147483647 -2147483647 -2147483647 -2147483647 -2147483647 -2147483647 -2147483647 -2147483647 -2147483647 -2147483647 -2147483647 -2147483647 -2147483647
216 216 217 218 217 218 218 220 219 220 221 221 221 221 221 221 222 222 222 222 222 222 222 222 221 221 221 220 219 218 217 216 213 211 209 207 204 201 199 196 193 190 188 185 181 178 178 -2147483647 -2147483647 -2147483647 -2147483647 -2147483647 -2147483647 -2147483647 -2147483647 -2147483647 -2147483647 -2147483647 -2147483647 -2147483647 -2147483647 -2147483647 -2147483647 -2147483647 -2147483647 -2147483647 -2147483647 -2147483647 -2147483647 -2147483647 -2147483647 -2147483647 -2147483647 -2147483647 -2147483647 -2147483647 -2147483647 -2147483647 -2147483647 -2147483647 -2147483647 -2147483647 -2147483647 -2147483647 -2147483647 -2147483647 -2147483647 -2147483647 -2147483647 -2147483647 -2147483647 -2147483647 -2147483647 -2147483647 -2147483647 -2147483647 -2147483647 -2147483647 -2147483647 -2147483647 -2147483647 -2147483647 -2147483647 -2147483647 -2147483647 -2147483647 -2147483647 -2147483647 -2147483647 -2147483647 -2147483647 -2147483647 -2147483647 -2147483647 -2147483647 -2147483647 -2147483647 -2147483647 -2147483647 -2147483647 -2147483647 -2147483647 -2147483647 -2147483647 -2147483647 -2147483647 -2147483647 -2147483647 -2147483647 -2147483647 -2147483647 -2147483647 -2147483647 -2147483647 -2147483647 -2147483647 -2147483647 -2147483647 -2147483647 -2147483647 -2147483647 -2147483647 -2147483647 -2147483647 -2147483647 -2147483647 -2147483647 -2147483647 -2147483647 -2147483647 -2147483647 -2147483647 -2147483647 -2147483647 -2147483647 -2147483647 -2147483647 -2147483647 -2147483647 -2147483647 -2147483647 -2147483647 -2147483647 -2147483647 -2147483647 -2147483647 -2147483647 -2147483647 -2147483647 -2147483647 -2147483647 -2147483647 -2147483647 -2147483647 -2147483647 -2147483647 -2147483647 -2147483647 -2147483647 -2147483647 -2147483647 -2147483647 -2147483647 -2147483647 -2147483647 -2147483647 -2147483647 -2147483647 -2147483647 -2147483647 -2147483647 -2147483647 -2147483647 -2147483647 -2147483647 -2147483647 -2147483647 -2147483647 -2147483647 -2147483647 -2147483647 -2147483647 -2147483647 -2147483647 -2147483647 -2147483647 -2147483647 -2147483647 -2147483647 -2147483647 -2147483647 -2147483647 -2147483647 -2147483647 -2147483647 -2147483647 -2147483647 -2147483647 -2147483647 -2147483647 -2147483647 -2147483647 -2147483647 -2147483647 -2147483647 -2147483647 -2147483647 -2147483647 -2147483647 -2147483647 -2147483647 -2147483647 -2147483647 -2147483647 -2147483647 -2147483647 -2147483647 -2147483647 -2147483647 -2147483647
210 210 211 212 212 213 214 214 214 215 216 216 216 217 217 217 217 217 217 218 217 217 218 217 217 217 215 215 214 214 212 210 209 206 205 202 199 198 195 192 189 186 183 180 177 174 172 -2147483647 -2147483647 -2147483647 -2147483647 -2147483647 -2147483647 -2147483647 -2147483647 -2147483647 -2147483647 -2147483647 -2147483647 -2147483647 -2147483647 -2147483647 -2147483647 -2147483647 -2147483647 -2147483647 -2147483647 -2147483647 -2147483647 -2147483647 -2147483647 -2147483647 -2147483647 -2147483647 -2147483647 -2147483647 -2147483647 -2147483647 -2147483647 -2147483647 -2147483647 -2147483647 -2147483647 -2147483647 -2147483647 -2147483647 -2147483647 -2147483647 -2147483647 -2147483647 -2147483647 -2147483647 -2147483647 -2147483647 -2147483647 -2147483647 -2147483647 -2147483647 -2147483647 -2147483647 -2147483647 -2147483647 -2147483647 -2147483647 -2147483647 -2147483647 -2147483647 -2147483647 -2147483647 -2147483647 -2147483647 -2147483647 -2147483647 -2147483647 -2147483647 -2147483647 -2147483647 -2147483647 -2147483647 -2147483647 -2147483647 -2147483647 -2147483647 -2147483647 -2147483647 -2147483647 -2147483647 -2147483647 -2147483647 -2147483647 -2147483647 -2147483647 -2147483647 -2147483647 -2147483647 -2147483647 -2147483647 -2147483647 -2147483647 -2147483647 -2147483647 -2147483647 -2147483647 -2147483647 -2147483647 -2147483647 -2147483647 -2147483647 -2147483647 -2147483647 -2147483647 -2147483647 -2147483647 -2147483647 -2147483647 -2147483647 -2147483647 -2147483647 -2147483647 -2147483647 -2147483647 -2147483647 -2147483647 -2147483647 -2147483647 -2147483647 -2147483647 -2147483647 -2147483647 -2147483647 -2147483647 -2147483647 -2147483647 -2147483647 -2147483647 -2147483647 -2147483647 -2147483647 -2147483647 -2147483647 -2147483647 -2147483647 -2147483647 -2147483647 -2147483647 -2147483647 -2147483647 -2147483647 -2147483647 -2147483647 -2147483647 -2147483647 -2147483647 -2147483647 -2147483647 -2147483647 -2147483647 -2147483647 -2147483647 -2147483647 -2147483647 -2147483647 -2147483647 -2147483647 -2147483647 -2147483647 -2147483647 -2147483647 -2147483647 -2147483647 -2147483647 -2147483647 -2147483647 -2147483647 -2147483647 -2147483647 -2147483647 -2147483647 -2147483647 -2147483647 -2147483647 -2147483647 -2147483647 -2147483647 -2147483647 -2147483647 -2147483647 -2147483647 -2147483647 -2147483647 -2147483647 -2147483647 -2147483647 -2147483647 -2147483647 -2147483647 -2147483647 -2147483647 -2147483647 -2147483647
203 205 205 206 206 207 208 209 209 210 211 211 211 211 212 212 212 212 212 212 213 213 213 213 213 212 211 210 210 208 207 205 204 202 200 198 196 193 191 188 185 183 179 176 173 172 -2147483647 -2147483647 -2147483647 -2147483647 -2147483647 -2147483647 -2147483647 -2147483647 -2147483647 -2147483647 -2147483647 -2147483647 -2147483647 -2147483647 -2147483647 -2147483647 -2147483647 -2147483647 -2147483647 -2147483647 -2147483647 -2147483647 -2147483647 -2147483647 -2147483647 -2147483647 -2147483647 -2147483647 -2147483647 -2147483647 -2147483647 -2147483647 -2147483647 -2147483647 -2147483647 -2147483647 -2147483647 -2147483647 -2147483647 -2147483647 -2147483647 -2147483647 -2147483647 -2147483647 -2147483647 -2147483647 -2147483647 -2147483647 -2147483647 -2147483647 -2147483647 -2147483647 -2147483647 -2147483647 -2147483647 -2147483647 -2147483647 -2147483647 -2147483647 -2147483647 -2147483647 -2147483647 -2147483647 -2147483647 -2147483647 -2147483647 -2147483647 -2147483647 -2147483647 -2147483647 -2147483647 -2147483647 -2147483647 -2147483647 -2147483647 -2147483647 -2147483647 -2147483647 -2147483647 -2147483647 -2147483647 -2147483647 -2147483647 -2147483647 -2147483647 -2147483647 -2147483647 -2147483647 -2147483647 -2147483647 -2147483647 -2147483647 -2147483647 -2147483647 -2147483647 -2147483647 -2147483647 -2147483647 -2147483647 -2147483647 -2147483647 -2147483647 -2147483647 -2147483647 -2147483647 -2147483647 -2147483647 -2147483647 -2147483647 -2147483647 -2147483647 -2147483647 -2147483647 -2147483647 -2147483647 -2147483647 -2147483647 -2147483647 -2147483647 -2147483647 -2147483647 -2147483647 -2147483647 -2147483647 -2147483647 -2147483647 -2147483647 -2147483647 -2147483647 -2147483647 -2147483647 -2147483647 -2147483647 -2147483647 -2147483647 -2147483647 -2147483647 -2147483647 -2147483647 -2147483647 -2147483647 -2147483647 -2147483647 -2147483647 -2147483647 -2147483647 -2147483647 -2147483647 -2147483647 -2147483647 -2147483647 -2147483647 -2147483647 -2147483647 -2147483647 -2147483647 -2147483647 -2147483647 -2147483647 -2147483647 -2147483647 -2147483647 -2147483647 -2147483647 -2147483647 -2147483647 -2147483647 -2147483647 -2147483647 -2147483647 -2147483647 -2147483647 -2147483647 -2147483647 -2147483647 -2147483647 -2147483647 -2147483647 -2147483647 -2147483647 -2147483647 -2147483647 -2147483647 -2147483647 -2147483647 -2147483647 -2147483647 -2147483647 -2147483647 -2147483647 -2147483647 -2147483647 -2147483647 -2147483647
198 199 199 199 200 201 202 203 204 205 206 206 206 205 206 207 207 207 208 209 208 209 -2147483647 -2147483647 -2147483647 -2147483647 208 207 205 203 202 201 200 198 198 -2147483647 -2147483647 -2147483647 187 184 182 179 177 174 -2147483647 -2147483647 -2147483647 -2147483647 -2147483647 -2147483647 -2147483647 -2147483647 -2147483647 -2147483647 -2147483647 -2147483647 -2147483647 -2147483647 -2147483647 -2147483647 -2147483647 -2147483647 -2147483647 -2147483647 -2147483647 -2147483647 -2147483647 -2147483647 -2147483647 -2147483647 -2147483647 -2147483647 -2147483647 -2147483647 -2147483647 -2147483647 -2147483647 -2147483647 -2147483647 -2147483647 -2147483647 -2147483647 -2147483647 -2147483647 -2147483647 -2147483647 -2147483647 -2147483647 -2147483647 -2147483647 -2147483647 -2147483647 -2147483647 -2147483647 -2147483647 -2147483647 -2147483647 -2147483647 -2147483647 -2147483647 -2147483647 -2147483647 -2147483647 -2147483647 -2147483647 -2147483647 -2147483647 -2147483647 -2147483647 -2147483647 -2147483647 -2147483647 -2147483647 -2147483647 -2147483647 -2147483647 -2147483647 -2147483647 -2147483647 -2147483647 -2147483647 -2147483647 -2147483647 -2147483647 -2147483647 -2147483647 -2147483647 -2147483647 -2147483647 -2147483647 -2147483647 -2147483647 -2147483647 -2147483647 -2147483647 -2147483647 -2147483647 -2147483647 -2147483647 -2147483647 -2147483647 -2147483647 -2147483647 -2147483647 -2147483647 -2147483647 -2147483647 -2147483647 -2147483647 -2147483647 -2147483647 -2147483647 -2147483647 -2147483647 -2147483647 -2147483647 -2147483647 -2147483647 -2147483647 -2147483647 -2147483647 -2147483647 -2147483647 -2147483647 -2147483647 -2147483647 -2147483647 -2147483647 -2147483647 -2147483647 -2147483647 -2147483647 -2147483647 -2147483647 -2147483647 -2147483647 -2147483647 -2147483647 -2147483647 -2147483647 -2147483647 -2147483647 -2147483647 -2147483647 -2147483647 -2147483647 -2147483647 -2147483647 -2147483647 -2147483647 -2147483647 -2147483647 -2147483647 -2147483647 -2147483647 -2147483647 -2147483647 -2147483647 -2147483647 -2147483647 -2147483647 -2147483647 -2147483647 -2147483647 -2147483647 -2147483647 -2147483647 -2147483647 -2147483647 -2147483647 -2147483647 -2147483647 -2147483647 -2147483647 -2147483647 -2147483647 -2147483647 -2147483647 -2147483647 -2147483647 -2147483647 -2147483647 -2147483647 -2147483647 -2147483647 -2147483647 -2147483647 -2147483647 -2147483647 -2147483647 -2147483647 -2147483647 -2147483647 -2147483647 -2147483647 -2147483647 -2147483647 -2147483647 -2147483647 -2147483647
190 192 193 194 195 196 197 198 198 200 199 201 202 202 203 203 203 203 203 204 203 -2147483647 -2147483647 -2147483647 -2147483647 -2147483647 -2147483647 -2147483647 -2147483647 200 198 198 196 -2147483647 -2147483647 -2147483647 -2147483647 -2147483647 -2147483647 -2147483647 -2147483647 -2147483647 -2147483647 -2147483647 -2147483647 -2147483647 -2147483647 -2147483647 -2147483647 -2147483647 -2147483647 -2147483647 -2147483647 -2147483647 -2147483647 -2147483647 -2147483647 -2147483647 -2147483647 -2147483647 -2147483647 -2147483647 -2147483647 -2147483647 -2147483647 -2147483647 -2147483647 -2147483647 -2147483647 -2147483647 -2147483647 -2147483647 -2147483647 -2147483647 -2147483647 -2147483647 -2147483647 -2147483647 -2147483647 -2147483647 -2147483647 -2147483647 -2147483647 -2147483647 -2147483647 -2147483647 -2147483647 -2147483647 -2147483647 -2147483647 -2147483647 -2147483647 -2147483647 -2147483647 -2147483647 -2147483647 -2147483647 -2147483647 -2147483647 -2147483647 -2147483647 -2147483647 -2147483647 -2147483647 -2147483647 -2147483647 -2147483647 -2147483647 -2147483647 -2147483647 -2147483647 -2147483647 -2147483647 -2147483647 -2147483647 -2147483647 -2147483647 -2147483647 -2147483647 -2147483647 -2147483647 -2147483647 -2147483647 -2147483647 -2147483647 -2147483647 -2147483647 -2147483647 -2147483647 -2147483647 -2147483647 -2147483647 -2147483647 -2147483647 -2147483647 -2147483647 -2147483647 -2147483647 -2147483647 -2147483647 -2147483647 -2147483647 -2147483647 -2147483647 -2147483647 -2147483647 -2147483647 -2147483647 -2147483647 -2147483647 -2147483647 -2147483647 -2147483647 -2147483647 -2147483647 -2147483647 -2147483647 -2147483647 -2147483647 -2147483647 -2147483647 -2147483647 -2147483647 -2147483647 -2147483647 -2147483647 -2147483647 -2147483647 -2147483647 -2147483647 -2147483647 -2147483647 -2147483647 -2147483647 -2147483647 -2147483647 -2147483647 -2147483647 -2147483647 -2147483647 -2147483647 -2147483647 -2147483647 -2147483647 -2147483647 -2147483647 -2147483647 -2147483647 -2147483647 -2147483647 -2147483647 -2147483647 -2147483647 -2147483647 -2147483647 -2147483647 -2147483647 -2147483647 -2147483647 -2147483647 -2147483647 -2147483647 -2147483647 -2147483647 -2147483647 -2147483647 -2147483647 -2147483647 -2147483647 -2147483647 -2147483647 -2147483647 -2147483647 -2147483647 -2147483647 -2147483647 -2147483647 -2147483647 -2147483647 -2147483647 -2147483647 -2147483647 -2147483647 -2147483647 -2147483647 -2147483647 -2147483647 -2147483647 -2147483647 -2147483647 -2147483647 -2147483647 -2147483647 -2147483647 -2147483647 -2147483647 -2147483647 -2147483647 -2147483647 -2147483647
184 186 186 188 189 190 192 192 193 194 194 196 197 199 -2147483647 -2147483647 -2147483647 -2147483647 200 200 200 -2147483647 -2147483647 -2147483647 -2147483647 -2147483647 -2147483647 -2147483647 -2147483647 -2147483647 -2147483647 -2147483647 -2147483647 -2147483647 -2147483647 -2147483647 -2147483647 -2147483647 -2147483647 -2147483647 -2147483647 -2147483647 -2147483647 -2147483647 -2147483647 -2147483647 -2147483647 -2147483647 -2147483647 -2147483647 -2147483647 -2147483647 -2147483647 -2147483647 -2147483647 -2147483647 -2147483647 -2147483647 -2147483647 -2147483647 -2147483647 -2147483647 -2147483647 -2147483647 -2147483647 -2147483647 -2147483647 -2147483647 -2147483647 -2147483647 -2147483647 -2147483647 -2147483647 -2147483647 -2147483647 -2147483647 -2147483647 -2147483647 -2147483647 -2147483647 -2147483647 -2147483647 -2147483647 -2147483647 -2147483647 -2147483647 -2147483647 -2147483647 -2147483647 -2147483647 -2147483647 -2147483647 -2147483647 -2147483647 -2147483647 -2147483647 -2147483647 -2147483647 -2147483647 -2147483647 -2147483647 -2147483647 -2147483647 -2147483647 -2147483647 -2147483647 -2147483647 -2147483647 -2147483647 -2147483647 -2147483647 -2147483647 -2147483647 -2147483647 -2147483647 -2147483647 -2147483647 -2147483647 -2147483647 -2147483647 -2147483647 -2147483647 -2147483647 -2147483647 -2147483647 -2147483647 -2147483647 -2147483647 -2147483647 -2147483647 -2147483647 -2147483647 -2147483647 -2147483647 -2147483647 -2147483647 -2147483647 -2147483647 -2147483647 -2147483647 -2147483647 -2147483647 -2147483647 -2147483647 -2147483647 -2147483647 -2147483647 -2147483647 -2147483647 -2147483647 -2147483647 -2147483647 -2147483647 -2147483647 -2147483647 -2147483647 -2147483647 -2147483647 -2147483647 -2147483647 -2147483647 -2147483647 -2147483647 -2147483647 -2147483647 -2147483647 -2147483647 -2147483647 -2147483647 -2147483647 -2147483647 -2147483647 -2147483647 -2147483647 -2147483647 -2147483647 -2147483647 -2147483647 -2147483647 -2147483647 -2147483647 -2147483647 -2147483647 -2147483647 -2147483647 -2147483647 -2147483647 -2147483647 -2147483647 -2147483647 -2147483647 -2147483647 -2147483647 -2147483647 -2147483647 -2147483647 -2147483647 -2147483647 -2147483647 -2147483647 -2147483647 -2147483647 -2147483647 -2147483647 -2147483647 -2147483647 -2147483647 -2147483647 -2147483647 -2147483647 -2147483647 -2147483647 -2147483647 -2147483647 -2147483647 -2147483647 -2147483647 -2147483647 -2147483647 -2147483647 -2147483647 -2147483647 -2147483647 -2147483647 -2147483647 -2147483647 -2147483647 -2147483647 -2147483647 -2147483647 -2147483647 -2147483647 -2147483647 -2147483647 -2147483647 -2147483647 -2147483647 -2147483647 -2147483647 -2147483647
179 179 181 182 183 184 185 186 188 189 190 -2147483647 -2147483647 -2147483647 -2147483647 -2147483647 -2147483647 -2147483647 -2147483647 -2147483647 -2147483647 -2147483647 -2147483647 -2147483647 -2147483647 -2147483647 -2147483647 -2147483647 -2147483647 -2147483647 -2147483647 -2147483647 -2147483647 -2147483647 -2147483647 -2147483647 -2147483647 -2147483647 -2147483647 -2147483647 -2147483647 -2147483647 -2147483647 -2147483647 -2147483647 -2147483647 -2147483647 -2147483647 -2147483647 -2147483647 -2147483647 -2147483647 -2147483647 -2147483647 -2147483647 -2147483647 -2147483647 -2147483647 -2147483647 -2147483647 -2147483647 -2147483647 -2147483647 -2147483647 -2147483647 -2147483647 -2147483647 -2147483647 -2147483647 -2147483647 -2147483647 -2147483647 -2147483647 -2147483647 -2147483647 -2147483647 -2147483647 -2147483647 -2147483647 -2147483647 -2147483647 -2147483647 -2147483647 -2147483647 -2147483647 -2147483647 -2147483647 -2147483647 -2147483647 -2147483647 -2147483647 -2147483647 -2147483647 -2147483647 -2147483647 -2147483647 -2147483647 -2147483647 -2147483647 -2147483647 -2147483647 -2147483647 -2147483647 -2147483647 -2147483647 -2147483647 -2147483647 -2147483647 -2147483647 -2147483647 -2147483647 -2147483647 -2147483647 -2147483647 -2147483647 -2147483647 -2147483647 -2147483647 -2147483647 -2147483647 -2147483647 -2147483647 -2147483647 -2147483647 -2147483647 -2147483647 -2147483647 -2147483647 -2147483647 -2147483647 -2147483647 -2147483647 -2147483647 -2147483647 -2147483647 -2147483647 -2147483647 -2147483647 -2147483647 -2147483647 -2147483647 -2147483647 -2147483647 -2147483647 -2147483647 -2147483647 -2147483647 -2147483647 -2147483647 -2147483647 -2147483647 -2147483647 -2147483647 -2147483647 -2147483647 -2147483647 -2147483647 -2147483647 -2147483647 -2147483647 -2147483647 -2147483647 -2147483647 -2147483647 -2147483647 -2147483647 -2147483647 -2147483647 -2147483647 -2147483647 -2147483647 -2147483647 -2147483647 -2147483647 -2147483647 -2147483647 -2147483647 -2147483647 -2147483647 -2147483647 -2147483647 -2147483647 -2147483647 -2147483647 -2147483647 -2147483647 -2147483647 -2147483647 -2147483647 -2147483647 -2147483647 -2147483647 -2147483647 -2147483647 -2147483647 -2147483647 -2147483647 -2147483647 -2147483647 -2147483647 -2147483647 -2147483647 -2147483647 -2147483647 -2147483647 -2147483647 -2147483647 -2147483647 -2147483647 -2147483647 -2147483647 -2147483647 -2147483647 -2147483647 -2147483647 -2147483647 -2147483647 -2147483647 -2147483647 -2147483647 -2147483647 -2147483647 -2147483647 -2147483647 -2147483647 -2147483647 -2147483647 -2147483647 -2147483647 -2147483647 -2147483647 -2147483647 -2147483647 -2147483647 -2147483647 -2147483647 -2147483647 -2147483647 -2147483647 -2147483647
173 174 174 176 178 179 180 181 183 184 -2147483647 -2147483647 -2147483647 -2147483647 -2147483647 -2147483647 -2147483647 -2147483647 -2147483647 -2147483647 -2147483647 -2147483647 -2147483647 -2147483647 -2147483647 -2147483647 -2147483647 -2147483647 -2147483647 -2147483647 -2147483647 -2147483647 -2147483647 -2147483647 -2147483647 -2147483647 -2147483647 -2147483647 -2147483647 -2147483647 -2147483647 -2147483647 -2147483647 -2147483647 -2147483647 -2147483647 -2147483647 -2147483647 -2147483647 -2147483647 -2147483647 -2147483647 -2147483647 -2147483647 -2147483647 -2147483647 -2147483647 -2147483647 -2147483647 -2147483647 -2147483647 -2147483647 -2147483647 -2147483647 -2147483647 -2147483647 -2147483647 -2147483647 -2147483647 -2147483647 -2147483647 -2147483647 -2147483647 -2147483647 -2147483647 -2147483647 -2147483647 -2147483647 -2147483647 -2147483647 -2147483647 -2147483647 -2147483647 -2147483647 -2147483647 -2147483647 -2147483647 -2147483647 -2147483647 -2147483647 -2147483647 -2147483647 -2147483647 -2147483647 -2147483647 -2147483647 -2147483647 -2147483647 -2147483647 -2147483647 -2147483647 -2147483647 -2147483647 -2147483647 -2147483647 -2147483647 -2147483647 -2147483647 -2147483647 -2147483647 -2147483647 -2147483647 -2147483647 -2147483647 -2147483647 -2147483647 -2147483647 -2147483647 -2147483647 -2147483647 -2147483647 -2147483647 -2147483647 -2147483647 -2147483647 -2147483647 -2147483647 -2147483647 -2147483647 -2147483647 -2147483647 -2147483647 -2147483647 -2147483647 -2147483647 -2147483647 -2147483647 -2147483647 -2147483647 -2147483647 -2147483647 -2147483647 -2147483647 -2147483647 -2147483647 -2147483647 -2147483647 -2147483647 -2147483647 -2147483647 -2147483647 -2147483647 -2147483647 -2147483647 -2147483647 -2147483647 -2147483647 -2147483647 -2147483647 -2147483647 -2147483647 -2147483647 -2147483647 -2147483647 -2147483647 -2147483647 -2147483647 -2147483647 -2147483647 -2147483647 -2147483647 -2147483647 -2147483647 -2147483647 -2147483647 -2147483647 -2147483647 -2147483647 -2147483647 -2147483647 -2147483647 -2147483647 -2147483647 -2147483647 -2147483647 -2147483647 -2147483647 -2147483647 -2147483647 -2147483647 -2147483647 -2147483647 -2147483647 -2147483647 -2147483647 -2147483647 -2147483647 -2147483647 -2147483647 -2147483647 -2147483647 -2147483647 -2147483647 -2147483647 -2147483647 -2147483647 -2147483647 -2147483647 -2147483647 -2147483647 -2147483647 -2147483647 -2147483647 -2147483647 -2147483647 -2147483647 -2147483647 -2147483647 -2147483647 -2147483647 -2147483647 -2147483647 -2147483647 -2147483647 -2147483647 -2147483647 -2147483647 -2147483647 -2147483647 -2147483647 -2147483647 -2147483647 -2147483647 -2147483647 -2147483647 -2147483647 -2147483647 -2147483647 -2147483647 -2147483647
166 167 168 171 172 173 175 176 179 -2147483647 -2147483647 -2147483647 -2147483647 -2147483647 -2147483647 -2147483647 -2147483647 -2147483647 -2147483647 -2147483647 -2147483647 -2147483647 -2147483647 -2147483647 -2147483647 -2147483647 -2147483647 -2147483647 -2147483647 -2147483647 -2147483647 -2147483647 -2147483647 -2147483647 -2147483647 -2147483647 -2147483647 -2147483647 -2147483647 -2147483647 -2147483647 -2147483647 -2147483647 -2147483647 -2147483647 -2147483647 -2147483647 -2147483647 -2147483647 -2147483647 -2147483647 -2147483647 -2147483647 -2147483647 -2147483647 -2147483647 -2147483647 -2147483647 -2147483647 -2147483647 -2147483647 -2147483647 -2147483647 -2147483647 -2147483647 -2147483647 -2147483647 -2147483647 -2147483647 -2147483647 -2147483647 -2147483647 -2147483647 -2147483647 -2147483647 -2147483647 -2147483647 -2147483647 -2147483647 -2147483647 -2147483647 -2147483647 -2147483647 -2147483647 -2147483647 -2147483647 -2147483647 -2147483647 -2147483647 -2147483647 -2147483647 -2147483647 -2147483647 -2147483647 -2147483647 -2147483647 -2147483647 -2147483647 -2147483647 -2147483647 -2147483647 -2147483647 -2147483647 -2147483647 -2147483647 -2147483647 -2147483647 -2147483647 -2147483647 -2147483647 -2147483647 -2147483647 -2147483647 -2147483647 -2147483647 -2147483647 -2147483647 -2147483647 -2147483647 -2147483647 -2147483647 -2147483647 -2147483647 -2147483647 -2147483647 -2147483647 -2147483647 -2147483647 -2147483647 -2147483647 -2147483647 -2147483647 -2147483647 -2147483647 -2147483647 -2147483647 -2147483647 -2147483647 -2147483647 -2147483647 -2147483647 -2147483647 -2147483647 -2147483647 -2147483647 -2147483647 -2147483647 -2147483647 -2147483647 -2147483647 -2147483647 -2147483647 -2147483647 -2147483647 -2147483647 -2147483647 -2147483647 -2147483647 -2147483647 -2147483647 -2147483647 -2147483647 -2147483647 -2147483647 -2147483647 -2147483647 -2147483647 -2147483647 -2147483647 -2147483647 -2147483647 -2147483647 -2147483647 -2147483647 -2147483647 -2147483647 -2147483647 -2147483647 -2147483647 -2147483647 -2147483647 -2147483647 -2147483647 -2147483647 -2147483647 -2147483647 -2147483647 -2147483647 -2147483647 -2147483647 -2147483647 -2147483647 -2147483647 -2147483647 -2147483647 -2147483647 -2147483647 -2147483647 -2147483647 -2147483647 -2147483647 -2147483647 -2147483647 -2147483647 -2147483647 -2147483647 -2147483647 -2147483647 -2147483647 -2147483647 -2147483647 -2147483647 -2147483647 -2147483647 -2147483647 -2147483647 -2147483647 -2147483647 -2147483647 -2147483647 -2147483647 -2147483647 -2147483647 -2147483647 -2147483647 -2147483647 -2147483647 -2147483647 -2147483647 -2147483647 -2147483647 -2147483647 -2147483647 -2147483647 -2147483647 -2147483647 -2147483647 -2147483647 -2147483647 -2147483647
160 162 163 165 167 168 171 -2147483647 -2147483647 -2147483647 -2147483647 -2147483647 -2147483647 -2147483647 -2147483647 -2147483647 -2147483647 -2147483647 -2147483647 -2147483647 -2147483647 -2147483647 -2147483647 -2147483647 -2147483647 -2147483647 -2147483647 -2147483647 -2147483647 -2147483647 -2147483647 -2147483647 -2147483647 -2147483647 -2147483647 -2147483647 -2147483647 -2147483647 -2147483647 -2147483647 -2147483647 -2147483647 -2147483647 -2147483647 -2147483647 -2147483647 -2147483647 -2147483647 -2147483647 -2147483647 -2147483647 -2147483647 -2147483647 -2147483647 -2147483647 -2147483647 -2147483647 -2147483647 -2147483647 -2147483647 -2147483647 -2147483647 -2147483647 -2147483647 -2147483647 -2147483647 -2147483647 -2147483647 -2147483647 -2147483647 -2147483647 -2147483647 -2147483647 -2147483647 -2147483647 -2147483647 -2147483647 -2147483647 -2147483647 -2147483647 -2147483647 -2147483647 -2147483647 -2147483647 -2147483647 -2147483647 -2147483647 -2147483647 -2147483647 -2147483647 -2147483647 -2147483647 -2147483647 -2147483647 -2147483647 -2147483647 -2147483647 -2147483647 -2147483647 -2147483647 -2147483647 -2147483647 -2147483647 -2147483647 -2147483647 -2147483647 -2147483647 -2147483647 -2147483647 -2147483647 -2147483647 -2147483647 -2147483647 -2147483647 -2147483647 -2147483647 -2147483647 -2147483647 -2147483647 -2147483647 -2147483647 -2147483647 -2147483647 -2147483647 -2147483647 -2147483647 -2147483647 -2147483647 -2147483647 -2147483647 -2147483647 -2147483647 -2147483647 -2147483647 -2147483647 -2147483647 -2147483647 -2147483647 -2147483647 -2147483647 -2147483647 -2147483647 -2147483647 -2147483647 -2147483647 -2147483647 -2147483647 -2147483647 -2147483647 -2147483647 -2147483647 -2147483647 -2147483647 -2147483647 -2147483647 -2147483647 -2147483647 -2147483647 -2147483647 -2147483647 -2147483647 -2147483647 -2147483647 -2147483647 -2147483647 -2147483647 -2147483647 -2147483647 -2147483647 -2147483647 -2147483647 -2147483647 -2147483647 -2147483647 -2147483647 -2147483647 -2147483647 -2147483647 -2147483647 -2147483647 -2147483647 -2147483647 -2147483647 -2147483647 -2147483647 -2147483647 -2147483647 -2147483647 -2147483647 -2147483647 -2147483647 -2147483647 -2147483647 -2147483647 -2147483647 -2147483647 -2147483647 -2147483647 -2147483647 -2147483647 -2147483647 -2147483647 -2147483647 -2147483647 -2147483647 -2147483647 -2147483647 -2147483647 -2147483647 -2147483647 -2147483647 -2147483647 -2147483647 -2147483647 -2147483647 -2147483647 -2147483647 -2147483647 -2147483647 -2147483647 -2147483647 -2147483647 -2147483647 -2147483647 -2147483647 -2147483647 -2147483647 -2147483647 -2147483647 -2147483647 -2147483647 -2147483647 -2147483647 -2147483647 -2147483647 -2147483647 -2147483647 -2147483647 -2147483647 -2147483647
154 156 157 160 162 164 -2147483647 -2147483647 -2147483647 -2147483647 -2147483647 -2147483647 -2147483647 -2147483647 -2147483647 -2147483647 -2147483647 -2147483647 -2147483647 -2147483647 -2147483647 -2147483647 -2147483647 -2147483647 -2147483647 -2147483647 -2147483647 -2147483647 -2147483647 -2147483647 -2147483647 -2147483647 -2147483647 -2147483647 -2147483647 -2147483647 -2147483647 -2147483647 -2147483647 -2147483647 -2147483647 -2147483647 -2147483647 -2147483647 -2147483647 -2147483647 -2147483647 -2147483647 -2147483647 -2147483647 -2147483647 -2147483647 -2147483647 -2147483647 -2147483647 -2147483647 -2147483647 -2147483647 -2147483647 -2147483647 -2147483647 -2147483647 -2147483647 -2147483647 -2147483647 -2147483647 -2147483647 -2147483647 -2147483647 -2147483647 -2147483647 -2147483647 -2147483647 -2147483647 -2147483647 -2147483647 -2147483647 -2147483647 -2147483647 -2147483647 -2147483647 -2147483647 -2147483647 -2147483647 -2147483647 -2147483647 -2147483647 -2147483647 -2147483647 -2147483647 -2147483647 -2147483647 -2147483647 -2147483647 -2147483647 -2147483647 -2147483647 -2147483647 -2147483647 -2147483647 -2147483647 -2147483647 -2147483647 -2147483647 -2147483647 -2147483647 -2147483647 -2147483647 -2147483647 -2147483647 -2147483647 -2147483647 -2147483647 -2147483647 -2147483647 -2147483647 -2147483647 -2147483647 -2147483647 -2147483647 -2147483647 -2147483647 -2147483647 -2147483647 -2147483647 -2147483647 -2147483647 -2147483647 -2147483647 -2147483647 -2147483647 -2147483647 -2147483647 -2147483647 -2147483647 -2147483647 -2147483647 -2147483647 -2147483647 -2147483647 -2147483647 -2147483647 -2147483647 -2147483647 -2147483647 -2147483647 -2147483647 -2147483647 -2147483647 -2147483647 -2147483647 -2147483647 -2147483647 -2147483647 -2147483647 -2147483647 -2147483647 -2147483647 -2147483647 -2147483647 -2147483647 -2147483647 -2147483647 -2147483647 -2147483647 -2147483647 -2147483647 -2147483647 -2147483647 -2147483647 -2147483647 -2147483647 -2147483647 -2147483647 -2147483647 -2147483647 -2147483647 -2147483647 -2147483647 -2147483647 -2147483647 -2147483647 -2147483647 -2147483647 -2147483647 -2147483647 -2147483647 -2147483647 -2147483647 -2147483647 -2147483647 -2147483647 -2147483647 -2147483647 -2147483647 -2147483647 -2147483647 -2147483647 -2147483647 -2147483647 -2147483647 -2147483647 -2147483647 -2147483647 -2147483647 -2147483647 -2147483647 -2147483647 -2147483647 -2147483647 -2147483647 -2147483647 -2147483647 -2147483647 -2147483647 -2147483647 -2147483647 -2147483647 -2147483647 -2147483647 -2147483647 -2147483647 -2147483647 -2147483647 -2147483647 -2147483647 -2147483647 -2147483647 -2147483647 -2147483647 -2147483647 -2147483647 -2147483647 -2147483647 -2147483647 -2147483647 -2147483647 -2147483647 -2147483647 -2147483647
148 151 153 156 -2147483647 -2147483647 -2147483647 -2147483647 -2147483647 -2147483647 -2147483647 -2147483647 -2147483647 -2147483647 -2147483647 -2147483647 -2147483647 -2147483647 -2147483647 -2147483647 -2147483647 -2147483647 -2147483647 -2147483647 -2147483647 -2147483647 -2147483647 -2147483647 -2147483647 -2147483647 -2147483647 -2147483647 -2147483647 -2147483647 -2147483647 -2147483647 -2147483647 -2147483647 -2147483647 -2147483647 -2147483647 -2147483647 -2147483647 -2147483647 -2147483647 -2147483647 -2147483647 -2147483647 -2147483647 -2147483647 -2147483647 -2147483647 -2147483647 -2147483647 -2147483647 -2147483647 -2147483647 -2147483647 -2147483647 -2147483647 -2147483647 -2147483647 -2147483647 -2147483647 -2147483647 -2147483647 -2147483647 -2147483647 -2147483647 -2147483647 -2147483647 -2147483647 -2147483647 -2147483647 -2147483647 -2147483647 -2147483647 -2147483647 -2147483647 -2147483647 -2147483647 -2147483647 -2147483647 -2147483647 -2147483647 -2147483647 -2147483647 -2147483647 -2147483647 -2147483647 -2147483647 -2147483647 -2147483647 -2147483647 -2147483647 -2147483647 -2147483647 -2147483647 -2147483647 -2147483647 -2147483647 -2147483647 -2147483647 -2147483647 -2147483647 -2147483647 -2147483647 -2147483647 -2147483647 -2147483647 -2147483647 -2147483647 -2147483647 -2147483647 -2147483647 -2147483647 -2147483647 -2147483647 -2147483647 -2147483647 -2147483647 -2147483647 -2147483647 -2147483647 -2147483647 -2147483647 -2147483647 -2147483647 -2147483647 -2147483647 -2147483647 -2147483647 -2147483647 -2147483647 -2147483647 -2147483647 -2147483647 -2147483647 -2147483647 -2147483647 -2147483647 -2147483647 -2147483647 -2147483647 -2147483647 -2147483647 -2147483647 -2147483647 -2147483647 -2147483647 -2147483647 -2147483647 -2147483647 -2147483647 -2147483647 -2147483647 -2147483647 -2147483647 -2147483647 -2147483647 -2147483647 -2147483647 -2147483647 -2147483647 -2147483647 -2147483647 -2147483647 -2147483647 -2147483647 -2147483647 -2147483647 -2147483647 -2147483647 -2147483647 -2147483647 -2147483647 -2147483647 -2147483647 -2147483647 -2147483647 -2147483647 -2147483647 -2147483647 -2147483647 -2147483647 -2147483647 -2147483647 -2147483647 -2147483647 -2147483647 -2147483647 -2147483647 -2147483647 -2147483647 -2147483647 -2147483647 -2147483647 -2147483647 -2147483647 -2147483647 -2147483647 -2147483647 -2147483647 -2147483647 -2147483647 -2147483647 -2147483647 -2147483647 -2147483647 -2147483647 -2147483647 -2147483647 -2147483647 -2147483647 -2147483647 -2147483647 -2147483647 -2147483647 -2147483647 -2147483647 -2147483647 -2147483647 -2147483647 -2147483647 -2147483647 -2147483647 -2147483647 -2147483647 -2147483647 -2147483647 -2147483647 -2147483647 -2147483647 -2147483647 -2147483647 -2147483647 -2147483647 -2147483647 -2147483647 -2147483647
143 146 -2147483647 -2147483647 -2147483647 -2147483647 -2147483647 -2147483647 -2147483647 -2147483647 -2147483647 -2147483647 -2147483647 -2147483647 -2147483647 -2147483647 -2147483647 -2147483647 -2147483647 -2147483647 -2147483647 -2147483647 -2147483647 -2147483647 -2147483647 -2147483647 -2147483647 -2147483647 -2147483647 -2147483647 -2147483647 -2147483647 -2147483647 -2147483647 -2147483647 -2147483647 -2147483647 -2147483647 -2147483647 -2147483647 -2147483647 -2147483647 -2147483647 -2147483647 -2147483647 -2147483647 -2147483647 -2147483647 -2147483647 -2147483647 -2147483647 -2147483647 -2147483647 -2147483647 -2147483647 -2147483647 -2147483647 -2147483647 -2147483647 -2147483647 -2147483647 -2147483647 -2147483647 -2147483647 -2147483647 -2147483647 -2147483647 -2147483647 -2147483647 -2147483647 -2147483647 -2147483647 -2147483647 -2147483647 -2147483647 -2147483647 -2147483647 -2147483647 -2147483647 -2147483647 -2147483647 -2147483647 -2147483647 -2147483647 -2147483647 -2147483647 -2147483647 -2147483647 -2147483647 -2147483647 -2147483647 -2147483647 -2147483647 -2147483647 -2147483647 -2147483647 -2147483647 -2147483647 -2147483647 -2147483647 -2147483647 -2147483647 -2147483647 -2147483647 -2147483647 -2147483647 -2147483647 -2147483647 -2147483647 -2147483647 -2147483647 -2147483647 -2147483647 -2147483647 -2147483647 -2147483647 -2147483647 -2147483647 -2147483647 -2147483647 -2147483647 -2147483647 -2147483647 -2147483647 -2147483647 -2147483647 -2147483647 -2147483647 -2147483647 -2147483647 -2147483647 -2147483647 -2147483647 -2147483647 -2147483647 -2147483647 -2147483647 -2147483647 -2147483647 -2147483647 -2147483647 -2147483647 -2147483647 -2147483647 -2147483647 -2147483647 -2147483647 -2147483647 -2147483647 -2147483647 -2147483647 -2147483647 -2147483647 -2147483647 -2147483647 -2147483647 -2147483647 -2147483647 -2147483647 -2147483647 -2147483647 -2147483647 -2147483647 -2147483647 -2147483647 -2147483647 -2147483647 -2147483647 -2147483647 -2147483647 -2147483647 -2147483647 -2147483647 -2147483647 -2147483647 -2147483647 -2147483647 -2147483647 -2147483647 -2147483647 -2147483647 -2147483647 -2147483647 -2147483647 -2147483647 -2147483647 -2147483647 -2147483647 -2147483647 -2147483647 -2147483647 -2147483647 -2147483647 -2147483647 -2147483647 -2147483647 -2147483647 -2147483647 -2147483647 -2147483647 -2147483647 -2147483647 -2147483647 -2147483647 -2147483647 -2147483647 -2147483647 -2147483647 -2147483647 -2147483647 -2147483647 -2147483647 -2147483647 -2147483647 -2147483647 -2147483647 -2147483647 -2147483647 -2147483647 -2147483647 -2147483647 -2147483647 -2147483647 -2147483647 -2147483647 -2147483647 -2147483647 -2147483647 -2147483647 -2147483647 -2147483647 -2147483647 -2147483647 -2147483647 -2147483647 -2147483647 -2147483647 -2147483647 -2147483647 -2147483647
139 140 -2147483647 -2147483647 -2147483647 -2147483647 -2147483647 -2147483647 -2147483647 -2147483647 -2147483647 -2147483647 -2147483647 -2147483647 -2147483647 -2147483647 -2147483647 -2147483647 -2147483647 -2147483647 -2147483647 -2147483647 -2147483647 -2147483647 -2147483647 -2147483647 -2147483647 -2147483647 -2147483647 -2147483647 -2147483647 -2147483647 -2147483647 -2147483647 -2147483647 -2147483647 -2147483647 -2147483647 -2147483647 -2147483647 -2147483647 -2147483647 -2147483647 -2147483647 -2147483647 -2147483647 -2147483647 -2147483647 -2147483647 -2147483647 -2147483647 -2147483647 -2147483647 -2147483647 -2147483647 -2147483647 -2147483647 -2147483647 -2147483647 -2147483647 -2147483647 -2147483647 -2147483647 -2147483647 -2147483647 -2147483647 -2147483647 -2147483647 -2147483647 -2147483647 -2147483647 -2147483647 -2147483647 -2147483647 -2147483647 -2147483647 -2147483647 -2147483647 -2147483647 -2147483647 -2147483647 -2147483647 -2147483647 -2147483647 -2147483647 -2147483647 -2147483647 -2147483647 -2147483647 -2147483647 -2147483647 -2147483647 -2147483647 -2147483647 -2147483647 -2147483647 -2147483647 -2147483647 -2147483647 -2147483647 -2147483647 -2147483647 -2147483647 -2147483647 -2147483647 -2147483647 -2147483647 -2147483647 -2147483647 -2147483647 -2147483647 -2147483647 -2147483647 -2147483647 -2147483647 -2147483647 -2147483647 -2147483647 -2147483647 -2147483647 -2147483647 -2147483647 -2147483647 -2147483647 -2147483647 -2147483647 -2147483647 -2147483647 -2147483647 -2147483647 -2147483647 -2147483647 -2147483647 -2147483647 -2147483647 -2147483647 -2147483647 -2147483647 -2147483647 -2147483647 -2147483647 -2147483647 -2147483647 -2147483647 -2147483647 -2147483647 -2147483647 -2147483647 -2147483647 -2147483647 -2147483647 -2147483647 -2147483647 -2147483647 -2147483647 -2147483647 -2147483647 -2147483647 -2147483647 -2147483647 -2147483647 -2147483647 -2147483647 -2147483647 -2147483647 -2147483647 -2147483647 -2147483647 -2147483647 -2147483647 -2147483647 -2147483647 -2147483647 -2147483647 -2147483647 -2147483647 -2147483647 -2147483647 -2147483647 -2147483647 -2147483647 -2147483647 -2147483647 -2147483647 -2147483647 -2147483647 -2147483647 -2147483647 -2147483647 -2147483647 -2147483647 -2147483647 -2147483647 -2147483647 -2147483647 -2147483647 -2147483647 -2147483647 -2147483647 -2147483647 -2147483647 -2147483647 -2147483647 -2147483647 -2147483647 -2147483647 -2147483647 -2147483647 -2147483647 -2147483647 -2147483647 -2147483647 -2147483647 -2147483647 -2147483647 -2147483647 -2147483647 -2147483647 -2147483647 -2147483647 -2147483647 -2147483647 -2147483647 -2147483647 -2147483647 -2147483647 -2147483647 -2147483647 -2147483647 -2147483647 -2147483647 -2147483647 -2147483647 -2147483647 -2147483647 -2147483647 -2147483647 -2147483647 -2147483647 -2147483647
136 -2147483647 -2147483647 -2147483647 -2147483647 -2147483647 -2147483647 -2147483647 -2147483647 -2147483647 -2147483647 -2147483647 -2147483647 -2147483647 -2147483647 -2147483647 -2147483647 -2147483647 -2147483647 -2147483647 -2147483647 -2147483647 -2147483647 -2147483647 -2147483647 -2147483647 -2147483647 -2147483647 -2147483647 -2147483647 -2147483647 -2147483647 -2147483647 -2147483647 -2147483647 -2147483647 -2147483647 -2147483647 -2147483647 -2147483647 -2147483647 -2147483647 -2147483647 -2147483647 -2147483647 -2147483647 -2147483647 -2147483647 -2147483647 -2147483647 -2147483647 -2147483647 -2147483647 -2147483647 -2147483647 -2147483647 -2147483647 -2147483647 -2147483647 -2147483647 -2147483647 -2147483647 -2147483647 -2147483647 -2147483647 -2147483647 -2147483647 -2147483647 -2147483647 -2147483647 -2147483647 -2147483647 -2147483647 -2147483647 -2147483647 -2147483647 -2147483647 -2147483647 -2147483647 -2147483647 -2147483647 -2147483647 -2147483647 -2147483647 -2147483647 -2147483647 -2147483647 -2147483647 -2147483647 -2147483647 -2147483647 -2147483647 -2147483647 -2147483647 -2147483647 -2147483647 -2147483647 -2147483647 -2147483647 -2147483647 -2147483647 -2147483647 -2147483647 -2147483647 -2147483647 -2147483647 -2147483647 -2147483647 -2147483647 -2147483647 -2147483647 -2147483647 -2147483647 -2147483647 -2147483647 -2147483647 -2147483647 -2147483647 -2147483647 -2147483647 -2147483647 -2147483647 -2147483647 -2147483647 -2147483647 -2147483647 -2147483647 -2147483647 -2147483647 -2147483647 -2147483647 -2147483647 -2147483647 -2147483647 -2147483647 -2147483647 -2147483647 -2147483647 -2147483647 -2147483647 -2147483647 -2147483647 -2147483647 -2147483647 -2147483647 -2147483647 -2147483647 -2147483647 -2147483647 -2147483647 -2147483647 -2147483647 -2147483647 -2147483647 -2147483647 -2147483647 -2147483647 -2147483647 -2147483647 -2147483647 -2147483647 -2147483647 -2147483647 -2147483647 -2147483647 -2147483647 -2147483647 -2147483647 -2147483647 -2147483647 -2147483647 -2147483647 -2147483647 -2147483647 -2147483647 -2147483647 -2147483647 -2147483647 -2147483647 -2147483647 -2147483647 -2147483647 -2147483647 -2147483647 -2147483647 -2147483647 -2147483647 -2147483647 -2147483647 -2147483647 -2147483647 -2147483647 -2147483647 -2147483647 -2147483647 -2147483647 -2147483647 -2147483647 -2147483647 -2147483647 -2147483647 -2147483647 -2147483647 -2147483647 -2147483647 -2147483647 -2147483647 -2147483647 -2147483647 -2147483647 -2147483647 -2147483647 -2147483647 -2147483647 -2147483647 -2147483647 -2147483647 -2147483647 -2147483647 -2147483647 -2147483647 -2147483647 -2147483647 -2147483647 -2147483647 -2147483647 -2147483647 -2147483647 -2147483647 -2147483647 -2147483647 -2147483647 -2147483647 -2147483647 -2147483647 -2147483647 -2147483647 -2147483647 -2147483647 -2147483647
-2147483647 -2147483647 -2147483647 -2147483647 -2147483647 -2147483647 -2147483647 -2147483647 -2147483647 -2147483647 -2147483647 -2147483647 -2147483647 -2147483647 -2147483647 -2147483647 -2147483647 -2147483647 -2147483647 -2147483647 -2147483647 -2147483647 -2147483647 -2147483647 -2147483647 -2147483647 -2147483647 -2147483647 -2147483647 -2147483647 -2147483647 -2147483647 -2147483647 -2147483647 -2147483647 -2147483647 -2147483647 -2147483647 -2147483647 -2147483647 -2147483647 -2147483647 -2147483647 -2147483647 -2147483647 -2147483647 -2147483647 -2147483647 -2147483647 -2147483647 -2147483647 -2147483647 -2147483647 -2147483647 -2147483647 -2147483647 -2147483647 -2147483647 -2147483647 -2147483647 -2147483647 -2147483647 -2147483647 -2147483647 -2147483647 -2147483647 -2147483647 -2147483647 -2147483647 -2147483647 -2147483647 -2147483647 -2147483647 -2147483647 -2147483647 -2147483647 -2147483647 -2147483647 -2147483647 -2147483647 -2147483647 -2147483647 -2147483647 -2147483647 -2147483647 -2147483647 -2147483647 -2147483647 -2147483647 -2147483647 -2147483647 -2147483647 -2147483647 -2147483647 -2147483647 -2147483647 -2147483647 -2147483647 -2147483647 -2147483647 -2147483647 -2147483647 -2147483647 -2147483647 -2147483647 -2147483647 -2147483647 -2147483647 -2147483647 -2147483647 -2147483647 -2147483647 -2147483647 -2147483647 -2147483647 -2147483647 -2147483647 -2147483647 -2147483647 -2147483647 -2147483647 -2147483647 -2147483647 -2147483647 -2147483647 -2147483647 -2147483647 -2147483647 -2147483647 -2147483647 -2147483647 -2147483647 -2147483647 -2147483647 -2147483647 -2147483647 -2147483647 -2147483647 -2147483647 -2147483647 -2147483647 -2147483647 -2147483647 -2147483647 -2147483647 -2147483647 -2147483647 -2147483647 -2147483647 -2147483647 -2147483647 -2147483647 -2147483647 -2147483647 -2147483647 -2147483647 -2147483647 -2147483647 -2147483647 -2147483647 -2147483647 -2147483647 -2147483647 -2147483647 -2147483647 -2147483647 -2147483647 -2147483647 -2147483647 -2147483647 -2147483647 -2147483647 -2147483647 -2147483647 -2147483647 -2147483647 -2147483647 -2147483647 -2147483647 -2147483647 -2147483647 -2147483647 -2147483647 -2147483647 -2147483647 -2147483647 -2147483647 -2147483647 -2147483647 -2147483647 -2147483647 -2147483647 -2147483647 -2147483647 -2147483647 -2147483647 -2147483647 -2147483647 -2147483647 -2147483647 -2147483647 -2147483647 -2147483647 -2147483647 -2147483647 -2147483647 -2147483647 -2147483647 -2147483647 -2147483647 -2147483647 -2147483647 -2147483647 -2147483647 -2147483647 -2147483647 -2147483647 -2147483647 -2147483647 -2147483647 -2147483647 -2147483647 -2147483647 -2147483647 -2147483647 -2147483647 -2147483647 -2147483647 -2147483647 -2147483647 -2147483647 -2147483647 -2147483647 -2147483647 -2147483647 -2147483647 -2147483647 -2147483647 -2147483647 -2147483647
-2147483647 -2147483647 -2147483647 -2147483647 -2147483647 -2147483647 -2147483647 -2147483647 -2147483647 -2147483647 -2147483647 -2147483647 -2147483647 -2147483647 -2147483647 -2147483647 -2147483647 -2147483647 -2147483647 -2147483647 -2147483647 -2147483647 -2147483647 -2147483647 -2147483647 -2147483647 -2147483647 -2147483647 -2147483647 -2147483647 -2147483647 -2147483647 -2147483647 -2147483647 -2147483647 -2147483647 -2147483647 -2147483647 -2147483647 -2147483647 -2147483647 -2147483647 -2147483647 -2147483647 -2147483647 -2147483647 -2147483647 -2147483647 -2147483647 -2147483647 -2147483647 -2147483647 -2147483647 -2147483647 -2147483647 -2147483647 -2147483647 -2147483647 -2147483647 -2147483647 -2147483647 -2147483647 -2147483647 -2147483647 -2147483647 -2147483647 -2147483647 -2147483647 -2147483647 -2147483647 -2147483647 -2147483647 -2147483647 -2147483647 -2147483647 -2147483647 -2147483647 -2147483647 -2147483647 -2147483647 -2147483647 -2147483647 -2147483647 -2147483647 -2147483647 -2147483647 -2147483647 -2147483647 -2147483647 -2147483647 -2147483647 -2147483647 -2147483647 -2147483647 -2147483647 -2147483647 -2147483647 -2147483647 -2147483647 -2147483647 -2147483647 -2147483647 -2147483647 -2147483647 -2147483647 -2147483647 -2147483647 -2147483647 -2147483647 -2147483647 -2147483647 -2147483647 -2147483647 -2147483647 -2147483647 -2147483647 -2147483647 -2147483647 -2147483647 -2147483647 -2147483647 -2147483647 -2147483647 -2147483647 -2147483647 -2147483647 -2147483647 -2147483647 -2147483647 -2147483647 -2147483647 -2147483647 -2147483647 -2147483647 -2147483647 -2147483647 -2147483647 -2147483647 -2147483647 -2147483647 -2147483647 -2147483647 -2147483647 -2147483647 -2147483647 -2147483647 -2147483647 -2147483647 -2147483647 -2147483647 -2147483647 -2147483647 -2147483647 -2147483647 -2147483647 -2147483647 -2147483647 -2147483647 -2147483647 -2147483647 -2147483647 -2147483647 -2147483647 -2147483647 -2147483647 -2147483647 -2147483647 -2147483647 -2147483647 -2147483647 -2147483647 -2147483647 -2147483647 -2147483647 -2147483647 -2147483647 -2147483647 -2147483647 -2147483647 -2147483647 -2147483647 -2147483647 -2147483647 -2147483647 -2147483647 -2147483647 -2147483647 -2147483647 -2147483647 -2147483647 -2147483647 -2147483647 -2147483647 -2147483647 -2147483647 -2147483647 -2147483647 -2147483647 -2147483647 -2147483647 -2147483647 -2147483647 -2147483647 -2147483647 -2147483647 -2147483647 -2147483647 -2147483647 -2147483647 -2147483647 -2147483647 -2147483647 -2147483647 -2147483647 -2147483647 -2147483647 -2147483647 -2147483647 -2147483647 -2147483647 -2147483647 -2147483647 -2147483647 -2147483647 -2147483647 -2147483647 -2147483647 -2147483647 -2147483647 -2147483647 -2147483647 -2147483647 -2147483647 -2147483647 -2147483647 -2147483647 -2147483647 -2147483647 -2147483647 -2147483647
-2147483647 -2147483647 -2147483647 -2147483647 -2147483647 -2147483647 -2147483647 -2147483647 -2147483647 -2147483647 -2147483647 -2147483647 -2147483647 -2147483647 -2147483647 -2147483647 -2147483647 -2147483647 -2147483647 -2147483647 -2147483647 -2147483647 -2147483647 -2147483647 -2147483647 -2147483647 -2147483647 -2147483647 -2147483647 -2147483647 -2147483647 -2147483647 -2147483647 -2147483647 -2147483647 -2147483647 -2147483647 -2147483647 -2147483647 -2147483647 -2147483647 -2147483647 -2147483647 -2147483647 -2147483647 -2147483647 -2147483647 -2147483647 -2147483647 -2147483647 -2147483647 -2147483647 -2147483647 -2147483647 -2147483647 -2147483647 -2147483647 -2147483647 -2147483647 -2147483647 -2147483647 -2147483647 -2147483647 -2147483647 -2147483647 -2147483647 -2147483647 -2147483647 -2147483647 -2147483647 -2147483647 -2147483647 -2147483647 -2147483647 -2147483647 -2147483647 -2147483647 -2147483647 -2147483647 -2147483647 -2147483647 -2147483647 -2147483647 -2147483647 -2147483647 -2147483647 -2147483647 -2147483647 -2147483647 -2147483647 -2147483647 -2147483647 -2147483647 -2147483647 -2147483647 -2147483647 -2147483647 -2147483647 -2147483647 -2147483647 -2147483647 -2147483647 -2147483647 -2147483647 -2147483647 -2147483647 -2147483647 -2147483647 -2147483647 -2147483647 -2147483647 -2147483647 -2147483647 -2147483647 -2147483647 -2147483647 -2147483647 -2147483647 -2147483647 -2147483647 -2147483647 -2147483647 -2147483647 -2147483647 -2147483647 -2147483647 -2147483647 -2147483647 -2147483647 -2147483647 -2147483647 -2147483647 -2147483647 -2147483647 -2147483647 -2147483647 -2147483647 -2147483647 -2147483647 -2147483647 -2147483647 -2147483647 -2147483647 -2147483647 -2147483647 -2147483647 -2147483647 -2147483647 -2147483647 -2147483647 -2147483647 -2147483647 -2147483647 -2147483647 -2147483647 -2147483647 -2147483647 -2147483647 -2147483647 -2147483647 -2147483647 -2147483647 -2147483647 -2147483647 -2147483647 -2147483647 -2147483647 -2147483647 -2147483647 -2147483647 -2147483647 -2147483647 -2147483647 -2147483647 -2147483647 -2147483647 -2147483647 -2147483647 -2147483647 -2147483647 -2147483647 -2147483647 -2147483647 -2147483647 -2147483647 -2147483647 -2147483647 -2147483647 -2147483647 -2147483647 -2147483647 -2147483647 -2147483647 -2147483647 -2147483647 -2147483647 -2147483647 -2147483647 -2147483647 -2147483647 -2147483647 -2147483647 -2147483647 -2147483647 -2147483647 -2147483647 -2147483647 -2147483647 -2147483647 -2147483647 -2147483647 -2147483647 -2147483647 -2147483647 -2147483647 -2147483647 -2147483647 -2147483647 -2147483647 -2147483647 -2147483647 -2147483647 -2147483647 -2147483647 -2147483647 -2147483647 -2147483647 -2147483647 -2147483647 -2147483647 -2147483647 -2147483647 -2147483647 -2147483647 -2147483647 -2147483647 -2147483647 -2147483647 -2147483647 -2147483647
