# Supplementary material for: Catchments catch all in South African coastal lowlands: topography and palaeoclimate restricted gene flow in Nymania capensis (Meliaceae)—a multilocus phylogeographic and distribution modelling approach
Source: PeerJ. 2017 Jan 31;5:e2965. doi: 10.7717/peerj.2965 (PMC5289106; doi:10.7717/peerj.2965)
Supplement: Supplemental Information 2 — See the Readme for file descriptions. This zip file includes all DNA alignments. [file peerj-05-2965-s002.zip › SupplementalInformationFiles/SDM.Data/Current/bio08.mean.t.wettest.quarter.asc]

NCOLS 240 
NROWS 84 
XLLCORNER 20 
YLLCORNER -35 
CELLSIZE 0.0416666666666667 
NODATA_value -2147483647 
163 163 163 163 163 164 166 166 164 163 162 200 202 202 201 201 198 198 195 195 197 198 199 199 199 201 201 202 202 201 200 199 199 201 200 201 201 200 198 197 198 197 196 196 195 195 195 194 193 192 189 189 211 211 210 209 207 204 201 200 199 197 197 181 181 183 183 181 177 172 172 172 176 177 180 182 183 183 181 182 180 180 181 180 179 179 178 177 177 176 174 173 174 175 170 170 193 188 189 190 191 191 191 190 189 191 191 191 190 191 192 192 190 190 194 198 199 199 201 202 204 205 206 205 206 206 205 205 208 210 212 212 211 212 211 207 199 205 205 202 201 198 198 198 200 195 171 172 172 170 171 171 168 174 178 193 194 194 182 185 185 185 188 189 190 186 185 186 180 179 180 192 191 184 189 196 200 199 195 186 183 187 194 200 201 186 186 189 193 202 204 198 190 183 187 203 202 191 198 201 183 183 200 210 211 211 211 213 215 214 209 209 204 202 197 202 201 197 199 203 207 210 210 204 212 219 224 217 214 220 222 222 225 227 -2147483647 -2147483647 -2147483647 -2147483647 -2147483647 -2147483647
160 159 158 159 159 162 164 165 162 161 160 197 200 201 201 199 199 198 197 192 193 194 193 194 197 198 199 201 201 199 198 197 198 198 198 198 198 200 199 197 196 196 195 192 193 195 195 194 192 190 187 208 208 206 207 206 207 204 202 201 200 198 174 178 180 181 182 181 176 172 174 171 173 176 180 181 182 181 180 179 178 177 179 178 178 181 174 171 171 174 171 173 173 172 170 189 186 187 187 187 188 189 187 184 186 189 188 187 184 185 188 189 188 186 194 197 198 200 200 201 203 205 206 206 208 208 208 207 208 209 210 212 212 211 206 206 205 202 201 200 199 197 199 199 198 190 171 168 166 165 167 166 164 170 176 194 195 196 191 183 181 183 185 184 184 192 199 198 195 184 187 191 194 186 184 194 199 196 194 186 181 180 192 200 199 177 187 189 196 192 203 203 202 199 182 206 214 208 212 209 202 188 201 207 207 209 206 211 213 214 213 212 208 202 200 204 204 201 201 200 207 218 221 222 214 213 224 228 220 222 225 226 227 -2147483647 -2147483647 -2147483647 -2147483647 -2147483647 -2147483647 -2147483647
158 155 151 155 159 161 163 163 159 158 157 158 196 198 201 201 199 199 197 197 195 193 192 193 196 198 199 199 199 194 194 193 195 196 197 196 197 199 198 198 197 196 194 194 195 195 194 193 190 190 185 183 204 203 204 203 204 202 201 200 199 197 197 201 179 181 182 182 181 176 177 175 173 178 178 180 179 176 178 181 178 180 182 181 181 184 176 173 173 176 175 178 177 174 169 187 184 185 182 181 186 188 182 180 185 186 183 184 173 180 184 186 184 181 192 191 194 192 192 199 200 202 203 205 208 209 210 210 208 207 211 212 211 210 210 207 203 202 204 201 198 196 200 199 193 186 165 165 169 168 164 160 173 188 193 197 197 199 193 187 173 175 175 180 182 198 204 204 199 187 193 197 193 176 180 184 191 191 197 197 185 179 185 193 198 180 200 200 203 197 197 197 213 209 199 208 212 213 214 211 210 211 209 204 204 205 203 210 212 209 210 212 208 208 205 202 205 205 203 207 209 215 220 220 224 225 223 226 223 223 227 -2147483647 -2147483647 -2147483647 -2147483647 -2147483647 -2147483647 -2147483647 -2147483647 -2147483647
122 150 146 151 153 157 160 163 159 156 157 157 194 196 198 198 198 198 198 197 196 196 196 195 194 195 196 197 197 198 196 194 193 194 195 195 195 198 197 196 196 197 196 195 195 193 191 190 190 188 186 206 204 200 200 201 203 201 199 199 197 195 197 177 180 182 183 183 183 183 179 179 177 177 179 178 175 172 164 181 181 182 184 185 186 185 182 171 170 174 176 179 177 175 171 188 181 181 175 178 182 184 178 181 184 183 180 178 168 175 178 183 184 187 190 188 180 174 175 195 198 198 201 202 204 208 210 210 207 197 212 212 210 208 209 208 206 206 204 200 198 196 201 188 171 163 177 187 192 189 178 179 184 194 190 196 199 199 190 181 178 161 159 174 188 197 200 202 200 197 185 181 204 200 184 191 203 205 208 197 177 175 182 198 199 186 191 205 210 211 206 203 206 213 211 210 211 211 211 212 210 210 207 202 201 202 206 210 208 205 208 212 212 207 203 201 205 206 204 204 210 215 221 221 225 223 226 222 226 229 -2147483647 -2147483647 -2147483647 -2147483647 -2147483647 -2147483647 -2147483647 -2147483647 -2147483647 -2147483647
117 113 141 147 151 157 160 162 161 159 157 155 156 192 194 196 196 198 195 196 196 196 195 196 194 192 192 194 195 195 193 192 192 192 193 195 195 197 195 194 195 196 195 194 194 192 190 188 186 186 185 205 201 198 198 198 200 199 198 197 195 174 177 179 181 184 184 184 185 184 181 181 181 182 177 175 173 167 176 184 185 186 185 187 188 185 182 176 174 175 177 179 177 174 169 187 179 176 169 176 178 179 173 167 173 177 170 167 165 177 172 175 180 183 183 175 159 173 181 193 194 191 189 198 201 203 210 210 206 203 212 212 210 208 208 207 206 205 203 198 197 198 201 192 168 181 183 188 193 187 182 192 196 197 195 193 198 199 193 177 184 191 182 178 172 179 192 194 205 200 185 205 213 213 210 202 206 207 208 193 176 186 183 199 194 184 198 207 209 213 211 211 204 209 212 212 210 212 208 209 206 205 206 203 198 198 204 207 202 203 205 212 212 209 202 205 205 207 210 207 206 208 215 218 224 228 228 -2147483647 -2147483647 -2147483647 -2147483647 -2147483647 -2147483647 -2147483647 -2147483647 -2147483647 -2147483647 -2147483647 -2147483647 -2147483647
112 112 143 146 155 158 157 160 160 157 156 155 151 190 193 194 194 196 198 196 195 193 191 193 193 193 192 191 192 193 191 188 188 191 192 194 195 196 194 192 194 194 192 192 193 192 187 185 184 183 181 203 201 200 202 200 197 196 195 194 192 192 170 177 183 184 185 185 186 185 181 184 182 184 180 178 178 178 179 182 184 186 187 188 188 187 183 180 176 175 180 180 177 174 170 166 181 180 174 171 173 176 172 169 175 176 168 171 164 168 165 164 175 172 170 173 172 171 183 191 187 180 191 200 205 207 208 211 210 211 213 213 210 208 207 205 204 202 199 198 197 201 200 198 179 183 190 193 192 183 186 188 193 198 197 189 192 197 198 195 191 195 185 171 181 187 201 205 204 189 192 206 214 215 207 201 202 207 203 180 184 197 194 200 201 199 211 211 207 210 212 212 209 205 209 212 210 210 209 209 209 203 200 201 198 201 202 203 199 200 201 206 208 214 208 205 206 207 211 214 209 212 215 220 225 224 -2147483647 -2147483647 -2147483647 -2147483647 -2147483647 -2147483647 -2147483647 -2147483647 -2147483647 -2147483647 -2147483647 -2147483647 -2147483647 -2147483647
105 107 111 153 156 155 159 160 159 155 152 151 151 153 192 191 191 193 195 196 196 193 190 189 189 190 190 189 191 190 189 186 186 190 191 193 194 194 193 193 194 192 190 192 191 191 188 188 186 183 181 205 205 203 201 199 195 191 191 191 192 194 175 177 182 182 184 185 186 186 187 186 185 181 179 180 179 175 177 179 181 185 184 187 189 189 187 185 180 182 183 178 177 174 171 168 185 183 178 174 179 183 179 174 182 178 174 181 167 174 184 178 172 168 167 168 179 181 186 187 180 187 194 196 206 209 210 212 212 212 213 212 207 207 205 202 201 199 196 197 198 199 201 201 190 181 186 192 188 187 185 169 184 193 199 188 176 199 202 199 196 199 192 182 183 182 188 192 207 209 212 197 204 212 197 193 198 207 207 181 182 200 202 205 201 209 211 211 209 207 209 212 212 211 210 212 210 212 208 206 209 205 201 204 202 203 202 200 198 200 204 207 213 215 211 206 206 210 209 212 220 217 221 223 227 -2147483647 -2147483647 -2147483647 -2147483647 -2147483647 -2147483647 -2147483647 -2147483647 -2147483647 -2147483647 -2147483647 -2147483647 -2147483647 -2147483647 -2147483647
79 108 110 110 144 153 158 156 159 157 152 149 151 191 190 189 186 188 193 193 192 194 192 190 188 188 189 188 188 188 188 189 188 188 191 193 193 193 192 191 192 192 190 191 188 189 189 189 187 186 183 183 205 203 202 199 194 188 187 189 194 174 175 188 174 181 181 183 183 187 186 186 185 180 178 180 178 177 178 176 180 183 184 187 189 190 189 183 180 184 184 181 178 169 167 166 164 181 171 174 182 188 185 177 179 185 178 185 179 185 189 180 177 175 176 178 170 178 180 187 185 189 197 199 205 208 211 212 213 213 211 209 204 202 204 200 193 194 193 195 197 200 202 201 198 194 180 188 189 185 181 166 186 191 199 197 188 197 204 197 191 198 198 198 189 195 202 199 212 215 213 218 205 210 191 201 202 203 206 192 187 199 202 203 204 208 207 209 209 210 210 210 208 205 206 211 212 211 211 209 209 205 205 206 203 204 203 201 201 201 204 207 207 212 215 212 207 208 215 217 218 221 222 226 227 -2147483647 -2147483647 -2147483647 -2147483647 -2147483647 -2147483647 -2147483647 -2147483647 -2147483647 -2147483647 -2147483647 -2147483647 -2147483647 -2147483647 -2147483647
80 102 106 108 108 152 157 153 155 156 152 145 149 153 151 186 186 187 189 191 190 192 192 192 192 189 188 188 186 186 185 186 185 186 189 191 191 192 190 188 189 188 188 189 188 188 186 186 183 185 183 205 181 202 200 198 195 191 190 193 196 198 173 164 175 181 179 170 172 183 190 186 184 185 184 186 177 180 184 183 178 184 187 189 186 189 190 184 180 183 184 180 177 171 169 162 181 182 176 186 188 190 187 182 182 186 189 192 191 192 191 185 178 179 186 187 181 167 182 192 196 197 198 201 205 207 208 208 211 213 212 211 207 200 200 194 186 188 193 194 197 200 202 201 199 197 196 198 189 181 181 175 180 189 199 201 202 203 203 195 192 200 209 203 199 199 205 196 201 212 214 207 218 218 203 195 199 205 209 200 187 187 193 194 197 204 202 203 206 207 208 204 200 199 207 209 209 207 209 209 209 211 209 209 204 205 200 200 203 204 205 208 211 210 213 213 218 218 216 218 219 223 225 227 -2147483647 -2147483647 -2147483647 -2147483647 -2147483647 -2147483647 -2147483647 -2147483647 -2147483647 -2147483647 -2147483647 -2147483647 -2147483647 -2147483647 -2147483647 -2147483647
78 81 106 113 116 117 154 150 152 155 153 147 148 152 149 182 184 185 187 189 189 190 190 191 191 190 189 189 187 186 185 184 181 184 187 189 190 190 189 187 185 184 186 186 187 187 185 182 182 183 183 201 198 200 201 200 198 193 189 171 195 198 179 180 180 182 174 178 177 178 189 191 185 188 188 182 182 184 185 185 186 186 189 191 190 189 190 188 186 183 184 176 174 174 172 164 185 186 177 186 190 193 193 195 196 194 191 192 194 195 187 178 177 188 191 189 184 169 170 189 194 199 201 202 205 208 209 209 211 213 214 214 213 205 203 199 194 192 194 194 197 199 201 202 201 200 197 198 187 177 186 182 192 193 196 198 200 203 206 204 207 208 210 207 211 207 205 198 199 195 205 204 213 217 218 207 206 214 198 192 191 194 197 199 205 202 205 200 203 205 205 200 198 205 208 208 206 205 207 205 203 207 212 212 208 203 199 199 200 200 203 204 208 207 208 211 215 219 221 220 222 224 225 -2147483647 -2147483647 -2147483647 -2147483647 -2147483647 -2147483647 -2147483647 -2147483647 -2147483647 -2147483647 -2147483647 -2147483647 -2147483647 -2147483647 -2147483647 -2147483647 -2147483647
83 84 106 114 114 111 142 147 150 152 152 149 147 149 182 178 181 182 184 185 186 188 189 189 189 188 189 187 184 183 185 186 183 183 184 186 188 187 188 186 183 181 181 183 185 182 182 181 181 181 181 202 177 178 199 199 195 196 194 194 193 174 177 178 180 182 178 176 181 184 191 193 191 190 184 176 183 188 187 189 190 187 191 193 193 189 190 182 182 183 183 177 178 175 173 170 170 188 177 184 188 190 191 193 198 200 203 205 201 192 190 196 188 188 193 191 182 171 174 187 193 196 197 199 202 204 207 209 209 211 211 213 215 213 204 193 196 196 196 197 196 195 201 203 202 198 200 196 192 175 186 182 193 194 197 199 200 200 203 198 203 203 210 212 211 205 198 197 205 199 201 208 205 210 214 216 216 216 202 204 193 196 196 198 203 206 206 204 200 200 203 195 200 207 207 206 203 204 203 200 201 205 209 213 211 204 204 201 202 202 204 208 208 208 212 209 210 213 217 222 223 225 -2147483647 -2147483647 -2147483647 -2147483647 -2147483647 -2147483647 -2147483647 -2147483647 -2147483647 -2147483647 -2147483647 -2147483647 -2147483647 -2147483647 -2147483647 -2147483647 -2147483647 -2147483647
84 86 87 113 112 110 101 143 149 150 151 143 143 141 143 136 177 179 181 183 184 186 187 187 185 185 186 187 184 185 185 183 180 180 177 182 184 184 184 184 182 180 179 182 183 179 180 179 179 181 177 177 177 198 198 197 195 195 191 189 188 172 175 173 175 177 178 181 184 185 189 194 195 185 184 188 186 190 190 192 193 193 193 192 190 190 188 181 175 184 183 184 182 179 176 171 170 187 182 180 181 183 186 192 195 198 195 205 201 186 190 203 200 188 191 192 177 176 169 186 192 193 196 200 199 200 201 205 207 208 211 213 215 212 204 202 201 194 195 198 199 199 197 202 201 193 199 188 193 189 186 188 189 187 195 198 199 200 202 195 202 199 198 210 209 210 206 205 203 206 200 209 212 212 216 217 216 215 211 204 198 203 204 201 203 203 203 205 202 200 199 195 203 204 205 202 200 201 199 199 201 205 209 212 213 211 212 204 204 205 205 210 213 210 213 213 212 214 217 222 222 -2147483647 -2147483647 -2147483647 -2147483647 -2147483647 -2147483647 -2147483647 -2147483647 -2147483647 -2147483647 -2147483647 -2147483647 -2147483647 -2147483647 -2147483647 -2147483647 -2147483647 -2147483647 -2147483647
92 79 80 106 111 110 102 101 143 148 148 137 139 132 143 144 134 172 174 174 181 184 183 183 181 180 179 184 186 186 184 180 179 177 175 175 179 181 179 179 177 179 178 177 181 179 175 174 178 180 174 197 198 197 197 194 192 190 170 187 185 192 190 162 166 172 173 178 181 182 187 193 195 194 192 189 189 189 194 194 195 195 194 191 188 181 186 180 172 176 177 180 180 176 162 176 166 187 182 180 180 184 187 192 191 192 197 204 195 184 194 205 203 186 186 195 186 185 162 175 188 192 194 198 196 194 195 201 205 208 202 209 215 213 207 205 199 194 196 199 200 202 204 205 205 204 199 196 195 188 188 183 178 188 194 194 195 193 196 201 204 206 205 209 207 211 212 202 205 208 204 207 209 211 213 215 216 215 211 196 192 200 206 207 208 208 204 203 204 202 196 194 198 202 202 198 193 195 195 197 198 201 202 203 203 208 215 211 205 205 208 211 213 210 210 213 216 218 219 223 -2147483647 -2147483647 -2147483647 -2147483647 -2147483647 -2147483647 -2147483647 -2147483647 -2147483647 -2147483647 -2147483647 -2147483647 -2147483647 -2147483647 -2147483647 -2147483647 -2147483647 -2147483647 -2147483647 -2147483647
116 86 87 88 109 99 97 104 111 146 145 131 135 130 130 139 137 130 163 160 171 182 183 180 177 173 177 181 184 184 182 178 176 175 174 173 175 175 174 173 174 177 178 179 181 180 177 177 179 180 175 193 194 195 193 191 183 179 186 186 180 180 159 176 162 174 174 179 183 187 191 193 195 194 192 184 185 187 194 195 196 196 194 191 183 173 176 181 170 163 167 175 175 169 173 174 179 177 178 178 187 195 193 190 201 198 196 205 205 198 201 206 207 200 188 197 194 190 168 167 182 189 186 189 191 191 193 197 203 208 204 212 214 215 212 207 200 194 193 201 205 204 202 204 207 206 202 200 194 184 182 184 177 183 191 189 184 181 193 198 198 204 207 210 207 207 208 210 209 209 207 196 197 207 209 210 215 215 210 197 189 200 203 203 205 206 208 207 201 197 195 195 198 196 197 195 193 192 193 186 198 198 198 198 202 210 214 215 211 208 210 208 211 213 210 213 216 218 221 -2147483647 -2147483647 -2147483647 -2147483647 -2147483647 -2147483647 -2147483647 -2147483647 -2147483647 -2147483647 -2147483647 -2147483647 -2147483647 -2147483647 -2147483647 -2147483647 -2147483647 -2147483647 -2147483647 -2147483647 -2147483647
117 102 87 91 112 103 94 107 109 141 141 136 128 130 124 132 137 133 165 158 169 180 180 179 176 174 176 180 181 179 179 173 172 168 170 172 171 170 172 165 161 172 175 176 177 177 177 177 181 185 174 174 172 172 196 191 176 179 182 184 158 153 151 178 161 189 180 177 181 184 187 190 194 190 190 189 190 192 192 195 197 197 195 192 187 181 181 187 182 166 155 167 172 166 171 174 179 172 160 195 201 199 202 199 204 202 196 208 213 211 208 210 209 205 204 199 191 179 170 172 182 183 180 181 183 187 193 199 203 206 202 210 212 214 214 207 199 196 198 202 206 205 198 200 206 202 200 195 194 191 185 182 172 186 190 186 171 182 186 190 195 199 202 207 207 198 196 204 209 212 211 208 200 197 197 198 207 217 211 205 204 199 194 194 200 203 207 196 195 195 194 198 200 199 198 195 195 192 184 186 197 197 197 200 203 203 206 215 217 216 215 208 210 212 214 215 217 220 -2147483647 -2147483647 -2147483647 -2147483647 -2147483647 -2147483647 -2147483647 -2147483647 -2147483647 -2147483647 -2147483647 -2147483647 -2147483647 -2147483647 -2147483647 -2147483647 -2147483647 -2147483647 -2147483647 -2147483647 -2147483647 -2147483647
119 113 95 98 100 113 101 101 105 108 137 134 127 122 125 123 131 132 124 154 168 174 176 179 178 176 174 177 173 175 172 171 170 167 166 166 167 169 171 163 168 169 165 175 175 174 176 183 190 185 175 174 205 190 196 198 180 179 179 183 180 177 170 185 208 219 215 185 187 192 194 196 197 193 191 191 192 194 195 195 197 197 196 194 189 184 185 188 185 176 160 165 171 168 159 170 170 169 171 194 209 215 217 217 210 206 215 220 217 220 216 212 205 203 195 191 185 173 159 171 178 174 172 174 174 180 191 195 199 200 200 206 207 211 214 211 207 201 207 201 207 208 202 206 208 201 195 187 182 179 184 179 176 170 183 183 179 182 185 188 194 197 200 202 202 189 193 199 200 207 211 211 212 206 209 206 205 215 211 215 213 208 198 198 194 193 203 208 200 197 193 197 199 197 199 197 196 195 184 185 196 196 197 200 200 204 208 208 209 214 216 214 210 212 214 219 220 -2147483647 -2147483647 -2147483647 -2147483647 -2147483647 -2147483647 -2147483647 -2147483647 -2147483647 -2147483647 -2147483647 -2147483647 -2147483647 -2147483647 -2147483647 -2147483647 -2147483647 -2147483647 -2147483647 -2147483647 -2147483647 -2147483647 -2147483647
121 119 110 111 87 112 99 94 102 107 105 134 125 118 119 121 129 134 166 131 167 164 170 174 177 174 172 174 170 174 172 167 166 165 166 166 163 168 174 171 164 162 167 184 192 193 186 182 185 191 211 189 221 220 223 222 193 181 184 183 182 165 172 193 214 222 221 219 218 216 191 195 182 196 180 190 191 193 196 196 197 197 197 197 194 192 193 193 191 187 176 164 164 161 160 160 163 188 200 206 211 215 215 223 218 216 219 222 223 222 210 208 201 195 194 185 172 163 159 171 170 171 161 165 172 182 188 189 195 194 193 198 198 203 211 214 213 206 209 211 210 210 209 209 206 199 188 181 172 183 185 176 170 166 176 174 167 172 173 181 191 194 198 202 200 185 185 193 196 206 209 210 199 200 209 211 209 208 211 217 217 216 209 210 201 205 206 208 199 195 191 194 196 196 197 199 196 193 194 194 194 198 200 202 204 203 208 211 212 212 211 216 215 213 216 218 -2147483647 -2147483647 -2147483647 -2147483647 -2147483647 -2147483647 -2147483647 -2147483647 -2147483647 -2147483647 -2147483647 -2147483647 -2147483647 -2147483647 -2147483647 -2147483647 -2147483647 -2147483647 -2147483647 -2147483647 -2147483647 -2147483647 -2147483647 -2147483647
125 123 123 140 114 104 95 94 104 104 101 100 97 124 121 127 134 129 129 132 167 168 173 174 173 171 168 169 168 170 173 170 169 162 161 162 165 178 187 185 160 165 173 178 190 196 192 187 182 189 196 203 225 227 226 226 206 182 186 174 177 202 208 208 224 224 223 222 219 196 196 198 197 199 197 196 196 194 196 195 195 197 198 198 197 195 194 195 189 186 188 180 157 159 171 181 199 192 190 205 211 212 205 221 224 217 211 215 221 218 213 207 200 194 191 183 174 154 154 158 162 162 155 163 169 180 183 179 184 187 184 189 189 198 205 213 215 212 209 213 211 210 207 200 197 190 183 174 169 173 179 166 161 160 171 164 169 163 173 184 192 195 191 194 196 183 185 183 192 201 202 200 188 191 201 195 198 205 208 216 220 205 218 213 202 207 213 208 199 194 191 196 198 200 200 199 197 197 198 196 199 200 200 202 207 210 209 207 209 212 214 213 214 215 217 -2147483647 -2147483647 -2147483647 -2147483647 -2147483647 -2147483647 -2147483647 -2147483647 -2147483647 -2147483647 -2147483647 -2147483647 -2147483647 -2147483647 -2147483647 -2147483647 -2147483647 -2147483647 -2147483647 -2147483647 -2147483647 -2147483647 -2147483647 -2147483647 -2147483647
127 125 123 113 91 111 85 94 102 99 95 95 92 89 88 122 127 125 122 123 165 170 170 172 171 165 162 160 160 166 167 167 168 168 166 161 164 169 188 192 189 192 197 189 177 183 195 194 182 196 201 227 228 229 228 228 226 220 214 188 194 217 213 226 226 225 224 222 217 214 197 199 200 201 200 199 198 195 194 185 192 196 199 200 199 196 197 196 196 192 187 167 161 167 182 207 219 219 210 207 214 220 212 219 225 224 214 210 217 222 212 198 192 190 187 194 197 185 178 172 170 159 159 163 170 171 179 171 175 176 178 169 185 190 193 204 212 215 214 212 203 196 195 187 188 186 173 165 162 170 175 170 157 155 156 154 158 159 165 184 188 183 182 180 189 179 177 184 191 189 184 189 189 192 190 189 199 206 203 203 211 201 211 218 216 207 213 206 204 198 195 195 196 197 198 202 199 199 201 200 200 202 203 203 203 208 212 210 210 211 215 214 216 217 -2147483647 -2147483647 -2147483647 -2147483647 -2147483647 -2147483647 -2147483647 -2147483647 -2147483647 -2147483647 -2147483647 -2147483647 -2147483647 -2147483647 -2147483647 -2147483647 -2147483647 -2147483647 -2147483647 -2147483647 -2147483647 -2147483647 -2147483647 -2147483647 -2147483647 -2147483647
127 126 152 147 130 108 99 106 93 96 83 86 88 90 92 127 125 117 116 122 129 166 166 170 168 158 154 151 154 160 162 162 166 166 161 156 158 170 189 197 199 203 205 205 201 202 191 201 200 196 201 229 231 230 230 230 228 221 208 213 220 229 230 230 228 225 225 222 216 214 194 195 197 201 201 200 200 197 196 183 189 195 194 201 201 200 199 198 198 195 189 176 172 165 213 219 223 224 208 201 198 219 224 226 225 226 226 225 224 225 222 208 209 201 198 202 194 191 201 205 191 181 185 170 162 167 170 161 162 170 175 182 179 179 184 197 210 215 214 211 208 192 182 172 175 177 174 176 164 161 163 170 164 156 146 151 155 154 156 179 180 167 172 176 183 180 171 176 176 171 173 189 191 191 200 201 206 198 191 187 202 197 209 210 214 211 213 214 210 202 202 197 198 200 201 204 201 198 201 203 202 201 204 206 209 205 207 212 211 213 216 215 217 -2147483647 -2147483647 -2147483647 -2147483647 -2147483647 -2147483647 -2147483647 -2147483647 -2147483647 -2147483647 -2147483647 -2147483647 -2147483647 -2147483647 -2147483647 -2147483647 -2147483647 -2147483647 -2147483647 -2147483647 -2147483647 -2147483647 -2147483647 -2147483647 -2147483647 -2147483647 -2147483647
127 126 153 151 147 134 127 132 104 98 88 82 85 86 84 85 122 117 114 118 160 159 159 166 168 159 151 151 153 157 153 156 160 161 164 182 178 191 192 199 202 203 207 206 204 206 205 208 208 208 210 210 231 231 231 229 229 230 227 224 227 231 231 229 227 225 225 224 223 222 220 221 201 201 201 200 200 199 198 195 188 191 195 198 201 201 201 200 219 197 214 184 173 189 216 223 225 226 221 211 214 225 222 225 226 227 228 228 228 226 224 221 213 203 202 201 214 206 197 188 187 189 200 185 173 164 165 172 175 180 188 190 186 191 204 206 214 216 208 203 205 195 172 165 174 184 184 173 160 156 159 159 161 139 148 153 152 153 156 173 176 156 165 166 170 177 176 168 170 175 184 183 183 184 194 197 192 193 184 187 196 194 197 203 206 217 210 214 218 211 205 200 197 201 203 202 204 200 199 200 204 207 206 206 210 209 208 212 213 212 216 218 -2147483647 -2147483647 -2147483647 -2147483647 -2147483647 -2147483647 -2147483647 -2147483647 -2147483647 -2147483647 -2147483647 -2147483647 -2147483647 -2147483647 -2147483647 -2147483647 -2147483647 -2147483647 -2147483647 -2147483647 -2147483647 -2147483647 -2147483647 -2147483647 -2147483647 -2147483647 -2147483647 -2147483647
127 126 153 152 151 147 144 135 105 98 96 87 86 77 77 85 86 121 118 119 126 159 162 167 165 164 161 155 149 151 150 161 165 178 188 197 201 201 198 197 203 206 208 208 207 208 209 209 210 210 210 210 211 231 231 229 229 231 231 230 231 231 230 228 227 225 225 225 225 224 224 223 222 201 201 201 200 200 200 200 198 196 199 194 202 202 221 221 220 219 217 205 196 208 221 224 226 227 228 228 228 229 229 227 224 227 229 230 229 227 225 222 205 211 217 213 218 203 195 203 203 189 212 205 177 172 183 189 181 176 191 191 185 182 192 209 214 216 208 209 204 192 175 176 176 189 187 181 171 180 177 166 169 159 158 168 173 154 154 168 167 164 163 167 166 171 174 164 169 174 178 175 177 182 191 186 182 181 177 183 189 190 195 198 207 214 219 221 220 219 208 203 199 200 203 206 202 200 200 202 202 206 211 212 210 210 210 213 214 216 218 -2147483647 -2147483647 -2147483647 -2147483647 -2147483647 -2147483647 -2147483647 -2147483647 -2147483647 -2147483647 -2147483647 -2147483647 -2147483647 -2147483647 -2147483647 -2147483647 -2147483647 -2147483647 -2147483647 -2147483647 -2147483647 -2147483647 -2147483647 -2147483647 -2147483647 -2147483647 -2147483647 -2147483647 -2147483647
125 123 151 153 151 149 146 129 106 98 94 90 85 82 81 84 83 116 118 121 121 125 161 162 163 163 162 158 146 145 151 177 189 193 199 199 202 204 205 205 206 208 210 210 209 209 209 211 211 210 211 211 211 231 230 229 230 231 230 231 231 230 228 227 226 225 225 225 225 224 224 223 222 202 201 201 201 200 201 201 201 201 202 203 203 203 222 221 221 220 219 219 219 218 223 225 226 228 228 228 229 228 229 229 229 230 231 231 230 229 227 225 223 222 222 222 221 218 217 218 209 207 215 212 195 163 175 184 191 178 189 188 188 185 178 200 208 214 213 201 191 179 192 172 181 198 189 177 182 187 182 177 188 190 185 184 179 164 175 163 185 180 167 163 166 164 171 164 165 169 175 171 175 180 186 183 181 185 190 192 193 198 198 197 197 206 207 205 211 216 210 204 205 203 208 209 204 201 201 204 206 204 207 206 208 210 212 214 216 -2147483647 -2147483647 -2147483647 -2147483647 -2147483647 -2147483647 -2147483647 -2147483647 -2147483647 -2147483647 -2147483647 -2147483647 -2147483647 -2147483647 -2147483647 -2147483647 -2147483647 -2147483647 -2147483647 -2147483647 -2147483647 -2147483647 -2147483647 -2147483647 -2147483647 -2147483647 -2147483647 -2147483647 -2147483647 -2147483647 -2147483647
124 120 108 149 151 150 148 140 126 100 95 91 85 84 83 82 82 116 115 120 121 159 161 158 160 158 161 162 163 162 179 189 192 196 200 202 204 205 206 207 208 209 210 211 210 209 210 210 212 211 211 211 210 230 210 231 231 232 231 228 228 227 226 225 225 224 224 225 225 224 224 223 222 202 200 201 201 200 200 201 202 202 202 202 203 203 222 222 221 221 221 221 222 223 225 226 227 227 228 228 228 225 217 221 225 226 227 232 230 229 229 228 227 225 225 224 223 218 221 220 218 214 218 217 211 190 176 189 185 194 190 187 189 182 187 191 193 204 214 210 198 186 191 191 203 198 185 172 185 197 193 186 199 202 200 196 193 188 166 181 194 203 180 181 160 149 166 163 161 169 171 168 176 177 179 179 177 183 193 198 199 196 202 204 201 205 211 214 213 215 218 215 211 207 207 212 208 205 202 204 207 205 208 209 210 213 214 216 -2147483647 -2147483647 -2147483647 -2147483647 -2147483647 -2147483647 -2147483647 -2147483647 -2147483647 -2147483647 -2147483647 -2147483647 -2147483647 -2147483647 -2147483647 -2147483647 -2147483647 -2147483647 -2147483647 -2147483647 -2147483647 -2147483647 -2147483647 -2147483647 -2147483647 -2147483647 -2147483647 -2147483647 -2147483647 -2147483647 -2147483647 -2147483647
120 146 131 137 144 148 148 145 130 108 94 90 87 85 83 83 83 116 119 121 124 159 158 158 155 153 157 164 177 186 187 196 193 197 199 202 203 206 207 208 208 209 209 210 210 210 210 210 211 211 210 210 210 230 210 211 231 231 230 228 227 226 224 224 224 224 224 224 224 223 223 223 203 201 201 220 199 199 200 201 201 202 203 203 204 223 223 222 222 222 221 221 222 223 225 225 225 225 226 226 226 225 220 214 214 216 226 232 232 231 231 230 229 228 226 225 225 224 223 222 219 215 220 219 210 185 176 183 185 191 199 195 188 187 196 198 201 209 213 209 201 201 202 208 205 189 182 178 184 195 199 202 205 199 189 184 183 176 184 205 215 208 205 191 165 154 164 161 158 161 162 165 169 171 175 168 173 179 190 196 199 201 204 207 206 209 208 207 207 208 209 217 214 215 216 215 215 208 204 205 209 208 210 212 213 214 216 -2147483647 -2147483647 -2147483647 -2147483647 -2147483647 -2147483647 -2147483647 -2147483647 -2147483647 -2147483647 -2147483647 -2147483647 -2147483647 -2147483647 -2147483647 -2147483647 -2147483647 -2147483647 -2147483647 -2147483647 -2147483647 -2147483647 -2147483647 -2147483647 -2147483647 -2147483647 -2147483647 -2147483647 -2147483647 -2147483647 -2147483647 -2147483647 -2147483647
109 115 129 136 141 145 144 142 134 126 115 112 112 103 93 83 84 117 118 119 121 123 120 152 153 149 149 166 186 194 199 200 200 202 202 201 203 205 206 207 208 209 209 210 210 210 210 210 211 211 210 210 210 211 230 211 230 229 227 225 224 222 222 222 222 223 224 224 223 223 223 203 202 221 221 220 200 200 199 200 201 221 222 223 223 223 223 223 223 222 222 221 221 222 223 224 223 224 225 225 225 224 224 223 221 223 228 231 232 232 232 231 231 229 227 227 226 226 225 222 220 221 221 221 215 206 204 178 180 188 200 195 184 183 187 193 199 204 216 205 207 217 214 210 199 183 178 192 195 199 206 206 204 197 191 192 188 195 203 213 221 214 210 199 190 170 159 162 158 154 162 168 161 164 167 182 195 196 196 200 201 198 204 203 204 204 200 202 202 201 203 202 204 207 208 211 216 210 208 208 209 211 212 214 215 216 -2147483647 -2147483647 -2147483647 -2147483647 -2147483647 -2147483647 -2147483647 -2147483647 -2147483647 -2147483647 -2147483647 -2147483647 -2147483647 -2147483647 -2147483647 -2147483647 -2147483647 -2147483647 -2147483647 -2147483647 -2147483647 -2147483647 -2147483647 -2147483647 -2147483647 -2147483647 -2147483647 -2147483647 -2147483647 -2147483647 -2147483647 -2147483647 -2147483647 -2147483647
103 111 135 128 140 139 139 143 137 177 171 205 198 151 95 83 83 115 115 115 118 118 117 150 152 149 152 168 191 198 201 203 204 205 203 203 204 203 204 204 205 207 209 210 210 210 210 210 210 210 209 210 211 210 209 228 208 227 226 224 223 221 220 220 221 222 222 223 223 223 222 202 202 222 221 221 200 200 199 198 199 200 221 222 223 224 224 224 223 223 222 221 221 221 221 221 221 222 224 225 226 226 226 226 226 227 229 231 232 232 233 232 231 230 229 228 227 226 223 221 220 220 222 223 221 218 213 194 181 189 198 196 189 184 183 193 202 211 216 205 217 220 211 203 202 191 183 187 196 209 213 212 200 202 196 192 199 207 200 215 218 210 202 195 171 175 185 166 155 183 192 191 193 185 180 189 196 198 199 198 199 200 198 200 199 197 199 201 201 203 202 201 205 210 211 208 209 211 212 209 210 212 214 215 215 -2147483647 -2147483647 -2147483647 -2147483647 -2147483647 -2147483647 -2147483647 -2147483647 -2147483647 -2147483647 -2147483647 -2147483647 -2147483647 -2147483647 -2147483647 -2147483647 -2147483647 -2147483647 -2147483647 -2147483647 -2147483647 -2147483647 -2147483647 -2147483647 -2147483647 -2147483647 -2147483647 -2147483647 -2147483647 -2147483647 -2147483647 -2147483647 -2147483647 -2147483647 -2147483647
109 141 138 128 132 139 137 138 142 216 177 167 159 152 142 144 134 115 112 112 113 115 116 118 146 146 155 176 187 197 201 204 205 206 204 204 204 202 201 202 204 205 207 208 209 210 209 210 209 209 210 210 209 208 207 206 204 204 223 223 223 221 219 219 220 221 221 221 222 222 222 222 222 222 222 201 200 200 219 219 200 201 222 223 223 223 224 223 222 221 221 220 219 218 217 218 219 219 223 224 225 226 227 227 227 228 229 229 230 232 233 234 232 230 229 227 226 224 223 221 219 220 221 223 223 221 215 201 179 197 204 191 186 180 178 189 195 209 216 218 220 220 218 212 202 187 198 210 210 207 218 212 211 206 198 192 210 210 202 219 223 209 188 188 197 202 208 184 173 180 203 198 204 191 175 187 193 193 194 193 197 199 204 206 204 200 202 204 205 208 203 202 205 205 204 206 206 207 208 212 214 214 216 -2147483647 -2147483647 -2147483647 -2147483647 -2147483647 -2147483647 -2147483647 -2147483647 -2147483647 -2147483647 -2147483647 -2147483647 -2147483647 -2147483647 -2147483647 -2147483647 -2147483647 -2147483647 -2147483647 -2147483647 -2147483647 -2147483647 -2147483647 -2147483647 -2147483647 -2147483647 -2147483647 -2147483647 -2147483647 -2147483647 -2147483647 -2147483647 -2147483647 -2147483647 -2147483647 -2147483647 -2147483647
143 141 139 134 125 133 132 129 139 139 213 208 206 202 196 191 147 126 123 120 127 133 169 168 157 161 164 167 185 199 202 204 206 206 206 206 203 201 199 201 203 204 206 207 208 209 209 210 208 209 209 208 207 206 205 203 202 201 219 219 219 218 217 217 218 218 219 220 220 220 221 221 221 202 202 201 201 219 219 219 219 220 202 222 223 223 223 222 222 221 220 219 218 217 216 215 215 219 222 222 223 224 226 226 227 228 229 230 231 233 235 234 232 229 226 224 223 223 223 221 219 221 222 224 225 222 217 210 199 205 206 197 177 178 181 194 193 200 206 213 218 211 206 208 209 210 211 210 213 217 220 221 213 201 195 194 211 223 220 217 213 215 206 190 212 214 208 206 200 196 208 210 201 186 172 194 195 198 195 198 199 201 203 204 206 207 204 206 207 211 208 207 206 210 208 209 209 211 211 212 213 216 -2147483647 -2147483647 -2147483647 -2147483647 -2147483647 -2147483647 -2147483647 -2147483647 -2147483647 -2147483647 -2147483647 -2147483647 -2147483647 -2147483647 -2147483647 -2147483647 -2147483647 -2147483647 -2147483647 -2147483647 -2147483647 -2147483647 -2147483647 -2147483647 -2147483647 -2147483647 -2147483647 -2147483647 -2147483647 -2147483647 -2147483647 -2147483647 -2147483647 -2147483647 -2147483647 -2147483647 -2147483647 -2147483647
140 139 134 129 123 129 127 129 211 134 211 209 207 197 191 144 134 136 140 135 168 175 179 177 173 176 172 170 188 197 200 203 205 207 205 206 204 202 201 199 201 202 203 204 205 206 208 209 208 208 207 206 205 204 203 202 201 199 198 196 215 195 214 215 215 216 217 217 218 219 220 201 202 202 202 201 220 220 219 220 220 220 221 222 223 224 223 222 221 219 218 217 216 215 215 216 216 218 218 219 220 222 224 225 226 226 228 229 231 233 235 234 232 229 223 221 224 225 224 220 218 220 224 226 228 225 220 204 201 206 209 210 209 211 212 209 196 196 204 220 219 204 205 211 213 214 215 214 209 211 219 221 215 205 202 206 215 221 220 218 211 207 206 210 217 213 208 199 215 197 211 205 201 174 192 201 210 208 209 207 205 203 205 203 205 207 209 209 207 209 213 212 208 209 212 209 210 211 213 214 215 -2147483647 -2147483647 -2147483647 -2147483647 -2147483647 -2147483647 -2147483647 -2147483647 -2147483647 -2147483647 -2147483647 -2147483647 -2147483647 -2147483647 -2147483647 -2147483647 -2147483647 -2147483647 -2147483647 -2147483647 -2147483647 -2147483647 -2147483647 -2147483647 -2147483647 -2147483647 -2147483647 -2147483647 -2147483647 -2147483647 -2147483647 -2147483647 -2147483647 -2147483647 -2147483647 -2147483647 -2147483647 -2147483647 -2147483647
105 130 135 134 123 122 120 121 132 129 208 205 168 200 155 138 142 139 143 136 174 174 182 183 181 179 173 175 176 191 197 200 203 206 205 205 204 203 201 198 199 200 202 203 205 205 206 208 207 206 205 203 203 202 201 200 198 197 196 195 193 210 211 212 195 195 196 197 198 199 200 220 220 221 221 221 201 201 201 221 221 220 221 222 223 224 223 222 221 219 216 215 214 214 215 217 216 215 215 214 216 217 219 220 221 222 224 225 227 231 233 236 233 228 217 217 222 227 226 222 217 219 221 224 227 227 219 206 198 204 205 207 208 212 214 213 216 218 219 221 216 206 204 208 211 215 216 214 215 216 216 217 214 212 212 213 215 223 227 227 215 215 212 217 220 214 212 215 221 217 211 204 201 189 206 212 215 215 182 183 183 184 184 208 206 182 209 211 211 208 208 212 209 210 211 213 213 213 215 -2147483647 -2147483647 -2147483647 -2147483647 -2147483647 -2147483647 -2147483647 -2147483647 -2147483647 -2147483647 -2147483647 -2147483647 -2147483647 -2147483647 -2147483647 -2147483647 -2147483647 -2147483647 -2147483647 -2147483647 -2147483647 -2147483647 -2147483647 -2147483647 -2147483647 -2147483647 -2147483647 -2147483647 -2147483647 -2147483647 -2147483647 -2147483647 -2147483647 -2147483647 -2147483647 -2147483647 -2147483647 -2147483647 -2147483647 -2147483647 -2147483647
136 138 134 127 127 122 117 116 122 163 167 165 161 163 150 144 144 144 146 181 179 180 182 186 183 179 181 175 170 188 194 198 202 205 206 206 205 202 200 199 198 199 201 202 204 205 206 207 205 204 203 201 200 198 197 196 195 194 193 191 189 189 190 192 192 193 194 195 215 216 198 199 200 201 201 202 202 202 202 202 201 220 221 222 223 223 222 221 219 217 216 218 217 216 216 218 219 217 215 217 218 219 218 217 213 214 213 216 224 230 233 236 236 230 222 222 225 230 226 221 222 222 222 218 225 227 218 209 200 205 205 204 207 211 215 213 214 219 222 222 219 214 209 211 213 215 216 217 216 220 222 218 208 209 215 215 218 221 226 227 224 223 218 215 220 220 215 222 222 215 207 200 207 212 214 216 216 215 183 183 183 185 186 212 183 208 182 210 187 188 208 188 187 189 192 192 -2147483647 -2147483647 -2147483647 -2147483647 -2147483647 -2147483647 -2147483647 -2147483647 -2147483647 -2147483647 -2147483647 -2147483647 -2147483647 -2147483647 -2147483647 -2147483647 -2147483647 -2147483647 -2147483647 -2147483647 -2147483647 -2147483647 -2147483647 -2147483647 -2147483647 -2147483647 -2147483647 -2147483647 -2147483647 -2147483647 -2147483647 -2147483647 -2147483647 -2147483647 -2147483647 -2147483647 -2147483647 -2147483647 -2147483647 -2147483647 -2147483647 -2147483647 -2147483647 -2147483647
138 136 135 132 129 121 113 108 110 119 159 159 153 154 145 145 149 151 185 183 185 190 189 190 186 184 182 177 178 190 195 198 200 202 204 206 203 201 199 199 198 197 199 200 202 203 205 206 205 204 202 200 199 197 195 192 190 188 188 187 185 186 187 189 190 191 192 193 213 195 196 197 199 200 201 202 202 201 202 221 220 220 220 221 223 223 221 220 219 218 217 219 220 220 219 220 220 217 217 219 220 221 221 219 218 219 217 215 225 229 232 237 235 226 225 226 230 233 228 222 224 226 223 222 230 227 219 217 207 208 205 202 208 212 217 214 211 213 217 221 217 212 209 209 210 211 213 217 219 221 220 221 221 219 220 216 214 218 222 228 225 227 222 217 221 223 217 222 219 215 213 208 209 211 214 215 217 216 184 183 181 182 183 185 211 214 214 184 185 187 189 187 190 190 190 -2147483647 -2147483647 -2147483647 -2147483647 -2147483647 -2147483647 -2147483647 -2147483647 -2147483647 -2147483647 -2147483647 -2147483647 -2147483647 -2147483647 -2147483647 -2147483647 -2147483647 -2147483647 -2147483647 -2147483647 -2147483647 -2147483647 -2147483647 -2147483647 -2147483647 -2147483647 -2147483647 -2147483647 -2147483647 -2147483647 -2147483647 -2147483647 -2147483647 -2147483647 -2147483647 -2147483647 -2147483647 -2147483647 -2147483647 -2147483647 -2147483647 -2147483647 -2147483647 -2147483647 -2147483647
137 131 126 126 128 125 120 116 109 111 151 151 143 146 151 151 152 186 186 184 181 185 190 193 184 182 181 177 175 188 194 198 200 202 204 206 203 200 199 199 197 196 196 198 200 202 203 205 204 203 200 200 198 197 194 192 189 188 185 183 182 183 184 186 187 188 189 190 191 193 194 195 197 198 199 200 201 202 202 202 221 221 222 222 222 223 221 219 217 215 215 218 220 221 220 221 220 219 220 222 223 223 223 224 224 224 222 221 229 229 231 235 234 228 229 222 226 233 222 216 218 229 223 220 230 231 226 219 209 211 209 209 205 207 213 216 208 212 218 221 217 212 204 204 207 207 210 214 215 219 220 222 223 224 224 218 220 219 223 226 229 228 222 218 218 222 223 222 219 214 212 213 215 210 208 183 214 217 214 185 182 181 181 182 183 185 189 189 187 188 188 189 188 190 191 -2147483647 -2147483647 -2147483647 -2147483647 -2147483647 -2147483647 -2147483647 -2147483647 -2147483647 -2147483647 -2147483647 -2147483647 -2147483647 -2147483647 -2147483647 -2147483647 -2147483647 -2147483647 -2147483647 -2147483647 -2147483647 -2147483647 -2147483647 -2147483647 -2147483647 -2147483647 -2147483647 -2147483647 -2147483647 -2147483647 -2147483647 -2147483647 -2147483647 -2147483647 -2147483647 -2147483647 -2147483647 -2147483647 -2147483647 -2147483647 -2147483647 -2147483647 -2147483647 -2147483647 -2147483647
133 131 124 118 125 125 122 119 117 110 101 104 100 141 146 149 152 156 192 192 189 184 189 194 181 174 172 166 173 181 187 194 199 201 203 205 202 201 200 197 196 195 193 195 196 199 202 204 203 201 199 198 195 194 192 190 187 186 184 182 181 181 180 181 183 184 186 187 188 190 191 193 194 196 198 199 200 220 201 202 203 203 203 222 222 222 220 216 210 206 211 216 219 221 221 221 220 219 220 221 223 224 223 225 227 228 227 230 233 235 236 222 221 235 218 233 229 234 222 224 224 230 223 220 230 226 215 209 206 210 213 213 211 212 215 218 213 209 213 220 216 209 205 206 211 213 209 209 210 211 212 214 216 220 224 220 224 219 215 218 224 228 229 220 218 222 224 218 216 217 218 220 216 209 209 210 184 212 213 213 172 173 170 172 171 172 184 187 189 189 189 189 189 190 -2147483647 -2147483647 -2147483647 -2147483647 -2147483647 -2147483647 -2147483647 -2147483647 -2147483647 -2147483647 -2147483647 -2147483647 -2147483647 -2147483647 -2147483647 -2147483647 -2147483647 -2147483647 -2147483647 -2147483647 -2147483647 -2147483647 -2147483647 -2147483647 -2147483647 -2147483647 -2147483647 -2147483647 -2147483647 -2147483647 -2147483647 -2147483647 -2147483647 -2147483647 -2147483647 -2147483647 -2147483647 -2147483647 -2147483647 -2147483647 -2147483647 -2147483647 -2147483647 -2147483647 -2147483647 -2147483647
139 138 135 133 130 127 124 122 118 110 104 98 136 141 143 145 146 152 187 194 195 190 193 195 190 186 181 180 187 190 191 195 198 201 203 204 202 201 199 196 197 193 192 195 194 197 199 203 202 199 196 194 191 188 185 182 180 179 179 179 180 180 180 181 183 184 184 184 185 187 189 190 192 194 196 196 197 198 199 200 201 221 222 222 222 221 220 218 215 211 213 217 220 221 222 220 218 217 218 221 223 224 225 224 225 227 230 230 232 234 219 220 222 222 223 223 223 223 222 220 220 239 238 237 236 228 224 221 214 212 212 215 210 214 211 217 217 211 214 219 220 218 212 212 213 215 209 207 207 206 207 210 213 217 222 224 225 226 224 218 221 229 229 219 219 224 226 219 218 218 222 223 218 217 211 209 210 183 184 170 171 172 173 175 175 175 175 175 175 188 188 189 191 -2147483647 -2147483647 -2147483647 -2147483647 -2147483647 -2147483647 -2147483647 -2147483647 -2147483647 -2147483647 -2147483647 -2147483647 -2147483647 -2147483647 -2147483647 -2147483647 -2147483647 -2147483647 -2147483647 -2147483647 -2147483647 -2147483647 -2147483647 -2147483647 -2147483647 -2147483647 -2147483647 -2147483647 -2147483647 -2147483647 -2147483647 -2147483647 -2147483647 -2147483647 -2147483647 -2147483647 -2147483647 -2147483647 -2147483647 -2147483647 -2147483647 -2147483647 -2147483647 -2147483647 -2147483647 -2147483647 -2147483647
140 139 138 137 133 128 127 123 114 106 146 143 140 143 147 150 151 155 193 191 198 194 198 193 187 182 177 178 186 189 193 194 195 198 200 204 204 202 201 198 198 196 195 196 196 198 200 203 200 195 191 188 186 184 181 179 177 177 178 179 180 180 180 181 183 185 185 185 185 186 186 189 191 192 193 194 195 196 216 199 200 220 221 222 221 220 218 216 212 212 215 217 220 221 221 218 214 213 215 217 220 222 224 225 225 225 226 228 230 231 233 218 218 219 221 222 223 223 224 223 223 224 224 224 238 235 232 228 223 219 219 218 218 219 219 219 220 218 217 217 218 220 217 216 219 216 216 215 218 216 214 213 212 213 214 215 215 219 226 228 225 226 205 203 224 219 223 201 197 223 224 199 222 218 213 214 213 212 173 172 172 172 171 172 173 173 174 176 176 174 175 -2147483647 -2147483647 -2147483647 -2147483647 -2147483647 -2147483647 -2147483647 -2147483647 -2147483647 -2147483647 -2147483647 -2147483647 -2147483647 -2147483647 -2147483647 -2147483647 -2147483647 -2147483647 -2147483647 -2147483647 -2147483647 -2147483647 -2147483647 -2147483647 -2147483647 -2147483647 -2147483647 -2147483647 -2147483647 -2147483647 -2147483647 -2147483647 -2147483647 -2147483647 -2147483647 -2147483647 -2147483647 -2147483647 -2147483647 -2147483647 -2147483647 -2147483647 -2147483647 -2147483647 -2147483647 -2147483647 -2147483647 -2147483647 -2147483647
138 138 138 137 136 134 126 120 115 153 148 155 146 151 154 153 156 159 196 200 203 202 194 191 190 185 183 184 188 190 195 195 196 198 198 201 203 203 202 199 199 196 196 197 197 200 202 201 198 194 190 187 183 180 179 180 179 177 178 180 180 181 180 180 181 184 187 187 186 187 187 187 188 189 190 190 191 192 194 197 199 200 201 201 215 209 206 199 193 190 201 207 213 219 221 218 213 212 214 217 220 222 224 225 225 224 225 226 227 229 231 233 217 218 218 218 221 223 224 224 224 224 225 224 223 221 220 236 232 230 228 224 222 220 219 220 220 220 220 218 219 219 221 221 219 221 220 221 221 222 221 222 221 220 216 213 214 217 223 203 200 200 202 205 205 196 215 217 196 198 196 195 197 198 180 178 173 175 178 177 175 175 173 174 177 177 177 176 175 175 -2147483647 -2147483647 -2147483647 -2147483647 -2147483647 -2147483647 -2147483647 -2147483647 -2147483647 -2147483647 -2147483647 -2147483647 -2147483647 -2147483647 -2147483647 -2147483647 -2147483647 -2147483647 -2147483647 -2147483647 -2147483647 -2147483647 -2147483647 -2147483647 -2147483647 -2147483647 -2147483647 -2147483647 -2147483647 -2147483647 -2147483647 -2147483647 -2147483647 -2147483647 -2147483647 -2147483647 -2147483647 -2147483647 -2147483647 -2147483647 -2147483647 -2147483647 -2147483647 -2147483647 -2147483647 -2147483647 -2147483647 -2147483647 -2147483647 -2147483647
137 134 135 135 135 135 170 167 163 162 161 159 156 159 162 163 198 199 200 197 202 203 197 197 196 194 191 189 190 192 193 195 196 196 197 198 200 203 203 201 199 197 197 198 198 199 202 198 194 191 188 185 181 180 182 182 181 181 179 179 181 181 180 181 182 184 186 187 189 189 189 188 186 187 187 188 187 190 193 195 197 218 200 200 218 218 213 204 198 198 207 211 207 216 210 201 203 207 215 218 220 222 224 225 224 223 221 222 224 226 228 213 215 217 218 219 220 220 222 223 224 225 225 224 223 223 221 220 218 231 228 225 221 219 218 218 219 218 217 216 214 218 218 219 219 219 220 218 219 220 221 221 222 223 224 223 225 199 201 201 197 196 199 201 208 200 190 193 214 189 211 188 192 193 178 183 181 177 175 178 179 177 176 176 176 178 177 177 -2147483647 -2147483647 -2147483647 -2147483647 -2147483647 -2147483647 -2147483647 -2147483647 -2147483647 -2147483647 -2147483647 -2147483647 -2147483647 -2147483647 -2147483647 -2147483647 -2147483647 -2147483647 -2147483647 -2147483647 -2147483647 -2147483647 -2147483647 -2147483647 -2147483647 -2147483647 -2147483647 -2147483647 -2147483647 -2147483647 -2147483647 -2147483647 -2147483647 -2147483647 -2147483647 -2147483647 -2147483647 -2147483647 -2147483647 -2147483647 -2147483647 -2147483647 -2147483647 -2147483647 -2147483647 -2147483647 -2147483647 -2147483647 -2147483647 -2147483647 -2147483647 -2147483647
134 132 131 131 131 131 168 168 167 166 164 162 158 159 161 163 165 200 202 204 205 203 198 200 199 195 190 190 190 188 188 188 190 194 197 198 200 202 203 202 199 197 198 200 200 201 200 197 194 192 190 188 186 185 185 183 185 183 181 180 182 181 181 183 183 183 185 187 189 190 190 190 189 190 190 190 191 192 193 195 196 216 197 193 189 209 219 211 209 208 213 216 218 213 207 209 209 201 203 207 213 219 224 224 223 222 219 215 218 221 224 225 226 212 214 216 216 218 219 221 222 223 223 224 223 221 219 217 216 215 227 221 217 216 214 214 213 213 214 213 215 215 215 212 207 206 207 207 209 210 215 217 220 220 222 222 197 222 198 198 199 198 204 209 208 204 201 201 193 192 188 187 190 175 178 178 180 179 175 176 179 178 176 177 177 178 -2147483647 -2147483647 -2147483647 -2147483647 -2147483647 -2147483647 -2147483647 -2147483647 -2147483647 -2147483647 -2147483647 -2147483647 -2147483647 -2147483647 -2147483647 -2147483647 -2147483647 -2147483647 -2147483647 -2147483647 -2147483647 -2147483647 -2147483647 -2147483647 -2147483647 -2147483647 -2147483647 -2147483647 -2147483647 -2147483647 -2147483647 -2147483647 -2147483647 -2147483647 -2147483647 -2147483647 -2147483647 -2147483647 -2147483647 -2147483647 -2147483647 -2147483647 -2147483647 -2147483647 -2147483647 -2147483647 -2147483647 -2147483647 -2147483647 -2147483647 -2147483647 -2147483647 -2147483647 -2147483647
127 89 112 120 123 127 163 163 162 163 162 158 155 154 156 158 163 200 204 207 208 201 199 202 199 195 192 191 189 188 189 190 192 193 195 196 198 200 202 202 200 199 201 202 201 199 197 195 194 193 192 191 189 188 188 187 186 185 184 182 182 182 183 184 184 185 186 187 188 190 191 190 190 191 192 191 190 192 193 192 191 205 191 193 215 215 218 217 218 217 217 218 219 218 219 217 215 214 217 216 203 217 210 207 213 218 216 215 215 216 217 220 223 208 209 211 212 214 215 216 217 220 222 223 222 220 215 212 224 223 221 218 214 213 215 216 218 218 220 219 218 218 216 211 211 203 199 201 203 201 204 207 208 210 213 217 189 191 195 197 200 204 206 208 209 210 209 205 194 195 187 189 176 177 175 175 177 180 176 175 177 178 177 178 -2147483647 -2147483647 -2147483647 -2147483647 -2147483647 -2147483647 -2147483647 -2147483647 -2147483647 -2147483647 -2147483647 -2147483647 -2147483647 -2147483647 -2147483647 -2147483647 -2147483647 -2147483647 -2147483647 -2147483647 -2147483647 -2147483647 -2147483647 -2147483647 -2147483647 -2147483647 -2147483647 -2147483647 -2147483647 -2147483647 -2147483647 -2147483647 -2147483647 -2147483647 -2147483647 -2147483647 -2147483647 -2147483647 -2147483647 -2147483647 -2147483647 -2147483647 -2147483647 -2147483647 -2147483647 -2147483647 -2147483647 -2147483647 -2147483647 -2147483647 -2147483647 -2147483647 -2147483647 -2147483647 -2147483647 -2147483647
92 119 122 120 114 114 115 115 115 152 148 147 151 156 159 161 163 164 167 202 206 205 204 202 199 195 193 185 179 179 183 185 187 188 189 190 190 195 199 202 199 200 202 200 196 192 191 189 187 185 184 179 175 173 176 178 176 177 179 179 180 180 182 183 185 186 187 188 189 190 191 191 192 193 192 192 190 190 187 180 183 182 182 211 196 215 216 216 216 216 216 216 211 211 207 209 217 216 219 222 223 224 224 221 215 217 211 213 217 214 212 214 217 217 214 216 219 218 207 208 210 208 213 220 217 214 210 218 218 224 220 214 208 203 202 205 210 214 213 215 216 218 217 216 214 205 199 200 201 203 206 209 206 206 208 180 180 180 181 184 192 197 198 200 196 202 205 188 184 178 175 173 175 178 177 174 174 179 178 176 177 177 177 -2147483647 -2147483647 -2147483647 -2147483647 -2147483647 -2147483647 -2147483647 -2147483647 -2147483647 -2147483647 -2147483647 -2147483647 -2147483647 -2147483647 -2147483647 -2147483647 -2147483647 -2147483647 -2147483647 -2147483647 -2147483647 -2147483647 -2147483647 -2147483647 -2147483647 -2147483647 -2147483647 -2147483647 -2147483647 -2147483647 -2147483647 -2147483647 -2147483647 -2147483647 -2147483647 -2147483647 -2147483647 -2147483647 -2147483647 -2147483647 -2147483647 -2147483647 -2147483647 -2147483647 -2147483647 -2147483647 -2147483647 -2147483647 -2147483647 -2147483647 -2147483647 -2147483647 -2147483647 -2147483647 -2147483647 -2147483647 -2147483647
122 127 123 123 123 119 117 117 115 111 107 105 140 139 140 141 143 155 161 197 196 200 201 202 199 195 188 180 175 171 171 177 176 176 173 170 170 181 191 200 198 198 197 189 184 186 181 180 176 176 178 178 176 172 168 171 174 176 176 176 177 177 177 178 180 181 183 184 186 187 188 186 188 191 190 186 190 190 190 188 186 205 192 212 193 210 209 211 211 211 212 214 214 215 215 216 217 213 214 215 214 219 220 223 224 222 219 219 213 208 210 213 216 204 203 202 200 210 208 212 213 216 205 212 208 207 202 212 203 207 211 204 201 203 206 205 199 198 201 204 210 214 216 217 217 214 214 217 216 213 183 182 180 178 179 176 175 175 175 172 171 176 180 184 182 186 175 183 177 176 176 177 173 175 177 176 176 176 177 177 177 -2147483647 -2147483647 -2147483647 -2147483647 -2147483647 -2147483647 -2147483647 -2147483647 -2147483647 -2147483647 -2147483647 -2147483647 -2147483647 -2147483647 -2147483647 -2147483647 -2147483647 -2147483647 -2147483647 -2147483647 -2147483647 -2147483647 -2147483647 -2147483647 -2147483647 -2147483647 -2147483647 -2147483647 -2147483647 -2147483647 -2147483647 -2147483647 -2147483647 -2147483647 -2147483647 -2147483647 -2147483647 -2147483647 -2147483647 -2147483647 -2147483647 -2147483647 -2147483647 -2147483647 -2147483647 -2147483647 -2147483647 -2147483647 -2147483647 -2147483647 -2147483647 -2147483647 -2147483647 -2147483647 -2147483647 -2147483647 -2147483647 -2147483647 -2147483647
128 128 126 125 124 120 117 119 116 111 103 143 144 139 138 136 137 139 141 145 148 155 190 193 192 189 184 143 135 129 150 153 154 160 163 175 184 186 186 187 169 171 165 167 154 157 156 153 155 158 149 147 146 145 139 146 157 161 173 181 183 181 179 175 173 173 174 178 179 182 185 188 190 192 192 192 193 190 189 189 186 184 205 207 205 204 202 205 203 205 207 207 211 212 212 213 215 216 217 218 218 219 219 219 222 219 213 216 214 210 208 211 212 201 212 200 203 200 201 205 208 206 205 203 210 211 215 216 211 210 215 203 212 211 211 217 213 210 209 213 211 206 207 212 212 216 217 187 183 180 179 177 173 172 171 173 175 177 178 182 182 175 177 168 169 171 175 180 177 172 174 177 175 176 178 176 175 176 176 177 -2147483647 -2147483647 -2147483647 -2147483647 -2147483647 -2147483647 -2147483647 -2147483647 -2147483647 -2147483647 -2147483647 -2147483647 -2147483647 -2147483647 -2147483647 -2147483647 -2147483647 -2147483647 -2147483647 -2147483647 -2147483647 -2147483647 -2147483647 -2147483647 -2147483647 -2147483647 -2147483647 -2147483647 -2147483647 -2147483647 -2147483647 -2147483647 -2147483647 -2147483647 -2147483647 -2147483647 -2147483647 -2147483647 -2147483647 -2147483647 -2147483647 -2147483647 -2147483647 -2147483647 -2147483647 -2147483647 -2147483647 -2147483647 -2147483647 -2147483647 -2147483647 -2147483647 -2147483647 -2147483647 -2147483647 -2147483647 -2147483647 -2147483647 -2147483647 -2147483647
128 127 125 127 117 113 115 117 113 109 107 146 147 142 148 151 150 159 159 160 163 165 198 196 188 182 178 175 172 170 162 161 162 164 164 161 169 174 179 184 178 174 161 166 158 148 143 142 146 152 153 161 166 158 149 144 144 153 168 175 180 181 179 178 177 177 177 179 182 182 184 185 186 189 192 190 187 184 183 183 199 181 180 196 194 196 196 197 196 203 205 206 208 209 209 211 212 213 215 217 218 220 221 222 223 222 221 221 219 214 200 202 204 205 207 206 203 202 205 204 207 211 212 206 204 206 208 208 215 212 211 215 209 209 211 221 222 185 184 215 217 185 184 185 189 191 184 180 178 177 174 177 179 180 175 177 176 167 171 170 170 170 166 167 170 171 174 177 172 173 173 174 176 176 176 176 176 177 -2147483647 -2147483647 -2147483647 -2147483647 -2147483647 -2147483647 -2147483647 -2147483647 -2147483647 -2147483647 -2147483647 -2147483647 -2147483647 -2147483647 -2147483647 -2147483647 -2147483647 -2147483647 -2147483647 -2147483647 -2147483647 -2147483647 -2147483647 -2147483647 -2147483647 -2147483647 -2147483647 -2147483647 -2147483647 -2147483647 -2147483647 -2147483647 -2147483647 -2147483647 -2147483647 -2147483647 -2147483647 -2147483647 -2147483647 -2147483647 -2147483647 -2147483647 -2147483647 -2147483647 -2147483647 -2147483647 -2147483647 -2147483647 -2147483647 -2147483647 -2147483647 -2147483647 -2147483647 -2147483647 -2147483647 -2147483647 -2147483647 -2147483647 -2147483647 -2147483647 -2147483647 -2147483647
129 129 129 126 117 119 123 120 119 153 154 159 158 156 153 145 144 162 163 162 164 169 201 197 196 190 153 145 136 128 120 109 103 155 136 143 152 157 171 175 160 155 151 149 150 166 164 173 181 180 175 180 183 188 187 182 167 152 149 152 163 173 160 153 150 155 163 169 173 176 178 174 170 171 183 180 177 179 192 192 200 183 197 192 188 191 192 195 196 200 202 204 205 206 207 208 210 212 213 214 215 216 218 219 219 220 221 206 206 205 204 206 205 206 207 205 201 199 203 207 208 211 214 215 214 214 215 216 218 217 193 217 215 218 216 216 214 212 195 193 189 189 186 184 189 188 184 182 178 177 179 179 165 168 169 170 169 170 171 175 174 173 171 170 169 170 171 171 175 172 172 174 175 175 175 176 -2147483647 -2147483647 -2147483647 -2147483647 -2147483647 -2147483647 -2147483647 -2147483647 -2147483647 -2147483647 -2147483647 -2147483647 -2147483647 -2147483647 -2147483647 -2147483647 -2147483647 -2147483647 -2147483647 -2147483647 -2147483647 -2147483647 -2147483647 -2147483647 -2147483647 -2147483647 -2147483647 -2147483647 -2147483647 -2147483647 -2147483647 -2147483647 -2147483647 -2147483647 -2147483647 -2147483647 -2147483647 -2147483647 -2147483647 -2147483647 -2147483647 -2147483647 -2147483647 -2147483647 -2147483647 -2147483647 -2147483647 -2147483647 -2147483647 -2147483647 -2147483647 -2147483647 -2147483647 -2147483647 -2147483647 -2147483647 -2147483647 -2147483647 -2147483647 -2147483647 -2147483647 -2147483647 -2147483647 -2147483647
127 128 128 127 128 126 130 123 119 114 149 153 152 160 157 153 156 163 166 162 161 152 150 157 143 136 129 129 125 129 129 127 154 169 165 162 165 171 192 191 183 188 189 185 182 188 182 185 181 167 167 171 172 183 187 180 181 178 178 170 166 175 157 157 159 161 164 166 165 171 172 175 182 188 192 191 190 190 190 187 192 185 177 173 180 188 190 196 198 196 193 195 199 201 202 204 206 207 209 209 210 211 212 213 214 215 217 203 204 204 205 206 207 206 206 204 201 198 201 205 207 210 212 213 213 215 216 217 217 217 217 194 218 219 217 217 217 215 214 212 194 190 189 188 173 174 169 167 167 166 166 166 167 168 170 170 169 170 171 173 174 170 170 172 171 170 169 170 172 174 172 172 173 175 176 -2147483647 -2147483647 -2147483647 -2147483647 -2147483647 -2147483647 -2147483647 -2147483647 -2147483647 -2147483647 -2147483647 -2147483647 -2147483647 -2147483647 -2147483647 -2147483647 -2147483647 -2147483647 -2147483647 -2147483647 -2147483647 -2147483647 -2147483647 -2147483647 -2147483647 -2147483647 -2147483647 -2147483647 -2147483647 -2147483647 -2147483647 -2147483647 -2147483647 -2147483647 -2147483647 -2147483647 -2147483647 -2147483647 -2147483647 -2147483647 -2147483647 -2147483647 -2147483647 -2147483647 -2147483647 -2147483647 -2147483647 -2147483647 -2147483647 -2147483647 -2147483647 -2147483647 -2147483647 -2147483647 -2147483647 -2147483647 -2147483647 -2147483647 -2147483647 -2147483647 -2147483647 -2147483647 -2147483647 -2147483647 -2147483647
101 126 125 125 128 126 124 131 163 161 163 163 159 157 158 159 158 159 155 160 163 199 199 201 201 200 194 160 162 159 157 179 179 180 186 186 182 179 198 196 195 197 190 185 181 189 183 192 191 186 184 190 185 167 167 159 162 159 161 164 162 164 162 161 164 188 188 189 189 190 190 190 190 189 188 187 189 186 185 202 187 199 196 193 191 190 187 188 188 182 179 180 180 183 191 195 200 203 204 203 204 205 206 209 212 212 214 213 201 199 200 203 205 204 203 202 200 198 198 201 201 207 208 208 210 211 210 213 213 213 213 215 217 217 217 217 215 195 191 190 187 187 187 172 173 175 173 171 170 169 168 169 168 169 169 171 171 171 171 171 172 173 172 171 169 171 171 169 170 172 172 173 174 175 -2147483647 -2147483647 -2147483647 -2147483647 -2147483647 -2147483647 -2147483647 -2147483647 -2147483647 -2147483647 -2147483647 -2147483647 -2147483647 -2147483647 -2147483647 -2147483647 -2147483647 -2147483647 -2147483647 -2147483647 -2147483647 -2147483647 -2147483647 -2147483647 -2147483647 -2147483647 -2147483647 -2147483647 -2147483647 -2147483647 -2147483647 -2147483647 -2147483647 -2147483647 -2147483647 -2147483647 -2147483647 -2147483647 -2147483647 -2147483647 -2147483647 -2147483647 -2147483647 -2147483647 -2147483647 -2147483647 -2147483647 -2147483647 -2147483647 -2147483647 -2147483647 -2147483647 -2147483647 -2147483647 -2147483647 -2147483647 -2147483647 -2147483647 -2147483647 -2147483647 -2147483647 -2147483647 -2147483647 -2147483647 -2147483647 -2147483647
90 97 119 120 124 119 126 131 166 168 169 164 148 106 100 141 150 162 168 167 174 172 167 169 197 199 199 195 191 161 186 160 180 180 177 168 173 174 182 195 204 198 195 196 199 198 197 197 202 199 171 171 170 176 171 167 165 167 164 169 168 167 165 167 167 165 185 187 186 185 186 187 184 180 180 182 184 183 183 196 195 193 192 191 190 188 185 190 191 193 195 196 198 199 197 190 184 186 191 192 192 196 201 206 209 210 209 209 193 202 200 189 195 192 194 196 196 195 194 197 200 204 202 203 204 202 204 207 210 212 212 213 211 213 214 192 192 212 191 187 184 184 185 171 170 171 173 174 173 173 173 173 172 172 171 170 170 171 174 170 169 173 172 170 170 169 171 172 172 171 172 -2147483647 -2147483647 -2147483647 -2147483647 -2147483647 -2147483647 -2147483647 -2147483647 -2147483647 -2147483647 -2147483647 -2147483647 -2147483647 -2147483647 -2147483647 -2147483647 -2147483647 -2147483647 -2147483647 -2147483647 -2147483647 -2147483647 -2147483647 -2147483647 -2147483647 -2147483647 -2147483647 -2147483647 -2147483647 -2147483647 -2147483647 -2147483647 -2147483647 -2147483647 -2147483647 -2147483647 -2147483647 -2147483647 -2147483647 -2147483647 -2147483647 -2147483647 -2147483647 -2147483647 -2147483647 -2147483647 -2147483647 -2147483647 -2147483647 -2147483647 -2147483647 -2147483647 -2147483647 -2147483647 -2147483647 -2147483647 -2147483647 -2147483647 -2147483647 -2147483647 -2147483647 -2147483647 -2147483647 -2147483647 -2147483647 -2147483647 -2147483647 -2147483647 -2147483647
85 88 122 123 119 124 128 130 132 165 167 169 169 169 170 170 171 170 172 175 174 162 147 145 156 167 199 197 194 193 192 163 159 157 177 175 174 175 185 196 206 204 202 202 201 204 203 177 175 207 177 176 176 177 176 175 174 173 172 162 160 161 160 161 161 182 181 181 179 176 173 176 178 175 178 178 178 176 184 185 187 186 181 180 177 176 177 183 185 186 185 187 191 192 195 201 204 204 200 195 188 178 179 192 201 202 201 200 199 189 191 191 188 184 177 184 190 181 180 182 187 191 194 196 198 199 202 203 205 206 206 208 210 211 211 189 191 189 190 185 186 172 171 168 168 168 168 168 168 172 171 170 171 172 171 174 174 169 172 171 169 169 171 173 172 171 171 171 172 172 -2147483647 -2147483647 -2147483647 -2147483647 -2147483647 -2147483647 -2147483647 -2147483647 -2147483647 -2147483647 -2147483647 -2147483647 -2147483647 -2147483647 -2147483647 -2147483647 -2147483647 -2147483647 -2147483647 -2147483647 -2147483647 -2147483647 -2147483647 -2147483647 -2147483647 -2147483647 -2147483647 -2147483647 -2147483647 -2147483647 -2147483647 -2147483647 -2147483647 -2147483647 -2147483647 -2147483647 -2147483647 -2147483647 -2147483647 -2147483647 -2147483647 -2147483647 -2147483647 -2147483647 -2147483647 -2147483647 -2147483647 -2147483647 -2147483647 -2147483647 -2147483647 -2147483647 -2147483647 -2147483647 -2147483647 -2147483647 -2147483647 -2147483647 -2147483647 -2147483647 -2147483647 -2147483647 -2147483647 -2147483647 -2147483647 -2147483647 -2147483647 -2147483647 -2147483647 -2147483647
75 82 86 76 80 115 117 127 129 131 166 166 167 167 168 171 172 171 171 173 175 176 171 170 170 171 198 201 198 193 186 153 152 149 168 168 171 183 191 199 205 205 204 205 205 206 206 180 180 179 179 179 178 178 178 176 173 172 167 161 173 166 167 167 172 165 161 163 146 150 145 157 169 175 176 176 173 174 182 177 179 176 170 168 164 171 176 164 171 177 171 176 178 180 184 187 188 196 201 199 202 203 199 193 189 189 188 188 181 184 188 190 191 184 179 178 189 188 176 179 177 189 177 162 162 182 172 192 198 204 206 206 206 210 211 190 191 189 189 186 185 172 172 171 172 169 169 168 170 167 168 168 170 172 172 172 177 173 173 173 172 172 169 169 171 173 174 -2147483647 -2147483647 -2147483647 -2147483647 -2147483647 -2147483647 -2147483647 -2147483647 -2147483647 -2147483647 -2147483647 -2147483647 -2147483647 -2147483647 -2147483647 -2147483647 -2147483647 -2147483647 -2147483647 -2147483647 -2147483647 -2147483647 -2147483647 -2147483647 -2147483647 -2147483647 -2147483647 -2147483647 -2147483647 -2147483647 -2147483647 -2147483647 -2147483647 -2147483647 -2147483647 -2147483647 -2147483647 -2147483647 -2147483647 -2147483647 -2147483647 -2147483647 -2147483647 -2147483647 -2147483647 -2147483647 -2147483647 -2147483647 -2147483647 -2147483647 -2147483647 -2147483647 -2147483647 -2147483647 -2147483647 -2147483647 -2147483647 -2147483647 -2147483647 -2147483647 -2147483647 -2147483647 -2147483647 -2147483647 -2147483647 -2147483647 -2147483647 -2147483647 -2147483647 -2147483647 -2147483647 -2147483647 -2147483647
100 98 83 74 76 80 113 124 126 128 130 163 165 166 171 171 173 175 175 174 175 174 175 176 203 201 199 199 200 195 190 156 143 140 134 133 131 145 182 192 199 201 205 205 204 204 178 175 172 178 179 179 177 175 172 174 170 171 164 161 158 152 167 159 160 156 146 146 150 151 163 169 177 179 179 179 183 165 169 168 174 177 179 181 174 174 187 178 171 175 175 170 173 181 172 173 178 185 189 189 190 195 157 159 160 162 163 187 189 191 162 193 165 190 184 183 182 185 189 187 187 187 159 190 152 155 153 154 160 201 207 207 204 172 186 187 189 191 188 174 174 175 174 173 170 168 172 169 172 169 169 169 170 169 170 171 174 175 173 174 173 173 171 172 174 -2147483647 -2147483647 -2147483647 -2147483647 -2147483647 -2147483647 -2147483647 -2147483647 -2147483647 -2147483647 -2147483647 -2147483647 -2147483647 -2147483647 -2147483647 -2147483647 -2147483647 -2147483647 -2147483647 -2147483647 -2147483647 -2147483647 -2147483647 -2147483647 -2147483647 -2147483647 -2147483647 -2147483647 -2147483647 -2147483647 -2147483647 -2147483647 -2147483647 -2147483647 -2147483647 -2147483647 -2147483647 -2147483647 -2147483647 -2147483647 -2147483647 -2147483647 -2147483647 -2147483647 -2147483647 -2147483647 -2147483647 -2147483647 -2147483647 -2147483647 -2147483647 -2147483647 -2147483647 -2147483647 -2147483647 -2147483647 -2147483647 -2147483647 -2147483647 -2147483647 -2147483647 -2147483647 -2147483647 -2147483647 -2147483647 -2147483647 -2147483647 -2147483647 -2147483647 -2147483647 -2147483647 -2147483647 -2147483647 -2147483647 -2147483647
107 110 110 93 85 87 119 116 120 122 127 160 163 168 171 172 173 173 173 173 172 170 171 173 201 201 201 201 199 195 196 194 188 154 142 145 143 145 172 176 182 184 186 187 186 184 159 162 166 176 175 176 173 171 169 170 167 165 168 165 164 162 155 173 156 175 174 175 177 180 181 181 180 178 173 183 179 176 173 172 178 185 188 191 191 191 191 185 184 188 188 187 181 186 182 172 170 172 179 182 184 162 165 165 155 163 160 160 159 162 153 159 163 163 161 160 156 153 146 152 160 158 153 159 197 200 199 165 163 165 203 207 207 172 172 186 187 189 190 190 176 175 175 174 175 175 175 173 173 170 167 170 170 170 171 172 172 172 173 174 174 175 -2147483647 -2147483647 -2147483647 -2147483647 -2147483647 -2147483647 -2147483647 -2147483647 -2147483647 -2147483647 -2147483647 -2147483647 -2147483647 -2147483647 -2147483647 -2147483647 -2147483647 -2147483647 -2147483647 -2147483647 -2147483647 -2147483647 -2147483647 -2147483647 -2147483647 -2147483647 -2147483647 -2147483647 -2147483647 -2147483647 -2147483647 -2147483647 -2147483647 -2147483647 -2147483647 -2147483647 -2147483647 -2147483647 -2147483647 -2147483647 -2147483647 -2147483647 -2147483647 -2147483647 -2147483647 -2147483647 -2147483647 -2147483647 -2147483647 -2147483647 -2147483647 -2147483647 -2147483647 -2147483647 -2147483647 -2147483647 -2147483647 -2147483647 -2147483647 -2147483647 -2147483647 -2147483647 -2147483647 -2147483647 -2147483647 -2147483647 -2147483647 -2147483647 -2147483647 -2147483647 -2147483647 -2147483647 -2147483647 -2147483647 -2147483647 -2147483647 -2147483647 -2147483647
92 109 115 103 97 131 135 124 125 127 130 163 166 164 167 167 167 167 167 167 169 171 173 174 200 171 199 201 201 199 201 199 197 198 195 189 191 193 192 195 198 191 178 149 148 145 163 155 166 170 169 172 169 165 167 164 165 163 164 163 163 162 163 162 163 163 163 181 178 175 174 174 172 170 180 179 180 180 182 184 185 188 188 189 186 188 190 191 151 150 151 149 150 150 147 159 161 183 161 158 158 156 159 149 156 155 152 152 156 160 148 148 153 157 156 154 164 161 155 152 151 159 163 160 157 161 201 206 205 205 205 172 174 174 174 188 174 174 176 190 177 178 178 178 179 179 179 178 177 176 173 171 168 167 168 170 170 174 174 174 -2147483647 -2147483647 -2147483647 -2147483647 -2147483647 -2147483647 -2147483647 -2147483647 -2147483647 -2147483647 -2147483647 -2147483647 -2147483647 -2147483647 -2147483647 -2147483647 -2147483647 -2147483647 -2147483647 -2147483647 -2147483647 -2147483647 -2147483647 -2147483647 -2147483647 -2147483647 -2147483647 -2147483647 -2147483647 -2147483647 -2147483647 -2147483647 -2147483647 -2147483647 -2147483647 -2147483647 -2147483647 -2147483647 -2147483647 -2147483647 -2147483647 -2147483647 -2147483647 -2147483647 -2147483647 -2147483647 -2147483647 -2147483647 -2147483647 -2147483647 -2147483647 -2147483647 -2147483647 -2147483647 -2147483647 -2147483647 -2147483647 -2147483647 -2147483647 -2147483647 -2147483647 -2147483647 -2147483647 -2147483647 -2147483647 -2147483647 -2147483647 -2147483647 -2147483647 -2147483647 -2147483647 -2147483647 -2147483647 -2147483647 -2147483647 -2147483647 -2147483647 -2147483647 -2147483647 -2147483647
104 95 110 117 115 141 137 134 126 123 124 124 162 157 155 153 149 146 148 149 155 168 173 172 171 171 197 199 195 197 195 199 200 201 201 202 201 201 200 200 201 202 200 176 172 169 165 161 164 163 164 167 167 168 164 164 162 162 161 160 162 158 157 159 159 159 158 159 129 129 131 133 134 133 132 174 182 184 179 179 174 172 178 184 184 186 162 130 162 158 143 146 132 135 133 132 135 136 136 149 148 147 146 147 138 149 143 147 151 142 148 150 153 153 155 157 152 151 150 160 151 151 155 162 165 163 161 171 174 176 174 174 172 172 173 174 174 174 176 -2147483647 -2147483647 -2147483647 -2147483647 -2147483647 -2147483647 -2147483647 -2147483647 -2147483647 -2147483647 179 177 176 175 175 172 173 174 175 -2147483647 -2147483647 -2147483647 -2147483647 -2147483647 -2147483647 -2147483647 -2147483647 -2147483647 -2147483647 -2147483647 -2147483647 -2147483647 -2147483647 -2147483647 -2147483647 -2147483647 -2147483647 -2147483647 -2147483647 -2147483647 -2147483647 -2147483647 -2147483647 -2147483647 -2147483647 -2147483647 -2147483647 -2147483647 -2147483647 -2147483647 -2147483647 -2147483647 -2147483647 -2147483647 -2147483647 -2147483647 -2147483647 -2147483647 -2147483647 -2147483647 -2147483647 -2147483647 -2147483647 -2147483647 -2147483647 -2147483647 -2147483647 -2147483647 -2147483647 -2147483647 -2147483647 -2147483647 -2147483647 -2147483647 -2147483647 -2147483647 -2147483647 -2147483647 -2147483647 -2147483647 -2147483647 -2147483647 -2147483647 -2147483647 -2147483647 -2147483647 -2147483647 -2147483647 -2147483647 -2147483647 -2147483647 -2147483647 -2147483647 -2147483647 -2147483647 -2147483647 -2147483647 -2147483647 -2147483647 -2147483647 -2147483647
118 116 111 109 117 143 141 139 134 122 117 122 129 155 150 152 151 154 153 156 165 171 170 167 165 167 169 197 194 195 194 192 194 197 196 198 196 196 200 201 197 201 178 174 168 161 158 155 159 157 155 162 162 162 161 157 157 152 155 153 158 160 159 155 170 169 166 169 165 169 169 167 129 131 132 138 140 134 132 180 129 124 179 179 128 179 180 128 128 130 129 130 132 132 133 133 133 131 133 132 133 136 138 140 139 137 134 149 136 139 142 142 144 148 145 152 158 156 154 151 149 156 155 156 157 164 167 169 171 174 174 173 175 173 172 173 174 -2147483647 -2147483647 -2147483647 -2147483647 -2147483647 -2147483647 -2147483647 -2147483647 -2147483647 -2147483647 -2147483647 -2147483647 -2147483647 -2147483647 -2147483647 -2147483647 -2147483647 -2147483647 -2147483647 -2147483647 -2147483647 -2147483647 -2147483647 -2147483647 -2147483647 -2147483647 -2147483647 -2147483647 -2147483647 -2147483647 -2147483647 -2147483647 -2147483647 -2147483647 -2147483647 -2147483647 -2147483647 -2147483647 -2147483647 -2147483647 -2147483647 -2147483647 -2147483647 -2147483647 -2147483647 -2147483647 -2147483647 -2147483647 -2147483647 -2147483647 -2147483647 -2147483647 -2147483647 -2147483647 -2147483647 -2147483647 -2147483647 -2147483647 -2147483647 -2147483647 -2147483647 -2147483647 -2147483647 -2147483647 -2147483647 -2147483647 -2147483647 -2147483647 -2147483647 -2147483647 -2147483647 -2147483647 -2147483647 -2147483647 -2147483647 -2147483647 -2147483647 -2147483647 -2147483647 -2147483647 -2147483647 -2147483647 -2147483647 -2147483647 -2147483647 -2147483647 -2147483647 -2147483647 -2147483647 -2147483647 -2147483647 -2147483647 -2147483647 -2147483647 -2147483647 -2147483647 -2147483647 -2147483647 -2147483647 -2147483647 -2147483647 -2147483647 -2147483647
151 121 118 106 98 144 145 141 140 137 126 126 129 155 153 159 160 162 164 168 169 169 168 165 165 166 169 168 167 167 193 191 196 194 194 195 197 198 149 179 199 173 165 162 159 153 148 147 148 150 150 147 153 152 154 151 155 150 154 152 150 156 156 156 164 158 131 126 127 129 136 127 132 137 134 137 139 141 141 139 140 140 137 138 135 133 126 120 146 122 119 125 126 129 128 130 130 128 129 131 134 135 137 135 134 134 135 133 136 138 140 138 138 139 145 148 153 156 153 153 156 154 148 159 155 158 160 164 166 167 170 172 173 173 173 173 -2147483647 -2147483647 -2147483647 -2147483647 -2147483647 -2147483647 -2147483647 -2147483647 -2147483647 -2147483647 -2147483647 -2147483647 -2147483647 -2147483647 -2147483647 -2147483647 -2147483647 -2147483647 -2147483647 -2147483647 -2147483647 -2147483647 -2147483647 -2147483647 -2147483647 -2147483647 -2147483647 -2147483647 -2147483647 -2147483647 -2147483647 -2147483647 -2147483647 -2147483647 -2147483647 -2147483647 -2147483647 -2147483647 -2147483647 -2147483647 -2147483647 -2147483647 -2147483647 -2147483647 -2147483647 -2147483647 -2147483647 -2147483647 -2147483647 -2147483647 -2147483647 -2147483647 -2147483647 -2147483647 -2147483647 -2147483647 -2147483647 -2147483647 -2147483647 -2147483647 -2147483647 -2147483647 -2147483647 -2147483647 -2147483647 -2147483647 -2147483647 -2147483647 -2147483647 -2147483647 -2147483647 -2147483647 -2147483647 -2147483647 -2147483647 -2147483647 -2147483647 -2147483647 -2147483647 -2147483647 -2147483647 -2147483647 -2147483647 -2147483647 -2147483647 -2147483647 -2147483647 -2147483647 -2147483647 -2147483647 -2147483647 -2147483647 -2147483647 -2147483647 -2147483647 -2147483647 -2147483647 -2147483647 -2147483647 -2147483647 -2147483647 -2147483647 -2147483647 -2147483647
121 116 120 117 112 100 106 141 141 141 133 127 128 128 165 168 171 170 163 151 141 142 156 163 167 167 166 166 167 169 192 193 194 192 193 198 147 200 149 152 147 171 161 162 157 156 158 160 156 153 160 152 157 142 154 148 152 151 149 151 159 153 164 160 168 164 137 138 141 139 141 137 139 138 137 137 138 140 141 141 141 140 135 131 128 131 128 132 128 126 127 122 120 121 124 124 126 128 133 134 131 131 133 133 137 139 137 138 136 135 137 137 136 140 141 145 148 153 156 157 156 151 151 149 149 160 160 162 163 164 164 166 168 171 172 173 -2147483647 -2147483647 -2147483647 -2147483647 -2147483647 -2147483647 -2147483647 -2147483647 -2147483647 -2147483647 -2147483647 -2147483647 -2147483647 -2147483647 -2147483647 -2147483647 -2147483647 -2147483647 -2147483647 -2147483647 -2147483647 -2147483647 -2147483647 -2147483647 -2147483647 -2147483647 -2147483647 -2147483647 -2147483647 -2147483647 -2147483647 -2147483647 -2147483647 -2147483647 -2147483647 -2147483647 -2147483647 -2147483647 -2147483647 -2147483647 -2147483647 -2147483647 -2147483647 -2147483647 -2147483647 -2147483647 -2147483647 -2147483647 -2147483647 -2147483647 -2147483647 -2147483647 -2147483647 -2147483647 -2147483647 -2147483647 -2147483647 -2147483647 -2147483647 -2147483647 -2147483647 -2147483647 -2147483647 -2147483647 -2147483647 -2147483647 -2147483647 -2147483647 -2147483647 -2147483647 -2147483647 -2147483647 -2147483647 -2147483647 -2147483647 -2147483647 -2147483647 -2147483647 -2147483647 -2147483647 -2147483647 -2147483647 -2147483647 -2147483647 -2147483647 -2147483647 -2147483647 -2147483647 -2147483647 -2147483647 -2147483647 -2147483647 -2147483647 -2147483647 -2147483647 -2147483647 -2147483647 -2147483647 -2147483647 -2147483647 -2147483647 -2147483647 -2147483647 -2147483647
123 121 153 152 150 151 136 91 90 128 126 123 128 165 165 160 169 161 148 146 135 137 147 147 155 156 147 151 151 160 161 160 154 153 151 156 159 163 167 144 168 160 165 137 163 163 164 170 169 142 168 165 169 167 168 169 169 167 166 165 169 167 167 170 171 141 142 144 144 143 143 142 142 139 136 137 139 140 139 141 143 143 141 139 139 138 136 137 134 134 133 131 128 127 131 122 123 127 123 128 132 135 138 137 135 136 139 140 141 140 135 134 135 140 142 144 147 148 152 156 157 153 154 152 151 153 152 151 150 163 163 164 166 155 157 -2147483647 -2147483647 -2147483647 -2147483647 -2147483647 -2147483647 -2147483647 -2147483647 -2147483647 -2147483647 -2147483647 -2147483647 -2147483647 -2147483647 -2147483647 -2147483647 -2147483647 -2147483647 -2147483647 -2147483647 -2147483647 -2147483647 -2147483647 -2147483647 -2147483647 -2147483647 -2147483647 -2147483647 -2147483647 -2147483647 -2147483647 -2147483647 -2147483647 -2147483647 -2147483647 -2147483647 -2147483647 -2147483647 -2147483647 -2147483647 -2147483647 -2147483647 -2147483647 -2147483647 -2147483647 -2147483647 -2147483647 -2147483647 -2147483647 -2147483647 -2147483647 -2147483647 -2147483647 -2147483647 -2147483647 -2147483647 -2147483647 -2147483647 -2147483647 -2147483647 -2147483647 -2147483647 -2147483647 -2147483647 -2147483647 -2147483647 -2147483647 -2147483647 -2147483647 -2147483647 -2147483647 -2147483647 -2147483647 -2147483647 -2147483647 -2147483647 -2147483647 -2147483647 -2147483647 -2147483647 -2147483647 -2147483647 -2147483647 -2147483647 -2147483647 -2147483647 -2147483647 -2147483647 -2147483647 -2147483647 -2147483647 -2147483647 -2147483647 -2147483647 -2147483647 -2147483647 -2147483647 -2147483647 -2147483647 -2147483647 -2147483647 -2147483647 -2147483647 -2147483647 -2147483647
121 122 152 154 155 154 152 145 138 133 122 89 127 126 125 126 167 167 159 165 172 168 172 172 172 170 165 163 159 158 148 154 150 149 153 164 166 141 144 150 148 145 149 144 141 141 146 146 145 144 147 146 145 144 143 142 141 193 192 172 174 176 177 147 147 148 148 147 144 143 144 143 144 142 140 139 140 142 143 145 144 143 142 142 142 144 141 139 137 137 136 135 135 135 135 133 134 134 131 131 129 131 131 131 135 139 141 141 141 141 141 139 138 138 142 144 146 151 154 156 158 157 159 159 158 155 154 153 150 150 151 151 152 154 156 157 158 -2147483647 -2147483647 -2147483647 -2147483647 -2147483647 -2147483647 -2147483647 -2147483647 -2147483647 -2147483647 -2147483647 -2147483647 -2147483647 -2147483647 -2147483647 -2147483647 -2147483647 -2147483647 -2147483647 -2147483647 -2147483647 -2147483647 -2147483647 -2147483647 -2147483647 -2147483647 -2147483647 -2147483647 -2147483647 -2147483647 -2147483647 -2147483647 -2147483647 -2147483647 -2147483647 -2147483647 -2147483647 -2147483647 -2147483647 -2147483647 -2147483647 -2147483647 -2147483647 -2147483647 -2147483647 -2147483647 -2147483647 -2147483647 -2147483647 -2147483647 -2147483647 -2147483647 -2147483647 -2147483647 -2147483647 -2147483647 -2147483647 -2147483647 -2147483647 -2147483647 -2147483647 -2147483647 -2147483647 -2147483647 -2147483647 -2147483647 -2147483647 -2147483647 -2147483647 -2147483647 -2147483647 -2147483647 -2147483647 -2147483647 -2147483647 -2147483647 -2147483647 -2147483647 -2147483647 -2147483647 -2147483647 -2147483647 -2147483647 -2147483647 -2147483647 -2147483647 -2147483647 -2147483647 -2147483647 -2147483647 -2147483647 -2147483647 -2147483647 -2147483647 -2147483647 -2147483647 -2147483647 -2147483647 -2147483647 -2147483647 -2147483647 -2147483647 -2147483647
118 117 119 122 153 156 157 155 185 185 186 185 187 188 186 184 182 181 179 175 178 181 180 175 169 166 167 170 173 198 194 150 150 151 148 143 142 147 149 152 150 151 152 146 142 140 143 146 149 150 148 152 147 147 143 143 143 142 172 173 176 151 -2147483647 150 147 146 150 149 148 144 146 145 146 143 141 140 140 141 142 145 147 148 148 -2147483647 -2147483647 -2147483647 -2147483647 -2147483647 -2147483647 -2147483647 140 136 135 136 135 136 138 138 138 139 140 139 138 139 138 136 137 140 142 144 144 145 144 145 145 145 147 149 154 -2147483647 -2147483647 -2147483647 -2147483647 -2147483647 -2147483647 -2147483647 -2147483647 158 156 155 155 155 154 154 155 157 158 -2147483647 -2147483647 -2147483647 -2147483647 -2147483647 -2147483647 -2147483647 -2147483647 -2147483647 -2147483647 -2147483647 -2147483647 -2147483647 -2147483647 -2147483647 -2147483647 -2147483647 -2147483647 -2147483647 -2147483647 -2147483647 -2147483647 -2147483647 -2147483647 -2147483647 -2147483647 -2147483647 -2147483647 -2147483647 -2147483647 -2147483647 -2147483647 -2147483647 -2147483647 -2147483647 -2147483647 -2147483647 -2147483647 -2147483647 -2147483647 -2147483647 -2147483647 -2147483647 -2147483647 -2147483647 -2147483647 -2147483647 -2147483647 -2147483647 -2147483647 -2147483647 -2147483647 -2147483647 -2147483647 -2147483647 -2147483647 -2147483647 -2147483647 -2147483647 -2147483647 -2147483647 -2147483647 -2147483647 -2147483647 -2147483647 -2147483647 -2147483647 -2147483647 -2147483647 -2147483647 -2147483647 -2147483647 -2147483647 -2147483647 -2147483647 -2147483647 -2147483647 -2147483647 -2147483647 -2147483647 -2147483647 -2147483647 -2147483647 -2147483647 -2147483647 -2147483647 -2147483647 -2147483647 -2147483647 -2147483647 -2147483647 -2147483647 -2147483647 -2147483647 -2147483647 -2147483647 -2147483647 -2147483647 -2147483647 -2147483647 -2147483647 -2147483647 -2147483647
109 116 120 123 155 155 158 157 187 188 189 189 190 187 184 180 180 176 175 178 179 181 181 182 177 151 149 151 153 155 154 155 156 150 142 145 146 146 147 147 151 154 154 148 145 143 145 151 153 155 154 155 152 153 148 145 146 146 146 147 -2147483647 -2147483647 -2147483647 -2147483647 -2147483647 -2147483647 -2147483647 -2147483647 145 145 147 145 146 147 144 143 141 141 141 143 145 148 -2147483647 -2147483647 -2147483647 -2147483647 -2147483647 -2147483647 -2147483647 -2147483647 -2147483647 -2147483647 -2147483647 -2147483647 -2147483647 -2147483647 -2147483647 144 141 142 140 141 141 141 142 142 142 141 140 141 144 146 147 148 148 150 151 152 154 -2147483647 -2147483647 -2147483647 -2147483647 -2147483647 -2147483647 -2147483647 -2147483647 -2147483647 -2147483647 -2147483647 -2147483647 -2147483647 -2147483647 158 157 158 -2147483647 -2147483647 -2147483647 -2147483647 -2147483647 -2147483647 -2147483647 -2147483647 -2147483647 -2147483647 -2147483647 -2147483647 -2147483647 -2147483647 -2147483647 -2147483647 -2147483647 -2147483647 -2147483647 -2147483647 -2147483647 -2147483647 -2147483647 -2147483647 -2147483647 -2147483647 -2147483647 -2147483647 -2147483647 -2147483647 -2147483647 -2147483647 -2147483647 -2147483647 -2147483647 -2147483647 -2147483647 -2147483647 -2147483647 -2147483647 -2147483647 -2147483647 -2147483647 -2147483647 -2147483647 -2147483647 -2147483647 -2147483647 -2147483647 -2147483647 -2147483647 -2147483647 -2147483647 -2147483647 -2147483647 -2147483647 -2147483647 -2147483647 -2147483647 -2147483647 -2147483647 -2147483647 -2147483647 -2147483647 -2147483647 -2147483647 -2147483647 -2147483647 -2147483647 -2147483647 -2147483647 -2147483647 -2147483647 -2147483647 -2147483647 -2147483647 -2147483647 -2147483647 -2147483647 -2147483647 -2147483647 -2147483647 -2147483647 -2147483647 -2147483647 -2147483647 -2147483647 -2147483647 -2147483647 -2147483647 -2147483647 -2147483647 -2147483647 -2147483647 -2147483647 -2147483647 -2147483647 -2147483647 -2147483647 -2147483647 -2147483647 -2147483647 -2147483647 -2147483647
120 124 124 153 122 153 155 157 158 185 186 188 189 187 184 181 178 177 180 179 180 182 157 157 156 154 151 150 152 152 155 154 152 152 150 145 148 148 148 149 151 154 152 148 144 143 147 151 153 155 154 155 -2147483647 -2147483647 -2147483647 -2147483647 -2147483647 -2147483647 -2147483647 -2147483647 -2147483647 -2147483647 -2147483647 -2147483647 -2147483647 -2147483647 -2147483647 -2147483647 -2147483647 -2147483647 -2147483647 -2147483647 -2147483647 -2147483647 -2147483647 -2147483647 -2147483647 144 142 142 144 147 -2147483647 -2147483647 -2147483647 -2147483647 -2147483647 -2147483647 -2147483647 -2147483647 -2147483647 -2147483647 -2147483647 -2147483647 -2147483647 -2147483647 -2147483647 -2147483647 -2147483647 -2147483647 -2147483647 -2147483647 146 142 144 144 143 144 144 143 142 143 146 148 150 151 152 154 -2147483647 -2147483647 -2147483647 -2147483647 -2147483647 -2147483647 -2147483647 -2147483647 -2147483647 -2147483647 -2147483647 -2147483647 -2147483647 -2147483647 -2147483647 -2147483647 -2147483647 -2147483647 -2147483647 -2147483647 -2147483647 -2147483647 -2147483647 -2147483647 -2147483647 -2147483647 -2147483647 -2147483647 -2147483647 -2147483647 -2147483647 -2147483647 -2147483647 -2147483647 -2147483647 -2147483647 -2147483647 -2147483647 -2147483647 -2147483647 -2147483647 -2147483647 -2147483647 -2147483647 -2147483647 -2147483647 -2147483647 -2147483647 -2147483647 -2147483647 -2147483647 -2147483647 -2147483647 -2147483647 -2147483647 -2147483647 -2147483647 -2147483647 -2147483647 -2147483647 -2147483647 -2147483647 -2147483647 -2147483647 -2147483647 -2147483647 -2147483647 -2147483647 -2147483647 -2147483647 -2147483647 -2147483647 -2147483647 -2147483647 -2147483647 -2147483647 -2147483647 -2147483647 -2147483647 -2147483647 -2147483647 -2147483647 -2147483647 -2147483647 -2147483647 -2147483647 -2147483647 -2147483647 -2147483647 -2147483647 -2147483647 -2147483647 -2147483647 -2147483647 -2147483647 -2147483647 -2147483647 -2147483647 -2147483647 -2147483647 -2147483647 -2147483647 -2147483647 -2147483647 -2147483647 -2147483647 -2147483647 -2147483647 -2147483647 -2147483647 -2147483647 -2147483647 -2147483647 -2147483647 -2147483647 -2147483647 -2147483647 -2147483647 -2147483647 -2147483647 -2147483647 -2147483647
121 121 124 124 123 152 153 153 157 183 185 188 187 185 183 182 180 179 181 181 181 154 155 156 155 155 155 154 154 155 156 155 155 154 153 144 148 149 150 151 151 154 151 151 150 149 146 145 148 150 155 -2147483647 -2147483647 -2147483647 -2147483647 -2147483647 -2147483647 -2147483647 -2147483647 -2147483647 -2147483647 -2147483647 -2147483647 -2147483647 -2147483647 -2147483647 -2147483647 -2147483647 -2147483647 -2147483647 -2147483647 -2147483647 -2147483647 -2147483647 -2147483647 -2147483647 -2147483647 -2147483647 -2147483647 -2147483647 -2147483647 -2147483647 -2147483647 -2147483647 -2147483647 -2147483647 -2147483647 -2147483647 -2147483647 -2147483647 -2147483647 -2147483647 -2147483647 -2147483647 -2147483647 -2147483647 -2147483647 -2147483647 -2147483647 -2147483647 -2147483647 -2147483647 -2147483647 -2147483647 -2147483647 -2147483647 146 144 143 144 146 146 145 146 148 151 153 -2147483647 -2147483647 -2147483647 -2147483647 -2147483647 -2147483647 -2147483647 -2147483647 -2147483647 -2147483647 -2147483647 -2147483647 -2147483647 -2147483647 -2147483647 -2147483647 -2147483647 -2147483647 -2147483647 -2147483647 -2147483647 -2147483647 -2147483647 -2147483647 -2147483647 -2147483647 -2147483647 -2147483647 -2147483647 -2147483647 -2147483647 -2147483647 -2147483647 -2147483647 -2147483647 -2147483647 -2147483647 -2147483647 -2147483647 -2147483647 -2147483647 -2147483647 -2147483647 -2147483647 -2147483647 -2147483647 -2147483647 -2147483647 -2147483647 -2147483647 -2147483647 -2147483647 -2147483647 -2147483647 -2147483647 -2147483647 -2147483647 -2147483647 -2147483647 -2147483647 -2147483647 -2147483647 -2147483647 -2147483647 -2147483647 -2147483647 -2147483647 -2147483647 -2147483647 -2147483647 -2147483647 -2147483647 -2147483647 -2147483647 -2147483647 -2147483647 -2147483647 -2147483647 -2147483647 -2147483647 -2147483647 -2147483647 -2147483647 -2147483647 -2147483647 -2147483647 -2147483647 -2147483647 -2147483647 -2147483647 -2147483647 -2147483647 -2147483647 -2147483647 -2147483647 -2147483647 -2147483647 -2147483647 -2147483647 -2147483647 -2147483647 -2147483647 -2147483647 -2147483647 -2147483647 -2147483647 -2147483647 -2147483647 -2147483647 -2147483647 -2147483647 -2147483647 -2147483647 -2147483647 -2147483647 -2147483647 -2147483647 -2147483647 -2147483647 -2147483647 -2147483647 -2147483647 -2147483647
119 119 123 122 122 123 151 154 154 156 158 186 187 186 185 184 182 179 180 156 157 156 156 158 156 156 156 156 156 156 157 155 155 154 155 147 146 147 149 150 149 151 150 149 149 148 148 149 150 149 150 153 -2147483647 -2147483647 -2147483647 -2147483647 -2147483647 -2147483647 -2147483647 -2147483647 -2147483647 -2147483647 -2147483647 -2147483647 -2147483647 -2147483647 -2147483647 -2147483647 -2147483647 -2147483647 -2147483647 -2147483647 -2147483647 -2147483647 -2147483647 -2147483647 -2147483647 -2147483647 -2147483647 -2147483647 -2147483647 -2147483647 -2147483647 -2147483647 -2147483647 -2147483647 -2147483647 -2147483647 -2147483647 -2147483647 -2147483647 -2147483647 -2147483647 -2147483647 -2147483647 -2147483647 -2147483647 -2147483647 -2147483647 -2147483647 -2147483647 -2147483647 -2147483647 -2147483647 -2147483647 -2147483647 -2147483647 -2147483647 148 146 148 149 148 148 148 150 146 -2147483647 -2147483647 -2147483647 -2147483647 -2147483647 -2147483647 -2147483647 -2147483647 -2147483647 -2147483647 -2147483647 -2147483647 -2147483647 -2147483647 -2147483647 -2147483647 -2147483647 -2147483647 -2147483647 -2147483647 -2147483647 -2147483647 -2147483647 -2147483647 -2147483647 -2147483647 -2147483647 -2147483647 -2147483647 -2147483647 -2147483647 -2147483647 -2147483647 -2147483647 -2147483647 -2147483647 -2147483647 -2147483647 -2147483647 -2147483647 -2147483647 -2147483647 -2147483647 -2147483647 -2147483647 -2147483647 -2147483647 -2147483647 -2147483647 -2147483647 -2147483647 -2147483647 -2147483647 -2147483647 -2147483647 -2147483647 -2147483647 -2147483647 -2147483647 -2147483647 -2147483647 -2147483647 -2147483647 -2147483647 -2147483647 -2147483647 -2147483647 -2147483647 -2147483647 -2147483647 -2147483647 -2147483647 -2147483647 -2147483647 -2147483647 -2147483647 -2147483647 -2147483647 -2147483647 -2147483647 -2147483647 -2147483647 -2147483647 -2147483647 -2147483647 -2147483647 -2147483647 -2147483647 -2147483647 -2147483647 -2147483647 -2147483647 -2147483647 -2147483647 -2147483647 -2147483647 -2147483647 -2147483647 -2147483647 -2147483647 -2147483647 -2147483647 -2147483647 -2147483647 -2147483647 -2147483647 -2147483647 -2147483647 -2147483647 -2147483647 -2147483647 -2147483647 -2147483647 -2147483647 -2147483647 -2147483647 -2147483647 -2147483647 -2147483647 -2147483647 -2147483647 -2147483647 -2147483647
119 119 120 121 122 121 123 153 156 157 159 160 161 160 158 156 155 154 155 157 158 158 158 158 157 157 157 157 157 157 157 157 157 157 148 148 146 144 144 147 148 150 151 151 152 151 152 154 -2147483647 -2147483647 -2147483647 -2147483647 -2147483647 -2147483647 -2147483647 -2147483647 -2147483647 -2147483647 -2147483647 -2147483647 -2147483647 -2147483647 -2147483647 -2147483647 -2147483647 -2147483647 -2147483647 -2147483647 -2147483647 -2147483647 -2147483647 -2147483647 -2147483647 -2147483647 -2147483647 -2147483647 -2147483647 -2147483647 -2147483647 -2147483647 -2147483647 -2147483647 -2147483647 -2147483647 -2147483647 -2147483647 -2147483647 -2147483647 -2147483647 -2147483647 -2147483647 -2147483647 -2147483647 -2147483647 -2147483647 -2147483647 -2147483647 -2147483647 -2147483647 -2147483647 -2147483647 -2147483647 -2147483647 -2147483647 -2147483647 -2147483647 -2147483647 -2147483647 -2147483647 -2147483647 -2147483647 -2147483647 -2147483647 -2147483647 -2147483647 -2147483647 148 -2147483647 -2147483647 -2147483647 -2147483647 -2147483647 -2147483647 -2147483647 -2147483647 -2147483647 -2147483647 -2147483647 -2147483647 -2147483647 -2147483647 -2147483647 -2147483647 -2147483647 -2147483647 -2147483647 -2147483647 -2147483647 -2147483647 -2147483647 -2147483647 -2147483647 -2147483647 -2147483647 -2147483647 -2147483647 -2147483647 -2147483647 -2147483647 -2147483647 -2147483647 -2147483647 -2147483647 -2147483647 -2147483647 -2147483647 -2147483647 -2147483647 -2147483647 -2147483647 -2147483647 -2147483647 -2147483647 -2147483647 -2147483647 -2147483647 -2147483647 -2147483647 -2147483647 -2147483647 -2147483647 -2147483647 -2147483647 -2147483647 -2147483647 -2147483647 -2147483647 -2147483647 -2147483647 -2147483647 -2147483647 -2147483647 -2147483647 -2147483647 -2147483647 -2147483647 -2147483647 -2147483647 -2147483647 -2147483647 -2147483647 -2147483647 -2147483647 -2147483647 -2147483647 -2147483647 -2147483647 -2147483647 -2147483647 -2147483647 -2147483647 -2147483647 -2147483647 -2147483647 -2147483647 -2147483647 -2147483647 -2147483647 -2147483647 -2147483647 -2147483647 -2147483647 -2147483647 -2147483647 -2147483647 -2147483647 -2147483647 -2147483647 -2147483647 -2147483647 -2147483647 -2147483647 -2147483647 -2147483647 -2147483647 -2147483647 -2147483647 -2147483647 -2147483647 -2147483647 -2147483647 -2147483647 -2147483647 -2147483647 -2147483647 -2147483647 -2147483647 -2147483647 -2147483647 -2147483647
122 120 122 123 124 123 124 154 156 156 157 158 161 161 160 157 157 156 158 158 158 159 159 159 159 157 157 155 156 157 159 159 157 157 149 148 148 147 147 146 146 150 155 155 153 153 157 -2147483647 -2147483647 -2147483647 -2147483647 -2147483647 -2147483647 -2147483647 -2147483647 -2147483647 -2147483647 -2147483647 -2147483647 -2147483647 -2147483647 -2147483647 -2147483647 -2147483647 -2147483647 -2147483647 -2147483647 -2147483647 -2147483647 -2147483647 -2147483647 -2147483647 -2147483647 -2147483647 -2147483647 -2147483647 -2147483647 -2147483647 -2147483647 -2147483647 -2147483647 -2147483647 -2147483647 -2147483647 -2147483647 -2147483647 -2147483647 -2147483647 -2147483647 -2147483647 -2147483647 -2147483647 -2147483647 -2147483647 -2147483647 -2147483647 -2147483647 -2147483647 -2147483647 -2147483647 -2147483647 -2147483647 -2147483647 -2147483647 -2147483647 -2147483647 -2147483647 -2147483647 -2147483647 -2147483647 -2147483647 -2147483647 -2147483647 -2147483647 -2147483647 -2147483647 -2147483647 -2147483647 -2147483647 -2147483647 -2147483647 -2147483647 -2147483647 -2147483647 -2147483647 -2147483647 -2147483647 -2147483647 -2147483647 -2147483647 -2147483647 -2147483647 -2147483647 -2147483647 -2147483647 -2147483647 -2147483647 -2147483647 -2147483647 -2147483647 -2147483647 -2147483647 -2147483647 -2147483647 -2147483647 -2147483647 -2147483647 -2147483647 -2147483647 -2147483647 -2147483647 -2147483647 -2147483647 -2147483647 -2147483647 -2147483647 -2147483647 -2147483647 -2147483647 -2147483647 -2147483647 -2147483647 -2147483647 -2147483647 -2147483647 -2147483647 -2147483647 -2147483647 -2147483647 -2147483647 -2147483647 -2147483647 -2147483647 -2147483647 -2147483647 -2147483647 -2147483647 -2147483647 -2147483647 -2147483647 -2147483647 -2147483647 -2147483647 -2147483647 -2147483647 -2147483647 -2147483647 -2147483647 -2147483647 -2147483647 -2147483647 -2147483647 -2147483647 -2147483647 -2147483647 -2147483647 -2147483647 -2147483647 -2147483647 -2147483647 -2147483647 -2147483647 -2147483647 -2147483647 -2147483647 -2147483647 -2147483647 -2147483647 -2147483647 -2147483647 -2147483647 -2147483647 -2147483647 -2147483647 -2147483647 -2147483647 -2147483647 -2147483647 -2147483647 -2147483647 -2147483647 -2147483647 -2147483647 -2147483647 -2147483647 -2147483647 -2147483647 -2147483647 -2147483647 -2147483647 -2147483647 -2147483647 -2147483647 -2147483647 -2147483647 -2147483647 -2147483647 -2147483647 -2147483647 -2147483647
124 125 125 127 126 127 126 126 153 153 154 156 159 161 162 159 160 159 160 160 160 157 155 155 160 155 152 153 154 154 154 156 159 150 149 147 146 146 145 145 145 144 148 152 154 153 154 -2147483647 -2147483647 -2147483647 -2147483647 -2147483647 -2147483647 -2147483647 -2147483647 -2147483647 -2147483647 -2147483647 -2147483647 -2147483647 -2147483647 -2147483647 -2147483647 -2147483647 -2147483647 -2147483647 -2147483647 -2147483647 -2147483647 -2147483647 -2147483647 -2147483647 -2147483647 -2147483647 -2147483647 -2147483647 -2147483647 -2147483647 -2147483647 -2147483647 -2147483647 -2147483647 -2147483647 -2147483647 -2147483647 -2147483647 -2147483647 -2147483647 -2147483647 -2147483647 -2147483647 -2147483647 -2147483647 -2147483647 -2147483647 -2147483647 -2147483647 -2147483647 -2147483647 -2147483647 -2147483647 -2147483647 -2147483647 -2147483647 -2147483647 -2147483647 -2147483647 -2147483647 -2147483647 -2147483647 -2147483647 -2147483647 -2147483647 -2147483647 -2147483647 -2147483647 -2147483647 -2147483647 -2147483647 -2147483647 -2147483647 -2147483647 -2147483647 -2147483647 -2147483647 -2147483647 -2147483647 -2147483647 -2147483647 -2147483647 -2147483647 -2147483647 -2147483647 -2147483647 -2147483647 -2147483647 -2147483647 -2147483647 -2147483647 -2147483647 -2147483647 -2147483647 -2147483647 -2147483647 -2147483647 -2147483647 -2147483647 -2147483647 -2147483647 -2147483647 -2147483647 -2147483647 -2147483647 -2147483647 -2147483647 -2147483647 -2147483647 -2147483647 -2147483647 -2147483647 -2147483647 -2147483647 -2147483647 -2147483647 -2147483647 -2147483647 -2147483647 -2147483647 -2147483647 -2147483647 -2147483647 -2147483647 -2147483647 -2147483647 -2147483647 -2147483647 -2147483647 -2147483647 -2147483647 -2147483647 -2147483647 -2147483647 -2147483647 -2147483647 -2147483647 -2147483647 -2147483647 -2147483647 -2147483647 -2147483647 -2147483647 -2147483647 -2147483647 -2147483647 -2147483647 -2147483647 -2147483647 -2147483647 -2147483647 -2147483647 -2147483647 -2147483647 -2147483647 -2147483647 -2147483647 -2147483647 -2147483647 -2147483647 -2147483647 -2147483647 -2147483647 -2147483647 -2147483647 -2147483647 -2147483647 -2147483647 -2147483647 -2147483647 -2147483647 -2147483647 -2147483647 -2147483647 -2147483647 -2147483647 -2147483647 -2147483647 -2147483647 -2147483647 -2147483647 -2147483647 -2147483647 -2147483647 -2147483647 -2147483647 -2147483647 -2147483647 -2147483647 -2147483647 -2147483647 -2147483647
123 125 127 129 130 131 131 129 155 156 155 157 155 153 160 161 161 161 160 160 160 158 157 158 158 155 154 154 153 152 152 154 157 160 161 151 151 149 148 144 142 144 148 150 154 155 -2147483647 -2147483647 -2147483647 -2147483647 -2147483647 -2147483647 -2147483647 -2147483647 -2147483647 -2147483647 -2147483647 -2147483647 -2147483647 -2147483647 -2147483647 -2147483647 -2147483647 -2147483647 -2147483647 -2147483647 -2147483647 -2147483647 -2147483647 -2147483647 -2147483647 -2147483647 -2147483647 -2147483647 -2147483647 -2147483647 -2147483647 -2147483647 -2147483647 -2147483647 -2147483647 -2147483647 -2147483647 -2147483647 -2147483647 -2147483647 -2147483647 -2147483647 -2147483647 -2147483647 -2147483647 -2147483647 -2147483647 -2147483647 -2147483647 -2147483647 -2147483647 -2147483647 -2147483647 -2147483647 -2147483647 -2147483647 -2147483647 -2147483647 -2147483647 -2147483647 -2147483647 -2147483647 -2147483647 -2147483647 -2147483647 -2147483647 -2147483647 -2147483647 -2147483647 -2147483647 -2147483647 -2147483647 -2147483647 -2147483647 -2147483647 -2147483647 -2147483647 -2147483647 -2147483647 -2147483647 -2147483647 -2147483647 -2147483647 -2147483647 -2147483647 -2147483647 -2147483647 -2147483647 -2147483647 -2147483647 -2147483647 -2147483647 -2147483647 -2147483647 -2147483647 -2147483647 -2147483647 -2147483647 -2147483647 -2147483647 -2147483647 -2147483647 -2147483647 -2147483647 -2147483647 -2147483647 -2147483647 -2147483647 -2147483647 -2147483647 -2147483647 -2147483647 -2147483647 -2147483647 -2147483647 -2147483647 -2147483647 -2147483647 -2147483647 -2147483647 -2147483647 -2147483647 -2147483647 -2147483647 -2147483647 -2147483647 -2147483647 -2147483647 -2147483647 -2147483647 -2147483647 -2147483647 -2147483647 -2147483647 -2147483647 -2147483647 -2147483647 -2147483647 -2147483647 -2147483647 -2147483647 -2147483647 -2147483647 -2147483647 -2147483647 -2147483647 -2147483647 -2147483647 -2147483647 -2147483647 -2147483647 -2147483647 -2147483647 -2147483647 -2147483647 -2147483647 -2147483647 -2147483647 -2147483647 -2147483647 -2147483647 -2147483647 -2147483647 -2147483647 -2147483647 -2147483647 -2147483647 -2147483647 -2147483647 -2147483647 -2147483647 -2147483647 -2147483647 -2147483647 -2147483647 -2147483647 -2147483647 -2147483647 -2147483647 -2147483647 -2147483647 -2147483647 -2147483647 -2147483647 -2147483647 -2147483647 -2147483647 -2147483647 -2147483647 -2147483647 -2147483647 -2147483647 -2147483647 -2147483647
124 126 128 130 131 133 133 133 132 155 154 154 155 149 150 152 154 158 160 161 161 160 -2147483647 -2147483647 -2147483647 -2147483647 162 158 157 155 156 155 157 161 164 -2147483647 -2147483647 -2147483647 154 153 149 151 154 154 -2147483647 -2147483647 -2147483647 -2147483647 -2147483647 -2147483647 -2147483647 -2147483647 -2147483647 -2147483647 -2147483647 -2147483647 -2147483647 -2147483647 -2147483647 -2147483647 -2147483647 -2147483647 -2147483647 -2147483647 -2147483647 -2147483647 -2147483647 -2147483647 -2147483647 -2147483647 -2147483647 -2147483647 -2147483647 -2147483647 -2147483647 -2147483647 -2147483647 -2147483647 -2147483647 -2147483647 -2147483647 -2147483647 -2147483647 -2147483647 -2147483647 -2147483647 -2147483647 -2147483647 -2147483647 -2147483647 -2147483647 -2147483647 -2147483647 -2147483647 -2147483647 -2147483647 -2147483647 -2147483647 -2147483647 -2147483647 -2147483647 -2147483647 -2147483647 -2147483647 -2147483647 -2147483647 -2147483647 -2147483647 -2147483647 -2147483647 -2147483647 -2147483647 -2147483647 -2147483647 -2147483647 -2147483647 -2147483647 -2147483647 -2147483647 -2147483647 -2147483647 -2147483647 -2147483647 -2147483647 -2147483647 -2147483647 -2147483647 -2147483647 -2147483647 -2147483647 -2147483647 -2147483647 -2147483647 -2147483647 -2147483647 -2147483647 -2147483647 -2147483647 -2147483647 -2147483647 -2147483647 -2147483647 -2147483647 -2147483647 -2147483647 -2147483647 -2147483647 -2147483647 -2147483647 -2147483647 -2147483647 -2147483647 -2147483647 -2147483647 -2147483647 -2147483647 -2147483647 -2147483647 -2147483647 -2147483647 -2147483647 -2147483647 -2147483647 -2147483647 -2147483647 -2147483647 -2147483647 -2147483647 -2147483647 -2147483647 -2147483647 -2147483647 -2147483647 -2147483647 -2147483647 -2147483647 -2147483647 -2147483647 -2147483647 -2147483647 -2147483647 -2147483647 -2147483647 -2147483647 -2147483647 -2147483647 -2147483647 -2147483647 -2147483647 -2147483647 -2147483647 -2147483647 -2147483647 -2147483647 -2147483647 -2147483647 -2147483647 -2147483647 -2147483647 -2147483647 -2147483647 -2147483647 -2147483647 -2147483647 -2147483647 -2147483647 -2147483647 -2147483647 -2147483647 -2147483647 -2147483647 -2147483647 -2147483647 -2147483647 -2147483647 -2147483647 -2147483647 -2147483647 -2147483647 -2147483647 -2147483647 -2147483647 -2147483647 -2147483647 -2147483647 -2147483647 -2147483647 -2147483647 -2147483647 -2147483647 -2147483647 -2147483647 -2147483647 -2147483647 -2147483647 -2147483647 -2147483647 -2147483647 -2147483647 -2147483647
129 129 127 130 133 132 130 130 133 158 159 159 158 156 156 154 153 158 157 156 159 -2147483647 -2147483647 -2147483647 -2147483647 -2147483647 -2147483647 -2147483647 -2147483647 163 157 157 162 -2147483647 -2147483647 -2147483647 -2147483647 -2147483647 -2147483647 -2147483647 -2147483647 -2147483647 -2147483647 -2147483647 -2147483647 -2147483647 -2147483647 -2147483647 -2147483647 -2147483647 -2147483647 -2147483647 -2147483647 -2147483647 -2147483647 -2147483647 -2147483647 -2147483647 -2147483647 -2147483647 -2147483647 -2147483647 -2147483647 -2147483647 -2147483647 -2147483647 -2147483647 -2147483647 -2147483647 -2147483647 -2147483647 -2147483647 -2147483647 -2147483647 -2147483647 -2147483647 -2147483647 -2147483647 -2147483647 -2147483647 -2147483647 -2147483647 -2147483647 -2147483647 -2147483647 -2147483647 -2147483647 -2147483647 -2147483647 -2147483647 -2147483647 -2147483647 -2147483647 -2147483647 -2147483647 -2147483647 -2147483647 -2147483647 -2147483647 -2147483647 -2147483647 -2147483647 -2147483647 -2147483647 -2147483647 -2147483647 -2147483647 -2147483647 -2147483647 -2147483647 -2147483647 -2147483647 -2147483647 -2147483647 -2147483647 -2147483647 -2147483647 -2147483647 -2147483647 -2147483647 -2147483647 -2147483647 -2147483647 -2147483647 -2147483647 -2147483647 -2147483647 -2147483647 -2147483647 -2147483647 -2147483647 -2147483647 -2147483647 -2147483647 -2147483647 -2147483647 -2147483647 -2147483647 -2147483647 -2147483647 -2147483647 -2147483647 -2147483647 -2147483647 -2147483647 -2147483647 -2147483647 -2147483647 -2147483647 -2147483647 -2147483647 -2147483647 -2147483647 -2147483647 -2147483647 -2147483647 -2147483647 -2147483647 -2147483647 -2147483647 -2147483647 -2147483647 -2147483647 -2147483647 -2147483647 -2147483647 -2147483647 -2147483647 -2147483647 -2147483647 -2147483647 -2147483647 -2147483647 -2147483647 -2147483647 -2147483647 -2147483647 -2147483647 -2147483647 -2147483647 -2147483647 -2147483647 -2147483647 -2147483647 -2147483647 -2147483647 -2147483647 -2147483647 -2147483647 -2147483647 -2147483647 -2147483647 -2147483647 -2147483647 -2147483647 -2147483647 -2147483647 -2147483647 -2147483647 -2147483647 -2147483647 -2147483647 -2147483647 -2147483647 -2147483647 -2147483647 -2147483647 -2147483647 -2147483647 -2147483647 -2147483647 -2147483647 -2147483647 -2147483647 -2147483647 -2147483647 -2147483647 -2147483647 -2147483647 -2147483647 -2147483647 -2147483647 -2147483647 -2147483647 -2147483647 -2147483647 -2147483647 -2147483647 -2147483647 -2147483647 -2147483647 -2147483647 -2147483647 -2147483647 -2147483647 -2147483647 -2147483647 -2147483647 -2147483647 -2147483647
131 131 131 130 131 132 134 136 137 161 161 160 160 160 -2147483647 -2147483647 -2147483647 -2147483647 162 160 160 -2147483647 -2147483647 -2147483647 -2147483647 -2147483647 -2147483647 -2147483647 -2147483647 -2147483647 -2147483647 -2147483647 -2147483647 -2147483647 -2147483647 -2147483647 -2147483647 -2147483647 -2147483647 -2147483647 -2147483647 -2147483647 -2147483647 -2147483647 -2147483647 -2147483647 -2147483647 -2147483647 -2147483647 -2147483647 -2147483647 -2147483647 -2147483647 -2147483647 -2147483647 -2147483647 -2147483647 -2147483647 -2147483647 -2147483647 -2147483647 -2147483647 -2147483647 -2147483647 -2147483647 -2147483647 -2147483647 -2147483647 -2147483647 -2147483647 -2147483647 -2147483647 -2147483647 -2147483647 -2147483647 -2147483647 -2147483647 -2147483647 -2147483647 -2147483647 -2147483647 -2147483647 -2147483647 -2147483647 -2147483647 -2147483647 -2147483647 -2147483647 -2147483647 -2147483647 -2147483647 -2147483647 -2147483647 -2147483647 -2147483647 -2147483647 -2147483647 -2147483647 -2147483647 -2147483647 -2147483647 -2147483647 -2147483647 -2147483647 -2147483647 -2147483647 -2147483647 -2147483647 -2147483647 -2147483647 -2147483647 -2147483647 -2147483647 -2147483647 -2147483647 -2147483647 -2147483647 -2147483647 -2147483647 -2147483647 -2147483647 -2147483647 -2147483647 -2147483647 -2147483647 -2147483647 -2147483647 -2147483647 -2147483647 -2147483647 -2147483647 -2147483647 -2147483647 -2147483647 -2147483647 -2147483647 -2147483647 -2147483647 -2147483647 -2147483647 -2147483647 -2147483647 -2147483647 -2147483647 -2147483647 -2147483647 -2147483647 -2147483647 -2147483647 -2147483647 -2147483647 -2147483647 -2147483647 -2147483647 -2147483647 -2147483647 -2147483647 -2147483647 -2147483647 -2147483647 -2147483647 -2147483647 -2147483647 -2147483647 -2147483647 -2147483647 -2147483647 -2147483647 -2147483647 -2147483647 -2147483647 -2147483647 -2147483647 -2147483647 -2147483647 -2147483647 -2147483647 -2147483647 -2147483647 -2147483647 -2147483647 -2147483647 -2147483647 -2147483647 -2147483647 -2147483647 -2147483647 -2147483647 -2147483647 -2147483647 -2147483647 -2147483647 -2147483647 -2147483647 -2147483647 -2147483647 -2147483647 -2147483647 -2147483647 -2147483647 -2147483647 -2147483647 -2147483647 -2147483647 -2147483647 -2147483647 -2147483647 -2147483647 -2147483647 -2147483647 -2147483647 -2147483647 -2147483647 -2147483647 -2147483647 -2147483647 -2147483647 -2147483647 -2147483647 -2147483647 -2147483647 -2147483647 -2147483647 -2147483647 -2147483647 -2147483647 -2147483647 -2147483647 -2147483647 -2147483647 -2147483647 -2147483647 -2147483647 -2147483647 -2147483647 -2147483647 -2147483647 -2147483647 -2147483647 -2147483647
128 132 131 132 131 134 136 137 137 161 161 -2147483647 -2147483647 -2147483647 -2147483647 -2147483647 -2147483647 -2147483647 -2147483647 -2147483647 -2147483647 -2147483647 -2147483647 -2147483647 -2147483647 -2147483647 -2147483647 -2147483647 -2147483647 -2147483647 -2147483647 -2147483647 -2147483647 -2147483647 -2147483647 -2147483647 -2147483647 -2147483647 -2147483647 -2147483647 -2147483647 -2147483647 -2147483647 -2147483647 -2147483647 -2147483647 -2147483647 -2147483647 -2147483647 -2147483647 -2147483647 -2147483647 -2147483647 -2147483647 -2147483647 -2147483647 -2147483647 -2147483647 -2147483647 -2147483647 -2147483647 -2147483647 -2147483647 -2147483647 -2147483647 -2147483647 -2147483647 -2147483647 -2147483647 -2147483647 -2147483647 -2147483647 -2147483647 -2147483647 -2147483647 -2147483647 -2147483647 -2147483647 -2147483647 -2147483647 -2147483647 -2147483647 -2147483647 -2147483647 -2147483647 -2147483647 -2147483647 -2147483647 -2147483647 -2147483647 -2147483647 -2147483647 -2147483647 -2147483647 -2147483647 -2147483647 -2147483647 -2147483647 -2147483647 -2147483647 -2147483647 -2147483647 -2147483647 -2147483647 -2147483647 -2147483647 -2147483647 -2147483647 -2147483647 -2147483647 -2147483647 -2147483647 -2147483647 -2147483647 -2147483647 -2147483647 -2147483647 -2147483647 -2147483647 -2147483647 -2147483647 -2147483647 -2147483647 -2147483647 -2147483647 -2147483647 -2147483647 -2147483647 -2147483647 -2147483647 -2147483647 -2147483647 -2147483647 -2147483647 -2147483647 -2147483647 -2147483647 -2147483647 -2147483647 -2147483647 -2147483647 -2147483647 -2147483647 -2147483647 -2147483647 -2147483647 -2147483647 -2147483647 -2147483647 -2147483647 -2147483647 -2147483647 -2147483647 -2147483647 -2147483647 -2147483647 -2147483647 -2147483647 -2147483647 -2147483647 -2147483647 -2147483647 -2147483647 -2147483647 -2147483647 -2147483647 -2147483647 -2147483647 -2147483647 -2147483647 -2147483647 -2147483647 -2147483647 -2147483647 -2147483647 -2147483647 -2147483647 -2147483647 -2147483647 -2147483647 -2147483647 -2147483647 -2147483647 -2147483647 -2147483647 -2147483647 -2147483647 -2147483647 -2147483647 -2147483647 -2147483647 -2147483647 -2147483647 -2147483647 -2147483647 -2147483647 -2147483647 -2147483647 -2147483647 -2147483647 -2147483647 -2147483647 -2147483647 -2147483647 -2147483647 -2147483647 -2147483647 -2147483647 -2147483647 -2147483647 -2147483647 -2147483647 -2147483647 -2147483647 -2147483647 -2147483647 -2147483647 -2147483647 -2147483647 -2147483647 -2147483647 -2147483647 -2147483647 -2147483647 -2147483647 -2147483647 -2147483647 -2147483647 -2147483647 -2147483647 -2147483647 -2147483647 -2147483647 -2147483647 -2147483647 -2147483647 -2147483647 -2147483647 -2147483647 -2147483647
128 134 135 135 135 136 137 137 137 160 -2147483647 -2147483647 -2147483647 -2147483647 -2147483647 -2147483647 -2147483647 -2147483647 -2147483647 -2147483647 -2147483647 -2147483647 -2147483647 -2147483647 -2147483647 -2147483647 -2147483647 -2147483647 -2147483647 -2147483647 -2147483647 -2147483647 -2147483647 -2147483647 -2147483647 -2147483647 -2147483647 -2147483647 -2147483647 -2147483647 -2147483647 -2147483647 -2147483647 -2147483647 -2147483647 -2147483647 -2147483647 -2147483647 -2147483647 -2147483647 -2147483647 -2147483647 -2147483647 -2147483647 -2147483647 -2147483647 -2147483647 -2147483647 -2147483647 -2147483647 -2147483647 -2147483647 -2147483647 -2147483647 -2147483647 -2147483647 -2147483647 -2147483647 -2147483647 -2147483647 -2147483647 -2147483647 -2147483647 -2147483647 -2147483647 -2147483647 -2147483647 -2147483647 -2147483647 -2147483647 -2147483647 -2147483647 -2147483647 -2147483647 -2147483647 -2147483647 -2147483647 -2147483647 -2147483647 -2147483647 -2147483647 -2147483647 -2147483647 -2147483647 -2147483647 -2147483647 -2147483647 -2147483647 -2147483647 -2147483647 -2147483647 -2147483647 -2147483647 -2147483647 -2147483647 -2147483647 -2147483647 -2147483647 -2147483647 -2147483647 -2147483647 -2147483647 -2147483647 -2147483647 -2147483647 -2147483647 -2147483647 -2147483647 -2147483647 -2147483647 -2147483647 -2147483647 -2147483647 -2147483647 -2147483647 -2147483647 -2147483647 -2147483647 -2147483647 -2147483647 -2147483647 -2147483647 -2147483647 -2147483647 -2147483647 -2147483647 -2147483647 -2147483647 -2147483647 -2147483647 -2147483647 -2147483647 -2147483647 -2147483647 -2147483647 -2147483647 -2147483647 -2147483647 -2147483647 -2147483647 -2147483647 -2147483647 -2147483647 -2147483647 -2147483647 -2147483647 -2147483647 -2147483647 -2147483647 -2147483647 -2147483647 -2147483647 -2147483647 -2147483647 -2147483647 -2147483647 -2147483647 -2147483647 -2147483647 -2147483647 -2147483647 -2147483647 -2147483647 -2147483647 -2147483647 -2147483647 -2147483647 -2147483647 -2147483647 -2147483647 -2147483647 -2147483647 -2147483647 -2147483647 -2147483647 -2147483647 -2147483647 -2147483647 -2147483647 -2147483647 -2147483647 -2147483647 -2147483647 -2147483647 -2147483647 -2147483647 -2147483647 -2147483647 -2147483647 -2147483647 -2147483647 -2147483647 -2147483647 -2147483647 -2147483647 -2147483647 -2147483647 -2147483647 -2147483647 -2147483647 -2147483647 -2147483647 -2147483647 -2147483647 -2147483647 -2147483647 -2147483647 -2147483647 -2147483647 -2147483647 -2147483647 -2147483647 -2147483647 -2147483647 -2147483647 -2147483647 -2147483647 -2147483647 -2147483647 -2147483647 -2147483647 -2147483647 -2147483647 -2147483647 -2147483647 -2147483647 -2147483647 -2147483647 -2147483647 -2147483647
135 136 136 136 136 137 136 137 137 -2147483647 -2147483647 -2147483647 -2147483647 -2147483647 -2147483647 -2147483647 -2147483647 -2147483647 -2147483647 -2147483647 -2147483647 -2147483647 -2147483647 -2147483647 -2147483647 -2147483647 -2147483647 -2147483647 -2147483647 -2147483647 -2147483647 -2147483647 -2147483647 -2147483647 -2147483647 -2147483647 -2147483647 -2147483647 -2147483647 -2147483647 -2147483647 -2147483647 -2147483647 -2147483647 -2147483647 -2147483647 -2147483647 -2147483647 -2147483647 -2147483647 -2147483647 -2147483647 -2147483647 -2147483647 -2147483647 -2147483647 -2147483647 -2147483647 -2147483647 -2147483647 -2147483647 -2147483647 -2147483647 -2147483647 -2147483647 -2147483647 -2147483647 -2147483647 -2147483647 -2147483647 -2147483647 -2147483647 -2147483647 -2147483647 -2147483647 -2147483647 -2147483647 -2147483647 -2147483647 -2147483647 -2147483647 -2147483647 -2147483647 -2147483647 -2147483647 -2147483647 -2147483647 -2147483647 -2147483647 -2147483647 -2147483647 -2147483647 -2147483647 -2147483647 -2147483647 -2147483647 -2147483647 -2147483647 -2147483647 -2147483647 -2147483647 -2147483647 -2147483647 -2147483647 -2147483647 -2147483647 -2147483647 -2147483647 -2147483647 -2147483647 -2147483647 -2147483647 -2147483647 -2147483647 -2147483647 -2147483647 -2147483647 -2147483647 -2147483647 -2147483647 -2147483647 -2147483647 -2147483647 -2147483647 -2147483647 -2147483647 -2147483647 -2147483647 -2147483647 -2147483647 -2147483647 -2147483647 -2147483647 -2147483647 -2147483647 -2147483647 -2147483647 -2147483647 -2147483647 -2147483647 -2147483647 -2147483647 -2147483647 -2147483647 -2147483647 -2147483647 -2147483647 -2147483647 -2147483647 -2147483647 -2147483647 -2147483647 -2147483647 -2147483647 -2147483647 -2147483647 -2147483647 -2147483647 -2147483647 -2147483647 -2147483647 -2147483647 -2147483647 -2147483647 -2147483647 -2147483647 -2147483647 -2147483647 -2147483647 -2147483647 -2147483647 -2147483647 -2147483647 -2147483647 -2147483647 -2147483647 -2147483647 -2147483647 -2147483647 -2147483647 -2147483647 -2147483647 -2147483647 -2147483647 -2147483647 -2147483647 -2147483647 -2147483647 -2147483647 -2147483647 -2147483647 -2147483647 -2147483647 -2147483647 -2147483647 -2147483647 -2147483647 -2147483647 -2147483647 -2147483647 -2147483647 -2147483647 -2147483647 -2147483647 -2147483647 -2147483647 -2147483647 -2147483647 -2147483647 -2147483647 -2147483647 -2147483647 -2147483647 -2147483647 -2147483647 -2147483647 -2147483647 -2147483647 -2147483647 -2147483647 -2147483647 -2147483647 -2147483647 -2147483647 -2147483647 -2147483647 -2147483647 -2147483647 -2147483647 -2147483647 -2147483647 -2147483647 -2147483647 -2147483647 -2147483647 -2147483647 -2147483647 -2147483647 -2147483647 -2147483647
136 136 137 137 137 137 137 -2147483647 -2147483647 -2147483647 -2147483647 -2147483647 -2147483647 -2147483647 -2147483647 -2147483647 -2147483647 -2147483647 -2147483647 -2147483647 -2147483647 -2147483647 -2147483647 -2147483647 -2147483647 -2147483647 -2147483647 -2147483647 -2147483647 -2147483647 -2147483647 -2147483647 -2147483647 -2147483647 -2147483647 -2147483647 -2147483647 -2147483647 -2147483647 -2147483647 -2147483647 -2147483647 -2147483647 -2147483647 -2147483647 -2147483647 -2147483647 -2147483647 -2147483647 -2147483647 -2147483647 -2147483647 -2147483647 -2147483647 -2147483647 -2147483647 -2147483647 -2147483647 -2147483647 -2147483647 -2147483647 -2147483647 -2147483647 -2147483647 -2147483647 -2147483647 -2147483647 -2147483647 -2147483647 -2147483647 -2147483647 -2147483647 -2147483647 -2147483647 -2147483647 -2147483647 -2147483647 -2147483647 -2147483647 -2147483647 -2147483647 -2147483647 -2147483647 -2147483647 -2147483647 -2147483647 -2147483647 -2147483647 -2147483647 -2147483647 -2147483647 -2147483647 -2147483647 -2147483647 -2147483647 -2147483647 -2147483647 -2147483647 -2147483647 -2147483647 -2147483647 -2147483647 -2147483647 -2147483647 -2147483647 -2147483647 -2147483647 -2147483647 -2147483647 -2147483647 -2147483647 -2147483647 -2147483647 -2147483647 -2147483647 -2147483647 -2147483647 -2147483647 -2147483647 -2147483647 -2147483647 -2147483647 -2147483647 -2147483647 -2147483647 -2147483647 -2147483647 -2147483647 -2147483647 -2147483647 -2147483647 -2147483647 -2147483647 -2147483647 -2147483647 -2147483647 -2147483647 -2147483647 -2147483647 -2147483647 -2147483647 -2147483647 -2147483647 -2147483647 -2147483647 -2147483647 -2147483647 -2147483647 -2147483647 -2147483647 -2147483647 -2147483647 -2147483647 -2147483647 -2147483647 -2147483647 -2147483647 -2147483647 -2147483647 -2147483647 -2147483647 -2147483647 -2147483647 -2147483647 -2147483647 -2147483647 -2147483647 -2147483647 -2147483647 -2147483647 -2147483647 -2147483647 -2147483647 -2147483647 -2147483647 -2147483647 -2147483647 -2147483647 -2147483647 -2147483647 -2147483647 -2147483647 -2147483647 -2147483647 -2147483647 -2147483647 -2147483647 -2147483647 -2147483647 -2147483647 -2147483647 -2147483647 -2147483647 -2147483647 -2147483647 -2147483647 -2147483647 -2147483647 -2147483647 -2147483647 -2147483647 -2147483647 -2147483647 -2147483647 -2147483647 -2147483647 -2147483647 -2147483647 -2147483647 -2147483647 -2147483647 -2147483647 -2147483647 -2147483647 -2147483647 -2147483647 -2147483647 -2147483647 -2147483647 -2147483647 -2147483647 -2147483647 -2147483647 -2147483647 -2147483647 -2147483647 -2147483647 -2147483647 -2147483647 -2147483647 -2147483647 -2147483647 -2147483647 -2147483647 -2147483647 -2147483647 -2147483647 -2147483647 -2147483647 -2147483647
136 137 137 137 137 137 -2147483647 -2147483647 -2147483647 -2147483647 -2147483647 -2147483647 -2147483647 -2147483647 -2147483647 -2147483647 -2147483647 -2147483647 -2147483647 -2147483647 -2147483647 -2147483647 -2147483647 -2147483647 -2147483647 -2147483647 -2147483647 -2147483647 -2147483647 -2147483647 -2147483647 -2147483647 -2147483647 -2147483647 -2147483647 -2147483647 -2147483647 -2147483647 -2147483647 -2147483647 -2147483647 -2147483647 -2147483647 -2147483647 -2147483647 -2147483647 -2147483647 -2147483647 -2147483647 -2147483647 -2147483647 -2147483647 -2147483647 -2147483647 -2147483647 -2147483647 -2147483647 -2147483647 -2147483647 -2147483647 -2147483647 -2147483647 -2147483647 -2147483647 -2147483647 -2147483647 -2147483647 -2147483647 -2147483647 -2147483647 -2147483647 -2147483647 -2147483647 -2147483647 -2147483647 -2147483647 -2147483647 -2147483647 -2147483647 -2147483647 -2147483647 -2147483647 -2147483647 -2147483647 -2147483647 -2147483647 -2147483647 -2147483647 -2147483647 -2147483647 -2147483647 -2147483647 -2147483647 -2147483647 -2147483647 -2147483647 -2147483647 -2147483647 -2147483647 -2147483647 -2147483647 -2147483647 -2147483647 -2147483647 -2147483647 -2147483647 -2147483647 -2147483647 -2147483647 -2147483647 -2147483647 -2147483647 -2147483647 -2147483647 -2147483647 -2147483647 -2147483647 -2147483647 -2147483647 -2147483647 -2147483647 -2147483647 -2147483647 -2147483647 -2147483647 -2147483647 -2147483647 -2147483647 -2147483647 -2147483647 -2147483647 -2147483647 -2147483647 -2147483647 -2147483647 -2147483647 -2147483647 -2147483647 -2147483647 -2147483647 -2147483647 -2147483647 -2147483647 -2147483647 -2147483647 -2147483647 -2147483647 -2147483647 -2147483647 -2147483647 -2147483647 -2147483647 -2147483647 -2147483647 -2147483647 -2147483647 -2147483647 -2147483647 -2147483647 -2147483647 -2147483647 -2147483647 -2147483647 -2147483647 -2147483647 -2147483647 -2147483647 -2147483647 -2147483647 -2147483647 -2147483647 -2147483647 -2147483647 -2147483647 -2147483647 -2147483647 -2147483647 -2147483647 -2147483647 -2147483647 -2147483647 -2147483647 -2147483647 -2147483647 -2147483647 -2147483647 -2147483647 -2147483647 -2147483647 -2147483647 -2147483647 -2147483647 -2147483647 -2147483647 -2147483647 -2147483647 -2147483647 -2147483647 -2147483647 -2147483647 -2147483647 -2147483647 -2147483647 -2147483647 -2147483647 -2147483647 -2147483647 -2147483647 -2147483647 -2147483647 -2147483647 -2147483647 -2147483647 -2147483647 -2147483647 -2147483647 -2147483647 -2147483647 -2147483647 -2147483647 -2147483647 -2147483647 -2147483647 -2147483647 -2147483647 -2147483647 -2147483647 -2147483647 -2147483647 -2147483647 -2147483647 -2147483647 -2147483647 -2147483647 -2147483647 -2147483647 -2147483647 -2147483647 -2147483647 -2147483647
144 144 144 138 -2147483647 -2147483647 -2147483647 -2147483647 -2147483647 -2147483647 -2147483647 -2147483647 -2147483647 -2147483647 -2147483647 -2147483647 -2147483647 -2147483647 -2147483647 -2147483647 -2147483647 -2147483647 -2147483647 -2147483647 -2147483647 -2147483647 -2147483647 -2147483647 -2147483647 -2147483647 -2147483647 -2147483647 -2147483647 -2147483647 -2147483647 -2147483647 -2147483647 -2147483647 -2147483647 -2147483647 -2147483647 -2147483647 -2147483647 -2147483647 -2147483647 -2147483647 -2147483647 -2147483647 -2147483647 -2147483647 -2147483647 -2147483647 -2147483647 -2147483647 -2147483647 -2147483647 -2147483647 -2147483647 -2147483647 -2147483647 -2147483647 -2147483647 -2147483647 -2147483647 -2147483647 -2147483647 -2147483647 -2147483647 -2147483647 -2147483647 -2147483647 -2147483647 -2147483647 -2147483647 -2147483647 -2147483647 -2147483647 -2147483647 -2147483647 -2147483647 -2147483647 -2147483647 -2147483647 -2147483647 -2147483647 -2147483647 -2147483647 -2147483647 -2147483647 -2147483647 -2147483647 -2147483647 -2147483647 -2147483647 -2147483647 -2147483647 -2147483647 -2147483647 -2147483647 -2147483647 -2147483647 -2147483647 -2147483647 -2147483647 -2147483647 -2147483647 -2147483647 -2147483647 -2147483647 -2147483647 -2147483647 -2147483647 -2147483647 -2147483647 -2147483647 -2147483647 -2147483647 -2147483647 -2147483647 -2147483647 -2147483647 -2147483647 -2147483647 -2147483647 -2147483647 -2147483647 -2147483647 -2147483647 -2147483647 -2147483647 -2147483647 -2147483647 -2147483647 -2147483647 -2147483647 -2147483647 -2147483647 -2147483647 -2147483647 -2147483647 -2147483647 -2147483647 -2147483647 -2147483647 -2147483647 -2147483647 -2147483647 -2147483647 -2147483647 -2147483647 -2147483647 -2147483647 -2147483647 -2147483647 -2147483647 -2147483647 -2147483647 -2147483647 -2147483647 -2147483647 -2147483647 -2147483647 -2147483647 -2147483647 -2147483647 -2147483647 -2147483647 -2147483647 -2147483647 -2147483647 -2147483647 -2147483647 -2147483647 -2147483647 -2147483647 -2147483647 -2147483647 -2147483647 -2147483647 -2147483647 -2147483647 -2147483647 -2147483647 -2147483647 -2147483647 -2147483647 -2147483647 -2147483647 -2147483647 -2147483647 -2147483647 -2147483647 -2147483647 -2147483647 -2147483647 -2147483647 -2147483647 -2147483647 -2147483647 -2147483647 -2147483647 -2147483647 -2147483647 -2147483647 -2147483647 -2147483647 -2147483647 -2147483647 -2147483647 -2147483647 -2147483647 -2147483647 -2147483647 -2147483647 -2147483647 -2147483647 -2147483647 -2147483647 -2147483647 -2147483647 -2147483647 -2147483647 -2147483647 -2147483647 -2147483647 -2147483647 -2147483647 -2147483647 -2147483647 -2147483647 -2147483647 -2147483647 -2147483647 -2147483647 -2147483647 -2147483647 -2147483647 -2147483647 -2147483647 -2147483647
144 144 -2147483647 -2147483647 -2147483647 -2147483647 -2147483647 -2147483647 -2147483647 -2147483647 -2147483647 -2147483647 -2147483647 -2147483647 -2147483647 -2147483647 -2147483647 -2147483647 -2147483647 -2147483647 -2147483647 -2147483647 -2147483647 -2147483647 -2147483647 -2147483647 -2147483647 -2147483647 -2147483647 -2147483647 -2147483647 -2147483647 -2147483647 -2147483647 -2147483647 -2147483647 -2147483647 -2147483647 -2147483647 -2147483647 -2147483647 -2147483647 -2147483647 -2147483647 -2147483647 -2147483647 -2147483647 -2147483647 -2147483647 -2147483647 -2147483647 -2147483647 -2147483647 -2147483647 -2147483647 -2147483647 -2147483647 -2147483647 -2147483647 -2147483647 -2147483647 -2147483647 -2147483647 -2147483647 -2147483647 -2147483647 -2147483647 -2147483647 -2147483647 -2147483647 -2147483647 -2147483647 -2147483647 -2147483647 -2147483647 -2147483647 -2147483647 -2147483647 -2147483647 -2147483647 -2147483647 -2147483647 -2147483647 -2147483647 -2147483647 -2147483647 -2147483647 -2147483647 -2147483647 -2147483647 -2147483647 -2147483647 -2147483647 -2147483647 -2147483647 -2147483647 -2147483647 -2147483647 -2147483647 -2147483647 -2147483647 -2147483647 -2147483647 -2147483647 -2147483647 -2147483647 -2147483647 -2147483647 -2147483647 -2147483647 -2147483647 -2147483647 -2147483647 -2147483647 -2147483647 -2147483647 -2147483647 -2147483647 -2147483647 -2147483647 -2147483647 -2147483647 -2147483647 -2147483647 -2147483647 -2147483647 -2147483647 -2147483647 -2147483647 -2147483647 -2147483647 -2147483647 -2147483647 -2147483647 -2147483647 -2147483647 -2147483647 -2147483647 -2147483647 -2147483647 -2147483647 -2147483647 -2147483647 -2147483647 -2147483647 -2147483647 -2147483647 -2147483647 -2147483647 -2147483647 -2147483647 -2147483647 -2147483647 -2147483647 -2147483647 -2147483647 -2147483647 -2147483647 -2147483647 -2147483647 -2147483647 -2147483647 -2147483647 -2147483647 -2147483647 -2147483647 -2147483647 -2147483647 -2147483647 -2147483647 -2147483647 -2147483647 -2147483647 -2147483647 -2147483647 -2147483647 -2147483647 -2147483647 -2147483647 -2147483647 -2147483647 -2147483647 -2147483647 -2147483647 -2147483647 -2147483647 -2147483647 -2147483647 -2147483647 -2147483647 -2147483647 -2147483647 -2147483647 -2147483647 -2147483647 -2147483647 -2147483647 -2147483647 -2147483647 -2147483647 -2147483647 -2147483647 -2147483647 -2147483647 -2147483647 -2147483647 -2147483647 -2147483647 -2147483647 -2147483647 -2147483647 -2147483647 -2147483647 -2147483647 -2147483647 -2147483647 -2147483647 -2147483647 -2147483647 -2147483647 -2147483647 -2147483647 -2147483647 -2147483647 -2147483647 -2147483647 -2147483647 -2147483647 -2147483647 -2147483647 -2147483647 -2147483647 -2147483647 -2147483647 -2147483647 -2147483647 -2147483647 -2147483647 -2147483647 -2147483647
144 146 -2147483647 -2147483647 -2147483647 -2147483647 -2147483647 -2147483647 -2147483647 -2147483647 -2147483647 -2147483647 -2147483647 -2147483647 -2147483647 -2147483647 -2147483647 -2147483647 -2147483647 -2147483647 -2147483647 -2147483647 -2147483647 -2147483647 -2147483647 -2147483647 -2147483647 -2147483647 -2147483647 -2147483647 -2147483647 -2147483647 -2147483647 -2147483647 -2147483647 -2147483647 -2147483647 -2147483647 -2147483647 -2147483647 -2147483647 -2147483647 -2147483647 -2147483647 -2147483647 -2147483647 -2147483647 -2147483647 -2147483647 -2147483647 -2147483647 -2147483647 -2147483647 -2147483647 -2147483647 -2147483647 -2147483647 -2147483647 -2147483647 -2147483647 -2147483647 -2147483647 -2147483647 -2147483647 -2147483647 -2147483647 -2147483647 -2147483647 -2147483647 -2147483647 -2147483647 -2147483647 -2147483647 -2147483647 -2147483647 -2147483647 -2147483647 -2147483647 -2147483647 -2147483647 -2147483647 -2147483647 -2147483647 -2147483647 -2147483647 -2147483647 -2147483647 -2147483647 -2147483647 -2147483647 -2147483647 -2147483647 -2147483647 -2147483647 -2147483647 -2147483647 -2147483647 -2147483647 -2147483647 -2147483647 -2147483647 -2147483647 -2147483647 -2147483647 -2147483647 -2147483647 -2147483647 -2147483647 -2147483647 -2147483647 -2147483647 -2147483647 -2147483647 -2147483647 -2147483647 -2147483647 -2147483647 -2147483647 -2147483647 -2147483647 -2147483647 -2147483647 -2147483647 -2147483647 -2147483647 -2147483647 -2147483647 -2147483647 -2147483647 -2147483647 -2147483647 -2147483647 -2147483647 -2147483647 -2147483647 -2147483647 -2147483647 -2147483647 -2147483647 -2147483647 -2147483647 -2147483647 -2147483647 -2147483647 -2147483647 -2147483647 -2147483647 -2147483647 -2147483647 -2147483647 -2147483647 -2147483647 -2147483647 -2147483647 -2147483647 -2147483647 -2147483647 -2147483647 -2147483647 -2147483647 -2147483647 -2147483647 -2147483647 -2147483647 -2147483647 -2147483647 -2147483647 -2147483647 -2147483647 -2147483647 -2147483647 -2147483647 -2147483647 -2147483647 -2147483647 -2147483647 -2147483647 -2147483647 -2147483647 -2147483647 -2147483647 -2147483647 -2147483647 -2147483647 -2147483647 -2147483647 -2147483647 -2147483647 -2147483647 -2147483647 -2147483647 -2147483647 -2147483647 -2147483647 -2147483647 -2147483647 -2147483647 -2147483647 -2147483647 -2147483647 -2147483647 -2147483647 -2147483647 -2147483647 -2147483647 -2147483647 -2147483647 -2147483647 -2147483647 -2147483647 -2147483647 -2147483647 -2147483647 -2147483647 -2147483647 -2147483647 -2147483647 -2147483647 -2147483647 -2147483647 -2147483647 -2147483647 -2147483647 -2147483647 -2147483647 -2147483647 -2147483647 -2147483647 -2147483647 -2147483647 -2147483647 -2147483647 -2147483647 -2147483647 -2147483647 -2147483647 -2147483647 -2147483647 -2147483647 -2147483647
146 -2147483647 -2147483647 -2147483647 -2147483647 -2147483647 -2147483647 -2147483647 -2147483647 -2147483647 -2147483647 -2147483647 -2147483647 -2147483647 -2147483647 -2147483647 -2147483647 -2147483647 -2147483647 -2147483647 -2147483647 -2147483647 -2147483647 -2147483647 -2147483647 -2147483647 -2147483647 -2147483647 -2147483647 -2147483647 -2147483647 -2147483647 -2147483647 -2147483647 -2147483647 -2147483647 -2147483647 -2147483647 -2147483647 -2147483647 -2147483647 -2147483647 -2147483647 -2147483647 -2147483647 -2147483647 -2147483647 -2147483647 -2147483647 -2147483647 -2147483647 -2147483647 -2147483647 -2147483647 -2147483647 -2147483647 -2147483647 -2147483647 -2147483647 -2147483647 -2147483647 -2147483647 -2147483647 -2147483647 -2147483647 -2147483647 -2147483647 -2147483647 -2147483647 -2147483647 -2147483647 -2147483647 -2147483647 -2147483647 -2147483647 -2147483647 -2147483647 -2147483647 -2147483647 -2147483647 -2147483647 -2147483647 -2147483647 -2147483647 -2147483647 -2147483647 -2147483647 -2147483647 -2147483647 -2147483647 -2147483647 -2147483647 -2147483647 -2147483647 -2147483647 -2147483647 -2147483647 -2147483647 -2147483647 -2147483647 -2147483647 -2147483647 -2147483647 -2147483647 -2147483647 -2147483647 -2147483647 -2147483647 -2147483647 -2147483647 -2147483647 -2147483647 -2147483647 -2147483647 -2147483647 -2147483647 -2147483647 -2147483647 -2147483647 -2147483647 -2147483647 -2147483647 -2147483647 -2147483647 -2147483647 -2147483647 -2147483647 -2147483647 -2147483647 -2147483647 -2147483647 -2147483647 -2147483647 -2147483647 -2147483647 -2147483647 -2147483647 -2147483647 -2147483647 -2147483647 -2147483647 -2147483647 -2147483647 -2147483647 -2147483647 -2147483647 -2147483647 -2147483647 -2147483647 -2147483647 -2147483647 -2147483647 -2147483647 -2147483647 -2147483647 -2147483647 -2147483647 -2147483647 -2147483647 -2147483647 -2147483647 -2147483647 -2147483647 -2147483647 -2147483647 -2147483647 -2147483647 -2147483647 -2147483647 -2147483647 -2147483647 -2147483647 -2147483647 -2147483647 -2147483647 -2147483647 -2147483647 -2147483647 -2147483647 -2147483647 -2147483647 -2147483647 -2147483647 -2147483647 -2147483647 -2147483647 -2147483647 -2147483647 -2147483647 -2147483647 -2147483647 -2147483647 -2147483647 -2147483647 -2147483647 -2147483647 -2147483647 -2147483647 -2147483647 -2147483647 -2147483647 -2147483647 -2147483647 -2147483647 -2147483647 -2147483647 -2147483647 -2147483647 -2147483647 -2147483647 -2147483647 -2147483647 -2147483647 -2147483647 -2147483647 -2147483647 -2147483647 -2147483647 -2147483647 -2147483647 -2147483647 -2147483647 -2147483647 -2147483647 -2147483647 -2147483647 -2147483647 -2147483647 -2147483647 -2147483647 -2147483647 -2147483647 -2147483647 -2147483647 -2147483647 -2147483647 -2147483647 -2147483647 -2147483647 -2147483647
-2147483647 -2147483647 -2147483647 -2147483647 -2147483647 -2147483647 -2147483647 -2147483647 -2147483647 -2147483647 -2147483647 -2147483647 -2147483647 -2147483647 -2147483647 -2147483647 -2147483647 -2147483647 -2147483647 -2147483647 -2147483647 -2147483647 -2147483647 -2147483647 -2147483647 -2147483647 -2147483647 -2147483647 -2147483647 -2147483647 -2147483647 -2147483647 -2147483647 -2147483647 -2147483647 -2147483647 -2147483647 -2147483647 -2147483647 -2147483647 -2147483647 -2147483647 -2147483647 -2147483647 -2147483647 -2147483647 -2147483647 -2147483647 -2147483647 -2147483647 -2147483647 -2147483647 -2147483647 -2147483647 -2147483647 -2147483647 -2147483647 -2147483647 -2147483647 -2147483647 -2147483647 -2147483647 -2147483647 -2147483647 -2147483647 -2147483647 -2147483647 -2147483647 -2147483647 -2147483647 -2147483647 -2147483647 -2147483647 -2147483647 -2147483647 -2147483647 -2147483647 -2147483647 -2147483647 -2147483647 -2147483647 -2147483647 -2147483647 -2147483647 -2147483647 -2147483647 -2147483647 -2147483647 -2147483647 -2147483647 -2147483647 -2147483647 -2147483647 -2147483647 -2147483647 -2147483647 -2147483647 -2147483647 -2147483647 -2147483647 -2147483647 -2147483647 -2147483647 -2147483647 -2147483647 -2147483647 -2147483647 -2147483647 -2147483647 -2147483647 -2147483647 -2147483647 -2147483647 -2147483647 -2147483647 -2147483647 -2147483647 -2147483647 -2147483647 -2147483647 -2147483647 -2147483647 -2147483647 -2147483647 -2147483647 -2147483647 -2147483647 -2147483647 -2147483647 -2147483647 -2147483647 -2147483647 -2147483647 -2147483647 -2147483647 -2147483647 -2147483647 -2147483647 -2147483647 -2147483647 -2147483647 -2147483647 -2147483647 -2147483647 -2147483647 -2147483647 -2147483647 -2147483647 -2147483647 -2147483647 -2147483647 -2147483647 -2147483647 -2147483647 -2147483647 -2147483647 -2147483647 -2147483647 -2147483647 -2147483647 -2147483647 -2147483647 -2147483647 -2147483647 -2147483647 -2147483647 -2147483647 -2147483647 -2147483647 -2147483647 -2147483647 -2147483647 -2147483647 -2147483647 -2147483647 -2147483647 -2147483647 -2147483647 -2147483647 -2147483647 -2147483647 -2147483647 -2147483647 -2147483647 -2147483647 -2147483647 -2147483647 -2147483647 -2147483647 -2147483647 -2147483647 -2147483647 -2147483647 -2147483647 -2147483647 -2147483647 -2147483647 -2147483647 -2147483647 -2147483647 -2147483647 -2147483647 -2147483647 -2147483647 -2147483647 -2147483647 -2147483647 -2147483647 -2147483647 -2147483647 -2147483647 -2147483647 -2147483647 -2147483647 -2147483647 -2147483647 -2147483647 -2147483647 -2147483647 -2147483647 -2147483647 -2147483647 -2147483647 -2147483647 -2147483647 -2147483647 -2147483647 -2147483647 -2147483647 -2147483647 -2147483647 -2147483647 -2147483647 -2147483647 -2147483647 -2147483647 -2147483647 -2147483647 -2147483647 -2147483647
-2147483647 -2147483647 -2147483647 -2147483647 -2147483647 -2147483647 -2147483647 -2147483647 -2147483647 -2147483647 -2147483647 -2147483647 -2147483647 -2147483647 -2147483647 -2147483647 -2147483647 -2147483647 -2147483647 -2147483647 -2147483647 -2147483647 -2147483647 -2147483647 -2147483647 -2147483647 -2147483647 -2147483647 -2147483647 -2147483647 -2147483647 -2147483647 -2147483647 -2147483647 -2147483647 -2147483647 -2147483647 -2147483647 -2147483647 -2147483647 -2147483647 -2147483647 -2147483647 -2147483647 -2147483647 -2147483647 -2147483647 -2147483647 -2147483647 -2147483647 -2147483647 -2147483647 -2147483647 -2147483647 -2147483647 -2147483647 -2147483647 -2147483647 -2147483647 -2147483647 -2147483647 -2147483647 -2147483647 -2147483647 -2147483647 -2147483647 -2147483647 -2147483647 -2147483647 -2147483647 -2147483647 -2147483647 -2147483647 -2147483647 -2147483647 -2147483647 -2147483647 -2147483647 -2147483647 -2147483647 -2147483647 -2147483647 -2147483647 -2147483647 -2147483647 -2147483647 -2147483647 -2147483647 -2147483647 -2147483647 -2147483647 -2147483647 -2147483647 -2147483647 -2147483647 -2147483647 -2147483647 -2147483647 -2147483647 -2147483647 -2147483647 -2147483647 -2147483647 -2147483647 -2147483647 -2147483647 -2147483647 -2147483647 -2147483647 -2147483647 -2147483647 -2147483647 -2147483647 -2147483647 -2147483647 -2147483647 -2147483647 -2147483647 -2147483647 -2147483647 -2147483647 -2147483647 -2147483647 -2147483647 -2147483647 -2147483647 -2147483647 -2147483647 -2147483647 -2147483647 -2147483647 -2147483647 -2147483647 -2147483647 -2147483647 -2147483647 -2147483647 -2147483647 -2147483647 -2147483647 -2147483647 -2147483647 -2147483647 -2147483647 -2147483647 -2147483647 -2147483647 -2147483647 -2147483647 -2147483647 -2147483647 -2147483647 -2147483647 -2147483647 -2147483647 -2147483647 -2147483647 -2147483647 -2147483647 -2147483647 -2147483647 -2147483647 -2147483647 -2147483647 -2147483647 -2147483647 -2147483647 -2147483647 -2147483647 -2147483647 -2147483647 -2147483647 -2147483647 -2147483647 -2147483647 -2147483647 -2147483647 -2147483647 -2147483647 -2147483647 -2147483647 -2147483647 -2147483647 -2147483647 -2147483647 -2147483647 -2147483647 -2147483647 -2147483647 -2147483647 -2147483647 -2147483647 -2147483647 -2147483647 -2147483647 -2147483647 -2147483647 -2147483647 -2147483647 -2147483647 -2147483647 -2147483647 -2147483647 -2147483647 -2147483647 -2147483647 -2147483647 -2147483647 -2147483647 -2147483647 -2147483647 -2147483647 -2147483647 -2147483647 -2147483647 -2147483647 -2147483647 -2147483647 -2147483647 -2147483647 -2147483647 -2147483647 -2147483647 -2147483647 -2147483647 -2147483647 -2147483647 -2147483647 -2147483647 -2147483647 -2147483647 -2147483647 -2147483647 -2147483647 -2147483647 -2147483647 -2147483647 -2147483647 -2147483647 -2147483647
-2147483647 -2147483647 -2147483647 -2147483647 -2147483647 -2147483647 -2147483647 -2147483647 -2147483647 -2147483647 -2147483647 -2147483647 -2147483647 -2147483647 -2147483647 -2147483647 -2147483647 -2147483647 -2147483647 -2147483647 -2147483647 -2147483647 -2147483647 -2147483647 -2147483647 -2147483647 -2147483647 -2147483647 -2147483647 -2147483647 -2147483647 -2147483647 -2147483647 -2147483647 -2147483647 -2147483647 -2147483647 -2147483647 -2147483647 -2147483647 -2147483647 -2147483647 -2147483647 -2147483647 -2147483647 -2147483647 -2147483647 -2147483647 -2147483647 -2147483647 -2147483647 -2147483647 -2147483647 -2147483647 -2147483647 -2147483647 -2147483647 -2147483647 -2147483647 -2147483647 -2147483647 -2147483647 -2147483647 -2147483647 -2147483647 -2147483647 -2147483647 -2147483647 -2147483647 -2147483647 -2147483647 -2147483647 -2147483647 -2147483647 -2147483647 -2147483647 -2147483647 -2147483647 -2147483647 -2147483647 -2147483647 -2147483647 -2147483647 -2147483647 -2147483647 -2147483647 -2147483647 -2147483647 -2147483647 -2147483647 -2147483647 -2147483647 -2147483647 -2147483647 -2147483647 -2147483647 -2147483647 -2147483647 -2147483647 -2147483647 -2147483647 -2147483647 -2147483647 -2147483647 -2147483647 -2147483647 -2147483647 -2147483647 -2147483647 -2147483647 -2147483647 -2147483647 -2147483647 -2147483647 -2147483647 -2147483647 -2147483647 -2147483647 -2147483647 -2147483647 -2147483647 -2147483647 -2147483647 -2147483647 -2147483647 -2147483647 -2147483647 -2147483647 -2147483647 -2147483647 -2147483647 -2147483647 -2147483647 -2147483647 -2147483647 -2147483647 -2147483647 -2147483647 -2147483647 -2147483647 -2147483647 -2147483647 -2147483647 -2147483647 -2147483647 -2147483647 -2147483647 -2147483647 -2147483647 -2147483647 -2147483647 -2147483647 -2147483647 -2147483647 -2147483647 -2147483647 -2147483647 -2147483647 -2147483647 -2147483647 -2147483647 -2147483647 -2147483647 -2147483647 -2147483647 -2147483647 -2147483647 -2147483647 -2147483647 -2147483647 -2147483647 -2147483647 -2147483647 -2147483647 -2147483647 -2147483647 -2147483647 -2147483647 -2147483647 -2147483647 -2147483647 -2147483647 -2147483647 -2147483647 -2147483647 -2147483647 -2147483647 -2147483647 -2147483647 -2147483647 -2147483647 -2147483647 -2147483647 -2147483647 -2147483647 -2147483647 -2147483647 -2147483647 -2147483647 -2147483647 -2147483647 -2147483647 -2147483647 -2147483647 -2147483647 -2147483647 -2147483647 -2147483647 -2147483647 -2147483647 -2147483647 -2147483647 -2147483647 -2147483647 -2147483647 -2147483647 -2147483647 -2147483647 -2147483647 -2147483647 -2147483647 -2147483647 -2147483647 -2147483647 -2147483647 -2147483647 -2147483647 -2147483647 -2147483647 -2147483647 -2147483647 -2147483647 -2147483647 -2147483647 -2147483647 -2147483647 -2147483647 -2147483647 -2147483647 -2147483647
