# Supplementary material for: Catchments catch all in South African coastal lowlands: topography and palaeoclimate restricted gene flow in Nymania capensis (Meliaceae)—a multilocus phylogeographic and distribution modelling approach
Source: PeerJ. 2017 Jan 31;5:e2965. doi: 10.7717/peerj.2965 (PMC5289106; doi:10.7717/peerj.2965)
Supplement: Supplemental Information 2 — See the Readme for file descriptions. This zip file includes all DNA alignments. [file peerj-05-2965-s002.zip › SupplementalInformationFiles/SDM.Data/Current/bio09.mean.t.driest.quarter.asc]

NCOLS 240 
NROWS 84 
XLLCORNER 20 
YLLCORNER -35 
CELLSIZE 0.0416666666666667 
NODATA_value -2147483647 
216 216 217 218 206 207 211 134 132 131 130 132 134 135 133 133 130 131 128 127 130 103 104 103 103 105 105 106 106 105 104 103 103 105 104 105 105 104 103 102 104 103 102 102 85 86 86 85 85 84 81 80 80 80 79 78 76 73 71 70 70 68 68 75 75 77 76 75 71 66 66 66 69 70 73 75 76 92 74 75 74 90 91 91 90 90 89 88 89 89 86 86 87 89 84 84 84 64 65 66 67 68 67 67 67 69 70 69 69 70 71 71 70 71 76 80 82 82 84 86 89 90 90 89 90 90 89 88 92 93 95 95 94 94 94 90 83 88 88 86 85 82 82 82 84 79 57 58 59 57 59 58 56 62 66 81 83 84 73 77 77 78 83 86 89 86 84 87 77 74 76 92 92 83 90 100 106 106 101 92 89 96 105 114 116 98 99 102 107 117 119 112 104 97 101 117 115 106 112 115 98 99 114 123 123 124 124 126 127 127 124 124 122 121 118 124 125 123 125 133 139 145 147 141 152 162 170 163 160 168 171 172 174 176 -2147483647 -2147483647 -2147483647 -2147483647 -2147483647 -2147483647
213 213 213 214 215 206 210 210 130 129 128 130 132 134 133 132 131 131 130 125 125 127 126 100 102 103 104 105 104 103 102 102 102 102 102 103 103 105 105 103 103 102 86 98 84 86 86 85 84 82 79 78 78 77 78 76 77 75 73 72 71 70 68 73 74 76 76 74 70 67 69 66 67 69 73 75 75 75 74 74 89 72 74 88 90 76 86 83 84 87 84 86 87 86 84 80 78 63 63 63 65 67 65 62 65 68 67 67 63 65 69 71 69 68 77 81 82 84 84 86 89 90 91 91 93 92 92 92 93 93 93 96 95 95 90 89 88 86 86 84 84 82 84 84 84 76 58 56 54 54 56 55 54 60 66 84 85 87 83 76 75 78 81 82 82 93 100 99 96 84 87 93 97 87 86 99 105 104 102 94 88 88 105 116 115 89 101 105 112 108 119 119 118 115 98 122 128 123 127 124 117 104 116 121 121 123 121 124 126 127 128 127 125 122 121 126 128 127 128 130 140 155 160 164 155 155 170 175 168 171 175 176 177 -2147483647 -2147483647 -2147483647 -2147483647 -2147483647 -2147483647 -2147483647
211 208 205 210 215 205 209 209 127 126 126 126 129 131 134 134 133 132 130 130 128 126 97 99 101 103 103 103 104 100 99 98 100 101 102 101 102 104 104 104 103 102 85 84 86 86 85 84 83 82 79 76 75 74 75 75 76 74 73 72 71 69 69 73 74 76 77 76 75 71 72 71 68 72 73 75 73 70 88 76 74 92 93 92 93 95 73 85 86 89 88 91 90 88 83 79 76 77 59 58 63 66 61 59 64 66 63 64 54 61 66 68 66 63 76 75 79 77 77 84 86 89 90 91 94 95 95 95 94 92 96 97 95 94 94 91 88 87 89 87 84 82 86 85 80 73 55 55 59 58 54 50 63 79 84 87 89 91 87 81 68 70 72 78 81 99 104 105 102 90 97 101 97 77 84 89 98 98 107 108 96 89 98 109 115 94 118 118 121 115 115 114 130 126 116 125 128 129 129 127 125 126 124 120 120 121 119 124 126 124 126 129 127 129 127 126 130 132 132 139 143 153 160 163 168 171 170 173 172 173 177 -2147483647 -2147483647 -2147483647 -2147483647 -2147483647 -2147483647 -2147483647 -2147483647 -2147483647
210 204 200 206 209 214 156 209 127 124 125 126 127 129 131 130 131 131 131 130 129 130 129 100 100 100 101 101 102 102 101 99 98 99 100 100 101 103 103 101 102 103 102 86 86 85 83 83 83 81 80 77 76 72 72 73 74 73 71 71 70 68 70 72 75 78 78 79 79 78 75 75 73 73 74 73 70 84 60 77 93 94 96 81 98 97 94 83 82 87 89 92 91 89 86 80 58 74 53 57 61 63 57 61 64 63 61 59 50 56 60 66 67 71 75 73 65 58 60 81 85 85 88 89 91 94 96 96 93 83 97 97 95 93 94 93 91 91 90 87 85 84 88 76 60 54 67 76 80 78 69 70 75 85 82 88 92 92 85 76 75 56 55 72 89 99 102 105 103 101 89 85 110 107 90 99 113 116 118 110 88 86 95 116 117 103 109 124 129 130 125 123 125 131 129 129 129 129 127 129 127 126 123 120 119 119 123 126 125 123 125 130 133 129 126 126 132 135 134 137 145 155 163 164 170 169 174 171 175 179 -2147483647 -2147483647 -2147483647 -2147483647 -2147483647 -2147483647 -2147483647 -2147483647 -2147483647 -2147483647
205 202 194 202 207 201 206 208 208 128 126 124 125 125 127 129 128 130 128 128 128 129 129 128 99 98 98 99 99 100 98 97 98 98 99 100 101 102 102 100 86 103 86 86 86 84 83 81 80 80 79 77 73 70 71 71 73 73 72 71 69 71 74 76 78 80 81 80 81 81 78 77 77 78 73 71 69 64 72 80 81 82 81 83 84 98 95 89 87 88 91 94 91 89 84 79 73 55 48 55 57 59 53 48 54 58 51 50 48 59 55 58 64 67 69 60 44 59 67 80 82 78 76 85 89 90 97 97 93 90 98 98 96 95 94 93 92 91 90 86 85 86 89 81 60 71 73 79 83 78 74 83 88 89 89 87 92 94 89 75 82 90 82 79 73 80 96 98 109 105 90 110 116 118 116 111 115 117 118 107 88 100 98 117 113 102 118 128 130 133 131 131 126 129 132 131 129 130 127 128 125 124 124 121 118 118 122 125 121 122 124 133 135 134 127 131 133 137 143 142 142 146 156 162 170 175 176 -2147483647 -2147483647 -2147483647 -2147483647 -2147483647 -2147483647 -2147483647 -2147483647 -2147483647 -2147483647 -2147483647 -2147483647 -2147483647
200 201 197 201 211 215 202 206 206 126 125 124 120 123 126 127 126 128 130 129 128 126 124 99 99 98 98 97 98 98 97 94 94 97 98 99 101 102 100 98 101 85 99 98 86 84 81 79 79 78 76 75 73 73 75 74 71 70 69 69 67 67 67 74 80 81 83 83 83 82 79 81 79 81 77 75 75 75 76 79 81 83 84 85 85 99 81 93 90 89 94 94 91 89 85 82 75 75 54 51 53 57 53 50 57 58 50 54 48 52 49 49 59 58 56 59 58 57 70 78 75 67 79 89 93 95 96 99 98 98 99 99 97 95 95 92 91 90 87 86 86 89 89 87 70 74 82 84 84 75 79 82 86 92 92 85 88 93 95 93 90 95 85 72 84 90 104 108 108 95 98 113 119 124 115 112 114 118 116 93 99 115 112 118 121 118 130 131 130 132 133 133 132 128 131 132 131 131 129 129 128 124 121 122 119 121 122 123 120 121 123 128 132 142 135 133 136 138 146 152 146 152 157 165 172 171 -2147483647 -2147483647 -2147483647 -2147483647 -2147483647 -2147483647 -2147483647 -2147483647 -2147483647 -2147483647 -2147483647 -2147483647 -2147483647 -2147483647
191 195 200 209 200 200 203 205 205 123 120 119 120 122 125 124 124 126 128 129 128 127 124 123 122 97 97 96 97 96 95 93 93 96 97 99 100 100 99 99 100 99 82 99 99 83 82 82 81 78 77 78 78 77 75 74 70 67 66 67 68 69 72 75 80 81 82 83 85 85 85 84 83 79 76 78 77 73 75 76 79 82 97 84 86 86 100 83 93 96 96 93 92 89 86 84 80 63 58 55 60 65 61 56 65 62 58 65 52 59 70 64 58 54 52 55 67 69 74 76 69 76 83 86 94 97 99 100 99 99 100 99 95 94 93 90 89 88 86 86 87 88 91 90 81 74 78 85 81 81 79 64 79 87 94 84 74 96 100 97 96 99 94 84 86 86 92 97 112 114 115 104 112 118 108 105 111 119 120 96 98 117 120 124 121 129 131 132 132 131 133 135 134 134 133 134 131 133 130 128 130 127 124 126 124 125 124 122 121 123 127 132 141 145 141 136 137 145 145 150 162 160 166 170 174 -2147483647 -2147483647 -2147483647 -2147483647 -2147483647 -2147483647 -2147483647 -2147483647 -2147483647 -2147483647 -2147483647 -2147483647 -2147483647 -2147483647 -2147483647
188 196 200 201 187 198 203 152 205 153 121 117 120 123 123 121 119 121 126 126 126 127 125 123 95 94 95 94 94 94 94 95 94 95 97 98 99 99 98 98 99 99 98 98 81 83 83 83 82 82 80 80 79 77 76 74 70 64 64 65 71 73 74 66 73 80 80 82 83 87 86 86 85 79 77 79 77 75 76 73 78 97 98 99 87 88 102 96 93 98 98 96 92 84 82 82 81 77 53 56 64 85 68 61 63 69 63 70 65 71 76 67 64 62 63 66 58 66 69 76 74 79 87 90 95 97 100 100 101 101 99 97 93 91 92 88 82 84 84 85 87 90 92 92 90 87 74 81 83 80 77 63 83 88 95 94 86 96 102 97 92 99 99 100 93 100 106 104 116 120 119 122 114 118 102 114 117 117 121 109 106 117 122 124 125 130 130 132 134 134 134 135 133 131 131 134 134 133 134 132 132 128 129 129 126 127 126 125 126 126 129 134 135 143 148 145 140 143 154 158 161 165 168 173 175 -2147483647 -2147483647 -2147483647 -2147483647 -2147483647 -2147483647 -2147483647 -2147483647 -2147483647 -2147483647 -2147483647 -2147483647 -2147483647 -2147483647 -2147483647
189 190 195 186 187 196 202 198 151 153 120 142 118 122 120 119 119 120 122 124 123 126 126 125 98 96 95 94 92 93 92 93 92 92 95 96 97 98 97 95 97 96 81 82 81 82 81 82 80 81 79 79 78 77 76 74 72 68 67 70 73 75 73 64 75 81 79 70 72 83 91 86 84 84 84 85 77 80 82 82 77 82 85 87 99 101 103 97 94 96 98 94 91 86 85 80 77 78 58 68 86 73 71 67 67 71 75 79 78 79 78 73 66 68 76 77 71 56 72 83 86 88 90 92 96 97 98 97 100 102 101 100 96 90 89 85 78 79 84 85 88 91 93 93 92 91 90 92 84 77 78 72 78 87 97 98 100 101 101 95 93 101 109 104 101 103 108 102 107 118 120 115 124 126 115 109 115 119 124 117 106 106 115 116 120 127 127 128 132 134 134 132 128 128 133 134 133 132 138 134 133 135 133 134 129 130 126 126 129 131 132 137 141 142 146 148 156 157 156 160 164 169 171 174 -2147483647 -2147483647 -2147483647 -2147483647 -2147483647 -2147483647 -2147483647 -2147483647 -2147483647 -2147483647 -2147483647 -2147483647 -2147483647 -2147483647 -2147483647 -2147483647
187 191 195 204 196 198 199 196 148 202 150 115 116 120 118 116 117 118 120 123 122 124 124 124 97 97 96 95 93 93 92 91 88 91 94 95 96 97 97 95 93 92 94 94 81 82 80 79 79 80 80 76 74 76 77 77 75 71 67 70 73 76 79 81 80 83 74 79 78 78 90 92 87 89 88 82 82 84 84 85 86 86 88 90 89 88 89 101 99 97 98 91 90 90 88 81 67 67 74 69 74 77 77 81 83 80 79 79 82 84 75 67 65 78 82 80 75 59 61 80 86 91 93 93 95 98 99 99 101 103 103 103 102 94 93 89 86 84 85 86 89 91 94 95 95 94 93 94 83 75 84 81 90 93 96 97 100 102 105 104 106 108 111 108 112 109 109 105 105 103 114 113 123 128 128 121 121 128 115 112 111 116 119 122 128 127 130 127 130 133 133 129 128 133 135 135 133 132 133 132 130 133 143 143 139 129 127 127 128 128 132 134 139 140 142 148 155 161 164 164 168 171 173 -2147483647 -2147483647 -2147483647 -2147483647 -2147483647 -2147483647 -2147483647 -2147483647 -2147483647 -2147483647 -2147483647 -2147483647 -2147483647 -2147483647 -2147483647 -2147483647 -2147483647
193 195 183 205 194 191 187 193 195 149 149 146 145 117 115 111 115 115 118 119 120 122 123 122 95 95 95 94 91 91 92 92 91 90 92 93 95 95 95 94 91 89 90 78 94 78 79 78 78 79 79 77 75 77 76 76 73 74 73 73 73 75 78 80 81 84 80 77 82 85 94 96 94 92 86 76 84 89 87 89 91 87 91 92 92 103 104 82 96 97 97 92 93 91 90 88 87 85 60 82 72 75 77 79 85 88 92 95 92 82 80 87 79 79 85 82 74 63 65 80 86 89 90 91 94 96 99 100 100 101 101 102 104 102 95 85 87 88 88 89 90 89 94 97 96 93 95 92 89 74 86 82 93 94 97 99 100 101 103 99 103 104 111 113 113 108 104 103 111 108 110 117 117 122 127 129 130 131 121 122 114 118 119 122 128 131 133 132 129 130 133 126 131 136 136 134 132 133 132 130 130 137 142 146 145 133 133 130 131 132 135 141 143 142 149 146 149 154 160 168 170 172 -2147483647 -2147483647 -2147483647 -2147483647 -2147483647 -2147483647 -2147483647 -2147483647 -2147483647 -2147483647 -2147483647 -2147483647 -2147483647 -2147483647 -2147483647 -2147483647 -2147483647 -2147483647
195 198 200 203 192 190 180 189 195 147 148 140 140 138 112 134 110 112 114 116 118 120 120 120 119 119 93 94 91 92 93 90 88 88 86 89 92 92 93 93 90 89 74 77 78 76 77 76 76 78 75 76 76 76 76 76 74 75 71 69 69 74 77 75 77 79 81 84 87 89 93 98 99 88 86 90 88 93 92 94 95 94 94 93 90 89 88 82 90 98 98 98 97 94 92 89 89 71 66 65 67 69 72 79 83 87 85 95 91 76 80 95 93 79 83 83 69 68 61 79 85 86 89 93 92 92 94 97 99 99 101 103 105 102 95 94 93 87 88 91 96 93 91 96 100 90 96 87 91 89 86 89 91 88 96 99 100 101 103 98 103 102 102 112 112 113 112 111 110 114 109 120 123 125 129 132 132 133 129 124 120 125 127 126 129 130 131 133 131 131 130 127 134 135 135 134 132 132 130 130 132 140 144 147 148 148 149 136 135 137 138 146 150 147 152 154 153 157 162 169 169 -2147483647 -2147483647 -2147483647 -2147483647 -2147483647 -2147483647 -2147483647 -2147483647 -2147483647 -2147483647 -2147483647 -2147483647 -2147483647 -2147483647 -2147483647 -2147483647 -2147483647 -2147483647 -2147483647
206 190 191 197 191 191 182 181 189 145 144 184 136 129 111 112 131 106 108 108 115 118 117 117 115 114 87 92 93 93 92 88 87 86 84 85 87 89 88 88 87 89 88 74 91 76 73 72 76 79 73 75 75 76 76 74 72 71 73 69 66 74 71 65 69 75 76 81 84 86 92 98 100 99 96 93 92 91 96 96 96 96 95 93 89 81 100 95 87 91 93 96 96 92 80 61 71 71 67 79 66 71 74 79 79 81 88 96 87 74 86 98 96 79 78 88 79 79 55 69 82 86 88 92 90 88 88 93 97 100 94 103 105 103 102 97 92 88 90 93 98 96 98 100 100 103 100 94 98 89 90 85 80 90 95 96 97 96 99 104 106 108 108 112 111 116 117 109 113 117 115 118 121 125 127 131 133 133 130 119 116 124 131 132 134 135 132 133 134 133 128 127 130 134 134 131 127 129 129 131 131 138 139 139 140 145 149 144 138 139 143 149 152 149 150 155 160 162 165 169 -2147483647 -2147483647 -2147483647 -2147483647 -2147483647 -2147483647 -2147483647 -2147483647 -2147483647 -2147483647 -2147483647 -2147483647 -2147483647 -2147483647 -2147483647 -2147483647 -2147483647 -2147483647 -2147483647 -2147483647
237 198 201 192 201 177 176 184 193 193 192 176 182 126 127 136 135 127 126 95 106 116 116 114 111 107 86 88 91 91 90 86 85 84 83 82 85 85 84 83 84 87 74 90 92 77 75 76 78 79 75 72 73 75 73 72 64 61 67 68 62 62 62 59 65 78 78 83 87 92 96 99 101 99 96 88 89 90 98 98 99 98 95 92 84 89 78 96 87 80 84 91 92 86 58 59 64 63 65 65 74 82 81 79 91 88 87 98 100 91 95 101 103 95 82 92 89 84 62 61 77 83 81 84 89 86 87 91 100 101 97 103 108 105 106 99 97 92 88 99 102 102 101 103 103 106 103 103 98 86 84 86 80 87 94 92 89 86 98 102 103 108 111 113 112 113 114 117 117 118 118 109 111 122 125 127 133 134 131 120 114 125 129 130 133 134 136 136 132 130 128 128 132 130 131 130 129 127 128 131 136 136 136 136 140 149 154 151 147 144 148 146 152 154 153 157 161 164 168 -2147483647 -2147483647 -2147483647 -2147483647 -2147483647 -2147483647 -2147483647 -2147483647 -2147483647 -2147483647 -2147483647 -2147483647 -2147483647 -2147483647 -2147483647 -2147483647 -2147483647 -2147483647 -2147483647 -2147483647 -2147483647
228 220 201 208 193 182 173 188 190 187 187 132 124 176 120 129 134 130 100 122 103 113 114 113 110 109 85 88 89 88 87 83 82 79 80 82 82 81 82 77 74 83 86 88 75 75 76 77 81 85 74 75 73 73 77 73 58 61 65 66 62 57 55 62 65 95 86 82 86 89 93 96 100 96 95 93 94 96 96 99 100 100 97 94 89 96 96 89 98 84 60 84 90 84 57 60 65 59 49 82 90 87 92 89 95 94 88 103 110 107 104 106 105 101 100 95 85 74 65 68 77 78 75 80 79 86 88 93 97 100 96 102 103 108 108 99 97 95 97 96 104 104 99 101 107 104 103 99 95 93 88 86 77 91 94 91 77 88 92 96 101 105 107 112 113 106 105 113 118 122 123 121 115 114 115 117 126 141 137 128 128 126 122 124 130 133 142 128 129 129 128 133 134 134 133 131 131 129 130 136 136 137 136 139 143 143 147 152 156 156 157 148 151 155 158 161 164 167 -2147483647 -2147483647 -2147483647 -2147483647 -2147483647 -2147483647 -2147483647 -2147483647 -2147483647 -2147483647 -2147483647 -2147483647 -2147483647 -2147483647 -2147483647 -2147483647 -2147483647 -2147483647 -2147483647 -2147483647 -2147483647 -2147483647
231 236 211 205 208 195 180 180 186 191 184 180 173 167 171 119 128 129 121 117 102 109 110 113 112 111 109 86 83 85 82 81 80 78 78 78 79 81 83 75 79 81 78 87 73 74 89 83 89 85 76 76 86 92 78 81 63 62 63 67 64 61 55 70 93 105 102 92 93 99 101 104 104 100 97 97 97 99 99 99 101 101 99 97 92 86 88 91 88 80 65 83 89 86 79 57 57 57 60 81 99 107 110 110 104 99 111 118 115 119 114 110 101 100 90 90 80 69 54 71 77 74 69 75 74 81 87 94 98 95 95 100 104 107 109 107 104 99 104 101 106 107 103 107 109 104 99 93 85 83 87 84 81 76 89 89 86 89 92 95 100 103 106 108 110 99 103 109 111 118 123 124 126 123 126 125 126 140 133 142 142 139 127 128 125 125 134 143 132 130 128 132 133 133 139 133 133 131 136 136 137 137 138 140 141 146 151 151 153 155 158 157 153 156 160 166 168 -2147483647 -2147483647 -2147483647 -2147483647 -2147483647 -2147483647 -2147483647 -2147483647 -2147483647 -2147483647 -2147483647 -2147483647 -2147483647 -2147483647 -2147483647 -2147483647 -2147483647 -2147483647 -2147483647 -2147483647 -2147483647 -2147483647 -2147483647
234 232 221 223 191 193 178 173 183 189 187 180 170 163 115 117 126 131 129 99 101 99 105 109 111 109 107 108 80 84 82 79 78 77 77 78 75 80 85 83 77 75 80 82 89 91 85 82 86 91 91 90 102 102 105 104 76 65 68 68 67 71 78 79 101 110 110 106 106 104 99 102 89 104 86 96 97 98 101 101 102 102 101 100 97 94 96 96 94 90 79 82 83 81 80 48 52 75 88 95 101 108 108 118 114 111 117 122 124 123 108 105 98 91 94 81 68 59 55 67 67 68 58 67 74 83 89 90 95 94 93 98 97 101 108 110 110 104 107 110 109 110 110 110 108 102 94 89 77 91 89 82 77 74 83 81 75 80 82 90 99 101 106 109 108 97 97 105 108 118 122 124 115 117 127 130 130 130 138 144 145 145 142 143 137 141 142 144 133 129 127 130 132 137 139 140 138 136 136 136 137 140 142 144 146 145 152 156 153 154 153 161 160 159 164 166 -2147483647 -2147483647 -2147483647 -2147483647 -2147483647 -2147483647 -2147483647 -2147483647 -2147483647 -2147483647 -2147483647 -2147483647 -2147483647 -2147483647 -2147483647 -2147483647 -2147483647 -2147483647 -2147483647 -2147483647 -2147483647 -2147483647 -2147483647 -2147483647
237 237 237 226 196 183 173 172 185 186 182 181 177 169 117 173 130 125 125 100 101 102 108 109 108 106 104 104 79 81 82 81 80 74 74 74 77 89 97 95 74 78 86 78 88 94 91 87 83 90 97 105 106 109 109 109 90 67 72 60 64 89 95 95 112 112 112 111 108 104 105 106 104 107 104 103 103 101 102 101 100 101 103 103 102 99 98 99 93 91 92 85 63 65 77 88 86 80 79 94 102 104 98 117 122 115 108 113 122 119 113 105 97 90 92 83 71 52 51 60 60 64 57 62 68 82 85 81 86 89 86 90 91 99 103 110 113 110 108 113 111 111 109 103 102 96 91 79 75 79 85 74 69 69 79 73 78 73 84 93 101 103 100 103 105 96 98 97 106 114 116 115 106 110 121 117 121 128 137 145 148 139 149 146 138 143 148 145 139 135 128 137 139 141 141 141 139 139 141 139 142 143 143 145 151 154 154 153 156 155 158 158 161 163 165 -2147483647 -2147483647 -2147483647 -2147483647 -2147483647 -2147483647 -2147483647 -2147483647 -2147483647 -2147483647 -2147483647 -2147483647 -2147483647 -2147483647 -2147483647 -2147483647 -2147483647 -2147483647 -2147483647 -2147483647 -2147483647 -2147483647 -2147483647 -2147483647 -2147483647
240 239 237 225 197 192 161 172 183 179 175 174 171 168 167 167 173 171 118 119 100 104 104 107 105 101 98 96 96 77 79 79 80 79 78 74 77 81 98 102 99 102 107 88 77 96 94 94 84 97 103 108 110 111 112 112 111 107 100 75 80 106 101 115 116 114 114 111 106 103 107 108 108 108 107 106 105 101 101 90 97 101 103 104 103 101 101 101 101 97 92 73 68 73 89 95 108 108 99 97 106 114 106 115 123 124 112 108 118 124 111 95 89 87 88 91 99 83 76 70 73 63 58 66 73 74 81 75 78 79 81 73 88 93 95 104 112 115 115 113 106 100 99 93 95 93 79 72 69 77 82 78 67 65 67 65 69 70 76 94 97 94 93 92 101 93 92 98 106 104 101 106 107 112 112 113 123 136 134 135 143 135 145 150 150 144 148 144 143 139 136 137 139 140 141 144 142 142 144 143 143 146 147 147 147 154 158 158 154 155 160 160 163 165 -2147483647 -2147483647 -2147483647 -2147483647 -2147483647 -2147483647 -2147483647 -2147483647 -2147483647 -2147483647 -2147483647 -2147483647 -2147483647 -2147483647 -2147483647 -2147483647 -2147483647 -2147483647 -2147483647 -2147483647 -2147483647 -2147483647 -2147483647 -2147483647 -2147483647 -2147483647
241 241 239 235 215 188 178 186 171 176 159 163 165 169 172 172 171 113 112 118 126 102 101 105 103 94 90 88 91 73 74 74 78 78 74 70 72 83 99 106 95 99 102 102 99 101 91 102 101 98 103 110 113 113 114 115 114 108 95 101 108 119 120 119 118 116 115 112 105 104 104 104 106 109 109 108 106 103 103 90 95 101 99 106 106 104 104 103 103 101 94 82 78 72 100 107 112 114 99 91 90 112 119 123 124 125 128 127 127 128 123 107 109 104 96 101 97 93 104 108 94 84 88 74 66 72 75 67 68 75 80 86 84 84 88 100 112 117 116 113 111 98 90 81 84 86 80 86 72 70 72 79 74 67 57 63 67 67 69 91 92 81 86 90 96 94 88 93 93 90 92 107 110 113 122 129 135 129 119 122 137 134 144 145 149 147 149 150 148 142 143 140 141 143 144 146 144 142 144 147 146 145 149 152 155 152 154 155 156 158 163 163 166 -2147483647 -2147483647 -2147483647 -2147483647 -2147483647 -2147483647 -2147483647 -2147483647 -2147483647 -2147483647 -2147483647 -2147483647 -2147483647 -2147483647 -2147483647 -2147483647 -2147483647 -2147483647 -2147483647 -2147483647 -2147483647 -2147483647 -2147483647 -2147483647 -2147483647 -2147483647 -2147483647
241 241 240 238 235 220 161 218 185 177 165 158 162 163 161 163 167 161 110 113 123 123 94 102 104 96 88 88 90 94 67 70 74 74 77 92 89 100 102 94 111 100 103 104 103 105 105 108 109 110 112 113 114 115 115 115 116 117 115 113 116 121 121 120 118 117 116 115 113 112 110 111 111 110 110 109 108 106 105 102 95 98 101 104 107 106 105 105 104 102 99 90 79 77 104 112 114 116 112 103 106 119 118 122 124 126 128 129 129 129 126 122 114 105 106 104 114 106 96 91 91 93 104 89 78 69 71 77 80 85 93 95 91 96 107 109 117 119 112 108 110 102 81 75 84 93 94 84 69 66 69 69 71 51 61 65 66 66 70 86 89 72 81 82 86 94 93 87 89 94 103 103 104 107 118 127 124 126 119 123 133 132 136 141 143 152 148 151 154 150 146 142 141 143 146 146 147 144 144 145 149 152 151 153 157 157 157 157 159 159 164 166 -2147483647 -2147483647 -2147483647 -2147483647 -2147483647 -2147483647 -2147483647 -2147483647 -2147483647 -2147483647 -2147483647 -2147483647 -2147483647 -2147483647 -2147483647 -2147483647 -2147483647 -2147483647 -2147483647 -2147483647 -2147483647 -2147483647 -2147483647 -2147483647 -2147483647 -2147483647 -2147483647 -2147483647
242 241 241 240 239 235 150 140 186 177 175 164 163 152 153 163 165 116 113 114 122 123 97 102 100 100 98 92 87 89 88 75 78 88 97 105 108 109 94 93 99 102 105 119 105 107 109 110 111 112 113 114 115 116 116 115 117 118 119 120 121 121 121 120 118 117 116 116 115 115 113 113 112 111 110 109 108 108 107 106 105 102 105 100 108 107 107 106 106 105 103 92 84 96 109 113 116 118 119 120 122 124 125 124 122 126 128 130 129 128 126 123 108 111 117 113 118 107 99 108 107 94 116 110 82 78 89 94 87 82 96 96 91 89 98 113 119 120 113 115 110 100 85 86 86 99 97 92 84 92 90 77 80 71 71 80 85 69 69 82 82 80 79 84 84 89 92 84 89 94 99 97 100 106 117 113 111 111 108 120 128 130 135 139 144 150 154 157 157 156 148 145 143 144 147 150 147 145 146 148 148 152 158 159 158 160 160 158 161 163 165 -2147483647 -2147483647 -2147483647 -2147483647 -2147483647 -2147483647 -2147483647 -2147483647 -2147483647 -2147483647 -2147483647 -2147483647 -2147483647 -2147483647 -2147483647 -2147483647 -2147483647 -2147483647 -2147483647 -2147483647 -2147483647 -2147483647 -2147483647 -2147483647 -2147483647 -2147483647 -2147483647 -2147483647 -2147483647
240 238 239 240 239 237 234 214 187 176 172 167 162 158 156 160 160 111 113 117 117 121 125 98 99 99 98 95 84 83 89 88 98 101 106 107 96 111 113 114 116 105 107 108 121 109 109 111 112 112 113 114 115 116 116 116 118 119 119 121 121 121 120 118 118 117 116 116 116 115 114 113 112 111 110 110 109 108 107 107 107 108 108 108 109 108 108 108 107 107 106 106 106 106 112 114 116 118 119 121 122 123 124 126 127 128 129 130 129 128 127 126 123 122 122 122 120 118 117 117 109 111 115 112 100 70 81 90 97 84 96 95 95 93 86 107 114 120 120 109 100 90 101 84 92 107 100 89 94 99 95 88 101 103 96 95 91 78 89 79 98 94 84 81 84 84 90 85 87 92 98 95 100 106 113 111 111 121 128 131 133 138 139 138 139 145 146 146 150 154 151 147 148 147 152 153 149 147 147 151 153 152 155 154 156 160 157 160 163 -2147483647 -2147483647 -2147483647 -2147483647 -2147483647 -2147483647 -2147483647 -2147483647 -2147483647 -2147483647 -2147483647 -2147483647 -2147483647 -2147483647 -2147483647 -2147483647 -2147483647 -2147483647 -2147483647 -2147483647 -2147483647 -2147483647 -2147483647 -2147483647 -2147483647 -2147483647 -2147483647 -2147483647 -2147483647 -2147483647 -2147483647
238 235 220 237 239 239 236 146 131 180 173 168 161 161 159 158 159 160 110 115 117 122 125 122 96 95 97 99 100 99 89 98 101 104 107 109 111 113 114 103 104 106 107 109 122 122 110 111 113 113 114 115 115 116 116 118 119 120 120 118 119 118 117 117 117 117 116 115 115 115 115 113 112 111 109 109 108 108 108 108 108 108 108 108 109 109 109 109 108 108 108 109 110 112 114 115 116 117 119 120 121 119 112 117 122 123 125 129 129 128 128 128 127 125 124 123 122 118 120 120 118 114 118 117 116 96 83 95 92 100 98 95 97 90 95 99 102 112 122 118 107 97 101 102 113 108 97 86 98 108 105 100 111 113 112 110 103 100 82 94 106 114 96 97 79 71 87 84 84 92 95 94 102 104 107 113 113 120 132 138 139 138 142 143 142 145 150 152 152 155 157 156 153 151 152 156 153 151 148 151 155 153 157 158 160 164 160 162 -2147483647 -2147483647 -2147483647 -2147483647 -2147483647 -2147483647 -2147483647 -2147483647 -2147483647 -2147483647 -2147483647 -2147483647 -2147483647 -2147483647 -2147483647 -2147483647 -2147483647 -2147483647 -2147483647 -2147483647 -2147483647 -2147483647 -2147483647 -2147483647 -2147483647 -2147483647 -2147483647 -2147483647 -2147483647 -2147483647 -2147483647 -2147483647
234 234 217 224 232 238 155 151 165 190 171 167 163 161 159 159 160 160 163 117 120 123 122 122 92 91 94 101 113 122 96 103 101 104 107 96 111 101 102 104 105 107 107 109 122 123 111 112 114 114 114 115 115 116 117 118 119 119 119 119 118 117 116 116 116 116 116 115 115 114 114 113 113 111 109 108 107 107 108 108 108 109 109 109 110 110 109 109 109 109 109 109 110 112 113 115 115 116 118 119 119 119 115 110 111 113 123 129 129 129 129 128 127 126 125 124 124 123 122 121 119 116 119 119 116 93 84 91 92 99 108 104 97 96 105 108 111 119 123 120 112 112 113 118 116 102 95 92 97 108 111 114 117 112 101 96 96 90 98 115 123 119 117 107 85 76 86 84 83 86 88 92 97 100 105 100 110 117 130 137 139 141 143 145 145 148 149 148 148 150 151 158 156 158 160 159 161 154 152 152 158 157 160 163 163 160 162 -2147483647 -2147483647 -2147483647 -2147483647 -2147483647 -2147483647 -2147483647 -2147483647 -2147483647 -2147483647 -2147483647 -2147483647 -2147483647 -2147483647 -2147483647 -2147483647 -2147483647 -2147483647 -2147483647 -2147483647 -2147483647 -2147483647 -2147483647 -2147483647 -2147483647 -2147483647 -2147483647 -2147483647 -2147483647 -2147483647 -2147483647 -2147483647 -2147483647
221 228 214 223 177 233 150 147 140 131 198 194 145 134 171 158 159 160 161 114 117 119 116 116 117 87 87 103 122 102 106 108 107 109 96 96 111 100 102 104 106 107 108 121 123 123 123 112 114 114 126 115 116 117 118 118 118 118 117 116 115 114 114 115 115 115 115 115 115 114 114 113 112 111 110 109 108 108 107 107 108 109 109 110 110 110 110 110 110 109 109 109 109 110 112 113 113 115 117 118 118 119 119 119 118 119 125 128 129 130 130 129 128 126 125 125 124 124 123 121 120 120 121 121 116 113 112 87 89 97 110 104 94 93 98 104 110 115 127 116 119 127 124 121 111 97 93 105 108 111 118 118 116 111 106 108 101 107 114 122 129 123 121 114 108 91 82 87 84 80 88 95 90 93 98 118 131 134 136 139 140 140 143 143 144 145 143 145 145 145 147 147 149 151 154 156 161 157 156 156 158 161 163 165 161 162 -2147483647 -2147483647 -2147483647 -2147483647 -2147483647 -2147483647 -2147483647 -2147483647 -2147483647 -2147483647 -2147483647 -2147483647 -2147483647 -2147483647 -2147483647 -2147483647 -2147483647 -2147483647 -2147483647 -2147483647 -2147483647 -2147483647 -2147483647 -2147483647 -2147483647 -2147483647 -2147483647 -2147483647 -2147483647 -2147483647 -2147483647 -2147483647 -2147483647 -2147483647
213 224 221 212 145 144 145 149 143 143 138 137 131 148 173 158 158 158 157 158 113 113 112 114 117 88 90 105 127 134 108 139 111 112 110 110 99 99 100 114 115 118 120 122 123 124 123 113 114 126 114 116 116 117 117 117 116 117 117 116 115 114 113 113 114 114 114 115 115 114 114 113 113 112 111 110 109 108 107 106 107 107 108 109 110 111 111 111 110 110 110 109 109 110 110 111 112 113 116 117 118 120 120 121 122 123 126 127 128 129 130 129 128 127 126 126 125 123 122 120 119 120 121 123 122 120 120 103 90 99 108 107 100 95 95 106 115 124 128 118 129 131 123 116 114 105 98 102 109 121 124 124 114 116 111 109 114 121 112 127 127 121 116 111 92 97 106 91 81 107 120 120 123 119 116 125 132 135 137 137 138 140 140 141 141 141 142 144 144 147 147 147 150 154 156 155 156 159 161 158 160 162 164 161 167 -2147483647 -2147483647 -2147483647 -2147483647 -2147483647 -2147483647 -2147483647 -2147483647 -2147483647 -2147483647 -2147483647 -2147483647 -2147483647 -2147483647 -2147483647 -2147483647 -2147483647 -2147483647 -2147483647 -2147483647 -2147483647 -2147483647 -2147483647 -2147483647 -2147483647 -2147483647 -2147483647 -2147483647 -2147483647 -2147483647 -2147483647 -2147483647 -2147483647 -2147483647 -2147483647
221 177 226 214 218 144 224 143 148 147 144 134 127 148 187 141 130 157 154 154 107 109 111 114 110 110 93 112 123 133 109 140 112 113 111 99 99 99 98 100 103 116 119 121 122 124 123 125 125 125 115 116 116 115 115 115 114 114 114 115 114 114 113 112 113 113 113 113 113 114 114 113 113 112 111 110 109 108 107 107 107 108 109 109 110 110 111 110 110 109 109 108 108 107 107 108 110 111 115 117 118 120 121 122 122 124 125 125 126 128 129 129 128 127 126 124 123 122 121 120 119 120 120 123 124 122 122 110 90 108 116 103 98 92 92 103 109 123 130 131 132 132 130 124 115 102 112 122 123 120 129 124 123 120 113 109 123 124 114 131 134 121 106 106 114 119 124 107 98 106 124 126 132 124 112 123 130 131 133 134 137 139 143 146 145 143 145 147 149 151 148 148 151 152 152 153 154 156 157 161 164 164 167 -2147483647 -2147483647 -2147483647 -2147483647 -2147483647 -2147483647 -2147483647 -2147483647 -2147483647 -2147483647 -2147483647 -2147483647 -2147483647 -2147483647 -2147483647 -2147483647 -2147483647 -2147483647 -2147483647 -2147483647 -2147483647 -2147483647 -2147483647 -2147483647 -2147483647 -2147483647 -2147483647 -2147483647 -2147483647 -2147483647 -2147483647 -2147483647 -2147483647 -2147483647 -2147483647 -2147483647 -2147483647
231 178 175 221 210 169 168 134 145 145 144 140 138 135 128 125 143 169 166 162 122 102 105 104 95 98 101 104 122 135 109 111 113 114 101 102 100 98 98 100 102 104 118 120 122 123 124 125 124 125 115 126 115 114 114 113 112 111 111 111 112 112 111 111 111 112 112 112 112 112 113 113 113 113 112 111 110 109 108 108 108 108 109 110 111 111 110 110 109 109 108 107 107 106 105 106 106 110 114 115 116 118 120 121 122 123 124 125 127 128 129 129 127 126 123 122 121 121 121 120 119 120 122 123 125 123 125 120 111 117 119 110 91 92 95 109 107 115 121 127 131 125 121 122 123 124 124 123 126 129 131 132 126 116 112 111 125 134 132 130 124 126 120 109 125 128 125 124 121 119 128 130 130 120 110 129 131 134 133 136 138 140 143 144 146 148 147 149 150 155 153 153 153 157 155 157 158 159 160 162 164 167 -2147483647 -2147483647 -2147483647 -2147483647 -2147483647 -2147483647 -2147483647 -2147483647 -2147483647 -2147483647 -2147483647 -2147483647 -2147483647 -2147483647 -2147483647 -2147483647 -2147483647 -2147483647 -2147483647 -2147483647 -2147483647 -2147483647 -2147483647 -2147483647 -2147483647 -2147483647 -2147483647 -2147483647 -2147483647 -2147483647 -2147483647 -2147483647 -2147483647 -2147483647 -2147483647 -2147483647 -2147483647 -2147483647
226 175 220 214 206 214 211 215 142 140 142 140 139 129 123 188 178 132 136 131 132 111 115 113 110 112 109 108 125 105 108 110 113 115 113 115 101 100 100 111 113 115 116 118 119 121 124 125 125 114 125 113 113 112 112 112 111 111 110 109 109 108 108 109 110 110 111 111 112 111 112 112 112 112 112 111 110 110 109 109 109 108 109 109 110 111 111 110 108 108 107 106 105 104 105 107 108 110 111 112 113 116 118 124 125 126 123 124 126 128 129 129 127 125 120 119 121 122 121 119 117 123 122 124 126 125 127 115 113 118 122 125 125 128 129 127 112 112 120 134 133 120 121 126 127 128 128 127 123 125 131 132 128 120 117 122 128 133 132 131 123 121 120 124 130 127 125 120 131 120 131 132 130 111 126 134 141 141 143 143 142 142 144 144 146 148 151 152 151 153 157 157 154 156 159 157 159 160 163 164 166 -2147483647 -2147483647 -2147483647 -2147483647 -2147483647 -2147483647 -2147483647 -2147483647 -2147483647 -2147483647 -2147483647 -2147483647 -2147483647 -2147483647 -2147483647 -2147483647 -2147483647 -2147483647 -2147483647 -2147483647 -2147483647 -2147483647 -2147483647 -2147483647 -2147483647 -2147483647 -2147483647 -2147483647 -2147483647 -2147483647 -2147483647 -2147483647 -2147483647 -2147483647 -2147483647 -2147483647 -2147483647 -2147483647 -2147483647
215 216 221 139 206 205 203 204 137 134 139 137 135 133 122 182 110 135 110 131 110 110 118 119 117 116 110 112 114 100 106 109 111 115 114 115 102 102 101 99 100 114 116 118 120 121 122 125 124 123 112 123 112 112 111 110 110 109 109 108 107 105 105 107 108 109 109 110 110 111 111 111 112 112 112 111 110 110 109 110 110 109 109 110 110 111 111 110 108 107 105 104 104 104 106 108 109 107 108 108 114 116 113 115 116 122 124 121 127 130 131 133 131 123 120 119 119 122 122 119 120 118 120 123 125 126 122 117 110 117 119 123 124 129 132 130 133 133 134 134 130 122 121 124 126 129 130 128 129 129 129 130 128 126 127 127 129 134 138 139 126 127 125 129 132 129 128 131 135 134 131 128 130 123 136 141 144 146 143 144 145 147 148 147 148 150 152 154 155 153 154 158 156 158 159 161 162 162 165 -2147483647 -2147483647 -2147483647 -2147483647 -2147483647 -2147483647 -2147483647 -2147483647 -2147483647 -2147483647 -2147483647 -2147483647 -2147483647 -2147483647 -2147483647 -2147483647 -2147483647 -2147483647 -2147483647 -2147483647 -2147483647 -2147483647 -2147483647 -2147483647 -2147483647 -2147483647 -2147483647 -2147483647 -2147483647 -2147483647 -2147483647 -2147483647 -2147483647 -2147483647 -2147483647 -2147483647 -2147483647 -2147483647 -2147483647 -2147483647 -2147483647
222 225 220 211 210 205 199 197 205 129 133 131 128 130 194 111 112 111 114 116 115 115 118 122 119 115 117 113 108 99 104 109 112 102 116 117 104 103 112 101 101 102 116 117 119 121 122 124 123 122 122 110 121 109 109 108 107 106 106 104 104 103 104 106 107 107 108 108 109 110 110 111 111 112 112 111 111 110 110 110 109 108 109 110 111 111 110 109 108 106 106 107 107 107 107 109 111 109 108 110 111 113 113 117 114 115 114 118 124 129 131 133 132 128 119 119 124 125 126 122 123 124 120 123 124 126 125 120 113 118 119 120 123 127 132 130 131 134 135 135 133 130 125 127 128 130 130 131 130 133 134 132 124 125 129 129 132 134 138 139 137 133 130 129 132 133 131 136 137 133 128 125 130 134 136 138 139 145 143 144 146 148 150 151 150 151 151 154 157 157 155 158 158 160 162 163 -2147483647 -2147483647 -2147483647 -2147483647 -2147483647 -2147483647 -2147483647 -2147483647 -2147483647 -2147483647 -2147483647 -2147483647 -2147483647 -2147483647 -2147483647 -2147483647 -2147483647 -2147483647 -2147483647 -2147483647 -2147483647 -2147483647 -2147483647 -2147483647 -2147483647 -2147483647 -2147483647 -2147483647 -2147483647 -2147483647 -2147483647 -2147483647 -2147483647 -2147483647 -2147483647 -2147483647 -2147483647 -2147483647 -2147483647 -2147483647 -2147483647 -2147483647 -2147483647 -2147483647
225 221 221 218 213 203 193 187 189 213 126 126 149 121 188 189 116 118 120 118 121 125 125 126 123 120 120 114 115 128 105 108 111 113 116 106 116 114 101 102 112 112 114 116 118 120 122 124 123 122 121 121 109 108 107 105 103 102 102 102 101 101 102 104 104 105 105 107 107 108 109 109 110 110 111 112 111 111 110 110 109 109 109 110 111 111 110 109 108 107 107 108 110 110 110 111 112 110 110 117 118 119 120 119 118 119 118 116 124 127 130 133 131 125 124 121 124 125 123 119 121 122 121 120 125 125 125 125 119 121 120 118 124 128 132 131 128 130 133 136 133 129 126 126 126 127 129 132 133 134 134 135 135 132 134 131 130 133 136 141 139 141 133 131 134 136 133 137 135 134 133 131 132 134 136 138 139 140 144 145 145 146 148 151 153 156 157 155 156 157 159 158 160 160 161 -2147483647 -2147483647 -2147483647 -2147483647 -2147483647 -2147483647 -2147483647 -2147483647 -2147483647 -2147483647 -2147483647 -2147483647 -2147483647 -2147483647 -2147483647 -2147483647 -2147483647 -2147483647 -2147483647 -2147483647 -2147483647 -2147483647 -2147483647 -2147483647 -2147483647 -2147483647 -2147483647 -2147483647 -2147483647 -2147483647 -2147483647 -2147483647 -2147483647 -2147483647 -2147483647 -2147483647 -2147483647 -2147483647 -2147483647 -2147483647 -2147483647 -2147483647 -2147483647 -2147483647 -2147483647
222 215 209 209 211 208 202 196 200 191 207 206 185 190 194 119 120 121 122 119 117 120 126 129 121 119 118 115 113 100 105 109 112 114 116 119 117 103 114 114 112 112 113 115 117 119 121 124 123 122 121 120 120 108 107 105 103 102 101 98 97 98 100 101 102 103 104 105 105 106 107 108 109 110 110 110 111 111 111 111 110 110 110 110 111 111 110 108 106 104 105 108 110 112 112 113 112 112 117 115 121 122 122 123 124 124 123 122 128 128 128 131 130 126 126 122 125 125 119 115 116 123 120 119 125 126 124 126 121 123 122 123 121 124 129 131 126 129 133 135 132 129 123 122 125 125 128 130 131 134 135 137 137 138 138 133 135 134 137 141 144 143 134 132 133 136 137 137 136 133 132 134 136 134 133 135 138 141 142 146 146 146 148 149 151 155 159 159 158 158 159 159 159 161 162 -2147483647 -2147483647 -2147483647 -2147483647 -2147483647 -2147483647 -2147483647 -2147483647 -2147483647 -2147483647 -2147483647 -2147483647 -2147483647 -2147483647 -2147483647 -2147483647 -2147483647 -2147483647 -2147483647 -2147483647 -2147483647 -2147483647 -2147483647 -2147483647 -2147483647 -2147483647 -2147483647 -2147483647 -2147483647 -2147483647 -2147483647 -2147483647 -2147483647 -2147483647 -2147483647 -2147483647 -2147483647 -2147483647 -2147483647 -2147483647 -2147483647 -2147483647 -2147483647 -2147483647 -2147483647
217 215 205 210 207 207 204 200 209 200 188 181 176 195 189 192 120 124 127 126 124 120 125 130 118 111 110 105 112 95 99 106 111 113 105 119 106 115 115 113 112 112 111 113 115 118 121 123 122 121 120 119 117 107 105 104 102 101 100 98 96 96 97 98 99 100 101 102 103 104 105 106 107 108 109 109 110 110 111 111 110 111 111 110 111 111 109 105 100 97 102 107 110 113 113 113 117 117 118 120 122 123 122 123 126 127 126 128 131 132 132 134 133 130 131 128 121 125 122 119 119 123 119 118 124 123 122 119 118 122 125 126 126 128 130 132 130 127 130 134 132 128 124 124 128 130 127 127 128 129 129 131 133 136 139 136 139 136 133 135 140 144 145 134 133 137 139 135 135 136 137 139 137 134 134 136 137 140 142 143 144 152 151 153 154 156 156 159 160 159 159 159 160 162 -2147483647 -2147483647 -2147483647 -2147483647 -2147483647 -2147483647 -2147483647 -2147483647 -2147483647 -2147483647 -2147483647 -2147483647 -2147483647 -2147483647 -2147483647 -2147483647 -2147483647 -2147483647 -2147483647 -2147483647 -2147483647 -2147483647 -2147483647 -2147483647 -2147483647 -2147483647 -2147483647 -2147483647 -2147483647 -2147483647 -2147483647 -2147483647 -2147483647 -2147483647 -2147483647 -2147483647 -2147483647 -2147483647 -2147483647 -2147483647 -2147483647 -2147483647 -2147483647 -2147483647 -2147483647 -2147483647
225 223 219 218 225 221 218 215 209 187 180 183 188 183 197 198 189 120 123 129 131 126 129 132 127 97 118 118 100 102 104 108 111 114 118 120 117 117 115 113 115 112 110 114 113 116 118 122 122 120 118 116 105 102 100 98 96 95 95 96 96 97 97 98 100 101 100 100 100 101 103 104 105 106 107 108 108 109 109 110 110 111 110 111 111 110 109 107 104 101 104 108 111 113 118 113 115 115 117 120 122 123 124 124 125 126 128 129 130 131 132 133 133 134 134 130 129 130 128 127 126 127 127 127 126 123 122 122 119 123 125 127 125 128 127 131 131 129 130 134 135 134 130 130 131 133 128 126 126 125 126 128 130 134 138 141 141 142 141 136 139 146 141 134 135 139 141 136 137 138 141 142 140 140 136 136 137 138 140 142 144 151 154 157 158 160 161 161 160 159 158 159 161 -2147483647 -2147483647 -2147483647 -2147483647 -2147483647 -2147483647 -2147483647 -2147483647 -2147483647 -2147483647 -2147483647 -2147483647 -2147483647 -2147483647 -2147483647 -2147483647 -2147483647 -2147483647 -2147483647 -2147483647 -2147483647 -2147483647 -2147483647 -2147483647 -2147483647 -2147483647 -2147483647 -2147483647 -2147483647 -2147483647 -2147483647 -2147483647 -2147483647 -2147483647 -2147483647 -2147483647 -2147483647 -2147483647 -2147483647 -2147483647 -2147483647 -2147483647 -2147483647 -2147483647 -2147483647 -2147483647 -2147483647
224 224 222 233 229 222 221 215 203 194 200 196 192 184 189 192 193 197 128 126 134 129 134 103 124 120 115 93 99 102 106 108 109 113 116 120 120 118 118 116 116 115 114 115 115 118 120 122 120 117 114 112 110 99 98 96 94 95 96 97 97 98 98 98 100 102 101 101 101 101 101 103 105 105 105 106 106 107 107 108 109 110 111 111 110 108 106 104 102 103 106 110 112 114 114 117 108 112 114 117 120 122 123 125 125 125 126 127 128 129 130 131 131 131 132 129 129 128 129 128 127 128 128 128 126 126 125 124 123 123 123 123 125 126 127 132 133 132 132 133 134 136 134 134 136 134 134 133 136 134 133 132 131 132 133 134 134 138 144 146 143 144 149 143 139 136 139 143 141 143 144 145 145 142 139 140 142 142 144 144 146 152 153 155 157 159 161 162 160 158 159 -2147483647 -2147483647 -2147483647 -2147483647 -2147483647 -2147483647 -2147483647 -2147483647 -2147483647 -2147483647 -2147483647 -2147483647 -2147483647 -2147483647 -2147483647 -2147483647 -2147483647 -2147483647 -2147483647 -2147483647 -2147483647 -2147483647 -2147483647 -2147483647 -2147483647 -2147483647 -2147483647 -2147483647 -2147483647 -2147483647 -2147483647 -2147483647 -2147483647 -2147483647 -2147483647 -2147483647 -2147483647 -2147483647 -2147483647 -2147483647 -2147483647 -2147483647 -2147483647 -2147483647 -2147483647 -2147483647 -2147483647 -2147483647 -2147483647
222 221 221 232 231 228 219 210 205 206 201 209 199 204 208 207 210 214 131 135 110 110 131 102 101 98 96 97 102 104 109 110 111 114 115 118 121 122 120 118 118 116 116 117 117 120 122 122 120 116 114 111 99 97 97 97 97 96 97 98 99 99 98 98 99 101 104 103 103 103 103 102 102 103 103 103 103 103 105 107 108 109 110 110 104 99 97 92 92 90 95 105 110 117 114 116 112 111 114 117 120 123 124 125 125 124 124 125 127 128 129 129 130 130 129 126 128 128 128 128 127 128 128 127 127 126 127 127 127 127 127 126 126 126 127 128 129 129 134 133 135 136 137 137 137 138 138 139 140 140 140 141 141 139 136 134 134 137 143 149 146 146 148 145 146 140 135 137 141 144 142 143 145 147 146 146 142 145 149 150 149 155 155 157 161 161 162 161 160 159 -2147483647 -2147483647 -2147483647 -2147483647 -2147483647 -2147483647 -2147483647 -2147483647 -2147483647 -2147483647 -2147483647 -2147483647 -2147483647 -2147483647 -2147483647 -2147483647 -2147483647 -2147483647 -2147483647 -2147483647 -2147483647 -2147483647 -2147483647 -2147483647 -2147483647 -2147483647 -2147483647 -2147483647 -2147483647 -2147483647 -2147483647 -2147483647 -2147483647 -2147483647 -2147483647 -2147483647 -2147483647 -2147483647 -2147483647 -2147483647 -2147483647 -2147483647 -2147483647 -2147483647 -2147483647 -2147483647 -2147483647 -2147483647 -2147483647 -2147483647
232 228 229 229 229 229 226 223 218 217 215 214 211 213 216 218 207 134 135 106 111 111 107 107 107 105 104 103 104 107 109 111 113 113 114 116 119 122 121 120 119 117 118 119 119 120 123 120 116 115 112 110 98 98 99 99 99 99 98 98 100 99 99 99 100 102 103 104 105 105 105 104 102 101 101 101 100 102 104 105 106 108 108 108 108 108 103 96 92 97 104 109 107 115 110 102 105 108 116 119 121 123 125 126 125 124 122 123 124 126 127 128 129 129 130 130 126 126 127 127 127 127 127 127 127 128 128 128 128 128 127 127 126 125 126 127 128 129 133 133 132 135 135 137 138 138 139 138 139 140 141 141 143 144 145 143 145 146 148 148 144 144 142 144 149 143 137 139 137 138 137 139 143 145 146 151 151 148 148 152 154 158 158 159 160 162 161 161 -2147483647 -2147483647 -2147483647 -2147483647 -2147483647 -2147483647 -2147483647 -2147483647 -2147483647 -2147483647 -2147483647 -2147483647 -2147483647 -2147483647 -2147483647 -2147483647 -2147483647 -2147483647 -2147483647 -2147483647 -2147483647 -2147483647 -2147483647 -2147483647 -2147483647 -2147483647 -2147483647 -2147483647 -2147483647 -2147483647 -2147483647 -2147483647 -2147483647 -2147483647 -2147483647 -2147483647 -2147483647 -2147483647 -2147483647 -2147483647 -2147483647 -2147483647 -2147483647 -2147483647 -2147483647 -2147483647 -2147483647 -2147483647 -2147483647 -2147483647 -2147483647 -2147483647
227 224 222 223 222 223 223 223 222 220 218 216 212 213 215 217 219 209 223 111 113 112 108 110 110 108 104 104 105 105 104 106 108 113 115 118 119 122 124 122 119 118 119 121 122 122 122 119 117 116 114 113 112 111 102 101 103 102 100 99 100 100 100 101 102 102 103 105 106 107 106 106 105 104 104 104 104 104 105 106 106 106 106 102 99 101 110 103 102 107 111 114 118 112 108 110 111 104 106 110 116 122 126 126 125 123 122 118 120 123 124 124 125 126 127 128 124 125 125 125 125 126 125 127 126 126 125 126 127 127 126 125 123 123 123 124 129 129 131 131 133 133 133 132 128 128 129 129 131 132 137 138 142 142 144 144 146 144 147 148 148 147 147 151 151 147 146 146 141 141 139 139 142 143 147 148 151 151 148 150 154 154 159 161 162 162 -2147483647 -2147483647 -2147483647 -2147483647 -2147483647 -2147483647 -2147483647 -2147483647 -2147483647 -2147483647 -2147483647 -2147483647 -2147483647 -2147483647 -2147483647 -2147483647 -2147483647 -2147483647 -2147483647 -2147483647 -2147483647 -2147483647 -2147483647 -2147483647 -2147483647 -2147483647 -2147483647 -2147483647 -2147483647 -2147483647 -2147483647 -2147483647 -2147483647 -2147483647 -2147483647 -2147483647 -2147483647 -2147483647 -2147483647 -2147483647 -2147483647 -2147483647 -2147483647 -2147483647 -2147483647 -2147483647 -2147483647 -2147483647 -2147483647 -2147483647 -2147483647 -2147483647 -2147483647 -2147483647
215 198 197 208 211 217 217 217 215 217 215 212 207 207 208 212 216 221 225 115 116 111 110 113 111 109 106 106 105 105 106 108 110 113 115 117 119 121 124 124 121 121 122 124 123 122 120 118 118 117 116 116 115 115 106 105 104 104 103 102 101 102 103 103 104 104 105 105 106 107 108 107 106 106 106 105 104 105 105 104 102 98 101 102 105 106 114 109 116 115 116 119 120 119 121 119 118 117 120 119 107 121 114 112 118 122 120 119 119 119 120 122 123 124 125 125 125 122 123 122 122 122 123 125 125 125 123 123 122 123 123 123 121 122 124 126 128 129 130 131 135 136 135 132 132 126 123 125 127 125 128 130 132 134 137 141 140 142 145 148 151 155 151 152 153 153 153 151 144 145 140 142 145 147 146 146 149 153 151 150 153 155 160 161 -2147483647 -2147483647 -2147483647 -2147483647 -2147483647 -2147483647 -2147483647 -2147483647 -2147483647 -2147483647 -2147483647 -2147483647 -2147483647 -2147483647 -2147483647 -2147483647 -2147483647 -2147483647 -2147483647 -2147483647 -2147483647 -2147483647 -2147483647 -2147483647 -2147483647 -2147483647 -2147483647 -2147483647 -2147483647 -2147483647 -2147483647 -2147483647 -2147483647 -2147483647 -2147483647 -2147483647 -2147483647 -2147483647 -2147483647 -2147483647 -2147483647 -2147483647 -2147483647 -2147483647 -2147483647 -2147483647 -2147483647 -2147483647 -2147483647 -2147483647 -2147483647 -2147483647 -2147483647 -2147483647 -2147483647 -2147483647
201 204 209 206 199 199 200 201 201 203 199 199 202 208 212 214 216 217 220 222 115 116 115 115 112 110 109 102 97 97 102 105 107 109 110 112 112 117 122 125 122 123 124 123 120 116 115 114 112 111 111 106 96 94 96 98 97 97 99 100 100 101 102 103 104 105 106 106 107 108 109 108 109 109 108 107 105 104 101 100 96 95 94 102 106 107 113 114 115 115 116 118 113 113 110 112 120 120 123 126 127 128 129 126 120 121 116 118 121 119 117 118 119 120 118 119 120 119 117 118 119 117 119 124 123 122 121 119 120 124 123 120 118 120 121 124 127 126 126 128 134 137 137 136 136 130 124 125 127 128 132 134 132 132 134 133 134 133 135 138 146 150 146 147 144 149 152 153 150 145 143 142 145 149 149 147 147 154 154 152 154 155 156 -2147483647 -2147483647 -2147483647 -2147483647 -2147483647 -2147483647 -2147483647 -2147483647 -2147483647 -2147483647 -2147483647 -2147483647 -2147483647 -2147483647 -2147483647 -2147483647 -2147483647 -2147483647 -2147483647 -2147483647 -2147483647 -2147483647 -2147483647 -2147483647 -2147483647 -2147483647 -2147483647 -2147483647 -2147483647 -2147483647 -2147483647 -2147483647 -2147483647 -2147483647 -2147483647 -2147483647 -2147483647 -2147483647 -2147483647 -2147483647 -2147483647 -2147483647 -2147483647 -2147483647 -2147483647 -2147483647 -2147483647 -2147483647 -2147483647 -2147483647 -2147483647 -2147483647 -2147483647 -2147483647 -2147483647 -2147483647 -2147483647
207 213 208 208 209 204 202 203 200 195 190 187 189 188 190 190 193 206 213 204 216 220 114 116 114 110 104 98 94 91 92 98 97 97 95 94 94 104 115 124 122 122 121 114 109 111 107 107 104 104 106 99 97 94 90 92 96 98 98 98 99 98 99 100 101 102 103 104 106 107 107 105 107 109 107 103 106 111 104 107 99 104 102 103 103 102 107 110 110 112 114 116 117 118 119 121 122 118 119 121 120 125 126 129 129 127 124 124 119 114 116 118 120 122 122 120 119 115 114 116 117 114 117 121 119 120 118 116 120 124 117 119 118 120 118 123 120 119 122 125 130 130 137 139 140 137 138 142 141 139 137 135 133 132 133 131 130 131 131 130 129 134 138 136 135 138 142 150 146 145 145 147 144 147 150 149 151 152 154 155 155 -2147483647 -2147483647 -2147483647 -2147483647 -2147483647 -2147483647 -2147483647 -2147483647 -2147483647 -2147483647 -2147483647 -2147483647 -2147483647 -2147483647 -2147483647 -2147483647 -2147483647 -2147483647 -2147483647 -2147483647 -2147483647 -2147483647 -2147483647 -2147483647 -2147483647 -2147483647 -2147483647 -2147483647 -2147483647 -2147483647 -2147483647 -2147483647 -2147483647 -2147483647 -2147483647 -2147483647 -2147483647 -2147483647 -2147483647 -2147483647 -2147483647 -2147483647 -2147483647 -2147483647 -2147483647 -2147483647 -2147483647 -2147483647 -2147483647 -2147483647 -2147483647 -2147483647 -2147483647 -2147483647 -2147483647 -2147483647 -2147483647 -2147483647 -2147483647
213 214 211 210 209 204 200 203 199 194 183 192 193 187 186 184 185 187 190 194 196 192 209 199 108 106 102 188 84 79 114 77 79 84 87 99 108 111 112 113 96 97 92 94 81 78 77 75 77 80 79 77 76 74 70 76 80 85 95 103 105 103 101 98 96 96 97 100 100 103 105 108 109 110 116 110 116 112 109 108 105 103 105 105 104 103 103 106 104 106 109 110 115 117 118 119 121 123 124 125 125 126 127 126 129 126 120 123 121 117 115 118 118 122 118 119 121 119 120 117 119 118 117 116 121 122 127 129 126 127 121 123 121 122 123 128 126 124 125 128 132 129 131 136 137 141 143 140 137 134 134 132 129 128 128 129 132 134 136 140 140 135 137 137 138 140 144 149 148 143 146 149 148 150 152 152 151 153 154 155 -2147483647 -2147483647 -2147483647 -2147483647 -2147483647 -2147483647 -2147483647 -2147483647 -2147483647 -2147483647 -2147483647 -2147483647 -2147483647 -2147483647 -2147483647 -2147483647 -2147483647 -2147483647 -2147483647 -2147483647 -2147483647 -2147483647 -2147483647 -2147483647 -2147483647 -2147483647 -2147483647 -2147483647 -2147483647 -2147483647 -2147483647 -2147483647 -2147483647 -2147483647 -2147483647 -2147483647 -2147483647 -2147483647 -2147483647 -2147483647 -2147483647 -2147483647 -2147483647 -2147483647 -2147483647 -2147483647 -2147483647 -2147483647 -2147483647 -2147483647 -2147483647 -2147483647 -2147483647 -2147483647 -2147483647 -2147483647 -2147483647 -2147483647 -2147483647 -2147483647
212 210 208 211 199 195 197 200 196 190 188 195 196 190 197 200 200 210 210 210 213 214 204 112 194 188 183 95 93 92 85 85 86 88 88 87 94 99 105 111 105 101 89 93 87 76 72 72 70 75 77 85 89 82 74 76 75 84 93 98 103 104 102 101 100 100 100 102 104 105 105 106 113 115 118 115 111 107 106 105 104 102 101 100 99 99 100 101 101 106 109 111 114 115 115 118 120 122 124 126 127 129 130 131 131 131 129 129 126 123 122 124 125 126 126 125 123 122 123 118 120 122 123 119 118 120 122 124 131 130 129 134 129 131 133 131 133 127 128 131 133 131 135 137 141 144 138 135 134 133 131 134 136 137 133 136 135 141 146 145 145 146 142 137 141 142 146 149 145 145 147 148 151 152 152 153 154 155 -2147483647 -2147483647 -2147483647 -2147483647 -2147483647 -2147483647 -2147483647 -2147483647 -2147483647 -2147483647 -2147483647 -2147483647 -2147483647 -2147483647 -2147483647 -2147483647 -2147483647 -2147483647 -2147483647 -2147483647 -2147483647 -2147483647 -2147483647 -2147483647 -2147483647 -2147483647 -2147483647 -2147483647 -2147483647 -2147483647 -2147483647 -2147483647 -2147483647 -2147483647 -2147483647 -2147483647 -2147483647 -2147483647 -2147483647 -2147483647 -2147483647 -2147483647 -2147483647 -2147483647 -2147483647 -2147483647 -2147483647 -2147483647 -2147483647 -2147483647 -2147483647 -2147483647 -2147483647 -2147483647 -2147483647 -2147483647 -2147483647 -2147483647 -2147483647 -2147483647 -2147483647 -2147483647
212 213 214 210 198 201 206 203 202 202 204 209 208 205 202 193 192 212 213 211 213 217 207 214 213 207 197 189 179 159 150 99 93 82 101 71 79 84 99 103 88 84 80 78 79 88 94 103 109 110 106 110 105 117 109 105 91 78 82 84 88 97 85 85 82 87 94 99 103 106 107 103 99 99 111 107 103 105 102 101 106 105 103 99 96 98 99 101 102 106 108 111 113 114 116 117 120 122 123 125 126 126 128 130 130 130 131 131 131 129 127 129 128 128 128 126 122 120 123 121 122 124 126 128 128 128 130 132 136 136 138 137 136 139 138 139 137 136 138 137 134 135 134 137 143 143 140 138 136 135 138 138 139 142 145 145 145 147 148 153 145 144 143 143 142 143 146 146 150 147 147 150 152 152 153 154 -2147483647 -2147483647 -2147483647 -2147483647 -2147483647 -2147483647 -2147483647 -2147483647 -2147483647 -2147483647 -2147483647 -2147483647 -2147483647 -2147483647 -2147483647 -2147483647 -2147483647 -2147483647 -2147483647 -2147483647 -2147483647 -2147483647 -2147483647 -2147483647 -2147483647 -2147483647 -2147483647 -2147483647 -2147483647 -2147483647 -2147483647 -2147483647 -2147483647 -2147483647 -2147483647 -2147483647 -2147483647 -2147483647 -2147483647 -2147483647 -2147483647 -2147483647 -2147483647 -2147483647 -2147483647 -2147483647 -2147483647 -2147483647 -2147483647 -2147483647 -2147483647 -2147483647 -2147483647 -2147483647 -2147483647 -2147483647 -2147483647 -2147483647 -2147483647 -2147483647 -2147483647 -2147483647 -2147483647 -2147483647
208 210 210 210 211 209 214 206 201 194 198 202 200 209 206 201 205 212 215 210 208 199 196 202 188 168 172 160 167 159 159 157 81 96 91 89 92 99 113 119 112 117 116 113 110 115 111 113 110 91 92 95 97 106 109 104 105 102 102 95 92 100 90 90 91 93 96 98 97 102 103 105 112 118 121 119 118 118 117 113 103 96 89 86 91 97 99 104 106 105 102 105 108 110 113 115 117 119 121 121 122 123 124 126 126 127 129 130 130 130 130 130 131 130 129 126 124 121 123 126 122 125 128 128 129 132 134 135 136 137 138 140 140 141 140 140 140 141 141 140 140 138 137 138 139 141 141 140 140 140 140 141 142 144 147 147 147 148 151 148 149 145 146 148 147 146 145 146 150 151 150 150 152 154 155 -2147483647 -2147483647 -2147483647 -2147483647 -2147483647 -2147483647 -2147483647 -2147483647 -2147483647 -2147483647 -2147483647 -2147483647 -2147483647 -2147483647 -2147483647 -2147483647 -2147483647 -2147483647 -2147483647 -2147483647 -2147483647 -2147483647 -2147483647 -2147483647 -2147483647 -2147483647 -2147483647 -2147483647 -2147483647 -2147483647 -2147483647 -2147483647 -2147483647 -2147483647 -2147483647 -2147483647 -2147483647 -2147483647 -2147483647 -2147483647 -2147483647 -2147483647 -2147483647 -2147483647 -2147483647 -2147483647 -2147483647 -2147483647 -2147483647 -2147483647 -2147483647 -2147483647 -2147483647 -2147483647 -2147483647 -2147483647 -2147483647 -2147483647 -2147483647 -2147483647 -2147483647 -2147483647 -2147483647 -2147483647 -2147483647
204 206 205 206 210 207 205 216 212 210 212 212 207 206 206 207 206 206 202 206 210 205 205 206 206 204 198 201 191 188 196 105 106 107 114 108 103 100 121 125 116 126 118 114 110 117 112 119 118 115 114 118 107 112 113 108 109 107 108 110 109 111 110 110 112 113 114 114 115 116 122 122 121 121 119 118 118 115 113 114 113 110 106 104 102 101 98 99 99 94 92 93 94 97 104 108 113 116 117 117 117 118 120 123 126 126 128 127 128 126 127 130 131 130 128 126 125 123 122 124 124 125 126 126 128 130 130 133 134 135 137 138 140 141 141 141 141 139 137 137 135 136 137 138 141 143 142 145 146 145 144 146 146 147 148 151 151 151 147 147 149 150 150 149 147 150 150 148 150 152 153 154 154 155 -2147483647 -2147483647 -2147483647 -2147483647 -2147483647 -2147483647 -2147483647 -2147483647 -2147483647 -2147483647 -2147483647 -2147483647 -2147483647 -2147483647 -2147483647 -2147483647 -2147483647 -2147483647 -2147483647 -2147483647 -2147483647 -2147483647 -2147483647 -2147483647 -2147483647 -2147483647 -2147483647 -2147483647 -2147483647 -2147483647 -2147483647 -2147483647 -2147483647 -2147483647 -2147483647 -2147483647 -2147483647 -2147483647 -2147483647 -2147483647 -2147483647 -2147483647 -2147483647 -2147483647 -2147483647 -2147483647 -2147483647 -2147483647 -2147483647 -2147483647 -2147483647 -2147483647 -2147483647 -2147483647 -2147483647 -2147483647 -2147483647 -2147483647 -2147483647 -2147483647 -2147483647 -2147483647 -2147483647 -2147483647 -2147483647 -2147483647
197 197 195 198 204 197 206 213 216 218 218 213 194 182 174 186 196 209 216 213 208 206 212 201 201 203 203 198 194 188 188 186 109 108 106 95 101 103 111 118 127 121 124 125 126 125 123 123 126 123 123 207 123 223 218 112 111 112 111 114 114 114 113 115 115 114 112 114 113 119 119 120 117 112 112 114 115 114 113 112 110 107 105 104 103 101 99 103 104 106 108 110 112 113 112 105 100 102 106 108 108 113 117 122 125 126 125 125 123 118 116 118 124 121 122 123 123 122 121 123 125 128 127 128 126 124 126 129 133 136 137 138 136 138 140 141 141 140 137 136 134 135 137 138 139 141 143 145 145 146 147 152 152 152 152 151 152 148 152 149 148 153 154 151 151 151 152 154 154 153 153 -2147483647 -2147483647 -2147483647 -2147483647 -2147483647 -2147483647 -2147483647 -2147483647 -2147483647 -2147483647 -2147483647 -2147483647 -2147483647 -2147483647 -2147483647 -2147483647 -2147483647 -2147483647 -2147483647 -2147483647 -2147483647 -2147483647 -2147483647 -2147483647 -2147483647 -2147483647 -2147483647 -2147483647 -2147483647 -2147483647 -2147483647 -2147483647 -2147483647 -2147483647 -2147483647 -2147483647 -2147483647 -2147483647 -2147483647 -2147483647 -2147483647 -2147483647 -2147483647 -2147483647 -2147483647 -2147483647 -2147483647 -2147483647 -2147483647 -2147483647 -2147483647 -2147483647 -2147483647 -2147483647 -2147483647 -2147483647 -2147483647 -2147483647 -2147483647 -2147483647 -2147483647 -2147483647 -2147483647 -2147483647 -2147483647 -2147483647 -2147483647 -2147483647 -2147483647
189 194 199 200 196 203 209 212 214 214 216 218 218 217 218 218 218 218 219 209 208 195 190 187 198 198 202 200 197 196 194 189 184 110 106 104 104 105 115 127 130 134 126 131 129 123 129 128 208 212 212 212 212 224 223 221 218 216 116 110 109 109 110 111 112 111 110 116 114 112 109 111 114 110 112 112 111 108 103 103 104 103 98 97 94 93 94 99 100 101 100 103 107 108 111 119 122 122 118 114 106 97 99 111 119 120 119 118 117 120 122 122 119 104 98 104 109 112 112 113 117 120 122 125 126 128 126 127 130 131 132 135 137 137 138 140 142 141 138 135 137 140 139 138 138 139 139 146 146 146 151 151 153 148 149 210 153 148 152 152 150 150 154 156 156 155 155 155 155 155 -2147483647 -2147483647 -2147483647 -2147483647 -2147483647 -2147483647 -2147483647 -2147483647 -2147483647 -2147483647 -2147483647 -2147483647 -2147483647 -2147483647 -2147483647 -2147483647 -2147483647 -2147483647 -2147483647 -2147483647 -2147483647 -2147483647 -2147483647 -2147483647 -2147483647 -2147483647 -2147483647 -2147483647 -2147483647 -2147483647 -2147483647 -2147483647 -2147483647 -2147483647 -2147483647 -2147483647 -2147483647 -2147483647 -2147483647 -2147483647 -2147483647 -2147483647 -2147483647 -2147483647 -2147483647 -2147483647 -2147483647 -2147483647 -2147483647 -2147483647 -2147483647 -2147483647 -2147483647 -2147483647 -2147483647 -2147483647 -2147483647 -2147483647 -2147483647 -2147483647 -2147483647 -2147483647 -2147483647 -2147483647 -2147483647 -2147483647 -2147483647 -2147483647 -2147483647 -2147483647
174 184 190 177 182 190 193 206 209 212 214 214 215 215 216 218 219 218 205 206 208 209 203 201 201 201 201 204 200 195 188 180 189 186 99 170 102 114 122 131 136 135 128 128 132 133 132 211 212 213 213 214 215 215 214 211 217 116 113 111 103 103 99 104 108 102 99 100 84 87 82 94 105 112 112 111 108 109 103 98 99 96 91 88 84 90 94 84 90 95 90 94 96 99 102 106 108 116 121 119 123 123 120 113 109 110 109 109 103 105 109 123 124 117 112 111 110 109 110 112 111 110 112 111 111 116 120 125 126 131 133 134 134 138 140 142 143 142 139 138 138 141 142 142 144 142 143 142 145 143 150 151 154 207 207 207 212 208 208 209 155 208 154 154 156 158 158 -2147483647 -2147483647 -2147483647 -2147483647 -2147483647 -2147483647 -2147483647 -2147483647 -2147483647 -2147483647 -2147483647 -2147483647 -2147483647 -2147483647 -2147483647 -2147483647 -2147483647 -2147483647 -2147483647 -2147483647 -2147483647 -2147483647 -2147483647 -2147483647 -2147483647 -2147483647 -2147483647 -2147483647 -2147483647 -2147483647 -2147483647 -2147483647 -2147483647 -2147483647 -2147483647 -2147483647 -2147483647 -2147483647 -2147483647 -2147483647 -2147483647 -2147483647 -2147483647 -2147483647 -2147483647 -2147483647 -2147483647 -2147483647 -2147483647 -2147483647 -2147483647 -2147483647 -2147483647 -2147483647 -2147483647 -2147483647 -2147483647 -2147483647 -2147483647 -2147483647 -2147483647 -2147483647 -2147483647 -2147483647 -2147483647 -2147483647 -2147483647 -2147483647 -2147483647 -2147483647 -2147483647 -2147483647 -2147483647
208 204 185 172 176 180 187 200 204 207 209 209 211 213 218 218 208 209 208 208 208 207 207 207 206 204 202 202 202 198 192 193 181 177 160 170 168 170 114 124 131 132 135 134 133 208 208 127 202 210 213 213 212 210 206 206 212 116 112 111 109 105 105 98 100 95 85 85 89 90 102 108 115 118 117 117 108 101 92 92 97 99 101 103 95 95 108 99 92 96 96 91 94 101 93 95 99 106 111 110 112 117 123 125 126 128 129 122 124 126 128 128 130 124 118 117 116 119 122 120 120 121 123 124 117 120 120 120 126 135 136 137 135 136 138 139 142 221 143 143 215 215 213 211 143 142 147 145 207 204 146 204 204 204 205 206 208 209 208 209 208 209 208 209 209 -2147483647 -2147483647 -2147483647 -2147483647 -2147483647 -2147483647 -2147483647 -2147483647 -2147483647 -2147483647 -2147483647 -2147483647 -2147483647 -2147483647 -2147483647 -2147483647 -2147483647 -2147483647 -2147483647 -2147483647 -2147483647 -2147483647 -2147483647 -2147483647 -2147483647 -2147483647 -2147483647 -2147483647 -2147483647 -2147483647 -2147483647 -2147483647 -2147483647 -2147483647 -2147483647 -2147483647 -2147483647 -2147483647 -2147483647 -2147483647 -2147483647 -2147483647 -2147483647 -2147483647 -2147483647 -2147483647 -2147483647 -2147483647 -2147483647 -2147483647 -2147483647 -2147483647 -2147483647 -2147483647 -2147483647 -2147483647 -2147483647 -2147483647 -2147483647 -2147483647 -2147483647 -2147483647 -2147483647 -2147483647 -2147483647 -2147483647 -2147483647 -2147483647 -2147483647 -2147483647 -2147483647 -2147483647 -2147483647 -2147483647 -2147483647
216 221 221 197 186 189 193 189 194 198 204 205 209 215 218 219 219 207 206 205 204 202 202 203 204 204 204 203 201 196 198 195 190 179 167 181 168 181 106 110 116 118 119 119 118 115 114 116 194 206 206 208 205 203 210 115 114 113 116 115 115 114 108 113 115 115 115 116 118 121 122 122 122 119 113 111 107 103 100 97 103 110 113 116 115 115 115 108 107 111 110 110 103 109 104 95 94 95 103 105 107 112 115 115 122 131 127 127 126 130 137 126 130 130 128 127 122 119 112 118 125 125 119 126 132 136 135 132 131 134 141 145 139 138 139 140 142 219 219 218 216 215 213 212 211 211 210 208 207 204 202 204 203 203 204 205 205 205 207 208 209 209 -2147483647 -2147483647 -2147483647 -2147483647 -2147483647 -2147483647 -2147483647 -2147483647 -2147483647 -2147483647 -2147483647 -2147483647 -2147483647 -2147483647 -2147483647 -2147483647 -2147483647 -2147483647 -2147483647 -2147483647 -2147483647 -2147483647 -2147483647 -2147483647 -2147483647 -2147483647 -2147483647 -2147483647 -2147483647 -2147483647 -2147483647 -2147483647 -2147483647 -2147483647 -2147483647 -2147483647 -2147483647 -2147483647 -2147483647 -2147483647 -2147483647 -2147483647 -2147483647 -2147483647 -2147483647 -2147483647 -2147483647 -2147483647 -2147483647 -2147483647 -2147483647 -2147483647 -2147483647 -2147483647 -2147483647 -2147483647 -2147483647 -2147483647 -2147483647 -2147483647 -2147483647 -2147483647 -2147483647 -2147483647 -2147483647 -2147483647 -2147483647 -2147483647 -2147483647 -2147483647 -2147483647 -2147483647 -2147483647 -2147483647 -2147483647 -2147483647 -2147483647 -2147483647
194 218 227 210 202 208 214 199 199 203 207 208 212 210 213 212 212 199 199 199 200 202 204 204 202 200 201 203 203 201 203 201 199 200 197 190 192 126 125 197 131 125 112 106 106 103 100 112 194 198 198 201 198 113 114 112 114 113 115 115 115 115 116 116 117 124 124 124 120 117 116 116 114 113 111 110 110 110 112 113 114 117 117 116 113 114 116 118 120 119 120 118 119 118 115 111 113 108 112 109 110 108 111 118 126 124 121 121 125 129 133 133 138 213 140 138 133 129 122 120 119 126 131 128 125 130 140 145 145 145 145 144 147 142 142 216 216 216 217 217 217 217 216 216 215 214 213 212 210 209 206 203 201 200 201 203 203 207 208 209 -2147483647 -2147483647 -2147483647 -2147483647 -2147483647 -2147483647 -2147483647 -2147483647 -2147483647 -2147483647 -2147483647 -2147483647 -2147483647 -2147483647 -2147483647 -2147483647 -2147483647 -2147483647 -2147483647 -2147483647 -2147483647 -2147483647 -2147483647 -2147483647 -2147483647 -2147483647 -2147483647 -2147483647 -2147483647 -2147483647 -2147483647 -2147483647 -2147483647 -2147483647 -2147483647 -2147483647 -2147483647 -2147483647 -2147483647 -2147483647 -2147483647 -2147483647 -2147483647 -2147483647 -2147483647 -2147483647 -2147483647 -2147483647 -2147483647 -2147483647 -2147483647 -2147483647 -2147483647 -2147483647 -2147483647 -2147483647 -2147483647 -2147483647 -2147483647 -2147483647 -2147483647 -2147483647 -2147483647 -2147483647 -2147483647 -2147483647 -2147483647 -2147483647 -2147483647 -2147483647 -2147483647 -2147483647 -2147483647 -2147483647 -2147483647 -2147483647 -2147483647 -2147483647 -2147483647 -2147483647
209 197 219 229 225 221 215 211 201 196 198 198 207 201 198 196 190 187 190 191 196 197 203 201 199 198 199 200 197 199 197 201 201 203 202 203 202 202 201 202 202 203 202 201 196 195 192 198 191 119 201 195 205 115 114 114 114 114 114 114 116 113 118 121 121 122 120 121 121 121 123 125 127 124 124 118 116 118 111 110 104 101 108 114 113 115 117 118 116 112 114 116 119 123 120 119 123 123 123 119 118 117 116 118 124 120 114 118 122 128 135 136 208 208 210 213 138 137 136 130 121 121 125 132 136 135 132 144 147 149 147 148 147 142 215 216 216 215 216 -2147483647 -2147483647 -2147483647 -2147483647 -2147483647 -2147483647 -2147483647 -2147483647 -2147483647 -2147483647 209 208 207 207 206 204 205 206 206 -2147483647 -2147483647 -2147483647 -2147483647 -2147483647 -2147483647 -2147483647 -2147483647 -2147483647 -2147483647 -2147483647 -2147483647 -2147483647 -2147483647 -2147483647 -2147483647 -2147483647 -2147483647 -2147483647 -2147483647 -2147483647 -2147483647 -2147483647 -2147483647 -2147483647 -2147483647 -2147483647 -2147483647 -2147483647 -2147483647 -2147483647 -2147483647 -2147483647 -2147483647 -2147483647 -2147483647 -2147483647 -2147483647 -2147483647 -2147483647 -2147483647 -2147483647 -2147483647 -2147483647 -2147483647 -2147483647 -2147483647 -2147483647 -2147483647 -2147483647 -2147483647 -2147483647 -2147483647 -2147483647 -2147483647 -2147483647 -2147483647 -2147483647 -2147483647 -2147483647 -2147483647 -2147483647 -2147483647 -2147483647 -2147483647 -2147483647 -2147483647 -2147483647 -2147483647 -2147483647 -2147483647 -2147483647 -2147483647 -2147483647 -2147483647 -2147483647 -2147483647 -2147483647 -2147483647 -2147483647 -2147483647 -2147483647
226 224 219 215 226 222 219 216 209 194 187 194 203 198 192 193 192 196 194 197 194 201 199 195 192 194 196 198 195 196 196 193 195 198 197 199 197 197 202 202 199 203 212 198 192 196 193 113 116 115 113 198 119 119 113 116 117 113 116 115 113 115 122 118 115 115 112 115 111 115 116 113 122 124 125 130 132 126 123 114 120 115 111 112 117 110 111 117 116 119 118 119 120 120 121 121 121 119 122 120 121 124 127 128 127 124 121 121 122 126 129 129 132 201 132 206 212 211 208 138 136 128 126 128 130 137 141 144 146 148 149 149 152 215 214 214 215 -2147483647 -2147483647 -2147483647 -2147483647 -2147483647 -2147483647 -2147483647 -2147483647 -2147483647 -2147483647 -2147483647 -2147483647 -2147483647 -2147483647 -2147483647 -2147483647 -2147483647 -2147483647 -2147483647 -2147483647 -2147483647 -2147483647 -2147483647 -2147483647 -2147483647 -2147483647 -2147483647 -2147483647 -2147483647 -2147483647 -2147483647 -2147483647 -2147483647 -2147483647 -2147483647 -2147483647 -2147483647 -2147483647 -2147483647 -2147483647 -2147483647 -2147483647 -2147483647 -2147483647 -2147483647 -2147483647 -2147483647 -2147483647 -2147483647 -2147483647 -2147483647 -2147483647 -2147483647 -2147483647 -2147483647 -2147483647 -2147483647 -2147483647 -2147483647 -2147483647 -2147483647 -2147483647 -2147483647 -2147483647 -2147483647 -2147483647 -2147483647 -2147483647 -2147483647 -2147483647 -2147483647 -2147483647 -2147483647 -2147483647 -2147483647 -2147483647 -2147483647 -2147483647 -2147483647 -2147483647 -2147483647 -2147483647 -2147483647 -2147483647 -2147483647 -2147483647 -2147483647 -2147483647 -2147483647 -2147483647 -2147483647 -2147483647 -2147483647 -2147483647 -2147483647 -2147483647 -2147483647 -2147483647 -2147483647 -2147483647 -2147483647 -2147483647 -2147483647
230 229 227 209 199 222 224 218 217 212 198 198 201 198 195 200 201 192 194 198 198 198 196 193 192 193 196 194 192 192 194 192 196 194 195 196 198 199 202 201 200 196 198 194 193 112 108 108 108 110 110 107 113 113 114 112 117 112 117 115 114 119 120 120 129 123 125 120 122 124 131 122 126 131 128 131 132 134 134 131 132 132 129 129 126 124 117 110 104 111 108 114 116 118 118 120 119 117 118 120 124 125 126 124 123 122 124 122 124 126 128 126 125 127 197 200 206 209 206 206 209 208 136 134 130 132 136 140 142 144 147 150 214 215 214 214 -2147483647 -2147483647 -2147483647 -2147483647 -2147483647 -2147483647 -2147483647 -2147483647 -2147483647 -2147483647 -2147483647 -2147483647 -2147483647 -2147483647 -2147483647 -2147483647 -2147483647 -2147483647 -2147483647 -2147483647 -2147483647 -2147483647 -2147483647 -2147483647 -2147483647 -2147483647 -2147483647 -2147483647 -2147483647 -2147483647 -2147483647 -2147483647 -2147483647 -2147483647 -2147483647 -2147483647 -2147483647 -2147483647 -2147483647 -2147483647 -2147483647 -2147483647 -2147483647 -2147483647 -2147483647 -2147483647 -2147483647 -2147483647 -2147483647 -2147483647 -2147483647 -2147483647 -2147483647 -2147483647 -2147483647 -2147483647 -2147483647 -2147483647 -2147483647 -2147483647 -2147483647 -2147483647 -2147483647 -2147483647 -2147483647 -2147483647 -2147483647 -2147483647 -2147483647 -2147483647 -2147483647 -2147483647 -2147483647 -2147483647 -2147483647 -2147483647 -2147483647 -2147483647 -2147483647 -2147483647 -2147483647 -2147483647 -2147483647 -2147483647 -2147483647 -2147483647 -2147483647 -2147483647 -2147483647 -2147483647 -2147483647 -2147483647 -2147483647 -2147483647 -2147483647 -2147483647 -2147483647 -2147483647 -2147483647 -2147483647 -2147483647 -2147483647 -2147483647 -2147483647
226 221 227 224 216 200 209 217 217 216 205 198 198 199 207 199 202 199 192 190 179 179 183 190 194 194 191 191 192 193 193 194 194 192 193 199 200 201 202 214 199 203 194 194 190 189 190 192 188 113 120 113 118 105 116 111 115 115 113 115 124 118 123 126 135 130 134 135 137 135 136 133 134 134 133 132 133 134 135 134 134 133 128 123 120 123 119 124 119 117 118 113 110 111 114 114 117 118 124 125 122 121 123 123 127 129 127 129 126 124 127 127 126 129 193 196 199 205 208 210 208 204 203 202 138 137 137 140 141 142 143 206 209 211 212 213 -2147483647 -2147483647 -2147483647 -2147483647 -2147483647 -2147483647 -2147483647 -2147483647 -2147483647 -2147483647 -2147483647 -2147483647 -2147483647 -2147483647 -2147483647 -2147483647 -2147483647 -2147483647 -2147483647 -2147483647 -2147483647 -2147483647 -2147483647 -2147483647 -2147483647 -2147483647 -2147483647 -2147483647 -2147483647 -2147483647 -2147483647 -2147483647 -2147483647 -2147483647 -2147483647 -2147483647 -2147483647 -2147483647 -2147483647 -2147483647 -2147483647 -2147483647 -2147483647 -2147483647 -2147483647 -2147483647 -2147483647 -2147483647 -2147483647 -2147483647 -2147483647 -2147483647 -2147483647 -2147483647 -2147483647 -2147483647 -2147483647 -2147483647 -2147483647 -2147483647 -2147483647 -2147483647 -2147483647 -2147483647 -2147483647 -2147483647 -2147483647 -2147483647 -2147483647 -2147483647 -2147483647 -2147483647 -2147483647 -2147483647 -2147483647 -2147483647 -2147483647 -2147483647 -2147483647 -2147483647 -2147483647 -2147483647 -2147483647 -2147483647 -2147483647 -2147483647 -2147483647 -2147483647 -2147483647 -2147483647 -2147483647 -2147483647 -2147483647 -2147483647 -2147483647 -2147483647 -2147483647 -2147483647 -2147483647 -2147483647 -2147483647 -2147483647 -2147483647 -2147483647
228 225 229 229 226 228 209 186 186 198 195 191 197 207 195 201 199 189 186 184 172 173 184 184 191 192 183 186 186 183 183 182 177 186 173 189 181 184 199 195 200 191 196 198 195 195 195 201 200 203 198 127 131 129 131 133 134 134 128 127 131 129 129 132 133 141 141 141 140 139 138 137 137 135 132 134 134 134 134 135 136 136 134 133 133 132 130 130 126 126 126 124 120 119 123 113 114 118 114 119 123 127 189 188 126 127 190 191 192 191 126 124 125 190 192 194 197 198 203 207 209 205 206 204 203 205 204 203 202 202 203 204 206 208 210 -2147483647 -2147483647 -2147483647 -2147483647 -2147483647 -2147483647 -2147483647 -2147483647 -2147483647 -2147483647 -2147483647 -2147483647 -2147483647 -2147483647 -2147483647 -2147483647 -2147483647 -2147483647 -2147483647 -2147483647 -2147483647 -2147483647 -2147483647 -2147483647 -2147483647 -2147483647 -2147483647 -2147483647 -2147483647 -2147483647 -2147483647 -2147483647 -2147483647 -2147483647 -2147483647 -2147483647 -2147483647 -2147483647 -2147483647 -2147483647 -2147483647 -2147483647 -2147483647 -2147483647 -2147483647 -2147483647 -2147483647 -2147483647 -2147483647 -2147483647 -2147483647 -2147483647 -2147483647 -2147483647 -2147483647 -2147483647 -2147483647 -2147483647 -2147483647 -2147483647 -2147483647 -2147483647 -2147483647 -2147483647 -2147483647 -2147483647 -2147483647 -2147483647 -2147483647 -2147483647 -2147483647 -2147483647 -2147483647 -2147483647 -2147483647 -2147483647 -2147483647 -2147483647 -2147483647 -2147483647 -2147483647 -2147483647 -2147483647 -2147483647 -2147483647 -2147483647 -2147483647 -2147483647 -2147483647 -2147483647 -2147483647 -2147483647 -2147483647 -2147483647 -2147483647 -2147483647 -2147483647 -2147483647 -2147483647 -2147483647 -2147483647 -2147483647 -2147483647 -2147483647 -2147483647
224 225 226 229 230 230 227 218 209 202 188 181 194 193 192 192 196 196 186 193 200 195 199 199 198 195 190 187 183 180 181 176 171 181 185 185 187 203 206 211 209 205 209 204 201 202 206 206 204 203 205 203 139 139 138 139 139 140 141 136 138 140 141 140 147 147 146 144 142 140 139 139 198 137 136 135 136 136 138 139 138 138 137 136 137 138 136 133 132 131 179 178 178 178 177 176 176 177 124 125 122 123 123 124 185 189 191 190 190 191 190 188 187 188 190 192 194 200 204 206 208 209 209 210 210 207 205 205 201 201 203 202 203 206 208 209 208 -2147483647 -2147483647 -2147483647 -2147483647 -2147483647 -2147483647 -2147483647 -2147483647 -2147483647 -2147483647 -2147483647 -2147483647 -2147483647 -2147483647 -2147483647 -2147483647 -2147483647 -2147483647 -2147483647 -2147483647 -2147483647 -2147483647 -2147483647 -2147483647 -2147483647 -2147483647 -2147483647 -2147483647 -2147483647 -2147483647 -2147483647 -2147483647 -2147483647 -2147483647 -2147483647 -2147483647 -2147483647 -2147483647 -2147483647 -2147483647 -2147483647 -2147483647 -2147483647 -2147483647 -2147483647 -2147483647 -2147483647 -2147483647 -2147483647 -2147483647 -2147483647 -2147483647 -2147483647 -2147483647 -2147483647 -2147483647 -2147483647 -2147483647 -2147483647 -2147483647 -2147483647 -2147483647 -2147483647 -2147483647 -2147483647 -2147483647 -2147483647 -2147483647 -2147483647 -2147483647 -2147483647 -2147483647 -2147483647 -2147483647 -2147483647 -2147483647 -2147483647 -2147483647 -2147483647 -2147483647 -2147483647 -2147483647 -2147483647 -2147483647 -2147483647 -2147483647 -2147483647 -2147483647 -2147483647 -2147483647 -2147483647 -2147483647 -2147483647 -2147483647 -2147483647 -2147483647 -2147483647 -2147483647 -2147483647 -2147483647 -2147483647 -2147483647 -2147483647
219 218 220 224 226 219 219 217 218 218 219 217 219 219 217 214 212 211 208 203 206 209 208 201 194 190 191 194 197 199 195 198 197 197 193 194 194 198 200 213 211 210 211 205 202 199 201 204 206 207 204 207 202 144 141 141 142 142 143 145 140 151 -2147483647 150 147 146 202 202 201 196 199 199 201 197 137 136 136 137 137 198 200 202 201 -2147483647 -2147483647 -2147483647 -2147483647 -2147483647 -2147483647 -2147483647 191 179 178 179 178 178 180 188 188 188 189 188 188 188 187 185 185 188 191 192 192 193 192 191 192 192 195 198 203 -2147483647 -2147483647 -2147483647 -2147483647 -2147483647 -2147483647 -2147483647 -2147483647 209 207 207 207 207 206 206 207 208 208 -2147483647 -2147483647 -2147483647 -2147483647 -2147483647 -2147483647 -2147483647 -2147483647 -2147483647 -2147483647 -2147483647 -2147483647 -2147483647 -2147483647 -2147483647 -2147483647 -2147483647 -2147483647 -2147483647 -2147483647 -2147483647 -2147483647 -2147483647 -2147483647 -2147483647 -2147483647 -2147483647 -2147483647 -2147483647 -2147483647 -2147483647 -2147483647 -2147483647 -2147483647 -2147483647 -2147483647 -2147483647 -2147483647 -2147483647 -2147483647 -2147483647 -2147483647 -2147483647 -2147483647 -2147483647 -2147483647 -2147483647 -2147483647 -2147483647 -2147483647 -2147483647 -2147483647 -2147483647 -2147483647 -2147483647 -2147483647 -2147483647 -2147483647 -2147483647 -2147483647 -2147483647 -2147483647 -2147483647 -2147483647 -2147483647 -2147483647 -2147483647 -2147483647 -2147483647 -2147483647 -2147483647 -2147483647 -2147483647 -2147483647 -2147483647 -2147483647 -2147483647 -2147483647 -2147483647 -2147483647 -2147483647 -2147483647 -2147483647 -2147483647 -2147483647 -2147483647 -2147483647 -2147483647 -2147483647 -2147483647 -2147483647 -2147483647 -2147483647 -2147483647 -2147483647 -2147483647 -2147483647 -2147483647 -2147483647 -2147483647 -2147483647 -2147483647 -2147483647
203 215 219 222 216 216 219 218 219 220 221 220 221 218 214 210 209 204 203 205 207 208 207 208 203 203 199 201 203 204 203 203 203 196 193 196 197 196 207 207 211 213 212 206 203 200 202 207 209 211 209 209 205 207 147 145 145 147 147 149 -2147483647 -2147483647 -2147483647 -2147483647 -2147483647 -2147483647 -2147483647 -2147483647 197 197 201 198 200 202 197 194 137 137 137 195 197 201 -2147483647 -2147483647 -2147483647 -2147483647 -2147483647 -2147483647 -2147483647 -2147483647 -2147483647 -2147483647 -2147483647 -2147483647 -2147483647 -2147483647 -2147483647 194 191 191 188 190 189 189 190 190 190 189 188 189 191 192 193 194 195 197 199 201 203 -2147483647 -2147483647 -2147483647 -2147483647 -2147483647 -2147483647 -2147483647 -2147483647 -2147483647 -2147483647 -2147483647 -2147483647 -2147483647 -2147483647 208 208 208 -2147483647 -2147483647 -2147483647 -2147483647 -2147483647 -2147483647 -2147483647 -2147483647 -2147483647 -2147483647 -2147483647 -2147483647 -2147483647 -2147483647 -2147483647 -2147483647 -2147483647 -2147483647 -2147483647 -2147483647 -2147483647 -2147483647 -2147483647 -2147483647 -2147483647 -2147483647 -2147483647 -2147483647 -2147483647 -2147483647 -2147483647 -2147483647 -2147483647 -2147483647 -2147483647 -2147483647 -2147483647 -2147483647 -2147483647 -2147483647 -2147483647 -2147483647 -2147483647 -2147483647 -2147483647 -2147483647 -2147483647 -2147483647 -2147483647 -2147483647 -2147483647 -2147483647 -2147483647 -2147483647 -2147483647 -2147483647 -2147483647 -2147483647 -2147483647 -2147483647 -2147483647 -2147483647 -2147483647 -2147483647 -2147483647 -2147483647 -2147483647 -2147483647 -2147483647 -2147483647 -2147483647 -2147483647 -2147483647 -2147483647 -2147483647 -2147483647 -2147483647 -2147483647 -2147483647 -2147483647 -2147483647 -2147483647 -2147483647 -2147483647 -2147483647 -2147483647 -2147483647 -2147483647 -2147483647 -2147483647 -2147483647 -2147483647 -2147483647 -2147483647 -2147483647 -2147483647 -2147483647 -2147483647 -2147483647 -2147483647 -2147483647 -2147483647 -2147483647 -2147483647
217 221 222 223 219 212 214 216 217 216 217 218 219 217 214 210 206 205 207 206 207 208 210 209 207 204 201 199 200 201 203 201 197 197 193 196 208 198 208 208 210 212 209 205 201 199 203 206 208 209 208 209 -2147483647 -2147483647 -2147483647 -2147483647 -2147483647 -2147483647 -2147483647 -2147483647 -2147483647 -2147483647 -2147483647 -2147483647 -2147483647 -2147483647 -2147483647 -2147483647 -2147483647 -2147483647 -2147483647 -2147483647 -2147483647 -2147483647 -2147483647 -2147483647 -2147483647 194 193 193 196 199 -2147483647 -2147483647 -2147483647 -2147483647 -2147483647 -2147483647 -2147483647 -2147483647 -2147483647 -2147483647 -2147483647 -2147483647 -2147483647 -2147483647 -2147483647 -2147483647 -2147483647 -2147483647 -2147483647 -2147483647 194 190 191 192 190 191 191 189 188 189 192 195 196 198 199 201 -2147483647 -2147483647 -2147483647 -2147483647 -2147483647 -2147483647 -2147483647 -2147483647 -2147483647 -2147483647 -2147483647 -2147483647 -2147483647 -2147483647 -2147483647 -2147483647 -2147483647 -2147483647 -2147483647 -2147483647 -2147483647 -2147483647 -2147483647 -2147483647 -2147483647 -2147483647 -2147483647 -2147483647 -2147483647 -2147483647 -2147483647 -2147483647 -2147483647 -2147483647 -2147483647 -2147483647 -2147483647 -2147483647 -2147483647 -2147483647 -2147483647 -2147483647 -2147483647 -2147483647 -2147483647 -2147483647 -2147483647 -2147483647 -2147483647 -2147483647 -2147483647 -2147483647 -2147483647 -2147483647 -2147483647 -2147483647 -2147483647 -2147483647 -2147483647 -2147483647 -2147483647 -2147483647 -2147483647 -2147483647 -2147483647 -2147483647 -2147483647 -2147483647 -2147483647 -2147483647 -2147483647 -2147483647 -2147483647 -2147483647 -2147483647 -2147483647 -2147483647 -2147483647 -2147483647 -2147483647 -2147483647 -2147483647 -2147483647 -2147483647 -2147483647 -2147483647 -2147483647 -2147483647 -2147483647 -2147483647 -2147483647 -2147483647 -2147483647 -2147483647 -2147483647 -2147483647 -2147483647 -2147483647 -2147483647 -2147483647 -2147483647 -2147483647 -2147483647 -2147483647 -2147483647 -2147483647 -2147483647 -2147483647 -2147483647 -2147483647 -2147483647 -2147483647 -2147483647 -2147483647 -2147483647 -2147483647 -2147483647 -2147483647 -2147483647 -2147483647 -2147483647 -2147483647
217 217 220 209 208 209 210 210 214 213 215 218 217 215 211 210 208 205 208 208 207 205 206 206 205 205 204 203 203 202 203 201 199 198 195 204 207 208 209 209 209 211 207 207 206 204 201 199 201 203 208 -2147483647 -2147483647 -2147483647 -2147483647 -2147483647 -2147483647 -2147483647 -2147483647 -2147483647 -2147483647 -2147483647 -2147483647 -2147483647 -2147483647 -2147483647 -2147483647 -2147483647 -2147483647 -2147483647 -2147483647 -2147483647 -2147483647 -2147483647 -2147483647 -2147483647 -2147483647 -2147483647 -2147483647 -2147483647 -2147483647 -2147483647 -2147483647 -2147483647 -2147483647 -2147483647 -2147483647 -2147483647 -2147483647 -2147483647 -2147483647 -2147483647 -2147483647 -2147483647 -2147483647 -2147483647 -2147483647 -2147483647 -2147483647 -2147483647 -2147483647 -2147483647 -2147483647 -2147483647 -2147483647 -2147483647 193 191 189 190 192 192 190 191 194 198 199 -2147483647 -2147483647 -2147483647 -2147483647 -2147483647 -2147483647 -2147483647 -2147483647 -2147483647 -2147483647 -2147483647 -2147483647 -2147483647 -2147483647 -2147483647 -2147483647 -2147483647 -2147483647 -2147483647 -2147483647 -2147483647 -2147483647 -2147483647 -2147483647 -2147483647 -2147483647 -2147483647 -2147483647 -2147483647 -2147483647 -2147483647 -2147483647 -2147483647 -2147483647 -2147483647 -2147483647 -2147483647 -2147483647 -2147483647 -2147483647 -2147483647 -2147483647 -2147483647 -2147483647 -2147483647 -2147483647 -2147483647 -2147483647 -2147483647 -2147483647 -2147483647 -2147483647 -2147483647 -2147483647 -2147483647 -2147483647 -2147483647 -2147483647 -2147483647 -2147483647 -2147483647 -2147483647 -2147483647 -2147483647 -2147483647 -2147483647 -2147483647 -2147483647 -2147483647 -2147483647 -2147483647 -2147483647 -2147483647 -2147483647 -2147483647 -2147483647 -2147483647 -2147483647 -2147483647 -2147483647 -2147483647 -2147483647 -2147483647 -2147483647 -2147483647 -2147483647 -2147483647 -2147483647 -2147483647 -2147483647 -2147483647 -2147483647 -2147483647 -2147483647 -2147483647 -2147483647 -2147483647 -2147483647 -2147483647 -2147483647 -2147483647 -2147483647 -2147483647 -2147483647 -2147483647 -2147483647 -2147483647 -2147483647 -2147483647 -2147483647 -2147483647 -2147483647 -2147483647 -2147483647 -2147483647 -2147483647 -2147483647 -2147483647 -2147483647 -2147483647 -2147483647 -2147483647 -2147483647
212 213 217 216 205 205 207 209 209 211 213 215 216 214 213 211 209 206 207 208 208 206 206 208 206 205 204 203 203 203 203 200 199 197 197 206 205 206 207 208 206 207 206 205 204 203 202 202 202 201 201 204 -2147483647 -2147483647 -2147483647 -2147483647 -2147483647 -2147483647 -2147483647 -2147483647 -2147483647 -2147483647 -2147483647 -2147483647 -2147483647 -2147483647 -2147483647 -2147483647 -2147483647 -2147483647 -2147483647 -2147483647 -2147483647 -2147483647 -2147483647 -2147483647 -2147483647 -2147483647 -2147483647 -2147483647 -2147483647 -2147483647 -2147483647 -2147483647 -2147483647 -2147483647 -2147483647 -2147483647 -2147483647 -2147483647 -2147483647 -2147483647 -2147483647 -2147483647 -2147483647 -2147483647 -2147483647 -2147483647 -2147483647 -2147483647 -2147483647 -2147483647 -2147483647 -2147483647 -2147483647 -2147483647 -2147483647 -2147483647 195 192 194 194 193 193 193 195 198 -2147483647 -2147483647 -2147483647 -2147483647 -2147483647 -2147483647 -2147483647 -2147483647 -2147483647 -2147483647 -2147483647 -2147483647 -2147483647 -2147483647 -2147483647 -2147483647 -2147483647 -2147483647 -2147483647 -2147483647 -2147483647 -2147483647 -2147483647 -2147483647 -2147483647 -2147483647 -2147483647 -2147483647 -2147483647 -2147483647 -2147483647 -2147483647 -2147483647 -2147483647 -2147483647 -2147483647 -2147483647 -2147483647 -2147483647 -2147483647 -2147483647 -2147483647 -2147483647 -2147483647 -2147483647 -2147483647 -2147483647 -2147483647 -2147483647 -2147483647 -2147483647 -2147483647 -2147483647 -2147483647 -2147483647 -2147483647 -2147483647 -2147483647 -2147483647 -2147483647 -2147483647 -2147483647 -2147483647 -2147483647 -2147483647 -2147483647 -2147483647 -2147483647 -2147483647 -2147483647 -2147483647 -2147483647 -2147483647 -2147483647 -2147483647 -2147483647 -2147483647 -2147483647 -2147483647 -2147483647 -2147483647 -2147483647 -2147483647 -2147483647 -2147483647 -2147483647 -2147483647 -2147483647 -2147483647 -2147483647 -2147483647 -2147483647 -2147483647 -2147483647 -2147483647 -2147483647 -2147483647 -2147483647 -2147483647 -2147483647 -2147483647 -2147483647 -2147483647 -2147483647 -2147483647 -2147483647 -2147483647 -2147483647 -2147483647 -2147483647 -2147483647 -2147483647 -2147483647 -2147483647 -2147483647 -2147483647 -2147483647 -2147483647 -2147483647 -2147483647 -2147483647 -2147483647 -2147483647
210 211 212 212 213 212 203 207 210 211 213 214 214 213 211 208 206 205 206 207 208 206 206 207 205 205 204 204 203 202 201 201 200 209 208 197 204 202 202 204 204 206 206 205 206 205 205 207 -2147483647 -2147483647 -2147483647 -2147483647 -2147483647 -2147483647 -2147483647 -2147483647 -2147483647 -2147483647 -2147483647 -2147483647 -2147483647 -2147483647 -2147483647 -2147483647 -2147483647 -2147483647 -2147483647 -2147483647 -2147483647 -2147483647 -2147483647 -2147483647 -2147483647 -2147483647 -2147483647 -2147483647 -2147483647 -2147483647 -2147483647 -2147483647 -2147483647 -2147483647 -2147483647 -2147483647 -2147483647 -2147483647 -2147483647 -2147483647 -2147483647 -2147483647 -2147483647 -2147483647 -2147483647 -2147483647 -2147483647 -2147483647 -2147483647 -2147483647 -2147483647 -2147483647 -2147483647 -2147483647 -2147483647 -2147483647 -2147483647 -2147483647 -2147483647 -2147483647 -2147483647 -2147483647 -2147483647 -2147483647 -2147483647 -2147483647 -2147483647 -2147483647 197 -2147483647 -2147483647 -2147483647 -2147483647 -2147483647 -2147483647 -2147483647 -2147483647 -2147483647 -2147483647 -2147483647 -2147483647 -2147483647 -2147483647 -2147483647 -2147483647 -2147483647 -2147483647 -2147483647 -2147483647 -2147483647 -2147483647 -2147483647 -2147483647 -2147483647 -2147483647 -2147483647 -2147483647 -2147483647 -2147483647 -2147483647 -2147483647 -2147483647 -2147483647 -2147483647 -2147483647 -2147483647 -2147483647 -2147483647 -2147483647 -2147483647 -2147483647 -2147483647 -2147483647 -2147483647 -2147483647 -2147483647 -2147483647 -2147483647 -2147483647 -2147483647 -2147483647 -2147483647 -2147483647 -2147483647 -2147483647 -2147483647 -2147483647 -2147483647 -2147483647 -2147483647 -2147483647 -2147483647 -2147483647 -2147483647 -2147483647 -2147483647 -2147483647 -2147483647 -2147483647 -2147483647 -2147483647 -2147483647 -2147483647 -2147483647 -2147483647 -2147483647 -2147483647 -2147483647 -2147483647 -2147483647 -2147483647 -2147483647 -2147483647 -2147483647 -2147483647 -2147483647 -2147483647 -2147483647 -2147483647 -2147483647 -2147483647 -2147483647 -2147483647 -2147483647 -2147483647 -2147483647 -2147483647 -2147483647 -2147483647 -2147483647 -2147483647 -2147483647 -2147483647 -2147483647 -2147483647 -2147483647 -2147483647 -2147483647 -2147483647 -2147483647 -2147483647 -2147483647 -2147483647 -2147483647 -2147483647 -2147483647 -2147483647 -2147483647 -2147483647 -2147483647 -2147483647 -2147483647
211 209 212 214 203 201 202 206 208 208 209 210 212 212 211 208 208 207 208 208 207 207 207 207 206 204 202 200 200 201 202 202 209 209 207 205 206 205 204 202 201 206 210 210 206 206 210 -2147483647 -2147483647 -2147483647 -2147483647 -2147483647 -2147483647 -2147483647 -2147483647 -2147483647 -2147483647 -2147483647 -2147483647 -2147483647 -2147483647 -2147483647 -2147483647 -2147483647 -2147483647 -2147483647 -2147483647 -2147483647 -2147483647 -2147483647 -2147483647 -2147483647 -2147483647 -2147483647 -2147483647 -2147483647 -2147483647 -2147483647 -2147483647 -2147483647 -2147483647 -2147483647 -2147483647 -2147483647 -2147483647 -2147483647 -2147483647 -2147483647 -2147483647 -2147483647 -2147483647 -2147483647 -2147483647 -2147483647 -2147483647 -2147483647 -2147483647 -2147483647 -2147483647 -2147483647 -2147483647 -2147483647 -2147483647 -2147483647 -2147483647 -2147483647 -2147483647 -2147483647 -2147483647 -2147483647 -2147483647 -2147483647 -2147483647 -2147483647 -2147483647 -2147483647 -2147483647 -2147483647 -2147483647 -2147483647 -2147483647 -2147483647 -2147483647 -2147483647 -2147483647 -2147483647 -2147483647 -2147483647 -2147483647 -2147483647 -2147483647 -2147483647 -2147483647 -2147483647 -2147483647 -2147483647 -2147483647 -2147483647 -2147483647 -2147483647 -2147483647 -2147483647 -2147483647 -2147483647 -2147483647 -2147483647 -2147483647 -2147483647 -2147483647 -2147483647 -2147483647 -2147483647 -2147483647 -2147483647 -2147483647 -2147483647 -2147483647 -2147483647 -2147483647 -2147483647 -2147483647 -2147483647 -2147483647 -2147483647 -2147483647 -2147483647 -2147483647 -2147483647 -2147483647 -2147483647 -2147483647 -2147483647 -2147483647 -2147483647 -2147483647 -2147483647 -2147483647 -2147483647 -2147483647 -2147483647 -2147483647 -2147483647 -2147483647 -2147483647 -2147483647 -2147483647 -2147483647 -2147483647 -2147483647 -2147483647 -2147483647 -2147483647 -2147483647 -2147483647 -2147483647 -2147483647 -2147483647 -2147483647 -2147483647 -2147483647 -2147483647 -2147483647 -2147483647 -2147483647 -2147483647 -2147483647 -2147483647 -2147483647 -2147483647 -2147483647 -2147483647 -2147483647 -2147483647 -2147483647 -2147483647 -2147483647 -2147483647 -2147483647 -2147483647 -2147483647 -2147483647 -2147483647 -2147483647 -2147483647 -2147483647 -2147483647 -2147483647 -2147483647 -2147483647 -2147483647 -2147483647 -2147483647 -2147483647 -2147483647 -2147483647 -2147483647 -2147483647 -2147483647 -2147483647 -2147483647
211 212 212 215 214 215 214 202 203 204 204 206 209 211 211 209 209 207 208 208 207 205 201 202 205 200 196 197 197 196 195 197 210 209 207 205 204 203 202 201 200 198 201 206 207 206 206 -2147483647 -2147483647 -2147483647 -2147483647 -2147483647 -2147483647 -2147483647 -2147483647 -2147483647 -2147483647 -2147483647 -2147483647 -2147483647 -2147483647 -2147483647 -2147483647 -2147483647 -2147483647 -2147483647 -2147483647 -2147483647 -2147483647 -2147483647 -2147483647 -2147483647 -2147483647 -2147483647 -2147483647 -2147483647 -2147483647 -2147483647 -2147483647 -2147483647 -2147483647 -2147483647 -2147483647 -2147483647 -2147483647 -2147483647 -2147483647 -2147483647 -2147483647 -2147483647 -2147483647 -2147483647 -2147483647 -2147483647 -2147483647 -2147483647 -2147483647 -2147483647 -2147483647 -2147483647 -2147483647 -2147483647 -2147483647 -2147483647 -2147483647 -2147483647 -2147483647 -2147483647 -2147483647 -2147483647 -2147483647 -2147483647 -2147483647 -2147483647 -2147483647 -2147483647 -2147483647 -2147483647 -2147483647 -2147483647 -2147483647 -2147483647 -2147483647 -2147483647 -2147483647 -2147483647 -2147483647 -2147483647 -2147483647 -2147483647 -2147483647 -2147483647 -2147483647 -2147483647 -2147483647 -2147483647 -2147483647 -2147483647 -2147483647 -2147483647 -2147483647 -2147483647 -2147483647 -2147483647 -2147483647 -2147483647 -2147483647 -2147483647 -2147483647 -2147483647 -2147483647 -2147483647 -2147483647 -2147483647 -2147483647 -2147483647 -2147483647 -2147483647 -2147483647 -2147483647 -2147483647 -2147483647 -2147483647 -2147483647 -2147483647 -2147483647 -2147483647 -2147483647 -2147483647 -2147483647 -2147483647 -2147483647 -2147483647 -2147483647 -2147483647 -2147483647 -2147483647 -2147483647 -2147483647 -2147483647 -2147483647 -2147483647 -2147483647 -2147483647 -2147483647 -2147483647 -2147483647 -2147483647 -2147483647 -2147483647 -2147483647 -2147483647 -2147483647 -2147483647 -2147483647 -2147483647 -2147483647 -2147483647 -2147483647 -2147483647 -2147483647 -2147483647 -2147483647 -2147483647 -2147483647 -2147483647 -2147483647 -2147483647 -2147483647 -2147483647 -2147483647 -2147483647 -2147483647 -2147483647 -2147483647 -2147483647 -2147483647 -2147483647 -2147483647 -2147483647 -2147483647 -2147483647 -2147483647 -2147483647 -2147483647 -2147483647 -2147483647 -2147483647 -2147483647 -2147483647 -2147483647 -2147483647 -2147483647 -2147483647 -2147483647 -2147483647 -2147483647 -2147483647 -2147483647 -2147483647
208 210 212 214 215 217 206 215 204 205 204 206 204 201 209 209 209 209 207 207 207 204 202 203 202 199 197 196 194 193 192 204 206 210 209 208 207 206 204 199 197 199 202 204 206 206 -2147483647 -2147483647 -2147483647 -2147483647 -2147483647 -2147483647 -2147483647 -2147483647 -2147483647 -2147483647 -2147483647 -2147483647 -2147483647 -2147483647 -2147483647 -2147483647 -2147483647 -2147483647 -2147483647 -2147483647 -2147483647 -2147483647 -2147483647 -2147483647 -2147483647 -2147483647 -2147483647 -2147483647 -2147483647 -2147483647 -2147483647 -2147483647 -2147483647 -2147483647 -2147483647 -2147483647 -2147483647 -2147483647 -2147483647 -2147483647 -2147483647 -2147483647 -2147483647 -2147483647 -2147483647 -2147483647 -2147483647 -2147483647 -2147483647 -2147483647 -2147483647 -2147483647 -2147483647 -2147483647 -2147483647 -2147483647 -2147483647 -2147483647 -2147483647 -2147483647 -2147483647 -2147483647 -2147483647 -2147483647 -2147483647 -2147483647 -2147483647 -2147483647 -2147483647 -2147483647 -2147483647 -2147483647 -2147483647 -2147483647 -2147483647 -2147483647 -2147483647 -2147483647 -2147483647 -2147483647 -2147483647 -2147483647 -2147483647 -2147483647 -2147483647 -2147483647 -2147483647 -2147483647 -2147483647 -2147483647 -2147483647 -2147483647 -2147483647 -2147483647 -2147483647 -2147483647 -2147483647 -2147483647 -2147483647 -2147483647 -2147483647 -2147483647 -2147483647 -2147483647 -2147483647 -2147483647 -2147483647 -2147483647 -2147483647 -2147483647 -2147483647 -2147483647 -2147483647 -2147483647 -2147483647 -2147483647 -2147483647 -2147483647 -2147483647 -2147483647 -2147483647 -2147483647 -2147483647 -2147483647 -2147483647 -2147483647 -2147483647 -2147483647 -2147483647 -2147483647 -2147483647 -2147483647 -2147483647 -2147483647 -2147483647 -2147483647 -2147483647 -2147483647 -2147483647 -2147483647 -2147483647 -2147483647 -2147483647 -2147483647 -2147483647 -2147483647 -2147483647 -2147483647 -2147483647 -2147483647 -2147483647 -2147483647 -2147483647 -2147483647 -2147483647 -2147483647 -2147483647 -2147483647 -2147483647 -2147483647 -2147483647 -2147483647 -2147483647 -2147483647 -2147483647 -2147483647 -2147483647 -2147483647 -2147483647 -2147483647 -2147483647 -2147483647 -2147483647 -2147483647 -2147483647 -2147483647 -2147483647 -2147483647 -2147483647 -2147483647 -2147483647 -2147483647 -2147483647 -2147483647 -2147483647 -2147483647 -2147483647 -2147483647 -2147483647 -2147483647 -2147483647 -2147483647 -2147483647 -2147483647
207 209 211 212 214 216 217 217 205 203 202 202 202 196 196 199 201 204 206 207 207 205 -2147483647 -2147483647 -2147483647 -2147483647 205 200 198 195 195 204 205 209 211 -2147483647 -2147483647 -2147483647 210 207 204 205 206 207 -2147483647 -2147483647 -2147483647 -2147483647 -2147483647 -2147483647 -2147483647 -2147483647 -2147483647 -2147483647 -2147483647 -2147483647 -2147483647 -2147483647 -2147483647 -2147483647 -2147483647 -2147483647 -2147483647 -2147483647 -2147483647 -2147483647 -2147483647 -2147483647 -2147483647 -2147483647 -2147483647 -2147483647 -2147483647 -2147483647 -2147483647 -2147483647 -2147483647 -2147483647 -2147483647 -2147483647 -2147483647 -2147483647 -2147483647 -2147483647 -2147483647 -2147483647 -2147483647 -2147483647 -2147483647 -2147483647 -2147483647 -2147483647 -2147483647 -2147483647 -2147483647 -2147483647 -2147483647 -2147483647 -2147483647 -2147483647 -2147483647 -2147483647 -2147483647 -2147483647 -2147483647 -2147483647 -2147483647 -2147483647 -2147483647 -2147483647 -2147483647 -2147483647 -2147483647 -2147483647 -2147483647 -2147483647 -2147483647 -2147483647 -2147483647 -2147483647 -2147483647 -2147483647 -2147483647 -2147483647 -2147483647 -2147483647 -2147483647 -2147483647 -2147483647 -2147483647 -2147483647 -2147483647 -2147483647 -2147483647 -2147483647 -2147483647 -2147483647 -2147483647 -2147483647 -2147483647 -2147483647 -2147483647 -2147483647 -2147483647 -2147483647 -2147483647 -2147483647 -2147483647 -2147483647 -2147483647 -2147483647 -2147483647 -2147483647 -2147483647 -2147483647 -2147483647 -2147483647 -2147483647 -2147483647 -2147483647 -2147483647 -2147483647 -2147483647 -2147483647 -2147483647 -2147483647 -2147483647 -2147483647 -2147483647 -2147483647 -2147483647 -2147483647 -2147483647 -2147483647 -2147483647 -2147483647 -2147483647 -2147483647 -2147483647 -2147483647 -2147483647 -2147483647 -2147483647 -2147483647 -2147483647 -2147483647 -2147483647 -2147483647 -2147483647 -2147483647 -2147483647 -2147483647 -2147483647 -2147483647 -2147483647 -2147483647 -2147483647 -2147483647 -2147483647 -2147483647 -2147483647 -2147483647 -2147483647 -2147483647 -2147483647 -2147483647 -2147483647 -2147483647 -2147483647 -2147483647 -2147483647 -2147483647 -2147483647 -2147483647 -2147483647 -2147483647 -2147483647 -2147483647 -2147483647 -2147483647 -2147483647 -2147483647 -2147483647 -2147483647 -2147483647 -2147483647 -2147483647 -2147483647 -2147483647 -2147483647 -2147483647 -2147483647 -2147483647 -2147483647 -2147483647 -2147483647 -2147483647 -2147483647 -2147483647 -2147483647
209 209 208 211 214 213 212 212 215 205 205 206 204 202 202 199 198 203 201 200 203 -2147483647 -2147483647 -2147483647 -2147483647 -2147483647 -2147483647 -2147483647 -2147483647 213 206 205 210 -2147483647 -2147483647 -2147483647 -2147483647 -2147483647 -2147483647 -2147483647 -2147483647 -2147483647 -2147483647 -2147483647 -2147483647 -2147483647 -2147483647 -2147483647 -2147483647 -2147483647 -2147483647 -2147483647 -2147483647 -2147483647 -2147483647 -2147483647 -2147483647 -2147483647 -2147483647 -2147483647 -2147483647 -2147483647 -2147483647 -2147483647 -2147483647 -2147483647 -2147483647 -2147483647 -2147483647 -2147483647 -2147483647 -2147483647 -2147483647 -2147483647 -2147483647 -2147483647 -2147483647 -2147483647 -2147483647 -2147483647 -2147483647 -2147483647 -2147483647 -2147483647 -2147483647 -2147483647 -2147483647 -2147483647 -2147483647 -2147483647 -2147483647 -2147483647 -2147483647 -2147483647 -2147483647 -2147483647 -2147483647 -2147483647 -2147483647 -2147483647 -2147483647 -2147483647 -2147483647 -2147483647 -2147483647 -2147483647 -2147483647 -2147483647 -2147483647 -2147483647 -2147483647 -2147483647 -2147483647 -2147483647 -2147483647 -2147483647 -2147483647 -2147483647 -2147483647 -2147483647 -2147483647 -2147483647 -2147483647 -2147483647 -2147483647 -2147483647 -2147483647 -2147483647 -2147483647 -2147483647 -2147483647 -2147483647 -2147483647 -2147483647 -2147483647 -2147483647 -2147483647 -2147483647 -2147483647 -2147483647 -2147483647 -2147483647 -2147483647 -2147483647 -2147483647 -2147483647 -2147483647 -2147483647 -2147483647 -2147483647 -2147483647 -2147483647 -2147483647 -2147483647 -2147483647 -2147483647 -2147483647 -2147483647 -2147483647 -2147483647 -2147483647 -2147483647 -2147483647 -2147483647 -2147483647 -2147483647 -2147483647 -2147483647 -2147483647 -2147483647 -2147483647 -2147483647 -2147483647 -2147483647 -2147483647 -2147483647 -2147483647 -2147483647 -2147483647 -2147483647 -2147483647 -2147483647 -2147483647 -2147483647 -2147483647 -2147483647 -2147483647 -2147483647 -2147483647 -2147483647 -2147483647 -2147483647 -2147483647 -2147483647 -2147483647 -2147483647 -2147483647 -2147483647 -2147483647 -2147483647 -2147483647 -2147483647 -2147483647 -2147483647 -2147483647 -2147483647 -2147483647 -2147483647 -2147483647 -2147483647 -2147483647 -2147483647 -2147483647 -2147483647 -2147483647 -2147483647 -2147483647 -2147483647 -2147483647 -2147483647 -2147483647 -2147483647 -2147483647 -2147483647 -2147483647 -2147483647 -2147483647 -2147483647 -2147483647 -2147483647 -2147483647 -2147483647 -2147483647 -2147483647 -2147483647 -2147483647 -2147483647 -2147483647 -2147483647 -2147483647
208 209 210 209 210 212 213 215 216 217 206 206 205 205 -2147483647 -2147483647 -2147483647 -2147483647 206 204 203 -2147483647 -2147483647 -2147483647 -2147483647 -2147483647 -2147483647 -2147483647 -2147483647 -2147483647 -2147483647 -2147483647 -2147483647 -2147483647 -2147483647 -2147483647 -2147483647 -2147483647 -2147483647 -2147483647 -2147483647 -2147483647 -2147483647 -2147483647 -2147483647 -2147483647 -2147483647 -2147483647 -2147483647 -2147483647 -2147483647 -2147483647 -2147483647 -2147483647 -2147483647 -2147483647 -2147483647 -2147483647 -2147483647 -2147483647 -2147483647 -2147483647 -2147483647 -2147483647 -2147483647 -2147483647 -2147483647 -2147483647 -2147483647 -2147483647 -2147483647 -2147483647 -2147483647 -2147483647 -2147483647 -2147483647 -2147483647 -2147483647 -2147483647 -2147483647 -2147483647 -2147483647 -2147483647 -2147483647 -2147483647 -2147483647 -2147483647 -2147483647 -2147483647 -2147483647 -2147483647 -2147483647 -2147483647 -2147483647 -2147483647 -2147483647 -2147483647 -2147483647 -2147483647 -2147483647 -2147483647 -2147483647 -2147483647 -2147483647 -2147483647 -2147483647 -2147483647 -2147483647 -2147483647 -2147483647 -2147483647 -2147483647 -2147483647 -2147483647 -2147483647 -2147483647 -2147483647 -2147483647 -2147483647 -2147483647 -2147483647 -2147483647 -2147483647 -2147483647 -2147483647 -2147483647 -2147483647 -2147483647 -2147483647 -2147483647 -2147483647 -2147483647 -2147483647 -2147483647 -2147483647 -2147483647 -2147483647 -2147483647 -2147483647 -2147483647 -2147483647 -2147483647 -2147483647 -2147483647 -2147483647 -2147483647 -2147483647 -2147483647 -2147483647 -2147483647 -2147483647 -2147483647 -2147483647 -2147483647 -2147483647 -2147483647 -2147483647 -2147483647 -2147483647 -2147483647 -2147483647 -2147483647 -2147483647 -2147483647 -2147483647 -2147483647 -2147483647 -2147483647 -2147483647 -2147483647 -2147483647 -2147483647 -2147483647 -2147483647 -2147483647 -2147483647 -2147483647 -2147483647 -2147483647 -2147483647 -2147483647 -2147483647 -2147483647 -2147483647 -2147483647 -2147483647 -2147483647 -2147483647 -2147483647 -2147483647 -2147483647 -2147483647 -2147483647 -2147483647 -2147483647 -2147483647 -2147483647 -2147483647 -2147483647 -2147483647 -2147483647 -2147483647 -2147483647 -2147483647 -2147483647 -2147483647 -2147483647 -2147483647 -2147483647 -2147483647 -2147483647 -2147483647 -2147483647 -2147483647 -2147483647 -2147483647 -2147483647 -2147483647 -2147483647 -2147483647 -2147483647 -2147483647 -2147483647 -2147483647 -2147483647 -2147483647 -2147483647 -2147483647 -2147483647 -2147483647 -2147483647 -2147483647 -2147483647 -2147483647 -2147483647 -2147483647 -2147483647 -2147483647 -2147483647 -2147483647
204 208 208 209 209 212 214 214 215 215 216 -2147483647 -2147483647 -2147483647 -2147483647 -2147483647 -2147483647 -2147483647 -2147483647 -2147483647 -2147483647 -2147483647 -2147483647 -2147483647 -2147483647 -2147483647 -2147483647 -2147483647 -2147483647 -2147483647 -2147483647 -2147483647 -2147483647 -2147483647 -2147483647 -2147483647 -2147483647 -2147483647 -2147483647 -2147483647 -2147483647 -2147483647 -2147483647 -2147483647 -2147483647 -2147483647 -2147483647 -2147483647 -2147483647 -2147483647 -2147483647 -2147483647 -2147483647 -2147483647 -2147483647 -2147483647 -2147483647 -2147483647 -2147483647 -2147483647 -2147483647 -2147483647 -2147483647 -2147483647 -2147483647 -2147483647 -2147483647 -2147483647 -2147483647 -2147483647 -2147483647 -2147483647 -2147483647 -2147483647 -2147483647 -2147483647 -2147483647 -2147483647 -2147483647 -2147483647 -2147483647 -2147483647 -2147483647 -2147483647 -2147483647 -2147483647 -2147483647 -2147483647 -2147483647 -2147483647 -2147483647 -2147483647 -2147483647 -2147483647 -2147483647 -2147483647 -2147483647 -2147483647 -2147483647 -2147483647 -2147483647 -2147483647 -2147483647 -2147483647 -2147483647 -2147483647 -2147483647 -2147483647 -2147483647 -2147483647 -2147483647 -2147483647 -2147483647 -2147483647 -2147483647 -2147483647 -2147483647 -2147483647 -2147483647 -2147483647 -2147483647 -2147483647 -2147483647 -2147483647 -2147483647 -2147483647 -2147483647 -2147483647 -2147483647 -2147483647 -2147483647 -2147483647 -2147483647 -2147483647 -2147483647 -2147483647 -2147483647 -2147483647 -2147483647 -2147483647 -2147483647 -2147483647 -2147483647 -2147483647 -2147483647 -2147483647 -2147483647 -2147483647 -2147483647 -2147483647 -2147483647 -2147483647 -2147483647 -2147483647 -2147483647 -2147483647 -2147483647 -2147483647 -2147483647 -2147483647 -2147483647 -2147483647 -2147483647 -2147483647 -2147483647 -2147483647 -2147483647 -2147483647 -2147483647 -2147483647 -2147483647 -2147483647 -2147483647 -2147483647 -2147483647 -2147483647 -2147483647 -2147483647 -2147483647 -2147483647 -2147483647 -2147483647 -2147483647 -2147483647 -2147483647 -2147483647 -2147483647 -2147483647 -2147483647 -2147483647 -2147483647 -2147483647 -2147483647 -2147483647 -2147483647 -2147483647 -2147483647 -2147483647 -2147483647 -2147483647 -2147483647 -2147483647 -2147483647 -2147483647 -2147483647 -2147483647 -2147483647 -2147483647 -2147483647 -2147483647 -2147483647 -2147483647 -2147483647 -2147483647 -2147483647 -2147483647 -2147483647 -2147483647 -2147483647 -2147483647 -2147483647 -2147483647 -2147483647 -2147483647 -2147483647 -2147483647 -2147483647 -2147483647 -2147483647 -2147483647 -2147483647 -2147483647 -2147483647 -2147483647 -2147483647 -2147483647 -2147483647 -2147483647 -2147483647 -2147483647
201 208 209 210 211 211 212 213 213 213 -2147483647 -2147483647 -2147483647 -2147483647 -2147483647 -2147483647 -2147483647 -2147483647 -2147483647 -2147483647 -2147483647 -2147483647 -2147483647 -2147483647 -2147483647 -2147483647 -2147483647 -2147483647 -2147483647 -2147483647 -2147483647 -2147483647 -2147483647 -2147483647 -2147483647 -2147483647 -2147483647 -2147483647 -2147483647 -2147483647 -2147483647 -2147483647 -2147483647 -2147483647 -2147483647 -2147483647 -2147483647 -2147483647 -2147483647 -2147483647 -2147483647 -2147483647 -2147483647 -2147483647 -2147483647 -2147483647 -2147483647 -2147483647 -2147483647 -2147483647 -2147483647 -2147483647 -2147483647 -2147483647 -2147483647 -2147483647 -2147483647 -2147483647 -2147483647 -2147483647 -2147483647 -2147483647 -2147483647 -2147483647 -2147483647 -2147483647 -2147483647 -2147483647 -2147483647 -2147483647 -2147483647 -2147483647 -2147483647 -2147483647 -2147483647 -2147483647 -2147483647 -2147483647 -2147483647 -2147483647 -2147483647 -2147483647 -2147483647 -2147483647 -2147483647 -2147483647 -2147483647 -2147483647 -2147483647 -2147483647 -2147483647 -2147483647 -2147483647 -2147483647 -2147483647 -2147483647 -2147483647 -2147483647 -2147483647 -2147483647 -2147483647 -2147483647 -2147483647 -2147483647 -2147483647 -2147483647 -2147483647 -2147483647 -2147483647 -2147483647 -2147483647 -2147483647 -2147483647 -2147483647 -2147483647 -2147483647 -2147483647 -2147483647 -2147483647 -2147483647 -2147483647 -2147483647 -2147483647 -2147483647 -2147483647 -2147483647 -2147483647 -2147483647 -2147483647 -2147483647 -2147483647 -2147483647 -2147483647 -2147483647 -2147483647 -2147483647 -2147483647 -2147483647 -2147483647 -2147483647 -2147483647 -2147483647 -2147483647 -2147483647 -2147483647 -2147483647 -2147483647 -2147483647 -2147483647 -2147483647 -2147483647 -2147483647 -2147483647 -2147483647 -2147483647 -2147483647 -2147483647 -2147483647 -2147483647 -2147483647 -2147483647 -2147483647 -2147483647 -2147483647 -2147483647 -2147483647 -2147483647 -2147483647 -2147483647 -2147483647 -2147483647 -2147483647 -2147483647 -2147483647 -2147483647 -2147483647 -2147483647 -2147483647 -2147483647 -2147483647 -2147483647 -2147483647 -2147483647 -2147483647 -2147483647 -2147483647 -2147483647 -2147483647 -2147483647 -2147483647 -2147483647 -2147483647 -2147483647 -2147483647 -2147483647 -2147483647 -2147483647 -2147483647 -2147483647 -2147483647 -2147483647 -2147483647 -2147483647 -2147483647 -2147483647 -2147483647 -2147483647 -2147483647 -2147483647 -2147483647 -2147483647 -2147483647 -2147483647 -2147483647 -2147483647 -2147483647 -2147483647 -2147483647 -2147483647 -2147483647 -2147483647 -2147483647 -2147483647 -2147483647 -2147483647 -2147483647 -2147483647 -2147483647 -2147483647 -2147483647
206 207 208 209 209 210 211 211 212 -2147483647 -2147483647 -2147483647 -2147483647 -2147483647 -2147483647 -2147483647 -2147483647 -2147483647 -2147483647 -2147483647 -2147483647 -2147483647 -2147483647 -2147483647 -2147483647 -2147483647 -2147483647 -2147483647 -2147483647 -2147483647 -2147483647 -2147483647 -2147483647 -2147483647 -2147483647 -2147483647 -2147483647 -2147483647 -2147483647 -2147483647 -2147483647 -2147483647 -2147483647 -2147483647 -2147483647 -2147483647 -2147483647 -2147483647 -2147483647 -2147483647 -2147483647 -2147483647 -2147483647 -2147483647 -2147483647 -2147483647 -2147483647 -2147483647 -2147483647 -2147483647 -2147483647 -2147483647 -2147483647 -2147483647 -2147483647 -2147483647 -2147483647 -2147483647 -2147483647 -2147483647 -2147483647 -2147483647 -2147483647 -2147483647 -2147483647 -2147483647 -2147483647 -2147483647 -2147483647 -2147483647 -2147483647 -2147483647 -2147483647 -2147483647 -2147483647 -2147483647 -2147483647 -2147483647 -2147483647 -2147483647 -2147483647 -2147483647 -2147483647 -2147483647 -2147483647 -2147483647 -2147483647 -2147483647 -2147483647 -2147483647 -2147483647 -2147483647 -2147483647 -2147483647 -2147483647 -2147483647 -2147483647 -2147483647 -2147483647 -2147483647 -2147483647 -2147483647 -2147483647 -2147483647 -2147483647 -2147483647 -2147483647 -2147483647 -2147483647 -2147483647 -2147483647 -2147483647 -2147483647 -2147483647 -2147483647 -2147483647 -2147483647 -2147483647 -2147483647 -2147483647 -2147483647 -2147483647 -2147483647 -2147483647 -2147483647 -2147483647 -2147483647 -2147483647 -2147483647 -2147483647 -2147483647 -2147483647 -2147483647 -2147483647 -2147483647 -2147483647 -2147483647 -2147483647 -2147483647 -2147483647 -2147483647 -2147483647 -2147483647 -2147483647 -2147483647 -2147483647 -2147483647 -2147483647 -2147483647 -2147483647 -2147483647 -2147483647 -2147483647 -2147483647 -2147483647 -2147483647 -2147483647 -2147483647 -2147483647 -2147483647 -2147483647 -2147483647 -2147483647 -2147483647 -2147483647 -2147483647 -2147483647 -2147483647 -2147483647 -2147483647 -2147483647 -2147483647 -2147483647 -2147483647 -2147483647 -2147483647 -2147483647 -2147483647 -2147483647 -2147483647 -2147483647 -2147483647 -2147483647 -2147483647 -2147483647 -2147483647 -2147483647 -2147483647 -2147483647 -2147483647 -2147483647 -2147483647 -2147483647 -2147483647 -2147483647 -2147483647 -2147483647 -2147483647 -2147483647 -2147483647 -2147483647 -2147483647 -2147483647 -2147483647 -2147483647 -2147483647 -2147483647 -2147483647 -2147483647 -2147483647 -2147483647 -2147483647 -2147483647 -2147483647 -2147483647 -2147483647 -2147483647 -2147483647 -2147483647 -2147483647 -2147483647 -2147483647 -2147483647 -2147483647 -2147483647 -2147483647 -2147483647 -2147483647 -2147483647 -2147483647
205 206 207 208 208 209 210 -2147483647 -2147483647 -2147483647 -2147483647 -2147483647 -2147483647 -2147483647 -2147483647 -2147483647 -2147483647 -2147483647 -2147483647 -2147483647 -2147483647 -2147483647 -2147483647 -2147483647 -2147483647 -2147483647 -2147483647 -2147483647 -2147483647 -2147483647 -2147483647 -2147483647 -2147483647 -2147483647 -2147483647 -2147483647 -2147483647 -2147483647 -2147483647 -2147483647 -2147483647 -2147483647 -2147483647 -2147483647 -2147483647 -2147483647 -2147483647 -2147483647 -2147483647 -2147483647 -2147483647 -2147483647 -2147483647 -2147483647 -2147483647 -2147483647 -2147483647 -2147483647 -2147483647 -2147483647 -2147483647 -2147483647 -2147483647 -2147483647 -2147483647 -2147483647 -2147483647 -2147483647 -2147483647 -2147483647 -2147483647 -2147483647 -2147483647 -2147483647 -2147483647 -2147483647 -2147483647 -2147483647 -2147483647 -2147483647 -2147483647 -2147483647 -2147483647 -2147483647 -2147483647 -2147483647 -2147483647 -2147483647 -2147483647 -2147483647 -2147483647 -2147483647 -2147483647 -2147483647 -2147483647 -2147483647 -2147483647 -2147483647 -2147483647 -2147483647 -2147483647 -2147483647 -2147483647 -2147483647 -2147483647 -2147483647 -2147483647 -2147483647 -2147483647 -2147483647 -2147483647 -2147483647 -2147483647 -2147483647 -2147483647 -2147483647 -2147483647 -2147483647 -2147483647 -2147483647 -2147483647 -2147483647 -2147483647 -2147483647 -2147483647 -2147483647 -2147483647 -2147483647 -2147483647 -2147483647 -2147483647 -2147483647 -2147483647 -2147483647 -2147483647 -2147483647 -2147483647 -2147483647 -2147483647 -2147483647 -2147483647 -2147483647 -2147483647 -2147483647 -2147483647 -2147483647 -2147483647 -2147483647 -2147483647 -2147483647 -2147483647 -2147483647 -2147483647 -2147483647 -2147483647 -2147483647 -2147483647 -2147483647 -2147483647 -2147483647 -2147483647 -2147483647 -2147483647 -2147483647 -2147483647 -2147483647 -2147483647 -2147483647 -2147483647 -2147483647 -2147483647 -2147483647 -2147483647 -2147483647 -2147483647 -2147483647 -2147483647 -2147483647 -2147483647 -2147483647 -2147483647 -2147483647 -2147483647 -2147483647 -2147483647 -2147483647 -2147483647 -2147483647 -2147483647 -2147483647 -2147483647 -2147483647 -2147483647 -2147483647 -2147483647 -2147483647 -2147483647 -2147483647 -2147483647 -2147483647 -2147483647 -2147483647 -2147483647 -2147483647 -2147483647 -2147483647 -2147483647 -2147483647 -2147483647 -2147483647 -2147483647 -2147483647 -2147483647 -2147483647 -2147483647 -2147483647 -2147483647 -2147483647 -2147483647 -2147483647 -2147483647 -2147483647 -2147483647 -2147483647 -2147483647 -2147483647 -2147483647 -2147483647 -2147483647 -2147483647 -2147483647 -2147483647 -2147483647 -2147483647 -2147483647 -2147483647 -2147483647 -2147483647 -2147483647 -2147483647
204 205 205 206 207 207 -2147483647 -2147483647 -2147483647 -2147483647 -2147483647 -2147483647 -2147483647 -2147483647 -2147483647 -2147483647 -2147483647 -2147483647 -2147483647 -2147483647 -2147483647 -2147483647 -2147483647 -2147483647 -2147483647 -2147483647 -2147483647 -2147483647 -2147483647 -2147483647 -2147483647 -2147483647 -2147483647 -2147483647 -2147483647 -2147483647 -2147483647 -2147483647 -2147483647 -2147483647 -2147483647 -2147483647 -2147483647 -2147483647 -2147483647 -2147483647 -2147483647 -2147483647 -2147483647 -2147483647 -2147483647 -2147483647 -2147483647 -2147483647 -2147483647 -2147483647 -2147483647 -2147483647 -2147483647 -2147483647 -2147483647 -2147483647 -2147483647 -2147483647 -2147483647 -2147483647 -2147483647 -2147483647 -2147483647 -2147483647 -2147483647 -2147483647 -2147483647 -2147483647 -2147483647 -2147483647 -2147483647 -2147483647 -2147483647 -2147483647 -2147483647 -2147483647 -2147483647 -2147483647 -2147483647 -2147483647 -2147483647 -2147483647 -2147483647 -2147483647 -2147483647 -2147483647 -2147483647 -2147483647 -2147483647 -2147483647 -2147483647 -2147483647 -2147483647 -2147483647 -2147483647 -2147483647 -2147483647 -2147483647 -2147483647 -2147483647 -2147483647 -2147483647 -2147483647 -2147483647 -2147483647 -2147483647 -2147483647 -2147483647 -2147483647 -2147483647 -2147483647 -2147483647 -2147483647 -2147483647 -2147483647 -2147483647 -2147483647 -2147483647 -2147483647 -2147483647 -2147483647 -2147483647 -2147483647 -2147483647 -2147483647 -2147483647 -2147483647 -2147483647 -2147483647 -2147483647 -2147483647 -2147483647 -2147483647 -2147483647 -2147483647 -2147483647 -2147483647 -2147483647 -2147483647 -2147483647 -2147483647 -2147483647 -2147483647 -2147483647 -2147483647 -2147483647 -2147483647 -2147483647 -2147483647 -2147483647 -2147483647 -2147483647 -2147483647 -2147483647 -2147483647 -2147483647 -2147483647 -2147483647 -2147483647 -2147483647 -2147483647 -2147483647 -2147483647 -2147483647 -2147483647 -2147483647 -2147483647 -2147483647 -2147483647 -2147483647 -2147483647 -2147483647 -2147483647 -2147483647 -2147483647 -2147483647 -2147483647 -2147483647 -2147483647 -2147483647 -2147483647 -2147483647 -2147483647 -2147483647 -2147483647 -2147483647 -2147483647 -2147483647 -2147483647 -2147483647 -2147483647 -2147483647 -2147483647 -2147483647 -2147483647 -2147483647 -2147483647 -2147483647 -2147483647 -2147483647 -2147483647 -2147483647 -2147483647 -2147483647 -2147483647 -2147483647 -2147483647 -2147483647 -2147483647 -2147483647 -2147483647 -2147483647 -2147483647 -2147483647 -2147483647 -2147483647 -2147483647 -2147483647 -2147483647 -2147483647 -2147483647 -2147483647 -2147483647 -2147483647 -2147483647 -2147483647 -2147483647 -2147483647 -2147483647 -2147483647 -2147483647 -2147483647 -2147483647 -2147483647
202 204 205 206 -2147483647 -2147483647 -2147483647 -2147483647 -2147483647 -2147483647 -2147483647 -2147483647 -2147483647 -2147483647 -2147483647 -2147483647 -2147483647 -2147483647 -2147483647 -2147483647 -2147483647 -2147483647 -2147483647 -2147483647 -2147483647 -2147483647 -2147483647 -2147483647 -2147483647 -2147483647 -2147483647 -2147483647 -2147483647 -2147483647 -2147483647 -2147483647 -2147483647 -2147483647 -2147483647 -2147483647 -2147483647 -2147483647 -2147483647 -2147483647 -2147483647 -2147483647 -2147483647 -2147483647 -2147483647 -2147483647 -2147483647 -2147483647 -2147483647 -2147483647 -2147483647 -2147483647 -2147483647 -2147483647 -2147483647 -2147483647 -2147483647 -2147483647 -2147483647 -2147483647 -2147483647 -2147483647 -2147483647 -2147483647 -2147483647 -2147483647 -2147483647 -2147483647 -2147483647 -2147483647 -2147483647 -2147483647 -2147483647 -2147483647 -2147483647 -2147483647 -2147483647 -2147483647 -2147483647 -2147483647 -2147483647 -2147483647 -2147483647 -2147483647 -2147483647 -2147483647 -2147483647 -2147483647 -2147483647 -2147483647 -2147483647 -2147483647 -2147483647 -2147483647 -2147483647 -2147483647 -2147483647 -2147483647 -2147483647 -2147483647 -2147483647 -2147483647 -2147483647 -2147483647 -2147483647 -2147483647 -2147483647 -2147483647 -2147483647 -2147483647 -2147483647 -2147483647 -2147483647 -2147483647 -2147483647 -2147483647 -2147483647 -2147483647 -2147483647 -2147483647 -2147483647 -2147483647 -2147483647 -2147483647 -2147483647 -2147483647 -2147483647 -2147483647 -2147483647 -2147483647 -2147483647 -2147483647 -2147483647 -2147483647 -2147483647 -2147483647 -2147483647 -2147483647 -2147483647 -2147483647 -2147483647 -2147483647 -2147483647 -2147483647 -2147483647 -2147483647 -2147483647 -2147483647 -2147483647 -2147483647 -2147483647 -2147483647 -2147483647 -2147483647 -2147483647 -2147483647 -2147483647 -2147483647 -2147483647 -2147483647 -2147483647 -2147483647 -2147483647 -2147483647 -2147483647 -2147483647 -2147483647 -2147483647 -2147483647 -2147483647 -2147483647 -2147483647 -2147483647 -2147483647 -2147483647 -2147483647 -2147483647 -2147483647 -2147483647 -2147483647 -2147483647 -2147483647 -2147483647 -2147483647 -2147483647 -2147483647 -2147483647 -2147483647 -2147483647 -2147483647 -2147483647 -2147483647 -2147483647 -2147483647 -2147483647 -2147483647 -2147483647 -2147483647 -2147483647 -2147483647 -2147483647 -2147483647 -2147483647 -2147483647 -2147483647 -2147483647 -2147483647 -2147483647 -2147483647 -2147483647 -2147483647 -2147483647 -2147483647 -2147483647 -2147483647 -2147483647 -2147483647 -2147483647 -2147483647 -2147483647 -2147483647 -2147483647 -2147483647 -2147483647 -2147483647 -2147483647 -2147483647 -2147483647 -2147483647 -2147483647 -2147483647 -2147483647 -2147483647 -2147483647 -2147483647 -2147483647
202 203 -2147483647 -2147483647 -2147483647 -2147483647 -2147483647 -2147483647 -2147483647 -2147483647 -2147483647 -2147483647 -2147483647 -2147483647 -2147483647 -2147483647 -2147483647 -2147483647 -2147483647 -2147483647 -2147483647 -2147483647 -2147483647 -2147483647 -2147483647 -2147483647 -2147483647 -2147483647 -2147483647 -2147483647 -2147483647 -2147483647 -2147483647 -2147483647 -2147483647 -2147483647 -2147483647 -2147483647 -2147483647 -2147483647 -2147483647 -2147483647 -2147483647 -2147483647 -2147483647 -2147483647 -2147483647 -2147483647 -2147483647 -2147483647 -2147483647 -2147483647 -2147483647 -2147483647 -2147483647 -2147483647 -2147483647 -2147483647 -2147483647 -2147483647 -2147483647 -2147483647 -2147483647 -2147483647 -2147483647 -2147483647 -2147483647 -2147483647 -2147483647 -2147483647 -2147483647 -2147483647 -2147483647 -2147483647 -2147483647 -2147483647 -2147483647 -2147483647 -2147483647 -2147483647 -2147483647 -2147483647 -2147483647 -2147483647 -2147483647 -2147483647 -2147483647 -2147483647 -2147483647 -2147483647 -2147483647 -2147483647 -2147483647 -2147483647 -2147483647 -2147483647 -2147483647 -2147483647 -2147483647 -2147483647 -2147483647 -2147483647 -2147483647 -2147483647 -2147483647 -2147483647 -2147483647 -2147483647 -2147483647 -2147483647 -2147483647 -2147483647 -2147483647 -2147483647 -2147483647 -2147483647 -2147483647 -2147483647 -2147483647 -2147483647 -2147483647 -2147483647 -2147483647 -2147483647 -2147483647 -2147483647 -2147483647 -2147483647 -2147483647 -2147483647 -2147483647 -2147483647 -2147483647 -2147483647 -2147483647 -2147483647 -2147483647 -2147483647 -2147483647 -2147483647 -2147483647 -2147483647 -2147483647 -2147483647 -2147483647 -2147483647 -2147483647 -2147483647 -2147483647 -2147483647 -2147483647 -2147483647 -2147483647 -2147483647 -2147483647 -2147483647 -2147483647 -2147483647 -2147483647 -2147483647 -2147483647 -2147483647 -2147483647 -2147483647 -2147483647 -2147483647 -2147483647 -2147483647 -2147483647 -2147483647 -2147483647 -2147483647 -2147483647 -2147483647 -2147483647 -2147483647 -2147483647 -2147483647 -2147483647 -2147483647 -2147483647 -2147483647 -2147483647 -2147483647 -2147483647 -2147483647 -2147483647 -2147483647 -2147483647 -2147483647 -2147483647 -2147483647 -2147483647 -2147483647 -2147483647 -2147483647 -2147483647 -2147483647 -2147483647 -2147483647 -2147483647 -2147483647 -2147483647 -2147483647 -2147483647 -2147483647 -2147483647 -2147483647 -2147483647 -2147483647 -2147483647 -2147483647 -2147483647 -2147483647 -2147483647 -2147483647 -2147483647 -2147483647 -2147483647 -2147483647 -2147483647 -2147483647 -2147483647 -2147483647 -2147483647 -2147483647 -2147483647 -2147483647 -2147483647 -2147483647 -2147483647 -2147483647 -2147483647 -2147483647 -2147483647 -2147483647 -2147483647 -2147483647 -2147483647 -2147483647
200 203 -2147483647 -2147483647 -2147483647 -2147483647 -2147483647 -2147483647 -2147483647 -2147483647 -2147483647 -2147483647 -2147483647 -2147483647 -2147483647 -2147483647 -2147483647 -2147483647 -2147483647 -2147483647 -2147483647 -2147483647 -2147483647 -2147483647 -2147483647 -2147483647 -2147483647 -2147483647 -2147483647 -2147483647 -2147483647 -2147483647 -2147483647 -2147483647 -2147483647 -2147483647 -2147483647 -2147483647 -2147483647 -2147483647 -2147483647 -2147483647 -2147483647 -2147483647 -2147483647 -2147483647 -2147483647 -2147483647 -2147483647 -2147483647 -2147483647 -2147483647 -2147483647 -2147483647 -2147483647 -2147483647 -2147483647 -2147483647 -2147483647 -2147483647 -2147483647 -2147483647 -2147483647 -2147483647 -2147483647 -2147483647 -2147483647 -2147483647 -2147483647 -2147483647 -2147483647 -2147483647 -2147483647 -2147483647 -2147483647 -2147483647 -2147483647 -2147483647 -2147483647 -2147483647 -2147483647 -2147483647 -2147483647 -2147483647 -2147483647 -2147483647 -2147483647 -2147483647 -2147483647 -2147483647 -2147483647 -2147483647 -2147483647 -2147483647 -2147483647 -2147483647 -2147483647 -2147483647 -2147483647 -2147483647 -2147483647 -2147483647 -2147483647 -2147483647 -2147483647 -2147483647 -2147483647 -2147483647 -2147483647 -2147483647 -2147483647 -2147483647 -2147483647 -2147483647 -2147483647 -2147483647 -2147483647 -2147483647 -2147483647 -2147483647 -2147483647 -2147483647 -2147483647 -2147483647 -2147483647 -2147483647 -2147483647 -2147483647 -2147483647 -2147483647 -2147483647 -2147483647 -2147483647 -2147483647 -2147483647 -2147483647 -2147483647 -2147483647 -2147483647 -2147483647 -2147483647 -2147483647 -2147483647 -2147483647 -2147483647 -2147483647 -2147483647 -2147483647 -2147483647 -2147483647 -2147483647 -2147483647 -2147483647 -2147483647 -2147483647 -2147483647 -2147483647 -2147483647 -2147483647 -2147483647 -2147483647 -2147483647 -2147483647 -2147483647 -2147483647 -2147483647 -2147483647 -2147483647 -2147483647 -2147483647 -2147483647 -2147483647 -2147483647 -2147483647 -2147483647 -2147483647 -2147483647 -2147483647 -2147483647 -2147483647 -2147483647 -2147483647 -2147483647 -2147483647 -2147483647 -2147483647 -2147483647 -2147483647 -2147483647 -2147483647 -2147483647 -2147483647 -2147483647 -2147483647 -2147483647 -2147483647 -2147483647 -2147483647 -2147483647 -2147483647 -2147483647 -2147483647 -2147483647 -2147483647 -2147483647 -2147483647 -2147483647 -2147483647 -2147483647 -2147483647 -2147483647 -2147483647 -2147483647 -2147483647 -2147483647 -2147483647 -2147483647 -2147483647 -2147483647 -2147483647 -2147483647 -2147483647 -2147483647 -2147483647 -2147483647 -2147483647 -2147483647 -2147483647 -2147483647 -2147483647 -2147483647 -2147483647 -2147483647 -2147483647 -2147483647 -2147483647 -2147483647 -2147483647 -2147483647 -2147483647
202 -2147483647 -2147483647 -2147483647 -2147483647 -2147483647 -2147483647 -2147483647 -2147483647 -2147483647 -2147483647 -2147483647 -2147483647 -2147483647 -2147483647 -2147483647 -2147483647 -2147483647 -2147483647 -2147483647 -2147483647 -2147483647 -2147483647 -2147483647 -2147483647 -2147483647 -2147483647 -2147483647 -2147483647 -2147483647 -2147483647 -2147483647 -2147483647 -2147483647 -2147483647 -2147483647 -2147483647 -2147483647 -2147483647 -2147483647 -2147483647 -2147483647 -2147483647 -2147483647 -2147483647 -2147483647 -2147483647 -2147483647 -2147483647 -2147483647 -2147483647 -2147483647 -2147483647 -2147483647 -2147483647 -2147483647 -2147483647 -2147483647 -2147483647 -2147483647 -2147483647 -2147483647 -2147483647 -2147483647 -2147483647 -2147483647 -2147483647 -2147483647 -2147483647 -2147483647 -2147483647 -2147483647 -2147483647 -2147483647 -2147483647 -2147483647 -2147483647 -2147483647 -2147483647 -2147483647 -2147483647 -2147483647 -2147483647 -2147483647 -2147483647 -2147483647 -2147483647 -2147483647 -2147483647 -2147483647 -2147483647 -2147483647 -2147483647 -2147483647 -2147483647 -2147483647 -2147483647 -2147483647 -2147483647 -2147483647 -2147483647 -2147483647 -2147483647 -2147483647 -2147483647 -2147483647 -2147483647 -2147483647 -2147483647 -2147483647 -2147483647 -2147483647 -2147483647 -2147483647 -2147483647 -2147483647 -2147483647 -2147483647 -2147483647 -2147483647 -2147483647 -2147483647 -2147483647 -2147483647 -2147483647 -2147483647 -2147483647 -2147483647 -2147483647 -2147483647 -2147483647 -2147483647 -2147483647 -2147483647 -2147483647 -2147483647 -2147483647 -2147483647 -2147483647 -2147483647 -2147483647 -2147483647 -2147483647 -2147483647 -2147483647 -2147483647 -2147483647 -2147483647 -2147483647 -2147483647 -2147483647 -2147483647 -2147483647 -2147483647 -2147483647 -2147483647 -2147483647 -2147483647 -2147483647 -2147483647 -2147483647 -2147483647 -2147483647 -2147483647 -2147483647 -2147483647 -2147483647 -2147483647 -2147483647 -2147483647 -2147483647 -2147483647 -2147483647 -2147483647 -2147483647 -2147483647 -2147483647 -2147483647 -2147483647 -2147483647 -2147483647 -2147483647 -2147483647 -2147483647 -2147483647 -2147483647 -2147483647 -2147483647 -2147483647 -2147483647 -2147483647 -2147483647 -2147483647 -2147483647 -2147483647 -2147483647 -2147483647 -2147483647 -2147483647 -2147483647 -2147483647 -2147483647 -2147483647 -2147483647 -2147483647 -2147483647 -2147483647 -2147483647 -2147483647 -2147483647 -2147483647 -2147483647 -2147483647 -2147483647 -2147483647 -2147483647 -2147483647 -2147483647 -2147483647 -2147483647 -2147483647 -2147483647 -2147483647 -2147483647 -2147483647 -2147483647 -2147483647 -2147483647 -2147483647 -2147483647 -2147483647 -2147483647 -2147483647 -2147483647 -2147483647 -2147483647 -2147483647 -2147483647 -2147483647 -2147483647
-2147483647 -2147483647 -2147483647 -2147483647 -2147483647 -2147483647 -2147483647 -2147483647 -2147483647 -2147483647 -2147483647 -2147483647 -2147483647 -2147483647 -2147483647 -2147483647 -2147483647 -2147483647 -2147483647 -2147483647 -2147483647 -2147483647 -2147483647 -2147483647 -2147483647 -2147483647 -2147483647 -2147483647 -2147483647 -2147483647 -2147483647 -2147483647 -2147483647 -2147483647 -2147483647 -2147483647 -2147483647 -2147483647 -2147483647 -2147483647 -2147483647 -2147483647 -2147483647 -2147483647 -2147483647 -2147483647 -2147483647 -2147483647 -2147483647 -2147483647 -2147483647 -2147483647 -2147483647 -2147483647 -2147483647 -2147483647 -2147483647 -2147483647 -2147483647 -2147483647 -2147483647 -2147483647 -2147483647 -2147483647 -2147483647 -2147483647 -2147483647 -2147483647 -2147483647 -2147483647 -2147483647 -2147483647 -2147483647 -2147483647 -2147483647 -2147483647 -2147483647 -2147483647 -2147483647 -2147483647 -2147483647 -2147483647 -2147483647 -2147483647 -2147483647 -2147483647 -2147483647 -2147483647 -2147483647 -2147483647 -2147483647 -2147483647 -2147483647 -2147483647 -2147483647 -2147483647 -2147483647 -2147483647 -2147483647 -2147483647 -2147483647 -2147483647 -2147483647 -2147483647 -2147483647 -2147483647 -2147483647 -2147483647 -2147483647 -2147483647 -2147483647 -2147483647 -2147483647 -2147483647 -2147483647 -2147483647 -2147483647 -2147483647 -2147483647 -2147483647 -2147483647 -2147483647 -2147483647 -2147483647 -2147483647 -2147483647 -2147483647 -2147483647 -2147483647 -2147483647 -2147483647 -2147483647 -2147483647 -2147483647 -2147483647 -2147483647 -2147483647 -2147483647 -2147483647 -2147483647 -2147483647 -2147483647 -2147483647 -2147483647 -2147483647 -2147483647 -2147483647 -2147483647 -2147483647 -2147483647 -2147483647 -2147483647 -2147483647 -2147483647 -2147483647 -2147483647 -2147483647 -2147483647 -2147483647 -2147483647 -2147483647 -2147483647 -2147483647 -2147483647 -2147483647 -2147483647 -2147483647 -2147483647 -2147483647 -2147483647 -2147483647 -2147483647 -2147483647 -2147483647 -2147483647 -2147483647 -2147483647 -2147483647 -2147483647 -2147483647 -2147483647 -2147483647 -2147483647 -2147483647 -2147483647 -2147483647 -2147483647 -2147483647 -2147483647 -2147483647 -2147483647 -2147483647 -2147483647 -2147483647 -2147483647 -2147483647 -2147483647 -2147483647 -2147483647 -2147483647 -2147483647 -2147483647 -2147483647 -2147483647 -2147483647 -2147483647 -2147483647 -2147483647 -2147483647 -2147483647 -2147483647 -2147483647 -2147483647 -2147483647 -2147483647 -2147483647 -2147483647 -2147483647 -2147483647 -2147483647 -2147483647 -2147483647 -2147483647 -2147483647 -2147483647 -2147483647 -2147483647 -2147483647 -2147483647 -2147483647 -2147483647 -2147483647 -2147483647 -2147483647 -2147483647 -2147483647 -2147483647 -2147483647 -2147483647 -2147483647
-2147483647 -2147483647 -2147483647 -2147483647 -2147483647 -2147483647 -2147483647 -2147483647 -2147483647 -2147483647 -2147483647 -2147483647 -2147483647 -2147483647 -2147483647 -2147483647 -2147483647 -2147483647 -2147483647 -2147483647 -2147483647 -2147483647 -2147483647 -2147483647 -2147483647 -2147483647 -2147483647 -2147483647 -2147483647 -2147483647 -2147483647 -2147483647 -2147483647 -2147483647 -2147483647 -2147483647 -2147483647 -2147483647 -2147483647 -2147483647 -2147483647 -2147483647 -2147483647 -2147483647 -2147483647 -2147483647 -2147483647 -2147483647 -2147483647 -2147483647 -2147483647 -2147483647 -2147483647 -2147483647 -2147483647 -2147483647 -2147483647 -2147483647 -2147483647 -2147483647 -2147483647 -2147483647 -2147483647 -2147483647 -2147483647 -2147483647 -2147483647 -2147483647 -2147483647 -2147483647 -2147483647 -2147483647 -2147483647 -2147483647 -2147483647 -2147483647 -2147483647 -2147483647 -2147483647 -2147483647 -2147483647 -2147483647 -2147483647 -2147483647 -2147483647 -2147483647 -2147483647 -2147483647 -2147483647 -2147483647 -2147483647 -2147483647 -2147483647 -2147483647 -2147483647 -2147483647 -2147483647 -2147483647 -2147483647 -2147483647 -2147483647 -2147483647 -2147483647 -2147483647 -2147483647 -2147483647 -2147483647 -2147483647 -2147483647 -2147483647 -2147483647 -2147483647 -2147483647 -2147483647 -2147483647 -2147483647 -2147483647 -2147483647 -2147483647 -2147483647 -2147483647 -2147483647 -2147483647 -2147483647 -2147483647 -2147483647 -2147483647 -2147483647 -2147483647 -2147483647 -2147483647 -2147483647 -2147483647 -2147483647 -2147483647 -2147483647 -2147483647 -2147483647 -2147483647 -2147483647 -2147483647 -2147483647 -2147483647 -2147483647 -2147483647 -2147483647 -2147483647 -2147483647 -2147483647 -2147483647 -2147483647 -2147483647 -2147483647 -2147483647 -2147483647 -2147483647 -2147483647 -2147483647 -2147483647 -2147483647 -2147483647 -2147483647 -2147483647 -2147483647 -2147483647 -2147483647 -2147483647 -2147483647 -2147483647 -2147483647 -2147483647 -2147483647 -2147483647 -2147483647 -2147483647 -2147483647 -2147483647 -2147483647 -2147483647 -2147483647 -2147483647 -2147483647 -2147483647 -2147483647 -2147483647 -2147483647 -2147483647 -2147483647 -2147483647 -2147483647 -2147483647 -2147483647 -2147483647 -2147483647 -2147483647 -2147483647 -2147483647 -2147483647 -2147483647 -2147483647 -2147483647 -2147483647 -2147483647 -2147483647 -2147483647 -2147483647 -2147483647 -2147483647 -2147483647 -2147483647 -2147483647 -2147483647 -2147483647 -2147483647 -2147483647 -2147483647 -2147483647 -2147483647 -2147483647 -2147483647 -2147483647 -2147483647 -2147483647 -2147483647 -2147483647 -2147483647 -2147483647 -2147483647 -2147483647 -2147483647 -2147483647 -2147483647 -2147483647 -2147483647 -2147483647 -2147483647 -2147483647 -2147483647 -2147483647 -2147483647
-2147483647 -2147483647 -2147483647 -2147483647 -2147483647 -2147483647 -2147483647 -2147483647 -2147483647 -2147483647 -2147483647 -2147483647 -2147483647 -2147483647 -2147483647 -2147483647 -2147483647 -2147483647 -2147483647 -2147483647 -2147483647 -2147483647 -2147483647 -2147483647 -2147483647 -2147483647 -2147483647 -2147483647 -2147483647 -2147483647 -2147483647 -2147483647 -2147483647 -2147483647 -2147483647 -2147483647 -2147483647 -2147483647 -2147483647 -2147483647 -2147483647 -2147483647 -2147483647 -2147483647 -2147483647 -2147483647 -2147483647 -2147483647 -2147483647 -2147483647 -2147483647 -2147483647 -2147483647 -2147483647 -2147483647 -2147483647 -2147483647 -2147483647 -2147483647 -2147483647 -2147483647 -2147483647 -2147483647 -2147483647 -2147483647 -2147483647 -2147483647 -2147483647 -2147483647 -2147483647 -2147483647 -2147483647 -2147483647 -2147483647 -2147483647 -2147483647 -2147483647 -2147483647 -2147483647 -2147483647 -2147483647 -2147483647 -2147483647 -2147483647 -2147483647 -2147483647 -2147483647 -2147483647 -2147483647 -2147483647 -2147483647 -2147483647 -2147483647 -2147483647 -2147483647 -2147483647 -2147483647 -2147483647 -2147483647 -2147483647 -2147483647 -2147483647 -2147483647 -2147483647 -2147483647 -2147483647 -2147483647 -2147483647 -2147483647 -2147483647 -2147483647 -2147483647 -2147483647 -2147483647 -2147483647 -2147483647 -2147483647 -2147483647 -2147483647 -2147483647 -2147483647 -2147483647 -2147483647 -2147483647 -2147483647 -2147483647 -2147483647 -2147483647 -2147483647 -2147483647 -2147483647 -2147483647 -2147483647 -2147483647 -2147483647 -2147483647 -2147483647 -2147483647 -2147483647 -2147483647 -2147483647 -2147483647 -2147483647 -2147483647 -2147483647 -2147483647 -2147483647 -2147483647 -2147483647 -2147483647 -2147483647 -2147483647 -2147483647 -2147483647 -2147483647 -2147483647 -2147483647 -2147483647 -2147483647 -2147483647 -2147483647 -2147483647 -2147483647 -2147483647 -2147483647 -2147483647 -2147483647 -2147483647 -2147483647 -2147483647 -2147483647 -2147483647 -2147483647 -2147483647 -2147483647 -2147483647 -2147483647 -2147483647 -2147483647 -2147483647 -2147483647 -2147483647 -2147483647 -2147483647 -2147483647 -2147483647 -2147483647 -2147483647 -2147483647 -2147483647 -2147483647 -2147483647 -2147483647 -2147483647 -2147483647 -2147483647 -2147483647 -2147483647 -2147483647 -2147483647 -2147483647 -2147483647 -2147483647 -2147483647 -2147483647 -2147483647 -2147483647 -2147483647 -2147483647 -2147483647 -2147483647 -2147483647 -2147483647 -2147483647 -2147483647 -2147483647 -2147483647 -2147483647 -2147483647 -2147483647 -2147483647 -2147483647 -2147483647 -2147483647 -2147483647 -2147483647 -2147483647 -2147483647 -2147483647 -2147483647 -2147483647 -2147483647 -2147483647 -2147483647 -2147483647 -2147483647 -2147483647 -2147483647 -2147483647 -2147483647
