# Supplementary material for: Catchments catch all in South African coastal lowlands: topography and palaeoclimate restricted gene flow in Nymania capensis (Meliaceae)—a multilocus phylogeographic and distribution modelling approach
Source: PeerJ. 2017 Jan 31;5:e2965. doi: 10.7717/peerj.2965 (PMC5289106; doi:10.7717/peerj.2965)
Supplement: Supplemental Information 2 — See the Readme for file descriptions. This zip file includes all DNA alignments. [file peerj-05-2965-s002.zip › SupplementalInformationFiles/SDM.Data/Current/bio10.mean.t.warmest.quarter.asc]

NCOLS 240 
NROWS 84 
XLLCORNER 20 
YLLCORNER -35 
CELLSIZE 0.0416666666666667 
NODATA_value -2147483647 
216 216 217 218 219 220 224 225 223 222 222 224 227 227 227 227 225 225 222 222 224 226 227 227 227 229 230 231 231 230 229 227 228 230 229 230 229 229 227 225 227 226 225 224 223 223 223 222 221 220 217 217 216 216 215 214 212 209 206 205 205 203 203 210 210 212 212 210 207 201 201 202 205 207 210 213 214 213 211 211 210 210 211 210 209 209 208 207 207 207 204 203 204 205 200 199 199 194 195 196 197 197 196 195 195 197 197 196 195 196 197 197 195 196 200 204 205 205 206 208 209 211 212 210 211 211 211 210 214 216 218 217 216 217 217 213 205 211 211 208 207 204 204 203 205 200 176 177 177 175 176 175 173 179 183 197 199 198 187 189 189 189 192 193 194 190 188 189 183 181 182 194 194 186 191 198 203 201 197 188 185 189 195 201 203 187 188 190 194 204 205 199 191 184 188 203 202 191 198 201 183 183 200 210 211 211 211 213 215 214 209 209 204 202 197 202 201 197 199 203 207 210 210 204 212 219 224 217 214 220 222 222 225 227 -2147483647 -2147483647 -2147483647 -2147483647 -2147483647 -2147483647
213 213 213 214 215 218 222 223 221 220 219 221 225 226 226 226 225 225 224 219 220 221 221 222 225 226 228 230 229 228 226 225 226 227 227 227 227 229 229 226 225 224 223 221 222 223 223 222 220 218 215 213 213 211 212 211 212 209 207 206 205 204 202 207 209 210 210 209 205 201 203 200 202 205 209 211 211 211 210 209 209 208 209 208 208 211 204 201 201 204 201 203 203 202 199 195 192 193 193 193 194 195 193 190 192 195 193 193 189 190 194 195 193 192 200 203 204 205 205 206 209 210 211 212 213 213 213 213 214 214 215 218 218 217 212 211 210 208 207 205 205 202 204 204 203 195 176 173 171 170 172 171 169 175 181 198 199 200 195 187 185 187 189 188 187 195 202 201 198 186 190 194 197 188 186 196 201 198 196 188 183 182 193 202 200 178 188 190 197 193 204 204 202 199 183 206 214 208 212 209 202 188 201 207 207 209 206 211 213 214 213 212 208 202 200 204 204 201 201 200 207 218 221 222 214 213 224 228 220 222 225 226 227 -2147483647 -2147483647 -2147483647 -2147483647 -2147483647 -2147483647 -2147483647
211 208 205 210 215 218 221 221 218 218 217 218 221 224 227 227 226 225 224 224 222 221 220 221 224 226 227 227 228 223 222 222 224 224 226 224 225 228 227 227 226 224 222 222 223 223 222 220 218 218 214 210 209 208 209 208 209 207 206 205 204 202 202 207 207 210 211 210 210 205 206 204 202 207 208 210 208 206 208 212 209 211 212 210 210 213 206 202 203 206 205 208 206 204 198 193 190 191 187 186 191 193 188 186 191 192 188 189 179 186 190 191 189 186 197 196 199 197 197 204 205 207 208 210 213 214 215 215 214 212 217 218 216 215 215 212 208 207 209 207 203 201 205 204 198 190 170 170 174 173 169 164 177 193 197 200 201 203 197 190 177 179 179 183 186 201 207 207 203 190 195 200 195 178 182 186 193 193 199 199 187 181 187 194 200 181 201 201 204 198 198 197 213 210 199 208 212 213 214 211 210 211 209 204 204 205 203 210 212 209 210 212 208 208 205 202 205 205 203 207 209 215 220 220 224 225 223 226 223 223 227 -2147483647 -2147483647 -2147483647 -2147483647 -2147483647 -2147483647 -2147483647 -2147483647 -2147483647
210 204 200 206 209 214 218 221 218 215 217 217 219 221 224 224 225 225 225 224 223 224 224 223 222 223 225 225 226 226 224 223 222 223 224 224 224 226 226 224 224 225 224 223 223 222 219 218 218 216 214 211 209 205 205 206 207 206 204 204 202 200 202 205 208 210 211 211 212 211 208 208 206 207 209 207 204 202 193 211 210 212 213 215 216 215 211 200 199 203 205 208 206 204 200 194 187 186 181 184 188 190 183 187 189 188 185 183 173 180 183 188 189 192 195 193 186 179 180 200 203 203 206 207 209 213 215 216 212 202 217 218 215 213 214 213 211 211 209 206 203 201 205 193 175 168 182 191 196 193 183 183 188 198 194 200 203 202 193 184 182 165 163 177 191 200 203 205 203 200 187 184 207 203 187 193 205 207 208 199 179 177 183 200 200 187 192 206 211 212 207 203 206 213 211 210 211 211 211 212 210 210 207 202 201 202 206 210 208 205 208 212 212 207 203 201 205 206 204 204 210 215 221 221 225 223 226 222 226 229 -2147483647 -2147483647 -2147483647 -2147483647 -2147483647 -2147483647 -2147483647 -2147483647 -2147483647 -2147483647
205 202 194 202 207 214 218 220 220 219 217 215 217 217 220 223 222 224 222 223 223 224 223 223 222 220 220 222 223 224 221 220 221 221 222 223 224 225 224 222 224 225 223 222 223 220 218 216 214 214 213 210 205 202 203 202 204 204 203 202 200 202 205 207 209 212 212 212 213 212 210 209 209 211 206 204 202 196 205 213 215 215 215 217 217 215 212 206 204 204 207 209 206 203 198 193 185 182 174 181 184 185 179 172 178 182 175 172 171 182 177 180 185 188 188 180 164 178 186 198 199 195 194 203 206 208 214 216 211 208 217 218 216 213 213 212 211 210 208 203 201 203 205 196 173 185 187 192 197 191 186 196 199 200 199 197 202 203 197 181 188 194 185 181 175 182 195 197 209 203 187 207 213 213 210 204 206 207 208 195 178 187 184 200 195 185 200 208 210 214 211 211 205 209 212 212 210 212 208 209 206 205 206 203 198 198 204 207 202 203 205 212 212 209 202 205 205 207 210 207 206 208 215 218 224 228 228 -2147483647 -2147483647 -2147483647 -2147483647 -2147483647 -2147483647 -2147483647 -2147483647 -2147483647 -2147483647 -2147483647 -2147483647 -2147483647
200 201 197 201 211 215 214 218 219 217 217 215 211 215 219 219 220 222 224 223 222 220 218 220 221 220 220 219 220 222 219 217 217 220 221 222 224 224 222 220 223 222 220 220 222 220 215 213 212 211 208 208 205 205 206 205 202 200 200 199 197 197 198 205 211 212 213 213 214 213 210 212 210 212 209 207 206 207 208 211 213 215 216 218 218 216 213 209 205 205 210 209 206 203 199 195 187 186 180 176 178 182 177 174 181 181 173 176 169 173 170 169 180 177 175 178 177 176 187 195 191 185 196 205 210 212 213 216 215 216 217 217 215 212 212 210 208 206 203 203 202 205 204 202 183 187 194 197 196 186 190 192 197 201 201 193 195 200 202 198 194 199 188 174 184 190 204 208 207 191 195 209 214 215 207 203 204 207 203 182 186 199 196 200 201 199 211 211 209 211 212 212 210 205 209 212 210 210 209 209 209 203 200 201 198 201 202 203 199 200 201 206 208 214 208 205 206 207 211 214 209 212 215 220 225 224 -2147483647 -2147483647 -2147483647 -2147483647 -2147483647 -2147483647 -2147483647 -2147483647 -2147483647 -2147483647 -2147483647 -2147483647 -2147483647 -2147483647
191 195 200 209 212 213 216 217 218 214 212 211 212 214 218 217 217 219 222 223 223 221 218 216 216 218 218 217 219 219 217 215 215 219 220 222 223 222 221 221 222 220 218 220 219 219 216 216 214 211 209 210 209 208 206 204 200 196 196 196 198 199 202 205 209 210 212 213 214 214 214 213 213 209 207 208 207 204 205 207 210 213 213 216 218 218 216 214 209 212 212 208 206 203 200 196 191 189 183 179 185 188 184 179 187 184 179 186 172 179 189 183 177 173 171 173 184 186 190 192 185 192 199 201 210 213 215 217 216 216 217 216 211 211 210 207 205 203 201 202 202 203 205 205 194 185 190 196 192 190 188 173 187 196 202 191 180 203 206 202 199 202 195 185 186 184 191 195 210 212 212 199 206 212 199 195 200 207 207 183 184 200 202 205 201 209 211 211 210 208 210 212 212 211 210 212 210 212 208 206 209 205 201 204 202 203 202 200 198 200 204 207 213 215 211 206 206 210 209 212 220 217 221 223 227 -2147483647 -2147483647 -2147483647 -2147483647 -2147483647 -2147483647 -2147483647 -2147483647 -2147483647 -2147483647 -2147483647 -2147483647 -2147483647 -2147483647 -2147483647
188 196 200 201 199 210 216 214 218 215 212 209 212 216 216 214 212 214 219 220 219 221 219 217 216 215 217 216 216 216 216 217 216 217 219 221 221 221 220 219 220 220 218 219 216 217 217 216 215 214 211 211 210 208 206 204 199 193 192 194 199 202 202 193 201 208 208 210 211 214 213 214 214 208 207 208 206 205 206 204 209 212 213 216 218 219 218 212 209 213 213 210 206 197 194 194 191 187 177 180 188 194 191 182 184 190 184 190 184 190 194 185 182 180 180 183 174 182 184 192 190 194 201 204 209 213 215 216 217 217 215 214 209 206 208 204 197 198 197 199 201 203 205 205 202 198 184 191 193 188 184 170 189 194 202 200 191 201 207 200 194 201 201 201 192 198 205 202 215 217 216 218 207 210 192 203 204 203 206 194 189 199 202 203 204 208 207 209 210 211 210 210 208 205 206 211 212 211 211 209 209 205 205 206 203 204 203 201 201 201 204 207 207 212 215 212 207 208 215 217 218 221 222 226 227 -2147483647 -2147483647 -2147483647 -2147483647 -2147483647 -2147483647 -2147483647 -2147483647 -2147483647 -2147483647 -2147483647 -2147483647 -2147483647 -2147483647 -2147483647
189 190 195 198 199 209 214 210 213 216 211 205 210 214 213 212 212 213 215 218 216 219 220 220 219 217 216 216 213 214 213 214 214 214 218 219 220 220 218 216 218 216 216 217 215 215 213 214 211 212 210 209 207 207 205 203 200 196 195 198 201 203 201 191 202 208 207 198 199 210 217 213 211 212 212 213 205 208 212 211 206 212 215 217 214 217 218 212 209 212 213 208 204 198 197 190 186 187 182 191 194 196 192 188 187 191 194 197 196 197 195 190 183 184 191 192 185 171 187 196 200 202 203 206 209 211 213 212 215 217 216 215 211 204 204 198 190 192 197 198 200 203 205 205 203 201 199 201 192 183 184 178 183 192 202 204 205 206 206 198 195 202 212 206 202 202 207 199 204 215 216 209 218 218 204 196 201 205 209 200 189 188 194 194 197 204 202 203 206 208 208 204 200 199 207 209 209 207 209 209 209 211 209 209 204 205 200 200 203 204 205 208 211 210 213 213 218 218 216 218 219 223 225 227 -2147483647 -2147483647 -2147483647 -2147483647 -2147483647 -2147483647 -2147483647 -2147483647 -2147483647 -2147483647 -2147483647 -2147483647 -2147483647 -2147483647 -2147483647 -2147483647
187 191 195 204 208 210 211 208 210 214 212 206 208 212 210 208 210 212 214 216 215 217 217 218 219 218 217 216 215 214 212 212 209 212 215 217 218 218 217 216 213 212 213 214 215 215 212 210 210 211 210 205 203 205 206 205 203 198 194 197 200 203 206 207 207 209 201 205 204 205 216 218 212 215 215 209 209 211 212 213 214 213 216 219 218 217 218 217 215 211 212 204 202 201 199 191 191 191 183 191 195 198 198 200 202 199 196 196 198 199 191 183 181 193 196 194 188 173 175 193 198 203 205 206 209 212 213 213 215 217 218 218 217 209 207 203 198 196 197 198 200 203 204 205 205 203 200 201 189 180 189 185 194 196 199 200 204 206 208 207 210 211 214 209 214 210 208 201 201 197 208 206 215 219 218 208 208 214 199 194 192 195 197 199 205 202 205 200 204 205 206 200 198 205 208 208 206 205 207 205 203 207 212 212 208 203 199 199 200 200 203 204 208 207 208 211 215 219 221 220 222 224 225 -2147483647 -2147483647 -2147483647 -2147483647 -2147483647 -2147483647 -2147483647 -2147483647 -2147483647 -2147483647 -2147483647 -2147483647 -2147483647 -2147483647 -2147483647 -2147483647 -2147483647
193 195 195 205 206 203 199 205 208 211 212 208 206 209 207 203 207 208 210 212 213 215 216 216 216 216 216 215 211 211 213 213 211 211 212 214 216 216 216 215 210 208 209 210 212 210 210 208 208 208 208 206 204 205 204 204 200 201 199 199 198 201 204 205 206 209 205 202 208 210 218 220 218 217 211 203 211 215 214 216 218 215 218 220 221 217 218 210 211 212 212 205 206 203 200 198 197 193 182 189 193 195 196 198 202 205 207 209 206 196 194 200 192 192 197 195 187 175 178 192 197 200 201 203 206 208 211 213 213 215 215 217 219 216 208 197 199 199 199 200 200 199 204 206 205 201 203 198 194 178 189 184 196 197 199 202 203 203 205 201 205 205 213 215 213 207 200 199 207 201 203 210 207 211 216 217 216 216 204 204 194 196 196 198 203 206 206 204 201 201 203 195 200 207 207 206 203 204 203 200 201 205 209 213 211 204 204 201 202 202 204 208 208 208 212 209 210 213 217 222 223 225 -2147483647 -2147483647 -2147483647 -2147483647 -2147483647 -2147483647 -2147483647 -2147483647 -2147483647 -2147483647 -2147483647 -2147483647 -2147483647 -2147483647 -2147483647 -2147483647 -2147483647 -2147483647
195 198 200 203 204 202 191 201 207 209 210 202 202 200 203 196 202 205 207 209 211 213 214 213 212 213 213 214 211 213 213 210 208 208 205 209 212 212 212 212 209 207 206 209 210 206 207 205 205 207 203 204 203 203 203 202 200 200 196 194 193 198 201 199 201 203 205 207 211 212 215 220 221 212 211 214 213 217 217 219 220 220 221 220 218 217 217 210 203 212 211 212 210 206 203 198 197 192 187 185 186 188 191 196 200 202 199 209 205 190 194 207 204 192 195 196 182 180 173 190 196 197 200 204 203 203 205 208 211 212 214 217 219 216 208 206 205 197 198 201 202 202 200 205 204 196 202 190 195 191 188 190 191 189 197 201 202 202 204 198 204 201 201 213 211 212 208 207 205 208 201 211 214 214 218 219 218 217 211 204 198 203 204 201 203 203 203 205 202 200 199 195 203 204 205 202 200 201 199 199 201 205 209 212 213 211 212 204 204 205 205 210 213 210 213 213 212 214 217 222 222 -2147483647 -2147483647 -2147483647 -2147483647 -2147483647 -2147483647 -2147483647 -2147483647 -2147483647 -2147483647 -2147483647 -2147483647 -2147483647 -2147483647 -2147483647 -2147483647 -2147483647 -2147483647 -2147483647
206 190 191 197 203 203 193 193 201 207 207 196 198 190 203 204 193 198 200 200 208 211 210 209 208 207 206 211 213 213 212 207 206 204 202 203 206 208 207 206 205 206 205 204 207 206 201 200 204 206 200 202 202 202 202 199 196 195 196 192 190 197 194 188 192 198 200 204 207 208 213 219 221 220 218 216 215 215 220 221 221 222 220 219 216 208 213 208 199 203 205 208 207 203 189 181 192 192 187 185 185 189 192 196 195 196 202 208 199 188 198 209 207 190 190 199 190 189 166 179 192 196 198 201 200 198 198 204 209 211 206 212 218 216 210 208 202 197 199 202 203 204 206 208 207 206 201 198 197 190 190 185 180 190 196 196 197 195 199 204 206 208 207 211 209 214 214 204 207 210 206 208 210 213 215 217 218 217 211 197 193 200 206 207 208 208 204 204 204 202 196 194 198 202 202 198 193 195 195 197 198 201 202 203 203 208 215 211 205 205 208 211 213 210 210 213 216 218 219 223 -2147483647 -2147483647 -2147483647 -2147483647 -2147483647 -2147483647 -2147483647 -2147483647 -2147483647 -2147483647 -2147483647 -2147483647 -2147483647 -2147483647 -2147483647 -2147483647 -2147483647 -2147483647 -2147483647 -2147483647
237 198 201 204 201 188 187 195 205 205 204 188 193 187 188 198 197 189 188 185 197 208 209 207 203 199 204 207 210 211 209 205 203 202 201 200 202 202 201 200 201 204 205 207 207 207 204 204 205 206 202 198 198 200 198 196 188 184 190 191 185 185 185 181 187 200 201 205 209 213 216 218 220 219 217 210 212 213 221 222 223 223 221 218 210 200 203 208 197 190 194 202 202 195 178 179 184 182 183 183 192 200 198 194 205 202 200 209 209 202 205 210 211 204 192 201 198 194 172 171 186 192 190 193 194 194 196 201 207 212 208 215 217 218 215 210 203 196 196 203 207 206 205 206 209 208 204 203 196 186 184 186 179 185 193 191 186 183 195 200 200 207 210 212 209 209 210 212 211 210 208 197 198 208 211 211 217 216 211 197 190 200 203 203 205 206 208 207 201 197 195 195 198 196 197 195 193 192 193 196 198 198 198 198 202 210 214 215 211 208 210 208 211 213 210 213 216 218 221 -2147483647 -2147483647 -2147483647 -2147483647 -2147483647 -2147483647 -2147483647 -2147483647 -2147483647 -2147483647 -2147483647 -2147483647 -2147483647 -2147483647 -2147483647 -2147483647 -2147483647 -2147483647 -2147483647 -2147483647 -2147483647
240 220 201 208 204 193 184 199 202 199 199 194 185 188 182 191 196 192 191 183 195 206 206 206 202 201 202 206 208 207 205 200 199 195 196 198 198 197 198 191 187 198 201 203 204 203 203 204 207 211 199 200 198 197 200 196 181 183 187 189 184 179 176 183 186 215 206 203 206 210 213 216 219 215 215 214 215 218 218 222 223 223 222 219 214 207 207 214 209 193 181 193 199 192 176 179 184 176 165 200 206 203 207 203 208 206 200 212 217 215 212 213 213 209 207 203 194 183 174 176 186 187 183 184 186 190 196 202 206 209 206 213 215 217 217 210 201 198 201 205 209 207 201 203 208 205 202 197 196 193 186 184 174 188 192 188 172 183 188 192 197 201 204 209 208 200 198 206 210 213 213 210 201 198 198 199 208 218 212 206 204 200 194 195 200 203 207 196 195 195 194 198 200 199 198 195 195 192 194 196 197 197 197 200 203 203 206 215 217 216 215 208 210 212 214 215 217 220 -2147483647 -2147483647 -2147483647 -2147483647 -2147483647 -2147483647 -2147483647 -2147483647 -2147483647 -2147483647 -2147483647 -2147483647 -2147483647 -2147483647 -2147483647 -2147483647 -2147483647 -2147483647 -2147483647 -2147483647 -2147483647 -2147483647
243 236 211 216 220 207 192 191 197 203 195 192 184 179 182 180 189 191 183 178 193 200 202 205 205 203 201 203 200 202 199 197 196 194 193 193 194 196 197 189 194 195 191 201 200 200 201 209 216 210 200 200 209 216 201 203 184 183 184 188 184 181 175 190 213 224 220 211 212 217 219 221 222 219 216 217 217 220 221 221 223 223 222 221 216 210 212 215 211 203 186 190 196 194 184 175 174 173 176 198 214 219 221 221 214 210 218 223 220 223 219 215 208 206 198 194 189 177 162 174 181 177 176 177 177 183 194 198 202 203 203 209 210 214 217 214 210 203 209 204 210 210 204 208 210 204 197 189 183 180 186 181 177 171 184 185 181 183 186 190 195 199 201 203 203 190 194 200 201 208 212 213 213 207 209 206 205 216 211 216 214 209 198 198 194 193 203 208 200 197 193 197 199 197 199 197 196 195 195 195 196 196 197 200 200 204 208 208 209 214 216 214 210 212 214 219 220 -2147483647 -2147483647 -2147483647 -2147483647 -2147483647 -2147483647 -2147483647 -2147483647 -2147483647 -2147483647 -2147483647 -2147483647 -2147483647 -2147483647 -2147483647 -2147483647 -2147483647 -2147483647 -2147483647 -2147483647 -2147483647 -2147483647 -2147483647
246 244 233 235 203 204 189 184 194 200 199 191 182 174 176 178 188 193 191 189 192 190 196 201 203 200 198 200 196 200 198 193 192 191 191 193 189 195 200 197 190 187 192 210 218 219 212 208 211 217 215 214 225 225 227 226 197 185 188 188 187 190 197 198 218 226 226 223 223 221 216 220 208 221 206 215 217 218 222 222 223 224 224 223 220 218 219 219 217 213 201 189 190 186 185 164 168 193 204 210 215 219 219 226 221 219 222 225 225 224 213 211 205 199 197 189 176 166 162 174 174 174 164 169 176 185 191 193 197 196 196 201 201 205 214 217 216 208 211 214 212 212 211 211 208 200 189 183 174 184 186 177 172 167 177 175 168 173 174 183 192 195 199 203 201 186 186 194 197 207 210 211 200 200 209 212 210 208 211 217 217 216 210 210 201 205 206 208 199 195 191 194 196 196 197 199 196 193 194 194 194 198 200 202 204 203 208 211 212 212 211 216 215 213 216 218 -2147483647 -2147483647 -2147483647 -2147483647 -2147483647 -2147483647 -2147483647 -2147483647 -2147483647 -2147483647 -2147483647 -2147483647 -2147483647 -2147483647 -2147483647 -2147483647 -2147483647 -2147483647 -2147483647 -2147483647 -2147483647 -2147483647 -2147483647 -2147483647
249 249 249 238 207 194 184 183 196 198 194 193 189 181 178 185 192 187 187 191 192 193 198 200 199 196 194 195 193 196 199 196 195 187 187 187 191 204 214 211 185 191 199 204 216 222 218 213 208 214 221 229 229 231 231 230 210 187 191 179 182 207 213 212 228 228 227 226 224 220 222 223 221 224 222 221 221 220 222 221 220 222 224 224 223 221 220 221 215 212 213 205 182 184 196 206 204 197 195 209 215 216 209 224 227 221 215 218 224 221 216 210 203 197 195 186 177 158 157 161 165 165 158 166 172 183 186 181 187 190 187 191 191 201 207 215 218 214 211 215 213 212 209 202 199 192 184 176 170 174 180 168 162 162 172 165 170 164 174 185 193 196 192 195 196 183 186 183 192 201 202 200 188 191 202 195 198 205 208 217 220 205 218 213 202 207 213 208 199 194 191 196 198 200 200 199 197 197 198 196 199 200 200 202 207 210 209 207 209 212 214 213 214 215 217 -2147483647 -2147483647 -2147483647 -2147483647 -2147483647 -2147483647 -2147483647 -2147483647 -2147483647 -2147483647 -2147483647 -2147483647 -2147483647 -2147483647 -2147483647 -2147483647 -2147483647 -2147483647 -2147483647 -2147483647 -2147483647 -2147483647 -2147483647 -2147483647 -2147483647
253 251 250 237 209 204 172 184 194 190 186 186 183 179 178 179 185 182 179 180 190 195 195 198 196 191 187 185 185 191 193 193 194 194 192 187 190 195 214 218 215 217 222 215 202 208 220 219 207 221 227 232 232 233 233 232 230 225 218 193 198 222 218 230 231 229 228 226 221 218 222 224 225 225 225 224 223 220 220 210 217 221 224 226 224 222 222 222 222 217 213 192 186 191 207 212 223 223 214 211 218 224 216 223 228 227 217 213 220 224 214 202 195 193 190 197 200 188 181 175 173 163 162 165 173 174 181 174 177 179 180 171 187 192 195 206 214 217 216 214 205 197 197 188 190 187 175 166 163 171 176 171 159 157 158 156 159 160 166 184 189 184 183 180 190 179 177 184 191 189 184 189 189 192 190 189 199 206 203 203 211 201 211 218 216 207 213 206 204 198 195 195 196 197 198 202 199 199 201 200 200 202 203 203 203 208 212 210 210 211 215 214 216 217 -2147483647 -2147483647 -2147483647 -2147483647 -2147483647 -2147483647 -2147483647 -2147483647 -2147483647 -2147483647 -2147483647 -2147483647 -2147483647 -2147483647 -2147483647 -2147483647 -2147483647 -2147483647 -2147483647 -2147483647 -2147483647 -2147483647 -2147483647 -2147483647 -2147483647 -2147483647
254 253 252 247 227 199 189 198 183 187 171 175 177 181 183 183 182 173 173 179 187 191 191 196 193 183 178 176 179 186 187 187 191 191 186 180 183 196 215 222 224 229 231 231 227 228 216 227 225 221 226 233 235 234 234 234 232 226 212 218 224 234 234 234 232 229 229 226 220 219 219 220 222 226 226 225 224 222 222 209 215 220 219 226 226 225 224 223 223 220 214 201 196 189 217 223 227 227 212 205 202 222 227 229 229 228 229 228 227 228 224 211 212 204 201 205 197 194 204 208 194 183 187 173 165 170 173 164 165 173 177 184 181 181 186 199 212 217 216 213 209 194 184 174 177 178 175 177 165 162 164 171 165 157 147 152 156 155 157 180 181 168 172 177 183 180 172 176 176 171 173 189 191 191 200 201 206 198 191 187 202 198 209 210 214 211 213 214 210 202 202 197 198 200 201 204 201 198 201 203 202 201 204 206 209 205 207 212 211 213 216 215 217 -2147483647 -2147483647 -2147483647 -2147483647 -2147483647 -2147483647 -2147483647 -2147483647 -2147483647 -2147483647 -2147483647 -2147483647 -2147483647 -2147483647 -2147483647 -2147483647 -2147483647 -2147483647 -2147483647 -2147483647 -2147483647 -2147483647 -2147483647 -2147483647 -2147483647 -2147483647 -2147483647
253 253 253 251 247 232 224 230 196 188 176 169 173 174 172 174 178 172 170 174 184 183 183 191 193 184 176 175 178 182 177 181 185 186 189 207 203 216 217 224 227 229 232 231 229 230 230 233 233 233 234 235 235 235 235 233 234 234 231 228 231 235 235 233 231 230 229 228 227 226 224 226 226 226 226 225 225 224 223 220 214 216 220 223 226 226 225 225 224 222 219 209 197 194 221 227 229 230 224 215 217 229 226 228 229 230 231 231 230 229 227 224 215 205 205 204 216 209 199 190 189 192 202 187 176 167 168 174 177 182 190 192 188 193 206 208 216 217 209 205 206 197 173 166 175 185 185 174 161 158 160 160 162 140 149 154 153 154 157 173 176 157 166 167 171 177 176 168 170 175 184 183 183 184 194 197 192 193 184 187 197 194 198 203 206 217 210 214 218 211 205 200 197 201 203 202 204 200 199 200 204 207 206 206 210 209 208 212 213 212 216 218 -2147483647 -2147483647 -2147483647 -2147483647 -2147483647 -2147483647 -2147483647 -2147483647 -2147483647 -2147483647 -2147483647 -2147483647 -2147483647 -2147483647 -2147483647 -2147483647 -2147483647 -2147483647 -2147483647 -2147483647 -2147483647 -2147483647 -2147483647 -2147483647 -2147483647 -2147483647 -2147483647 -2147483647
253 253 253 252 250 247 244 234 197 188 186 175 174 163 164 174 175 176 173 174 183 184 187 191 189 189 186 180 174 176 174 186 190 203 214 222 226 226 223 222 228 230 233 233 231 233 233 234 234 234 234 235 235 235 235 233 234 235 235 235 235 235 234 232 231 230 229 229 229 229 228 227 227 226 226 226 225 225 224 224 223 221 224 219 227 227 226 225 225 223 222 209 200 213 225 228 230 231 231 232 232 232 232 230 227 230 232 232 231 230 228 225 208 214 219 215 220 205 197 206 205 192 214 208 179 174 185 191 183 178 193 193 187 184 193 210 215 217 209 210 205 194 176 177 177 190 188 182 172 181 178 167 170 160 159 169 174 155 155 168 168 164 163 168 166 171 174 164 169 174 178 175 177 182 191 186 182 181 177 183 190 191 196 199 207 214 219 221 220 219 208 203 199 200 203 206 202 200 200 202 202 206 211 212 210 210 210 213 214 216 218 -2147483647 -2147483647 -2147483647 -2147483647 -2147483647 -2147483647 -2147483647 -2147483647 -2147483647 -2147483647 -2147483647 -2147483647 -2147483647 -2147483647 -2147483647 -2147483647 -2147483647 -2147483647 -2147483647 -2147483647 -2147483647 -2147483647 -2147483647 -2147483647 -2147483647 -2147483647 -2147483647 -2147483647 -2147483647
252 250 251 253 251 249 246 226 198 188 184 179 173 169 167 171 171 172 174 177 177 181 185 186 188 188 186 183 170 169 175 202 214 218 223 224 227 229 229 230 231 233 234 235 234 233 233 234 235 234 234 235 235 235 234 233 234 235 234 235 235 234 232 231 230 230 229 229 229 229 228 227 227 226 226 226 226 225 225 225 225 226 227 227 227 227 226 226 225 224 224 223 223 222 227 229 230 231 232 232 232 231 232 232 232 233 233 233 232 231 229 228 225 224 225 224 223 220 219 220 211 209 218 214 197 166 177 186 193 180 191 190 190 187 179 202 209 215 215 203 192 180 193 173 182 199 190 177 183 188 183 178 189 191 185 184 179 164 175 163 185 180 167 163 166 164 171 164 165 169 175 171 175 180 186 183 181 185 191 193 194 199 199 198 199 206 207 205 211 216 210 204 205 203 208 209 204 201 201 204 206 204 207 206 208 210 212 214 216 -2147483647 -2147483647 -2147483647 -2147483647 -2147483647 -2147483647 -2147483647 -2147483647 -2147483647 -2147483647 -2147483647 -2147483647 -2147483647 -2147483647 -2147483647 -2147483647 -2147483647 -2147483647 -2147483647 -2147483647 -2147483647 -2147483647 -2147483647 -2147483647 -2147483647 -2147483647 -2147483647 -2147483647 -2147483647 -2147483647 -2147483647
251 247 232 249 251 251 248 240 224 192 184 179 172 172 170 169 170 170 170 175 177 182 185 182 183 183 185 187 187 186 204 214 217 221 224 226 228 229 231 231 232 233 234 235 234 233 233 233 235 234 234 235 234 234 234 235 235 236 235 232 233 231 230 229 230 229 229 229 229 228 228 228 227 226 225 225 225 224 225 225 226 226 226 226 227 227 226 226 225 225 225 225 226 227 229 230 230 231 231 231 231 228 220 224 228 229 230 234 232 231 231 230 229 227 227 226 225 220 223 222 220 216 220 219 213 192 178 191 187 195 192 189 191 183 189 192 195 205 216 211 199 187 192 192 204 198 185 173 186 198 193 186 199 202 200 197 193 188 167 181 195 203 180 181 160 149 166 163 161 169 171 168 176 177 179 179 177 183 194 199 200 197 203 204 201 205 211 214 213 215 218 215 211 207 207 212 208 205 202 204 207 205 208 209 210 213 214 216 -2147483647 -2147483647 -2147483647 -2147483647 -2147483647 -2147483647 -2147483647 -2147483647 -2147483647 -2147483647 -2147483647 -2147483647 -2147483647 -2147483647 -2147483647 -2147483647 -2147483647 -2147483647 -2147483647 -2147483647 -2147483647 -2147483647 -2147483647 -2147483647 -2147483647 -2147483647 -2147483647 -2147483647 -2147483647 -2147483647 -2147483647 -2147483647
246 246 229 236 244 250 250 246 228 202 183 179 175 172 170 170 171 171 174 177 180 183 182 182 179 177 181 187 201 211 212 220 218 221 223 226 227 230 231 232 232 233 232 233 234 234 233 233 234 234 234 234 233 234 234 234 235 234 234 232 231 230 229 228 228 229 228 228 228 227 228 227 227 225 225 224 224 224 224 225 226 226 227 227 228 228 227 227 227 226 225 225 226 227 229 229 229 229 230 230 229 228 223 217 217 218 228 234 234 233 233 232 231 230 228 227 227 226 225 224 221 217 222 220 212 187 178 185 186 192 201 197 189 188 197 199 202 210 214 210 202 202 203 209 206 190 183 179 184 196 200 202 206 200 190 184 183 176 184 205 215 208 205 191 165 154 164 161 158 161 162 165 169 171 175 168 173 179 192 198 200 202 204 207 206 209 208 207 207 208 209 217 214 215 216 215 215 208 204 205 209 208 210 212 213 214 216 -2147483647 -2147483647 -2147483647 -2147483647 -2147483647 -2147483647 -2147483647 -2147483647 -2147483647 -2147483647 -2147483647 -2147483647 -2147483647 -2147483647 -2147483647 -2147483647 -2147483647 -2147483647 -2147483647 -2147483647 -2147483647 -2147483647 -2147483647 -2147483647 -2147483647 -2147483647 -2147483647 -2147483647 -2147483647 -2147483647 -2147483647 -2147483647 -2147483647
233 240 226 235 241 245 245 242 233 223 210 206 206 195 183 169 171 171 172 174 176 178 175 175 176 173 172 190 210 218 223 225 224 226 225 225 227 228 229 231 232 232 233 233 233 233 233 233 234 234 233 233 234 234 234 234 233 233 231 229 227 226 226 226 227 227 228 228 227 227 228 226 226 225 225 224 224 224 224 224 225 226 226 227 228 228 227 227 227 226 226 225 225 226 227 227 226 228 228 228 228 227 227 226 224 225 231 233 235 235 234 233 233 231 229 229 228 228 227 224 222 223 223 223 217 208 206 180 182 189 202 196 185 184 188 194 200 205 217 206 208 218 215 211 200 183 179 192 195 199 207 207 204 197 191 192 188 195 204 213 222 214 210 199 190 170 159 162 158 154 162 168 161 164 167 182 195 196 197 201 201 199 204 203 204 204 200 202 202 201 203 202 204 207 208 211 216 210 208 208 209 211 212 214 215 216 -2147483647 -2147483647 -2147483647 -2147483647 -2147483647 -2147483647 -2147483647 -2147483647 -2147483647 -2147483647 -2147483647 -2147483647 -2147483647 -2147483647 -2147483647 -2147483647 -2147483647 -2147483647 -2147483647 -2147483647 -2147483647 -2147483647 -2147483647 -2147483647 -2147483647 -2147483647 -2147483647 -2147483647 -2147483647 -2147483647 -2147483647 -2147483647 -2147483647 -2147483647
225 236 233 224 240 238 239 243 237 237 231 229 223 209 185 169 170 169 169 169 172 173 171 173 176 173 175 192 215 222 224 226 228 228 226 226 227 226 227 228 228 230 231 232 232 233 232 233 233 232 232 233 233 233 232 231 231 231 230 228 227 225 224 224 225 226 226 227 227 227 226 226 226 226 225 225 224 224 223 223 224 224 226 226 227 228 228 228 227 227 226 225 224 224 224 225 225 225 227 228 229 229 229 229 229 230 232 233 234 235 235 234 233 232 231 230 229 228 225 223 222 222 224 225 223 220 214 196 182 191 199 197 190 185 184 194 203 212 216 206 218 221 212 204 202 192 184 187 196 210 213 213 200 202 196 192 199 207 200 215 219 210 202 195 171 175 185 166 155 183 192 191 193 185 180 189 196 198 199 198 199 200 198 200 199 197 199 201 201 203 202 201 205 210 211 208 209 211 212 209 210 212 214 215 215 -2147483647 -2147483647 -2147483647 -2147483647 -2147483647 -2147483647 -2147483647 -2147483647 -2147483647 -2147483647 -2147483647 -2147483647 -2147483647 -2147483647 -2147483647 -2147483647 -2147483647 -2147483647 -2147483647 -2147483647 -2147483647 -2147483647 -2147483647 -2147483647 -2147483647 -2147483647 -2147483647 -2147483647 -2147483647 -2147483647 -2147483647 -2147483647 -2147483647 -2147483647 -2147483647
233 240 238 226 230 238 236 237 242 241 237 226 218 209 199 202 190 168 165 165 166 168 169 172 169 169 178 199 210 221 225 227 228 229 227 227 227 225 224 225 227 228 229 230 231 232 231 232 231 231 232 232 231 230 229 228 227 227 226 226 226 224 223 223 224 224 225 225 226 226 226 226 226 226 225 224 223 223 223 223 224 225 226 227 227 227 227 227 226 225 225 224 223 222 221 221 222 223 226 227 228 229 229 229 230 230 231 231 232 234 235 236 234 232 231 229 227 226 224 223 221 222 222 225 225 222 216 202 180 198 205 192 187 181 179 190 196 210 217 219 221 221 218 212 202 187 199 210 210 207 219 213 212 206 198 192 210 211 202 220 223 209 188 188 197 202 208 184 173 180 203 198 204 191 175 187 193 193 194 193 197 199 204 206 204 200 202 204 205 208 203 202 205 205 204 206 206 207 208 212 214 214 216 -2147483647 -2147483647 -2147483647 -2147483647 -2147483647 -2147483647 -2147483647 -2147483647 -2147483647 -2147483647 -2147483647 -2147483647 -2147483647 -2147483647 -2147483647 -2147483647 -2147483647 -2147483647 -2147483647 -2147483647 -2147483647 -2147483647 -2147483647 -2147483647 -2147483647 -2147483647 -2147483647 -2147483647 -2147483647 -2147483647 -2147483647 -2147483647 -2147483647 -2147483647 -2147483647 -2147483647 -2147483647
243 241 238 233 222 232 230 227 239 239 237 232 230 226 219 215 204 181 177 173 181 189 193 191 180 184 187 190 209 222 225 227 228 229 228 228 226 223 222 223 225 226 227 228 229 231 231 231 230 231 231 230 229 228 227 225 224 223 223 222 222 221 220 221 221 222 223 223 224 224 224 225 225 225 225 224 224 223 223 223 223 224 225 226 228 228 228 226 226 225 224 223 221 220 219 219 219 222 225 225 226 227 228 229 230 231 231 232 234 236 237 236 234 231 228 226 225 225 225 222 221 223 224 225 227 224 218 212 201 206 207 197 178 179 181 195 193 201 207 214 219 212 207 209 209 211 212 211 213 218 220 221 214 201 195 194 212 223 220 217 213 215 206 190 212 214 208 206 200 196 208 210 201 186 172 194 195 198 195 198 199 201 203 204 206 207 204 206 207 211 208 207 206 210 208 209 209 211 211 212 213 216 -2147483647 -2147483647 -2147483647 -2147483647 -2147483647 -2147483647 -2147483647 -2147483647 -2147483647 -2147483647 -2147483647 -2147483647 -2147483647 -2147483647 -2147483647 -2147483647 -2147483647 -2147483647 -2147483647 -2147483647 -2147483647 -2147483647 -2147483647 -2147483647 -2147483647 -2147483647 -2147483647 -2147483647 -2147483647 -2147483647 -2147483647 -2147483647 -2147483647 -2147483647 -2147483647 -2147483647 -2147483647 -2147483647
239 238 232 226 218 226 223 227 235 233 235 233 231 220 214 200 189 192 196 191 191 199 202 200 196 198 195 193 211 220 223 226 228 229 227 228 226 224 223 221 222 224 225 225 226 228 229 230 230 230 228 228 227 225 225 224 223 221 220 219 218 217 217 218 219 220 221 221 222 222 223 224 225 226 225 225 224 224 223 224 224 224 225 226 227 228 227 226 225 223 222 221 219 218 219 219 219 221 221 222 223 225 226 227 228 228 230 231 233 235 237 236 234 231 225 223 225 227 226 222 220 222 225 227 229 227 221 205 202 207 210 211 210 211 212 210 196 197 205 221 219 205 206 211 214 215 216 214 209 212 219 221 215 205 202 206 216 222 221 219 211 207 206 210 217 213 208 199 215 197 211 205 201 174 192 201 210 208 209 207 205 203 205 203 205 207 209 209 207 209 213 212 208 209 212 209 210 211 213 214 215 -2147483647 -2147483647 -2147483647 -2147483647 -2147483647 -2147483647 -2147483647 -2147483647 -2147483647 -2147483647 -2147483647 -2147483647 -2147483647 -2147483647 -2147483647 -2147483647 -2147483647 -2147483647 -2147483647 -2147483647 -2147483647 -2147483647 -2147483647 -2147483647 -2147483647 -2147483647 -2147483647 -2147483647 -2147483647 -2147483647 -2147483647 -2147483647 -2147483647 -2147483647 -2147483647 -2147483647 -2147483647 -2147483647 -2147483647
227 228 233 232 218 217 215 216 230 226 231 229 226 224 212 194 198 194 198 190 197 196 205 206 204 202 195 198 199 213 220 222 225 228 227 227 226 224 223 219 220 221 222 224 226 226 227 229 228 227 225 224 224 223 223 221 220 219 218 217 215 213 214 216 217 217 218 219 220 221 222 223 223 224 225 225 224 225 224 225 225 224 225 226 227 228 227 226 224 222 220 219 217 217 218 220 219 218 217 217 219 219 221 222 223 224 226 227 229 233 235 237 235 230 219 218 224 229 228 223 218 220 222 226 229 229 220 207 198 205 206 208 208 212 214 213 217 218 219 221 216 206 205 209 212 215 217 214 215 216 217 218 214 212 213 213 215 223 227 228 215 215 212 217 220 214 212 215 221 217 211 204 201 189 206 212 215 215 209 209 209 210 210 208 206 208 209 211 211 208 208 212 209 210 211 213 213 213 215 -2147483647 -2147483647 -2147483647 -2147483647 -2147483647 -2147483647 -2147483647 -2147483647 -2147483647 -2147483647 -2147483647 -2147483647 -2147483647 -2147483647 -2147483647 -2147483647 -2147483647 -2147483647 -2147483647 -2147483647 -2147483647 -2147483647 -2147483647 -2147483647 -2147483647 -2147483647 -2147483647 -2147483647 -2147483647 -2147483647 -2147483647 -2147483647 -2147483647 -2147483647 -2147483647 -2147483647 -2147483647 -2147483647 -2147483647 -2147483647 -2147483647
235 237 232 223 222 217 211 209 217 220 225 223 219 220 206 199 199 199 202 204 202 202 205 209 205 201 203 197 192 210 216 221 224 226 227 228 226 224 221 220 219 220 221 223 224 225 226 228 226 225 224 222 221 220 218 217 216 215 214 212 211 211 212 213 214 215 216 217 219 219 220 221 222 223 224 224 224 224 225 225 225 224 224 226 226 227 226 224 223 221 219 221 220 219 219 221 221 219 217 219 220 221 220 219 215 216 215 218 226 232 235 238 237 232 224 224 227 232 228 222 223 223 223 220 227 229 219 210 201 206 206 204 208 211 215 213 215 219 222 222 219 214 209 211 213 215 216 217 216 220 222 218 208 210 215 215 218 221 226 227 224 223 218 215 220 220 215 222 222 215 207 200 207 212 214 216 216 215 210 209 210 211 212 212 209 208 208 210 212 212 208 212 211 213 215 215 -2147483647 -2147483647 -2147483647 -2147483647 -2147483647 -2147483647 -2147483647 -2147483647 -2147483647 -2147483647 -2147483647 -2147483647 -2147483647 -2147483647 -2147483647 -2147483647 -2147483647 -2147483647 -2147483647 -2147483647 -2147483647 -2147483647 -2147483647 -2147483647 -2147483647 -2147483647 -2147483647 -2147483647 -2147483647 -2147483647 -2147483647 -2147483647 -2147483647 -2147483647 -2147483647 -2147483647 -2147483647 -2147483647 -2147483647 -2147483647 -2147483647 -2147483647 -2147483647 -2147483647
237 234 233 230 225 215 204 199 200 213 216 216 209 211 200 201 204 206 208 206 208 212 212 212 209 206 205 198 199 212 216 219 221 223 225 227 224 222 220 219 218 217 219 220 222 223 225 226 224 224 222 221 219 218 216 213 211 209 209 209 207 207 209 210 212 213 214 215 216 217 218 219 220 222 223 224 224 224 224 225 224 224 224 225 227 226 225 224 222 221 220 222 223 223 222 223 223 220 220 222 223 223 223 221 220 221 219 217 227 231 234 239 236 228 226 228 232 235 230 223 226 227 224 223 231 229 220 218 208 209 206 202 208 212 217 214 211 213 217 221 217 212 209 209 210 211 213 217 219 221 220 221 221 219 220 216 214 218 222 228 225 227 222 217 221 223 217 222 219 215 213 208 209 211 214 215 217 216 210 209 207 208 208 211 211 214 214 210 210 212 213 212 213 212 213 -2147483647 -2147483647 -2147483647 -2147483647 -2147483647 -2147483647 -2147483647 -2147483647 -2147483647 -2147483647 -2147483647 -2147483647 -2147483647 -2147483647 -2147483647 -2147483647 -2147483647 -2147483647 -2147483647 -2147483647 -2147483647 -2147483647 -2147483647 -2147483647 -2147483647 -2147483647 -2147483647 -2147483647 -2147483647 -2147483647 -2147483647 -2147483647 -2147483647 -2147483647 -2147483647 -2147483647 -2147483647 -2147483647 -2147483647 -2147483647 -2147483647 -2147483647 -2147483647 -2147483647 -2147483647
235 227 221 221 223 220 214 208 200 202 207 206 197 202 206 207 208 208 209 206 203 207 212 215 206 203 202 199 196 210 215 218 221 223 224 226 224 221 219 219 217 216 216 218 219 221 223 225 223 222 220 220 218 217 215 213 210 209 207 204 203 204 206 207 208 209 210 212 213 215 216 217 219 220 221 222 224 224 225 225 224 225 225 225 226 226 225 222 220 218 218 221 223 224 223 223 222 221 222 224 225 225 225 226 226 226 224 223 231 231 232 237 236 230 230 223 227 234 223 217 219 231 225 222 232 233 227 220 210 212 209 209 205 208 214 216 209 213 218 221 217 212 204 204 207 207 210 214 215 219 220 222 223 224 224 218 220 219 223 227 229 229 222 218 218 222 223 222 219 214 212 213 215 210 208 209 214 217 214 211 208 207 207 207 208 211 215 214 213 212 212 212 211 212 213 -2147483647 -2147483647 -2147483647 -2147483647 -2147483647 -2147483647 -2147483647 -2147483647 -2147483647 -2147483647 -2147483647 -2147483647 -2147483647 -2147483647 -2147483647 -2147483647 -2147483647 -2147483647 -2147483647 -2147483647 -2147483647 -2147483647 -2147483647 -2147483647 -2147483647 -2147483647 -2147483647 -2147483647 -2147483647 -2147483647 -2147483647 -2147483647 -2147483647 -2147483647 -2147483647 -2147483647 -2147483647 -2147483647 -2147483647 -2147483647 -2147483647 -2147483647 -2147483647 -2147483647 -2147483647
229 227 217 210 219 219 216 212 209 200 188 193 187 195 200 204 207 212 214 214 211 206 211 216 203 195 194 187 194 202 207 214 219 221 223 225 222 221 219 216 215 215 212 214 215 218 221 223 222 221 219 218 215 213 212 211 207 206 205 203 201 201 201 202 204 205 207 208 210 212 213 214 216 218 219 220 221 223 224 225 225 225 225 225 225 225 224 219 213 209 214 219 222 224 223 223 222 221 222 223 225 226 225 226 229 230 229 232 235 236 238 240 240 237 237 234 230 235 223 225 226 232 224 221 231 227 216 210 207 210 213 213 212 213 216 218 214 209 213 220 216 209 205 206 211 213 209 209 210 211 212 214 216 220 224 220 224 219 215 218 224 228 229 220 218 222 224 218 216 217 218 220 216 209 209 210 210 212 213 213 211 213 210 211 210 212 211 213 214 213 212 212 212 213 -2147483647 -2147483647 -2147483647 -2147483647 -2147483647 -2147483647 -2147483647 -2147483647 -2147483647 -2147483647 -2147483647 -2147483647 -2147483647 -2147483647 -2147483647 -2147483647 -2147483647 -2147483647 -2147483647 -2147483647 -2147483647 -2147483647 -2147483647 -2147483647 -2147483647 -2147483647 -2147483647 -2147483647 -2147483647 -2147483647 -2147483647 -2147483647 -2147483647 -2147483647 -2147483647 -2147483647 -2147483647 -2147483647 -2147483647 -2147483647 -2147483647 -2147483647 -2147483647 -2147483647 -2147483647 -2147483647
237 235 231 230 225 221 218 215 209 199 192 183 188 195 197 198 200 206 209 216 218 212 215 217 211 207 202 200 208 210 211 215 218 220 223 224 222 221 217 215 216 212 210 213 212 215 217 222 221 218 215 213 210 207 205 203 200 199 199 200 200 200 201 202 204 205 204 205 206 208 210 212 214 216 217 218 220 221 222 223 224 225 225 225 226 224 223 221 218 214 216 220 223 223 224 222 220 219 221 223 225 226 227 226 227 229 231 232 234 235 237 239 241 241 242 242 243 243 242 240 240 241 240 239 238 230 225 222 215 212 213 216 211 214 212 217 217 211 214 219 220 218 212 212 213 215 209 207 207 206 207 210 213 217 222 224 225 226 224 218 221 229 229 219 219 224 226 219 218 218 222 223 218 217 211 209 210 209 209 209 210 211 212 214 214 215 215 214 213 211 211 211 212 -2147483647 -2147483647 -2147483647 -2147483647 -2147483647 -2147483647 -2147483647 -2147483647 -2147483647 -2147483647 -2147483647 -2147483647 -2147483647 -2147483647 -2147483647 -2147483647 -2147483647 -2147483647 -2147483647 -2147483647 -2147483647 -2147483647 -2147483647 -2147483647 -2147483647 -2147483647 -2147483647 -2147483647 -2147483647 -2147483647 -2147483647 -2147483647 -2147483647 -2147483647 -2147483647 -2147483647 -2147483647 -2147483647 -2147483647 -2147483647 -2147483647 -2147483647 -2147483647 -2147483647 -2147483647 -2147483647 -2147483647
237 236 234 233 229 222 221 215 203 194 200 196 192 196 200 203 205 209 214 212 220 215 219 214 208 203 197 199 206 209 213 214 214 217 219 223 222 220 219 217 216 215 213 214 214 216 219 221 218 214 210 207 205 203 201 199 197 197 198 199 200 200 200 201 203 205 206 206 206 206 207 209 212 214 215 215 216 217 219 220 222 223 224 225 224 223 221 219 215 215 218 220 223 224 223 221 216 215 217 219 222 224 225 227 227 227 228 230 231 233 235 236 237 238 240 241 242 243 244 243 243 244 245 244 240 237 233 229 224 220 219 218 219 219 219 219 220 218 217 217 218 220 217 216 219 216 216 215 218 216 214 213 212 213 214 215 215 219 226 228 225 226 231 230 224 219 223 227 223 223 224 224 222 218 213 214 213 212 212 210 210 210 210 211 212 213 214 215 213 210 211 -2147483647 -2147483647 -2147483647 -2147483647 -2147483647 -2147483647 -2147483647 -2147483647 -2147483647 -2147483647 -2147483647 -2147483647 -2147483647 -2147483647 -2147483647 -2147483647 -2147483647 -2147483647 -2147483647 -2147483647 -2147483647 -2147483647 -2147483647 -2147483647 -2147483647 -2147483647 -2147483647 -2147483647 -2147483647 -2147483647 -2147483647 -2147483647 -2147483647 -2147483647 -2147483647 -2147483647 -2147483647 -2147483647 -2147483647 -2147483647 -2147483647 -2147483647 -2147483647 -2147483647 -2147483647 -2147483647 -2147483647 -2147483647 -2147483647
234 233 233 232 231 228 219 210 205 206 201 209 199 204 208 207 210 214 218 222 225 223 215 212 211 205 203 204 208 210 214 214 215 216 217 219 221 221 219 217 217 214 214 215 215 218 220 220 216 212 208 206 202 199 199 200 199 197 198 199 200 200 199 200 202 204 207 207 207 207 207 208 209 210 211 212 213 214 216 219 221 223 223 224 218 212 209 202 196 193 204 210 216 222 223 220 215 214 216 219 221 224 225 226 226 225 226 227 229 230 233 234 236 236 236 237 241 243 244 244 244 245 245 245 242 240 239 237 233 230 228 224 222 220 219 220 220 220 220 218 219 219 221 221 219 221 220 221 221 222 221 222 221 220 216 213 214 217 223 229 226 226 227 231 232 222 215 217 221 223 220 220 221 222 220 217 212 214 217 215 213 213 211 212 215 215 215 214 212 211 -2147483647 -2147483647 -2147483647 -2147483647 -2147483647 -2147483647 -2147483647 -2147483647 -2147483647 -2147483647 -2147483647 -2147483647 -2147483647 -2147483647 -2147483647 -2147483647 -2147483647 -2147483647 -2147483647 -2147483647 -2147483647 -2147483647 -2147483647 -2147483647 -2147483647 -2147483647 -2147483647 -2147483647 -2147483647 -2147483647 -2147483647 -2147483647 -2147483647 -2147483647 -2147483647 -2147483647 -2147483647 -2147483647 -2147483647 -2147483647 -2147483647 -2147483647 -2147483647 -2147483647 -2147483647 -2147483647 -2147483647 -2147483647 -2147483647 -2147483647
232 228 229 229 229 229 226 223 218 217 215 214 211 213 216 218 220 220 222 219 224 224 218 217 216 214 211 209 210 212 213 214 214 214 215 216 218 221 220 218 216 214 214 216 215 217 220 216 211 209 206 204 200 199 201 201 200 200 198 198 200 200 200 200 201 203 205 207 208 208 208 208 207 207 208 208 208 211 215 217 219 221 222 222 221 221 216 207 201 201 209 213 210 218 212 203 205 209 217 220 221 223 226 226 226 224 222 223 225 227 229 231 233 235 236 238 239 240 241 243 244 245 245 245 243 242 241 238 235 232 228 225 221 219 218 218 219 218 217 216 214 218 218 219 219 219 220 218 219 220 221 221 222 223 224 223 225 225 227 227 223 222 226 228 234 225 216 218 214 214 211 213 217 217 217 221 219 215 213 216 217 215 214 214 214 215 214 214 -2147483647 -2147483647 -2147483647 -2147483647 -2147483647 -2147483647 -2147483647 -2147483647 -2147483647 -2147483647 -2147483647 -2147483647 -2147483647 -2147483647 -2147483647 -2147483647 -2147483647 -2147483647 -2147483647 -2147483647 -2147483647 -2147483647 -2147483647 -2147483647 -2147483647 -2147483647 -2147483647 -2147483647 -2147483647 -2147483647 -2147483647 -2147483647 -2147483647 -2147483647 -2147483647 -2147483647 -2147483647 -2147483647 -2147483647 -2147483647 -2147483647 -2147483647 -2147483647 -2147483647 -2147483647 -2147483647 -2147483647 -2147483647 -2147483647 -2147483647 -2147483647 -2147483647
227 224 222 223 222 223 223 223 222 220 218 216 212 213 215 217 219 221 223 225 226 224 219 220 219 215 209 209 208 207 206 207 208 212 214 215 217 218 220 218 216 214 215 217 217 219 218 214 211 210 207 206 205 204 204 202 204 202 200 199 200 200 200 201 202 202 203 206 208 209 209 209 209 209 210 211 211 213 215 217 218 219 219 215 211 212 222 214 212 210 215 218 220 215 209 211 211 203 205 209 215 221 226 225 224 223 220 217 219 222 225 226 227 230 232 234 235 237 239 241 242 244 244 245 243 241 238 235 233 231 227 221 217 216 214 214 213 213 214 213 215 215 215 212 207 206 207 207 209 210 215 217 220 220 222 222 223 222 224 225 225 224 230 235 235 230 227 227 218 217 212 211 213 214 216 217 218 217 212 214 217 216 214 214 214 215 -2147483647 -2147483647 -2147483647 -2147483647 -2147483647 -2147483647 -2147483647 -2147483647 -2147483647 -2147483647 -2147483647 -2147483647 -2147483647 -2147483647 -2147483647 -2147483647 -2147483647 -2147483647 -2147483647 -2147483647 -2147483647 -2147483647 -2147483647 -2147483647 -2147483647 -2147483647 -2147483647 -2147483647 -2147483647 -2147483647 -2147483647 -2147483647 -2147483647 -2147483647 -2147483647 -2147483647 -2147483647 -2147483647 -2147483647 -2147483647 -2147483647 -2147483647 -2147483647 -2147483647 -2147483647 -2147483647 -2147483647 -2147483647 -2147483647 -2147483647 -2147483647 -2147483647 -2147483647 -2147483647
215 198 197 208 211 217 217 217 215 217 215 212 207 207 208 212 216 221 225 228 229 222 219 222 218 215 211 209 207 206 206 208 209 210 212 213 215 217 219 218 216 215 217 219 218 216 214 212 212 211 209 209 208 208 207 206 205 204 203 201 201 201 202 203 203 203 205 205 207 208 210 209 209 210 211 211 211 212 214 213 213 208 213 215 218 218 220 220 220 219 219 220 221 220 221 219 217 216 219 217 204 219 211 209 214 219 217 216 216 217 218 221 224 226 227 229 230 232 235 236 237 240 242 243 242 239 233 229 225 223 221 218 214 213 215 216 218 218 220 219 218 218 216 211 211 203 199 201 203 201 204 207 208 210 213 217 216 217 221 223 227 231 233 234 235 236 235 230 220 219 211 212 215 216 214 212 214 217 214 212 214 215 214 214 -2147483647 -2147483647 -2147483647 -2147483647 -2147483647 -2147483647 -2147483647 -2147483647 -2147483647 -2147483647 -2147483647 -2147483647 -2147483647 -2147483647 -2147483647 -2147483647 -2147483647 -2147483647 -2147483647 -2147483647 -2147483647 -2147483647 -2147483647 -2147483647 -2147483647 -2147483647 -2147483647 -2147483647 -2147483647 -2147483647 -2147483647 -2147483647 -2147483647 -2147483647 -2147483647 -2147483647 -2147483647 -2147483647 -2147483647 -2147483647 -2147483647 -2147483647 -2147483647 -2147483647 -2147483647 -2147483647 -2147483647 -2147483647 -2147483647 -2147483647 -2147483647 -2147483647 -2147483647 -2147483647 -2147483647 -2147483647
201 204 209 206 199 199 200 201 201 203 199 199 202 208 212 214 216 217 220 222 226 226 224 222 218 214 212 204 197 197 201 202 204 205 205 206 206 211 216 218 216 216 219 217 213 208 208 206 203 202 202 197 193 191 194 197 195 196 197 198 198 199 201 201 202 203 204 205 206 208 209 209 210 211 211 211 210 210 208 200 204 203 203 214 218 218 219 218 218 218 218 218 213 212 209 211 219 218 220 223 224 225 225 222 216 218 212 214 218 216 213 215 218 218 215 217 220 219 224 226 228 226 232 240 236 233 227 219 218 224 220 214 208 203 202 205 210 214 213 215 216 218 217 216 214 205 199 200 201 203 206 209 206 206 208 207 207 206 207 211 218 223 225 226 222 229 231 230 225 217 213 211 213 216 215 211 211 216 215 213 214 214 214 -2147483647 -2147483647 -2147483647 -2147483647 -2147483647 -2147483647 -2147483647 -2147483647 -2147483647 -2147483647 -2147483647 -2147483647 -2147483647 -2147483647 -2147483647 -2147483647 -2147483647 -2147483647 -2147483647 -2147483647 -2147483647 -2147483647 -2147483647 -2147483647 -2147483647 -2147483647 -2147483647 -2147483647 -2147483647 -2147483647 -2147483647 -2147483647 -2147483647 -2147483647 -2147483647 -2147483647 -2147483647 -2147483647 -2147483647 -2147483647 -2147483647 -2147483647 -2147483647 -2147483647 -2147483647 -2147483647 -2147483647 -2147483647 -2147483647 -2147483647 -2147483647 -2147483647 -2147483647 -2147483647 -2147483647 -2147483647 -2147483647
207 213 208 208 209 204 202 203 200 195 190 187 189 188 190 190 193 206 213 217 216 220 221 222 218 213 205 198 192 189 188 194 192 192 190 187 187 196 207 216 214 214 212 205 199 202 196 196 193 193 195 196 194 190 186 189 192 194 194 194 195 194 195 196 197 199 200 201 203 205 205 204 206 209 208 205 209 209 209 208 207 208 213 215 215 213 211 213 213 213 215 215 216 216 217 218 219 214 215 216 215 220 221 224 225 223 220 220 214 209 211 214 217 221 220 219 217 211 209 213 214 217 222 231 224 224 218 212 218 223 211 204 201 203 206 205 199 198 201 204 210 214 216 217 217 214 214 217 216 213 210 208 206 204 206 203 202 202 201 199 198 202 206 210 208 211 216 223 217 215 214 215 211 212 215 212 212 213 213 214 213 -2147483647 -2147483647 -2147483647 -2147483647 -2147483647 -2147483647 -2147483647 -2147483647 -2147483647 -2147483647 -2147483647 -2147483647 -2147483647 -2147483647 -2147483647 -2147483647 -2147483647 -2147483647 -2147483647 -2147483647 -2147483647 -2147483647 -2147483647 -2147483647 -2147483647 -2147483647 -2147483647 -2147483647 -2147483647 -2147483647 -2147483647 -2147483647 -2147483647 -2147483647 -2147483647 -2147483647 -2147483647 -2147483647 -2147483647 -2147483647 -2147483647 -2147483647 -2147483647 -2147483647 -2147483647 -2147483647 -2147483647 -2147483647 -2147483647 -2147483647 -2147483647 -2147483647 -2147483647 -2147483647 -2147483647 -2147483647 -2147483647 -2147483647 -2147483647
213 214 211 210 209 204 200 203 199 194 183 192 193 187 186 184 185 187 190 194 196 204 209 211 210 207 202 188 180 174 167 170 171 177 179 191 200 202 202 203 186 187 181 183 170 173 173 170 172 175 166 164 163 162 156 162 174 179 190 199 200 198 196 192 189 190 191 194 195 199 201 205 207 209 210 210 211 209 208 208 206 204 208 210 207 206 205 207 205 206 209 209 212 214 214 215 216 218 218 219 219 220 220 220 223 220 214 217 215 211 209 212 213 218 212 216 220 217 218 222 226 224 222 220 228 229 232 233 227 226 215 217 212 211 211 217 213 210 209 213 211 206 207 212 212 216 217 214 209 206 205 203 200 199 199 200 202 204 205 209 209 202 203 209 210 212 216 220 217 211 212 214 212 213 215 213 211 212 213 214 -2147483647 -2147483647 -2147483647 -2147483647 -2147483647 -2147483647 -2147483647 -2147483647 -2147483647 -2147483647 -2147483647 -2147483647 -2147483647 -2147483647 -2147483647 -2147483647 -2147483647 -2147483647 -2147483647 -2147483647 -2147483647 -2147483647 -2147483647 -2147483647 -2147483647 -2147483647 -2147483647 -2147483647 -2147483647 -2147483647 -2147483647 -2147483647 -2147483647 -2147483647 -2147483647 -2147483647 -2147483647 -2147483647 -2147483647 -2147483647 -2147483647 -2147483647 -2147483647 -2147483647 -2147483647 -2147483647 -2147483647 -2147483647 -2147483647 -2147483647 -2147483647 -2147483647 -2147483647 -2147483647 -2147483647 -2147483647 -2147483647 -2147483647 -2147483647 -2147483647
212 210 208 211 199 195 197 200 196 190 188 195 196 190 197 200 200 210 210 210 213 214 216 214 206 200 195 191 189 186 178 178 179 181 180 178 185 190 194 199 193 190 176 181 174 164 160 159 163 168 170 178 183 175 166 161 161 169 186 192 197 198 195 194 193 193 193 196 198 199 200 202 203 205 209 207 205 202 201 201 202 200 199 198 196 197 198 198 198 204 206 207 209 211 210 212 213 214 216 218 219 221 222 223 224 223 221 222 220 215 216 218 220 222 223 223 220 219 222 221 224 229 230 223 221 222 224 224 232 227 225 229 223 223 225 221 222 212 212 215 217 213 211 212 216 217 210 207 205 204 201 204 205 206 201 204 203 208 212 211 211 211 206 207 210 212 214 217 211 211 211 211 213 213 213 212 212 213 -2147483647 -2147483647 -2147483647 -2147483647 -2147483647 -2147483647 -2147483647 -2147483647 -2147483647 -2147483647 -2147483647 -2147483647 -2147483647 -2147483647 -2147483647 -2147483647 -2147483647 -2147483647 -2147483647 -2147483647 -2147483647 -2147483647 -2147483647 -2147483647 -2147483647 -2147483647 -2147483647 -2147483647 -2147483647 -2147483647 -2147483647 -2147483647 -2147483647 -2147483647 -2147483647 -2147483647 -2147483647 -2147483647 -2147483647 -2147483647 -2147483647 -2147483647 -2147483647 -2147483647 -2147483647 -2147483647 -2147483647 -2147483647 -2147483647 -2147483647 -2147483647 -2147483647 -2147483647 -2147483647 -2147483647 -2147483647 -2147483647 -2147483647 -2147483647 -2147483647 -2147483647 -2147483647
212 213 214 210 198 201 206 203 202 202 204 209 208 205 202 193 192 212 213 211 213 217 219 214 213 207 197 189 179 170 162 150 144 172 153 160 168 173 187 191 176 171 167 165 166 182 179 189 198 198 193 198 202 209 206 200 184 168 166 169 179 188 176 169 166 171 179 185 189 192 194 190 186 187 199 196 193 196 194 194 201 202 199 194 190 192 194 196 197 201 203 205 207 207 208 209 211 213 214 215 216 217 218 219 220 221 222 222 222 221 219 222 221 222 223 222 217 215 219 224 226 228 231 232 231 230 232 232 234 233 233 231 229 232 230 229 226 224 224 221 217 217 214 211 216 215 211 208 205 203 205 206 206 209 210 211 210 211 212 215 214 213 211 210 209 209 211 210 213 210 209 211 212 211 211 212 -2147483647 -2147483647 -2147483647 -2147483647 -2147483647 -2147483647 -2147483647 -2147483647 -2147483647 -2147483647 -2147483647 -2147483647 -2147483647 -2147483647 -2147483647 -2147483647 -2147483647 -2147483647 -2147483647 -2147483647 -2147483647 -2147483647 -2147483647 -2147483647 -2147483647 -2147483647 -2147483647 -2147483647 -2147483647 -2147483647 -2147483647 -2147483647 -2147483647 -2147483647 -2147483647 -2147483647 -2147483647 -2147483647 -2147483647 -2147483647 -2147483647 -2147483647 -2147483647 -2147483647 -2147483647 -2147483647 -2147483647 -2147483647 -2147483647 -2147483647 -2147483647 -2147483647 -2147483647 -2147483647 -2147483647 -2147483647 -2147483647 -2147483647 -2147483647 -2147483647 -2147483647 -2147483647 -2147483647 -2147483647
208 210 210 210 211 209 214 206 201 194 198 202 200 209 206 201 205 212 215 210 208 199 196 202 188 179 172 172 167 171 170 168 170 185 180 177 180 186 207 205 198 203 204 201 198 204 198 202 198 184 183 188 189 202 207 198 199 195 194 186 182 190 173 173 174 176 179 181 180 186 188 190 197 203 207 206 206 206 206 204 194 186 178 174 181 189 191 197 199 197 194 196 200 202 203 205 206 208 209 209 211 211 213 214 215 216 217 218 219 220 221 221 222 222 222 220 217 214 217 222 223 227 229 229 229 231 232 232 232 232 232 233 232 232 230 229 229 228 226 224 222 218 216 215 215 216 210 208 207 207 206 206 208 209 210 210 209 210 211 214 215 210 211 212 211 209 208 208 210 211 208 208 209 211 212 -2147483647 -2147483647 -2147483647 -2147483647 -2147483647 -2147483647 -2147483647 -2147483647 -2147483647 -2147483647 -2147483647 -2147483647 -2147483647 -2147483647 -2147483647 -2147483647 -2147483647 -2147483647 -2147483647 -2147483647 -2147483647 -2147483647 -2147483647 -2147483647 -2147483647 -2147483647 -2147483647 -2147483647 -2147483647 -2147483647 -2147483647 -2147483647 -2147483647 -2147483647 -2147483647 -2147483647 -2147483647 -2147483647 -2147483647 -2147483647 -2147483647 -2147483647 -2147483647 -2147483647 -2147483647 -2147483647 -2147483647 -2147483647 -2147483647 -2147483647 -2147483647 -2147483647 -2147483647 -2147483647 -2147483647 -2147483647 -2147483647 -2147483647 -2147483647 -2147483647 -2147483647 -2147483647 -2147483647 -2147483647 -2147483647
204 206 205 206 210 207 205 216 212 210 212 212 207 206 206 207 206 206 202 206 210 216 216 218 218 216 209 201 202 199 196 193 193 194 199 200 196 193 212 210 209 211 204 200 196 205 199 209 209 204 203 209 204 213 214 203 206 201 202 203 200 202 199 198 200 202 202 202 203 204 204 204 204 204 203 202 204 201 201 203 203 201 197 194 192 192 188 189 189 183 180 181 181 184 191 196 201 203 204 203 204 205 206 210 212 213 215 214 215 214 215 218 220 219 218 217 216 213 213 216 216 223 224 224 225 226 225 228 227 227 228 229 230 230 230 229 227 224 220 218 215 214 214 214 215 216 214 211 210 209 207 208 208 208 209 211 210 210 211 210 212 213 212 211 209 211 210 208 208 209 209 210 210 211 -2147483647 -2147483647 -2147483647 -2147483647 -2147483647 -2147483647 -2147483647 -2147483647 -2147483647 -2147483647 -2147483647 -2147483647 -2147483647 -2147483647 -2147483647 -2147483647 -2147483647 -2147483647 -2147483647 -2147483647 -2147483647 -2147483647 -2147483647 -2147483647 -2147483647 -2147483647 -2147483647 -2147483647 -2147483647 -2147483647 -2147483647 -2147483647 -2147483647 -2147483647 -2147483647 -2147483647 -2147483647 -2147483647 -2147483647 -2147483647 -2147483647 -2147483647 -2147483647 -2147483647 -2147483647 -2147483647 -2147483647 -2147483647 -2147483647 -2147483647 -2147483647 -2147483647 -2147483647 -2147483647 -2147483647 -2147483647 -2147483647 -2147483647 -2147483647 -2147483647 -2147483647 -2147483647 -2147483647 -2147483647 -2147483647 -2147483647
197 197 195 198 204 197 206 213 216 218 218 213 194 182 174 186 196 209 216 213 220 218 212 213 213 214 215 209 206 199 200 198 194 193 191 182 187 188 196 208 217 212 209 211 214 214 213 214 219 217 217 217 216 223 218 212 209 210 204 209 206 205 202 203 202 201 198 199 199 198 199 200 197 194 194 196 198 198 198 197 196 194 193 192 191 189 186 191 192 194 196 197 198 199 197 190 185 187 191 192 192 196 201 206 209 210 209 209 208 202 200 203 209 206 209 210 211 210 209 212 214 219 216 218 219 217 218 221 224 226 226 226 224 225 227 228 227 224 220 215 212 211 212 212 211 212 213 214 212 212 212 211 211 210 210 208 209 210 213 209 208 212 212 209 209 208 209 209 209 207 207 -2147483647 -2147483647 -2147483647 -2147483647 -2147483647 -2147483647 -2147483647 -2147483647 -2147483647 -2147483647 -2147483647 -2147483647 -2147483647 -2147483647 -2147483647 -2147483647 -2147483647 -2147483647 -2147483647 -2147483647 -2147483647 -2147483647 -2147483647 -2147483647 -2147483647 -2147483647 -2147483647 -2147483647 -2147483647 -2147483647 -2147483647 -2147483647 -2147483647 -2147483647 -2147483647 -2147483647 -2147483647 -2147483647 -2147483647 -2147483647 -2147483647 -2147483647 -2147483647 -2147483647 -2147483647 -2147483647 -2147483647 -2147483647 -2147483647 -2147483647 -2147483647 -2147483647 -2147483647 -2147483647 -2147483647 -2147483647 -2147483647 -2147483647 -2147483647 -2147483647 -2147483647 -2147483647 -2147483647 -2147483647 -2147483647 -2147483647 -2147483647 -2147483647 -2147483647
189 194 199 200 196 203 209 212 214 214 216 218 218 217 218 218 218 218 219 221 220 207 190 187 198 209 213 211 208 207 205 200 196 194 190 188 187 188 198 209 219 217 216 216 215 219 218 220 219 224 223 223 223 224 223 221 218 216 213 201 197 197 195 196 196 195 193 193 191 189 186 189 191 189 191 191 191 190 185 186 188 186 182 181 178 177 178 184 186 187 186 188 191 192 195 201 204 204 200 195 188 178 179 192 201 202 201 200 199 203 204 205 201 184 177 184 190 194 193 195 200 205 208 210 212 213 215 216 218 219 219 221 223 223 223 225 226 223 218 213 213 215 212 210 209 208 208 208 207 210 209 208 209 209 209 211 212 207 210 209 208 207 210 212 211 210 209 208 208 208 -2147483647 -2147483647 -2147483647 -2147483647 -2147483647 -2147483647 -2147483647 -2147483647 -2147483647 -2147483647 -2147483647 -2147483647 -2147483647 -2147483647 -2147483647 -2147483647 -2147483647 -2147483647 -2147483647 -2147483647 -2147483647 -2147483647 -2147483647 -2147483647 -2147483647 -2147483647 -2147483647 -2147483647 -2147483647 -2147483647 -2147483647 -2147483647 -2147483647 -2147483647 -2147483647 -2147483647 -2147483647 -2147483647 -2147483647 -2147483647 -2147483647 -2147483647 -2147483647 -2147483647 -2147483647 -2147483647 -2147483647 -2147483647 -2147483647 -2147483647 -2147483647 -2147483647 -2147483647 -2147483647 -2147483647 -2147483647 -2147483647 -2147483647 -2147483647 -2147483647 -2147483647 -2147483647 -2147483647 -2147483647 -2147483647 -2147483647 -2147483647 -2147483647 -2147483647 -2147483647
174 184 190 177 182 190 193 206 209 212 214 214 215 215 216 218 219 218 217 218 220 220 215 213 212 212 212 215 211 206 199 191 189 186 182 181 185 196 204 212 218 218 218 219 219 220 221 222 223 224 224 225 226 226 225 222 217 213 206 198 186 180 181 180 184 177 174 176 160 163 159 171 182 188 188 189 186 188 183 178 180 177 171 169 165 172 176 165 171 177 171 176 178 180 184 187 188 196 201 199 202 203 199 193 189 189 188 188 181 184 188 203 204 198 192 191 189 188 189 192 190 189 190 189 188 194 200 205 211 216 218 218 218 222 223 224 224 222 217 214 213 214 213 211 211 209 208 206 208 206 205 205 207 208 208 208 213 209 209 210 210 210 208 207 208 210 211 -2147483647 -2147483647 -2147483647 -2147483647 -2147483647 -2147483647 -2147483647 -2147483647 -2147483647 -2147483647 -2147483647 -2147483647 -2147483647 -2147483647 -2147483647 -2147483647 -2147483647 -2147483647 -2147483647 -2147483647 -2147483647 -2147483647 -2147483647 -2147483647 -2147483647 -2147483647 -2147483647 -2147483647 -2147483647 -2147483647 -2147483647 -2147483647 -2147483647 -2147483647 -2147483647 -2147483647 -2147483647 -2147483647 -2147483647 -2147483647 -2147483647 -2147483647 -2147483647 -2147483647 -2147483647 -2147483647 -2147483647 -2147483647 -2147483647 -2147483647 -2147483647 -2147483647 -2147483647 -2147483647 -2147483647 -2147483647 -2147483647 -2147483647 -2147483647 -2147483647 -2147483647 -2147483647 -2147483647 -2147483647 -2147483647 -2147483647 -2147483647 -2147483647 -2147483647 -2147483647 -2147483647 -2147483647 -2147483647
208 204 185 172 176 180 187 200 204 207 209 209 211 213 218 218 220 221 220 219 219 218 218 218 218 216 213 213 213 209 203 193 181 177 171 170 168 181 195 205 212 214 218 219 219 219 219 216 213 221 224 224 223 221 217 217 212 211 201 197 192 187 179 172 173 169 159 160 163 164 175 181 188 190 190 190 183 177 169 169 175 177 180 182 175 175 187 179 171 176 175 170 173 181 172 173 178 185 189 189 190 195 200 202 203 204 206 200 201 203 205 206 208 203 197 196 195 198 202 200 200 200 203 203 195 198 196 197 203 213 219 218 216 217 219 219 221 222 219 217 216 216 214 213 209 207 209 207 209 206 205 205 206 205 206 207 209 210 209 211 210 210 209 210 211 -2147483647 -2147483647 -2147483647 -2147483647 -2147483647 -2147483647 -2147483647 -2147483647 -2147483647 -2147483647 -2147483647 -2147483647 -2147483647 -2147483647 -2147483647 -2147483647 -2147483647 -2147483647 -2147483647 -2147483647 -2147483647 -2147483647 -2147483647 -2147483647 -2147483647 -2147483647 -2147483647 -2147483647 -2147483647 -2147483647 -2147483647 -2147483647 -2147483647 -2147483647 -2147483647 -2147483647 -2147483647 -2147483647 -2147483647 -2147483647 -2147483647 -2147483647 -2147483647 -2147483647 -2147483647 -2147483647 -2147483647 -2147483647 -2147483647 -2147483647 -2147483647 -2147483647 -2147483647 -2147483647 -2147483647 -2147483647 -2147483647 -2147483647 -2147483647 -2147483647 -2147483647 -2147483647 -2147483647 -2147483647 -2147483647 -2147483647 -2147483647 -2147483647 -2147483647 -2147483647 -2147483647 -2147483647 -2147483647 -2147483647 -2147483647
216 221 221 197 186 189 193 189 194 198 204 205 209 215 218 219 219 219 218 217 215 213 213 214 215 215 215 215 213 208 209 207 201 191 179 181 179 181 185 189 196 198 200 201 200 198 197 201 205 217 217 220 216 214 210 211 207 202 204 200 198 195 187 185 186 186 185 186 188 190 192 192 191 188 184 183 179 176 174 172 178 185 188 191 191 191 191 185 184 188 188 187 181 186 182 172 170 172 179 182 184 188 191 191 197 205 202 202 201 204 210 201 206 205 203 203 199 196 188 194 203 202 195 203 210 213 211 208 206 209 215 218 218 217 216 217 218 220 220 219 217 216 214 213 213 212 211 209 208 205 203 205 204 204 205 206 206 206 208 209 210 211 -2147483647 -2147483647 -2147483647 -2147483647 -2147483647 -2147483647 -2147483647 -2147483647 -2147483647 -2147483647 -2147483647 -2147483647 -2147483647 -2147483647 -2147483647 -2147483647 -2147483647 -2147483647 -2147483647 -2147483647 -2147483647 -2147483647 -2147483647 -2147483647 -2147483647 -2147483647 -2147483647 -2147483647 -2147483647 -2147483647 -2147483647 -2147483647 -2147483647 -2147483647 -2147483647 -2147483647 -2147483647 -2147483647 -2147483647 -2147483647 -2147483647 -2147483647 -2147483647 -2147483647 -2147483647 -2147483647 -2147483647 -2147483647 -2147483647 -2147483647 -2147483647 -2147483647 -2147483647 -2147483647 -2147483647 -2147483647 -2147483647 -2147483647 -2147483647 -2147483647 -2147483647 -2147483647 -2147483647 -2147483647 -2147483647 -2147483647 -2147483647 -2147483647 -2147483647 -2147483647 -2147483647 -2147483647 -2147483647 -2147483647 -2147483647 -2147483647 -2147483647 -2147483647
194 218 227 210 202 208 214 199 199 203 207 208 212 210 213 212 212 211 210 210 211 213 215 215 214 211 213 214 214 212 214 212 210 211 208 202 203 205 204 207 211 204 191 185 184 180 177 192 205 209 209 212 209 204 206 202 202 199 199 197 195 194 194 192 192 192 192 191 188 185 184 184 182 181 180 179 180 180 182 184 185 188 188 189 186 188 190 191 193 192 193 192 193 192 189 185 187 183 187 184 184 182 185 191 198 197 194 194 197 201 205 205 209 213 212 210 206 203 197 194 193 201 206 202 199 204 213 217 217 216 216 216 217 218 218 217 217 217 218 218 218 218 217 217 216 215 214 213 211 210 207 204 202 201 202 204 204 208 209 210 -2147483647 -2147483647 -2147483647 -2147483647 -2147483647 -2147483647 -2147483647 -2147483647 -2147483647 -2147483647 -2147483647 -2147483647 -2147483647 -2147483647 -2147483647 -2147483647 -2147483647 -2147483647 -2147483647 -2147483647 -2147483647 -2147483647 -2147483647 -2147483647 -2147483647 -2147483647 -2147483647 -2147483647 -2147483647 -2147483647 -2147483647 -2147483647 -2147483647 -2147483647 -2147483647 -2147483647 -2147483647 -2147483647 -2147483647 -2147483647 -2147483647 -2147483647 -2147483647 -2147483647 -2147483647 -2147483647 -2147483647 -2147483647 -2147483647 -2147483647 -2147483647 -2147483647 -2147483647 -2147483647 -2147483647 -2147483647 -2147483647 -2147483647 -2147483647 -2147483647 -2147483647 -2147483647 -2147483647 -2147483647 -2147483647 -2147483647 -2147483647 -2147483647 -2147483647 -2147483647 -2147483647 -2147483647 -2147483647 -2147483647 -2147483647 -2147483647 -2147483647 -2147483647 -2147483647 -2147483647
209 197 219 229 225 221 215 211 201 196 198 198 207 201 198 196 190 187 190 191 196 209 214 212 210 210 210 212 208 210 208 212 212 214 213 214 213 213 212 212 213 214 212 212 207 206 202 198 202 201 202 206 206 206 201 200 197 195 194 192 193 189 186 188 187 187 185 186 186 186 187 189 190 189 188 183 182 184 179 179 174 172 178 184 184 186 188 189 187 184 186 188 191 193 192 190 193 194 193 190 189 189 188 190 194 190 185 189 193 197 203 205 208 208 210 213 207 207 207 202 193 193 198 204 208 206 204 214 217 219 217 217 215 216 216 217 217 216 217 -2147483647 -2147483647 -2147483647 -2147483647 -2147483647 -2147483647 -2147483647 -2147483647 -2147483647 -2147483647 210 209 207 207 206 204 206 207 207 -2147483647 -2147483647 -2147483647 -2147483647 -2147483647 -2147483647 -2147483647 -2147483647 -2147483647 -2147483647 -2147483647 -2147483647 -2147483647 -2147483647 -2147483647 -2147483647 -2147483647 -2147483647 -2147483647 -2147483647 -2147483647 -2147483647 -2147483647 -2147483647 -2147483647 -2147483647 -2147483647 -2147483647 -2147483647 -2147483647 -2147483647 -2147483647 -2147483647 -2147483647 -2147483647 -2147483647 -2147483647 -2147483647 -2147483647 -2147483647 -2147483647 -2147483647 -2147483647 -2147483647 -2147483647 -2147483647 -2147483647 -2147483647 -2147483647 -2147483647 -2147483647 -2147483647 -2147483647 -2147483647 -2147483647 -2147483647 -2147483647 -2147483647 -2147483647 -2147483647 -2147483647 -2147483647 -2147483647 -2147483647 -2147483647 -2147483647 -2147483647 -2147483647 -2147483647 -2147483647 -2147483647 -2147483647 -2147483647 -2147483647 -2147483647 -2147483647 -2147483647 -2147483647 -2147483647 -2147483647 -2147483647 -2147483647
226 224 219 215 226 222 219 216 209 194 187 194 203 198 192 193 192 196 194 197 206 212 210 206 203 205 207 210 206 207 207 204 206 209 208 210 208 208 212 213 209 214 213 209 203 196 194 190 195 192 190 199 199 197 196 190 189 183 186 183 187 188 187 183 180 179 176 179 175 178 179 176 183 185 187 193 195 190 187 180 185 181 179 179 185 179 180 186 186 188 187 188 189 189 190 190 190 188 190 189 189 192 194 195 194 193 190 190 191 193 196 197 198 201 199 206 212 211 208 206 204 197 196 197 199 205 209 212 214 216 217 216 218 216 215 215 216 -2147483647 -2147483647 -2147483647 -2147483647 -2147483647 -2147483647 -2147483647 -2147483647 -2147483647 -2147483647 -2147483647 -2147483647 -2147483647 -2147483647 -2147483647 -2147483647 -2147483647 -2147483647 -2147483647 -2147483647 -2147483647 -2147483647 -2147483647 -2147483647 -2147483647 -2147483647 -2147483647 -2147483647 -2147483647 -2147483647 -2147483647 -2147483647 -2147483647 -2147483647 -2147483647 -2147483647 -2147483647 -2147483647 -2147483647 -2147483647 -2147483647 -2147483647 -2147483647 -2147483647 -2147483647 -2147483647 -2147483647 -2147483647 -2147483647 -2147483647 -2147483647 -2147483647 -2147483647 -2147483647 -2147483647 -2147483647 -2147483647 -2147483647 -2147483647 -2147483647 -2147483647 -2147483647 -2147483647 -2147483647 -2147483647 -2147483647 -2147483647 -2147483647 -2147483647 -2147483647 -2147483647 -2147483647 -2147483647 -2147483647 -2147483647 -2147483647 -2147483647 -2147483647 -2147483647 -2147483647 -2147483647 -2147483647 -2147483647 -2147483647 -2147483647 -2147483647 -2147483647 -2147483647 -2147483647 -2147483647 -2147483647 -2147483647 -2147483647 -2147483647 -2147483647 -2147483647 -2147483647 -2147483647 -2147483647 -2147483647 -2147483647 -2147483647 -2147483647
230 229 227 209 199 222 224 218 217 212 198 198 201 198 195 200 201 203 205 209 210 209 207 204 203 204 207 205 204 204 205 203 208 206 206 207 209 210 213 212 211 207 199 195 193 186 181 181 182 184 183 180 187 185 186 182 187 180 184 181 179 183 183 182 189 184 186 181 182 183 190 181 185 190 187 190 192 195 196 193 194 194 192 193 190 189 183 177 172 179 177 181 183 185 185 186 185 184 185 187 189 190 191 190 189 188 190 188 190 192 193 191 191 192 197 200 206 209 206 206 209 208 202 200 196 199 202 206 208 209 212 214 215 216 215 215 -2147483647 -2147483647 -2147483647 -2147483647 -2147483647 -2147483647 -2147483647 -2147483647 -2147483647 -2147483647 -2147483647 -2147483647 -2147483647 -2147483647 -2147483647 -2147483647 -2147483647 -2147483647 -2147483647 -2147483647 -2147483647 -2147483647 -2147483647 -2147483647 -2147483647 -2147483647 -2147483647 -2147483647 -2147483647 -2147483647 -2147483647 -2147483647 -2147483647 -2147483647 -2147483647 -2147483647 -2147483647 -2147483647 -2147483647 -2147483647 -2147483647 -2147483647 -2147483647 -2147483647 -2147483647 -2147483647 -2147483647 -2147483647 -2147483647 -2147483647 -2147483647 -2147483647 -2147483647 -2147483647 -2147483647 -2147483647 -2147483647 -2147483647 -2147483647 -2147483647 -2147483647 -2147483647 -2147483647 -2147483647 -2147483647 -2147483647 -2147483647 -2147483647 -2147483647 -2147483647 -2147483647 -2147483647 -2147483647 -2147483647 -2147483647 -2147483647 -2147483647 -2147483647 -2147483647 -2147483647 -2147483647 -2147483647 -2147483647 -2147483647 -2147483647 -2147483647 -2147483647 -2147483647 -2147483647 -2147483647 -2147483647 -2147483647 -2147483647 -2147483647 -2147483647 -2147483647 -2147483647 -2147483647 -2147483647 -2147483647 -2147483647 -2147483647 -2147483647 -2147483647
226 221 227 224 216 200 209 217 217 216 205 198 198 199 207 210 213 211 203 190 179 179 194 201 205 205 203 203 203 204 204 205 205 204 205 210 211 212 213 215 210 204 194 194 190 189 191 193 188 185 193 184 189 173 185 178 182 180 178 178 185 179 188 185 191 187 190 191 194 192 193 190 191 191 189 188 190 194 195 194 194 194 189 184 182 185 183 187 183 181 182 178 176 177 179 179 181 183 187 188 185 185 186 187 190 191 190 191 189 188 190 190 189 191 193 196 199 205 208 210 208 205 204 203 202 201 201 204 204 205 206 207 210 212 213 214 -2147483647 -2147483647 -2147483647 -2147483647 -2147483647 -2147483647 -2147483647 -2147483647 -2147483647 -2147483647 -2147483647 -2147483647 -2147483647 -2147483647 -2147483647 -2147483647 -2147483647 -2147483647 -2147483647 -2147483647 -2147483647 -2147483647 -2147483647 -2147483647 -2147483647 -2147483647 -2147483647 -2147483647 -2147483647 -2147483647 -2147483647 -2147483647 -2147483647 -2147483647 -2147483647 -2147483647 -2147483647 -2147483647 -2147483647 -2147483647 -2147483647 -2147483647 -2147483647 -2147483647 -2147483647 -2147483647 -2147483647 -2147483647 -2147483647 -2147483647 -2147483647 -2147483647 -2147483647 -2147483647 -2147483647 -2147483647 -2147483647 -2147483647 -2147483647 -2147483647 -2147483647 -2147483647 -2147483647 -2147483647 -2147483647 -2147483647 -2147483647 -2147483647 -2147483647 -2147483647 -2147483647 -2147483647 -2147483647 -2147483647 -2147483647 -2147483647 -2147483647 -2147483647 -2147483647 -2147483647 -2147483647 -2147483647 -2147483647 -2147483647 -2147483647 -2147483647 -2147483647 -2147483647 -2147483647 -2147483647 -2147483647 -2147483647 -2147483647 -2147483647 -2147483647 -2147483647 -2147483647 -2147483647 -2147483647 -2147483647 -2147483647 -2147483647 -2147483647 -2147483647
228 225 229 229 226 228 209 186 186 198 195 191 197 207 207 201 210 201 186 184 172 173 184 184 191 192 183 186 186 194 195 194 188 186 184 189 192 195 200 206 200 192 197 199 195 195 196 202 201 204 199 197 199 197 197 196 195 193 191 189 191 189 189 192 193 194 195 196 197 197 196 194 195 191 187 188 190 192 192 194 197 197 194 192 193 191 189 190 187 187 186 185 182 181 184 176 177 181 177 181 185 187 189 189 187 188 190 191 192 191 186 185 186 191 192 194 197 198 203 207 209 205 206 205 204 206 205 204 203 204 204 206 207 209 211 -2147483647 -2147483647 -2147483647 -2147483647 -2147483647 -2147483647 -2147483647 -2147483647 -2147483647 -2147483647 -2147483647 -2147483647 -2147483647 -2147483647 -2147483647 -2147483647 -2147483647 -2147483647 -2147483647 -2147483647 -2147483647 -2147483647 -2147483647 -2147483647 -2147483647 -2147483647 -2147483647 -2147483647 -2147483647 -2147483647 -2147483647 -2147483647 -2147483647 -2147483647 -2147483647 -2147483647 -2147483647 -2147483647 -2147483647 -2147483647 -2147483647 -2147483647 -2147483647 -2147483647 -2147483647 -2147483647 -2147483647 -2147483647 -2147483647 -2147483647 -2147483647 -2147483647 -2147483647 -2147483647 -2147483647 -2147483647 -2147483647 -2147483647 -2147483647 -2147483647 -2147483647 -2147483647 -2147483647 -2147483647 -2147483647 -2147483647 -2147483647 -2147483647 -2147483647 -2147483647 -2147483647 -2147483647 -2147483647 -2147483647 -2147483647 -2147483647 -2147483647 -2147483647 -2147483647 -2147483647 -2147483647 -2147483647 -2147483647 -2147483647 -2147483647 -2147483647 -2147483647 -2147483647 -2147483647 -2147483647 -2147483647 -2147483647 -2147483647 -2147483647 -2147483647 -2147483647 -2147483647 -2147483647 -2147483647 -2147483647 -2147483647 -2147483647 -2147483647 -2147483647 -2147483647
224 225 226 229 230 230 227 218 209 202 188 181 194 193 192 192 208 207 197 204 211 206 210 210 209 206 201 198 194 192 182 187 183 182 186 196 198 203 206 212 209 206 210 205 201 202 206 206 205 204 206 204 203 201 199 197 195 193 192 192 193 196 198 198 199 201 200 200 197 196 197 196 198 194 191 190 192 194 196 198 197 196 195 194 195 196 194 191 190 189 188 187 186 187 186 185 186 186 183 183 182 182 182 183 186 189 191 191 191 191 190 188 187 188 191 192 195 200 204 206 208 209 210 211 210 208 206 206 202 203 205 204 205 208 209 210 210 -2147483647 -2147483647 -2147483647 -2147483647 -2147483647 -2147483647 -2147483647 -2147483647 -2147483647 -2147483647 -2147483647 -2147483647 -2147483647 -2147483647 -2147483647 -2147483647 -2147483647 -2147483647 -2147483647 -2147483647 -2147483647 -2147483647 -2147483647 -2147483647 -2147483647 -2147483647 -2147483647 -2147483647 -2147483647 -2147483647 -2147483647 -2147483647 -2147483647 -2147483647 -2147483647 -2147483647 -2147483647 -2147483647 -2147483647 -2147483647 -2147483647 -2147483647 -2147483647 -2147483647 -2147483647 -2147483647 -2147483647 -2147483647 -2147483647 -2147483647 -2147483647 -2147483647 -2147483647 -2147483647 -2147483647 -2147483647 -2147483647 -2147483647 -2147483647 -2147483647 -2147483647 -2147483647 -2147483647 -2147483647 -2147483647 -2147483647 -2147483647 -2147483647 -2147483647 -2147483647 -2147483647 -2147483647 -2147483647 -2147483647 -2147483647 -2147483647 -2147483647 -2147483647 -2147483647 -2147483647 -2147483647 -2147483647 -2147483647 -2147483647 -2147483647 -2147483647 -2147483647 -2147483647 -2147483647 -2147483647 -2147483647 -2147483647 -2147483647 -2147483647 -2147483647 -2147483647 -2147483647 -2147483647 -2147483647 -2147483647 -2147483647 -2147483647 -2147483647
219 218 220 224 226 230 230 228 229 229 230 229 231 231 228 225 223 222 219 214 217 219 218 212 205 202 202 205 208 210 206 209 208 208 204 206 205 209 211 213 211 211 212 206 202 199 202 204 207 208 205 208 203 203 198 196 195 193 192 193 195 202 -2147483647 202 199 197 202 202 201 196 199 199 201 197 193 191 190 192 194 198 200 202 201 -2147483647 -2147483647 -2147483647 -2147483647 -2147483647 -2147483647 -2147483647 191 188 186 187 186 187 189 188 188 189 190 189 188 189 187 185 186 189 191 192 192 193 192 191 192 193 195 198 203 -2147483647 -2147483647 -2147483647 -2147483647 -2147483647 -2147483647 -2147483647 -2147483647 210 208 208 208 208 207 207 208 209 209 -2147483647 -2147483647 -2147483647 -2147483647 -2147483647 -2147483647 -2147483647 -2147483647 -2147483647 -2147483647 -2147483647 -2147483647 -2147483647 -2147483647 -2147483647 -2147483647 -2147483647 -2147483647 -2147483647 -2147483647 -2147483647 -2147483647 -2147483647 -2147483647 -2147483647 -2147483647 -2147483647 -2147483647 -2147483647 -2147483647 -2147483647 -2147483647 -2147483647 -2147483647 -2147483647 -2147483647 -2147483647 -2147483647 -2147483647 -2147483647 -2147483647 -2147483647 -2147483647 -2147483647 -2147483647 -2147483647 -2147483647 -2147483647 -2147483647 -2147483647 -2147483647 -2147483647 -2147483647 -2147483647 -2147483647 -2147483647 -2147483647 -2147483647 -2147483647 -2147483647 -2147483647 -2147483647 -2147483647 -2147483647 -2147483647 -2147483647 -2147483647 -2147483647 -2147483647 -2147483647 -2147483647 -2147483647 -2147483647 -2147483647 -2147483647 -2147483647 -2147483647 -2147483647 -2147483647 -2147483647 -2147483647 -2147483647 -2147483647 -2147483647 -2147483647 -2147483647 -2147483647 -2147483647 -2147483647 -2147483647 -2147483647 -2147483647 -2147483647 -2147483647 -2147483647 -2147483647 -2147483647 -2147483647 -2147483647 -2147483647 -2147483647 -2147483647 -2147483647
203 215 219 222 227 227 230 229 230 231 232 231 232 229 226 221 220 215 214 216 218 218 218 219 214 214 210 212 214 215 214 214 213 207 204 207 208 207 208 208 211 214 213 207 204 201 203 208 209 211 210 209 206 207 202 198 197 197 196 198 -2147483647 -2147483647 -2147483647 -2147483647 -2147483647 -2147483647 -2147483647 -2147483647 197 197 201 198 200 202 197 194 191 191 192 195 197 201 -2147483647 -2147483647 -2147483647 -2147483647 -2147483647 -2147483647 -2147483647 -2147483647 -2147483647 -2147483647 -2147483647 -2147483647 -2147483647 -2147483647 -2147483647 194 191 192 189 190 189 189 190 190 190 189 188 189 191 192 193 194 195 197 199 201 203 -2147483647 -2147483647 -2147483647 -2147483647 -2147483647 -2147483647 -2147483647 -2147483647 -2147483647 -2147483647 -2147483647 -2147483647 -2147483647 -2147483647 209 209 209 -2147483647 -2147483647 -2147483647 -2147483647 -2147483647 -2147483647 -2147483647 -2147483647 -2147483647 -2147483647 -2147483647 -2147483647 -2147483647 -2147483647 -2147483647 -2147483647 -2147483647 -2147483647 -2147483647 -2147483647 -2147483647 -2147483647 -2147483647 -2147483647 -2147483647 -2147483647 -2147483647 -2147483647 -2147483647 -2147483647 -2147483647 -2147483647 -2147483647 -2147483647 -2147483647 -2147483647 -2147483647 -2147483647 -2147483647 -2147483647 -2147483647 -2147483647 -2147483647 -2147483647 -2147483647 -2147483647 -2147483647 -2147483647 -2147483647 -2147483647 -2147483647 -2147483647 -2147483647 -2147483647 -2147483647 -2147483647 -2147483647 -2147483647 -2147483647 -2147483647 -2147483647 -2147483647 -2147483647 -2147483647 -2147483647 -2147483647 -2147483647 -2147483647 -2147483647 -2147483647 -2147483647 -2147483647 -2147483647 -2147483647 -2147483647 -2147483647 -2147483647 -2147483647 -2147483647 -2147483647 -2147483647 -2147483647 -2147483647 -2147483647 -2147483647 -2147483647 -2147483647 -2147483647 -2147483647 -2147483647 -2147483647 -2147483647 -2147483647 -2147483647 -2147483647 -2147483647 -2147483647 -2147483647 -2147483647 -2147483647 -2147483647 -2147483647 -2147483647 -2147483647
217 221 222 223 219 223 225 227 228 227 228 229 230 228 225 221 217 216 218 217 218 219 220 220 218 215 212 210 212 212 214 212 208 208 204 207 209 209 208 208 210 212 210 206 202 200 203 207 208 209 208 209 -2147483647 -2147483647 -2147483647 -2147483647 -2147483647 -2147483647 -2147483647 -2147483647 -2147483647 -2147483647 -2147483647 -2147483647 -2147483647 -2147483647 -2147483647 -2147483647 -2147483647 -2147483647 -2147483647 -2147483647 -2147483647 -2147483647 -2147483647 -2147483647 -2147483647 194 193 193 196 199 -2147483647 -2147483647 -2147483647 -2147483647 -2147483647 -2147483647 -2147483647 -2147483647 -2147483647 -2147483647 -2147483647 -2147483647 -2147483647 -2147483647 -2147483647 -2147483647 -2147483647 -2147483647 -2147483647 -2147483647 194 190 191 192 190 191 191 189 188 189 192 195 196 198 199 201 -2147483647 -2147483647 -2147483647 -2147483647 -2147483647 -2147483647 -2147483647 -2147483647 -2147483647 -2147483647 -2147483647 -2147483647 -2147483647 -2147483647 -2147483647 -2147483647 -2147483647 -2147483647 -2147483647 -2147483647 -2147483647 -2147483647 -2147483647 -2147483647 -2147483647 -2147483647 -2147483647 -2147483647 -2147483647 -2147483647 -2147483647 -2147483647 -2147483647 -2147483647 -2147483647 -2147483647 -2147483647 -2147483647 -2147483647 -2147483647 -2147483647 -2147483647 -2147483647 -2147483647 -2147483647 -2147483647 -2147483647 -2147483647 -2147483647 -2147483647 -2147483647 -2147483647 -2147483647 -2147483647 -2147483647 -2147483647 -2147483647 -2147483647 -2147483647 -2147483647 -2147483647 -2147483647 -2147483647 -2147483647 -2147483647 -2147483647 -2147483647 -2147483647 -2147483647 -2147483647 -2147483647 -2147483647 -2147483647 -2147483647 -2147483647 -2147483647 -2147483647 -2147483647 -2147483647 -2147483647 -2147483647 -2147483647 -2147483647 -2147483647 -2147483647 -2147483647 -2147483647 -2147483647 -2147483647 -2147483647 -2147483647 -2147483647 -2147483647 -2147483647 -2147483647 -2147483647 -2147483647 -2147483647 -2147483647 -2147483647 -2147483647 -2147483647 -2147483647 -2147483647 -2147483647 -2147483647 -2147483647 -2147483647 -2147483647 -2147483647 -2147483647 -2147483647 -2147483647 -2147483647 -2147483647 -2147483647 -2147483647 -2147483647 -2147483647 -2147483647 -2147483647 -2147483647
217 217 220 220 219 219 221 221 225 224 226 228 228 226 222 221 219 216 219 218 218 216 217 217 216 215 215 214 214 213 214 212 210 209 206 205 208 209 209 209 210 212 208 208 207 205 202 200 202 203 208 -2147483647 -2147483647 -2147483647 -2147483647 -2147483647 -2147483647 -2147483647 -2147483647 -2147483647 -2147483647 -2147483647 -2147483647 -2147483647 -2147483647 -2147483647 -2147483647 -2147483647 -2147483647 -2147483647 -2147483647 -2147483647 -2147483647 -2147483647 -2147483647 -2147483647 -2147483647 -2147483647 -2147483647 -2147483647 -2147483647 -2147483647 -2147483647 -2147483647 -2147483647 -2147483647 -2147483647 -2147483647 -2147483647 -2147483647 -2147483647 -2147483647 -2147483647 -2147483647 -2147483647 -2147483647 -2147483647 -2147483647 -2147483647 -2147483647 -2147483647 -2147483647 -2147483647 -2147483647 -2147483647 -2147483647 193 191 189 190 192 192 190 191 194 198 199 -2147483647 -2147483647 -2147483647 -2147483647 -2147483647 -2147483647 -2147483647 -2147483647 -2147483647 -2147483647 -2147483647 -2147483647 -2147483647 -2147483647 -2147483647 -2147483647 -2147483647 -2147483647 -2147483647 -2147483647 -2147483647 -2147483647 -2147483647 -2147483647 -2147483647 -2147483647 -2147483647 -2147483647 -2147483647 -2147483647 -2147483647 -2147483647 -2147483647 -2147483647 -2147483647 -2147483647 -2147483647 -2147483647 -2147483647 -2147483647 -2147483647 -2147483647 -2147483647 -2147483647 -2147483647 -2147483647 -2147483647 -2147483647 -2147483647 -2147483647 -2147483647 -2147483647 -2147483647 -2147483647 -2147483647 -2147483647 -2147483647 -2147483647 -2147483647 -2147483647 -2147483647 -2147483647 -2147483647 -2147483647 -2147483647 -2147483647 -2147483647 -2147483647 -2147483647 -2147483647 -2147483647 -2147483647 -2147483647 -2147483647 -2147483647 -2147483647 -2147483647 -2147483647 -2147483647 -2147483647 -2147483647 -2147483647 -2147483647 -2147483647 -2147483647 -2147483647 -2147483647 -2147483647 -2147483647 -2147483647 -2147483647 -2147483647 -2147483647 -2147483647 -2147483647 -2147483647 -2147483647 -2147483647 -2147483647 -2147483647 -2147483647 -2147483647 -2147483647 -2147483647 -2147483647 -2147483647 -2147483647 -2147483647 -2147483647 -2147483647 -2147483647 -2147483647 -2147483647 -2147483647 -2147483647 -2147483647 -2147483647 -2147483647 -2147483647 -2147483647 -2147483647 -2147483647 -2147483647
212 213 217 216 216 216 218 220 220 222 224 225 226 225 224 222 220 216 217 219 219 217 217 218 216 216 215 214 213 213 213 211 209 208 208 207 206 206 207 208 207 208 207 205 205 203 203 203 203 202 202 205 -2147483647 -2147483647 -2147483647 -2147483647 -2147483647 -2147483647 -2147483647 -2147483647 -2147483647 -2147483647 -2147483647 -2147483647 -2147483647 -2147483647 -2147483647 -2147483647 -2147483647 -2147483647 -2147483647 -2147483647 -2147483647 -2147483647 -2147483647 -2147483647 -2147483647 -2147483647 -2147483647 -2147483647 -2147483647 -2147483647 -2147483647 -2147483647 -2147483647 -2147483647 -2147483647 -2147483647 -2147483647 -2147483647 -2147483647 -2147483647 -2147483647 -2147483647 -2147483647 -2147483647 -2147483647 -2147483647 -2147483647 -2147483647 -2147483647 -2147483647 -2147483647 -2147483647 -2147483647 -2147483647 -2147483647 -2147483647 195 192 194 194 193 193 193 195 198 -2147483647 -2147483647 -2147483647 -2147483647 -2147483647 -2147483647 -2147483647 -2147483647 -2147483647 -2147483647 -2147483647 -2147483647 -2147483647 -2147483647 -2147483647 -2147483647 -2147483647 -2147483647 -2147483647 -2147483647 -2147483647 -2147483647 -2147483647 -2147483647 -2147483647 -2147483647 -2147483647 -2147483647 -2147483647 -2147483647 -2147483647 -2147483647 -2147483647 -2147483647 -2147483647 -2147483647 -2147483647 -2147483647 -2147483647 -2147483647 -2147483647 -2147483647 -2147483647 -2147483647 -2147483647 -2147483647 -2147483647 -2147483647 -2147483647 -2147483647 -2147483647 -2147483647 -2147483647 -2147483647 -2147483647 -2147483647 -2147483647 -2147483647 -2147483647 -2147483647 -2147483647 -2147483647 -2147483647 -2147483647 -2147483647 -2147483647 -2147483647 -2147483647 -2147483647 -2147483647 -2147483647 -2147483647 -2147483647 -2147483647 -2147483647 -2147483647 -2147483647 -2147483647 -2147483647 -2147483647 -2147483647 -2147483647 -2147483647 -2147483647 -2147483647 -2147483647 -2147483647 -2147483647 -2147483647 -2147483647 -2147483647 -2147483647 -2147483647 -2147483647 -2147483647 -2147483647 -2147483647 -2147483647 -2147483647 -2147483647 -2147483647 -2147483647 -2147483647 -2147483647 -2147483647 -2147483647 -2147483647 -2147483647 -2147483647 -2147483647 -2147483647 -2147483647 -2147483647 -2147483647 -2147483647 -2147483647 -2147483647 -2147483647 -2147483647 -2147483647 -2147483647 -2147483647 -2147483647
210 211 212 212 213 212 214 218 220 222 223 224 225 224 222 219 217 216 217 218 219 217 217 217 215 216 215 214 214 213 212 211 211 209 208 207 205 202 202 204 205 207 207 206 207 205 206 207 -2147483647 -2147483647 -2147483647 -2147483647 -2147483647 -2147483647 -2147483647 -2147483647 -2147483647 -2147483647 -2147483647 -2147483647 -2147483647 -2147483647 -2147483647 -2147483647 -2147483647 -2147483647 -2147483647 -2147483647 -2147483647 -2147483647 -2147483647 -2147483647 -2147483647 -2147483647 -2147483647 -2147483647 -2147483647 -2147483647 -2147483647 -2147483647 -2147483647 -2147483647 -2147483647 -2147483647 -2147483647 -2147483647 -2147483647 -2147483647 -2147483647 -2147483647 -2147483647 -2147483647 -2147483647 -2147483647 -2147483647 -2147483647 -2147483647 -2147483647 -2147483647 -2147483647 -2147483647 -2147483647 -2147483647 -2147483647 -2147483647 -2147483647 -2147483647 -2147483647 -2147483647 -2147483647 -2147483647 -2147483647 -2147483647 -2147483647 -2147483647 -2147483647 197 -2147483647 -2147483647 -2147483647 -2147483647 -2147483647 -2147483647 -2147483647 -2147483647 -2147483647 -2147483647 -2147483647 -2147483647 -2147483647 -2147483647 -2147483647 -2147483647 -2147483647 -2147483647 -2147483647 -2147483647 -2147483647 -2147483647 -2147483647 -2147483647 -2147483647 -2147483647 -2147483647 -2147483647 -2147483647 -2147483647 -2147483647 -2147483647 -2147483647 -2147483647 -2147483647 -2147483647 -2147483647 -2147483647 -2147483647 -2147483647 -2147483647 -2147483647 -2147483647 -2147483647 -2147483647 -2147483647 -2147483647 -2147483647 -2147483647 -2147483647 -2147483647 -2147483647 -2147483647 -2147483647 -2147483647 -2147483647 -2147483647 -2147483647 -2147483647 -2147483647 -2147483647 -2147483647 -2147483647 -2147483647 -2147483647 -2147483647 -2147483647 -2147483647 -2147483647 -2147483647 -2147483647 -2147483647 -2147483647 -2147483647 -2147483647 -2147483647 -2147483647 -2147483647 -2147483647 -2147483647 -2147483647 -2147483647 -2147483647 -2147483647 -2147483647 -2147483647 -2147483647 -2147483647 -2147483647 -2147483647 -2147483647 -2147483647 -2147483647 -2147483647 -2147483647 -2147483647 -2147483647 -2147483647 -2147483647 -2147483647 -2147483647 -2147483647 -2147483647 -2147483647 -2147483647 -2147483647 -2147483647 -2147483647 -2147483647 -2147483647 -2147483647 -2147483647 -2147483647 -2147483647 -2147483647 -2147483647 -2147483647 -2147483647 -2147483647 -2147483647 -2147483647 -2147483647 -2147483647
211 209 212 214 214 212 213 216 218 219 220 221 223 223 222 219 218 217 218 219 218 218 217 217 217 215 213 211 211 212 212 212 209 209 208 206 206 205 204 203 202 206 210 210 207 206 210 -2147483647 -2147483647 -2147483647 -2147483647 -2147483647 -2147483647 -2147483647 -2147483647 -2147483647 -2147483647 -2147483647 -2147483647 -2147483647 -2147483647 -2147483647 -2147483647 -2147483647 -2147483647 -2147483647 -2147483647 -2147483647 -2147483647 -2147483647 -2147483647 -2147483647 -2147483647 -2147483647 -2147483647 -2147483647 -2147483647 -2147483647 -2147483647 -2147483647 -2147483647 -2147483647 -2147483647 -2147483647 -2147483647 -2147483647 -2147483647 -2147483647 -2147483647 -2147483647 -2147483647 -2147483647 -2147483647 -2147483647 -2147483647 -2147483647 -2147483647 -2147483647 -2147483647 -2147483647 -2147483647 -2147483647 -2147483647 -2147483647 -2147483647 -2147483647 -2147483647 -2147483647 -2147483647 -2147483647 -2147483647 -2147483647 -2147483647 -2147483647 -2147483647 -2147483647 -2147483647 -2147483647 -2147483647 -2147483647 -2147483647 -2147483647 -2147483647 -2147483647 -2147483647 -2147483647 -2147483647 -2147483647 -2147483647 -2147483647 -2147483647 -2147483647 -2147483647 -2147483647 -2147483647 -2147483647 -2147483647 -2147483647 -2147483647 -2147483647 -2147483647 -2147483647 -2147483647 -2147483647 -2147483647 -2147483647 -2147483647 -2147483647 -2147483647 -2147483647 -2147483647 -2147483647 -2147483647 -2147483647 -2147483647 -2147483647 -2147483647 -2147483647 -2147483647 -2147483647 -2147483647 -2147483647 -2147483647 -2147483647 -2147483647 -2147483647 -2147483647 -2147483647 -2147483647 -2147483647 -2147483647 -2147483647 -2147483647 -2147483647 -2147483647 -2147483647 -2147483647 -2147483647 -2147483647 -2147483647 -2147483647 -2147483647 -2147483647 -2147483647 -2147483647 -2147483647 -2147483647 -2147483647 -2147483647 -2147483647 -2147483647 -2147483647 -2147483647 -2147483647 -2147483647 -2147483647 -2147483647 -2147483647 -2147483647 -2147483647 -2147483647 -2147483647 -2147483647 -2147483647 -2147483647 -2147483647 -2147483647 -2147483647 -2147483647 -2147483647 -2147483647 -2147483647 -2147483647 -2147483647 -2147483647 -2147483647 -2147483647 -2147483647 -2147483647 -2147483647 -2147483647 -2147483647 -2147483647 -2147483647 -2147483647 -2147483647 -2147483647 -2147483647 -2147483647 -2147483647 -2147483647 -2147483647 -2147483647 -2147483647 -2147483647 -2147483647 -2147483647 -2147483647 -2147483647 -2147483647
211 212 212 215 214 215 214 213 214 215 215 217 220 222 222 219 220 218 219 219 218 215 212 212 216 211 207 208 208 207 206 208 210 209 207 205 204 203 202 201 201 199 202 206 207 206 206 -2147483647 -2147483647 -2147483647 -2147483647 -2147483647 -2147483647 -2147483647 -2147483647 -2147483647 -2147483647 -2147483647 -2147483647 -2147483647 -2147483647 -2147483647 -2147483647 -2147483647 -2147483647 -2147483647 -2147483647 -2147483647 -2147483647 -2147483647 -2147483647 -2147483647 -2147483647 -2147483647 -2147483647 -2147483647 -2147483647 -2147483647 -2147483647 -2147483647 -2147483647 -2147483647 -2147483647 -2147483647 -2147483647 -2147483647 -2147483647 -2147483647 -2147483647 -2147483647 -2147483647 -2147483647 -2147483647 -2147483647 -2147483647 -2147483647 -2147483647 -2147483647 -2147483647 -2147483647 -2147483647 -2147483647 -2147483647 -2147483647 -2147483647 -2147483647 -2147483647 -2147483647 -2147483647 -2147483647 -2147483647 -2147483647 -2147483647 -2147483647 -2147483647 -2147483647 -2147483647 -2147483647 -2147483647 -2147483647 -2147483647 -2147483647 -2147483647 -2147483647 -2147483647 -2147483647 -2147483647 -2147483647 -2147483647 -2147483647 -2147483647 -2147483647 -2147483647 -2147483647 -2147483647 -2147483647 -2147483647 -2147483647 -2147483647 -2147483647 -2147483647 -2147483647 -2147483647 -2147483647 -2147483647 -2147483647 -2147483647 -2147483647 -2147483647 -2147483647 -2147483647 -2147483647 -2147483647 -2147483647 -2147483647 -2147483647 -2147483647 -2147483647 -2147483647 -2147483647 -2147483647 -2147483647 -2147483647 -2147483647 -2147483647 -2147483647 -2147483647 -2147483647 -2147483647 -2147483647 -2147483647 -2147483647 -2147483647 -2147483647 -2147483647 -2147483647 -2147483647 -2147483647 -2147483647 -2147483647 -2147483647 -2147483647 -2147483647 -2147483647 -2147483647 -2147483647 -2147483647 -2147483647 -2147483647 -2147483647 -2147483647 -2147483647 -2147483647 -2147483647 -2147483647 -2147483647 -2147483647 -2147483647 -2147483647 -2147483647 -2147483647 -2147483647 -2147483647 -2147483647 -2147483647 -2147483647 -2147483647 -2147483647 -2147483647 -2147483647 -2147483647 -2147483647 -2147483647 -2147483647 -2147483647 -2147483647 -2147483647 -2147483647 -2147483647 -2147483647 -2147483647 -2147483647 -2147483647 -2147483647 -2147483647 -2147483647 -2147483647 -2147483647 -2147483647 -2147483647 -2147483647 -2147483647 -2147483647 -2147483647 -2147483647 -2147483647 -2147483647 -2147483647 -2147483647 -2147483647
208 210 212 214 215 217 217 215 215 216 215 216 214 212 219 220 220 220 217 218 218 214 213 214 213 209 208 207 205 204 203 204 207 210 209 208 207 206 204 199 197 199 202 204 206 206 -2147483647 -2147483647 -2147483647 -2147483647 -2147483647 -2147483647 -2147483647 -2147483647 -2147483647 -2147483647 -2147483647 -2147483647 -2147483647 -2147483647 -2147483647 -2147483647 -2147483647 -2147483647 -2147483647 -2147483647 -2147483647 -2147483647 -2147483647 -2147483647 -2147483647 -2147483647 -2147483647 -2147483647 -2147483647 -2147483647 -2147483647 -2147483647 -2147483647 -2147483647 -2147483647 -2147483647 -2147483647 -2147483647 -2147483647 -2147483647 -2147483647 -2147483647 -2147483647 -2147483647 -2147483647 -2147483647 -2147483647 -2147483647 -2147483647 -2147483647 -2147483647 -2147483647 -2147483647 -2147483647 -2147483647 -2147483647 -2147483647 -2147483647 -2147483647 -2147483647 -2147483647 -2147483647 -2147483647 -2147483647 -2147483647 -2147483647 -2147483647 -2147483647 -2147483647 -2147483647 -2147483647 -2147483647 -2147483647 -2147483647 -2147483647 -2147483647 -2147483647 -2147483647 -2147483647 -2147483647 -2147483647 -2147483647 -2147483647 -2147483647 -2147483647 -2147483647 -2147483647 -2147483647 -2147483647 -2147483647 -2147483647 -2147483647 -2147483647 -2147483647 -2147483647 -2147483647 -2147483647 -2147483647 -2147483647 -2147483647 -2147483647 -2147483647 -2147483647 -2147483647 -2147483647 -2147483647 -2147483647 -2147483647 -2147483647 -2147483647 -2147483647 -2147483647 -2147483647 -2147483647 -2147483647 -2147483647 -2147483647 -2147483647 -2147483647 -2147483647 -2147483647 -2147483647 -2147483647 -2147483647 -2147483647 -2147483647 -2147483647 -2147483647 -2147483647 -2147483647 -2147483647 -2147483647 -2147483647 -2147483647 -2147483647 -2147483647 -2147483647 -2147483647 -2147483647 -2147483647 -2147483647 -2147483647 -2147483647 -2147483647 -2147483647 -2147483647 -2147483647 -2147483647 -2147483647 -2147483647 -2147483647 -2147483647 -2147483647 -2147483647 -2147483647 -2147483647 -2147483647 -2147483647 -2147483647 -2147483647 -2147483647 -2147483647 -2147483647 -2147483647 -2147483647 -2147483647 -2147483647 -2147483647 -2147483647 -2147483647 -2147483647 -2147483647 -2147483647 -2147483647 -2147483647 -2147483647 -2147483647 -2147483647 -2147483647 -2147483647 -2147483647 -2147483647 -2147483647 -2147483647 -2147483647 -2147483647 -2147483647 -2147483647 -2147483647 -2147483647 -2147483647 -2147483647 -2147483647 -2147483647
207 209 211 212 214 216 217 217 216 213 213 213 213 207 207 209 211 215 217 217 217 215 -2147483647 -2147483647 -2147483647 -2147483647 215 210 209 206 206 205 206 209 211 -2147483647 -2147483647 -2147483647 210 207 204 205 207 207 -2147483647 -2147483647 -2147483647 -2147483647 -2147483647 -2147483647 -2147483647 -2147483647 -2147483647 -2147483647 -2147483647 -2147483647 -2147483647 -2147483647 -2147483647 -2147483647 -2147483647 -2147483647 -2147483647 -2147483647 -2147483647 -2147483647 -2147483647 -2147483647 -2147483647 -2147483647 -2147483647 -2147483647 -2147483647 -2147483647 -2147483647 -2147483647 -2147483647 -2147483647 -2147483647 -2147483647 -2147483647 -2147483647 -2147483647 -2147483647 -2147483647 -2147483647 -2147483647 -2147483647 -2147483647 -2147483647 -2147483647 -2147483647 -2147483647 -2147483647 -2147483647 -2147483647 -2147483647 -2147483647 -2147483647 -2147483647 -2147483647 -2147483647 -2147483647 -2147483647 -2147483647 -2147483647 -2147483647 -2147483647 -2147483647 -2147483647 -2147483647 -2147483647 -2147483647 -2147483647 -2147483647 -2147483647 -2147483647 -2147483647 -2147483647 -2147483647 -2147483647 -2147483647 -2147483647 -2147483647 -2147483647 -2147483647 -2147483647 -2147483647 -2147483647 -2147483647 -2147483647 -2147483647 -2147483647 -2147483647 -2147483647 -2147483647 -2147483647 -2147483647 -2147483647 -2147483647 -2147483647 -2147483647 -2147483647 -2147483647 -2147483647 -2147483647 -2147483647 -2147483647 -2147483647 -2147483647 -2147483647 -2147483647 -2147483647 -2147483647 -2147483647 -2147483647 -2147483647 -2147483647 -2147483647 -2147483647 -2147483647 -2147483647 -2147483647 -2147483647 -2147483647 -2147483647 -2147483647 -2147483647 -2147483647 -2147483647 -2147483647 -2147483647 -2147483647 -2147483647 -2147483647 -2147483647 -2147483647 -2147483647 -2147483647 -2147483647 -2147483647 -2147483647 -2147483647 -2147483647 -2147483647 -2147483647 -2147483647 -2147483647 -2147483647 -2147483647 -2147483647 -2147483647 -2147483647 -2147483647 -2147483647 -2147483647 -2147483647 -2147483647 -2147483647 -2147483647 -2147483647 -2147483647 -2147483647 -2147483647 -2147483647 -2147483647 -2147483647 -2147483647 -2147483647 -2147483647 -2147483647 -2147483647 -2147483647 -2147483647 -2147483647 -2147483647 -2147483647 -2147483647 -2147483647 -2147483647 -2147483647 -2147483647 -2147483647 -2147483647 -2147483647 -2147483647 -2147483647 -2147483647 -2147483647 -2147483647 -2147483647 -2147483647 -2147483647 -2147483647 -2147483647 -2147483647 -2147483647 -2147483647 -2147483647 -2147483647
209 209 208 211 214 213 212 212 215 215 216 216 214 213 213 210 209 213 212 211 213 -2147483647 -2147483647 -2147483647 -2147483647 -2147483647 -2147483647 -2147483647 -2147483647 214 207 206 210 -2147483647 -2147483647 -2147483647 -2147483647 -2147483647 -2147483647 -2147483647 -2147483647 -2147483647 -2147483647 -2147483647 -2147483647 -2147483647 -2147483647 -2147483647 -2147483647 -2147483647 -2147483647 -2147483647 -2147483647 -2147483647 -2147483647 -2147483647 -2147483647 -2147483647 -2147483647 -2147483647 -2147483647 -2147483647 -2147483647 -2147483647 -2147483647 -2147483647 -2147483647 -2147483647 -2147483647 -2147483647 -2147483647 -2147483647 -2147483647 -2147483647 -2147483647 -2147483647 -2147483647 -2147483647 -2147483647 -2147483647 -2147483647 -2147483647 -2147483647 -2147483647 -2147483647 -2147483647 -2147483647 -2147483647 -2147483647 -2147483647 -2147483647 -2147483647 -2147483647 -2147483647 -2147483647 -2147483647 -2147483647 -2147483647 -2147483647 -2147483647 -2147483647 -2147483647 -2147483647 -2147483647 -2147483647 -2147483647 -2147483647 -2147483647 -2147483647 -2147483647 -2147483647 -2147483647 -2147483647 -2147483647 -2147483647 -2147483647 -2147483647 -2147483647 -2147483647 -2147483647 -2147483647 -2147483647 -2147483647 -2147483647 -2147483647 -2147483647 -2147483647 -2147483647 -2147483647 -2147483647 -2147483647 -2147483647 -2147483647 -2147483647 -2147483647 -2147483647 -2147483647 -2147483647 -2147483647 -2147483647 -2147483647 -2147483647 -2147483647 -2147483647 -2147483647 -2147483647 -2147483647 -2147483647 -2147483647 -2147483647 -2147483647 -2147483647 -2147483647 -2147483647 -2147483647 -2147483647 -2147483647 -2147483647 -2147483647 -2147483647 -2147483647 -2147483647 -2147483647 -2147483647 -2147483647 -2147483647 -2147483647 -2147483647 -2147483647 -2147483647 -2147483647 -2147483647 -2147483647 -2147483647 -2147483647 -2147483647 -2147483647 -2147483647 -2147483647 -2147483647 -2147483647 -2147483647 -2147483647 -2147483647 -2147483647 -2147483647 -2147483647 -2147483647 -2147483647 -2147483647 -2147483647 -2147483647 -2147483647 -2147483647 -2147483647 -2147483647 -2147483647 -2147483647 -2147483647 -2147483647 -2147483647 -2147483647 -2147483647 -2147483647 -2147483647 -2147483647 -2147483647 -2147483647 -2147483647 -2147483647 -2147483647 -2147483647 -2147483647 -2147483647 -2147483647 -2147483647 -2147483647 -2147483647 -2147483647 -2147483647 -2147483647 -2147483647 -2147483647 -2147483647 -2147483647 -2147483647 -2147483647 -2147483647 -2147483647 -2147483647 -2147483647 -2147483647 -2147483647 -2147483647 -2147483647 -2147483647 -2147483647 -2147483647 -2147483647 -2147483647
208 210 210 209 210 212 213 215 216 217 216 216 216 216 -2147483647 -2147483647 -2147483647 -2147483647 217 214 213 -2147483647 -2147483647 -2147483647 -2147483647 -2147483647 -2147483647 -2147483647 -2147483647 -2147483647 -2147483647 -2147483647 -2147483647 -2147483647 -2147483647 -2147483647 -2147483647 -2147483647 -2147483647 -2147483647 -2147483647 -2147483647 -2147483647 -2147483647 -2147483647 -2147483647 -2147483647 -2147483647 -2147483647 -2147483647 -2147483647 -2147483647 -2147483647 -2147483647 -2147483647 -2147483647 -2147483647 -2147483647 -2147483647 -2147483647 -2147483647 -2147483647 -2147483647 -2147483647 -2147483647 -2147483647 -2147483647 -2147483647 -2147483647 -2147483647 -2147483647 -2147483647 -2147483647 -2147483647 -2147483647 -2147483647 -2147483647 -2147483647 -2147483647 -2147483647 -2147483647 -2147483647 -2147483647 -2147483647 -2147483647 -2147483647 -2147483647 -2147483647 -2147483647 -2147483647 -2147483647 -2147483647 -2147483647 -2147483647 -2147483647 -2147483647 -2147483647 -2147483647 -2147483647 -2147483647 -2147483647 -2147483647 -2147483647 -2147483647 -2147483647 -2147483647 -2147483647 -2147483647 -2147483647 -2147483647 -2147483647 -2147483647 -2147483647 -2147483647 -2147483647 -2147483647 -2147483647 -2147483647 -2147483647 -2147483647 -2147483647 -2147483647 -2147483647 -2147483647 -2147483647 -2147483647 -2147483647 -2147483647 -2147483647 -2147483647 -2147483647 -2147483647 -2147483647 -2147483647 -2147483647 -2147483647 -2147483647 -2147483647 -2147483647 -2147483647 -2147483647 -2147483647 -2147483647 -2147483647 -2147483647 -2147483647 -2147483647 -2147483647 -2147483647 -2147483647 -2147483647 -2147483647 -2147483647 -2147483647 -2147483647 -2147483647 -2147483647 -2147483647 -2147483647 -2147483647 -2147483647 -2147483647 -2147483647 -2147483647 -2147483647 -2147483647 -2147483647 -2147483647 -2147483647 -2147483647 -2147483647 -2147483647 -2147483647 -2147483647 -2147483647 -2147483647 -2147483647 -2147483647 -2147483647 -2147483647 -2147483647 -2147483647 -2147483647 -2147483647 -2147483647 -2147483647 -2147483647 -2147483647 -2147483647 -2147483647 -2147483647 -2147483647 -2147483647 -2147483647 -2147483647 -2147483647 -2147483647 -2147483647 -2147483647 -2147483647 -2147483647 -2147483647 -2147483647 -2147483647 -2147483647 -2147483647 -2147483647 -2147483647 -2147483647 -2147483647 -2147483647 -2147483647 -2147483647 -2147483647 -2147483647 -2147483647 -2147483647 -2147483647 -2147483647 -2147483647 -2147483647 -2147483647 -2147483647 -2147483647 -2147483647 -2147483647 -2147483647 -2147483647 -2147483647 -2147483647 -2147483647 -2147483647 -2147483647 -2147483647 -2147483647 -2147483647 -2147483647 -2147483647 -2147483647 -2147483647
204 208 208 209 209 212 214 214 215 215 216 -2147483647 -2147483647 -2147483647 -2147483647 -2147483647 -2147483647 -2147483647 -2147483647 -2147483647 -2147483647 -2147483647 -2147483647 -2147483647 -2147483647 -2147483647 -2147483647 -2147483647 -2147483647 -2147483647 -2147483647 -2147483647 -2147483647 -2147483647 -2147483647 -2147483647 -2147483647 -2147483647 -2147483647 -2147483647 -2147483647 -2147483647 -2147483647 -2147483647 -2147483647 -2147483647 -2147483647 -2147483647 -2147483647 -2147483647 -2147483647 -2147483647 -2147483647 -2147483647 -2147483647 -2147483647 -2147483647 -2147483647 -2147483647 -2147483647 -2147483647 -2147483647 -2147483647 -2147483647 -2147483647 -2147483647 -2147483647 -2147483647 -2147483647 -2147483647 -2147483647 -2147483647 -2147483647 -2147483647 -2147483647 -2147483647 -2147483647 -2147483647 -2147483647 -2147483647 -2147483647 -2147483647 -2147483647 -2147483647 -2147483647 -2147483647 -2147483647 -2147483647 -2147483647 -2147483647 -2147483647 -2147483647 -2147483647 -2147483647 -2147483647 -2147483647 -2147483647 -2147483647 -2147483647 -2147483647 -2147483647 -2147483647 -2147483647 -2147483647 -2147483647 -2147483647 -2147483647 -2147483647 -2147483647 -2147483647 -2147483647 -2147483647 -2147483647 -2147483647 -2147483647 -2147483647 -2147483647 -2147483647 -2147483647 -2147483647 -2147483647 -2147483647 -2147483647 -2147483647 -2147483647 -2147483647 -2147483647 -2147483647 -2147483647 -2147483647 -2147483647 -2147483647 -2147483647 -2147483647 -2147483647 -2147483647 -2147483647 -2147483647 -2147483647 -2147483647 -2147483647 -2147483647 -2147483647 -2147483647 -2147483647 -2147483647 -2147483647 -2147483647 -2147483647 -2147483647 -2147483647 -2147483647 -2147483647 -2147483647 -2147483647 -2147483647 -2147483647 -2147483647 -2147483647 -2147483647 -2147483647 -2147483647 -2147483647 -2147483647 -2147483647 -2147483647 -2147483647 -2147483647 -2147483647 -2147483647 -2147483647 -2147483647 -2147483647 -2147483647 -2147483647 -2147483647 -2147483647 -2147483647 -2147483647 -2147483647 -2147483647 -2147483647 -2147483647 -2147483647 -2147483647 -2147483647 -2147483647 -2147483647 -2147483647 -2147483647 -2147483647 -2147483647 -2147483647 -2147483647 -2147483647 -2147483647 -2147483647 -2147483647 -2147483647 -2147483647 -2147483647 -2147483647 -2147483647 -2147483647 -2147483647 -2147483647 -2147483647 -2147483647 -2147483647 -2147483647 -2147483647 -2147483647 -2147483647 -2147483647 -2147483647 -2147483647 -2147483647 -2147483647 -2147483647 -2147483647 -2147483647 -2147483647 -2147483647 -2147483647 -2147483647 -2147483647 -2147483647 -2147483647 -2147483647 -2147483647 -2147483647 -2147483647 -2147483647 -2147483647 -2147483647 -2147483647 -2147483647 -2147483647 -2147483647 -2147483647
201 208 209 210 211 212 212 213 213 213 -2147483647 -2147483647 -2147483647 -2147483647 -2147483647 -2147483647 -2147483647 -2147483647 -2147483647 -2147483647 -2147483647 -2147483647 -2147483647 -2147483647 -2147483647 -2147483647 -2147483647 -2147483647 -2147483647 -2147483647 -2147483647 -2147483647 -2147483647 -2147483647 -2147483647 -2147483647 -2147483647 -2147483647 -2147483647 -2147483647 -2147483647 -2147483647 -2147483647 -2147483647 -2147483647 -2147483647 -2147483647 -2147483647 -2147483647 -2147483647 -2147483647 -2147483647 -2147483647 -2147483647 -2147483647 -2147483647 -2147483647 -2147483647 -2147483647 -2147483647 -2147483647 -2147483647 -2147483647 -2147483647 -2147483647 -2147483647 -2147483647 -2147483647 -2147483647 -2147483647 -2147483647 -2147483647 -2147483647 -2147483647 -2147483647 -2147483647 -2147483647 -2147483647 -2147483647 -2147483647 -2147483647 -2147483647 -2147483647 -2147483647 -2147483647 -2147483647 -2147483647 -2147483647 -2147483647 -2147483647 -2147483647 -2147483647 -2147483647 -2147483647 -2147483647 -2147483647 -2147483647 -2147483647 -2147483647 -2147483647 -2147483647 -2147483647 -2147483647 -2147483647 -2147483647 -2147483647 -2147483647 -2147483647 -2147483647 -2147483647 -2147483647 -2147483647 -2147483647 -2147483647 -2147483647 -2147483647 -2147483647 -2147483647 -2147483647 -2147483647 -2147483647 -2147483647 -2147483647 -2147483647 -2147483647 -2147483647 -2147483647 -2147483647 -2147483647 -2147483647 -2147483647 -2147483647 -2147483647 -2147483647 -2147483647 -2147483647 -2147483647 -2147483647 -2147483647 -2147483647 -2147483647 -2147483647 -2147483647 -2147483647 -2147483647 -2147483647 -2147483647 -2147483647 -2147483647 -2147483647 -2147483647 -2147483647 -2147483647 -2147483647 -2147483647 -2147483647 -2147483647 -2147483647 -2147483647 -2147483647 -2147483647 -2147483647 -2147483647 -2147483647 -2147483647 -2147483647 -2147483647 -2147483647 -2147483647 -2147483647 -2147483647 -2147483647 -2147483647 -2147483647 -2147483647 -2147483647 -2147483647 -2147483647 -2147483647 -2147483647 -2147483647 -2147483647 -2147483647 -2147483647 -2147483647 -2147483647 -2147483647 -2147483647 -2147483647 -2147483647 -2147483647 -2147483647 -2147483647 -2147483647 -2147483647 -2147483647 -2147483647 -2147483647 -2147483647 -2147483647 -2147483647 -2147483647 -2147483647 -2147483647 -2147483647 -2147483647 -2147483647 -2147483647 -2147483647 -2147483647 -2147483647 -2147483647 -2147483647 -2147483647 -2147483647 -2147483647 -2147483647 -2147483647 -2147483647 -2147483647 -2147483647 -2147483647 -2147483647 -2147483647 -2147483647 -2147483647 -2147483647 -2147483647 -2147483647 -2147483647 -2147483647 -2147483647 -2147483647 -2147483647 -2147483647 -2147483647 -2147483647 -2147483647 -2147483647 -2147483647
206 207 208 209 209 210 211 211 213 -2147483647 -2147483647 -2147483647 -2147483647 -2147483647 -2147483647 -2147483647 -2147483647 -2147483647 -2147483647 -2147483647 -2147483647 -2147483647 -2147483647 -2147483647 -2147483647 -2147483647 -2147483647 -2147483647 -2147483647 -2147483647 -2147483647 -2147483647 -2147483647 -2147483647 -2147483647 -2147483647 -2147483647 -2147483647 -2147483647 -2147483647 -2147483647 -2147483647 -2147483647 -2147483647 -2147483647 -2147483647 -2147483647 -2147483647 -2147483647 -2147483647 -2147483647 -2147483647 -2147483647 -2147483647 -2147483647 -2147483647 -2147483647 -2147483647 -2147483647 -2147483647 -2147483647 -2147483647 -2147483647 -2147483647 -2147483647 -2147483647 -2147483647 -2147483647 -2147483647 -2147483647 -2147483647 -2147483647 -2147483647 -2147483647 -2147483647 -2147483647 -2147483647 -2147483647 -2147483647 -2147483647 -2147483647 -2147483647 -2147483647 -2147483647 -2147483647 -2147483647 -2147483647 -2147483647 -2147483647 -2147483647 -2147483647 -2147483647 -2147483647 -2147483647 -2147483647 -2147483647 -2147483647 -2147483647 -2147483647 -2147483647 -2147483647 -2147483647 -2147483647 -2147483647 -2147483647 -2147483647 -2147483647 -2147483647 -2147483647 -2147483647 -2147483647 -2147483647 -2147483647 -2147483647 -2147483647 -2147483647 -2147483647 -2147483647 -2147483647 -2147483647 -2147483647 -2147483647 -2147483647 -2147483647 -2147483647 -2147483647 -2147483647 -2147483647 -2147483647 -2147483647 -2147483647 -2147483647 -2147483647 -2147483647 -2147483647 -2147483647 -2147483647 -2147483647 -2147483647 -2147483647 -2147483647 -2147483647 -2147483647 -2147483647 -2147483647 -2147483647 -2147483647 -2147483647 -2147483647 -2147483647 -2147483647 -2147483647 -2147483647 -2147483647 -2147483647 -2147483647 -2147483647 -2147483647 -2147483647 -2147483647 -2147483647 -2147483647 -2147483647 -2147483647 -2147483647 -2147483647 -2147483647 -2147483647 -2147483647 -2147483647 -2147483647 -2147483647 -2147483647 -2147483647 -2147483647 -2147483647 -2147483647 -2147483647 -2147483647 -2147483647 -2147483647 -2147483647 -2147483647 -2147483647 -2147483647 -2147483647 -2147483647 -2147483647 -2147483647 -2147483647 -2147483647 -2147483647 -2147483647 -2147483647 -2147483647 -2147483647 -2147483647 -2147483647 -2147483647 -2147483647 -2147483647 -2147483647 -2147483647 -2147483647 -2147483647 -2147483647 -2147483647 -2147483647 -2147483647 -2147483647 -2147483647 -2147483647 -2147483647 -2147483647 -2147483647 -2147483647 -2147483647 -2147483647 -2147483647 -2147483647 -2147483647 -2147483647 -2147483647 -2147483647 -2147483647 -2147483647 -2147483647 -2147483647 -2147483647 -2147483647 -2147483647 -2147483647 -2147483647 -2147483647 -2147483647 -2147483647 -2147483647 -2147483647 -2147483647 -2147483647
205 206 207 208 208 209 210 -2147483647 -2147483647 -2147483647 -2147483647 -2147483647 -2147483647 -2147483647 -2147483647 -2147483647 -2147483647 -2147483647 -2147483647 -2147483647 -2147483647 -2147483647 -2147483647 -2147483647 -2147483647 -2147483647 -2147483647 -2147483647 -2147483647 -2147483647 -2147483647 -2147483647 -2147483647 -2147483647 -2147483647 -2147483647 -2147483647 -2147483647 -2147483647 -2147483647 -2147483647 -2147483647 -2147483647 -2147483647 -2147483647 -2147483647 -2147483647 -2147483647 -2147483647 -2147483647 -2147483647 -2147483647 -2147483647 -2147483647 -2147483647 -2147483647 -2147483647 -2147483647 -2147483647 -2147483647 -2147483647 -2147483647 -2147483647 -2147483647 -2147483647 -2147483647 -2147483647 -2147483647 -2147483647 -2147483647 -2147483647 -2147483647 -2147483647 -2147483647 -2147483647 -2147483647 -2147483647 -2147483647 -2147483647 -2147483647 -2147483647 -2147483647 -2147483647 -2147483647 -2147483647 -2147483647 -2147483647 -2147483647 -2147483647 -2147483647 -2147483647 -2147483647 -2147483647 -2147483647 -2147483647 -2147483647 -2147483647 -2147483647 -2147483647 -2147483647 -2147483647 -2147483647 -2147483647 -2147483647 -2147483647 -2147483647 -2147483647 -2147483647 -2147483647 -2147483647 -2147483647 -2147483647 -2147483647 -2147483647 -2147483647 -2147483647 -2147483647 -2147483647 -2147483647 -2147483647 -2147483647 -2147483647 -2147483647 -2147483647 -2147483647 -2147483647 -2147483647 -2147483647 -2147483647 -2147483647 -2147483647 -2147483647 -2147483647 -2147483647 -2147483647 -2147483647 -2147483647 -2147483647 -2147483647 -2147483647 -2147483647 -2147483647 -2147483647 -2147483647 -2147483647 -2147483647 -2147483647 -2147483647 -2147483647 -2147483647 -2147483647 -2147483647 -2147483647 -2147483647 -2147483647 -2147483647 -2147483647 -2147483647 -2147483647 -2147483647 -2147483647 -2147483647 -2147483647 -2147483647 -2147483647 -2147483647 -2147483647 -2147483647 -2147483647 -2147483647 -2147483647 -2147483647 -2147483647 -2147483647 -2147483647 -2147483647 -2147483647 -2147483647 -2147483647 -2147483647 -2147483647 -2147483647 -2147483647 -2147483647 -2147483647 -2147483647 -2147483647 -2147483647 -2147483647 -2147483647 -2147483647 -2147483647 -2147483647 -2147483647 -2147483647 -2147483647 -2147483647 -2147483647 -2147483647 -2147483647 -2147483647 -2147483647 -2147483647 -2147483647 -2147483647 -2147483647 -2147483647 -2147483647 -2147483647 -2147483647 -2147483647 -2147483647 -2147483647 -2147483647 -2147483647 -2147483647 -2147483647 -2147483647 -2147483647 -2147483647 -2147483647 -2147483647 -2147483647 -2147483647 -2147483647 -2147483647 -2147483647 -2147483647 -2147483647 -2147483647 -2147483647 -2147483647 -2147483647 -2147483647 -2147483647 -2147483647 -2147483647 -2147483647 -2147483647 -2147483647
204 205 206 206 207 207 -2147483647 -2147483647 -2147483647 -2147483647 -2147483647 -2147483647 -2147483647 -2147483647 -2147483647 -2147483647 -2147483647 -2147483647 -2147483647 -2147483647 -2147483647 -2147483647 -2147483647 -2147483647 -2147483647 -2147483647 -2147483647 -2147483647 -2147483647 -2147483647 -2147483647 -2147483647 -2147483647 -2147483647 -2147483647 -2147483647 -2147483647 -2147483647 -2147483647 -2147483647 -2147483647 -2147483647 -2147483647 -2147483647 -2147483647 -2147483647 -2147483647 -2147483647 -2147483647 -2147483647 -2147483647 -2147483647 -2147483647 -2147483647 -2147483647 -2147483647 -2147483647 -2147483647 -2147483647 -2147483647 -2147483647 -2147483647 -2147483647 -2147483647 -2147483647 -2147483647 -2147483647 -2147483647 -2147483647 -2147483647 -2147483647 -2147483647 -2147483647 -2147483647 -2147483647 -2147483647 -2147483647 -2147483647 -2147483647 -2147483647 -2147483647 -2147483647 -2147483647 -2147483647 -2147483647 -2147483647 -2147483647 -2147483647 -2147483647 -2147483647 -2147483647 -2147483647 -2147483647 -2147483647 -2147483647 -2147483647 -2147483647 -2147483647 -2147483647 -2147483647 -2147483647 -2147483647 -2147483647 -2147483647 -2147483647 -2147483647 -2147483647 -2147483647 -2147483647 -2147483647 -2147483647 -2147483647 -2147483647 -2147483647 -2147483647 -2147483647 -2147483647 -2147483647 -2147483647 -2147483647 -2147483647 -2147483647 -2147483647 -2147483647 -2147483647 -2147483647 -2147483647 -2147483647 -2147483647 -2147483647 -2147483647 -2147483647 -2147483647 -2147483647 -2147483647 -2147483647 -2147483647 -2147483647 -2147483647 -2147483647 -2147483647 -2147483647 -2147483647 -2147483647 -2147483647 -2147483647 -2147483647 -2147483647 -2147483647 -2147483647 -2147483647 -2147483647 -2147483647 -2147483647 -2147483647 -2147483647 -2147483647 -2147483647 -2147483647 -2147483647 -2147483647 -2147483647 -2147483647 -2147483647 -2147483647 -2147483647 -2147483647 -2147483647 -2147483647 -2147483647 -2147483647 -2147483647 -2147483647 -2147483647 -2147483647 -2147483647 -2147483647 -2147483647 -2147483647 -2147483647 -2147483647 -2147483647 -2147483647 -2147483647 -2147483647 -2147483647 -2147483647 -2147483647 -2147483647 -2147483647 -2147483647 -2147483647 -2147483647 -2147483647 -2147483647 -2147483647 -2147483647 -2147483647 -2147483647 -2147483647 -2147483647 -2147483647 -2147483647 -2147483647 -2147483647 -2147483647 -2147483647 -2147483647 -2147483647 -2147483647 -2147483647 -2147483647 -2147483647 -2147483647 -2147483647 -2147483647 -2147483647 -2147483647 -2147483647 -2147483647 -2147483647 -2147483647 -2147483647 -2147483647 -2147483647 -2147483647 -2147483647 -2147483647 -2147483647 -2147483647 -2147483647 -2147483647 -2147483647 -2147483647 -2147483647 -2147483647 -2147483647 -2147483647 -2147483647 -2147483647
203 204 205 206 -2147483647 -2147483647 -2147483647 -2147483647 -2147483647 -2147483647 -2147483647 -2147483647 -2147483647 -2147483647 -2147483647 -2147483647 -2147483647 -2147483647 -2147483647 -2147483647 -2147483647 -2147483647 -2147483647 -2147483647 -2147483647 -2147483647 -2147483647 -2147483647 -2147483647 -2147483647 -2147483647 -2147483647 -2147483647 -2147483647 -2147483647 -2147483647 -2147483647 -2147483647 -2147483647 -2147483647 -2147483647 -2147483647 -2147483647 -2147483647 -2147483647 -2147483647 -2147483647 -2147483647 -2147483647 -2147483647 -2147483647 -2147483647 -2147483647 -2147483647 -2147483647 -2147483647 -2147483647 -2147483647 -2147483647 -2147483647 -2147483647 -2147483647 -2147483647 -2147483647 -2147483647 -2147483647 -2147483647 -2147483647 -2147483647 -2147483647 -2147483647 -2147483647 -2147483647 -2147483647 -2147483647 -2147483647 -2147483647 -2147483647 -2147483647 -2147483647 -2147483647 -2147483647 -2147483647 -2147483647 -2147483647 -2147483647 -2147483647 -2147483647 -2147483647 -2147483647 -2147483647 -2147483647 -2147483647 -2147483647 -2147483647 -2147483647 -2147483647 -2147483647 -2147483647 -2147483647 -2147483647 -2147483647 -2147483647 -2147483647 -2147483647 -2147483647 -2147483647 -2147483647 -2147483647 -2147483647 -2147483647 -2147483647 -2147483647 -2147483647 -2147483647 -2147483647 -2147483647 -2147483647 -2147483647 -2147483647 -2147483647 -2147483647 -2147483647 -2147483647 -2147483647 -2147483647 -2147483647 -2147483647 -2147483647 -2147483647 -2147483647 -2147483647 -2147483647 -2147483647 -2147483647 -2147483647 -2147483647 -2147483647 -2147483647 -2147483647 -2147483647 -2147483647 -2147483647 -2147483647 -2147483647 -2147483647 -2147483647 -2147483647 -2147483647 -2147483647 -2147483647 -2147483647 -2147483647 -2147483647 -2147483647 -2147483647 -2147483647 -2147483647 -2147483647 -2147483647 -2147483647 -2147483647 -2147483647 -2147483647 -2147483647 -2147483647 -2147483647 -2147483647 -2147483647 -2147483647 -2147483647 -2147483647 -2147483647 -2147483647 -2147483647 -2147483647 -2147483647 -2147483647 -2147483647 -2147483647 -2147483647 -2147483647 -2147483647 -2147483647 -2147483647 -2147483647 -2147483647 -2147483647 -2147483647 -2147483647 -2147483647 -2147483647 -2147483647 -2147483647 -2147483647 -2147483647 -2147483647 -2147483647 -2147483647 -2147483647 -2147483647 -2147483647 -2147483647 -2147483647 -2147483647 -2147483647 -2147483647 -2147483647 -2147483647 -2147483647 -2147483647 -2147483647 -2147483647 -2147483647 -2147483647 -2147483647 -2147483647 -2147483647 -2147483647 -2147483647 -2147483647 -2147483647 -2147483647 -2147483647 -2147483647 -2147483647 -2147483647 -2147483647 -2147483647 -2147483647 -2147483647 -2147483647 -2147483647 -2147483647 -2147483647 -2147483647 -2147483647 -2147483647 -2147483647 -2147483647
202 203 -2147483647 -2147483647 -2147483647 -2147483647 -2147483647 -2147483647 -2147483647 -2147483647 -2147483647 -2147483647 -2147483647 -2147483647 -2147483647 -2147483647 -2147483647 -2147483647 -2147483647 -2147483647 -2147483647 -2147483647 -2147483647 -2147483647 -2147483647 -2147483647 -2147483647 -2147483647 -2147483647 -2147483647 -2147483647 -2147483647 -2147483647 -2147483647 -2147483647 -2147483647 -2147483647 -2147483647 -2147483647 -2147483647 -2147483647 -2147483647 -2147483647 -2147483647 -2147483647 -2147483647 -2147483647 -2147483647 -2147483647 -2147483647 -2147483647 -2147483647 -2147483647 -2147483647 -2147483647 -2147483647 -2147483647 -2147483647 -2147483647 -2147483647 -2147483647 -2147483647 -2147483647 -2147483647 -2147483647 -2147483647 -2147483647 -2147483647 -2147483647 -2147483647 -2147483647 -2147483647 -2147483647 -2147483647 -2147483647 -2147483647 -2147483647 -2147483647 -2147483647 -2147483647 -2147483647 -2147483647 -2147483647 -2147483647 -2147483647 -2147483647 -2147483647 -2147483647 -2147483647 -2147483647 -2147483647 -2147483647 -2147483647 -2147483647 -2147483647 -2147483647 -2147483647 -2147483647 -2147483647 -2147483647 -2147483647 -2147483647 -2147483647 -2147483647 -2147483647 -2147483647 -2147483647 -2147483647 -2147483647 -2147483647 -2147483647 -2147483647 -2147483647 -2147483647 -2147483647 -2147483647 -2147483647 -2147483647 -2147483647 -2147483647 -2147483647 -2147483647 -2147483647 -2147483647 -2147483647 -2147483647 -2147483647 -2147483647 -2147483647 -2147483647 -2147483647 -2147483647 -2147483647 -2147483647 -2147483647 -2147483647 -2147483647 -2147483647 -2147483647 -2147483647 -2147483647 -2147483647 -2147483647 -2147483647 -2147483647 -2147483647 -2147483647 -2147483647 -2147483647 -2147483647 -2147483647 -2147483647 -2147483647 -2147483647 -2147483647 -2147483647 -2147483647 -2147483647 -2147483647 -2147483647 -2147483647 -2147483647 -2147483647 -2147483647 -2147483647 -2147483647 -2147483647 -2147483647 -2147483647 -2147483647 -2147483647 -2147483647 -2147483647 -2147483647 -2147483647 -2147483647 -2147483647 -2147483647 -2147483647 -2147483647 -2147483647 -2147483647 -2147483647 -2147483647 -2147483647 -2147483647 -2147483647 -2147483647 -2147483647 -2147483647 -2147483647 -2147483647 -2147483647 -2147483647 -2147483647 -2147483647 -2147483647 -2147483647 -2147483647 -2147483647 -2147483647 -2147483647 -2147483647 -2147483647 -2147483647 -2147483647 -2147483647 -2147483647 -2147483647 -2147483647 -2147483647 -2147483647 -2147483647 -2147483647 -2147483647 -2147483647 -2147483647 -2147483647 -2147483647 -2147483647 -2147483647 -2147483647 -2147483647 -2147483647 -2147483647 -2147483647 -2147483647 -2147483647 -2147483647 -2147483647 -2147483647 -2147483647 -2147483647 -2147483647 -2147483647 -2147483647 -2147483647 -2147483647 -2147483647 -2147483647
201 203 -2147483647 -2147483647 -2147483647 -2147483647 -2147483647 -2147483647 -2147483647 -2147483647 -2147483647 -2147483647 -2147483647 -2147483647 -2147483647 -2147483647 -2147483647 -2147483647 -2147483647 -2147483647 -2147483647 -2147483647 -2147483647 -2147483647 -2147483647 -2147483647 -2147483647 -2147483647 -2147483647 -2147483647 -2147483647 -2147483647 -2147483647 -2147483647 -2147483647 -2147483647 -2147483647 -2147483647 -2147483647 -2147483647 -2147483647 -2147483647 -2147483647 -2147483647 -2147483647 -2147483647 -2147483647 -2147483647 -2147483647 -2147483647 -2147483647 -2147483647 -2147483647 -2147483647 -2147483647 -2147483647 -2147483647 -2147483647 -2147483647 -2147483647 -2147483647 -2147483647 -2147483647 -2147483647 -2147483647 -2147483647 -2147483647 -2147483647 -2147483647 -2147483647 -2147483647 -2147483647 -2147483647 -2147483647 -2147483647 -2147483647 -2147483647 -2147483647 -2147483647 -2147483647 -2147483647 -2147483647 -2147483647 -2147483647 -2147483647 -2147483647 -2147483647 -2147483647 -2147483647 -2147483647 -2147483647 -2147483647 -2147483647 -2147483647 -2147483647 -2147483647 -2147483647 -2147483647 -2147483647 -2147483647 -2147483647 -2147483647 -2147483647 -2147483647 -2147483647 -2147483647 -2147483647 -2147483647 -2147483647 -2147483647 -2147483647 -2147483647 -2147483647 -2147483647 -2147483647 -2147483647 -2147483647 -2147483647 -2147483647 -2147483647 -2147483647 -2147483647 -2147483647 -2147483647 -2147483647 -2147483647 -2147483647 -2147483647 -2147483647 -2147483647 -2147483647 -2147483647 -2147483647 -2147483647 -2147483647 -2147483647 -2147483647 -2147483647 -2147483647 -2147483647 -2147483647 -2147483647 -2147483647 -2147483647 -2147483647 -2147483647 -2147483647 -2147483647 -2147483647 -2147483647 -2147483647 -2147483647 -2147483647 -2147483647 -2147483647 -2147483647 -2147483647 -2147483647 -2147483647 -2147483647 -2147483647 -2147483647 -2147483647 -2147483647 -2147483647 -2147483647 -2147483647 -2147483647 -2147483647 -2147483647 -2147483647 -2147483647 -2147483647 -2147483647 -2147483647 -2147483647 -2147483647 -2147483647 -2147483647 -2147483647 -2147483647 -2147483647 -2147483647 -2147483647 -2147483647 -2147483647 -2147483647 -2147483647 -2147483647 -2147483647 -2147483647 -2147483647 -2147483647 -2147483647 -2147483647 -2147483647 -2147483647 -2147483647 -2147483647 -2147483647 -2147483647 -2147483647 -2147483647 -2147483647 -2147483647 -2147483647 -2147483647 -2147483647 -2147483647 -2147483647 -2147483647 -2147483647 -2147483647 -2147483647 -2147483647 -2147483647 -2147483647 -2147483647 -2147483647 -2147483647 -2147483647 -2147483647 -2147483647 -2147483647 -2147483647 -2147483647 -2147483647 -2147483647 -2147483647 -2147483647 -2147483647 -2147483647 -2147483647 -2147483647 -2147483647 -2147483647 -2147483647 -2147483647 -2147483647 -2147483647
202 -2147483647 -2147483647 -2147483647 -2147483647 -2147483647 -2147483647 -2147483647 -2147483647 -2147483647 -2147483647 -2147483647 -2147483647 -2147483647 -2147483647 -2147483647 -2147483647 -2147483647 -2147483647 -2147483647 -2147483647 -2147483647 -2147483647 -2147483647 -2147483647 -2147483647 -2147483647 -2147483647 -2147483647 -2147483647 -2147483647 -2147483647 -2147483647 -2147483647 -2147483647 -2147483647 -2147483647 -2147483647 -2147483647 -2147483647 -2147483647 -2147483647 -2147483647 -2147483647 -2147483647 -2147483647 -2147483647 -2147483647 -2147483647 -2147483647 -2147483647 -2147483647 -2147483647 -2147483647 -2147483647 -2147483647 -2147483647 -2147483647 -2147483647 -2147483647 -2147483647 -2147483647 -2147483647 -2147483647 -2147483647 -2147483647 -2147483647 -2147483647 -2147483647 -2147483647 -2147483647 -2147483647 -2147483647 -2147483647 -2147483647 -2147483647 -2147483647 -2147483647 -2147483647 -2147483647 -2147483647 -2147483647 -2147483647 -2147483647 -2147483647 -2147483647 -2147483647 -2147483647 -2147483647 -2147483647 -2147483647 -2147483647 -2147483647 -2147483647 -2147483647 -2147483647 -2147483647 -2147483647 -2147483647 -2147483647 -2147483647 -2147483647 -2147483647 -2147483647 -2147483647 -2147483647 -2147483647 -2147483647 -2147483647 -2147483647 -2147483647 -2147483647 -2147483647 -2147483647 -2147483647 -2147483647 -2147483647 -2147483647 -2147483647 -2147483647 -2147483647 -2147483647 -2147483647 -2147483647 -2147483647 -2147483647 -2147483647 -2147483647 -2147483647 -2147483647 -2147483647 -2147483647 -2147483647 -2147483647 -2147483647 -2147483647 -2147483647 -2147483647 -2147483647 -2147483647 -2147483647 -2147483647 -2147483647 -2147483647 -2147483647 -2147483647 -2147483647 -2147483647 -2147483647 -2147483647 -2147483647 -2147483647 -2147483647 -2147483647 -2147483647 -2147483647 -2147483647 -2147483647 -2147483647 -2147483647 -2147483647 -2147483647 -2147483647 -2147483647 -2147483647 -2147483647 -2147483647 -2147483647 -2147483647 -2147483647 -2147483647 -2147483647 -2147483647 -2147483647 -2147483647 -2147483647 -2147483647 -2147483647 -2147483647 -2147483647 -2147483647 -2147483647 -2147483647 -2147483647 -2147483647 -2147483647 -2147483647 -2147483647 -2147483647 -2147483647 -2147483647 -2147483647 -2147483647 -2147483647 -2147483647 -2147483647 -2147483647 -2147483647 -2147483647 -2147483647 -2147483647 -2147483647 -2147483647 -2147483647 -2147483647 -2147483647 -2147483647 -2147483647 -2147483647 -2147483647 -2147483647 -2147483647 -2147483647 -2147483647 -2147483647 -2147483647 -2147483647 -2147483647 -2147483647 -2147483647 -2147483647 -2147483647 -2147483647 -2147483647 -2147483647 -2147483647 -2147483647 -2147483647 -2147483647 -2147483647 -2147483647 -2147483647 -2147483647 -2147483647 -2147483647 -2147483647 -2147483647 -2147483647 -2147483647 -2147483647
-2147483647 -2147483647 -2147483647 -2147483647 -2147483647 -2147483647 -2147483647 -2147483647 -2147483647 -2147483647 -2147483647 -2147483647 -2147483647 -2147483647 -2147483647 -2147483647 -2147483647 -2147483647 -2147483647 -2147483647 -2147483647 -2147483647 -2147483647 -2147483647 -2147483647 -2147483647 -2147483647 -2147483647 -2147483647 -2147483647 -2147483647 -2147483647 -2147483647 -2147483647 -2147483647 -2147483647 -2147483647 -2147483647 -2147483647 -2147483647 -2147483647 -2147483647 -2147483647 -2147483647 -2147483647 -2147483647 -2147483647 -2147483647 -2147483647 -2147483647 -2147483647 -2147483647 -2147483647 -2147483647 -2147483647 -2147483647 -2147483647 -2147483647 -2147483647 -2147483647 -2147483647 -2147483647 -2147483647 -2147483647 -2147483647 -2147483647 -2147483647 -2147483647 -2147483647 -2147483647 -2147483647 -2147483647 -2147483647 -2147483647 -2147483647 -2147483647 -2147483647 -2147483647 -2147483647 -2147483647 -2147483647 -2147483647 -2147483647 -2147483647 -2147483647 -2147483647 -2147483647 -2147483647 -2147483647 -2147483647 -2147483647 -2147483647 -2147483647 -2147483647 -2147483647 -2147483647 -2147483647 -2147483647 -2147483647 -2147483647 -2147483647 -2147483647 -2147483647 -2147483647 -2147483647 -2147483647 -2147483647 -2147483647 -2147483647 -2147483647 -2147483647 -2147483647 -2147483647 -2147483647 -2147483647 -2147483647 -2147483647 -2147483647 -2147483647 -2147483647 -2147483647 -2147483647 -2147483647 -2147483647 -2147483647 -2147483647 -2147483647 -2147483647 -2147483647 -2147483647 -2147483647 -2147483647 -2147483647 -2147483647 -2147483647 -2147483647 -2147483647 -2147483647 -2147483647 -2147483647 -2147483647 -2147483647 -2147483647 -2147483647 -2147483647 -2147483647 -2147483647 -2147483647 -2147483647 -2147483647 -2147483647 -2147483647 -2147483647 -2147483647 -2147483647 -2147483647 -2147483647 -2147483647 -2147483647 -2147483647 -2147483647 -2147483647 -2147483647 -2147483647 -2147483647 -2147483647 -2147483647 -2147483647 -2147483647 -2147483647 -2147483647 -2147483647 -2147483647 -2147483647 -2147483647 -2147483647 -2147483647 -2147483647 -2147483647 -2147483647 -2147483647 -2147483647 -2147483647 -2147483647 -2147483647 -2147483647 -2147483647 -2147483647 -2147483647 -2147483647 -2147483647 -2147483647 -2147483647 -2147483647 -2147483647 -2147483647 -2147483647 -2147483647 -2147483647 -2147483647 -2147483647 -2147483647 -2147483647 -2147483647 -2147483647 -2147483647 -2147483647 -2147483647 -2147483647 -2147483647 -2147483647 -2147483647 -2147483647 -2147483647 -2147483647 -2147483647 -2147483647 -2147483647 -2147483647 -2147483647 -2147483647 -2147483647 -2147483647 -2147483647 -2147483647 -2147483647 -2147483647 -2147483647 -2147483647 -2147483647 -2147483647 -2147483647 -2147483647 -2147483647 -2147483647 -2147483647 -2147483647 -2147483647 -2147483647 -2147483647
-2147483647 -2147483647 -2147483647 -2147483647 -2147483647 -2147483647 -2147483647 -2147483647 -2147483647 -2147483647 -2147483647 -2147483647 -2147483647 -2147483647 -2147483647 -2147483647 -2147483647 -2147483647 -2147483647 -2147483647 -2147483647 -2147483647 -2147483647 -2147483647 -2147483647 -2147483647 -2147483647 -2147483647 -2147483647 -2147483647 -2147483647 -2147483647 -2147483647 -2147483647 -2147483647 -2147483647 -2147483647 -2147483647 -2147483647 -2147483647 -2147483647 -2147483647 -2147483647 -2147483647 -2147483647 -2147483647 -2147483647 -2147483647 -2147483647 -2147483647 -2147483647 -2147483647 -2147483647 -2147483647 -2147483647 -2147483647 -2147483647 -2147483647 -2147483647 -2147483647 -2147483647 -2147483647 -2147483647 -2147483647 -2147483647 -2147483647 -2147483647 -2147483647 -2147483647 -2147483647 -2147483647 -2147483647 -2147483647 -2147483647 -2147483647 -2147483647 -2147483647 -2147483647 -2147483647 -2147483647 -2147483647 -2147483647 -2147483647 -2147483647 -2147483647 -2147483647 -2147483647 -2147483647 -2147483647 -2147483647 -2147483647 -2147483647 -2147483647 -2147483647 -2147483647 -2147483647 -2147483647 -2147483647 -2147483647 -2147483647 -2147483647 -2147483647 -2147483647 -2147483647 -2147483647 -2147483647 -2147483647 -2147483647 -2147483647 -2147483647 -2147483647 -2147483647 -2147483647 -2147483647 -2147483647 -2147483647 -2147483647 -2147483647 -2147483647 -2147483647 -2147483647 -2147483647 -2147483647 -2147483647 -2147483647 -2147483647 -2147483647 -2147483647 -2147483647 -2147483647 -2147483647 -2147483647 -2147483647 -2147483647 -2147483647 -2147483647 -2147483647 -2147483647 -2147483647 -2147483647 -2147483647 -2147483647 -2147483647 -2147483647 -2147483647 -2147483647 -2147483647 -2147483647 -2147483647 -2147483647 -2147483647 -2147483647 -2147483647 -2147483647 -2147483647 -2147483647 -2147483647 -2147483647 -2147483647 -2147483647 -2147483647 -2147483647 -2147483647 -2147483647 -2147483647 -2147483647 -2147483647 -2147483647 -2147483647 -2147483647 -2147483647 -2147483647 -2147483647 -2147483647 -2147483647 -2147483647 -2147483647 -2147483647 -2147483647 -2147483647 -2147483647 -2147483647 -2147483647 -2147483647 -2147483647 -2147483647 -2147483647 -2147483647 -2147483647 -2147483647 -2147483647 -2147483647 -2147483647 -2147483647 -2147483647 -2147483647 -2147483647 -2147483647 -2147483647 -2147483647 -2147483647 -2147483647 -2147483647 -2147483647 -2147483647 -2147483647 -2147483647 -2147483647 -2147483647 -2147483647 -2147483647 -2147483647 -2147483647 -2147483647 -2147483647 -2147483647 -2147483647 -2147483647 -2147483647 -2147483647 -2147483647 -2147483647 -2147483647 -2147483647 -2147483647 -2147483647 -2147483647 -2147483647 -2147483647 -2147483647 -2147483647 -2147483647 -2147483647 -2147483647 -2147483647 -2147483647 -2147483647 -2147483647 -2147483647 -2147483647
-2147483647 -2147483647 -2147483647 -2147483647 -2147483647 -2147483647 -2147483647 -2147483647 -2147483647 -2147483647 -2147483647 -2147483647 -2147483647 -2147483647 -2147483647 -2147483647 -2147483647 -2147483647 -2147483647 -2147483647 -2147483647 -2147483647 -2147483647 -2147483647 -2147483647 -2147483647 -2147483647 -2147483647 -2147483647 -2147483647 -2147483647 -2147483647 -2147483647 -2147483647 -2147483647 -2147483647 -2147483647 -2147483647 -2147483647 -2147483647 -2147483647 -2147483647 -2147483647 -2147483647 -2147483647 -2147483647 -2147483647 -2147483647 -2147483647 -2147483647 -2147483647 -2147483647 -2147483647 -2147483647 -2147483647 -2147483647 -2147483647 -2147483647 -2147483647 -2147483647 -2147483647 -2147483647 -2147483647 -2147483647 -2147483647 -2147483647 -2147483647 -2147483647 -2147483647 -2147483647 -2147483647 -2147483647 -2147483647 -2147483647 -2147483647 -2147483647 -2147483647 -2147483647 -2147483647 -2147483647 -2147483647 -2147483647 -2147483647 -2147483647 -2147483647 -2147483647 -2147483647 -2147483647 -2147483647 -2147483647 -2147483647 -2147483647 -2147483647 -2147483647 -2147483647 -2147483647 -2147483647 -2147483647 -2147483647 -2147483647 -2147483647 -2147483647 -2147483647 -2147483647 -2147483647 -2147483647 -2147483647 -2147483647 -2147483647 -2147483647 -2147483647 -2147483647 -2147483647 -2147483647 -2147483647 -2147483647 -2147483647 -2147483647 -2147483647 -2147483647 -2147483647 -2147483647 -2147483647 -2147483647 -2147483647 -2147483647 -2147483647 -2147483647 -2147483647 -2147483647 -2147483647 -2147483647 -2147483647 -2147483647 -2147483647 -2147483647 -2147483647 -2147483647 -2147483647 -2147483647 -2147483647 -2147483647 -2147483647 -2147483647 -2147483647 -2147483647 -2147483647 -2147483647 -2147483647 -2147483647 -2147483647 -2147483647 -2147483647 -2147483647 -2147483647 -2147483647 -2147483647 -2147483647 -2147483647 -2147483647 -2147483647 -2147483647 -2147483647 -2147483647 -2147483647 -2147483647 -2147483647 -2147483647 -2147483647 -2147483647 -2147483647 -2147483647 -2147483647 -2147483647 -2147483647 -2147483647 -2147483647 -2147483647 -2147483647 -2147483647 -2147483647 -2147483647 -2147483647 -2147483647 -2147483647 -2147483647 -2147483647 -2147483647 -2147483647 -2147483647 -2147483647 -2147483647 -2147483647 -2147483647 -2147483647 -2147483647 -2147483647 -2147483647 -2147483647 -2147483647 -2147483647 -2147483647 -2147483647 -2147483647 -2147483647 -2147483647 -2147483647 -2147483647 -2147483647 -2147483647 -2147483647 -2147483647 -2147483647 -2147483647 -2147483647 -2147483647 -2147483647 -2147483647 -2147483647 -2147483647 -2147483647 -2147483647 -2147483647 -2147483647 -2147483647 -2147483647 -2147483647 -2147483647 -2147483647 -2147483647 -2147483647 -2147483647 -2147483647 -2147483647 -2147483647 -2147483647 -2147483647 -2147483647 -2147483647 -2147483647
