# Supplementary material for: Catchments catch all in South African coastal lowlands: topography and palaeoclimate restricted gene flow in Nymania capensis (Meliaceae)—a multilocus phylogeographic and distribution modelling approach
Source: PeerJ. 2017 Jan 31;5:e2965. doi: 10.7717/peerj.2965 (PMC5289106; doi:10.7717/peerj.2965)
Supplement: Supplemental Information 2 — See the Readme for file descriptions. This zip file includes all DNA alignments. [file peerj-05-2965-s002.zip › SupplementalInformationFiles/SDM.Data/Current/bio11.mean.t.coldest.quarter.asc]

NCOLS 240 
NROWS 84 
XLLCORNER 20 
YLLCORNER -35 
CELLSIZE 0.0416666666666667 
NODATA_value -2147483647 
97 96 96 96 95 95 98 98 95 94 93 94 95 95 93 93 90 90 87 87 88 89 89 89 89 90 90 91 91 90 89 88 88 90 89 90 90 89 88 87 88 87 87 87 85 86 86 85 85 84 81 80 80 80 79 78 76 73 71 70 70 68 68 75 75 77 76 75 71 66 66 66 69 70 73 75 76 75 74 75 74 74 75 74 73 73 73 72 73 73 70 70 71 73 68 68 68 64 65 66 67 68 67 67 67 69 70 69 69 70 71 71 70 71 76 80 82 82 84 86 89 90 90 89 90 90 89 88 92 93 95 95 94 94 94 90 83 88 88 86 85 82 82 82 84 79 57 58 59 57 59 58 56 62 66 81 83 84 73 77 77 78 83 86 89 86 84 87 77 74 76 92 92 83 90 100 106 106 101 92 89 96 105 114 116 98 99 102 107 117 119 112 104 97 101 117 115 106 112 115 98 99 114 123 123 124 124 126 127 127 124 124 122 121 118 124 125 123 125 133 139 145 147 141 152 162 170 163 160 168 171 172 174 176 -2147483647 -2147483647 -2147483647 -2147483647 -2147483647 -2147483647
94 93 92 92 92 94 96 96 94 92 91 92 93 94 93 92 91 90 88 85 85 86 85 85 87 88 89 90 89 88 87 86 87 87 87 87 87 89 89 87 87 87 86 83 84 86 86 85 84 82 79 78 78 77 78 76 77 75 73 72 71 70 68 73 74 76 76 74 70 67 69 66 67 69 73 75 75 75 74 74 73 72 74 72 74 76 70 67 68 71 68 70 71 70 68 64 62 63 63 63 65 67 65 62 65 68 67 67 63 65 69 71 69 68 77 81 82 84 84 86 89 90 91 91 93 92 92 92 93 93 93 96 95 95 90 89 88 86 86 84 84 82 84 84 84 76 58 56 54 54 56 55 54 60 66 84 85 87 83 76 75 78 81 82 82 93 100 99 96 84 87 93 97 87 86 99 105 104 102 94 88 88 105 116 115 89 101 105 112 108 119 119 118 115 98 122 128 123 127 124 117 104 116 121 121 123 121 124 126 127 128 127 125 122 121 126 128 127 128 130 140 155 160 164 155 155 170 175 168 171 175 176 177 -2147483647 -2147483647 -2147483647 -2147483647 -2147483647 -2147483647 -2147483647
92 89 85 89 91 93 95 95 91 90 89 89 91 92 94 94 92 91 89 89 87 85 83 84 87 88 89 89 89 85 84 83 85 85 86 86 86 88 88 88 87 86 85 84 86 86 85 84 83 82 79 76 75 74 75 75 76 74 73 72 71 69 69 73 74 76 77 76 75 71 72 71 68 72 73 75 73 70 72 76 74 76 77 76 77 79 73 69 70 73 72 76 75 73 68 63 60 62 59 58 63 66 61 59 64 66 63 64 54 61 66 68 66 63 76 75 79 77 77 84 86 89 90 91 94 95 95 95 94 92 96 97 95 94 94 91 88 87 89 87 84 82 86 85 80 73 55 55 59 58 54 50 63 79 84 87 89 91 87 81 68 70 72 78 81 99 104 105 102 90 97 101 97 77 84 89 98 98 107 108 96 89 98 109 115 94 118 118 121 115 115 114 130 126 116 125 128 129 129 127 125 126 124 120 120 121 119 124 126 124 126 129 127 129 127 126 130 132 132 139 143 153 160 163 168 171 170 173 172 173 177 -2147483647 -2147483647 -2147483647 -2147483647 -2147483647 -2147483647 -2147483647 -2147483647 -2147483647
91 85 81 85 86 90 92 95 91 88 88 88 89 90 92 90 91 91 90 89 88 88 87 86 86 86 87 87 87 87 86 84 83 84 85 85 85 87 88 86 87 87 86 86 86 85 83 83 83 81 80 77 76 72 72 73 74 73 71 71 70 68 70 72 75 78 78 79 79 78 75 75 73 73 74 73 70 68 60 77 77 78 80 81 82 81 78 68 67 71 73 77 76 74 71 64 58 58 53 57 61 63 57 61 64 63 61 59 50 56 60 66 67 71 75 73 65 58 60 81 85 85 88 89 91 94 96 96 93 83 97 97 95 93 94 93 91 91 90 87 85 84 88 76 60 54 67 76 80 78 69 70 75 85 82 88 92 92 85 76 75 56 55 72 89 99 102 105 103 101 89 85 110 107 90 99 113 116 118 110 88 86 95 116 117 103 109 124 129 130 125 123 125 131 129 129 129 129 127 129 127 126 123 120 119 119 123 126 125 123 125 130 133 129 126 126 132 135 134 137 145 155 163 164 170 169 174 171 175 179 -2147483647 -2147483647 -2147483647 -2147483647 -2147483647 -2147483647 -2147483647 -2147483647 -2147483647 -2147483647
86 83 76 81 85 89 93 94 93 91 89 87 87 87 88 90 88 90 88 88 87 88 87 87 85 84 83 84 85 85 83 82 83 83 83 85 85 87 86 85 86 87 86 86 86 84 83 81 80 80 79 77 73 70 71 71 73 73 72 71 69 71 74 76 78 80 81 80 81 81 78 77 77 78 73 71 69 64 72 80 81 82 81 83 84 82 79 73 72 73 76 78 76 73 69 64 57 55 48 55 57 59 53 48 54 58 51 50 48 59 55 58 64 67 69 60 44 59 67 80 82 78 76 85 89 90 97 97 93 90 98 98 96 95 94 93 92 91 90 86 85 86 89 81 60 71 73 79 83 78 74 83 88 89 89 87 92 94 89 75 82 90 82 79 73 80 96 98 109 105 90 110 116 118 116 111 115 117 118 107 88 100 98 117 113 102 118 128 130 133 131 131 126 129 132 131 129 130 127 128 125 124 124 121 118 118 122 125 121 122 124 133 135 134 127 131 133 137 143 142 142 146 156 162 170 175 176 -2147483647 -2147483647 -2147483647 -2147483647 -2147483647 -2147483647 -2147483647 -2147483647 -2147483647 -2147483647 -2147483647 -2147483647 -2147483647
82 82 78 80 88 91 89 92 91 89 88 87 83 86 88 88 87 88 89 88 87 86 84 85 85 84 83 82 83 84 82 80 79 81 82 83 86 86 84 83 86 85 84 84 86 84 81 79 79 78 76 75 73 73 75 74 71 70 69 69 67 67 67 74 80 81 83 83 83 82 79 81 79 81 77 75 75 75 76 79 81 83 84 85 85 84 81 78 74 74 79 79 76 74 70 67 60 59 54 51 53 57 53 50 57 58 50 54 48 52 49 49 59 58 56 59 58 57 70 78 75 67 79 89 93 95 96 99 98 98 99 99 97 95 95 92 91 90 87 86 86 89 89 87 70 74 82 84 84 75 79 82 86 92 92 85 88 93 95 93 90 95 85 72 84 90 104 108 108 95 98 113 119 120 115 112 114 118 116 93 99 115 112 118 121 118 130 131 130 132 133 133 132 128 131 132 131 131 129 129 128 124 121 122 119 121 122 123 120 121 123 128 132 142 135 133 136 138 146 152 146 152 157 165 172 171 -2147483647 -2147483647 -2147483647 -2147483647 -2147483647 -2147483647 -2147483647 -2147483647 -2147483647 -2147483647 -2147483647 -2147483647 -2147483647 -2147483647
75 77 80 87 89 88 91 91 90 87 84 83 83 85 87 86 85 86 88 88 88 86 83 82 81 82 82 81 82 82 80 78 78 81 81 84 85 84 84 84 85 84 82 84 84 83 82 82 81 78 77 78 78 77 75 74 70 67 66 67 68 69 72 75 80 81 82 83 85 85 85 84 83 79 76 78 77 73 75 76 79 82 81 84 86 86 84 83 78 81 81 78 77 74 71 69 65 63 58 55 60 65 61 56 65 62 58 65 52 59 70 64 58 54 52 55 67 69 74 76 69 76 83 86 94 97 99 100 99 99 100 99 95 94 93 90 89 88 86 86 87 88 91 90 81 74 78 85 81 81 79 64 79 87 94 84 74 96 100 97 96 99 94 84 86 86 92 97 112 114 115 104 112 118 108 105 111 119 120 96 98 117 120 124 121 129 131 132 132 131 133 135 134 134 133 134 131 133 130 128 130 127 124 126 124 125 124 122 121 123 127 132 141 145 141 136 137 145 145 150 162 160 166 170 174 -2147483647 -2147483647 -2147483647 -2147483647 -2147483647 -2147483647 -2147483647 -2147483647 -2147483647 -2147483647 -2147483647 -2147483647 -2147483647 -2147483647 -2147483647
72 78 80 80 78 86 90 88 90 88 84 81 83 86 85 84 81 83 86 86 85 86 85 82 81 80 81 80 80 79 80 80 79 80 81 83 83 84 83 83 84 84 83 83 81 83 83 83 82 82 80 80 79 77 76 74 70 64 64 65 71 73 74 66 73 80 80 82 83 87 86 86 85 79 77 79 77 75 76 73 78 81 83 85 87 88 87 81 78 83 83 81 77 69 68 68 66 62 53 56 64 70 68 61 63 69 63 70 65 71 76 67 64 62 63 66 58 66 69 76 74 79 87 90 95 97 100 100 101 101 99 97 93 91 92 88 82 84 84 85 87 90 92 92 90 87 74 81 83 80 77 63 83 88 95 94 86 96 102 97 92 99 99 100 93 100 106 104 116 120 119 122 114 118 102 114 117 117 121 109 106 117 122 124 125 130 130 132 134 134 134 135 133 131 131 134 134 133 134 132 132 128 129 129 126 127 126 125 126 126 129 134 135 143 148 145 140 143 154 158 161 165 168 173 175 -2147483647 -2147483647 -2147483647 -2147483647 -2147483647 -2147483647 -2147483647 -2147483647 -2147483647 -2147483647 -2147483647 -2147483647 -2147483647 -2147483647 -2147483647
72 73 76 78 78 85 89 85 87 88 84 79 82 85 83 82 81 82 83 85 83 85 85 85 84 82 80 80 78 78 77 78 77 77 80 81 82 83 82 80 81 81 81 82 81 82 81 82 80 81 79 79 78 77 76 74 72 68 67 70 73 75 73 64 75 81 79 70 72 83 91 86 84 84 84 85 77 80 82 82 77 82 85 87 84 86 88 82 79 82 83 79 77 72 71 65 62 64 58 68 71 73 71 67 67 71 75 79 78 79 78 73 66 68 76 77 71 56 72 83 86 88 90 92 96 97 98 97 100 102 101 100 96 90 89 85 78 79 84 85 88 91 93 93 92 91 90 92 84 77 78 72 78 87 97 98 100 101 101 95 93 101 109 104 101 103 108 102 107 118 120 115 124 126 115 109 115 119 124 117 106 106 115 116 120 127 127 128 132 134 134 132 128 128 133 134 133 132 133 134 133 135 133 134 129 130 126 126 129 131 132 137 141 142 146 148 156 157 156 160 164 169 171 174 -2147483647 -2147483647 -2147483647 -2147483647 -2147483647 -2147483647 -2147483647 -2147483647 -2147483647 -2147483647 -2147483647 -2147483647 -2147483647 -2147483647 -2147483647 -2147483647
70 73 76 83 85 86 86 83 84 87 85 79 81 83 81 79 80 81 82 84 82 83 83 83 83 83 82 81 79 79 77 76 74 76 78 80 81 82 81 80 78 77 79 80 81 82 80 79 79 80 80 76 74 76 77 77 75 71 67 70 73 76 79 81 80 83 74 79 78 78 90 92 87 89 88 82 82 84 84 85 86 86 88 90 89 88 89 87 85 82 83 77 75 75 73 66 67 67 60 69 74 77 77 81 83 80 79 79 82 84 75 67 65 78 82 80 75 59 61 80 86 91 93 93 95 98 99 99 101 103 103 103 102 94 93 89 86 84 85 86 89 91 94 95 95 94 93 94 83 75 84 81 90 93 96 97 100 102 105 104 106 108 111 108 112 109 109 105 105 103 114 113 123 128 128 121 121 128 115 112 111 116 119 122 128 127 130 127 130 133 133 129 128 133 135 135 133 132 133 132 130 133 138 138 134 129 127 127 128 128 132 134 139 140 142 148 155 161 164 164 168 171 173 -2147483647 -2147483647 -2147483647 -2147483647 -2147483647 -2147483647 -2147483647 -2147483647 -2147483647 -2147483647 -2147483647 -2147483647 -2147483647 -2147483647 -2147483647 -2147483647 -2147483647
76 77 76 84 83 80 77 81 82 85 84 81 80 81 79 75 78 78 80 80 81 82 82 82 81 81 81 80 77 76 78 78 76 75 77 78 79 80 80 79 76 75 76 78 80 78 79 78 78 79 79 77 75 77 76 76 73 74 73 73 73 75 78 80 81 84 80 77 82 85 94 96 94 92 86 76 84 89 87 89 91 87 91 92 92 89 90 82 82 83 83 78 79 77 75 73 74 71 60 68 72 75 77 79 85 88 92 95 92 82 80 87 79 79 85 82 74 63 65 80 86 89 90 91 94 96 99 100 100 101 101 102 104 102 95 85 87 88 88 89 90 89 94 97 96 93 95 92 89 74 86 82 93 94 97 99 100 101 103 99 103 104 111 113 113 108 104 103 111 108 110 117 117 122 127 129 130 131 121 122 114 118 119 122 128 131 133 132 129 130 133 126 131 136 136 134 132 133 132 130 130 133 137 141 140 133 133 130 131 132 135 141 143 142 149 146 149 154 160 168 170 172 -2147483647 -2147483647 -2147483647 -2147483647 -2147483647 -2147483647 -2147483647 -2147483647 -2147483647 -2147483647 -2147483647 -2147483647 -2147483647 -2147483647 -2147483647 -2147483647 -2147483647 -2147483647
77 79 80 82 82 79 71 77 81 82 83 76 76 74 76 70 74 76 77 79 79 81 80 80 79 79 79 80 77 78 78 75 73 73 71 75 77 77 78 78 76 74 74 77 78 76 77 76 76 78 75 76 76 76 76 76 74 75 71 69 69 74 77 75 77 79 81 84 87 89 93 98 99 88 86 90 88 93 92 94 95 94 94 93 90 89 88 82 76 84 83 84 83 81 78 75 75 71 66 65 67 69 72 79 83 87 85 95 91 76 80 95 93 79 83 83 69 68 61 79 85 86 89 93 92 92 94 97 99 99 101 103 105 102 95 94 93 87 88 91 93 93 91 96 96 90 96 87 91 89 86 89 91 88 96 99 100 101 103 98 103 102 102 112 112 113 112 111 110 114 109 120 123 125 129 132 132 133 129 124 120 125 127 126 129 130 131 133 131 131 130 127 134 135 135 134 132 132 130 130 132 135 139 142 143 143 144 136 135 137 138 146 150 147 152 154 153 157 162 169 169 -2147483647 -2147483647 -2147483647 -2147483647 -2147483647 -2147483647 -2147483647 -2147483647 -2147483647 -2147483647 -2147483647 -2147483647 -2147483647 -2147483647 -2147483647 -2147483647 -2147483647 -2147483647 -2147483647
85 72 73 76 81 80 72 71 77 81 81 72 73 67 76 76 68 71 72 72 77 79 78 77 76 75 74 78 79 79 77 74 73 71 70 70 73 74 73 74 73 74 74 74 77 76 73 72 76 79 73 75 75 76 76 74 72 71 73 69 66 74 71 65 69 75 76 81 84 86 92 98 100 99 96 93 92 91 96 96 96 96 95 93 89 81 86 80 73 77 79 82 82 78 67 61 71 71 67 66 66 71 74 79 79 81 88 96 87 74 86 98 96 79 78 88 79 79 55 69 82 86 88 92 90 88 88 93 97 100 94 100 105 103 98 97 92 88 90 93 94 96 98 100 100 100 96 94 94 89 90 85 80 90 95 96 97 96 99 104 106 108 108 112 111 116 117 109 113 117 115 118 121 125 127 131 133 133 130 119 116 124 131 132 134 135 132 133 134 133 128 127 130 134 134 131 127 129 129 131 131 133 134 135 135 140 149 144 138 139 143 149 152 149 150 155 160 162 165 169 -2147483647 -2147483647 -2147483647 -2147483647 -2147483647 -2147483647 -2147483647 -2147483647 -2147483647 -2147483647 -2147483647 -2147483647 -2147483647 -2147483647 -2147483647 -2147483647 -2147483647 -2147483647 -2147483647 -2147483647
109 78 80 81 79 69 68 73 80 79 78 66 70 65 65 72 71 64 64 61 70 78 78 75 73 69 73 75 77 77 76 73 71 70 69 68 70 70 70 70 71 73 74 76 78 77 75 76 78 79 75 72 73 75 73 72 64 61 67 68 62 62 62 59 65 78 78 83 87 92 96 99 101 99 96 88 89 90 98 98 99 98 95 92 84 75 78 82 73 67 70 77 78 73 58 59 64 63 65 65 74 82 81 79 91 88 87 98 100 91 95 101 103 95 82 92 89 84 62 61 77 83 81 84 85 86 87 91 96 101 97 103 105 105 103 99 94 89 88 95 98 98 97 99 103 102 100 99 94 86 84 86 80 87 94 92 89 86 98 102 103 108 111 113 112 113 114 117 117 118 118 109 111 122 125 127 133 134 131 120 114 125 129 130 133 134 136 136 132 130 128 128 132 130 131 130 129 127 128 131 132 132 132 132 135 144 149 151 147 144 148 146 152 154 153 157 161 164 168 -2147483647 -2147483647 -2147483647 -2147483647 -2147483647 -2147483647 -2147483647 -2147483647 -2147483647 -2147483647 -2147483647 -2147483647 -2147483647 -2147483647 -2147483647 -2147483647 -2147483647 -2147483647 -2147483647 -2147483647 -2147483647
110 94 80 84 81 73 65 76 78 75 74 71 64 65 60 67 71 67 66 60 68 76 76 75 73 71 72 74 76 74 73 70 68 66 67 68 68 68 69 64 61 69 72 74 75 75 76 77 81 85 74 75 73 73 77 73 58 61 65 66 62 57 55 62 65 95 86 82 86 89 93 96 100 96 95 93 94 96 96 99 100 100 97 94 89 83 83 89 84 70 60 71 76 71 57 60 65 59 49 82 90 87 92 89 95 94 88 103 110 107 104 106 105 101 100 95 85 74 65 68 77 78 75 77 79 83 88 93 97 100 96 102 103 105 104 99 93 91 93 96 100 100 95 97 103 100 99 95 95 93 88 86 77 91 94 91 77 88 92 96 101 105 107 112 113 106 105 113 118 122 123 121 115 114 115 117 126 136 132 128 128 126 122 124 130 133 137 128 129 129 128 133 134 134 133 131 131 129 130 132 132 133 132 134 138 138 142 152 156 156 157 148 151 155 158 161 164 167 -2147483647 -2147483647 -2147483647 -2147483647 -2147483647 -2147483647 -2147483647 -2147483647 -2147483647 -2147483647 -2147483647 -2147483647 -2147483647 -2147483647 -2147483647 -2147483647 -2147483647 -2147483647 -2147483647 -2147483647 -2147483647 -2147483647
112 106 88 91 93 82 71 71 74 78 72 69 63 59 61 59 65 66 60 56 67 73 73 75 74 73 71 73 70 72 69 68 67 65 65 65 66 68 69 62 66 67 65 74 73 74 75 83 89 85 76 76 86 92 78 81 63 62 63 67 64 61 55 70 93 105 102 92 93 99 101 104 104 100 97 97 97 99 99 99 101 101 99 97 92 86 88 91 88 80 65 70 75 73 65 57 57 57 60 81 99 107 110 110 104 99 111 118 115 119 114 110 101 100 90 86 80 69 54 67 73 70 69 71 70 77 87 91 94 95 95 100 100 103 105 103 100 96 100 97 102 103 100 103 105 100 96 89 85 83 87 84 81 76 89 89 86 89 92 95 100 103 106 108 110 99 103 109 111 118 123 124 126 123 126 125 126 135 133 137 137 134 127 128 125 125 134 138 132 130 128 132 133 133 134 133 133 131 132 132 133 133 134 136 136 141 146 146 148 155 158 157 153 156 160 166 168 -2147483647 -2147483647 -2147483647 -2147483647 -2147483647 -2147483647 -2147483647 -2147483647 -2147483647 -2147483647 -2147483647 -2147483647 -2147483647 -2147483647 -2147483647 -2147483647 -2147483647 -2147483647 -2147483647 -2147483647 -2147483647 -2147483647 -2147483647
114 112 103 104 80 81 69 65 72 76 75 69 62 56 57 58 64 68 66 65 66 64 69 72 73 71 69 70 67 71 69 66 65 64 64 65 62 67 71 69 64 62 67 82 89 91 85 82 86 91 91 90 102 102 105 104 76 65 68 68 67 71 78 79 101 110 110 106 106 104 99 102 89 104 86 96 97 98 101 101 102 102 101 100 97 94 96 96 94 90 79 69 70 67 67 48 52 75 88 95 101 108 108 118 114 111 117 122 124 123 108 105 98 91 90 81 68 59 55 67 67 68 58 63 70 79 86 87 91 90 89 94 93 97 104 106 106 101 104 106 106 107 106 106 104 98 90 85 77 87 89 82 77 74 83 81 75 80 82 90 99 101 106 109 108 97 97 105 108 118 122 124 115 117 127 130 130 130 133 139 140 140 137 138 132 135 137 139 133 129 127 130 132 132 134 136 134 132 132 132 133 135 137 140 141 140 146 151 153 154 153 161 160 159 164 166 -2147483647 -2147483647 -2147483647 -2147483647 -2147483647 -2147483647 -2147483647 -2147483647 -2147483647 -2147483647 -2147483647 -2147483647 -2147483647 -2147483647 -2147483647 -2147483647 -2147483647 -2147483647 -2147483647 -2147483647 -2147483647 -2147483647 -2147483647 -2147483647
118 116 116 107 83 73 65 64 73 74 71 70 67 61 59 63 68 64 63 66 66 67 71 72 70 69 67 67 66 68 70 68 67 61 61 62 64 75 84 82 61 65 73 78 88 94 91 87 83 90 97 105 106 109 109 109 90 67 72 60 64 89 95 95 112 112 112 111 108 104 105 106 104 107 104 103 103 101 102 101 100 101 103 103 102 99 98 99 93 91 92 85 63 65 77 88 86 80 79 94 102 104 98 117 122 115 108 113 122 119 113 105 97 90 88 79 71 52 51 56 60 60 53 62 68 78 82 77 83 85 82 86 87 95 99 106 109 107 105 109 107 107 106 100 98 93 87 79 75 79 85 74 69 69 79 73 78 73 84 93 101 103 100 103 105 96 98 97 106 114 116 115 106 110 121 117 121 128 132 140 143 134 143 141 133 138 142 140 134 130 128 132 134 136 137 136 135 135 136 135 137 138 138 140 146 149 149 148 150 155 158 158 161 163 165 -2147483647 -2147483647 -2147483647 -2147483647 -2147483647 -2147483647 -2147483647 -2147483647 -2147483647 -2147483647 -2147483647 -2147483647 -2147483647 -2147483647 -2147483647 -2147483647 -2147483647 -2147483647 -2147483647 -2147483647 -2147483647 -2147483647 -2147483647 -2147483647 -2147483647
120 118 116 106 84 80 57 65 72 69 65 65 62 60 59 59 63 61 58 58 66 69 69 71 69 66 63 61 61 65 66 66 67 67 65 62 64 68 85 88 86 88 94 88 77 83 94 94 84 97 103 108 110 111 112 112 111 107 100 75 80 106 101 115 116 114 114 111 106 103 107 108 108 108 107 106 105 101 101 90 97 101 103 104 103 101 101 101 101 97 92 73 68 73 89 95 108 108 99 97 106 114 106 115 123 124 112 108 118 124 111 95 89 87 84 91 95 83 76 70 69 59 58 62 69 70 78 71 74 76 78 70 84 89 91 100 108 111 111 109 102 96 96 89 91 89 79 72 69 77 82 78 67 65 67 65 69 70 76 94 97 94 93 92 101 93 92 98 106 104 101 106 107 112 112 113 123 131 129 130 138 130 139 144 145 138 143 139 138 134 131 133 134 135 137 139 137 138 139 139 139 141 142 142 143 148 153 152 154 155 160 160 163 165 -2147483647 -2147483647 -2147483647 -2147483647 -2147483647 -2147483647 -2147483647 -2147483647 -2147483647 -2147483647 -2147483647 -2147483647 -2147483647 -2147483647 -2147483647 -2147483647 -2147483647 -2147483647 -2147483647 -2147483647 -2147483647 -2147483647 -2147483647 -2147483647 -2147483647 -2147483647
120 119 118 114 98 77 69 75 64 67 54 57 58 61 62 63 61 55 54 58 63 67 66 69 67 60 56 54 56 61 62 62 65 66 62 58 60 70 85 92 95 99 102 102 99 101 91 102 101 98 103 110 113 113 114 115 114 108 95 101 108 119 120 119 118 116 115 112 105 104 104 104 106 109 109 108 106 103 103 90 95 101 99 106 106 104 104 103 103 101 94 82 78 72 100 107 112 114 99 91 90 112 119 123 124 125 128 127 127 128 123 107 109 100 96 101 93 90 99 104 90 80 84 70 62 68 71 63 64 71 76 82 80 80 84 96 108 113 112 109 107 94 86 77 81 82 80 83 72 70 72 79 74 67 57 63 67 67 69 91 92 81 86 90 96 94 88 93 93 90 92 107 110 113 122 124 130 124 119 117 132 129 138 140 143 142 144 145 143 137 138 135 136 138 139 141 139 137 140 142 142 141 144 147 149 147 149 155 156 158 163 163 166 -2147483647 -2147483647 -2147483647 -2147483647 -2147483647 -2147483647 -2147483647 -2147483647 -2147483647 -2147483647 -2147483647 -2147483647 -2147483647 -2147483647 -2147483647 -2147483647 -2147483647 -2147483647 -2147483647 -2147483647 -2147483647 -2147483647 -2147483647 -2147483647 -2147483647 -2147483647 -2147483647
120 119 118 116 113 100 94 99 73 67 58 53 56 57 55 56 59 54 52 55 62 61 61 66 67 61 55 54 56 59 56 59 62 62 65 79 76 87 88 94 97 100 103 104 103 105 105 108 109 110 112 113 114 115 115 115 116 117 115 113 116 121 121 120 118 117 116 115 113 112 110 111 111 110 110 109 108 106 105 102 95 98 101 104 107 106 105 105 104 102 99 90 79 77 104 112 114 116 112 103 106 119 118 122 124 126 128 129 129 129 126 122 114 101 102 100 114 106 96 87 87 89 100 85 74 65 67 73 76 82 89 91 87 92 103 105 113 115 108 104 106 98 77 71 81 89 90 80 69 66 69 69 71 51 61 65 66 66 70 86 89 72 81 82 86 94 93 87 89 94 103 103 104 107 118 122 119 121 114 118 128 127 131 136 138 147 142 145 148 144 141 137 136 139 141 141 142 139 140 140 144 147 146 148 151 151 152 157 159 159 164 166 -2147483647 -2147483647 -2147483647 -2147483647 -2147483647 -2147483647 -2147483647 -2147483647 -2147483647 -2147483647 -2147483647 -2147483647 -2147483647 -2147483647 -2147483647 -2147483647 -2147483647 -2147483647 -2147483647 -2147483647 -2147483647 -2147483647 -2147483647 -2147483647 -2147483647 -2147483647 -2147483647 -2147483647
120 119 119 118 116 113 110 102 74 68 66 57 57 48 49 56 57 58 55 55 61 62 64 67 65 65 62 58 54 55 54 63 66 76 84 91 95 96 94 93 99 102 105 106 105 107 109 110 111 112 113 114 115 116 116 115 117 118 119 120 121 121 121 120 118 117 116 116 115 115 113 113 112 111 110 109 108 108 107 106 105 102 105 100 108 107 107 106 106 105 103 92 84 96 109 113 116 118 119 120 122 124 125 124 122 126 128 130 129 128 126 123 104 111 117 113 118 103 95 104 103 90 112 106 78 74 85 90 83 79 92 92 87 85 94 109 114 116 109 111 106 96 81 82 82 95 93 88 80 88 86 77 80 71 71 80 85 69 69 82 82 80 79 84 84 89 92 84 89 94 99 97 100 106 117 113 111 111 108 116 123 125 130 134 139 145 149 151 151 151 143 140 138 139 142 145 142 140 141 143 143 147 153 154 153 154 154 158 161 163 165 -2147483647 -2147483647 -2147483647 -2147483647 -2147483647 -2147483647 -2147483647 -2147483647 -2147483647 -2147483647 -2147483647 -2147483647 -2147483647 -2147483647 -2147483647 -2147483647 -2147483647 -2147483647 -2147483647 -2147483647 -2147483647 -2147483647 -2147483647 -2147483647 -2147483647 -2147483647 -2147483647 -2147483647 -2147483647
118 116 117 118 117 115 112 95 75 67 64 61 56 53 52 55 54 54 55 58 58 61 63 64 64 64 63 61 51 50 55 75 85 88 93 94 96 98 100 100 102 105 107 108 108 109 109 111 112 112 113 114 115 116 116 116 118 119 119 121 121 121 120 118 118 117 116 116 116 115 114 113 112 111 110 110 109 108 107 107 107 108 108 108 109 108 108 108 107 107 106 106 106 106 112 114 116 118 119 121 122 123 124 126 127 128 129 130 129 128 127 126 123 122 122 122 120 118 117 117 109 107 115 112 95 66 77 86 93 80 92 91 91 89 82 103 110 116 116 105 96 86 97 80 88 104 96 85 90 95 91 88 97 99 96 95 91 78 89 79 98 94 84 81 84 84 90 85 87 92 98 95 100 106 113 111 111 117 123 126 128 133 134 133 134 140 141 140 145 149 146 142 143 142 146 147 144 142 142 146 148 147 149 149 151 155 157 160 163 -2147483647 -2147483647 -2147483647 -2147483647 -2147483647 -2147483647 -2147483647 -2147483647 -2147483647 -2147483647 -2147483647 -2147483647 -2147483647 -2147483647 -2147483647 -2147483647 -2147483647 -2147483647 -2147483647 -2147483647 -2147483647 -2147483647 -2147483647 -2147483647 -2147483647 -2147483647 -2147483647 -2147483647 -2147483647 -2147483647 -2147483647
117 113 101 115 117 116 113 106 93 70 64 61 56 56 54 53 53 54 53 57 58 62 63 61 62 61 63 64 64 64 76 85 87 91 94 96 98 100 101 103 104 106 107 109 109 109 110 111 113 113 114 115 115 116 116 118 119 120 120 118 119 118 117 117 117 117 116 115 115 115 115 113 112 111 109 109 108 108 108 108 108 108 108 108 109 109 109 109 108 108 108 109 110 112 114 115 116 117 119 120 121 119 112 117 122 123 125 129 129 128 128 128 127 125 124 123 122 118 120 120 118 114 118 117 112 92 79 91 88 97 94 91 93 86 91 95 98 108 118 114 103 93 97 98 109 104 93 82 94 105 101 96 107 109 108 106 103 100 82 94 106 114 96 97 79 71 87 84 84 92 95 94 102 104 107 109 109 116 127 133 134 133 137 138 137 139 144 147 147 149 152 151 147 145 146 150 148 146 143 146 150 148 152 153 155 158 160 162 -2147483647 -2147483647 -2147483647 -2147483647 -2147483647 -2147483647 -2147483647 -2147483647 -2147483647 -2147483647 -2147483647 -2147483647 -2147483647 -2147483647 -2147483647 -2147483647 -2147483647 -2147483647 -2147483647 -2147483647 -2147483647 -2147483647 -2147483647 -2147483647 -2147483647 -2147483647 -2147483647 -2147483647 -2147483647 -2147483647 -2147483647 -2147483647
113 112 98 104 110 114 114 110 96 77 64 61 58 56 54 54 54 54 57 58 60 63 62 61 59 58 60 65 75 82 83 90 88 91 94 96 98 101 102 104 105 107 107 109 109 110 111 112 114 114 114 115 115 116 117 118 119 119 119 119 118 117 116 116 116 116 116 115 115 114 114 113 113 111 109 108 107 107 108 108 108 109 109 109 110 110 109 109 109 109 109 109 110 112 113 115 115 116 118 119 119 119 115 110 111 113 123 129 129 129 129 128 127 126 125 124 124 123 122 121 119 116 119 119 112 89 80 87 88 95 103 100 93 92 101 104 107 114 118 115 108 108 109 114 111 98 91 88 93 104 107 110 113 108 101 96 96 90 98 115 123 119 117 107 85 76 86 84 83 86 88 92 97 100 105 100 106 113 126 132 134 136 138 140 140 142 143 142 143 144 146 152 151 152 154 153 155 149 147 147 152 152 155 157 158 160 162 -2147483647 -2147483647 -2147483647 -2147483647 -2147483647 -2147483647 -2147483647 -2147483647 -2147483647 -2147483647 -2147483647 -2147483647 -2147483647 -2147483647 -2147483647 -2147483647 -2147483647 -2147483647 -2147483647 -2147483647 -2147483647 -2147483647 -2147483647 -2147483647 -2147483647 -2147483647 -2147483647 -2147483647 -2147483647 -2147483647 -2147483647 -2147483647 -2147483647
101 107 96 103 107 111 110 107 100 92 82 79 80 71 63 54 54 55 55 56 58 59 57 57 58 55 54 67 82 88 93 95 94 96 96 96 98 100 102 104 106 107 108 109 110 111 111 112 114 114 114 115 116 117 118 118 118 118 117 116 115 114 114 115 115 115 115 115 115 114 114 113 112 111 110 109 108 108 107 107 108 109 109 110 110 110 110 110 110 109 109 109 109 110 112 113 113 115 117 118 118 119 119 119 118 119 125 128 129 130 130 129 128 126 125 125 124 124 123 121 120 120 121 121 116 109 107 83 85 93 106 100 90 89 93 100 106 111 123 112 114 123 120 117 107 93 89 101 104 107 114 114 113 107 102 104 101 107 114 122 129 123 121 114 108 91 82 87 84 80 88 95 90 93 98 114 127 129 131 134 135 135 138 138 139 140 138 140 140 140 142 142 144 146 149 151 156 152 150 151 152 155 157 159 161 162 -2147483647 -2147483647 -2147483647 -2147483647 -2147483647 -2147483647 -2147483647 -2147483647 -2147483647 -2147483647 -2147483647 -2147483647 -2147483647 -2147483647 -2147483647 -2147483647 -2147483647 -2147483647 -2147483647 -2147483647 -2147483647 -2147483647 -2147483647 -2147483647 -2147483647 -2147483647 -2147483647 -2147483647 -2147483647 -2147483647 -2147483647 -2147483647 -2147483647 -2147483647
95 103 101 94 106 105 105 109 103 103 98 97 91 81 65 54 54 53 53 53 55 55 54 56 58 56 57 69 86 92 95 97 98 99 97 97 99 99 100 102 103 106 108 110 110 112 112 113 114 114 114 116 116 117 117 117 116 117 117 116 115 114 113 113 114 114 114 115 115 114 114 113 113 112 111 110 109 108 107 106 107 107 108 109 110 111 111 111 110 110 110 109 109 110 110 111 112 113 116 117 118 120 120 121 122 123 126 127 128 129 130 129 128 127 126 126 125 123 122 120 119 120 121 123 122 120 116 99 86 95 104 102 96 91 91 102 111 120 123 114 125 126 119 112 110 101 94 98 105 117 120 120 110 112 107 105 110 117 112 124 127 121 116 111 92 97 106 91 81 107 116 117 120 115 112 121 127 130 132 132 133 135 135 136 136 136 137 139 139 142 141 142 145 149 151 150 150 153 155 152 154 156 159 161 161 -2147483647 -2147483647 -2147483647 -2147483647 -2147483647 -2147483647 -2147483647 -2147483647 -2147483647 -2147483647 -2147483647 -2147483647 -2147483647 -2147483647 -2147483647 -2147483647 -2147483647 -2147483647 -2147483647 -2147483647 -2147483647 -2147483647 -2147483647 -2147483647 -2147483647 -2147483647 -2147483647 -2147483647 -2147483647 -2147483647 -2147483647 -2147483647 -2147483647 -2147483647 -2147483647
102 107 105 95 98 104 102 103 107 106 103 94 88 82 74 76 69 53 51 50 51 53 53 56 53 53 60 75 83 92 96 98 99 100 99 99 99 99 98 100 103 104 107 109 110 112 112 113 114 114 115 116 116 115 115 115 114 114 114 115 114 114 113 112 113 113 113 113 113 114 114 113 113 112 111 110 109 108 107 107 107 108 109 109 110 110 111 110 110 109 109 108 108 107 107 108 110 111 115 117 118 120 121 122 122 124 125 125 126 128 129 129 128 127 126 124 123 122 121 120 119 120 120 123 124 122 118 106 86 104 112 99 94 88 87 99 105 119 125 126 128 128 125 120 111 98 108 118 118 115 125 120 119 116 109 105 120 120 114 127 130 121 106 106 114 119 124 107 98 106 124 122 128 120 109 120 126 127 128 129 132 134 138 140 140 138 140 142 144 146 143 142 145 146 146 148 149 150 152 156 158 159 161 -2147483647 -2147483647 -2147483647 -2147483647 -2147483647 -2147483647 -2147483647 -2147483647 -2147483647 -2147483647 -2147483647 -2147483647 -2147483647 -2147483647 -2147483647 -2147483647 -2147483647 -2147483647 -2147483647 -2147483647 -2147483647 -2147483647 -2147483647 -2147483647 -2147483647 -2147483647 -2147483647 -2147483647 -2147483647 -2147483647 -2147483647 -2147483647 -2147483647 -2147483647 -2147483647 -2147483647 -2147483647
109 108 105 100 93 100 98 95 105 105 103 99 97 94 89 86 78 62 60 57 63 68 70 69 62 65 67 69 83 93 96 98 100 101 101 102 100 98 98 100 102 104 106 108 110 112 112 114 113 114 115 115 115 114 114 113 112 111 111 111 112 112 111 111 111 112 112 112 112 112 113 113 113 113 112 111 110 109 108 108 108 108 109 110 111 111 110 110 109 109 108 107 107 106 105 106 106 110 114 115 116 118 120 121 122 123 124 125 127 128 129 129 127 126 123 122 121 121 121 120 119 120 122 123 125 123 120 116 107 113 115 105 87 88 90 105 103 111 116 123 127 121 116 118 118 120 120 119 121 125 127 127 122 112 108 107 121 130 128 126 124 126 120 109 125 128 125 124 121 119 128 130 126 116 107 125 127 130 129 132 133 135 138 139 141 142 142 144 145 149 147 147 147 151 150 152 152 154 155 156 159 161 -2147483647 -2147483647 -2147483647 -2147483647 -2147483647 -2147483647 -2147483647 -2147483647 -2147483647 -2147483647 -2147483647 -2147483647 -2147483647 -2147483647 -2147483647 -2147483647 -2147483647 -2147483647 -2147483647 -2147483647 -2147483647 -2147483647 -2147483647 -2147483647 -2147483647 -2147483647 -2147483647 -2147483647 -2147483647 -2147483647 -2147483647 -2147483647 -2147483647 -2147483647 -2147483647 -2147483647 -2147483647 -2147483647
106 105 100 95 90 95 93 96 102 100 102 100 98 90 85 76 68 70 73 69 70 74 77 76 73 75 73 71 85 93 95 98 101 102 101 103 101 100 100 99 101 104 105 107 108 110 112 114 114 114 114 113 113 112 112 112 111 111 110 109 109 108 108 109 110 110 111 111 112 111 112 112 112 112 112 111 110 110 109 109 109 108 109 109 110 111 111 110 108 108 107 106 105 104 105 107 108 110 111 112 113 116 118 119 120 121 123 124 126 128 129 129 127 125 120 119 121 122 121 119 117 119 122 124 126 125 123 111 108 114 118 120 120 124 125 123 108 108 116 130 128 115 116 121 123 123 124 122 118 121 127 128 124 116 113 118 124 129 128 127 123 121 120 124 130 127 125 120 131 120 131 127 126 108 122 129 136 135 137 137 137 137 139 139 141 143 145 146 145 147 151 151 149 150 154 152 154 155 157 158 161 -2147483647 -2147483647 -2147483647 -2147483647 -2147483647 -2147483647 -2147483647 -2147483647 -2147483647 -2147483647 -2147483647 -2147483647 -2147483647 -2147483647 -2147483647 -2147483647 -2147483647 -2147483647 -2147483647 -2147483647 -2147483647 -2147483647 -2147483647 -2147483647 -2147483647 -2147483647 -2147483647 -2147483647 -2147483647 -2147483647 -2147483647 -2147483647 -2147483647 -2147483647 -2147483647 -2147483647 -2147483647 -2147483647 -2147483647
97 97 101 100 90 89 87 88 97 95 99 97 95 92 84 72 74 72 75 69 74 74 80 80 80 78 73 76 77 88 94 96 99 103 102 104 102 102 101 99 100 103 105 107 109 110 111 114 113 112 112 112 112 112 111 110 110 109 109 108 107 105 105 107 108 109 109 110 110 111 111 111 112 112 112 111 110 110 109 110 110 109 109 110 110 111 111 110 108 107 105 104 104 104 106 108 109 107 108 108 110 111 113 115 116 117 119 121 123 126 127 129 127 123 115 115 119 122 122 119 116 118 120 123 125 126 122 113 106 113 114 118 120 125 127 126 129 129 130 130 126 118 116 119 121 124 125 123 124 125 125 126 124 122 123 123 125 130 134 135 126 127 125 129 132 129 128 131 135 134 131 128 126 119 131 136 139 140 137 139 139 141 143 142 142 144 146 148 149 148 148 152 150 152 153 155 157 157 159 -2147483647 -2147483647 -2147483647 -2147483647 -2147483647 -2147483647 -2147483647 -2147483647 -2147483647 -2147483647 -2147483647 -2147483647 -2147483647 -2147483647 -2147483647 -2147483647 -2147483647 -2147483647 -2147483647 -2147483647 -2147483647 -2147483647 -2147483647 -2147483647 -2147483647 -2147483647 -2147483647 -2147483647 -2147483647 -2147483647 -2147483647 -2147483647 -2147483647 -2147483647 -2147483647 -2147483647 -2147483647 -2147483647 -2147483647 -2147483647 -2147483647
103 104 100 94 93 89 84 83 89 91 94 92 89 90 80 76 76 75 77 79 78 78 80 83 81 78 80 76 73 87 92 96 100 102 104 105 104 103 101 101 101 102 105 106 108 110 112 114 112 112 111 110 110 109 109 108 107 106 106 104 104 103 104 106 107 107 108 108 109 110 110 111 111 112 112 111 111 110 110 110 109 108 109 110 111 111 110 109 108 106 106 107 107 107 107 109 111 109 108 110 111 113 113 112 109 110 110 113 120 125 127 129 128 124 119 119 121 125 122 118 119 120 120 119 124 126 121 115 109 114 115 115 119 123 128 126 127 129 131 131 129 125 121 122 124 125 126 126 125 129 130 127 120 121 125 125 128 130 134 135 133 133 130 129 132 133 131 136 137 133 128 125 130 134 136 138 139 139 137 139 140 143 144 146 145 145 146 148 151 152 149 153 153 154 157 157 -2147483647 -2147483647 -2147483647 -2147483647 -2147483647 -2147483647 -2147483647 -2147483647 -2147483647 -2147483647 -2147483647 -2147483647 -2147483647 -2147483647 -2147483647 -2147483647 -2147483647 -2147483647 -2147483647 -2147483647 -2147483647 -2147483647 -2147483647 -2147483647 -2147483647 -2147483647 -2147483647 -2147483647 -2147483647 -2147483647 -2147483647 -2147483647 -2147483647 -2147483647 -2147483647 -2147483647 -2147483647 -2147483647 -2147483647 -2147483647 -2147483647 -2147483647 -2147483647 -2147483647
105 102 101 99 95 88 81 77 78 86 88 87 83 83 77 77 79 81 82 81 82 86 85 86 84 82 82 78 78 89 93 96 99 101 104 106 104 103 101 102 101 101 104 106 108 109 112 113 112 112 111 110 109 108 107 105 103 102 102 102 101 101 102 104 104 105 105 107 107 108 109 109 110 110 111 112 111 111 110 110 109 109 109 110 111 111 110 109 108 107 107 108 110 110 110 111 112 110 110 112 114 115 116 115 114 115 114 112 120 123 126 129 127 121 120 121 124 125 123 119 121 122 121 120 125 125 121 121 115 117 115 113 120 124 128 127 124 126 128 131 128 124 121 121 121 122 125 128 129 130 130 130 130 128 130 127 126 129 131 137 135 137 133 131 134 136 133 137 135 134 133 131 132 134 136 138 139 140 138 139 139 141 142 145 147 150 151 149 150 152 153 153 154 155 155 -2147483647 -2147483647 -2147483647 -2147483647 -2147483647 -2147483647 -2147483647 -2147483647 -2147483647 -2147483647 -2147483647 -2147483647 -2147483647 -2147483647 -2147483647 -2147483647 -2147483647 -2147483647 -2147483647 -2147483647 -2147483647 -2147483647 -2147483647 -2147483647 -2147483647 -2147483647 -2147483647 -2147483647 -2147483647 -2147483647 -2147483647 -2147483647 -2147483647 -2147483647 -2147483647 -2147483647 -2147483647 -2147483647 -2147483647 -2147483647 -2147483647 -2147483647 -2147483647 -2147483647 -2147483647
103 98 93 93 94 91 87 83 77 79 82 81 75 78 81 81 82 83 83 81 79 82 86 89 83 82 81 79 77 88 93 97 100 102 105 107 106 103 103 103 102 102 102 104 107 109 111 113 113 111 110 110 109 108 107 105 103 102 101 98 97 98 100 101 102 103 104 105 105 106 107 108 109 110 110 110 111 111 111 111 110 110 110 110 111 111 110 108 106 104 105 108 110 112 112 113 112 112 113 115 116 117 118 118 119 120 119 118 124 124 124 127 127 122 122 118 121 125 119 115 116 123 120 119 125 126 124 122 117 119 118 119 116 120 125 127 122 125 129 131 128 125 118 118 120 120 123 126 127 129 131 132 133 133 134 129 131 130 133 136 139 139 134 132 133 136 137 137 136 133 132 134 136 134 133 135 138 141 142 141 140 141 142 143 146 149 153 153 152 153 153 154 154 155 156 -2147483647 -2147483647 -2147483647 -2147483647 -2147483647 -2147483647 -2147483647 -2147483647 -2147483647 -2147483647 -2147483647 -2147483647 -2147483647 -2147483647 -2147483647 -2147483647 -2147483647 -2147483647 -2147483647 -2147483647 -2147483647 -2147483647 -2147483647 -2147483647 -2147483647 -2147483647 -2147483647 -2147483647 -2147483647 -2147483647 -2147483647 -2147483647 -2147483647 -2147483647 -2147483647 -2147483647 -2147483647 -2147483647 -2147483647 -2147483647 -2147483647 -2147483647 -2147483647 -2147483647 -2147483647
100 97 91 85 92 92 89 86 84 78 70 73 69 74 78 80 82 85 87 87 85 82 86 90 81 76 75 71 76 83 88 94 99 102 105 108 106 105 104 103 102 102 101 103 104 107 110 113 112 111 110 109 107 107 105 104 102 101 100 98 96 96 97 98 99 100 101 102 103 104 105 106 107 108 109 109 110 110 111 111 110 111 111 110 111 111 109 105 100 97 102 107 110 113 113 113 112 112 114 115 117 119 118 119 122 123 122 124 127 128 128 130 129 127 127 125 121 125 118 119 119 123 119 118 124 123 118 115 114 118 120 122 122 124 126 128 126 122 125 130 128 123 119 120 124 125 122 122 123 124 125 126 128 131 134 131 135 131 128 130 136 139 140 134 133 137 139 135 135 136 137 139 137 134 134 136 137 140 142 143 144 147 145 148 148 150 150 153 154 154 153 154 155 156 -2147483647 -2147483647 -2147483647 -2147483647 -2147483647 -2147483647 -2147483647 -2147483647 -2147483647 -2147483647 -2147483647 -2147483647 -2147483647 -2147483647 -2147483647 -2147483647 -2147483647 -2147483647 -2147483647 -2147483647 -2147483647 -2147483647 -2147483647 -2147483647 -2147483647 -2147483647 -2147483647 -2147483647 -2147483647 -2147483647 -2147483647 -2147483647 -2147483647 -2147483647 -2147483647 -2147483647 -2147483647 -2147483647 -2147483647 -2147483647 -2147483647 -2147483647 -2147483647 -2147483647 -2147483647 -2147483647
106 104 101 100 97 93 91 89 85 77 73 67 70 74 76 77 78 82 84 89 90 86 89 91 88 85 82 82 88 90 92 96 100 103 107 109 107 107 104 103 104 101 100 103 103 106 109 112 112 110 108 106 105 102 100 98 96 95 95 96 96 97 97 98 100 101 100 100 100 101 103 104 105 106 107 108 108 109 109 110 110 111 110 111 111 110 109 107 104 101 104 108 111 113 114 113 111 111 112 115 117 119 120 120 121 122 124 125 126 127 128 129 129 130 130 130 129 130 128 127 126 127 127 127 126 123 122 122 119 118 120 123 120 124 123 127 127 124 126 130 131 129 125 125 126 128 123 121 121 120 121 123 126 129 133 136 137 138 137 131 134 141 141 134 135 139 141 136 137 138 141 142 140 140 136 136 137 138 140 142 144 146 148 151 152 154 154 154 154 153 153 154 156 -2147483647 -2147483647 -2147483647 -2147483647 -2147483647 -2147483647 -2147483647 -2147483647 -2147483647 -2147483647 -2147483647 -2147483647 -2147483647 -2147483647 -2147483647 -2147483647 -2147483647 -2147483647 -2147483647 -2147483647 -2147483647 -2147483647 -2147483647 -2147483647 -2147483647 -2147483647 -2147483647 -2147483647 -2147483647 -2147483647 -2147483647 -2147483647 -2147483647 -2147483647 -2147483647 -2147483647 -2147483647 -2147483647 -2147483647 -2147483647 -2147483647 -2147483647 -2147483647 -2147483647 -2147483647 -2147483647 -2147483647
106 105 104 103 100 95 94 89 81 74 78 76 73 76 78 81 81 85 88 87 93 89 93 90 86 83 79 81 87 91 95 97 98 102 105 109 110 108 107 106 106 105 104 105 106 108 110 113 111 107 104 102 101 99 98 96 94 95 96 97 97 98 98 98 100 102 101 101 101 101 101 103 105 105 105 106 106 107 107 108 109 110 111 111 110 108 106 104 102 103 106 110 112 114 114 112 108 108 110 113 116 118 119 121 121 121 122 123 125 125 126 127 127 128 128 129 129 128 129 128 127 128 128 128 126 126 125 124 123 123 123 123 125 126 127 128 129 128 128 128 130 131 129 129 131 129 129 129 131 129 128 127 126 127 128 129 129 133 139 141 138 139 143 143 139 136 139 143 141 143 144 145 145 142 139 140 142 142 144 144 146 147 147 150 152 152 154 156 155 153 154 -2147483647 -2147483647 -2147483647 -2147483647 -2147483647 -2147483647 -2147483647 -2147483647 -2147483647 -2147483647 -2147483647 -2147483647 -2147483647 -2147483647 -2147483647 -2147483647 -2147483647 -2147483647 -2147483647 -2147483647 -2147483647 -2147483647 -2147483647 -2147483647 -2147483647 -2147483647 -2147483647 -2147483647 -2147483647 -2147483647 -2147483647 -2147483647 -2147483647 -2147483647 -2147483647 -2147483647 -2147483647 -2147483647 -2147483647 -2147483647 -2147483647 -2147483647 -2147483647 -2147483647 -2147483647 -2147483647 -2147483647 -2147483647 -2147483647
105 104 104 103 102 100 93 87 83 84 80 85 79 82 84 83 86 88 91 93 96 96 91 89 89 85 84 86 90 93 98 100 101 103 105 108 111 112 110 108 108 106 107 107 108 110 113 112 110 107 104 102 99 97 97 97 97 96 97 98 99 99 98 98 99 101 104 103 103 103 103 102 102 103 103 103 103 103 105 107 108 109 110 110 104 99 97 92 88 86 95 100 106 113 114 112 108 107 110 113 116 119 120 121 121 120 120 122 123 124 125 126 127 126 126 126 128 128 128 128 127 128 128 127 127 126 127 127 127 127 127 126 126 126 127 128 129 129 130 129 130 131 132 133 132 133 133 134 135 136 135 136 135 134 131 129 129 132 138 143 140 141 142 145 146 140 135 137 141 144 142 143 145 147 146 146 142 145 149 150 149 150 149 151 155 155 156 155 154 154 -2147483647 -2147483647 -2147483647 -2147483647 -2147483647 -2147483647 -2147483647 -2147483647 -2147483647 -2147483647 -2147483647 -2147483647 -2147483647 -2147483647 -2147483647 -2147483647 -2147483647 -2147483647 -2147483647 -2147483647 -2147483647 -2147483647 -2147483647 -2147483647 -2147483647 -2147483647 -2147483647 -2147483647 -2147483647 -2147483647 -2147483647 -2147483647 -2147483647 -2147483647 -2147483647 -2147483647 -2147483647 -2147483647 -2147483647 -2147483647 -2147483647 -2147483647 -2147483647 -2147483647 -2147483647 -2147483647 -2147483647 -2147483647 -2147483647 -2147483647
104 101 101 101 101 101 99 96 93 91 90 89 86 88 90 91 92 93 94 92 96 97 93 94 94 93 92 91 92 95 98 100 102 103 104 106 109 113 112 111 109 108 109 110 110 111 114 110 107 105 103 101 98 98 99 99 99 99 98 98 100 99 99 99 100 102 103 104 105 105 105 104 102 101 101 101 100 102 104 105 106 108 108 108 108 108 103 96 92 93 99 104 102 110 105 98 101 104 112 115 117 119 121 122 121 120 118 119 120 122 123 124 125 126 126 126 126 126 127 127 127 127 127 127 127 128 128 128 128 128 127 127 126 125 126 127 128 129 128 128 127 130 131 132 133 133 134 133 133 134 135 136 138 139 140 138 140 141 143 143 139 139 142 144 149 143 137 139 137 138 137 139 143 145 146 151 151 148 148 152 154 153 152 154 154 156 156 156 -2147483647 -2147483647 -2147483647 -2147483647 -2147483647 -2147483647 -2147483647 -2147483647 -2147483647 -2147483647 -2147483647 -2147483647 -2147483647 -2147483647 -2147483647 -2147483647 -2147483647 -2147483647 -2147483647 -2147483647 -2147483647 -2147483647 -2147483647 -2147483647 -2147483647 -2147483647 -2147483647 -2147483647 -2147483647 -2147483647 -2147483647 -2147483647 -2147483647 -2147483647 -2147483647 -2147483647 -2147483647 -2147483647 -2147483647 -2147483647 -2147483647 -2147483647 -2147483647 -2147483647 -2147483647 -2147483647 -2147483647 -2147483647 -2147483647 -2147483647 -2147483647 -2147483647
100 98 97 97 97 98 97 97 96 94 93 91 88 89 90 92 93 94 96 97 98 98 95 97 97 95 92 93 94 94 93 95 98 103 106 108 110 112 114 112 110 109 110 112 112 113 113 110 108 107 105 104 103 102 102 101 103 102 100 99 100 100 100 101 102 102 103 105 106 107 106 106 105 104 104 104 104 104 105 106 106 106 106 102 99 101 110 103 102 102 106 110 113 107 103 106 107 100 102 106 112 118 122 122 121 119 117 114 116 119 120 120 121 123 123 124 124 125 125 125 125 126 125 127 126 126 125 126 127 127 126 125 123 123 123 124 125 125 126 126 128 129 129 127 124 123 124 124 126 127 132 133 137 137 139 139 140 139 142 142 142 142 147 151 151 147 146 146 141 141 139 139 142 143 147 148 151 151 148 150 154 154 154 155 156 157 -2147483647 -2147483647 -2147483647 -2147483647 -2147483647 -2147483647 -2147483647 -2147483647 -2147483647 -2147483647 -2147483647 -2147483647 -2147483647 -2147483647 -2147483647 -2147483647 -2147483647 -2147483647 -2147483647 -2147483647 -2147483647 -2147483647 -2147483647 -2147483647 -2147483647 -2147483647 -2147483647 -2147483647 -2147483647 -2147483647 -2147483647 -2147483647 -2147483647 -2147483647 -2147483647 -2147483647 -2147483647 -2147483647 -2147483647 -2147483647 -2147483647 -2147483647 -2147483647 -2147483647 -2147483647 -2147483647 -2147483647 -2147483647 -2147483647 -2147483647 -2147483647 -2147483647 -2147483647 -2147483647
94 81 80 88 90 93 94 93 92 93 92 89 86 85 86 88 92 95 98 100 101 97 97 100 98 96 95 94 94 94 96 98 101 103 106 108 110 112 115 115 113 112 114 115 114 112 111 109 109 108 107 107 106 106 106 105 104 104 103 102 101 102 103 103 104 104 105 105 106 107 108 107 106 106 106 105 104 105 105 104 102 98 101 102 105 106 109 109 111 110 111 114 115 114 116 114 113 112 116 114 103 117 110 108 114 117 116 115 115 115 116 118 119 120 121 121 121 122 123 122 122 122 123 125 125 125 123 123 122 123 123 123 121 122 124 126 128 129 130 131 131 132 131 128 127 121 118 120 122 120 123 125 127 128 132 136 135 136 140 142 146 149 151 152 153 153 153 151 144 145 140 142 145 147 146 146 149 153 151 150 153 155 155 156 -2147483647 -2147483647 -2147483647 -2147483647 -2147483647 -2147483647 -2147483647 -2147483647 -2147483647 -2147483647 -2147483647 -2147483647 -2147483647 -2147483647 -2147483647 -2147483647 -2147483647 -2147483647 -2147483647 -2147483647 -2147483647 -2147483647 -2147483647 -2147483647 -2147483647 -2147483647 -2147483647 -2147483647 -2147483647 -2147483647 -2147483647 -2147483647 -2147483647 -2147483647 -2147483647 -2147483647 -2147483647 -2147483647 -2147483647 -2147483647 -2147483647 -2147483647 -2147483647 -2147483647 -2147483647 -2147483647 -2147483647 -2147483647 -2147483647 -2147483647 -2147483647 -2147483647 -2147483647 -2147483647 -2147483647 -2147483647
85 87 90 88 82 82 83 83 83 84 82 81 83 87 90 91 93 93 96 97 101 102 101 101 100 98 97 92 86 87 92 95 98 100 101 103 103 108 113 116 114 114 116 114 111 107 107 106 103 102 102 98 96 94 96 98 97 97 99 100 100 101 102 103 104 105 106 106 107 108 109 108 109 109 108 107 105 104 101 95 96 95 94 102 106 107 108 109 110 111 111 113 108 108 105 108 116 116 118 121 123 124 125 121 116 117 112 113 117 115 113 114 116 116 114 115 116 115 117 118 119 117 119 124 123 122 121 119 120 124 123 120 118 115 116 119 122 126 126 128 130 132 132 131 131 125 119 120 122 123 127 129 127 127 128 128 128 128 129 133 140 144 146 147 144 149 152 153 150 145 143 142 145 149 149 147 147 154 154 152 154 155 156 -2147483647 -2147483647 -2147483647 -2147483647 -2147483647 -2147483647 -2147483647 -2147483647 -2147483647 -2147483647 -2147483647 -2147483647 -2147483647 -2147483647 -2147483647 -2147483647 -2147483647 -2147483647 -2147483647 -2147483647 -2147483647 -2147483647 -2147483647 -2147483647 -2147483647 -2147483647 -2147483647 -2147483647 -2147483647 -2147483647 -2147483647 -2147483647 -2147483647 -2147483647 -2147483647 -2147483647 -2147483647 -2147483647 -2147483647 -2147483647 -2147483647 -2147483647 -2147483647 -2147483647 -2147483647 -2147483647 -2147483647 -2147483647 -2147483647 -2147483647 -2147483647 -2147483647 -2147483647 -2147483647 -2147483647 -2147483647 -2147483647
90 94 90 90 90 87 85 85 83 79 76 74 75 75 76 76 78 87 92 94 94 98 101 103 102 99 93 88 84 81 83 88 88 89 87 85 85 96 107 116 114 113 112 106 101 103 99 99 96 96 98 99 97 94 90 92 96 98 98 98 99 98 99 100 101 102 103 104 106 107 107 105 107 109 107 103 106 105 104 102 99 99 102 103 103 102 102 105 105 107 109 111 112 114 115 116 118 113 115 116 116 120 121 125 125 123 120 120 115 110 112 114 116 119 118 116 115 111 110 112 113 114 117 121 119 120 118 116 120 124 117 114 113 116 118 119 115 115 118 121 126 130 132 134 135 132 133 136 136 134 131 130 128 127 128 125 124 125 125 124 124 128 132 136 135 138 142 150 146 145 145 147 144 147 150 149 151 152 154 155 155 -2147483647 -2147483647 -2147483647 -2147483647 -2147483647 -2147483647 -2147483647 -2147483647 -2147483647 -2147483647 -2147483647 -2147483647 -2147483647 -2147483647 -2147483647 -2147483647 -2147483647 -2147483647 -2147483647 -2147483647 -2147483647 -2147483647 -2147483647 -2147483647 -2147483647 -2147483647 -2147483647 -2147483647 -2147483647 -2147483647 -2147483647 -2147483647 -2147483647 -2147483647 -2147483647 -2147483647 -2147483647 -2147483647 -2147483647 -2147483647 -2147483647 -2147483647 -2147483647 -2147483647 -2147483647 -2147483647 -2147483647 -2147483647 -2147483647 -2147483647 -2147483647 -2147483647 -2147483647 -2147483647 -2147483647 -2147483647 -2147483647 -2147483647 -2147483647
96 95 93 92 91 87 85 87 84 80 72 78 79 75 74 73 74 75 77 80 82 88 93 96 97 95 92 81 75 70 66 68 70 76 78 91 100 103 104 105 88 89 85 87 75 78 77 75 77 80 73 71 70 69 64 70 80 85 95 103 105 103 101 98 96 96 97 100 100 103 105 108 109 110 110 110 110 106 104 103 100 98 100 100 99 98 98 101 100 102 105 106 111 113 113 115 117 119 120 120 121 122 123 122 125 122 116 119 117 113 111 113 114 118 114 115 117 116 116 117 119 118 117 116 121 122 127 129 126 127 121 123 121 122 123 128 126 124 125 128 127 124 126 131 131 136 138 135 131 129 129 127 123 123 122 123 126 128 130 134 135 129 131 137 138 140 144 149 148 143 146 149 148 150 152 152 151 153 154 155 -2147483647 -2147483647 -2147483647 -2147483647 -2147483647 -2147483647 -2147483647 -2147483647 -2147483647 -2147483647 -2147483647 -2147483647 -2147483647 -2147483647 -2147483647 -2147483647 -2147483647 -2147483647 -2147483647 -2147483647 -2147483647 -2147483647 -2147483647 -2147483647 -2147483647 -2147483647 -2147483647 -2147483647 -2147483647 -2147483647 -2147483647 -2147483647 -2147483647 -2147483647 -2147483647 -2147483647 -2147483647 -2147483647 -2147483647 -2147483647 -2147483647 -2147483647 -2147483647 -2147483647 -2147483647 -2147483647 -2147483647 -2147483647 -2147483647 -2147483647 -2147483647 -2147483647 -2147483647 -2147483647 -2147483647 -2147483647 -2147483647 -2147483647 -2147483647 -2147483647
96 94 93 94 86 82 83 85 82 78 76 81 82 78 82 85 85 91 92 92 96 98 101 101 94 91 87 85 84 83 76 76 78 80 80 79 86 92 97 103 97 93 81 86 80 70 67 66 70 75 77 85 89 82 74 70 69 78 93 98 103 104 102 101 100 100 100 102 104 105 105 106 107 109 112 109 105 102 100 100 99 97 96 95 94 94 95 96 96 101 104 106 109 111 111 114 116 117 120 122 123 124 125 127 127 127 125 125 122 118 118 120 121 122 122 121 119 118 119 118 120 122 123 119 118 120 122 124 131 130 129 134 129 131 133 131 133 127 128 131 133 131 130 132 136 138 133 130 129 128 126 128 131 132 127 130 129 136 140 140 139 140 136 137 141 142 146 149 145 145 147 148 151 152 152 153 154 155 -2147483647 -2147483647 -2147483647 -2147483647 -2147483647 -2147483647 -2147483647 -2147483647 -2147483647 -2147483647 -2147483647 -2147483647 -2147483647 -2147483647 -2147483647 -2147483647 -2147483647 -2147483647 -2147483647 -2147483647 -2147483647 -2147483647 -2147483647 -2147483647 -2147483647 -2147483647 -2147483647 -2147483647 -2147483647 -2147483647 -2147483647 -2147483647 -2147483647 -2147483647 -2147483647 -2147483647 -2147483647 -2147483647 -2147483647 -2147483647 -2147483647 -2147483647 -2147483647 -2147483647 -2147483647 -2147483647 -2147483647 -2147483647 -2147483647 -2147483647 -2147483647 -2147483647 -2147483647 -2147483647 -2147483647 -2147483647 -2147483647 -2147483647 -2147483647 -2147483647 -2147483647 -2147483647
97 97 97 94 86 87 91 89 87 87 88 92 91 89 87 81 80 95 96 95 97 103 106 103 104 99 92 85 78 71 64 54 50 74 57 64 72 77 91 96 81 77 74 72 73 88 86 95 102 102 98 102 105 109 109 105 91 78 76 78 88 97 85 79 76 81 88 93 97 100 101 98 93 93 105 101 98 99 97 96 101 100 97 94 91 93 94 96 97 101 103 106 108 109 111 113 115 117 119 120 122 122 124 125 125 126 127 127 127 125 123 124 124 124 124 122 118 116 119 121 122 124 126 128 128 128 130 132 136 136 138 137 136 139 138 139 137 136 138 137 134 135 134 132 138 138 135 133 130 129 132 132 134 137 139 139 139 141 142 147 145 144 143 143 142 143 146 146 150 147 147 150 152 152 153 154 -2147483647 -2147483647 -2147483647 -2147483647 -2147483647 -2147483647 -2147483647 -2147483647 -2147483647 -2147483647 -2147483647 -2147483647 -2147483647 -2147483647 -2147483647 -2147483647 -2147483647 -2147483647 -2147483647 -2147483647 -2147483647 -2147483647 -2147483647 -2147483647 -2147483647 -2147483647 -2147483647 -2147483647 -2147483647 -2147483647 -2147483647 -2147483647 -2147483647 -2147483647 -2147483647 -2147483647 -2147483647 -2147483647 -2147483647 -2147483647 -2147483647 -2147483647 -2147483647 -2147483647 -2147483647 -2147483647 -2147483647 -2147483647 -2147483647 -2147483647 -2147483647 -2147483647 -2147483647 -2147483647 -2147483647 -2147483647 -2147483647 -2147483647 -2147483647 -2147483647 -2147483647 -2147483647 -2147483647 -2147483647
95 97 97 95 96 94 98 92 87 83 85 88 87 94 91 88 91 96 100 96 95 89 87 94 83 77 71 72 69 72 72 71 73 88 84 82 85 92 113 112 104 109 109 106 103 108 103 105 102 91 92 95 97 106 109 104 105 102 102 95 92 100 84 84 86 87 90 92 91 96 97 99 106 112 115 113 112 112 111 107 97 90 84 81 86 92 94 98 101 100 97 100 103 105 108 111 112 115 116 116 118 119 120 122 122 122 124 125 126 126 126 126 127 126 125 122 120 117 119 122 122 125 128 128 129 132 134 135 136 137 138 140 140 141 140 140 140 141 141 140 140 138 137 138 139 141 136 134 135 135 135 136 137 139 141 141 141 142 145 148 149 145 146 148 147 146 145 146 150 151 150 150 152 154 155 -2147483647 -2147483647 -2147483647 -2147483647 -2147483647 -2147483647 -2147483647 -2147483647 -2147483647 -2147483647 -2147483647 -2147483647 -2147483647 -2147483647 -2147483647 -2147483647 -2147483647 -2147483647 -2147483647 -2147483647 -2147483647 -2147483647 -2147483647 -2147483647 -2147483647 -2147483647 -2147483647 -2147483647 -2147483647 -2147483647 -2147483647 -2147483647 -2147483647 -2147483647 -2147483647 -2147483647 -2147483647 -2147483647 -2147483647 -2147483647 -2147483647 -2147483647 -2147483647 -2147483647 -2147483647 -2147483647 -2147483647 -2147483647 -2147483647 -2147483647 -2147483647 -2147483647 -2147483647 -2147483647 -2147483647 -2147483647 -2147483647 -2147483647 -2147483647 -2147483647 -2147483647 -2147483647 -2147483647 -2147483647 -2147483647
93 94 94 94 96 94 92 99 97 95 97 97 93 92 93 94 93 94 91 95 99 106 107 110 112 112 108 102 105 104 102 99 100 101 108 108 103 100 121 118 116 119 111 106 102 109 105 111 110 108 106 110 107 112 113 108 109 107 108 110 109 111 110 110 112 113 114 114 115 116 116 116 115 115 113 112 112 109 107 109 108 105 101 98 96 96 93 94 94 89 87 88 89 92 99 103 108 111 113 112 113 114 116 119 122 122 124 123 124 122 123 125 127 126 123 122 121 118 118 120 120 125 126 126 128 130 130 133 134 135 137 138 140 141 141 141 141 139 137 137 135 136 137 138 141 143 142 140 140 139 138 140 141 142 143 146 146 146 147 147 149 150 150 149 147 150 150 148 150 152 153 154 154 155 -2147483647 -2147483647 -2147483647 -2147483647 -2147483647 -2147483647 -2147483647 -2147483647 -2147483647 -2147483647 -2147483647 -2147483647 -2147483647 -2147483647 -2147483647 -2147483647 -2147483647 -2147483647 -2147483647 -2147483647 -2147483647 -2147483647 -2147483647 -2147483647 -2147483647 -2147483647 -2147483647 -2147483647 -2147483647 -2147483647 -2147483647 -2147483647 -2147483647 -2147483647 -2147483647 -2147483647 -2147483647 -2147483647 -2147483647 -2147483647 -2147483647 -2147483647 -2147483647 -2147483647 -2147483647 -2147483647 -2147483647 -2147483647 -2147483647 -2147483647 -2147483647 -2147483647 -2147483647 -2147483647 -2147483647 -2147483647 -2147483647 -2147483647 -2147483647 -2147483647 -2147483647 -2147483647 -2147483647 -2147483647 -2147483647 -2147483647
90 89 88 89 93 87 94 99 100 102 103 99 85 76 71 79 87 97 104 103 110 109 105 108 109 113 114 111 110 106 107 106 103 102 99 89 95 97 105 118 127 121 117 117 119 118 115 115 118 115 115 114 114 116 114 112 111 112 111 114 114 114 113 115 115 114 112 114 113 113 113 114 111 106 106 107 109 108 107 106 104 102 100 98 98 95 93 98 99 101 103 105 107 108 107 100 96 97 102 103 104 108 112 118 121 122 120 121 119 114 111 114 119 117 118 119 119 118 117 119 121 124 122 124 126 124 126 129 133 136 137 138 136 138 140 141 141 140 137 136 134 135 137 138 139 141 143 145 145 146 147 147 147 147 147 145 146 148 152 149 148 153 154 151 151 151 152 154 154 153 153 -2147483647 -2147483647 -2147483647 -2147483647 -2147483647 -2147483647 -2147483647 -2147483647 -2147483647 -2147483647 -2147483647 -2147483647 -2147483647 -2147483647 -2147483647 -2147483647 -2147483647 -2147483647 -2147483647 -2147483647 -2147483647 -2147483647 -2147483647 -2147483647 -2147483647 -2147483647 -2147483647 -2147483647 -2147483647 -2147483647 -2147483647 -2147483647 -2147483647 -2147483647 -2147483647 -2147483647 -2147483647 -2147483647 -2147483647 -2147483647 -2147483647 -2147483647 -2147483647 -2147483647 -2147483647 -2147483647 -2147483647 -2147483647 -2147483647 -2147483647 -2147483647 -2147483647 -2147483647 -2147483647 -2147483647 -2147483647 -2147483647 -2147483647 -2147483647 -2147483647 -2147483647 -2147483647 -2147483647 -2147483647 -2147483647 -2147483647 -2147483647 -2147483647 -2147483647
85 88 91 92 89 93 97 99 100 101 102 104 105 104 105 106 106 106 109 112 111 101 87 86 97 109 114 115 113 113 113 110 106 104 100 98 97 99 109 120 130 128 126 124 121 123 121 120 118 119 118 117 116 116 116 116 116 116 116 110 109 109 110 111 112 111 110 110 108 105 103 105 107 103 106 105 104 102 97 97 98 97 92 91 89 87 89 93 95 96 95 98 102 103 106 114 117 117 113 109 101 92 94 106 114 115 115 113 113 116 117 118 115 100 94 99 104 107 107 108 113 116 118 120 122 123 126 127 130 131 132 135 137 137 138 140 142 141 138 135 137 140 139 138 138 139 139 141 141 146 146 146 147 148 149 153 153 148 152 152 150 150 154 156 156 155 155 155 155 155 -2147483647 -2147483647 -2147483647 -2147483647 -2147483647 -2147483647 -2147483647 -2147483647 -2147483647 -2147483647 -2147483647 -2147483647 -2147483647 -2147483647 -2147483647 -2147483647 -2147483647 -2147483647 -2147483647 -2147483647 -2147483647 -2147483647 -2147483647 -2147483647 -2147483647 -2147483647 -2147483647 -2147483647 -2147483647 -2147483647 -2147483647 -2147483647 -2147483647 -2147483647 -2147483647 -2147483647 -2147483647 -2147483647 -2147483647 -2147483647 -2147483647 -2147483647 -2147483647 -2147483647 -2147483647 -2147483647 -2147483647 -2147483647 -2147483647 -2147483647 -2147483647 -2147483647 -2147483647 -2147483647 -2147483647 -2147483647 -2147483647 -2147483647 -2147483647 -2147483647 -2147483647 -2147483647 -2147483647 -2147483647 -2147483647 -2147483647 -2147483647 -2147483647 -2147483647 -2147483647
75 82 86 76 80 85 87 96 98 100 102 102 103 103 105 107 108 108 108 111 114 115 111 111 112 113 115 119 117 114 107 100 99 96 92 92 96 108 116 125 130 129 128 128 127 126 124 124 123 122 119 118 116 115 115 116 115 116 113 111 103 97 99 98 102 96 93 94 78 81 76 88 99 106 106 105 102 103 97 92 93 90 85 83 79 85 89 79 85 90 85 89 91 94 97 101 103 111 116 114 118 119 115 109 105 105 105 105 98 101 104 119 119 113 108 107 105 105 105 107 106 106 107 106 106 111 115 120 126 131 133 134 134 138 140 142 143 142 139 138 138 141 142 142 144 142 143 142 145 143 144 145 148 151 151 153 159 154 155 156 155 156 154 154 156 158 158 -2147483647 -2147483647 -2147483647 -2147483647 -2147483647 -2147483647 -2147483647 -2147483647 -2147483647 -2147483647 -2147483647 -2147483647 -2147483647 -2147483647 -2147483647 -2147483647 -2147483647 -2147483647 -2147483647 -2147483647 -2147483647 -2147483647 -2147483647 -2147483647 -2147483647 -2147483647 -2147483647 -2147483647 -2147483647 -2147483647 -2147483647 -2147483647 -2147483647 -2147483647 -2147483647 -2147483647 -2147483647 -2147483647 -2147483647 -2147483647 -2147483647 -2147483647 -2147483647 -2147483647 -2147483647 -2147483647 -2147483647 -2147483647 -2147483647 -2147483647 -2147483647 -2147483647 -2147483647 -2147483647 -2147483647 -2147483647 -2147483647 -2147483647 -2147483647 -2147483647 -2147483647 -2147483647 -2147483647 -2147483647 -2147483647 -2147483647 -2147483647 -2147483647 -2147483647 -2147483647 -2147483647 -2147483647 -2147483647
100 98 83 74 76 80 84 93 96 98 100 100 101 103 108 108 111 113 113 114 114 115 116 117 118 117 116 118 119 117 112 103 90 87 82 81 80 94 108 118 125 126 129 129 127 126 124 120 117 120 120 119 116 114 113 115 115 116 112 111 109 105 99 91 93 89 79 79 83 84 95 101 109 112 111 110 102 95 86 86 91 93 96 98 90 90 102 93 87 91 90 86 89 96 88 90 94 101 106 105 107 112 118 120 121 123 125 117 119 121 123 124 125 120 114 113 112 114 117 115 115 116 118 119 112 116 115 116 121 130 136 137 135 136 138 139 142 146 143 143 144 146 146 146 143 142 147 145 150 147 146 148 150 150 152 154 157 159 157 159 158 159 158 159 160 -2147483647 -2147483647 -2147483647 -2147483647 -2147483647 -2147483647 -2147483647 -2147483647 -2147483647 -2147483647 -2147483647 -2147483647 -2147483647 -2147483647 -2147483647 -2147483647 -2147483647 -2147483647 -2147483647 -2147483647 -2147483647 -2147483647 -2147483647 -2147483647 -2147483647 -2147483647 -2147483647 -2147483647 -2147483647 -2147483647 -2147483647 -2147483647 -2147483647 -2147483647 -2147483647 -2147483647 -2147483647 -2147483647 -2147483647 -2147483647 -2147483647 -2147483647 -2147483647 -2147483647 -2147483647 -2147483647 -2147483647 -2147483647 -2147483647 -2147483647 -2147483647 -2147483647 -2147483647 -2147483647 -2147483647 -2147483647 -2147483647 -2147483647 -2147483647 -2147483647 -2147483647 -2147483647 -2147483647 -2147483647 -2147483647 -2147483647 -2147483647 -2147483647 -2147483647 -2147483647 -2147483647 -2147483647 -2147483647 -2147483647 -2147483647
107 110 110 93 85 87 89 86 90 93 97 98 101 106 109 110 112 112 112 113 112 111 112 115 117 118 119 120 119 116 118 117 113 103 91 94 92 94 100 103 110 112 113 114 112 109 108 111 113 119 118 118 115 114 113 115 114 113 116 115 115 114 108 106 109 109 108 109 111 114 116 116 115 112 107 105 100 96 93 92 97 104 106 110 110 109 109 103 101 106 105 105 98 104 99 91 89 90 98 101 103 107 110 110 117 126 123 123 122 125 132 121 125 125 123 122 117 114 108 113 121 120 114 121 127 131 130 127 126 129 135 139 139 138 139 140 142 145 147 148 147 148 148 148 150 151 152 151 152 149 147 151 151 152 154 156 157 156 158 160 160 161 -2147483647 -2147483647 -2147483647 -2147483647 -2147483647 -2147483647 -2147483647 -2147483647 -2147483647 -2147483647 -2147483647 -2147483647 -2147483647 -2147483647 -2147483647 -2147483647 -2147483647 -2147483647 -2147483647 -2147483647 -2147483647 -2147483647 -2147483647 -2147483647 -2147483647 -2147483647 -2147483647 -2147483647 -2147483647 -2147483647 -2147483647 -2147483647 -2147483647 -2147483647 -2147483647 -2147483647 -2147483647 -2147483647 -2147483647 -2147483647 -2147483647 -2147483647 -2147483647 -2147483647 -2147483647 -2147483647 -2147483647 -2147483647 -2147483647 -2147483647 -2147483647 -2147483647 -2147483647 -2147483647 -2147483647 -2147483647 -2147483647 -2147483647 -2147483647 -2147483647 -2147483647 -2147483647 -2147483647 -2147483647 -2147483647 -2147483647 -2147483647 -2147483647 -2147483647 -2147483647 -2147483647 -2147483647 -2147483647 -2147483647 -2147483647 -2147483647 -2147483647 -2147483647
92 109 115 103 97 101 105 95 95 98 101 102 105 103 106 106 106 107 107 108 110 113 116 117 117 116 118 121 121 120 123 122 121 123 121 116 118 120 119 123 126 119 105 100 100 97 93 106 114 116 115 116 114 113 114 112 114 113 115 115 115 115 116 116 117 117 117 117 114 111 109 110 107 106 104 103 103 103 105 107 107 110 111 110 107 108 111 112 115 113 115 113 114 113 110 106 108 103 107 104 105 103 106 113 121 120 116 116 120 124 128 128 133 137 135 133 128 124 118 115 114 121 126 123 121 124 134 139 139 139 139 138 141 142 142 143 144 145 147 149 150 152 153 154 155 157 158 158 158 159 157 154 151 150 152 155 156 160 161 161 -2147483647 -2147483647 -2147483647 -2147483647 -2147483647 -2147483647 -2147483647 -2147483647 -2147483647 -2147483647 -2147483647 -2147483647 -2147483647 -2147483647 -2147483647 -2147483647 -2147483647 -2147483647 -2147483647 -2147483647 -2147483647 -2147483647 -2147483647 -2147483647 -2147483647 -2147483647 -2147483647 -2147483647 -2147483647 -2147483647 -2147483647 -2147483647 -2147483647 -2147483647 -2147483647 -2147483647 -2147483647 -2147483647 -2147483647 -2147483647 -2147483647 -2147483647 -2147483647 -2147483647 -2147483647 -2147483647 -2147483647 -2147483647 -2147483647 -2147483647 -2147483647 -2147483647 -2147483647 -2147483647 -2147483647 -2147483647 -2147483647 -2147483647 -2147483647 -2147483647 -2147483647 -2147483647 -2147483647 -2147483647 -2147483647 -2147483647 -2147483647 -2147483647 -2147483647 -2147483647 -2147483647 -2147483647 -2147483647 -2147483647 -2147483647 -2147483647 -2147483647 -2147483647 -2147483647 -2147483647
104 95 110 117 115 112 107 104 97 93 95 95 101 97 96 95 91 89 91 93 98 110 116 115 115 115 116 119 117 119 118 122 124 126 127 128 128 128 127 128 128 130 127 126 121 119 115 112 114 113 113 115 115 115 114 114 114 114 114 114 116 113 111 114 114 115 113 114 114 115 117 118 120 118 117 111 109 111 104 104 98 95 102 108 107 109 111 112 110 107 108 111 114 118 115 114 118 118 118 114 113 112 112 114 119 115 109 113 117 123 130 131 135 134 136 139 133 132 131 125 116 116 121 127 131 130 127 138 141 142 141 142 141 142 143 145 146 146 148 -2147483647 -2147483647 -2147483647 -2147483647 -2147483647 -2147483647 -2147483647 -2147483647 -2147483647 -2147483647 162 162 162 162 161 158 160 162 161 -2147483647 -2147483647 -2147483647 -2147483647 -2147483647 -2147483647 -2147483647 -2147483647 -2147483647 -2147483647 -2147483647 -2147483647 -2147483647 -2147483647 -2147483647 -2147483647 -2147483647 -2147483647 -2147483647 -2147483647 -2147483647 -2147483647 -2147483647 -2147483647 -2147483647 -2147483647 -2147483647 -2147483647 -2147483647 -2147483647 -2147483647 -2147483647 -2147483647 -2147483647 -2147483647 -2147483647 -2147483647 -2147483647 -2147483647 -2147483647 -2147483647 -2147483647 -2147483647 -2147483647 -2147483647 -2147483647 -2147483647 -2147483647 -2147483647 -2147483647 -2147483647 -2147483647 -2147483647 -2147483647 -2147483647 -2147483647 -2147483647 -2147483647 -2147483647 -2147483647 -2147483647 -2147483647 -2147483647 -2147483647 -2147483647 -2147483647 -2147483647 -2147483647 -2147483647 -2147483647 -2147483647 -2147483647 -2147483647 -2147483647 -2147483647 -2147483647 -2147483647 -2147483647 -2147483647 -2147483647 -2147483647 -2147483647
118 116 111 109 117 114 112 109 104 93 88 93 100 96 92 94 93 97 97 100 108 114 113 111 109 112 114 118 116 118 118 117 120 123 123 125 124 124 129 129 126 130 130 125 119 112 110 107 110 108 107 113 113 113 113 110 111 107 109 108 113 115 115 112 108 108 105 108 104 108 109 106 115 117 118 123 126 119 116 108 113 108 105 105 111 104 105 111 111 113 113 114 115 115 116 116 116 114 117 115 116 119 122 123 122 120 117 116 118 121 124 125 127 130 127 135 141 139 136 133 130 123 121 123 125 131 135 138 140 142 143 143 145 144 145 146 147 -2147483647 -2147483647 -2147483647 -2147483647 -2147483647 -2147483647 -2147483647 -2147483647 -2147483647 -2147483647 -2147483647 -2147483647 -2147483647 -2147483647 -2147483647 -2147483647 -2147483647 -2147483647 -2147483647 -2147483647 -2147483647 -2147483647 -2147483647 -2147483647 -2147483647 -2147483647 -2147483647 -2147483647 -2147483647 -2147483647 -2147483647 -2147483647 -2147483647 -2147483647 -2147483647 -2147483647 -2147483647 -2147483647 -2147483647 -2147483647 -2147483647 -2147483647 -2147483647 -2147483647 -2147483647 -2147483647 -2147483647 -2147483647 -2147483647 -2147483647 -2147483647 -2147483647 -2147483647 -2147483647 -2147483647 -2147483647 -2147483647 -2147483647 -2147483647 -2147483647 -2147483647 -2147483647 -2147483647 -2147483647 -2147483647 -2147483647 -2147483647 -2147483647 -2147483647 -2147483647 -2147483647 -2147483647 -2147483647 -2147483647 -2147483647 -2147483647 -2147483647 -2147483647 -2147483647 -2147483647 -2147483647 -2147483647 -2147483647 -2147483647 -2147483647 -2147483647 -2147483647 -2147483647 -2147483647 -2147483647 -2147483647 -2147483647 -2147483647 -2147483647 -2147483647 -2147483647 -2147483647 -2147483647 -2147483647 -2147483647 -2147483647 -2147483647 -2147483647
122 121 118 106 98 115 117 113 112 108 98 97 100 97 96 101 103 105 107 111 112 113 112 111 110 112 115 114 115 115 118 117 121 121 121 123 125 127 131 130 129 125 117 114 112 106 101 102 102 104 104 101 107 106 108 106 111 106 110 108 107 112 113 113 122 116 118 113 115 117 123 115 119 124 121 124 125 127 127 125 125 125 123 123 120 118 111 104 98 106 103 108 110 113 112 114 114 112 113 115 119 120 121 119 118 117 119 117 120 121 123 121 121 122 128 132 137 140 136 136 140 137 130 128 124 127 130 135 137 138 141 143 145 147 147 148 -2147483647 -2147483647 -2147483647 -2147483647 -2147483647 -2147483647 -2147483647 -2147483647 -2147483647 -2147483647 -2147483647 -2147483647 -2147483647 -2147483647 -2147483647 -2147483647 -2147483647 -2147483647 -2147483647 -2147483647 -2147483647 -2147483647 -2147483647 -2147483647 -2147483647 -2147483647 -2147483647 -2147483647 -2147483647 -2147483647 -2147483647 -2147483647 -2147483647 -2147483647 -2147483647 -2147483647 -2147483647 -2147483647 -2147483647 -2147483647 -2147483647 -2147483647 -2147483647 -2147483647 -2147483647 -2147483647 -2147483647 -2147483647 -2147483647 -2147483647 -2147483647 -2147483647 -2147483647 -2147483647 -2147483647 -2147483647 -2147483647 -2147483647 -2147483647 -2147483647 -2147483647 -2147483647 -2147483647 -2147483647 -2147483647 -2147483647 -2147483647 -2147483647 -2147483647 -2147483647 -2147483647 -2147483647 -2147483647 -2147483647 -2147483647 -2147483647 -2147483647 -2147483647 -2147483647 -2147483647 -2147483647 -2147483647 -2147483647 -2147483647 -2147483647 -2147483647 -2147483647 -2147483647 -2147483647 -2147483647 -2147483647 -2147483647 -2147483647 -2147483647 -2147483647 -2147483647 -2147483647 -2147483647 -2147483647 -2147483647 -2147483647 -2147483647 -2147483647 -2147483647
121 116 120 117 112 100 106 113 112 113 105 99 99 100 107 111 114 112 107 96 87 88 102 109 113 114 113 114 115 117 118 119 120 119 121 127 128 130 131 134 129 123 114 115 111 110 111 113 110 107 113 106 111 98 110 105 108 108 106 108 117 111 123 119 127 123 126 127 130 128 129 126 127 126 125 125 125 127 128 127 127 127 122 117 114 117 113 118 114 112 113 107 104 106 109 109 111 113 119 120 117 116 118 118 122 124 122 124 121 119 122 122 121 124 125 130 134 138 141 142 141 136 136 134 133 131 132 134 135 136 137 139 142 146 148 149 -2147483647 -2147483647 -2147483647 -2147483647 -2147483647 -2147483647 -2147483647 -2147483647 -2147483647 -2147483647 -2147483647 -2147483647 -2147483647 -2147483647 -2147483647 -2147483647 -2147483647 -2147483647 -2147483647 -2147483647 -2147483647 -2147483647 -2147483647 -2147483647 -2147483647 -2147483647 -2147483647 -2147483647 -2147483647 -2147483647 -2147483647 -2147483647 -2147483647 -2147483647 -2147483647 -2147483647 -2147483647 -2147483647 -2147483647 -2147483647 -2147483647 -2147483647 -2147483647 -2147483647 -2147483647 -2147483647 -2147483647 -2147483647 -2147483647 -2147483647 -2147483647 -2147483647 -2147483647 -2147483647 -2147483647 -2147483647 -2147483647 -2147483647 -2147483647 -2147483647 -2147483647 -2147483647 -2147483647 -2147483647 -2147483647 -2147483647 -2147483647 -2147483647 -2147483647 -2147483647 -2147483647 -2147483647 -2147483647 -2147483647 -2147483647 -2147483647 -2147483647 -2147483647 -2147483647 -2147483647 -2147483647 -2147483647 -2147483647 -2147483647 -2147483647 -2147483647 -2147483647 -2147483647 -2147483647 -2147483647 -2147483647 -2147483647 -2147483647 -2147483647 -2147483647 -2147483647 -2147483647 -2147483647 -2147483647 -2147483647 -2147483647 -2147483647 -2147483647 -2147483647
123 121 124 123 121 123 108 91 90 100 98 95 100 108 109 104 113 105 94 92 83 84 94 95 102 104 96 100 100 109 110 110 105 104 103 108 111 115 120 126 121 114 119 121 117 117 118 124 123 127 123 120 124 123 125 126 127 127 128 127 131 129 129 132 133 133 134 134 133 132 131 130 130 128 125 126 127 127 127 128 130 130 128 127 127 126 123 124 121 121 120 119 115 113 118 107 109 113 109 114 118 122 125 124 121 122 125 127 128 127 121 119 120 126 129 131 134 135 139 142 143 139 140 138 137 139 138 137 136 136 137 139 140 143 147 -2147483647 -2147483647 -2147483647 -2147483647 -2147483647 -2147483647 -2147483647 -2147483647 -2147483647 -2147483647 -2147483647 -2147483647 -2147483647 -2147483647 -2147483647 -2147483647 -2147483647 -2147483647 -2147483647 -2147483647 -2147483647 -2147483647 -2147483647 -2147483647 -2147483647 -2147483647 -2147483647 -2147483647 -2147483647 -2147483647 -2147483647 -2147483647 -2147483647 -2147483647 -2147483647 -2147483647 -2147483647 -2147483647 -2147483647 -2147483647 -2147483647 -2147483647 -2147483647 -2147483647 -2147483647 -2147483647 -2147483647 -2147483647 -2147483647 -2147483647 -2147483647 -2147483647 -2147483647 -2147483647 -2147483647 -2147483647 -2147483647 -2147483647 -2147483647 -2147483647 -2147483647 -2147483647 -2147483647 -2147483647 -2147483647 -2147483647 -2147483647 -2147483647 -2147483647 -2147483647 -2147483647 -2147483647 -2147483647 -2147483647 -2147483647 -2147483647 -2147483647 -2147483647 -2147483647 -2147483647 -2147483647 -2147483647 -2147483647 -2147483647 -2147483647 -2147483647 -2147483647 -2147483647 -2147483647 -2147483647 -2147483647 -2147483647 -2147483647 -2147483647 -2147483647 -2147483647 -2147483647 -2147483647 -2147483647 -2147483647 -2147483647 -2147483647 -2147483647 -2147483647 -2147483647
121 122 123 125 127 126 124 117 110 105 94 89 99 99 98 99 112 112 104 111 118 114 118 118 119 117 113 111 109 107 99 105 101 101 105 116 118 123 127 133 131 129 133 128 125 126 131 132 131 130 134 133 132 132 132 132 132 133 134 136 137 139 140 140 139 140 138 137 135 133 133 132 132 130 129 128 129 130 131 132 131 131 131 130 130 132 130 128 126 125 125 125 124 124 124 122 122 123 119 119 117 118 118 119 123 128 129 129 129 130 129 126 125 126 130 132 134 139 142 144 145 145 145 146 145 142 141 141 137 138 139 139 140 143 145 147 149 -2147483647 -2147483647 -2147483647 -2147483647 -2147483647 -2147483647 -2147483647 -2147483647 -2147483647 -2147483647 -2147483647 -2147483647 -2147483647 -2147483647 -2147483647 -2147483647 -2147483647 -2147483647 -2147483647 -2147483647 -2147483647 -2147483647 -2147483647 -2147483647 -2147483647 -2147483647 -2147483647 -2147483647 -2147483647 -2147483647 -2147483647 -2147483647 -2147483647 -2147483647 -2147483647 -2147483647 -2147483647 -2147483647 -2147483647 -2147483647 -2147483647 -2147483647 -2147483647 -2147483647 -2147483647 -2147483647 -2147483647 -2147483647 -2147483647 -2147483647 -2147483647 -2147483647 -2147483647 -2147483647 -2147483647 -2147483647 -2147483647 -2147483647 -2147483647 -2147483647 -2147483647 -2147483647 -2147483647 -2147483647 -2147483647 -2147483647 -2147483647 -2147483647 -2147483647 -2147483647 -2147483647 -2147483647 -2147483647 -2147483647 -2147483647 -2147483647 -2147483647 -2147483647 -2147483647 -2147483647 -2147483647 -2147483647 -2147483647 -2147483647 -2147483647 -2147483647 -2147483647 -2147483647 -2147483647 -2147483647 -2147483647 -2147483647 -2147483647 -2147483647 -2147483647 -2147483647 -2147483647 -2147483647 -2147483647 -2147483647 -2147483647 -2147483647 -2147483647
118 117 119 122 125 128 129 127 128 129 131 130 132 133 131 129 127 126 124 120 124 127 127 121 116 114 115 118 121 124 121 124 124 126 123 125 125 129 133 135 134 135 137 131 128 126 129 132 136 138 136 141 136 138 134 134 135 135 136 137 140 144 -2147483647 143 140 139 140 140 138 134 135 134 133 132 131 129 129 130 131 133 135 136 136 -2147483647 -2147483647 -2147483647 -2147483647 -2147483647 -2147483647 -2147483647 130 126 126 127 126 126 128 128 128 129 130 129 128 129 127 125 125 129 132 134 134 135 135 135 135 135 137 139 144 -2147483647 -2147483647 -2147483647 -2147483647 -2147483647 -2147483647 -2147483647 -2147483647 146 144 144 144 144 143 143 145 147 149 -2147483647 -2147483647 -2147483647 -2147483647 -2147483647 -2147483647 -2147483647 -2147483647 -2147483647 -2147483647 -2147483647 -2147483647 -2147483647 -2147483647 -2147483647 -2147483647 -2147483647 -2147483647 -2147483647 -2147483647 -2147483647 -2147483647 -2147483647 -2147483647 -2147483647 -2147483647 -2147483647 -2147483647 -2147483647 -2147483647 -2147483647 -2147483647 -2147483647 -2147483647 -2147483647 -2147483647 -2147483647 -2147483647 -2147483647 -2147483647 -2147483647 -2147483647 -2147483647 -2147483647 -2147483647 -2147483647 -2147483647 -2147483647 -2147483647 -2147483647 -2147483647 -2147483647 -2147483647 -2147483647 -2147483647 -2147483647 -2147483647 -2147483647 -2147483647 -2147483647 -2147483647 -2147483647 -2147483647 -2147483647 -2147483647 -2147483647 -2147483647 -2147483647 -2147483647 -2147483647 -2147483647 -2147483647 -2147483647 -2147483647 -2147483647 -2147483647 -2147483647 -2147483647 -2147483647 -2147483647 -2147483647 -2147483647 -2147483647 -2147483647 -2147483647 -2147483647 -2147483647 -2147483647 -2147483647 -2147483647 -2147483647 -2147483647 -2147483647 -2147483647 -2147483647 -2147483647 -2147483647 -2147483647 -2147483647 -2147483647 -2147483647 -2147483647 -2147483647
109 116 120 123 127 128 130 130 132 133 134 134 135 133 130 126 126 122 121 124 126 127 127 129 125 125 123 125 127 128 128 129 130 125 124 127 129 129 131 132 136 140 139 135 132 130 132 139 142 145 145 145 143 145 140 138 138 140 140 142 -2147483647 -2147483647 -2147483647 -2147483647 -2147483647 -2147483647 -2147483647 -2147483647 136 136 136 134 135 135 133 132 130 130 131 133 134 137 -2147483647 -2147483647 -2147483647 -2147483647 -2147483647 -2147483647 -2147483647 -2147483647 -2147483647 -2147483647 -2147483647 -2147483647 -2147483647 -2147483647 -2147483647 135 132 133 131 132 132 132 133 133 133 131 131 132 135 137 138 139 140 141 142 143 145 -2147483647 -2147483647 -2147483647 -2147483647 -2147483647 -2147483647 -2147483647 -2147483647 -2147483647 -2147483647 -2147483647 -2147483647 -2147483647 -2147483647 147 148 148 -2147483647 -2147483647 -2147483647 -2147483647 -2147483647 -2147483647 -2147483647 -2147483647 -2147483647 -2147483647 -2147483647 -2147483647 -2147483647 -2147483647 -2147483647 -2147483647 -2147483647 -2147483647 -2147483647 -2147483647 -2147483647 -2147483647 -2147483647 -2147483647 -2147483647 -2147483647 -2147483647 -2147483647 -2147483647 -2147483647 -2147483647 -2147483647 -2147483647 -2147483647 -2147483647 -2147483647 -2147483647 -2147483647 -2147483647 -2147483647 -2147483647 -2147483647 -2147483647 -2147483647 -2147483647 -2147483647 -2147483647 -2147483647 -2147483647 -2147483647 -2147483647 -2147483647 -2147483647 -2147483647 -2147483647 -2147483647 -2147483647 -2147483647 -2147483647 -2147483647 -2147483647 -2147483647 -2147483647 -2147483647 -2147483647 -2147483647 -2147483647 -2147483647 -2147483647 -2147483647 -2147483647 -2147483647 -2147483647 -2147483647 -2147483647 -2147483647 -2147483647 -2147483647 -2147483647 -2147483647 -2147483647 -2147483647 -2147483647 -2147483647 -2147483647 -2147483647 -2147483647 -2147483647 -2147483647 -2147483647 -2147483647 -2147483647 -2147483647 -2147483647 -2147483647 -2147483647 -2147483647 -2147483647 -2147483647 -2147483647 -2147483647 -2147483647 -2147483647 -2147483647
120 124 124 125 122 126 128 130 131 131 132 134 135 133 131 127 124 124 127 126 128 129 131 131 129 127 125 124 126 126 129 128 127 127 125 128 131 132 133 134 137 140 138 135 132 131 135 141 143 146 146 148 -2147483647 -2147483647 -2147483647 -2147483647 -2147483647 -2147483647 -2147483647 -2147483647 -2147483647 -2147483647 -2147483647 -2147483647 -2147483647 -2147483647 -2147483647 -2147483647 -2147483647 -2147483647 -2147483647 -2147483647 -2147483647 -2147483647 -2147483647 -2147483647 -2147483647 132 132 132 134 137 -2147483647 -2147483647 -2147483647 -2147483647 -2147483647 -2147483647 -2147483647 -2147483647 -2147483647 -2147483647 -2147483647 -2147483647 -2147483647 -2147483647 -2147483647 -2147483647 -2147483647 -2147483647 -2147483647 -2147483647 138 134 136 136 135 136 136 135 134 136 139 141 143 144 145 146 -2147483647 -2147483647 -2147483647 -2147483647 -2147483647 -2147483647 -2147483647 -2147483647 -2147483647 -2147483647 -2147483647 -2147483647 -2147483647 -2147483647 -2147483647 -2147483647 -2147483647 -2147483647 -2147483647 -2147483647 -2147483647 -2147483647 -2147483647 -2147483647 -2147483647 -2147483647 -2147483647 -2147483647 -2147483647 -2147483647 -2147483647 -2147483647 -2147483647 -2147483647 -2147483647 -2147483647 -2147483647 -2147483647 -2147483647 -2147483647 -2147483647 -2147483647 -2147483647 -2147483647 -2147483647 -2147483647 -2147483647 -2147483647 -2147483647 -2147483647 -2147483647 -2147483647 -2147483647 -2147483647 -2147483647 -2147483647 -2147483647 -2147483647 -2147483647 -2147483647 -2147483647 -2147483647 -2147483647 -2147483647 -2147483647 -2147483647 -2147483647 -2147483647 -2147483647 -2147483647 -2147483647 -2147483647 -2147483647 -2147483647 -2147483647 -2147483647 -2147483647 -2147483647 -2147483647 -2147483647 -2147483647 -2147483647 -2147483647 -2147483647 -2147483647 -2147483647 -2147483647 -2147483647 -2147483647 -2147483647 -2147483647 -2147483647 -2147483647 -2147483647 -2147483647 -2147483647 -2147483647 -2147483647 -2147483647 -2147483647 -2147483647 -2147483647 -2147483647 -2147483647 -2147483647 -2147483647 -2147483647 -2147483647 -2147483647 -2147483647 -2147483647 -2147483647 -2147483647 -2147483647 -2147483647 -2147483647 -2147483647 -2147483647 -2147483647 -2147483647 -2147483647 -2147483647
121 121 124 124 123 124 126 126 130 129 132 135 135 133 130 129 128 126 129 129 129 128 129 130 129 129 129 128 128 129 130 129 129 129 128 128 132 134 135 137 138 141 138 139 139 138 136 136 139 142 148 -2147483647 -2147483647 -2147483647 -2147483647 -2147483647 -2147483647 -2147483647 -2147483647 -2147483647 -2147483647 -2147483647 -2147483647 -2147483647 -2147483647 -2147483647 -2147483647 -2147483647 -2147483647 -2147483647 -2147483647 -2147483647 -2147483647 -2147483647 -2147483647 -2147483647 -2147483647 -2147483647 -2147483647 -2147483647 -2147483647 -2147483647 -2147483647 -2147483647 -2147483647 -2147483647 -2147483647 -2147483647 -2147483647 -2147483647 -2147483647 -2147483647 -2147483647 -2147483647 -2147483647 -2147483647 -2147483647 -2147483647 -2147483647 -2147483647 -2147483647 -2147483647 -2147483647 -2147483647 -2147483647 -2147483647 139 137 137 138 140 140 138 139 142 145 146 -2147483647 -2147483647 -2147483647 -2147483647 -2147483647 -2147483647 -2147483647 -2147483647 -2147483647 -2147483647 -2147483647 -2147483647 -2147483647 -2147483647 -2147483647 -2147483647 -2147483647 -2147483647 -2147483647 -2147483647 -2147483647 -2147483647 -2147483647 -2147483647 -2147483647 -2147483647 -2147483647 -2147483647 -2147483647 -2147483647 -2147483647 -2147483647 -2147483647 -2147483647 -2147483647 -2147483647 -2147483647 -2147483647 -2147483647 -2147483647 -2147483647 -2147483647 -2147483647 -2147483647 -2147483647 -2147483647 -2147483647 -2147483647 -2147483647 -2147483647 -2147483647 -2147483647 -2147483647 -2147483647 -2147483647 -2147483647 -2147483647 -2147483647 -2147483647 -2147483647 -2147483647 -2147483647 -2147483647 -2147483647 -2147483647 -2147483647 -2147483647 -2147483647 -2147483647 -2147483647 -2147483647 -2147483647 -2147483647 -2147483647 -2147483647 -2147483647 -2147483647 -2147483647 -2147483647 -2147483647 -2147483647 -2147483647 -2147483647 -2147483647 -2147483647 -2147483647 -2147483647 -2147483647 -2147483647 -2147483647 -2147483647 -2147483647 -2147483647 -2147483647 -2147483647 -2147483647 -2147483647 -2147483647 -2147483647 -2147483647 -2147483647 -2147483647 -2147483647 -2147483647 -2147483647 -2147483647 -2147483647 -2147483647 -2147483647 -2147483647 -2147483647 -2147483647 -2147483647 -2147483647 -2147483647 -2147483647 -2147483647 -2147483647 -2147483647 -2147483647 -2147483647 -2147483647 -2147483647
119 119 123 122 122 123 124 127 127 130 132 133 134 134 133 132 130 128 129 131 131 130 131 132 130 130 130 130 130 131 132 130 130 130 131 131 131 133 135 136 136 138 138 138 139 139 139 141 142 142 144 147 -2147483647 -2147483647 -2147483647 -2147483647 -2147483647 -2147483647 -2147483647 -2147483647 -2147483647 -2147483647 -2147483647 -2147483647 -2147483647 -2147483647 -2147483647 -2147483647 -2147483647 -2147483647 -2147483647 -2147483647 -2147483647 -2147483647 -2147483647 -2147483647 -2147483647 -2147483647 -2147483647 -2147483647 -2147483647 -2147483647 -2147483647 -2147483647 -2147483647 -2147483647 -2147483647 -2147483647 -2147483647 -2147483647 -2147483647 -2147483647 -2147483647 -2147483647 -2147483647 -2147483647 -2147483647 -2147483647 -2147483647 -2147483647 -2147483647 -2147483647 -2147483647 -2147483647 -2147483647 -2147483647 -2147483647 -2147483647 142 140 142 143 142 142 142 144 146 -2147483647 -2147483647 -2147483647 -2147483647 -2147483647 -2147483647 -2147483647 -2147483647 -2147483647 -2147483647 -2147483647 -2147483647 -2147483647 -2147483647 -2147483647 -2147483647 -2147483647 -2147483647 -2147483647 -2147483647 -2147483647 -2147483647 -2147483647 -2147483647 -2147483647 -2147483647 -2147483647 -2147483647 -2147483647 -2147483647 -2147483647 -2147483647 -2147483647 -2147483647 -2147483647 -2147483647 -2147483647 -2147483647 -2147483647 -2147483647 -2147483647 -2147483647 -2147483647 -2147483647 -2147483647 -2147483647 -2147483647 -2147483647 -2147483647 -2147483647 -2147483647 -2147483647 -2147483647 -2147483647 -2147483647 -2147483647 -2147483647 -2147483647 -2147483647 -2147483647 -2147483647 -2147483647 -2147483647 -2147483647 -2147483647 -2147483647 -2147483647 -2147483647 -2147483647 -2147483647 -2147483647 -2147483647 -2147483647 -2147483647 -2147483647 -2147483647 -2147483647 -2147483647 -2147483647 -2147483647 -2147483647 -2147483647 -2147483647 -2147483647 -2147483647 -2147483647 -2147483647 -2147483647 -2147483647 -2147483647 -2147483647 -2147483647 -2147483647 -2147483647 -2147483647 -2147483647 -2147483647 -2147483647 -2147483647 -2147483647 -2147483647 -2147483647 -2147483647 -2147483647 -2147483647 -2147483647 -2147483647 -2147483647 -2147483647 -2147483647 -2147483647 -2147483647 -2147483647 -2147483647 -2147483647 -2147483647 -2147483647 -2147483647 -2147483647 -2147483647 -2147483647 -2147483647 -2147483647
119 119 120 121 122 121 123 127 129 131 133 134 135 134 132 130 129 128 130 131 132 132 132 133 132 132 132 132 132 132 132 133 133 133 132 133 132 130 131 134 136 139 140 141 143 142 143 146 -2147483647 -2147483647 -2147483647 -2147483647 -2147483647 -2147483647 -2147483647 -2147483647 -2147483647 -2147483647 -2147483647 -2147483647 -2147483647 -2147483647 -2147483647 -2147483647 -2147483647 -2147483647 -2147483647 -2147483647 -2147483647 -2147483647 -2147483647 -2147483647 -2147483647 -2147483647 -2147483647 -2147483647 -2147483647 -2147483647 -2147483647 -2147483647 -2147483647 -2147483647 -2147483647 -2147483647 -2147483647 -2147483647 -2147483647 -2147483647 -2147483647 -2147483647 -2147483647 -2147483647 -2147483647 -2147483647 -2147483647 -2147483647 -2147483647 -2147483647 -2147483647 -2147483647 -2147483647 -2147483647 -2147483647 -2147483647 -2147483647 -2147483647 -2147483647 -2147483647 -2147483647 -2147483647 -2147483647 -2147483647 -2147483647 -2147483647 -2147483647 -2147483647 147 -2147483647 -2147483647 -2147483647 -2147483647 -2147483647 -2147483647 -2147483647 -2147483647 -2147483647 -2147483647 -2147483647 -2147483647 -2147483647 -2147483647 -2147483647 -2147483647 -2147483647 -2147483647 -2147483647 -2147483647 -2147483647 -2147483647 -2147483647 -2147483647 -2147483647 -2147483647 -2147483647 -2147483647 -2147483647 -2147483647 -2147483647 -2147483647 -2147483647 -2147483647 -2147483647 -2147483647 -2147483647 -2147483647 -2147483647 -2147483647 -2147483647 -2147483647 -2147483647 -2147483647 -2147483647 -2147483647 -2147483647 -2147483647 -2147483647 -2147483647 -2147483647 -2147483647 -2147483647 -2147483647 -2147483647 -2147483647 -2147483647 -2147483647 -2147483647 -2147483647 -2147483647 -2147483647 -2147483647 -2147483647 -2147483647 -2147483647 -2147483647 -2147483647 -2147483647 -2147483647 -2147483647 -2147483647 -2147483647 -2147483647 -2147483647 -2147483647 -2147483647 -2147483647 -2147483647 -2147483647 -2147483647 -2147483647 -2147483647 -2147483647 -2147483647 -2147483647 -2147483647 -2147483647 -2147483647 -2147483647 -2147483647 -2147483647 -2147483647 -2147483647 -2147483647 -2147483647 -2147483647 -2147483647 -2147483647 -2147483647 -2147483647 -2147483647 -2147483647 -2147483647 -2147483647 -2147483647 -2147483647 -2147483647 -2147483647 -2147483647 -2147483647 -2147483647 -2147483647 -2147483647 -2147483647 -2147483647 -2147483647 -2147483647 -2147483647 -2147483647 -2147483647 -2147483647 -2147483647
122 120 122 123 124 123 124 128 129 130 131 132 135 136 134 132 131 131 133 133 133 133 133 134 134 132 132 130 131 133 134 135 132 133 134 133 135 134 135 134 135 139 144 146 144 144 148 -2147483647 -2147483647 -2147483647 -2147483647 -2147483647 -2147483647 -2147483647 -2147483647 -2147483647 -2147483647 -2147483647 -2147483647 -2147483647 -2147483647 -2147483647 -2147483647 -2147483647 -2147483647 -2147483647 -2147483647 -2147483647 -2147483647 -2147483647 -2147483647 -2147483647 -2147483647 -2147483647 -2147483647 -2147483647 -2147483647 -2147483647 -2147483647 -2147483647 -2147483647 -2147483647 -2147483647 -2147483647 -2147483647 -2147483647 -2147483647 -2147483647 -2147483647 -2147483647 -2147483647 -2147483647 -2147483647 -2147483647 -2147483647 -2147483647 -2147483647 -2147483647 -2147483647 -2147483647 -2147483647 -2147483647 -2147483647 -2147483647 -2147483647 -2147483647 -2147483647 -2147483647 -2147483647 -2147483647 -2147483647 -2147483647 -2147483647 -2147483647 -2147483647 -2147483647 -2147483647 -2147483647 -2147483647 -2147483647 -2147483647 -2147483647 -2147483647 -2147483647 -2147483647 -2147483647 -2147483647 -2147483647 -2147483647 -2147483647 -2147483647 -2147483647 -2147483647 -2147483647 -2147483647 -2147483647 -2147483647 -2147483647 -2147483647 -2147483647 -2147483647 -2147483647 -2147483647 -2147483647 -2147483647 -2147483647 -2147483647 -2147483647 -2147483647 -2147483647 -2147483647 -2147483647 -2147483647 -2147483647 -2147483647 -2147483647 -2147483647 -2147483647 -2147483647 -2147483647 -2147483647 -2147483647 -2147483647 -2147483647 -2147483647 -2147483647 -2147483647 -2147483647 -2147483647 -2147483647 -2147483647 -2147483647 -2147483647 -2147483647 -2147483647 -2147483647 -2147483647 -2147483647 -2147483647 -2147483647 -2147483647 -2147483647 -2147483647 -2147483647 -2147483647 -2147483647 -2147483647 -2147483647 -2147483647 -2147483647 -2147483647 -2147483647 -2147483647 -2147483647 -2147483647 -2147483647 -2147483647 -2147483647 -2147483647 -2147483647 -2147483647 -2147483647 -2147483647 -2147483647 -2147483647 -2147483647 -2147483647 -2147483647 -2147483647 -2147483647 -2147483647 -2147483647 -2147483647 -2147483647 -2147483647 -2147483647 -2147483647 -2147483647 -2147483647 -2147483647 -2147483647 -2147483647 -2147483647 -2147483647 -2147483647 -2147483647 -2147483647 -2147483647 -2147483647 -2147483647 -2147483647 -2147483647 -2147483647 -2147483647 -2147483647 -2147483647 -2147483647 -2147483647 -2147483647 -2147483647
124 125 125 127 126 127 126 126 127 128 128 131 134 136 136 134 135 134 135 135 135 133 130 131 135 130 127 129 130 130 129 132 135 135 134 133 133 133 133 134 135 135 139 144 145 146 147 -2147483647 -2147483647 -2147483647 -2147483647 -2147483647 -2147483647 -2147483647 -2147483647 -2147483647 -2147483647 -2147483647 -2147483647 -2147483647 -2147483647 -2147483647 -2147483647 -2147483647 -2147483647 -2147483647 -2147483647 -2147483647 -2147483647 -2147483647 -2147483647 -2147483647 -2147483647 -2147483647 -2147483647 -2147483647 -2147483647 -2147483647 -2147483647 -2147483647 -2147483647 -2147483647 -2147483647 -2147483647 -2147483647 -2147483647 -2147483647 -2147483647 -2147483647 -2147483647 -2147483647 -2147483647 -2147483647 -2147483647 -2147483647 -2147483647 -2147483647 -2147483647 -2147483647 -2147483647 -2147483647 -2147483647 -2147483647 -2147483647 -2147483647 -2147483647 -2147483647 -2147483647 -2147483647 -2147483647 -2147483647 -2147483647 -2147483647 -2147483647 -2147483647 -2147483647 -2147483647 -2147483647 -2147483647 -2147483647 -2147483647 -2147483647 -2147483647 -2147483647 -2147483647 -2147483647 -2147483647 -2147483647 -2147483647 -2147483647 -2147483647 -2147483647 -2147483647 -2147483647 -2147483647 -2147483647 -2147483647 -2147483647 -2147483647 -2147483647 -2147483647 -2147483647 -2147483647 -2147483647 -2147483647 -2147483647 -2147483647 -2147483647 -2147483647 -2147483647 -2147483647 -2147483647 -2147483647 -2147483647 -2147483647 -2147483647 -2147483647 -2147483647 -2147483647 -2147483647 -2147483647 -2147483647 -2147483647 -2147483647 -2147483647 -2147483647 -2147483647 -2147483647 -2147483647 -2147483647 -2147483647 -2147483647 -2147483647 -2147483647 -2147483647 -2147483647 -2147483647 -2147483647 -2147483647 -2147483647 -2147483647 -2147483647 -2147483647 -2147483647 -2147483647 -2147483647 -2147483647 -2147483647 -2147483647 -2147483647 -2147483647 -2147483647 -2147483647 -2147483647 -2147483647 -2147483647 -2147483647 -2147483647 -2147483647 -2147483647 -2147483647 -2147483647 -2147483647 -2147483647 -2147483647 -2147483647 -2147483647 -2147483647 -2147483647 -2147483647 -2147483647 -2147483647 -2147483647 -2147483647 -2147483647 -2147483647 -2147483647 -2147483647 -2147483647 -2147483647 -2147483647 -2147483647 -2147483647 -2147483647 -2147483647 -2147483647 -2147483647 -2147483647 -2147483647 -2147483647 -2147483647 -2147483647 -2147483647 -2147483647 -2147483647 -2147483647 -2147483647 -2147483647 -2147483647 -2147483647
123 125 127 129 130 131 131 129 130 131 130 132 130 128 135 136 137 137 135 136 136 133 132 134 133 130 129 129 128 128 128 130 133 137 138 138 138 137 137 134 132 135 139 142 146 147 -2147483647 -2147483647 -2147483647 -2147483647 -2147483647 -2147483647 -2147483647 -2147483647 -2147483647 -2147483647 -2147483647 -2147483647 -2147483647 -2147483647 -2147483647 -2147483647 -2147483647 -2147483647 -2147483647 -2147483647 -2147483647 -2147483647 -2147483647 -2147483647 -2147483647 -2147483647 -2147483647 -2147483647 -2147483647 -2147483647 -2147483647 -2147483647 -2147483647 -2147483647 -2147483647 -2147483647 -2147483647 -2147483647 -2147483647 -2147483647 -2147483647 -2147483647 -2147483647 -2147483647 -2147483647 -2147483647 -2147483647 -2147483647 -2147483647 -2147483647 -2147483647 -2147483647 -2147483647 -2147483647 -2147483647 -2147483647 -2147483647 -2147483647 -2147483647 -2147483647 -2147483647 -2147483647 -2147483647 -2147483647 -2147483647 -2147483647 -2147483647 -2147483647 -2147483647 -2147483647 -2147483647 -2147483647 -2147483647 -2147483647 -2147483647 -2147483647 -2147483647 -2147483647 -2147483647 -2147483647 -2147483647 -2147483647 -2147483647 -2147483647 -2147483647 -2147483647 -2147483647 -2147483647 -2147483647 -2147483647 -2147483647 -2147483647 -2147483647 -2147483647 -2147483647 -2147483647 -2147483647 -2147483647 -2147483647 -2147483647 -2147483647 -2147483647 -2147483647 -2147483647 -2147483647 -2147483647 -2147483647 -2147483647 -2147483647 -2147483647 -2147483647 -2147483647 -2147483647 -2147483647 -2147483647 -2147483647 -2147483647 -2147483647 -2147483647 -2147483647 -2147483647 -2147483647 -2147483647 -2147483647 -2147483647 -2147483647 -2147483647 -2147483647 -2147483647 -2147483647 -2147483647 -2147483647 -2147483647 -2147483647 -2147483647 -2147483647 -2147483647 -2147483647 -2147483647 -2147483647 -2147483647 -2147483647 -2147483647 -2147483647 -2147483647 -2147483647 -2147483647 -2147483647 -2147483647 -2147483647 -2147483647 -2147483647 -2147483647 -2147483647 -2147483647 -2147483647 -2147483647 -2147483647 -2147483647 -2147483647 -2147483647 -2147483647 -2147483647 -2147483647 -2147483647 -2147483647 -2147483647 -2147483647 -2147483647 -2147483647 -2147483647 -2147483647 -2147483647 -2147483647 -2147483647 -2147483647 -2147483647 -2147483647 -2147483647 -2147483647 -2147483647 -2147483647 -2147483647 -2147483647 -2147483647 -2147483647 -2147483647 -2147483647 -2147483647 -2147483647 -2147483647 -2147483647 -2147483647 -2147483647
124 126 128 130 131 133 133 133 132 130 130 130 130 125 125 128 130 134 136 137 137 135 -2147483647 -2147483647 -2147483647 -2147483647 138 134 133 132 132 132 134 138 140 -2147483647 -2147483647 -2147483647 144 143 140 143 145 146 -2147483647 -2147483647 -2147483647 -2147483647 -2147483647 -2147483647 -2147483647 -2147483647 -2147483647 -2147483647 -2147483647 -2147483647 -2147483647 -2147483647 -2147483647 -2147483647 -2147483647 -2147483647 -2147483647 -2147483647 -2147483647 -2147483647 -2147483647 -2147483647 -2147483647 -2147483647 -2147483647 -2147483647 -2147483647 -2147483647 -2147483647 -2147483647 -2147483647 -2147483647 -2147483647 -2147483647 -2147483647 -2147483647 -2147483647 -2147483647 -2147483647 -2147483647 -2147483647 -2147483647 -2147483647 -2147483647 -2147483647 -2147483647 -2147483647 -2147483647 -2147483647 -2147483647 -2147483647 -2147483647 -2147483647 -2147483647 -2147483647 -2147483647 -2147483647 -2147483647 -2147483647 -2147483647 -2147483647 -2147483647 -2147483647 -2147483647 -2147483647 -2147483647 -2147483647 -2147483647 -2147483647 -2147483647 -2147483647 -2147483647 -2147483647 -2147483647 -2147483647 -2147483647 -2147483647 -2147483647 -2147483647 -2147483647 -2147483647 -2147483647 -2147483647 -2147483647 -2147483647 -2147483647 -2147483647 -2147483647 -2147483647 -2147483647 -2147483647 -2147483647 -2147483647 -2147483647 -2147483647 -2147483647 -2147483647 -2147483647 -2147483647 -2147483647 -2147483647 -2147483647 -2147483647 -2147483647 -2147483647 -2147483647 -2147483647 -2147483647 -2147483647 -2147483647 -2147483647 -2147483647 -2147483647 -2147483647 -2147483647 -2147483647 -2147483647 -2147483647 -2147483647 -2147483647 -2147483647 -2147483647 -2147483647 -2147483647 -2147483647 -2147483647 -2147483647 -2147483647 -2147483647 -2147483647 -2147483647 -2147483647 -2147483647 -2147483647 -2147483647 -2147483647 -2147483647 -2147483647 -2147483647 -2147483647 -2147483647 -2147483647 -2147483647 -2147483647 -2147483647 -2147483647 -2147483647 -2147483647 -2147483647 -2147483647 -2147483647 -2147483647 -2147483647 -2147483647 -2147483647 -2147483647 -2147483647 -2147483647 -2147483647 -2147483647 -2147483647 -2147483647 -2147483647 -2147483647 -2147483647 -2147483647 -2147483647 -2147483647 -2147483647 -2147483647 -2147483647 -2147483647 -2147483647 -2147483647 -2147483647 -2147483647 -2147483647 -2147483647 -2147483647 -2147483647 -2147483647 -2147483647 -2147483647 -2147483647 -2147483647 -2147483647 -2147483647 -2147483647 -2147483647 -2147483647 -2147483647 -2147483647 -2147483647 -2147483647
129 129 127 130 133 132 130 130 133 133 134 134 133 132 132 130 129 133 133 132 135 -2147483647 -2147483647 -2147483647 -2147483647 -2147483647 -2147483647 -2147483647 -2147483647 140 135 134 139 -2147483647 -2147483647 -2147483647 -2147483647 -2147483647 -2147483647 -2147483647 -2147483647 -2147483647 -2147483647 -2147483647 -2147483647 -2147483647 -2147483647 -2147483647 -2147483647 -2147483647 -2147483647 -2147483647 -2147483647 -2147483647 -2147483647 -2147483647 -2147483647 -2147483647 -2147483647 -2147483647 -2147483647 -2147483647 -2147483647 -2147483647 -2147483647 -2147483647 -2147483647 -2147483647 -2147483647 -2147483647 -2147483647 -2147483647 -2147483647 -2147483647 -2147483647 -2147483647 -2147483647 -2147483647 -2147483647 -2147483647 -2147483647 -2147483647 -2147483647 -2147483647 -2147483647 -2147483647 -2147483647 -2147483647 -2147483647 -2147483647 -2147483647 -2147483647 -2147483647 -2147483647 -2147483647 -2147483647 -2147483647 -2147483647 -2147483647 -2147483647 -2147483647 -2147483647 -2147483647 -2147483647 -2147483647 -2147483647 -2147483647 -2147483647 -2147483647 -2147483647 -2147483647 -2147483647 -2147483647 -2147483647 -2147483647 -2147483647 -2147483647 -2147483647 -2147483647 -2147483647 -2147483647 -2147483647 -2147483647 -2147483647 -2147483647 -2147483647 -2147483647 -2147483647 -2147483647 -2147483647 -2147483647 -2147483647 -2147483647 -2147483647 -2147483647 -2147483647 -2147483647 -2147483647 -2147483647 -2147483647 -2147483647 -2147483647 -2147483647 -2147483647 -2147483647 -2147483647 -2147483647 -2147483647 -2147483647 -2147483647 -2147483647 -2147483647 -2147483647 -2147483647 -2147483647 -2147483647 -2147483647 -2147483647 -2147483647 -2147483647 -2147483647 -2147483647 -2147483647 -2147483647 -2147483647 -2147483647 -2147483647 -2147483647 -2147483647 -2147483647 -2147483647 -2147483647 -2147483647 -2147483647 -2147483647 -2147483647 -2147483647 -2147483647 -2147483647 -2147483647 -2147483647 -2147483647 -2147483647 -2147483647 -2147483647 -2147483647 -2147483647 -2147483647 -2147483647 -2147483647 -2147483647 -2147483647 -2147483647 -2147483647 -2147483647 -2147483647 -2147483647 -2147483647 -2147483647 -2147483647 -2147483647 -2147483647 -2147483647 -2147483647 -2147483647 -2147483647 -2147483647 -2147483647 -2147483647 -2147483647 -2147483647 -2147483647 -2147483647 -2147483647 -2147483647 -2147483647 -2147483647 -2147483647 -2147483647 -2147483647 -2147483647 -2147483647 -2147483647 -2147483647 -2147483647 -2147483647 -2147483647 -2147483647 -2147483647 -2147483647 -2147483647 -2147483647 -2147483647 -2147483647 -2147483647 -2147483647 -2147483647 -2147483647 -2147483647 -2147483647
131 131 131 130 131 132 134 136 137 137 137 136 136 136 -2147483647 -2147483647 -2147483647 -2147483647 139 136 136 -2147483647 -2147483647 -2147483647 -2147483647 -2147483647 -2147483647 -2147483647 -2147483647 -2147483647 -2147483647 -2147483647 -2147483647 -2147483647 -2147483647 -2147483647 -2147483647 -2147483647 -2147483647 -2147483647 -2147483647 -2147483647 -2147483647 -2147483647 -2147483647 -2147483647 -2147483647 -2147483647 -2147483647 -2147483647 -2147483647 -2147483647 -2147483647 -2147483647 -2147483647 -2147483647 -2147483647 -2147483647 -2147483647 -2147483647 -2147483647 -2147483647 -2147483647 -2147483647 -2147483647 -2147483647 -2147483647 -2147483647 -2147483647 -2147483647 -2147483647 -2147483647 -2147483647 -2147483647 -2147483647 -2147483647 -2147483647 -2147483647 -2147483647 -2147483647 -2147483647 -2147483647 -2147483647 -2147483647 -2147483647 -2147483647 -2147483647 -2147483647 -2147483647 -2147483647 -2147483647 -2147483647 -2147483647 -2147483647 -2147483647 -2147483647 -2147483647 -2147483647 -2147483647 -2147483647 -2147483647 -2147483647 -2147483647 -2147483647 -2147483647 -2147483647 -2147483647 -2147483647 -2147483647 -2147483647 -2147483647 -2147483647 -2147483647 -2147483647 -2147483647 -2147483647 -2147483647 -2147483647 -2147483647 -2147483647 -2147483647 -2147483647 -2147483647 -2147483647 -2147483647 -2147483647 -2147483647 -2147483647 -2147483647 -2147483647 -2147483647 -2147483647 -2147483647 -2147483647 -2147483647 -2147483647 -2147483647 -2147483647 -2147483647 -2147483647 -2147483647 -2147483647 -2147483647 -2147483647 -2147483647 -2147483647 -2147483647 -2147483647 -2147483647 -2147483647 -2147483647 -2147483647 -2147483647 -2147483647 -2147483647 -2147483647 -2147483647 -2147483647 -2147483647 -2147483647 -2147483647 -2147483647 -2147483647 -2147483647 -2147483647 -2147483647 -2147483647 -2147483647 -2147483647 -2147483647 -2147483647 -2147483647 -2147483647 -2147483647 -2147483647 -2147483647 -2147483647 -2147483647 -2147483647 -2147483647 -2147483647 -2147483647 -2147483647 -2147483647 -2147483647 -2147483647 -2147483647 -2147483647 -2147483647 -2147483647 -2147483647 -2147483647 -2147483647 -2147483647 -2147483647 -2147483647 -2147483647 -2147483647 -2147483647 -2147483647 -2147483647 -2147483647 -2147483647 -2147483647 -2147483647 -2147483647 -2147483647 -2147483647 -2147483647 -2147483647 -2147483647 -2147483647 -2147483647 -2147483647 -2147483647 -2147483647 -2147483647 -2147483647 -2147483647 -2147483647 -2147483647 -2147483647 -2147483647 -2147483647 -2147483647 -2147483647 -2147483647 -2147483647 -2147483647 -2147483647 -2147483647 -2147483647 -2147483647 -2147483647 -2147483647 -2147483647 -2147483647 -2147483647 -2147483647 -2147483647
128 132 131 132 131 134 136 137 137 137 137 -2147483647 -2147483647 -2147483647 -2147483647 -2147483647 -2147483647 -2147483647 -2147483647 -2147483647 -2147483647 -2147483647 -2147483647 -2147483647 -2147483647 -2147483647 -2147483647 -2147483647 -2147483647 -2147483647 -2147483647 -2147483647 -2147483647 -2147483647 -2147483647 -2147483647 -2147483647 -2147483647 -2147483647 -2147483647 -2147483647 -2147483647 -2147483647 -2147483647 -2147483647 -2147483647 -2147483647 -2147483647 -2147483647 -2147483647 -2147483647 -2147483647 -2147483647 -2147483647 -2147483647 -2147483647 -2147483647 -2147483647 -2147483647 -2147483647 -2147483647 -2147483647 -2147483647 -2147483647 -2147483647 -2147483647 -2147483647 -2147483647 -2147483647 -2147483647 -2147483647 -2147483647 -2147483647 -2147483647 -2147483647 -2147483647 -2147483647 -2147483647 -2147483647 -2147483647 -2147483647 -2147483647 -2147483647 -2147483647 -2147483647 -2147483647 -2147483647 -2147483647 -2147483647 -2147483647 -2147483647 -2147483647 -2147483647 -2147483647 -2147483647 -2147483647 -2147483647 -2147483647 -2147483647 -2147483647 -2147483647 -2147483647 -2147483647 -2147483647 -2147483647 -2147483647 -2147483647 -2147483647 -2147483647 -2147483647 -2147483647 -2147483647 -2147483647 -2147483647 -2147483647 -2147483647 -2147483647 -2147483647 -2147483647 -2147483647 -2147483647 -2147483647 -2147483647 -2147483647 -2147483647 -2147483647 -2147483647 -2147483647 -2147483647 -2147483647 -2147483647 -2147483647 -2147483647 -2147483647 -2147483647 -2147483647 -2147483647 -2147483647 -2147483647 -2147483647 -2147483647 -2147483647 -2147483647 -2147483647 -2147483647 -2147483647 -2147483647 -2147483647 -2147483647 -2147483647 -2147483647 -2147483647 -2147483647 -2147483647 -2147483647 -2147483647 -2147483647 -2147483647 -2147483647 -2147483647 -2147483647 -2147483647 -2147483647 -2147483647 -2147483647 -2147483647 -2147483647 -2147483647 -2147483647 -2147483647 -2147483647 -2147483647 -2147483647 -2147483647 -2147483647 -2147483647 -2147483647 -2147483647 -2147483647 -2147483647 -2147483647 -2147483647 -2147483647 -2147483647 -2147483647 -2147483647 -2147483647 -2147483647 -2147483647 -2147483647 -2147483647 -2147483647 -2147483647 -2147483647 -2147483647 -2147483647 -2147483647 -2147483647 -2147483647 -2147483647 -2147483647 -2147483647 -2147483647 -2147483647 -2147483647 -2147483647 -2147483647 -2147483647 -2147483647 -2147483647 -2147483647 -2147483647 -2147483647 -2147483647 -2147483647 -2147483647 -2147483647 -2147483647 -2147483647 -2147483647 -2147483647 -2147483647 -2147483647 -2147483647 -2147483647 -2147483647 -2147483647 -2147483647 -2147483647 -2147483647 -2147483647 -2147483647 -2147483647 -2147483647 -2147483647 -2147483647 -2147483647 -2147483647 -2147483647 -2147483647
128 134 135 135 135 136 137 137 137 137 -2147483647 -2147483647 -2147483647 -2147483647 -2147483647 -2147483647 -2147483647 -2147483647 -2147483647 -2147483647 -2147483647 -2147483647 -2147483647 -2147483647 -2147483647 -2147483647 -2147483647 -2147483647 -2147483647 -2147483647 -2147483647 -2147483647 -2147483647 -2147483647 -2147483647 -2147483647 -2147483647 -2147483647 -2147483647 -2147483647 -2147483647 -2147483647 -2147483647 -2147483647 -2147483647 -2147483647 -2147483647 -2147483647 -2147483647 -2147483647 -2147483647 -2147483647 -2147483647 -2147483647 -2147483647 -2147483647 -2147483647 -2147483647 -2147483647 -2147483647 -2147483647 -2147483647 -2147483647 -2147483647 -2147483647 -2147483647 -2147483647 -2147483647 -2147483647 -2147483647 -2147483647 -2147483647 -2147483647 -2147483647 -2147483647 -2147483647 -2147483647 -2147483647 -2147483647 -2147483647 -2147483647 -2147483647 -2147483647 -2147483647 -2147483647 -2147483647 -2147483647 -2147483647 -2147483647 -2147483647 -2147483647 -2147483647 -2147483647 -2147483647 -2147483647 -2147483647 -2147483647 -2147483647 -2147483647 -2147483647 -2147483647 -2147483647 -2147483647 -2147483647 -2147483647 -2147483647 -2147483647 -2147483647 -2147483647 -2147483647 -2147483647 -2147483647 -2147483647 -2147483647 -2147483647 -2147483647 -2147483647 -2147483647 -2147483647 -2147483647 -2147483647 -2147483647 -2147483647 -2147483647 -2147483647 -2147483647 -2147483647 -2147483647 -2147483647 -2147483647 -2147483647 -2147483647 -2147483647 -2147483647 -2147483647 -2147483647 -2147483647 -2147483647 -2147483647 -2147483647 -2147483647 -2147483647 -2147483647 -2147483647 -2147483647 -2147483647 -2147483647 -2147483647 -2147483647 -2147483647 -2147483647 -2147483647 -2147483647 -2147483647 -2147483647 -2147483647 -2147483647 -2147483647 -2147483647 -2147483647 -2147483647 -2147483647 -2147483647 -2147483647 -2147483647 -2147483647 -2147483647 -2147483647 -2147483647 -2147483647 -2147483647 -2147483647 -2147483647 -2147483647 -2147483647 -2147483647 -2147483647 -2147483647 -2147483647 -2147483647 -2147483647 -2147483647 -2147483647 -2147483647 -2147483647 -2147483647 -2147483647 -2147483647 -2147483647 -2147483647 -2147483647 -2147483647 -2147483647 -2147483647 -2147483647 -2147483647 -2147483647 -2147483647 -2147483647 -2147483647 -2147483647 -2147483647 -2147483647 -2147483647 -2147483647 -2147483647 -2147483647 -2147483647 -2147483647 -2147483647 -2147483647 -2147483647 -2147483647 -2147483647 -2147483647 -2147483647 -2147483647 -2147483647 -2147483647 -2147483647 -2147483647 -2147483647 -2147483647 -2147483647 -2147483647 -2147483647 -2147483647 -2147483647 -2147483647 -2147483647 -2147483647 -2147483647 -2147483647 -2147483647 -2147483647 -2147483647 -2147483647 -2147483647 -2147483647 -2147483647
135 136 136 136 136 137 136 137 137 -2147483647 -2147483647 -2147483647 -2147483647 -2147483647 -2147483647 -2147483647 -2147483647 -2147483647 -2147483647 -2147483647 -2147483647 -2147483647 -2147483647 -2147483647 -2147483647 -2147483647 -2147483647 -2147483647 -2147483647 -2147483647 -2147483647 -2147483647 -2147483647 -2147483647 -2147483647 -2147483647 -2147483647 -2147483647 -2147483647 -2147483647 -2147483647 -2147483647 -2147483647 -2147483647 -2147483647 -2147483647 -2147483647 -2147483647 -2147483647 -2147483647 -2147483647 -2147483647 -2147483647 -2147483647 -2147483647 -2147483647 -2147483647 -2147483647 -2147483647 -2147483647 -2147483647 -2147483647 -2147483647 -2147483647 -2147483647 -2147483647 -2147483647 -2147483647 -2147483647 -2147483647 -2147483647 -2147483647 -2147483647 -2147483647 -2147483647 -2147483647 -2147483647 -2147483647 -2147483647 -2147483647 -2147483647 -2147483647 -2147483647 -2147483647 -2147483647 -2147483647 -2147483647 -2147483647 -2147483647 -2147483647 -2147483647 -2147483647 -2147483647 -2147483647 -2147483647 -2147483647 -2147483647 -2147483647 -2147483647 -2147483647 -2147483647 -2147483647 -2147483647 -2147483647 -2147483647 -2147483647 -2147483647 -2147483647 -2147483647 -2147483647 -2147483647 -2147483647 -2147483647 -2147483647 -2147483647 -2147483647 -2147483647 -2147483647 -2147483647 -2147483647 -2147483647 -2147483647 -2147483647 -2147483647 -2147483647 -2147483647 -2147483647 -2147483647 -2147483647 -2147483647 -2147483647 -2147483647 -2147483647 -2147483647 -2147483647 -2147483647 -2147483647 -2147483647 -2147483647 -2147483647 -2147483647 -2147483647 -2147483647 -2147483647 -2147483647 -2147483647 -2147483647 -2147483647 -2147483647 -2147483647 -2147483647 -2147483647 -2147483647 -2147483647 -2147483647 -2147483647 -2147483647 -2147483647 -2147483647 -2147483647 -2147483647 -2147483647 -2147483647 -2147483647 -2147483647 -2147483647 -2147483647 -2147483647 -2147483647 -2147483647 -2147483647 -2147483647 -2147483647 -2147483647 -2147483647 -2147483647 -2147483647 -2147483647 -2147483647 -2147483647 -2147483647 -2147483647 -2147483647 -2147483647 -2147483647 -2147483647 -2147483647 -2147483647 -2147483647 -2147483647 -2147483647 -2147483647 -2147483647 -2147483647 -2147483647 -2147483647 -2147483647 -2147483647 -2147483647 -2147483647 -2147483647 -2147483647 -2147483647 -2147483647 -2147483647 -2147483647 -2147483647 -2147483647 -2147483647 -2147483647 -2147483647 -2147483647 -2147483647 -2147483647 -2147483647 -2147483647 -2147483647 -2147483647 -2147483647 -2147483647 -2147483647 -2147483647 -2147483647 -2147483647 -2147483647 -2147483647 -2147483647 -2147483647 -2147483647 -2147483647 -2147483647 -2147483647 -2147483647 -2147483647 -2147483647 -2147483647 -2147483647 -2147483647 -2147483647 -2147483647
136 136 137 137 137 137 137 -2147483647 -2147483647 -2147483647 -2147483647 -2147483647 -2147483647 -2147483647 -2147483647 -2147483647 -2147483647 -2147483647 -2147483647 -2147483647 -2147483647 -2147483647 -2147483647 -2147483647 -2147483647 -2147483647 -2147483647 -2147483647 -2147483647 -2147483647 -2147483647 -2147483647 -2147483647 -2147483647 -2147483647 -2147483647 -2147483647 -2147483647 -2147483647 -2147483647 -2147483647 -2147483647 -2147483647 -2147483647 -2147483647 -2147483647 -2147483647 -2147483647 -2147483647 -2147483647 -2147483647 -2147483647 -2147483647 -2147483647 -2147483647 -2147483647 -2147483647 -2147483647 -2147483647 -2147483647 -2147483647 -2147483647 -2147483647 -2147483647 -2147483647 -2147483647 -2147483647 -2147483647 -2147483647 -2147483647 -2147483647 -2147483647 -2147483647 -2147483647 -2147483647 -2147483647 -2147483647 -2147483647 -2147483647 -2147483647 -2147483647 -2147483647 -2147483647 -2147483647 -2147483647 -2147483647 -2147483647 -2147483647 -2147483647 -2147483647 -2147483647 -2147483647 -2147483647 -2147483647 -2147483647 -2147483647 -2147483647 -2147483647 -2147483647 -2147483647 -2147483647 -2147483647 -2147483647 -2147483647 -2147483647 -2147483647 -2147483647 -2147483647 -2147483647 -2147483647 -2147483647 -2147483647 -2147483647 -2147483647 -2147483647 -2147483647 -2147483647 -2147483647 -2147483647 -2147483647 -2147483647 -2147483647 -2147483647 -2147483647 -2147483647 -2147483647 -2147483647 -2147483647 -2147483647 -2147483647 -2147483647 -2147483647 -2147483647 -2147483647 -2147483647 -2147483647 -2147483647 -2147483647 -2147483647 -2147483647 -2147483647 -2147483647 -2147483647 -2147483647 -2147483647 -2147483647 -2147483647 -2147483647 -2147483647 -2147483647 -2147483647 -2147483647 -2147483647 -2147483647 -2147483647 -2147483647 -2147483647 -2147483647 -2147483647 -2147483647 -2147483647 -2147483647 -2147483647 -2147483647 -2147483647 -2147483647 -2147483647 -2147483647 -2147483647 -2147483647 -2147483647 -2147483647 -2147483647 -2147483647 -2147483647 -2147483647 -2147483647 -2147483647 -2147483647 -2147483647 -2147483647 -2147483647 -2147483647 -2147483647 -2147483647 -2147483647 -2147483647 -2147483647 -2147483647 -2147483647 -2147483647 -2147483647 -2147483647 -2147483647 -2147483647 -2147483647 -2147483647 -2147483647 -2147483647 -2147483647 -2147483647 -2147483647 -2147483647 -2147483647 -2147483647 -2147483647 -2147483647 -2147483647 -2147483647 -2147483647 -2147483647 -2147483647 -2147483647 -2147483647 -2147483647 -2147483647 -2147483647 -2147483647 -2147483647 -2147483647 -2147483647 -2147483647 -2147483647 -2147483647 -2147483647 -2147483647 -2147483647 -2147483647 -2147483647 -2147483647 -2147483647 -2147483647 -2147483647 -2147483647 -2147483647 -2147483647 -2147483647 -2147483647 -2147483647 -2147483647
136 137 137 137 137 137 -2147483647 -2147483647 -2147483647 -2147483647 -2147483647 -2147483647 -2147483647 -2147483647 -2147483647 -2147483647 -2147483647 -2147483647 -2147483647 -2147483647 -2147483647 -2147483647 -2147483647 -2147483647 -2147483647 -2147483647 -2147483647 -2147483647 -2147483647 -2147483647 -2147483647 -2147483647 -2147483647 -2147483647 -2147483647 -2147483647 -2147483647 -2147483647 -2147483647 -2147483647 -2147483647 -2147483647 -2147483647 -2147483647 -2147483647 -2147483647 -2147483647 -2147483647 -2147483647 -2147483647 -2147483647 -2147483647 -2147483647 -2147483647 -2147483647 -2147483647 -2147483647 -2147483647 -2147483647 -2147483647 -2147483647 -2147483647 -2147483647 -2147483647 -2147483647 -2147483647 -2147483647 -2147483647 -2147483647 -2147483647 -2147483647 -2147483647 -2147483647 -2147483647 -2147483647 -2147483647 -2147483647 -2147483647 -2147483647 -2147483647 -2147483647 -2147483647 -2147483647 -2147483647 -2147483647 -2147483647 -2147483647 -2147483647 -2147483647 -2147483647 -2147483647 -2147483647 -2147483647 -2147483647 -2147483647 -2147483647 -2147483647 -2147483647 -2147483647 -2147483647 -2147483647 -2147483647 -2147483647 -2147483647 -2147483647 -2147483647 -2147483647 -2147483647 -2147483647 -2147483647 -2147483647 -2147483647 -2147483647 -2147483647 -2147483647 -2147483647 -2147483647 -2147483647 -2147483647 -2147483647 -2147483647 -2147483647 -2147483647 -2147483647 -2147483647 -2147483647 -2147483647 -2147483647 -2147483647 -2147483647 -2147483647 -2147483647 -2147483647 -2147483647 -2147483647 -2147483647 -2147483647 -2147483647 -2147483647 -2147483647 -2147483647 -2147483647 -2147483647 -2147483647 -2147483647 -2147483647 -2147483647 -2147483647 -2147483647 -2147483647 -2147483647 -2147483647 -2147483647 -2147483647 -2147483647 -2147483647 -2147483647 -2147483647 -2147483647 -2147483647 -2147483647 -2147483647 -2147483647 -2147483647 -2147483647 -2147483647 -2147483647 -2147483647 -2147483647 -2147483647 -2147483647 -2147483647 -2147483647 -2147483647 -2147483647 -2147483647 -2147483647 -2147483647 -2147483647 -2147483647 -2147483647 -2147483647 -2147483647 -2147483647 -2147483647 -2147483647 -2147483647 -2147483647 -2147483647 -2147483647 -2147483647 -2147483647 -2147483647 -2147483647 -2147483647 -2147483647 -2147483647 -2147483647 -2147483647 -2147483647 -2147483647 -2147483647 -2147483647 -2147483647 -2147483647 -2147483647 -2147483647 -2147483647 -2147483647 -2147483647 -2147483647 -2147483647 -2147483647 -2147483647 -2147483647 -2147483647 -2147483647 -2147483647 -2147483647 -2147483647 -2147483647 -2147483647 -2147483647 -2147483647 -2147483647 -2147483647 -2147483647 -2147483647 -2147483647 -2147483647 -2147483647 -2147483647 -2147483647 -2147483647 -2147483647 -2147483647 -2147483647 -2147483647 -2147483647 -2147483647
137 137 137 138 -2147483647 -2147483647 -2147483647 -2147483647 -2147483647 -2147483647 -2147483647 -2147483647 -2147483647 -2147483647 -2147483647 -2147483647 -2147483647 -2147483647 -2147483647 -2147483647 -2147483647 -2147483647 -2147483647 -2147483647 -2147483647 -2147483647 -2147483647 -2147483647 -2147483647 -2147483647 -2147483647 -2147483647 -2147483647 -2147483647 -2147483647 -2147483647 -2147483647 -2147483647 -2147483647 -2147483647 -2147483647 -2147483647 -2147483647 -2147483647 -2147483647 -2147483647 -2147483647 -2147483647 -2147483647 -2147483647 -2147483647 -2147483647 -2147483647 -2147483647 -2147483647 -2147483647 -2147483647 -2147483647 -2147483647 -2147483647 -2147483647 -2147483647 -2147483647 -2147483647 -2147483647 -2147483647 -2147483647 -2147483647 -2147483647 -2147483647 -2147483647 -2147483647 -2147483647 -2147483647 -2147483647 -2147483647 -2147483647 -2147483647 -2147483647 -2147483647 -2147483647 -2147483647 -2147483647 -2147483647 -2147483647 -2147483647 -2147483647 -2147483647 -2147483647 -2147483647 -2147483647 -2147483647 -2147483647 -2147483647 -2147483647 -2147483647 -2147483647 -2147483647 -2147483647 -2147483647 -2147483647 -2147483647 -2147483647 -2147483647 -2147483647 -2147483647 -2147483647 -2147483647 -2147483647 -2147483647 -2147483647 -2147483647 -2147483647 -2147483647 -2147483647 -2147483647 -2147483647 -2147483647 -2147483647 -2147483647 -2147483647 -2147483647 -2147483647 -2147483647 -2147483647 -2147483647 -2147483647 -2147483647 -2147483647 -2147483647 -2147483647 -2147483647 -2147483647 -2147483647 -2147483647 -2147483647 -2147483647 -2147483647 -2147483647 -2147483647 -2147483647 -2147483647 -2147483647 -2147483647 -2147483647 -2147483647 -2147483647 -2147483647 -2147483647 -2147483647 -2147483647 -2147483647 -2147483647 -2147483647 -2147483647 -2147483647 -2147483647 -2147483647 -2147483647 -2147483647 -2147483647 -2147483647 -2147483647 -2147483647 -2147483647 -2147483647 -2147483647 -2147483647 -2147483647 -2147483647 -2147483647 -2147483647 -2147483647 -2147483647 -2147483647 -2147483647 -2147483647 -2147483647 -2147483647 -2147483647 -2147483647 -2147483647 -2147483647 -2147483647 -2147483647 -2147483647 -2147483647 -2147483647 -2147483647 -2147483647 -2147483647 -2147483647 -2147483647 -2147483647 -2147483647 -2147483647 -2147483647 -2147483647 -2147483647 -2147483647 -2147483647 -2147483647 -2147483647 -2147483647 -2147483647 -2147483647 -2147483647 -2147483647 -2147483647 -2147483647 -2147483647 -2147483647 -2147483647 -2147483647 -2147483647 -2147483647 -2147483647 -2147483647 -2147483647 -2147483647 -2147483647 -2147483647 -2147483647 -2147483647 -2147483647 -2147483647 -2147483647 -2147483647 -2147483647 -2147483647 -2147483647 -2147483647 -2147483647 -2147483647 -2147483647 -2147483647 -2147483647 -2147483647 -2147483647 -2147483647
138 138 -2147483647 -2147483647 -2147483647 -2147483647 -2147483647 -2147483647 -2147483647 -2147483647 -2147483647 -2147483647 -2147483647 -2147483647 -2147483647 -2147483647 -2147483647 -2147483647 -2147483647 -2147483647 -2147483647 -2147483647 -2147483647 -2147483647 -2147483647 -2147483647 -2147483647 -2147483647 -2147483647 -2147483647 -2147483647 -2147483647 -2147483647 -2147483647 -2147483647 -2147483647 -2147483647 -2147483647 -2147483647 -2147483647 -2147483647 -2147483647 -2147483647 -2147483647 -2147483647 -2147483647 -2147483647 -2147483647 -2147483647 -2147483647 -2147483647 -2147483647 -2147483647 -2147483647 -2147483647 -2147483647 -2147483647 -2147483647 -2147483647 -2147483647 -2147483647 -2147483647 -2147483647 -2147483647 -2147483647 -2147483647 -2147483647 -2147483647 -2147483647 -2147483647 -2147483647 -2147483647 -2147483647 -2147483647 -2147483647 -2147483647 -2147483647 -2147483647 -2147483647 -2147483647 -2147483647 -2147483647 -2147483647 -2147483647 -2147483647 -2147483647 -2147483647 -2147483647 -2147483647 -2147483647 -2147483647 -2147483647 -2147483647 -2147483647 -2147483647 -2147483647 -2147483647 -2147483647 -2147483647 -2147483647 -2147483647 -2147483647 -2147483647 -2147483647 -2147483647 -2147483647 -2147483647 -2147483647 -2147483647 -2147483647 -2147483647 -2147483647 -2147483647 -2147483647 -2147483647 -2147483647 -2147483647 -2147483647 -2147483647 -2147483647 -2147483647 -2147483647 -2147483647 -2147483647 -2147483647 -2147483647 -2147483647 -2147483647 -2147483647 -2147483647 -2147483647 -2147483647 -2147483647 -2147483647 -2147483647 -2147483647 -2147483647 -2147483647 -2147483647 -2147483647 -2147483647 -2147483647 -2147483647 -2147483647 -2147483647 -2147483647 -2147483647 -2147483647 -2147483647 -2147483647 -2147483647 -2147483647 -2147483647 -2147483647 -2147483647 -2147483647 -2147483647 -2147483647 -2147483647 -2147483647 -2147483647 -2147483647 -2147483647 -2147483647 -2147483647 -2147483647 -2147483647 -2147483647 -2147483647 -2147483647 -2147483647 -2147483647 -2147483647 -2147483647 -2147483647 -2147483647 -2147483647 -2147483647 -2147483647 -2147483647 -2147483647 -2147483647 -2147483647 -2147483647 -2147483647 -2147483647 -2147483647 -2147483647 -2147483647 -2147483647 -2147483647 -2147483647 -2147483647 -2147483647 -2147483647 -2147483647 -2147483647 -2147483647 -2147483647 -2147483647 -2147483647 -2147483647 -2147483647 -2147483647 -2147483647 -2147483647 -2147483647 -2147483647 -2147483647 -2147483647 -2147483647 -2147483647 -2147483647 -2147483647 -2147483647 -2147483647 -2147483647 -2147483647 -2147483647 -2147483647 -2147483647 -2147483647 -2147483647 -2147483647 -2147483647 -2147483647 -2147483647 -2147483647 -2147483647 -2147483647 -2147483647 -2147483647 -2147483647 -2147483647 -2147483647 -2147483647 -2147483647 -2147483647 -2147483647 -2147483647
137 139 -2147483647 -2147483647 -2147483647 -2147483647 -2147483647 -2147483647 -2147483647 -2147483647 -2147483647 -2147483647 -2147483647 -2147483647 -2147483647 -2147483647 -2147483647 -2147483647 -2147483647 -2147483647 -2147483647 -2147483647 -2147483647 -2147483647 -2147483647 -2147483647 -2147483647 -2147483647 -2147483647 -2147483647 -2147483647 -2147483647 -2147483647 -2147483647 -2147483647 -2147483647 -2147483647 -2147483647 -2147483647 -2147483647 -2147483647 -2147483647 -2147483647 -2147483647 -2147483647 -2147483647 -2147483647 -2147483647 -2147483647 -2147483647 -2147483647 -2147483647 -2147483647 -2147483647 -2147483647 -2147483647 -2147483647 -2147483647 -2147483647 -2147483647 -2147483647 -2147483647 -2147483647 -2147483647 -2147483647 -2147483647 -2147483647 -2147483647 -2147483647 -2147483647 -2147483647 -2147483647 -2147483647 -2147483647 -2147483647 -2147483647 -2147483647 -2147483647 -2147483647 -2147483647 -2147483647 -2147483647 -2147483647 -2147483647 -2147483647 -2147483647 -2147483647 -2147483647 -2147483647 -2147483647 -2147483647 -2147483647 -2147483647 -2147483647 -2147483647 -2147483647 -2147483647 -2147483647 -2147483647 -2147483647 -2147483647 -2147483647 -2147483647 -2147483647 -2147483647 -2147483647 -2147483647 -2147483647 -2147483647 -2147483647 -2147483647 -2147483647 -2147483647 -2147483647 -2147483647 -2147483647 -2147483647 -2147483647 -2147483647 -2147483647 -2147483647 -2147483647 -2147483647 -2147483647 -2147483647 -2147483647 -2147483647 -2147483647 -2147483647 -2147483647 -2147483647 -2147483647 -2147483647 -2147483647 -2147483647 -2147483647 -2147483647 -2147483647 -2147483647 -2147483647 -2147483647 -2147483647 -2147483647 -2147483647 -2147483647 -2147483647 -2147483647 -2147483647 -2147483647 -2147483647 -2147483647 -2147483647 -2147483647 -2147483647 -2147483647 -2147483647 -2147483647 -2147483647 -2147483647 -2147483647 -2147483647 -2147483647 -2147483647 -2147483647 -2147483647 -2147483647 -2147483647 -2147483647 -2147483647 -2147483647 -2147483647 -2147483647 -2147483647 -2147483647 -2147483647 -2147483647 -2147483647 -2147483647 -2147483647 -2147483647 -2147483647 -2147483647 -2147483647 -2147483647 -2147483647 -2147483647 -2147483647 -2147483647 -2147483647 -2147483647 -2147483647 -2147483647 -2147483647 -2147483647 -2147483647 -2147483647 -2147483647 -2147483647 -2147483647 -2147483647 -2147483647 -2147483647 -2147483647 -2147483647 -2147483647 -2147483647 -2147483647 -2147483647 -2147483647 -2147483647 -2147483647 -2147483647 -2147483647 -2147483647 -2147483647 -2147483647 -2147483647 -2147483647 -2147483647 -2147483647 -2147483647 -2147483647 -2147483647 -2147483647 -2147483647 -2147483647 -2147483647 -2147483647 -2147483647 -2147483647 -2147483647 -2147483647 -2147483647 -2147483647 -2147483647 -2147483647 -2147483647 -2147483647 -2147483647 -2147483647
139 -2147483647 -2147483647 -2147483647 -2147483647 -2147483647 -2147483647 -2147483647 -2147483647 -2147483647 -2147483647 -2147483647 -2147483647 -2147483647 -2147483647 -2147483647 -2147483647 -2147483647 -2147483647 -2147483647 -2147483647 -2147483647 -2147483647 -2147483647 -2147483647 -2147483647 -2147483647 -2147483647 -2147483647 -2147483647 -2147483647 -2147483647 -2147483647 -2147483647 -2147483647 -2147483647 -2147483647 -2147483647 -2147483647 -2147483647 -2147483647 -2147483647 -2147483647 -2147483647 -2147483647 -2147483647 -2147483647 -2147483647 -2147483647 -2147483647 -2147483647 -2147483647 -2147483647 -2147483647 -2147483647 -2147483647 -2147483647 -2147483647 -2147483647 -2147483647 -2147483647 -2147483647 -2147483647 -2147483647 -2147483647 -2147483647 -2147483647 -2147483647 -2147483647 -2147483647 -2147483647 -2147483647 -2147483647 -2147483647 -2147483647 -2147483647 -2147483647 -2147483647 -2147483647 -2147483647 -2147483647 -2147483647 -2147483647 -2147483647 -2147483647 -2147483647 -2147483647 -2147483647 -2147483647 -2147483647 -2147483647 -2147483647 -2147483647 -2147483647 -2147483647 -2147483647 -2147483647 -2147483647 -2147483647 -2147483647 -2147483647 -2147483647 -2147483647 -2147483647 -2147483647 -2147483647 -2147483647 -2147483647 -2147483647 -2147483647 -2147483647 -2147483647 -2147483647 -2147483647 -2147483647 -2147483647 -2147483647 -2147483647 -2147483647 -2147483647 -2147483647 -2147483647 -2147483647 -2147483647 -2147483647 -2147483647 -2147483647 -2147483647 -2147483647 -2147483647 -2147483647 -2147483647 -2147483647 -2147483647 -2147483647 -2147483647 -2147483647 -2147483647 -2147483647 -2147483647 -2147483647 -2147483647 -2147483647 -2147483647 -2147483647 -2147483647 -2147483647 -2147483647 -2147483647 -2147483647 -2147483647 -2147483647 -2147483647 -2147483647 -2147483647 -2147483647 -2147483647 -2147483647 -2147483647 -2147483647 -2147483647 -2147483647 -2147483647 -2147483647 -2147483647 -2147483647 -2147483647 -2147483647 -2147483647 -2147483647 -2147483647 -2147483647 -2147483647 -2147483647 -2147483647 -2147483647 -2147483647 -2147483647 -2147483647 -2147483647 -2147483647 -2147483647 -2147483647 -2147483647 -2147483647 -2147483647 -2147483647 -2147483647 -2147483647 -2147483647 -2147483647 -2147483647 -2147483647 -2147483647 -2147483647 -2147483647 -2147483647 -2147483647 -2147483647 -2147483647 -2147483647 -2147483647 -2147483647 -2147483647 -2147483647 -2147483647 -2147483647 -2147483647 -2147483647 -2147483647 -2147483647 -2147483647 -2147483647 -2147483647 -2147483647 -2147483647 -2147483647 -2147483647 -2147483647 -2147483647 -2147483647 -2147483647 -2147483647 -2147483647 -2147483647 -2147483647 -2147483647 -2147483647 -2147483647 -2147483647 -2147483647 -2147483647 -2147483647 -2147483647 -2147483647 -2147483647 -2147483647 -2147483647 -2147483647 -2147483647
-2147483647 -2147483647 -2147483647 -2147483647 -2147483647 -2147483647 -2147483647 -2147483647 -2147483647 -2147483647 -2147483647 -2147483647 -2147483647 -2147483647 -2147483647 -2147483647 -2147483647 -2147483647 -2147483647 -2147483647 -2147483647 -2147483647 -2147483647 -2147483647 -2147483647 -2147483647 -2147483647 -2147483647 -2147483647 -2147483647 -2147483647 -2147483647 -2147483647 -2147483647 -2147483647 -2147483647 -2147483647 -2147483647 -2147483647 -2147483647 -2147483647 -2147483647 -2147483647 -2147483647 -2147483647 -2147483647 -2147483647 -2147483647 -2147483647 -2147483647 -2147483647 -2147483647 -2147483647 -2147483647 -2147483647 -2147483647 -2147483647 -2147483647 -2147483647 -2147483647 -2147483647 -2147483647 -2147483647 -2147483647 -2147483647 -2147483647 -2147483647 -2147483647 -2147483647 -2147483647 -2147483647 -2147483647 -2147483647 -2147483647 -2147483647 -2147483647 -2147483647 -2147483647 -2147483647 -2147483647 -2147483647 -2147483647 -2147483647 -2147483647 -2147483647 -2147483647 -2147483647 -2147483647 -2147483647 -2147483647 -2147483647 -2147483647 -2147483647 -2147483647 -2147483647 -2147483647 -2147483647 -2147483647 -2147483647 -2147483647 -2147483647 -2147483647 -2147483647 -2147483647 -2147483647 -2147483647 -2147483647 -2147483647 -2147483647 -2147483647 -2147483647 -2147483647 -2147483647 -2147483647 -2147483647 -2147483647 -2147483647 -2147483647 -2147483647 -2147483647 -2147483647 -2147483647 -2147483647 -2147483647 -2147483647 -2147483647 -2147483647 -2147483647 -2147483647 -2147483647 -2147483647 -2147483647 -2147483647 -2147483647 -2147483647 -2147483647 -2147483647 -2147483647 -2147483647 -2147483647 -2147483647 -2147483647 -2147483647 -2147483647 -2147483647 -2147483647 -2147483647 -2147483647 -2147483647 -2147483647 -2147483647 -2147483647 -2147483647 -2147483647 -2147483647 -2147483647 -2147483647 -2147483647 -2147483647 -2147483647 -2147483647 -2147483647 -2147483647 -2147483647 -2147483647 -2147483647 -2147483647 -2147483647 -2147483647 -2147483647 -2147483647 -2147483647 -2147483647 -2147483647 -2147483647 -2147483647 -2147483647 -2147483647 -2147483647 -2147483647 -2147483647 -2147483647 -2147483647 -2147483647 -2147483647 -2147483647 -2147483647 -2147483647 -2147483647 -2147483647 -2147483647 -2147483647 -2147483647 -2147483647 -2147483647 -2147483647 -2147483647 -2147483647 -2147483647 -2147483647 -2147483647 -2147483647 -2147483647 -2147483647 -2147483647 -2147483647 -2147483647 -2147483647 -2147483647 -2147483647 -2147483647 -2147483647 -2147483647 -2147483647 -2147483647 -2147483647 -2147483647 -2147483647 -2147483647 -2147483647 -2147483647 -2147483647 -2147483647 -2147483647 -2147483647 -2147483647 -2147483647 -2147483647 -2147483647 -2147483647 -2147483647 -2147483647 -2147483647 -2147483647 -2147483647 -2147483647 -2147483647 -2147483647 -2147483647 -2147483647
-2147483647 -2147483647 -2147483647 -2147483647 -2147483647 -2147483647 -2147483647 -2147483647 -2147483647 -2147483647 -2147483647 -2147483647 -2147483647 -2147483647 -2147483647 -2147483647 -2147483647 -2147483647 -2147483647 -2147483647 -2147483647 -2147483647 -2147483647 -2147483647 -2147483647 -2147483647 -2147483647 -2147483647 -2147483647 -2147483647 -2147483647 -2147483647 -2147483647 -2147483647 -2147483647 -2147483647 -2147483647 -2147483647 -2147483647 -2147483647 -2147483647 -2147483647 -2147483647 -2147483647 -2147483647 -2147483647 -2147483647 -2147483647 -2147483647 -2147483647 -2147483647 -2147483647 -2147483647 -2147483647 -2147483647 -2147483647 -2147483647 -2147483647 -2147483647 -2147483647 -2147483647 -2147483647 -2147483647 -2147483647 -2147483647 -2147483647 -2147483647 -2147483647 -2147483647 -2147483647 -2147483647 -2147483647 -2147483647 -2147483647 -2147483647 -2147483647 -2147483647 -2147483647 -2147483647 -2147483647 -2147483647 -2147483647 -2147483647 -2147483647 -2147483647 -2147483647 -2147483647 -2147483647 -2147483647 -2147483647 -2147483647 -2147483647 -2147483647 -2147483647 -2147483647 -2147483647 -2147483647 -2147483647 -2147483647 -2147483647 -2147483647 -2147483647 -2147483647 -2147483647 -2147483647 -2147483647 -2147483647 -2147483647 -2147483647 -2147483647 -2147483647 -2147483647 -2147483647 -2147483647 -2147483647 -2147483647 -2147483647 -2147483647 -2147483647 -2147483647 -2147483647 -2147483647 -2147483647 -2147483647 -2147483647 -2147483647 -2147483647 -2147483647 -2147483647 -2147483647 -2147483647 -2147483647 -2147483647 -2147483647 -2147483647 -2147483647 -2147483647 -2147483647 -2147483647 -2147483647 -2147483647 -2147483647 -2147483647 -2147483647 -2147483647 -2147483647 -2147483647 -2147483647 -2147483647 -2147483647 -2147483647 -2147483647 -2147483647 -2147483647 -2147483647 -2147483647 -2147483647 -2147483647 -2147483647 -2147483647 -2147483647 -2147483647 -2147483647 -2147483647 -2147483647 -2147483647 -2147483647 -2147483647 -2147483647 -2147483647 -2147483647 -2147483647 -2147483647 -2147483647 -2147483647 -2147483647 -2147483647 -2147483647 -2147483647 -2147483647 -2147483647 -2147483647 -2147483647 -2147483647 -2147483647 -2147483647 -2147483647 -2147483647 -2147483647 -2147483647 -2147483647 -2147483647 -2147483647 -2147483647 -2147483647 -2147483647 -2147483647 -2147483647 -2147483647 -2147483647 -2147483647 -2147483647 -2147483647 -2147483647 -2147483647 -2147483647 -2147483647 -2147483647 -2147483647 -2147483647 -2147483647 -2147483647 -2147483647 -2147483647 -2147483647 -2147483647 -2147483647 -2147483647 -2147483647 -2147483647 -2147483647 -2147483647 -2147483647 -2147483647 -2147483647 -2147483647 -2147483647 -2147483647 -2147483647 -2147483647 -2147483647 -2147483647 -2147483647 -2147483647 -2147483647 -2147483647 -2147483647 -2147483647 -2147483647 -2147483647
-2147483647 -2147483647 -2147483647 -2147483647 -2147483647 -2147483647 -2147483647 -2147483647 -2147483647 -2147483647 -2147483647 -2147483647 -2147483647 -2147483647 -2147483647 -2147483647 -2147483647 -2147483647 -2147483647 -2147483647 -2147483647 -2147483647 -2147483647 -2147483647 -2147483647 -2147483647 -2147483647 -2147483647 -2147483647 -2147483647 -2147483647 -2147483647 -2147483647 -2147483647 -2147483647 -2147483647 -2147483647 -2147483647 -2147483647 -2147483647 -2147483647 -2147483647 -2147483647 -2147483647 -2147483647 -2147483647 -2147483647 -2147483647 -2147483647 -2147483647 -2147483647 -2147483647 -2147483647 -2147483647 -2147483647 -2147483647 -2147483647 -2147483647 -2147483647 -2147483647 -2147483647 -2147483647 -2147483647 -2147483647 -2147483647 -2147483647 -2147483647 -2147483647 -2147483647 -2147483647 -2147483647 -2147483647 -2147483647 -2147483647 -2147483647 -2147483647 -2147483647 -2147483647 -2147483647 -2147483647 -2147483647 -2147483647 -2147483647 -2147483647 -2147483647 -2147483647 -2147483647 -2147483647 -2147483647 -2147483647 -2147483647 -2147483647 -2147483647 -2147483647 -2147483647 -2147483647 -2147483647 -2147483647 -2147483647 -2147483647 -2147483647 -2147483647 -2147483647 -2147483647 -2147483647 -2147483647 -2147483647 -2147483647 -2147483647 -2147483647 -2147483647 -2147483647 -2147483647 -2147483647 -2147483647 -2147483647 -2147483647 -2147483647 -2147483647 -2147483647 -2147483647 -2147483647 -2147483647 -2147483647 -2147483647 -2147483647 -2147483647 -2147483647 -2147483647 -2147483647 -2147483647 -2147483647 -2147483647 -2147483647 -2147483647 -2147483647 -2147483647 -2147483647 -2147483647 -2147483647 -2147483647 -2147483647 -2147483647 -2147483647 -2147483647 -2147483647 -2147483647 -2147483647 -2147483647 -2147483647 -2147483647 -2147483647 -2147483647 -2147483647 -2147483647 -2147483647 -2147483647 -2147483647 -2147483647 -2147483647 -2147483647 -2147483647 -2147483647 -2147483647 -2147483647 -2147483647 -2147483647 -2147483647 -2147483647 -2147483647 -2147483647 -2147483647 -2147483647 -2147483647 -2147483647 -2147483647 -2147483647 -2147483647 -2147483647 -2147483647 -2147483647 -2147483647 -2147483647 -2147483647 -2147483647 -2147483647 -2147483647 -2147483647 -2147483647 -2147483647 -2147483647 -2147483647 -2147483647 -2147483647 -2147483647 -2147483647 -2147483647 -2147483647 -2147483647 -2147483647 -2147483647 -2147483647 -2147483647 -2147483647 -2147483647 -2147483647 -2147483647 -2147483647 -2147483647 -2147483647 -2147483647 -2147483647 -2147483647 -2147483647 -2147483647 -2147483647 -2147483647 -2147483647 -2147483647 -2147483647 -2147483647 -2147483647 -2147483647 -2147483647 -2147483647 -2147483647 -2147483647 -2147483647 -2147483647 -2147483647 -2147483647 -2147483647 -2147483647 -2147483647 -2147483647 -2147483647 -2147483647 -2147483647 -2147483647 -2147483647
