# Supplementary material for: Catchments catch all in South African coastal lowlands: topography and palaeoclimate restricted gene flow in Nymania capensis (Meliaceae)—a multilocus phylogeographic and distribution modelling approach
Source: PeerJ. 2017 Jan 31;5:e2965. doi: 10.7717/peerj.2965 (PMC5289106; doi:10.7717/peerj.2965)
Supplement: Supplemental Information 2 — See the Readme for file descriptions. This zip file includes all DNA alignments. [file peerj-05-2965-s002.zip › SupplementalInformationFiles/SDM.Data/Current/bio12.ann.ppt.asc]

NCOLS 240 
NROWS 84 
XLLCORNER 20 
YLLCORNER -35 
CELLSIZE 0.0416666666666667 
NODATA_value -2147483647 
204 201 196 193 192 188 177 176 181 181 183 177 170 169 174 176 181 182 191 192 187 185 183 185 185 182 180 177 179 181 184 187 186 186 188 185 188 191 194 198 196 198 201 203 210 210 210 211 212 218 222 222 222 225 225 228 233 244 254 256 259 267 271 248 247 247 248 252 265 285 285 282 278 272 268 261 262 266 270 272 279 284 283 289 295 299 304 309 313 319 329 335 337 336 353 358 361 378 377 377 376 375 380 386 388 385 385 390 395 395 392 396 400 401 390 379 376 380 376 372 365 364 364 369 369 370 375 375 367 361 358 361 364 364 366 382 409 392 394 402 409 420 423 429 424 445 547 546 552 564 564 572 585 571 557 506 504 508 551 546 553 559 555 560 567 585 593 598 615 623 625 596 600 623 613 594 584 589 607 638 652 641 621 602 600 664 668 667 663 638 636 668 704 737 732 677 685 732 708 704 785 791 716 668 666 667 670 664 664 675 701 713 746 768 801 795 812 836 849 866 890 913 933 945 974 1000 1023 1031 1045 1061 1068 1080 1083 1085 -2147483647 -2147483647 -2147483647 -2147483647 -2147483647 -2147483647
210 209 207 205 199 192 179 177 183 185 184 182 175 170 172 174 178 178 182 193 193 191 194 190 185 184 183 177 178 182 188 190 187 186 191 191 192 188 189 194 197 199 204 211 210 209 208 209 214 218 226 230 232 234 231 236 235 241 249 254 258 261 269 257 253 250 250 254 269 279 276 290 281 279 268 265 266 270 274 278 284 291 291 296 296 291 317 330 333 323 337 337 337 345 355 371 380 379 382 388 385 383 392 404 399 390 397 402 417 415 404 402 410 416 389 381 380 376 377 374 366 363 363 363 358 359 360 369 362 363 362 355 357 362 377 384 389 399 402 411 411 423 416 420 427 461 548 561 578 584 579 588 598 579 558 499 498 499 524 554 566 565 568 577 585 569 554 564 574 613 607 601 596 622 630 606 595 602 613 641 662 671 629 603 611 701 670 671 653 673 642 648 660 682 749 663 634 659 649 664 698 766 712 680 680 675 690 671 669 677 690 706 734 769 790 792 811 832 852 870 897 937 960 983 990 1006 1035 1054 1062 1073 1080 1083 1083 -2147483647 -2147483647 -2147483647 -2147483647 -2147483647 -2147483647 -2147483647
213 217 227 213 199 191 180 179 188 188 187 186 178 175 169 168 172 175 178 178 183 189 195 191 184 181 180 179 177 193 195 198 192 191 188 194 192 188 190 190 194 197 205 204 204 204 209 211 218 218 228 237 241 244 241 240 240 248 249 254 260 266 269 256 255 251 249 253 254 272 267 273 284 270 269 268 272 286 281 271 284 278 278 284 287 282 308 322 323 318 323 319 324 335 358 374 388 388 403 406 392 389 411 417 405 401 416 413 454 431 419 415 423 438 401 403 392 402 405 382 378 373 371 364 359 356 354 356 360 368 356 352 357 362 366 375 391 395 391 401 414 423 411 419 445 477 574 577 562 571 590 614 565 507 493 485 487 491 517 544 592 594 598 591 591 549 540 544 564 607 593 584 602 658 650 638 620 622 604 607 652 678 660 631 618 693 623 629 626 660 664 675 613 637 686 651 636 638 640 653 662 659 666 688 692 693 703 676 676 691 701 711 735 752 777 800 816 839 858 884 910 943 973 994 1018 1035 1051 1071 1080 1087 1085 -2147483647 -2147483647 -2147483647 -2147483647 -2147483647 -2147483647 -2147483647 -2147483647 -2147483647
217 230 237 222 213 199 187 177 187 195 188 186 182 177 170 174 172 171 173 178 179 178 180 183 185 184 182 182 181 181 186 193 195 195 191 193 194 187 190 193 193 193 195 200 202 206 213 215 217 220 226 233 241 253 252 252 245 251 258 258 266 274 267 260 252 249 247 246 248 249 261 261 268 270 265 271 283 294 327 269 275 275 273 271 273 278 291 330 335 326 321 315 323 337 348 374 399 403 424 416 404 402 425 416 409 415 426 435 477 453 443 424 425 417 402 415 444 471 468 394 384 385 377 374 371 356 351 354 363 404 350 350 360 369 366 371 376 383 389 400 410 419 405 461 541 578 517 478 465 480 531 535 518 482 503 484 482 492 531 570 582 650 656 618 580 554 551 547 563 580 623 637 570 584 639 620 583 577 575 608 686 695 677 617 616 674 661 612 601 601 636 656 647 619 632 639 639 644 651 650 658 662 676 702 709 709 688 680 693 712 711 725 745 764 787 807 825 850 869 891 922 955 989 1007 1032 1047 1067 1077 1098 1102 -2147483647 -2147483647 -2147483647 -2147483647 -2147483647 -2147483647 -2147483647 -2147483647 -2147483647 -2147483647
228 234 253 230 214 196 186 178 178 181 186 187 184 187 180 173 175 170 178 178 176 176 178 179 185 186 190 185 186 185 192 194 196 197 195 190 191 188 191 199 195 191 197 201 202 209 212 220 223 227 229 235 251 259 258 258 255 255 260 263 274 266 256 253 249 244 243 244 244 245 253 255 259 258 271 283 288 313 288 263 262 262 269 265 268 276 290 311 318 319 317 312 324 335 355 378 403 418 450 424 421 417 443 469 449 434 464 475 486 447 465 457 440 431 432 465 530 474 444 399 399 414 423 390 379 374 350 351 363 380 348 347 357 363 364 371 373 381 389 409 413 413 402 443 549 496 491 469 454 483 514 476 464 468 481 496 487 487 518 581 568 551 586 606 633 621 583 581 548 572 627 566 552 556 569 588 583 581 579 625 697 660 677 617 641 687 633 604 604 595 610 619 655 639 623 634 643 643 662 661 675 677 681 696 725 726 701 694 726 726 728 741 760 781 797 814 837 863 893 907 928 955 991 1016 1042 1061 1075 -2147483647 -2147483647 -2147483647 -2147483647 -2147483647 -2147483647 -2147483647 -2147483647 -2147483647 -2147483647 -2147483647 -2147483647 -2147483647
239 234 241 232 202 191 190 182 180 182 185 186 196 186 179 178 177 174 169 173 176 182 187 182 185 185 188 190 189 187 193 204 203 198 196 195 189 188 193 202 194 197 204 206 204 209 220 226 230 232 239 241 250 250 248 251 261 269 272 275 282 281 282 262 246 241 240 241 239 244 254 248 253 250 262 270 275 274 273 267 264 260 260 260 264 272 285 297 313 318 304 312 325 337 353 369 396 403 429 444 441 428 445 461 439 441 474 463 491 477 493 495 460 472 480 471 479 484 440 408 426 455 414 377 363 358 354 346 350 350 343 344 354 364 366 377 382 388 404 408 411 401 403 415 505 486 454 446 453 501 494 488 474 461 471 510 509 499 502 521 542 536 582 637 609 597 554 546 555 614 605 565 552 552 578 595 593 582 599 684 671 619 635 621 616 634 587 591 610 608 607 608 629 658 645 631 642 646 654 661 666 686 707 701 722 714 712 713 741 747 748 751 771 809 813 825 851 876 912 944 950 977 1005 1034 1055 1069 -2147483647 -2147483647 -2147483647 -2147483647 -2147483647 -2147483647 -2147483647 -2147483647 -2147483647 -2147483647 -2147483647 -2147483647 -2147483647 -2147483647
261 249 234 209 198 197 183 181 181 188 192 194 194 185 179 181 182 176 171 170 172 177 185 189 191 186 190 189 188 193 197 205 205 197 195 191 190 191 197 197 197 201 209 206 206 207 216 218 222 232 239 235 238 244 249 254 267 280 283 283 278 278 268 263 249 249 243 241 240 240 239 242 244 260 265 263 271 283 280 277 272 265 269 264 261 264 271 280 302 294 297 314 325 339 351 362 382 395 415 432 416 406 423 444 418 432 450 427 480 456 425 446 469 486 498 490 449 446 428 424 452 425 400 393 359 351 346 344 343 346 341 345 362 365 371 385 392 401 409 407 407 408 400 403 449 491 472 446 472 483 496 578 512 485 465 519 575 493 491 509 529 526 559 602 609 617 604 593 545 546 551 601 582 566 610 626 609 585 586 681 684 617 610 600 618 589 586 594 604 622 616 608 617 624 633 628 643 645 663 671 668 682 702 696 704 706 715 729 751 751 749 768 801 835 839 847 870 903 924 952 991 1005 1029 1049 1062 -2147483647 -2147483647 -2147483647 -2147483647 -2147483647 -2147483647 -2147483647 -2147483647 -2147483647 -2147483647 -2147483647 -2147483647 -2147483647 -2147483647 -2147483647
268 243 232 227 230 201 182 188 178 183 188 201 187 180 180 183 189 185 174 171 176 174 177 185 189 191 188 192 191 194 195 196 196 195 192 192 192 190 197 199 198 201 206 205 216 213 213 215 219 223 233 233 236 246 246 258 273 292 294 291 273 269 269 299 277 251 253 250 247 236 241 239 242 259 266 266 272 275 279 290 274 268 269 266 261 262 268 289 303 290 295 308 323 356 365 372 381 400 440 432 407 390 402 430 429 412 436 417 437 419 408 439 452 461 461 455 489 459 452 425 435 419 390 382 363 353 346 342 340 338 347 352 370 381 376 393 422 416 423 417 412 401 399 401 415 430 501 468 465 488 514 594 503 486 467 484 532 499 487 519 549 533 544 551 590 574 555 574 532 529 539 532 577 571 635 602 598 605 593 641 669 625 611 612 609 593 602 601 600 605 611 614 631 665 661 631 638 649 656 667 676 688 691 697 709 710 721 733 743 753 761 782 801 844 875 882 888 914 958 982 1002 1026 1043 1059 1068 -2147483647 -2147483647 -2147483647 -2147483647 -2147483647 -2147483647 -2147483647 -2147483647 -2147483647 -2147483647 -2147483647 -2147483647 -2147483647 -2147483647 -2147483647
265 261 244 233 229 201 184 193 187 179 187 206 193 182 184 190 189 186 182 174 180 174 173 174 179 182 187 189 197 196 201 199 202 204 195 191 194 195 199 207 202 208 208 208 214 215 221 221 229 226 233 235 244 246 254 262 268 285 287 277 272 267 275 308 273 252 258 287 282 250 231 240 247 245 248 245 273 266 259 264 285 267 261 259 270 266 267 286 301 296 296 311 325 347 354 386 399 399 424 392 386 382 396 419 419 408 398 389 399 395 404 423 447 446 419 417 445 502 443 406 391 387 381 374 362 354 353 356 344 337 341 347 362 386 392 412 451 445 423 422 414 402 398 400 407 417 427 422 463 512 514 551 531 494 466 471 476 481 493 534 554 533 508 538 561 567 554 590 576 541 537 570 542 543 596 627 612 599 585 621 672 679 650 652 643 617 627 631 620 615 621 651 686 708 640 637 645 657 661 671 681 692 700 707 716 719 737 742 747 759 778 805 836 857 889 909 947 966 978 1003 1022 1041 1054 1059 -2147483647 -2147483647 -2147483647 -2147483647 -2147483647 -2147483647 -2147483647 -2147483647 -2147483647 -2147483647 -2147483647 -2147483647 -2147483647 -2147483647 -2147483647 -2147483647
270 254 242 214 201 194 190 198 190 179 183 199 193 185 188 192 189 187 181 175 179 175 175 174 177 179 184 184 189 192 199 201 211 206 203 194 194 196 197 207 214 217 215 216 215 215 223 234 233 231 233 247 258 249 249 253 261 277 291 281 272 268 261 257 258 253 278 266 270 268 235 230 242 236 237 258 260 257 258 258 255 261 256 253 257 265 265 272 284 297 297 324 334 337 350 379 382 386 421 391 381 376 378 372 371 382 392 395 390 390 415 447 457 413 404 412 434 496 492 419 399 381 373 372 364 353 351 350 341 337 332 335 337 369 378 397 414 428 420 418 415 403 401 397 404 409 420 419 475 530 482 512 472 474 478 484 485 487 489 503 505 509 507 530 523 544 555 587 591 610 574 584 555 541 546 587 591 568 629 649 664 649 642 636 613 626 616 644 634 630 634 675 689 652 633 637 648 663 669 681 693 702 719 729 731 732 748 757 766 777 790 812 844 866 889 925 958 987 1006 1019 1039 1052 1059 -2147483647 -2147483647 -2147483647 -2147483647 -2147483647 -2147483647 -2147483647 -2147483647 -2147483647 -2147483647 -2147483647 -2147483647 -2147483647 -2147483647 -2147483647 -2147483647 -2147483647
247 240 237 210 205 210 221 201 194 184 182 192 195 186 193 204 192 192 187 183 182 176 175 178 179 181 182 185 197 200 197 197 201 207 204 203 198 199 200 206 221 226 228 222 219 229 227 234 234 234 240 245 253 254 258 260 271 269 278 279 279 273 265 261 260 253 266 274 258 250 231 224 229 234 250 281 256 244 250 248 246 258 251 248 253 265 265 293 295 294 298 321 324 334 345 357 361 379 421 399 387 384 381 380 367 362 355 350 364 396 404 386 415 416 398 408 441 489 479 425 401 390 388 385 372 367 354 348 349 345 346 339 334 341 373 419 412 411 412 411 415 417 399 398 403 421 411 431 448 538 479 516 465 476 480 483 491 503 506 532 527 535 515 516 527 557 590 599 573 597 595 573 586 573 559 555 560 562 615 617 660 649 651 646 622 611 613 627 650 653 648 701 670 629 633 644 658 665 673 690 698 713 731 750 762 752 761 764 775 791 817 855 876 892 931 938 961 990 1018 1037 1053 1060 -2147483647 -2147483647 -2147483647 -2147483647 -2147483647 -2147483647 -2147483647 -2147483647 -2147483647 -2147483647 -2147483647 -2147483647 -2147483647 -2147483647 -2147483647 -2147483647 -2147483647 -2147483647
243 229 222 210 206 212 240 212 194 190 186 204 206 209 202 222 206 198 191 188 183 181 179 181 182 186 185 183 194 192 192 201 212 212 222 214 205 207 208 210 222 226 234 222 224 236 234 243 242 241 255 254 255 258 259 260 273 272 283 294 296 282 273 281 276 270 268 260 252 249 240 223 223 250 252 242 250 237 242 238 241 242 243 248 259 264 272 293 318 292 300 301 312 327 338 355 360 382 402 412 411 410 400 385 378 370 383 352 367 420 405 359 370 417 407 404 464 471 501 431 407 409 397 381 384 382 379 366 358 352 346 338 330 341 373 380 389 423 419 410 404 409 419 403 408 442 420 466 445 465 486 484 487 512 493 491 501 510 517 551 536 556 568 529 541 544 562 571 586 575 608 573 565 567 557 551 558 560 588 621 646 624 621 630 626 626 628 622 643 653 669 696 647 643 642 655 673 671 686 695 706 731 751 774 791 800 814 793 800 829 847 893 922 927 958 982 990 1015 1039 1051 1056 -2147483647 -2147483647 -2147483647 -2147483647 -2147483647 -2147483647 -2147483647 -2147483647 -2147483647 -2147483647 -2147483647 -2147483647 -2147483647 -2147483647 -2147483647 -2147483647 -2147483647 -2147483647 -2147483647
216 252 245 228 209 205 231 233 209 190 189 220 210 235 200 196 225 213 210 209 189 182 183 188 193 196 201 187 186 189 192 208 212 217 228 227 218 218 220 227 232 227 236 236 231 235 249 255 243 242 261 258 259 260 262 272 279 289 283 298 309 286 296 319 306 289 284 271 261 258 244 230 225 228 234 240 245 247 234 236 235 239 244 251 263 291 278 299 332 320 318 310 319 332 386 414 378 382 402 414 418 408 398 389 391 392 375 358 387 429 395 355 362 424 428 392 432 434 536 476 426 410 401 388 395 407 406 383 364 357 379 356 330 337 363 372 401 420 416 406 404 401 398 398 400 406 425 437 443 473 470 514 557 513 504 513 522 545 545 533 537 538 551 540 555 543 546 592 581 573 592 587 583 577 573 565 561 568 593 656 675 643 614 610 603 606 629 629 628 644 686 706 681 657 651 683 716 698 703 699 716 739 760 780 795 818 852 851 845 860 890 924 952 953 974 1000 1025 1040 1054 1059 -2147483647 -2147483647 -2147483647 -2147483647 -2147483647 -2147483647 -2147483647 -2147483647 -2147483647 -2147483647 -2147483647 -2147483647 -2147483647 -2147483647 -2147483647 -2147483647 -2147483647 -2147483647 -2147483647 -2147483647
146 228 217 206 210 244 246 220 195 194 194 238 222 239 236 208 211 237 238 248 215 183 182 192 200 215 204 196 188 191 197 212 217 225 229 234 229 232 235 239 242 234 232 230 230 232 242 243 242 241 255 271 270 270 276 281 310 325 307 307 328 329 330 346 322 285 285 269 261 247 239 232 228 228 234 255 254 252 233 233 233 236 243 254 282 315 308 297 334 362 355 329 331 358 423 426 410 420 419 421 394 369 380 393 359 376 380 355 356 379 367 349 346 373 415 384 398 415 512 516 451 425 438 424 421 422 416 399 374 356 374 344 337 332 344 368 397 426 432 402 391 398 408 405 399 406 423 430 454 505 522 519 569 543 520 545 577 609 565 557 567 551 547 547 567 570 571 564 572 578 589 638 637 600 595 593 573 574 596 660 698 647 635 635 621 618 608 616 647 671 693 695 675 693 687 705 713 729 718 707 726 751 774 792 821 849 874 887 899 902 927 938 970 992 999 1025 1044 1059 1065 -2147483647 -2147483647 -2147483647 -2147483647 -2147483647 -2147483647 -2147483647 -2147483647 -2147483647 -2147483647 -2147483647 -2147483647 -2147483647 -2147483647 -2147483647 -2147483647 -2147483647 -2147483647 -2147483647 -2147483647 -2147483647
139 177 214 196 200 231 254 207 198 209 208 217 243 234 253 224 210 224 228 253 216 188 189 193 202 209 204 196 193 199 207 222 229 241 240 235 236 244 243 265 282 248 241 239 238 241 241 242 233 226 263 263 272 275 269 284 336 328 319 312 331 349 361 337 328 247 270 278 268 260 250 242 231 241 241 244 243 238 242 232 233 235 242 253 271 293 295 275 297 353 403 358 343 370 432 426 411 442 490 365 347 362 352 366 353 362 384 347 332 338 343 341 342 358 363 378 415 461 501 490 453 452 466 463 457 440 420 392 376 366 383 355 345 339 338 369 407 422 415 402 390 401 427 423 406 424 435 456 461 477 518 538 606 539 539 565 656 611 607 600 590 586 579 566 574 616 631 599 584 576 582 599 633 648 655 653 620 572 601 629 636 658 684 682 652 637 616 678 682 687 696 670 662 664 677 695 696 720 710 717 743 771 794 830 864 878 893 914 930 950 969 969 989 1013 1031 1049 1065 1069 -2147483647 -2147483647 -2147483647 -2147483647 -2147483647 -2147483647 -2147483647 -2147483647 -2147483647 -2147483647 -2147483647 -2147483647 -2147483647 -2147483647 -2147483647 -2147483647 -2147483647 -2147483647 -2147483647 -2147483647 -2147483647 -2147483647
135 141 188 175 166 191 230 226 210 195 212 221 241 261 248 255 224 225 250 265 218 197 198 191 192 199 206 201 213 208 222 227 233 243 250 249 247 243 244 273 260 259 272 240 246 248 246 225 213 229 262 266 242 228 268 266 326 331 329 317 329 341 366 317 254 229 240 259 256 241 237 229 228 236 240 240 239 236 233 234 233 236 240 247 263 284 283 275 290 323 385 368 350 363 400 442 447 457 449 370 325 311 313 319 337 354 333 322 328 317 325 337 360 365 398 414 438 488 555 502 475 494 503 496 501 475 428 413 396 394 397 368 364 349 341 354 375 406 384 412 390 394 419 410 409 434 460 495 529 552 535 567 593 639 581 594 624 626 626 623 609 607 603 603 608 677 657 633 631 606 593 596 596 620 615 628 636 587 609 586 594 618 670 670 690 699 643 618 661 680 708 678 671 682 671 686 698 711 720 737 763 793 828 867 893 915 922 934 950 968 989 1004 1014 1036 1056 1072 1072 -2147483647 -2147483647 -2147483647 -2147483647 -2147483647 -2147483647 -2147483647 -2147483647 -2147483647 -2147483647 -2147483647 -2147483647 -2147483647 -2147483647 -2147483647 -2147483647 -2147483647 -2147483647 -2147483647 -2147483647 -2147483647 -2147483647 -2147483647
131 128 145 138 202 192 232 246 216 198 198 222 250 275 268 260 233 215 220 227 219 226 211 197 194 203 211 210 221 210 220 237 240 246 250 249 262 246 230 244 270 278 264 215 194 194 217 230 224 215 221 224 202 205 203 209 289 321 315 318 321 315 295 292 247 227 227 232 232 235 244 235 267 228 274 246 241 240 234 234 233 235 237 241 253 263 262 263 275 288 328 374 375 391 398 489 477 382 347 332 323 312 322 306 322 331 329 321 317 313 345 351 374 396 403 436 493 538 556 504 510 509 558 538 508 470 444 440 420 428 428 407 411 390 356 347 356 390 381 378 388 391 400 408 423 452 501 537 593 539 540 595 635 665 630 653 699 688 695 668 636 638 625 616 630 709 713 673 660 621 611 613 657 662 627 615 624 633 618 584 584 587 618 613 660 632 627 617 668 698 719 700 687 690 686 683 703 727 739 762 784 828 877 912 935 948 948 957 972 990 1003 1027 1043 1057 1076 1080 -2147483647 -2147483647 -2147483647 -2147483647 -2147483647 -2147483647 -2147483647 -2147483647 -2147483647 -2147483647 -2147483647 -2147483647 -2147483647 -2147483647 -2147483647 -2147483647 -2147483647 -2147483647 -2147483647 -2147483647 -2147483647 -2147483647 -2147483647 -2147483647
119 119 116 133 190 218 247 245 207 200 212 214 224 249 254 234 211 230 230 217 218 215 203 197 206 213 220 223 225 221 215 226 231 259 263 263 256 214 189 197 285 269 246 233 199 187 200 217 236 219 207 191 192 191 195 202 254 321 311 350 341 270 258 262 227 228 228 228 231 239 237 229 233 226 229 230 232 236 234 239 241 238 237 237 244 251 257 259 281 288 286 317 407 403 362 332 343 368 378 335 323 326 347 310 306 329 347 342 325 328 338 357 379 403 414 449 489 579 584 565 549 553 591 554 528 481 468 490 468 456 473 455 456 415 392 362 358 375 391 380 393 400 414 447 462 494 532 583 617 604 584 655 697 709 668 713 705 742 705 674 648 648 674 671 667 737 730 746 694 655 654 668 718 714 674 703 696 657 639 588 570 651 578 605 658 631 600 622 668 700 722 697 680 671 677 691 710 731 753 781 823 862 902 937 942 946 964 982 993 1007 1021 1043 1058 1076 1089 -2147483647 -2147483647 -2147483647 -2147483647 -2147483647 -2147483647 -2147483647 -2147483647 -2147483647 -2147483647 -2147483647 -2147483647 -2147483647 -2147483647 -2147483647 -2147483647 -2147483647 -2147483647 -2147483647 -2147483647 -2147483647 -2147483647 -2147483647 -2147483647 -2147483647
119 115 115 132 185 195 284 244 211 218 231 231 241 251 254 250 232 241 251 251 218 205 208 201 208 223 239 249 250 234 230 233 233 238 245 263 256 241 187 178 190 188 177 199 241 223 192 199 234 201 191 180 180 189 190 196 205 224 239 310 297 240 252 226 228 228 228 231 243 245 236 231 227 225 227 228 229 236 238 273 252 243 236 237 242 250 251 256 256 274 291 368 392 375 323 312 280 285 317 332 313 301 330 315 302 309 339 350 334 319 346 387 410 418 431 409 399 447 478 511 519 568 577 560 528 525 492 527 514 512 507 553 480 460 451 405 377 373 379 394 426 464 471 510 507 524 591 641 666 633 614 651 727 744 749 769 765 776 761 692 686 723 741 760 724 779 794 761 716 728 755 724 730 725 738 747 699 662 678 672 624 681 621 585 591 639 605 639 647 681 704 702 696 690 687 682 711 737 771 806 847 888 921 954 974 972 974 992 1008 1024 1035 1055 1071 1080 -2147483647 -2147483647 -2147483647 -2147483647 -2147483647 -2147483647 -2147483647 -2147483647 -2147483647 -2147483647 -2147483647 -2147483647 -2147483647 -2147483647 -2147483647 -2147483647 -2147483647 -2147483647 -2147483647 -2147483647 -2147483647 -2147483647 -2147483647 -2147483647 -2147483647 -2147483647
118 115 113 116 142 201 232 203 240 229 281 266 258 242 235 232 237 268 273 252 227 216 216 206 216 251 268 282 272 249 249 251 242 239 262 283 276 238 185 168 163 154 153 154 167 169 202 177 186 197 190 175 176 180 187 193 201 222 254 245 238 224 225 226 229 230 231 233 246 247 247 242 236 228 227 228 228 236 238 275 260 245 252 235 236 243 247 252 254 266 289 335 354 387 291 276 268 271 322 348 362 305 294 293 299 302 303 308 311 308 318 358 352 382 393 379 411 426 388 374 431 476 461 527 570 546 536 581 579 545 527 499 516 517 499 442 394 381 390 404 421 488 535 589 578 581 601 597 667 690 687 664 707 753 815 801 795 810 814 729 741 808 803 797 775 801 842 825 826 852 838 746 744 750 718 708 682 724 763 778 687 709 637 629 607 626 611 612 627 665 663 696 687 675 675 676 715 753 786 828 869 904 934 952 964 991 999 1002 1017 1033 1043 1061 1068 -2147483647 -2147483647 -2147483647 -2147483647 -2147483647 -2147483647 -2147483647 -2147483647 -2147483647 -2147483647 -2147483647 -2147483647 -2147483647 -2147483647 -2147483647 -2147483647 -2147483647 -2147483647 -2147483647 -2147483647 -2147483647 -2147483647 -2147483647 -2147483647 -2147483647 -2147483647 -2147483647
119 113 113 110 113 133 142 131 204 223 258 282 267 263 270 263 248 269 279 268 233 236 239 218 212 244 275 281 274 263 280 267 256 257 251 199 211 175 172 161 154 152 151 151 160 160 164 160 163 167 168 169 176 176 185 193 199 201 214 228 226 224 226 231 230 231 232 230 232 234 239 229 229 229 228 228 228 232 236 245 265 259 250 244 237 240 247 249 253 263 275 309 355 369 280 264 260 261 282 317 314 282 296 292 292 292 292 294 293 301 306 317 344 378 380 383 341 367 405 446 452 441 399 466 522 566 565 536 528 503 469 466 488 472 420 419 394 393 421 444 442 484 598 639 596 554 563 625 700 726 726 731 735 844 814 807 817 829 828 780 783 862 844 853 852 836 850 886 884 859 804 805 807 807 762 752 774 770 812 794 731 743 715 673 660 602 634 622 619 638 656 685 702 686 676 698 726 769 806 844 884 912 942 961 969 988 1007 1012 1023 1040 1041 1053 -2147483647 -2147483647 -2147483647 -2147483647 -2147483647 -2147483647 -2147483647 -2147483647 -2147483647 -2147483647 -2147483647 -2147483647 -2147483647 -2147483647 -2147483647 -2147483647 -2147483647 -2147483647 -2147483647 -2147483647 -2147483647 -2147483647 -2147483647 -2147483647 -2147483647 -2147483647 -2147483647 -2147483647
117 114 111 108 105 108 111 121 198 222 224 263 258 307 299 261 254 252 263 262 234 233 227 213 221 227 238 261 283 282 287 251 241 204 177 155 146 149 159 164 152 147 141 147 152 151 151 155 160 161 166 168 171 177 185 193 196 201 204 211 214 219 225 231 233 233 233 230 230 231 231 230 232 233 231 232 232 234 236 237 240 247 241 256 237 238 242 248 252 257 265 308 344 302 265 259 259 259 261 263 268 270 277 284 301 294 287 287 292 300 304 312 371 349 328 344 325 384 414 383 387 448 355 385 513 533 485 465 502 528 467 470 498 516 478 419 408 403 435 432 457 509 591 592 602 542 559 596 655 618 645 709 707 767 783 752 746 835 851 818 834 861 876 878 893 889 890 922 913 895 867 884 868 844 803 826 845 847 866 831 788 774 739 708 657 625 611 614 627 638 659 680 700 703 700 726 753 789 830 872 907 928 937 953 976 993 1011 1016 1025 1035 1037 -2147483647 -2147483647 -2147483647 -2147483647 -2147483647 -2147483647 -2147483647 -2147483647 -2147483647 -2147483647 -2147483647 -2147483647 -2147483647 -2147483647 -2147483647 -2147483647 -2147483647 -2147483647 -2147483647 -2147483647 -2147483647 -2147483647 -2147483647 -2147483647 -2147483647 -2147483647 -2147483647 -2147483647 -2147483647
118 116 111 105 105 103 105 132 194 217 229 243 265 278 284 266 271 266 263 252 253 239 230 227 226 228 237 249 296 310 285 198 167 161 145 146 141 140 140 143 138 137 137 139 144 150 152 151 156 160 163 167 170 176 185 193 192 196 205 207 213 219 228 233 235 234 235 233 231 231 231 232 233 233 233 234 235 237 237 237 237 238 235 235 237 238 242 248 250 254 258 263 266 272 258 258 259 256 257 263 265 269 274 277 279 281 281 285 288 294 298 303 308 313 311 312 316 326 330 330 366 379 345 362 441 580 531 491 465 530 482 490 495 510 549 460 437 420 425 472 519 575 525 622 585 513 561 631 614 596 634 669 629 632 672 697 730 816 788 852 772 809 890 913 921 933 930 949 952 943 912 930 905 879 852 867 874 848 813 785 771 727 718 725 715 664 665 672 657 656 672 690 698 709 733 760 783 817 857 894 917 950 961 984 995 1003 1013 1019 1025 -2147483647 -2147483647 -2147483647 -2147483647 -2147483647 -2147483647 -2147483647 -2147483647 -2147483647 -2147483647 -2147483647 -2147483647 -2147483647 -2147483647 -2147483647 -2147483647 -2147483647 -2147483647 -2147483647 -2147483647 -2147483647 -2147483647 -2147483647 -2147483647 -2147483647 -2147483647 -2147483647 -2147483647 -2147483647 -2147483647 -2147483647
119 119 135 110 105 102 105 110 134 210 227 240 266 266 272 276 277 271 274 256 253 235 230 243 238 244 238 234 236 242 190 164 158 150 144 138 139 139 138 137 136 136 137 137 142 147 150 152 152 159 160 163 170 177 182 186 188 192 197 213 219 227 233 234 235 236 235 235 233 233 233 234 234 237 238 238 239 239 238 238 238 237 237 239 239 240 244 245 249 252 253 257 256 256 257 254 255 256 260 265 266 282 310 303 293 294 292 281 289 290 290 291 295 298 302 306 310 326 318 321 333 349 338 345 375 466 533 481 501 469 489 503 498 535 519 506 503 468 437 454 502 559 542 544 495 528 596 664 612 560 595 639 585 580 602 638 676 725 835 782 723 676 846 856 954 979 971 980 985 972 964 966 931 920 914 909 913 881 804 747 733 747 700 691 704 679 656 650 661 671 681 698 713 731 754 782 809 848 883 917 927 959 964 982 989 997 1007 1015 -2147483647 -2147483647 -2147483647 -2147483647 -2147483647 -2147483647 -2147483647 -2147483647 -2147483647 -2147483647 -2147483647 -2147483647 -2147483647 -2147483647 -2147483647 -2147483647 -2147483647 -2147483647 -2147483647 -2147483647 -2147483647 -2147483647 -2147483647 -2147483647 -2147483647 -2147483647 -2147483647 -2147483647 -2147483647 -2147483647 -2147483647 -2147483647
121 118 139 127 112 104 102 105 127 182 232 243 256 264 274 271 269 268 258 251 242 232 239 241 250 260 253 232 192 169 166 147 156 148 145 139 138 132 133 133 134 136 136 137 141 143 150 150 150 157 159 166 171 174 181 183 186 194 202 211 221 227 235 238 239 240 239 240 239 238 238 236 237 238 239 243 243 243 243 241 240 240 239 239 239 241 245 246 249 252 253 257 256 256 258 259 263 263 264 265 272 282 301 323 326 326 297 279 281 282 283 285 286 290 296 299 302 306 313 317 331 348 333 341 382 492 537 507 508 486 459 481 514 522 493 492 483 461 449 464 498 502 500 480 498 575 618 645 631 582 568 562 554 603 679 722 745 803 768 642 582 646 682 810 966 1000 999 1011 1014 1015 1013 1004 985 972 953 975 950 914 837 773 740 718 694 671 678 663 673 681 691 693 703 712 732 752 773 797 818 859 898 926 929 951 961 971 987 995 998 -2147483647 -2147483647 -2147483647 -2147483647 -2147483647 -2147483647 -2147483647 -2147483647 -2147483647 -2147483647 -2147483647 -2147483647 -2147483647 -2147483647 -2147483647 -2147483647 -2147483647 -2147483647 -2147483647 -2147483647 -2147483647 -2147483647 -2147483647 -2147483647 -2147483647 -2147483647 -2147483647 -2147483647 -2147483647 -2147483647 -2147483647 -2147483647 -2147483647
134 124 140 121 114 106 107 109 118 131 159 170 166 194 228 273 271 269 266 262 254 248 264 264 262 280 285 222 165 149 138 135 137 135 139 140 138 134 135 135 134 135 136 138 139 143 146 149 150 156 159 166 170 172 177 181 189 199 208 221 230 235 239 242 241 240 241 239 239 238 239 240 240 243 242 243 244 245 247 246 244 244 244 243 243 243 245 246 249 253 254 259 263 263 261 264 267 265 265 272 276 282 283 292 303 302 288 281 277 277 280 281 280 286 294 294 296 302 308 318 328 328 325 334 366 411 424 537 535 507 466 494 540 548 536 521 505 493 446 494 485 445 459 480 533 618 652 594 582 572 538 546 571 628 677 686 724 696 648 591 536 605 650 749 841 997 1025 1036 1039 1045 1020 1002 1032 1022 1005 931 852 822 795 744 727 735 698 706 695 701 722 714 721 730 733 746 758 776 798 817 831 867 898 921 935 946 959 970 980 987 -2147483647 -2147483647 -2147483647 -2147483647 -2147483647 -2147483647 -2147483647 -2147483647 -2147483647 -2147483647 -2147483647 -2147483647 -2147483647 -2147483647 -2147483647 -2147483647 -2147483647 -2147483647 -2147483647 -2147483647 -2147483647 -2147483647 -2147483647 -2147483647 -2147483647 -2147483647 -2147483647 -2147483647 -2147483647 -2147483647 -2147483647 -2147483647 -2147483647 -2147483647
144 127 126 137 116 115 112 104 111 112 118 116 130 157 222 273 275 278 282 280 269 270 277 270 263 276 273 220 153 139 134 131 129 130 135 135 135 141 142 140 140 139 137 137 139 140 145 147 150 157 160 162 168 173 182 188 193 200 209 219 228 235 244 245 246 246 244 241 241 243 243 241 240 243 243 244 246 249 250 251 251 249 248 244 243 245 246 246 249 254 257 262 266 266 269 271 273 275 272 274 275 276 282 282 285 286 283 278 277 275 274 276 280 282 288 293 296 302 315 323 333 331 327 327 346 366 397 478 539 510 486 499 528 554 564 531 507 477 461 502 450 437 477 520 532 588 634 627 589 514 502 511 602 599 655 694 663 618 683 577 564 642 721 788 983 973 918 1042 1059 946 863 879 854 920 972 913 838 794 773 772 761 737 744 731 732 747 735 730 737 736 753 766 777 790 810 836 860 875 890 924 938 950 958 966 979 -2147483647 -2147483647 -2147483647 -2147483647 -2147483647 -2147483647 -2147483647 -2147483647 -2147483647 -2147483647 -2147483647 -2147483647 -2147483647 -2147483647 -2147483647 -2147483647 -2147483647 -2147483647 -2147483647 -2147483647 -2147483647 -2147483647 -2147483647 -2147483647 -2147483647 -2147483647 -2147483647 -2147483647 -2147483647 -2147483647 -2147483647 -2147483647 -2147483647 -2147483647 -2147483647
134 122 120 134 128 113 115 112 105 104 109 126 140 157 184 174 207 280 293 296 296 287 283 273 289 291 260 193 164 139 131 128 128 128 131 133 134 142 145 144 141 141 140 140 140 140 145 145 152 156 159 162 168 179 184 193 204 211 218 220 229 237 244 248 248 248 247 247 247 247 246 246 246 245 245 250 252 251 253 253 251 250 248 247 247 247 247 249 253 259 261 268 273 276 282 282 280 282 275 275 276 276 279 280 284 285 283 281 281 277 275 273 278 284 289 297 304 310 318 327 336 337 339 331 340 357 394 459 552 488 473 523 546 576 590 552 539 495 464 454 439 438 453 485 539 618 569 508 509 537 466 516 530 577 651 699 583 593 673 552 538 651 843 868 792 749 705 932 1022 970 765 813 749 875 1004 926 855 844 827 821 774 746 698 683 701 731 723 721 728 738 762 780 792 810 834 856 879 897 913 919 929 943 947 -2147483647 -2147483647 -2147483647 -2147483647 -2147483647 -2147483647 -2147483647 -2147483647 -2147483647 -2147483647 -2147483647 -2147483647 -2147483647 -2147483647 -2147483647 -2147483647 -2147483647 -2147483647 -2147483647 -2147483647 -2147483647 -2147483647 -2147483647 -2147483647 -2147483647 -2147483647 -2147483647 -2147483647 -2147483647 -2147483647 -2147483647 -2147483647 -2147483647 -2147483647 -2147483647 -2147483647 -2147483647
122 119 118 123 137 120 122 126 109 107 108 115 118 122 134 143 169 240 249 265 238 215 207 211 250 236 228 222 167 136 133 128 126 127 128 128 137 143 148 145 144 143 140 140 141 141 142 148 152 156 157 167 174 181 191 203 212 222 229 232 240 243 251 254 255 255 255 253 252 249 250 250 250 251 252 252 253 255 257 256 256 252 251 248 247 248 250 255 256 262 267 272 277 283 290 293 295 288 281 281 282 280 281 280 281 282 281 280 277 274 269 273 279 289 298 307 317 317 319 330 338 335 335 334 333 356 388 426 479 468 475 518 593 596 594 552 557 537 519 480 456 492 519 511 509 501 500 512 497 471 459 459 522 618 674 697 580 501 535 572 610 610 694 837 664 650 705 729 790 829 718 692 776 910 1021 839 826 783 810 768 756 728 703 699 692 698 718 722 737 744 769 787 805 820 844 860 879 894 911 925 933 932 -2147483647 -2147483647 -2147483647 -2147483647 -2147483647 -2147483647 -2147483647 -2147483647 -2147483647 -2147483647 -2147483647 -2147483647 -2147483647 -2147483647 -2147483647 -2147483647 -2147483647 -2147483647 -2147483647 -2147483647 -2147483647 -2147483647 -2147483647 -2147483647 -2147483647 -2147483647 -2147483647 -2147483647 -2147483647 -2147483647 -2147483647 -2147483647 -2147483647 -2147483647 -2147483647 -2147483647 -2147483647 -2147483647
124 122 129 135 145 128 133 124 113 116 110 111 115 132 144 180 210 203 192 207 207 188 177 184 194 192 203 213 163 140 133 131 127 125 131 129 135 139 144 150 148 148 146 147 146 147 145 147 151 155 163 171 179 187 196 204 214 225 234 245 249 256 261 262 260 260 260 260 259 259 259 255 253 251 252 253 256 256 257 257 257 258 257 254 253 251 254 259 263 270 271 280 285 292 292 292 294 290 292 295 294 288 287 285 286 286 283 282 279 273 268 272 279 292 314 323 314 310 316 334 346 343 332 328 328 346 378 456 480 473 474 483 500 509 510 517 557 559 529 446 455 534 530 503 489 486 479 493 531 514 469 461 512 596 630 607 552 515 538 566 634 676 696 672 620 657 709 791 644 818 679 738 780 1002 852 753 658 669 648 657 677 694 685 704 699 705 713 730 748 763 775 795 820 837 845 871 885 898 909 919 931 -2147483647 -2147483647 -2147483647 -2147483647 -2147483647 -2147483647 -2147483647 -2147483647 -2147483647 -2147483647 -2147483647 -2147483647 -2147483647 -2147483647 -2147483647 -2147483647 -2147483647 -2147483647 -2147483647 -2147483647 -2147483647 -2147483647 -2147483647 -2147483647 -2147483647 -2147483647 -2147483647 -2147483647 -2147483647 -2147483647 -2147483647 -2147483647 -2147483647 -2147483647 -2147483647 -2147483647 -2147483647 -2147483647 -2147483647
138 134 124 123 147 143 147 144 119 125 118 118 122 128 153 197 183 194 185 208 190 192 170 171 175 182 203 198 195 159 143 136 134 127 129 130 136 139 143 152 154 150 148 146 146 148 149 147 154 162 169 177 184 189 202 213 219 230 242 249 259 270 271 270 268 267 268 268 266 264 263 261 260 259 257 258 259 259 260 257 257 258 257 257 257 257 258 261 265 273 283 290 293 296 293 292 296 301 306 310 308 307 305 305 305 303 299 293 290 281 279 269 279 297 336 342 321 306 309 332 356 353 346 338 328 336 384 454 497 485 492 498 508 509 494 505 476 466 459 446 477 533 539 523 505 486 480 499 493 491 494 492 523 547 553 562 555 516 496 502 603 613 648 616 602 655 673 643 597 627 679 736 771 871 704 639 604 595 631 623 632 637 650 678 696 708 721 740 759 781 799 807 831 844 858 867 881 896 899 -2147483647 -2147483647 -2147483647 -2147483647 -2147483647 -2147483647 -2147483647 -2147483647 -2147483647 -2147483647 -2147483647 -2147483647 -2147483647 -2147483647 -2147483647 -2147483647 -2147483647 -2147483647 -2147483647 -2147483647 -2147483647 -2147483647 -2147483647 -2147483647 -2147483647 -2147483647 -2147483647 -2147483647 -2147483647 -2147483647 -2147483647 -2147483647 -2147483647 -2147483647 -2147483647 -2147483647 -2147483647 -2147483647 -2147483647 -2147483647 -2147483647
127 123 126 136 136 143 156 161 143 136 127 129 138 135 167 183 183 182 177 173 177 177 170 161 174 185 180 199 216 165 151 143 134 132 128 129 133 140 147 150 153 151 149 149 149 150 149 149 157 162 172 181 192 202 215 224 236 242 254 265 274 279 279 277 277 278 278 277 274 272 269 268 265 265 263 264 264 263 264 261 263 267 266 258 258 258 262 264 272 280 284 282 286 290 293 290 290 300 309 303 304 303 305 315 333 334 337 327 302 283 276 269 271 290 321 323 313 295 309 337 337 340 347 368 339 337 392 446 491 484 494 512 510 506 482 504 489 461 442 443 460 491 521 508 497 490 483 483 494 471 465 494 572 574 541 552 538 529 502 508 536 557 603 632 601 603 643 584 581 640 715 771 702 651 628 609 599 596 611 610 623 630 648 666 694 717 737 754 771 790 814 820 837 846 851 859 -2147483647 -2147483647 -2147483647 -2147483647 -2147483647 -2147483647 -2147483647 -2147483647 -2147483647 -2147483647 -2147483647 -2147483647 -2147483647 -2147483647 -2147483647 -2147483647 -2147483647 -2147483647 -2147483647 -2147483647 -2147483647 -2147483647 -2147483647 -2147483647 -2147483647 -2147483647 -2147483647 -2147483647 -2147483647 -2147483647 -2147483647 -2147483647 -2147483647 -2147483647 -2147483647 -2147483647 -2147483647 -2147483647 -2147483647 -2147483647 -2147483647 -2147483647 -2147483647 -2147483647
125 127 124 129 133 149 172 184 180 152 144 143 158 156 181 178 167 165 161 166 162 153 158 156 166 171 176 198 195 161 151 144 142 137 135 131 140 142 149 149 155 159 155 154 151 151 149 151 158 166 172 184 195 207 223 237 251 266 272 276 288 292 291 289 290 290 289 288 285 282 280 278 277 273 269 267 266 267 266 266 267 267 267 266 263 263 267 273 276 280 287 283 282 286 287 287 289 301 302 297 296 296 297 305 314 314 322 334 297 287 282 270 276 308 314 307 297 288 305 335 329 326 343 351 323 338 389 404 466 472 497 519 508 493 467 487 509 493 468 441 469 503 530 525 524 518 506 480 474 468 480 481 488 513 512 549 576 554 534 498 528 521 573 614 586 572 618 576 605 633 646 685 674 651 622 609 600 599 604 609 634 646 664 680 704 725 747 771 792 807 814 835 837 852 864 -2147483647 -2147483647 -2147483647 -2147483647 -2147483647 -2147483647 -2147483647 -2147483647 -2147483647 -2147483647 -2147483647 -2147483647 -2147483647 -2147483647 -2147483647 -2147483647 -2147483647 -2147483647 -2147483647 -2147483647 -2147483647 -2147483647 -2147483647 -2147483647 -2147483647 -2147483647 -2147483647 -2147483647 -2147483647 -2147483647 -2147483647 -2147483647 -2147483647 -2147483647 -2147483647 -2147483647 -2147483647 -2147483647 -2147483647 -2147483647 -2147483647 -2147483647 -2147483647 -2147483647 -2147483647
128 134 142 141 135 142 152 162 183 175 167 168 189 178 166 166 162 161 160 168 177 169 159 148 171 179 186 196 207 169 154 147 142 138 136 134 139 144 151 153 157 161 162 161 155 153 151 151 159 168 177 185 196 208 224 240 253 264 282 297 307 308 307 303 303 302 301 300 299 294 290 290 288 283 279 278 275 273 272 271 270 269 268 269 269 269 272 279 288 295 296 290 286 284 287 286 290 298 294 291 289 290 290 292 291 292 303 308 286 289 288 275 281 301 301 326 311 290 331 359 359 310 343 361 320 317 353 397 455 457 482 493 514 509 481 470 519 496 464 441 473 501 553 560 542 547 525 507 505 486 479 478 477 480 488 537 533 556 532 510 496 507 566 602 604 573 564 570 594 637 651 645 621 653 662 645 615 602 605 617 642 660 677 698 718 741 765 789 807 823 830 838 852 857 857 -2147483647 -2147483647 -2147483647 -2147483647 -2147483647 -2147483647 -2147483647 -2147483647 -2147483647 -2147483647 -2147483647 -2147483647 -2147483647 -2147483647 -2147483647 -2147483647 -2147483647 -2147483647 -2147483647 -2147483647 -2147483647 -2147483647 -2147483647 -2147483647 -2147483647 -2147483647 -2147483647 -2147483647 -2147483647 -2147483647 -2147483647 -2147483647 -2147483647 -2147483647 -2147483647 -2147483647 -2147483647 -2147483647 -2147483647 -2147483647 -2147483647 -2147483647 -2147483647 -2147483647 -2147483647
133 136 150 165 147 146 152 156 164 184 219 204 220 196 181 174 165 156 149 152 158 171 161 148 182 208 210 233 212 191 174 159 146 144 143 136 142 146 151 154 159 163 168 166 163 160 155 154 161 170 179 191 206 220 232 248 267 277 288 304 317 319 325 324 323 323 323 317 312 310 305 302 299 293 291 288 284 281 277 277 275 275 274 275 274 274 278 293 315 332 313 297 290 286 290 290 296 298 298 294 290 287 292 288 283 279 288 280 274 270 270 266 267 280 279 286 305 286 334 328 330 307 344 364 320 346 409 447 472 464 458 467 480 481 463 457 487 517 496 454 476 521 555 549 522 512 541 549 547 543 543 536 529 510 492 526 507 551 592 577 536 508 504 581 605 562 549 598 612 607 600 583 606 657 656 642 634 621 614 620 636 655 681 706 730 761 786 809 821 825 833 842 850 855 -2147483647 -2147483647 -2147483647 -2147483647 -2147483647 -2147483647 -2147483647 -2147483647 -2147483647 -2147483647 -2147483647 -2147483647 -2147483647 -2147483647 -2147483647 -2147483647 -2147483647 -2147483647 -2147483647 -2147483647 -2147483647 -2147483647 -2147483647 -2147483647 -2147483647 -2147483647 -2147483647 -2147483647 -2147483647 -2147483647 -2147483647 -2147483647 -2147483647 -2147483647 -2147483647 -2147483647 -2147483647 -2147483647 -2147483647 -2147483647 -2147483647 -2147483647 -2147483647 -2147483647 -2147483647 -2147483647
129 129 132 132 137 144 148 152 164 189 209 235 219 203 193 190 185 171 162 149 145 158 152 148 164 173 190 194 173 170 168 159 152 147 144 141 145 147 152 160 158 166 175 166 171 166 163 157 164 173 190 204 223 244 266 283 297 309 315 318 321 328 330 329 328 327 331 334 332 327 324 317 313 304 302 300 296 293 289 286 283 281 280 280 280 281 286 292 300 318 311 301 295 295 293 297 306 312 309 299 294 289 288 291 290 285 278 278 276 275 275 270 267 264 260 258 258 257 260 268 269 265 272 278 288 331 359 381 429 452 455 446 481 463 487 461 462 499 486 451 449 466 508 514 511 497 539 564 567 585 583 575 564 538 510 503 503 502 519 579 557 501 504 581 586 543 533 591 591 589 558 554 583 597 639 645 639 643 639 643 649 670 692 718 748 778 803 829 840 845 835 838 836 -2147483647 -2147483647 -2147483647 -2147483647 -2147483647 -2147483647 -2147483647 -2147483647 -2147483647 -2147483647 -2147483647 -2147483647 -2147483647 -2147483647 -2147483647 -2147483647 -2147483647 -2147483647 -2147483647 -2147483647 -2147483647 -2147483647 -2147483647 -2147483647 -2147483647 -2147483647 -2147483647 -2147483647 -2147483647 -2147483647 -2147483647 -2147483647 -2147483647 -2147483647 -2147483647 -2147483647 -2147483647 -2147483647 -2147483647 -2147483647 -2147483647 -2147483647 -2147483647 -2147483647 -2147483647 -2147483647 -2147483647
132 133 133 133 137 145 145 154 180 205 189 199 211 199 188 181 178 168 154 159 143 155 146 154 173 187 205 201 181 173 163 162 161 154 148 145 145 149 152 156 157 161 166 163 165 163 160 158 167 185 206 228 245 263 280 297 317 319 322 322 326 330 335 338 333 330 332 334 335 339 338 330 325 318 315 314 312 307 303 296 294 292 286 286 287 289 293 304 316 321 309 303 301 297 298 307 324 330 322 314 305 299 294 289 291 291 289 287 283 283 278 277 276 273 265 260 260 258 253 254 256 254 252 260 279 297 316 340 377 405 413 426 428 427 434 440 439 454 465 468 455 445 475 485 471 492 496 510 498 517 537 556 569 569 572 576 582 561 508 498 530 525 487 501 547 582 551 519 543 539 538 537 551 587 617 615 618 627 633 647 662 682 705 730 760 790 824 838 843 833 828 -2147483647 -2147483647 -2147483647 -2147483647 -2147483647 -2147483647 -2147483647 -2147483647 -2147483647 -2147483647 -2147483647 -2147483647 -2147483647 -2147483647 -2147483647 -2147483647 -2147483647 -2147483647 -2147483647 -2147483647 -2147483647 -2147483647 -2147483647 -2147483647 -2147483647 -2147483647 -2147483647 -2147483647 -2147483647 -2147483647 -2147483647 -2147483647 -2147483647 -2147483647 -2147483647 -2147483647 -2147483647 -2147483647 -2147483647 -2147483647 -2147483647 -2147483647 -2147483647 -2147483647 -2147483647 -2147483647 -2147483647 -2147483647 -2147483647
138 139 140 138 140 141 154 169 182 178 191 170 194 180 171 174 167 158 151 143 136 139 157 165 166 183 192 190 180 177 164 165 161 159 159 155 147 147 153 157 155 164 164 162 162 160 156 163 173 189 210 231 261 281 293 300 311 324 325 328 330 335 344 347 342 338 336 337 340 342 343 344 343 339 339 335 331 328 318 307 305 296 295 296 313 332 345 372 400 415 369 350 328 310 309 317 334 341 333 321 310 299 295 292 292 299 298 295 291 288 285 284 280 280 279 274 264 260 254 252 253 250 251 252 265 275 288 302 325 345 359 386 406 422 430 427 432 435 441 460 453 451 448 451 464 458 468 468 472 475 484 486 499 520 561 588 594 577 531 489 516 517 510 484 481 553 614 589 554 534 556 562 557 554 573 592 622 622 624 642 666 689 718 742 759 785 809 826 822 825 -2147483647 -2147483647 -2147483647 -2147483647 -2147483647 -2147483647 -2147483647 -2147483647 -2147483647 -2147483647 -2147483647 -2147483647 -2147483647 -2147483647 -2147483647 -2147483647 -2147483647 -2147483647 -2147483647 -2147483647 -2147483647 -2147483647 -2147483647 -2147483647 -2147483647 -2147483647 -2147483647 -2147483647 -2147483647 -2147483647 -2147483647 -2147483647 -2147483647 -2147483647 -2147483647 -2147483647 -2147483647 -2147483647 -2147483647 -2147483647 -2147483647 -2147483647 -2147483647 -2147483647 -2147483647 -2147483647 -2147483647 -2147483647 -2147483647 -2147483647
145 150 146 146 148 147 150 150 157 160 161 167 170 165 157 154 150 149 144 150 140 141 155 154 164 165 173 178 178 175 171 169 168 169 169 165 159 153 156 157 159 164 164 162 166 164 160 170 182 200 217 243 275 288 288 298 311 317 332 337 335 344 350 350 351 348 345 341 343 348 347 351 356 356 354 353 351 343 331 321 316 309 307 307 308 308 323 359 381 385 354 340 355 328 350 388 379 368 334 321 314 305 294 292 295 303 311 311 305 302 295 290 287 283 279 275 271 264 260 255 251 248 248 251 259 267 277 290 309 330 358 380 403 427 437 438 440 445 454 468 481 461 467 462 462 465 465 486 491 490 489 498 493 494 498 516 506 508 499 503 541 547 524 505 458 523 594 575 610 605 623 606 577 578 585 574 589 621 641 644 660 689 716 739 764 775 798 799 -2147483647 -2147483647 -2147483647 -2147483647 -2147483647 -2147483647 -2147483647 -2147483647 -2147483647 -2147483647 -2147483647 -2147483647 -2147483647 -2147483647 -2147483647 -2147483647 -2147483647 -2147483647 -2147483647 -2147483647 -2147483647 -2147483647 -2147483647 -2147483647 -2147483647 -2147483647 -2147483647 -2147483647 -2147483647 -2147483647 -2147483647 -2147483647 -2147483647 -2147483647 -2147483647 -2147483647 -2147483647 -2147483647 -2147483647 -2147483647 -2147483647 -2147483647 -2147483647 -2147483647 -2147483647 -2147483647 -2147483647 -2147483647 -2147483647 -2147483647 -2147483647 -2147483647
159 161 163 161 162 159 158 157 159 160 160 164 171 168 163 157 154 150 146 138 140 146 157 153 155 166 180 180 184 188 189 190 185 178 170 169 165 159 158 161 165 169 169 162 165 164 168 177 185 199 214 235 256 274 284 302 303 317 330 340 342 348 357 353 357 362 359 356 351 353 356 359 361 360 357 356 354 348 340 332 327 321 319 337 349 342 318 342 352 363 347 337 332 350 368 362 361 401 389 373 345 319 294 299 301 309 325 341 335 320 315 312 307 301 294 287 284 278 270 262 257 252 250 250 259 269 289 306 317 333 360 399 432 442 458 464 472 482 476 481 476 480 488 508 550 565 563 568 564 565 536 530 514 521 517 518 517 537 516 522 522 531 483 445 450 484 507 504 570 570 605 611 595 599 587 592 595 614 648 659 665 686 718 735 753 758 -2147483647 -2147483647 -2147483647 -2147483647 -2147483647 -2147483647 -2147483647 -2147483647 -2147483647 -2147483647 -2147483647 -2147483647 -2147483647 -2147483647 -2147483647 -2147483647 -2147483647 -2147483647 -2147483647 -2147483647 -2147483647 -2147483647 -2147483647 -2147483647 -2147483647 -2147483647 -2147483647 -2147483647 -2147483647 -2147483647 -2147483647 -2147483647 -2147483647 -2147483647 -2147483647 -2147483647 -2147483647 -2147483647 -2147483647 -2147483647 -2147483647 -2147483647 -2147483647 -2147483647 -2147483647 -2147483647 -2147483647 -2147483647 -2147483647 -2147483647 -2147483647 -2147483647 -2147483647 -2147483647
179 214 214 189 184 175 175 172 176 170 173 178 188 189 185 175 166 155 145 138 135 154 158 156 164 174 181 187 190 199 195 193 190 184 182 177 175 168 164 164 167 170 166 164 167 171 177 181 190 197 216 234 252 269 281 297 309 318 326 338 348 351 353 354 361 362 364 365 367 364 365 368 370 369 367 367 366 362 353 351 350 368 344 337 333 331 332 338 342 342 345 342 341 345 339 347 351 355 339 343 401 330 368 378 349 325 337 347 346 346 344 335 323 318 314 309 306 296 287 282 273 263 255 254 260 277 307 336 360 373 391 417 444 454 450 444 435 437 437 439 457 455 472 512 522 590 622 619 611 638 621 613 608 610 597 568 583 582 551 533 505 475 461 445 441 441 445 473 550 548 603 598 580 577 603 616 618 616 643 669 677 693 716 728 -2147483647 -2147483647 -2147483647 -2147483647 -2147483647 -2147483647 -2147483647 -2147483647 -2147483647 -2147483647 -2147483647 -2147483647 -2147483647 -2147483647 -2147483647 -2147483647 -2147483647 -2147483647 -2147483647 -2147483647 -2147483647 -2147483647 -2147483647 -2147483647 -2147483647 -2147483647 -2147483647 -2147483647 -2147483647 -2147483647 -2147483647 -2147483647 -2147483647 -2147483647 -2147483647 -2147483647 -2147483647 -2147483647 -2147483647 -2147483647 -2147483647 -2147483647 -2147483647 -2147483647 -2147483647 -2147483647 -2147483647 -2147483647 -2147483647 -2147483647 -2147483647 -2147483647 -2147483647 -2147483647 -2147483647 -2147483647
212 208 196 198 217 215 212 208 208 204 213 215 206 191 182 175 173 170 161 156 148 150 158 161 170 180 185 205 226 228 214 213 205 203 201 199 202 188 175 167 174 174 169 175 182 193 194 203 214 238 257 296 324 344 344 341 354 360 359 361 369 370 366 369 372 372 374 372 375 378 379 383 379 381 381 382 381 383 387 410 394 397 397 351 339 342 346 352 354 358 361 362 374 376 389 381 355 355 342 327 315 306 301 313 341 335 369 363 344 356 373 365 355 356 370 364 351 355 334 323 313 329 306 271 288 304 337 389 395 369 395 437 478 519 526 511 489 466 474 470 467 450 461 477 494 565 620 622 621 625 602 598 628 636 637 653 663 673 670 643 574 536 519 513 543 489 472 470 505 557 587 601 591 574 592 623 635 621 638 666 680 696 710 -2147483647 -2147483647 -2147483647 -2147483647 -2147483647 -2147483647 -2147483647 -2147483647 -2147483647 -2147483647 -2147483647 -2147483647 -2147483647 -2147483647 -2147483647 -2147483647 -2147483647 -2147483647 -2147483647 -2147483647 -2147483647 -2147483647 -2147483647 -2147483647 -2147483647 -2147483647 -2147483647 -2147483647 -2147483647 -2147483647 -2147483647 -2147483647 -2147483647 -2147483647 -2147483647 -2147483647 -2147483647 -2147483647 -2147483647 -2147483647 -2147483647 -2147483647 -2147483647 -2147483647 -2147483647 -2147483647 -2147483647 -2147483647 -2147483647 -2147483647 -2147483647 -2147483647 -2147483647 -2147483647 -2147483647 -2147483647 -2147483647
208 202 206 207 203 208 214 212 217 231 244 255 251 253 248 248 240 201 185 177 180 170 168 173 177 189 207 228 246 261 263 242 250 250 262 273 271 232 203 178 182 184 189 207 227 221 245 253 286 295 300 311 336 359 385 381 376 374 382 386 389 399 403 403 403 402 401 404 402 402 403 414 409 403 408 413 403 401 397 397 395 387 365 351 355 363 374 372 377 381 383 383 381 380 376 372 368 380 367 360 360 337 326 304 298 312 332 330 363 396 385 373 361 342 348 356 371 400 410 395 395 379 350 316 350 357 394 424 399 379 454 501 524 516 502 517 556 576 559 540 508 478 470 459 468 500 508 488 507 539 571 602 626 652 654 686 705 711 723 736 747 714 681 647 658 626 584 516 558 569 576 570 602 596 592 612 624 637 648 662 678 -2147483647 -2147483647 -2147483647 -2147483647 -2147483647 -2147483647 -2147483647 -2147483647 -2147483647 -2147483647 -2147483647 -2147483647 -2147483647 -2147483647 -2147483647 -2147483647 -2147483647 -2147483647 -2147483647 -2147483647 -2147483647 -2147483647 -2147483647 -2147483647 -2147483647 -2147483647 -2147483647 -2147483647 -2147483647 -2147483647 -2147483647 -2147483647 -2147483647 -2147483647 -2147483647 -2147483647 -2147483647 -2147483647 -2147483647 -2147483647 -2147483647 -2147483647 -2147483647 -2147483647 -2147483647 -2147483647 -2147483647 -2147483647 -2147483647 -2147483647 -2147483647 -2147483647 -2147483647 -2147483647 -2147483647 -2147483647 -2147483647 -2147483647 -2147483647
216 215 212 213 211 219 225 221 225 240 275 247 243 260 263 272 268 263 255 245 237 216 205 201 205 209 222 265 298 324 351 341 335 315 308 260 228 222 224 226 297 295 322 312 386 375 389 408 406 401 450 465 476 493 521 501 460 446 406 375 372 388 405 429 444 450 449 444 444 436 430 427 422 421 421 421 417 421 416 412 414 417 401 388 397 403 411 405 421 415 413 413 406 403 402 397 387 378 372 359 354 342 331 328 306 326 367 352 361 389 401 388 385 358 390 372 355 369 367 345 330 341 350 368 331 329 319 315 351 363 427 417 452 459 466 435 462 490 499 475 493 536 532 499 504 474 473 510 558 593 609 639 677 695 712 715 705 699 690 658 660 719 708 655 643 618 579 531 556 604 583 567 588 589 589 607 630 642 651 662 -2147483647 -2147483647 -2147483647 -2147483647 -2147483647 -2147483647 -2147483647 -2147483647 -2147483647 -2147483647 -2147483647 -2147483647 -2147483647 -2147483647 -2147483647 -2147483647 -2147483647 -2147483647 -2147483647 -2147483647 -2147483647 -2147483647 -2147483647 -2147483647 -2147483647 -2147483647 -2147483647 -2147483647 -2147483647 -2147483647 -2147483647 -2147483647 -2147483647 -2147483647 -2147483647 -2147483647 -2147483647 -2147483647 -2147483647 -2147483647 -2147483647 -2147483647 -2147483647 -2147483647 -2147483647 -2147483647 -2147483647 -2147483647 -2147483647 -2147483647 -2147483647 -2147483647 -2147483647 -2147483647 -2147483647 -2147483647 -2147483647 -2147483647 -2147483647 -2147483647
230 228 227 222 241 247 239 235 244 259 266 249 245 260 242 231 233 211 209 208 203 200 200 204 222 238 250 261 272 283 314 313 312 305 312 323 293 279 264 244 270 286 351 332 372 432 462 473 460 440 440 412 403 448 490 516 525 495 436 415 396 394 418 430 442 447 457 451 452 452 454 454 452 450 444 447 451 457 456 451 448 449 453 456 464 460 461 458 460 439 438 437 432 431 430 422 415 404 391 378 366 348 332 319 313 320 331 336 349 372 369 362 353 346 343 344 359 365 349 354 336 319 317 349 365 359 355 362 333 354 362 352 387 390 383 413 406 469 472 459 451 482 498 495 473 467 526 566 594 610 642 635 631 635 685 677 696 648 617 629 637 635 676 664 635 621 584 554 598 592 590 586 574 587 598 614 625 634 -2147483647 -2147483647 -2147483647 -2147483647 -2147483647 -2147483647 -2147483647 -2147483647 -2147483647 -2147483647 -2147483647 -2147483647 -2147483647 -2147483647 -2147483647 -2147483647 -2147483647 -2147483647 -2147483647 -2147483647 -2147483647 -2147483647 -2147483647 -2147483647 -2147483647 -2147483647 -2147483647 -2147483647 -2147483647 -2147483647 -2147483647 -2147483647 -2147483647 -2147483647 -2147483647 -2147483647 -2147483647 -2147483647 -2147483647 -2147483647 -2147483647 -2147483647 -2147483647 -2147483647 -2147483647 -2147483647 -2147483647 -2147483647 -2147483647 -2147483647 -2147483647 -2147483647 -2147483647 -2147483647 -2147483647 -2147483647 -2147483647 -2147483647 -2147483647 -2147483647 -2147483647 -2147483647
241 238 235 234 251 246 236 242 239 239 234 226 228 231 238 258 262 217 212 215 212 209 210 216 217 232 256 280 317 355 392 447 480 353 443 413 377 360 301 289 354 381 404 420 424 353 369 333 306 324 357 354 361 349 363 382 444 511 526 520 485 450 512 543 563 547 524 508 501 494 491 509 526 523 494 500 509 501 504 504 472 465 473 491 507 501 491 483 485 470 466 461 461 459 457 451 440 431 418 410 391 380 366 350 346 344 343 344 349 355 362 354 356 351 349 355 376 389 367 347 337 328 319 314 321 326 324 329 326 334 337 344 355 343 356 363 378 394 395 416 451 451 475 501 470 482 519 552 589 613 603 614 617 607 602 610 622 619 614 581 601 615 629 636 645 633 606 608 568 595 597 580 583 591 603 613 -2147483647 -2147483647 -2147483647 -2147483647 -2147483647 -2147483647 -2147483647 -2147483647 -2147483647 -2147483647 -2147483647 -2147483647 -2147483647 -2147483647 -2147483647 -2147483647 -2147483647 -2147483647 -2147483647 -2147483647 -2147483647 -2147483647 -2147483647 -2147483647 -2147483647 -2147483647 -2147483647 -2147483647 -2147483647 -2147483647 -2147483647 -2147483647 -2147483647 -2147483647 -2147483647 -2147483647 -2147483647 -2147483647 -2147483647 -2147483647 -2147483647 -2147483647 -2147483647 -2147483647 -2147483647 -2147483647 -2147483647 -2147483647 -2147483647 -2147483647 -2147483647 -2147483647 -2147483647 -2147483647 -2147483647 -2147483647 -2147483647 -2147483647 -2147483647 -2147483647 -2147483647 -2147483647 -2147483647 -2147483647
254 252 247 246 242 244 236 247 255 266 259 249 253 234 241 253 244 229 222 230 236 258 264 250 289 321 355 354 373 357 361 370 365 306 326 339 328 303 232 236 261 246 245 260 277 261 292 292 321 391 402 400 401 378 367 400 400 416 416 459 482 450 536 541 544 542 539 538 549 532 534 533 517 503 500 505 505 504 498 503 521 544 576 593 568 533 522 504 497 502 520 512 499 496 491 481 477 467 455 446 434 423 407 395 387 381 375 372 371 370 369 366 364 364 364 373 382 397 380 359 353 338 330 330 331 328 330 329 335 340 347 342 345 345 354 359 363 373 385 397 412 442 455 464 473 470 522 551 561 578 591 601 603 603 601 613 621 621 609 595 589 637 632 617 617 628 628 617 582 569 590 592 592 594 601 -2147483647 -2147483647 -2147483647 -2147483647 -2147483647 -2147483647 -2147483647 -2147483647 -2147483647 -2147483647 -2147483647 -2147483647 -2147483647 -2147483647 -2147483647 -2147483647 -2147483647 -2147483647 -2147483647 -2147483647 -2147483647 -2147483647 -2147483647 -2147483647 -2147483647 -2147483647 -2147483647 -2147483647 -2147483647 -2147483647 -2147483647 -2147483647 -2147483647 -2147483647 -2147483647 -2147483647 -2147483647 -2147483647 -2147483647 -2147483647 -2147483647 -2147483647 -2147483647 -2147483647 -2147483647 -2147483647 -2147483647 -2147483647 -2147483647 -2147483647 -2147483647 -2147483647 -2147483647 -2147483647 -2147483647 -2147483647 -2147483647 -2147483647 -2147483647 -2147483647 -2147483647 -2147483647 -2147483647 -2147483647 -2147483647
269 265 265 264 257 259 258 245 250 251 245 247 249 255 254 251 257 254 260 256 243 237 240 240 242 245 252 270 265 277 280 283 283 284 264 261 274 283 221 226 232 226 253 273 297 270 304 273 289 323 347 335 367 329 333 391 375 393 385 371 385 387 419 438 440 449 465 476 488 498 506 515 523 532 536 541 537 541 539 532 528 529 534 542 543 544 558 555 556 583 597 589 591 576 549 532 516 505 495 490 485 473 460 435 420 414 406 405 402 407 402 389 382 381 387 389 395 406 406 392 391 359 354 359 352 352 355 350 355 359 361 358 357 356 360 362 374 390 421 431 455 462 473 474 470 464 486 519 532 553 578 580 590 597 603 594 601 612 612 621 611 602 615 627 643 607 603 613 601 578 573 578 588 590 -2147483647 -2147483647 -2147483647 -2147483647 -2147483647 -2147483647 -2147483647 -2147483647 -2147483647 -2147483647 -2147483647 -2147483647 -2147483647 -2147483647 -2147483647 -2147483647 -2147483647 -2147483647 -2147483647 -2147483647 -2147483647 -2147483647 -2147483647 -2147483647 -2147483647 -2147483647 -2147483647 -2147483647 -2147483647 -2147483647 -2147483647 -2147483647 -2147483647 -2147483647 -2147483647 -2147483647 -2147483647 -2147483647 -2147483647 -2147483647 -2147483647 -2147483647 -2147483647 -2147483647 -2147483647 -2147483647 -2147483647 -2147483647 -2147483647 -2147483647 -2147483647 -2147483647 -2147483647 -2147483647 -2147483647 -2147483647 -2147483647 -2147483647 -2147483647 -2147483647 -2147483647 -2147483647 -2147483647 -2147483647 -2147483647 -2147483647
289 289 288 284 275 285 271 261 257 256 255 261 294 328 348 316 290 263 255 257 254 255 261 260 263 261 260 264 275 286 284 286 294 293 303 337 318 314 290 242 213 229 244 244 235 243 257 264 251 273 288 299 314 285 317 350 363 356 381 363 378 396 421 433 453 475 500 509 526 541 550 556 570 581 583 582 581 579 576 574 571 571 571 573 573 576 587 572 573 566 563 562 562 560 562 582 593 585 564 557 552 528 504 474 455 446 447 442 450 474 490 473 443 451 440 429 427 428 432 418 407 386 398 391 385 399 390 382 374 366 371 374 382 379 375 377 383 396 424 452 478 491 485 487 494 495 491 489 509 518 527 544 560 573 587 609 611 606 578 622 636 596 596 628 629 621 593 577 575 581 581 -2147483647 -2147483647 -2147483647 -2147483647 -2147483647 -2147483647 -2147483647 -2147483647 -2147483647 -2147483647 -2147483647 -2147483647 -2147483647 -2147483647 -2147483647 -2147483647 -2147483647 -2147483647 -2147483647 -2147483647 -2147483647 -2147483647 -2147483647 -2147483647 -2147483647 -2147483647 -2147483647 -2147483647 -2147483647 -2147483647 -2147483647 -2147483647 -2147483647 -2147483647 -2147483647 -2147483647 -2147483647 -2147483647 -2147483647 -2147483647 -2147483647 -2147483647 -2147483647 -2147483647 -2147483647 -2147483647 -2147483647 -2147483647 -2147483647 -2147483647 -2147483647 -2147483647 -2147483647 -2147483647 -2147483647 -2147483647 -2147483647 -2147483647 -2147483647 -2147483647 -2147483647 -2147483647 -2147483647 -2147483647 -2147483647 -2147483647 -2147483647 -2147483647 -2147483647
316 306 298 297 301 287 279 278 274 274 272 272 268 270 270 269 269 270 271 269 273 285 318 323 301 282 276 277 279 279 282 291 299 302 315 320 325 323 287 247 217 222 229 233 239 234 242 245 259 251 260 273 284 290 299 309 329 345 363 424 443 454 473 486 498 521 543 558 577 591 608 609 610 621 618 623 623 623 628 626 618 620 630 633 640 644 640 621 615 614 616 610 602 597 590 582 574 566 568 573 592 632 624 561 513 503 504 509 508 485 479 476 494 584 623 589 553 530 532 526 490 466 451 437 428 425 409 410 404 405 405 397 392 393 396 395 392 408 433 470 470 463 482 504 515 526 534 538 553 535 551 566 570 575 586 565 569 624 602 612 631 637 603 582 581 590 587 587 577 573 -2147483647 -2147483647 -2147483647 -2147483647 -2147483647 -2147483647 -2147483647 -2147483647 -2147483647 -2147483647 -2147483647 -2147483647 -2147483647 -2147483647 -2147483647 -2147483647 -2147483647 -2147483647 -2147483647 -2147483647 -2147483647 -2147483647 -2147483647 -2147483647 -2147483647 -2147483647 -2147483647 -2147483647 -2147483647 -2147483647 -2147483647 -2147483647 -2147483647 -2147483647 -2147483647 -2147483647 -2147483647 -2147483647 -2147483647 -2147483647 -2147483647 -2147483647 -2147483647 -2147483647 -2147483647 -2147483647 -2147483647 -2147483647 -2147483647 -2147483647 -2147483647 -2147483647 -2147483647 -2147483647 -2147483647 -2147483647 -2147483647 -2147483647 -2147483647 -2147483647 -2147483647 -2147483647 -2147483647 -2147483647 -2147483647 -2147483647 -2147483647 -2147483647 -2147483647 -2147483647
377 342 327 358 345 328 321 298 293 291 290 291 288 289 288 288 289 288 291 289 288 289 290 294 294 294 291 284 288 294 309 329 330 342 356 359 347 303 276 246 231 232 234 235 238 241 243 248 249 254 261 266 273 282 290 315 346 373 409 450 523 565 571 584 578 613 629 634 685 683 697 672 657 655 658 662 663 659 663 672 666 671 687 696 709 687 676 709 687 665 688 671 663 657 643 633 628 611 597 592 577 566 569 578 588 585 586 583 620 604 576 495 485 521 550 556 567 573 568 549 567 575 566 576 582 545 514 484 446 419 413 416 421 403 404 404 404 416 442 464 473 465 474 487 489 513 524 544 537 566 578 587 583 576 587 582 535 587 589 581 596 588 616 622 598 579 571 -2147483647 -2147483647 -2147483647 -2147483647 -2147483647 -2147483647 -2147483647 -2147483647 -2147483647 -2147483647 -2147483647 -2147483647 -2147483647 -2147483647 -2147483647 -2147483647 -2147483647 -2147483647 -2147483647 -2147483647 -2147483647 -2147483647 -2147483647 -2147483647 -2147483647 -2147483647 -2147483647 -2147483647 -2147483647 -2147483647 -2147483647 -2147483647 -2147483647 -2147483647 -2147483647 -2147483647 -2147483647 -2147483647 -2147483647 -2147483647 -2147483647 -2147483647 -2147483647 -2147483647 -2147483647 -2147483647 -2147483647 -2147483647 -2147483647 -2147483647 -2147483647 -2147483647 -2147483647 -2147483647 -2147483647 -2147483647 -2147483647 -2147483647 -2147483647 -2147483647 -2147483647 -2147483647 -2147483647 -2147483647 -2147483647 -2147483647 -2147483647 -2147483647 -2147483647 -2147483647 -2147483647 -2147483647 -2147483647
328 327 359 382 371 358 343 319 316 312 310 311 308 309 308 308 307 308 307 309 309 308 306 304 303 304 305 302 299 302 312 335 371 382 409 418 427 373 318 285 262 256 246 248 252 256 261 280 300 273 272 276 290 307 342 346 383 397 451 479 510 553 593 633 636 658 692 699 699 705 687 687 688 693 699 700 703 706 717 717 708 706 700 694 708 703 682 695 714 700 701 715 704 683 704 698 682 661 648 643 632 612 595 578 566 553 541 548 537 527 515 504 488 507 531 534 541 520 500 512 509 508 493 489 549 526 542 543 504 444 413 419 434 434 429 431 425 421 440 449 454 454 464 476 505 525 507 537 516 552 572 577 582 598 601 595 568 554 575 565 579 578 591 582 576 -2147483647 -2147483647 -2147483647 -2147483647 -2147483647 -2147483647 -2147483647 -2147483647 -2147483647 -2147483647 -2147483647 -2147483647 -2147483647 -2147483647 -2147483647 -2147483647 -2147483647 -2147483647 -2147483647 -2147483647 -2147483647 -2147483647 -2147483647 -2147483647 -2147483647 -2147483647 -2147483647 -2147483647 -2147483647 -2147483647 -2147483647 -2147483647 -2147483647 -2147483647 -2147483647 -2147483647 -2147483647 -2147483647 -2147483647 -2147483647 -2147483647 -2147483647 -2147483647 -2147483647 -2147483647 -2147483647 -2147483647 -2147483647 -2147483647 -2147483647 -2147483647 -2147483647 -2147483647 -2147483647 -2147483647 -2147483647 -2147483647 -2147483647 -2147483647 -2147483647 -2147483647 -2147483647 -2147483647 -2147483647 -2147483647 -2147483647 -2147483647 -2147483647 -2147483647 -2147483647 -2147483647 -2147483647 -2147483647 -2147483647 -2147483647
332 321 319 349 363 354 347 352 343 337 332 332 330 327 329 331 330 329 331 328 328 329 328 327 323 321 317 314 316 317 310 313 322 352 392 385 397 390 370 356 335 330 327 326 337 353 368 359 346 299 309 307 335 357 387 391 425 456 460 489 511 542 588 612 619 638 652 666 677 686 698 710 722 735 737 740 738 739 739 740 734 732 730 729 728 727 728 730 725 719 718 713 718 709 711 731 731 722 698 687 675 658 647 636 613 584 580 569 561 545 514 538 515 510 511 510 530 546 587 548 497 504 544 499 459 440 451 473 485 473 437 424 431 439 448 446 447 440 439 446 453 462 467 476 479 478 483 502 516 548 579 565 582 591 585 578 578 587 576 571 569 569 -2147483647 -2147483647 -2147483647 -2147483647 -2147483647 -2147483647 -2147483647 -2147483647 -2147483647 -2147483647 -2147483647 -2147483647 -2147483647 -2147483647 -2147483647 -2147483647 -2147483647 -2147483647 -2147483647 -2147483647 -2147483647 -2147483647 -2147483647 -2147483647 -2147483647 -2147483647 -2147483647 -2147483647 -2147483647 -2147483647 -2147483647 -2147483647 -2147483647 -2147483647 -2147483647 -2147483647 -2147483647 -2147483647 -2147483647 -2147483647 -2147483647 -2147483647 -2147483647 -2147483647 -2147483647 -2147483647 -2147483647 -2147483647 -2147483647 -2147483647 -2147483647 -2147483647 -2147483647 -2147483647 -2147483647 -2147483647 -2147483647 -2147483647 -2147483647 -2147483647 -2147483647 -2147483647 -2147483647 -2147483647 -2147483647 -2147483647 -2147483647 -2147483647 -2147483647 -2147483647 -2147483647 -2147483647 -2147483647 -2147483647 -2147483647 -2147483647 -2147483647 -2147483647
387 340 324 349 357 349 342 358 353 350 348 350 349 351 350 349 348 350 350 348 349 347 344 342 340 343 337 330 327 325 315 316 316 309 313 327 319 312 313 298 290 320 379 411 421 447 472 412 355 345 357 350 380 420 420 457 463 491 507 531 551 574 593 610 630 648 666 685 710 727 745 756 765 771 774 773 776 779 782 782 780 780 777 775 765 767 768 771 776 775 778 768 770 766 753 746 737 731 719 717 706 702 689 668 645 633 628 620 600 578 556 544 519 499 494 493 502 515 545 562 565 514 485 510 525 500 447 424 426 427 435 442 440 445 452 455 460 463 456 453 454 452 453 455 454 459 460 466 479 488 518 548 588 613 606 593 597 565 563 564 -2147483647 -2147483647 -2147483647 -2147483647 -2147483647 -2147483647 -2147483647 -2147483647 -2147483647 -2147483647 -2147483647 -2147483647 -2147483647 -2147483647 -2147483647 -2147483647 -2147483647 -2147483647 -2147483647 -2147483647 -2147483647 -2147483647 -2147483647 -2147483647 -2147483647 -2147483647 -2147483647 -2147483647 -2147483647 -2147483647 -2147483647 -2147483647 -2147483647 -2147483647 -2147483647 -2147483647 -2147483647 -2147483647 -2147483647 -2147483647 -2147483647 -2147483647 -2147483647 -2147483647 -2147483647 -2147483647 -2147483647 -2147483647 -2147483647 -2147483647 -2147483647 -2147483647 -2147483647 -2147483647 -2147483647 -2147483647 -2147483647 -2147483647 -2147483647 -2147483647 -2147483647 -2147483647 -2147483647 -2147483647 -2147483647 -2147483647 -2147483647 -2147483647 -2147483647 -2147483647 -2147483647 -2147483647 -2147483647 -2147483647 -2147483647 -2147483647 -2147483647 -2147483647 -2147483647 -2147483647
373 389 351 336 349 357 361 365 370 373 374 371 367 372 373 376 386 394 386 389 379 369 363 364 364 359 356 350 352 344 344 332 326 317 311 306 306 302 301 297 294 290 299 303 324 338 361 391 385 400 405 393 410 423 460 481 507 530 549 572 590 619 642 657 674 694 714 732 748 768 777 789 796 798 814 828 825 828 818 817 810 813 805 813 807 811 811 816 807 798 799 805 816 826 812 798 807 796 780 756 747 733 719 705 690 681 684 663 642 615 584 567 545 535 519 501 510 505 502 524 572 575 543 504 482 491 506 448 437 430 441 449 460 463 467 467 470 474 462 -2147483647 -2147483647 -2147483647 -2147483647 -2147483647 -2147483647 -2147483647 -2147483647 -2147483647 -2147483647 475 482 499 506 521 561 553 550 554 -2147483647 -2147483647 -2147483647 -2147483647 -2147483647 -2147483647 -2147483647 -2147483647 -2147483647 -2147483647 -2147483647 -2147483647 -2147483647 -2147483647 -2147483647 -2147483647 -2147483647 -2147483647 -2147483647 -2147483647 -2147483647 -2147483647 -2147483647 -2147483647 -2147483647 -2147483647 -2147483647 -2147483647 -2147483647 -2147483647 -2147483647 -2147483647 -2147483647 -2147483647 -2147483647 -2147483647 -2147483647 -2147483647 -2147483647 -2147483647 -2147483647 -2147483647 -2147483647 -2147483647 -2147483647 -2147483647 -2147483647 -2147483647 -2147483647 -2147483647 -2147483647 -2147483647 -2147483647 -2147483647 -2147483647 -2147483647 -2147483647 -2147483647 -2147483647 -2147483647 -2147483647 -2147483647 -2147483647 -2147483647 -2147483647 -2147483647 -2147483647 -2147483647 -2147483647 -2147483647 -2147483647 -2147483647 -2147483647 -2147483647 -2147483647 -2147483647 -2147483647 -2147483647 -2147483647 -2147483647 -2147483647 -2147483647
347 356 368 374 366 376 381 387 387 397 403 393 387 391 395 395 397 393 399 398 389 385 386 388 388 384 376 369 371 366 361 362 353 341 339 327 331 330 312 309 318 305 308 326 353 394 418 449 436 455 479 448 460 481 500 541 559 597 607 633 637 652 671 700 724 739 760 775 789 805 817 827 850 859 859 852 836 861 865 863 867 859 854 851 858 842 842 854 851 861 856 860 865 864 866 859 849 825 824 805 792 782 766 745 727 712 703 690 675 653 632 617 599 576 575 538 508 503 507 513 521 555 562 550 545 503 480 467 462 452 454 464 465 479 483 487 481 -2147483647 -2147483647 -2147483647 -2147483647 -2147483647 -2147483647 -2147483647 -2147483647 -2147483647 -2147483647 -2147483647 -2147483647 -2147483647 -2147483647 -2147483647 -2147483647 -2147483647 -2147483647 -2147483647 -2147483647 -2147483647 -2147483647 -2147483647 -2147483647 -2147483647 -2147483647 -2147483647 -2147483647 -2147483647 -2147483647 -2147483647 -2147483647 -2147483647 -2147483647 -2147483647 -2147483647 -2147483647 -2147483647 -2147483647 -2147483647 -2147483647 -2147483647 -2147483647 -2147483647 -2147483647 -2147483647 -2147483647 -2147483647 -2147483647 -2147483647 -2147483647 -2147483647 -2147483647 -2147483647 -2147483647 -2147483647 -2147483647 -2147483647 -2147483647 -2147483647 -2147483647 -2147483647 -2147483647 -2147483647 -2147483647 -2147483647 -2147483647 -2147483647 -2147483647 -2147483647 -2147483647 -2147483647 -2147483647 -2147483647 -2147483647 -2147483647 -2147483647 -2147483647 -2147483647 -2147483647 -2147483647 -2147483647 -2147483647 -2147483647 -2147483647 -2147483647 -2147483647 -2147483647 -2147483647 -2147483647 -2147483647 -2147483647 -2147483647 -2147483647 -2147483647 -2147483647 -2147483647 -2147483647 -2147483647 -2147483647 -2147483647 -2147483647 -2147483647
352 358 369 399 414 397 400 405 410 409 410 410 409 409 411 411 408 410 410 409 408 405 404 404 404 401 393 394 390 387 380 381 364 365 358 353 342 336 323 324 328 344 376 399 414 452 488 500 506 507 524 550 534 556 563 595 590 633 636 661 688 696 713 732 740 763 778 799 815 833 834 869 887 879 918 906 892 863 863 890 884 883 900 901 907 910 895 881 869 880 871 883 890 900 889 895 885 863 853 850 845 829 810 787 768 750 733 723 703 683 665 660 651 637 601 576 545 525 531 524 505 507 538 542 565 549 534 511 502 497 490 487 491 491 499 499 -2147483647 -2147483647 -2147483647 -2147483647 -2147483647 -2147483647 -2147483647 -2147483647 -2147483647 -2147483647 -2147483647 -2147483647 -2147483647 -2147483647 -2147483647 -2147483647 -2147483647 -2147483647 -2147483647 -2147483647 -2147483647 -2147483647 -2147483647 -2147483647 -2147483647 -2147483647 -2147483647 -2147483647 -2147483647 -2147483647 -2147483647 -2147483647 -2147483647 -2147483647 -2147483647 -2147483647 -2147483647 -2147483647 -2147483647 -2147483647 -2147483647 -2147483647 -2147483647 -2147483647 -2147483647 -2147483647 -2147483647 -2147483647 -2147483647 -2147483647 -2147483647 -2147483647 -2147483647 -2147483647 -2147483647 -2147483647 -2147483647 -2147483647 -2147483647 -2147483647 -2147483647 -2147483647 -2147483647 -2147483647 -2147483647 -2147483647 -2147483647 -2147483647 -2147483647 -2147483647 -2147483647 -2147483647 -2147483647 -2147483647 -2147483647 -2147483647 -2147483647 -2147483647 -2147483647 -2147483647 -2147483647 -2147483647 -2147483647 -2147483647 -2147483647 -2147483647 -2147483647 -2147483647 -2147483647 -2147483647 -2147483647 -2147483647 -2147483647 -2147483647 -2147483647 -2147483647 -2147483647 -2147483647 -2147483647 -2147483647 -2147483647 -2147483647 -2147483647 -2147483647
374 393 387 401 414 431 425 428 431 435 430 429 429 431 434 437 438 434 434 445 463 456 431 425 417 417 416 413 407 402 396 391 386 385 375 359 350 344 338 330 347 366 411 413 440 452 451 452 485 508 485 548 535 621 583 627 631 654 679 696 704 729 745 759 774 791 798 801 798 820 826 871 867 893 923 956 934 894 885 894 902 904 942 949 941 947 940 955 945 944 947 928 905 912 922 909 911 921 931 918 882 860 846 825 810 785 767 745 734 722 700 687 680 656 640 610 587 557 536 522 524 537 534 538 540 549 550 534 534 532 534 533 525 522 524 516 -2147483647 -2147483647 -2147483647 -2147483647 -2147483647 -2147483647 -2147483647 -2147483647 -2147483647 -2147483647 -2147483647 -2147483647 -2147483647 -2147483647 -2147483647 -2147483647 -2147483647 -2147483647 -2147483647 -2147483647 -2147483647 -2147483647 -2147483647 -2147483647 -2147483647 -2147483647 -2147483647 -2147483647 -2147483647 -2147483647 -2147483647 -2147483647 -2147483647 -2147483647 -2147483647 -2147483647 -2147483647 -2147483647 -2147483647 -2147483647 -2147483647 -2147483647 -2147483647 -2147483647 -2147483647 -2147483647 -2147483647 -2147483647 -2147483647 -2147483647 -2147483647 -2147483647 -2147483647 -2147483647 -2147483647 -2147483647 -2147483647 -2147483647 -2147483647 -2147483647 -2147483647 -2147483647 -2147483647 -2147483647 -2147483647 -2147483647 -2147483647 -2147483647 -2147483647 -2147483647 -2147483647 -2147483647 -2147483647 -2147483647 -2147483647 -2147483647 -2147483647 -2147483647 -2147483647 -2147483647 -2147483647 -2147483647 -2147483647 -2147483647 -2147483647 -2147483647 -2147483647 -2147483647 -2147483647 -2147483647 -2147483647 -2147483647 -2147483647 -2147483647 -2147483647 -2147483647 -2147483647 -2147483647 -2147483647 -2147483647 -2147483647 -2147483647 -2147483647 -2147483647
386 397 395 409 424 432 443 464 465 452 462 455 452 458 461 465 457 456 462 461 487 482 464 463 448 448 464 456 457 436 431 432 446 448 458 438 428 416 394 373 392 428 406 403 429 433 435 413 425 422 461 490 490 526 544 576 614 656 691 728 754 773 781 790 793 795 794 789 791 804 818 845 850 907 960 964 948 925 936 918 890 896 930 946 948 963 978 982 994 1013 1022 1027 1001 990 1022 947 942 959 916 931 932 919 896 867 841 823 798 769 749 734 738 727 714 677 657 637 612 599 571 548 536 545 537 543 545 532 539 545 551 554 556 555 557 556 549 -2147483647 -2147483647 -2147483647 -2147483647 -2147483647 -2147483647 -2147483647 -2147483647 -2147483647 -2147483647 -2147483647 -2147483647 -2147483647 -2147483647 -2147483647 -2147483647 -2147483647 -2147483647 -2147483647 -2147483647 -2147483647 -2147483647 -2147483647 -2147483647 -2147483647 -2147483647 -2147483647 -2147483647 -2147483647 -2147483647 -2147483647 -2147483647 -2147483647 -2147483647 -2147483647 -2147483647 -2147483647 -2147483647 -2147483647 -2147483647 -2147483647 -2147483647 -2147483647 -2147483647 -2147483647 -2147483647 -2147483647 -2147483647 -2147483647 -2147483647 -2147483647 -2147483647 -2147483647 -2147483647 -2147483647 -2147483647 -2147483647 -2147483647 -2147483647 -2147483647 -2147483647 -2147483647 -2147483647 -2147483647 -2147483647 -2147483647 -2147483647 -2147483647 -2147483647 -2147483647 -2147483647 -2147483647 -2147483647 -2147483647 -2147483647 -2147483647 -2147483647 -2147483647 -2147483647 -2147483647 -2147483647 -2147483647 -2147483647 -2147483647 -2147483647 -2147483647 -2147483647 -2147483647 -2147483647 -2147483647 -2147483647 -2147483647 -2147483647 -2147483647 -2147483647 -2147483647 -2147483647 -2147483647 -2147483647 -2147483647 -2147483647 -2147483647 -2147483647 -2147483647 -2147483647
408 412 417 426 433 449 468 474 484 486 498 492 477 482 488 490 479 474 473 470 461 461 454 450 448 448 448 451 455 458 479 462 472 475 464 427 418 400 384 365 372 383 367 389 408 409 394 398 412 427 426 448 475 507 542 581 623 677 717 759 785 755 744 746 745 737 756 763 802 820 821 836 828 874 922 946 930 909 893 884 904 912 930 942 941 927 959 995 1023 1041 1059 1082 1102 1099 1093 1074 1061 1054 1019 997 961 944 923 903 878 845 817 797 776 755 740 732 722 706 680 661 637 604 577 558 547 536 530 526 525 537 544 550 568 571 568 577 581 582 581 575 573 -2147483647 -2147483647 -2147483647 -2147483647 -2147483647 -2147483647 -2147483647 -2147483647 -2147483647 -2147483647 -2147483647 -2147483647 -2147483647 -2147483647 -2147483647 -2147483647 -2147483647 -2147483647 -2147483647 -2147483647 -2147483647 -2147483647 -2147483647 -2147483647 -2147483647 -2147483647 -2147483647 -2147483647 -2147483647 -2147483647 -2147483647 -2147483647 -2147483647 -2147483647 -2147483647 -2147483647 -2147483647 -2147483647 -2147483647 -2147483647 -2147483647 -2147483647 -2147483647 -2147483647 -2147483647 -2147483647 -2147483647 -2147483647 -2147483647 -2147483647 -2147483647 -2147483647 -2147483647 -2147483647 -2147483647 -2147483647 -2147483647 -2147483647 -2147483647 -2147483647 -2147483647 -2147483647 -2147483647 -2147483647 -2147483647 -2147483647 -2147483647 -2147483647 -2147483647 -2147483647 -2147483647 -2147483647 -2147483647 -2147483647 -2147483647 -2147483647 -2147483647 -2147483647 -2147483647 -2147483647 -2147483647 -2147483647 -2147483647 -2147483647 -2147483647 -2147483647 -2147483647 -2147483647 -2147483647 -2147483647 -2147483647 -2147483647 -2147483647 -2147483647 -2147483647 -2147483647 -2147483647 -2147483647 -2147483647 -2147483647 -2147483647 -2147483647 -2147483647
436 443 446 449 455 463 477 502 521 537 554 554 538 526 519 510 503 495 489 486 477 464 459 461 465 467 461 454 446 436 439 428 422 418 421 412 411 395 382 373 378 373 372 398 414 432 423 415 407 412 434 433 477 500 555 594 627 680 726 748 743 675 -2147483647 709 758 779 741 752 772 826 808 819 805 860 904 936 958 941 923 885 874 867 875 -2147483647 -2147483647 -2147483647 -2147483647 -2147483647 -2147483647 -2147483647 1028 1079 1100 1087 1108 1103 1073 1070 1062 1042 1006 985 961 926 903 881 856 825 793 762 746 724 713 700 688 673 649 627 596 -2147483647 -2147483647 -2147483647 -2147483647 -2147483647 -2147483647 -2147483647 -2147483647 542 554 561 569 576 588 598 597 590 582 -2147483647 -2147483647 -2147483647 -2147483647 -2147483647 -2147483647 -2147483647 -2147483647 -2147483647 -2147483647 -2147483647 -2147483647 -2147483647 -2147483647 -2147483647 -2147483647 -2147483647 -2147483647 -2147483647 -2147483647 -2147483647 -2147483647 -2147483647 -2147483647 -2147483647 -2147483647 -2147483647 -2147483647 -2147483647 -2147483647 -2147483647 -2147483647 -2147483647 -2147483647 -2147483647 -2147483647 -2147483647 -2147483647 -2147483647 -2147483647 -2147483647 -2147483647 -2147483647 -2147483647 -2147483647 -2147483647 -2147483647 -2147483647 -2147483647 -2147483647 -2147483647 -2147483647 -2147483647 -2147483647 -2147483647 -2147483647 -2147483647 -2147483647 -2147483647 -2147483647 -2147483647 -2147483647 -2147483647 -2147483647 -2147483647 -2147483647 -2147483647 -2147483647 -2147483647 -2147483647 -2147483647 -2147483647 -2147483647 -2147483647 -2147483647 -2147483647 -2147483647 -2147483647 -2147483647 -2147483647 -2147483647 -2147483647 -2147483647 -2147483647 -2147483647 -2147483647 -2147483647 -2147483647 -2147483647 -2147483647 -2147483647 -2147483647 -2147483647 -2147483647 -2147483647 -2147483647 -2147483647 -2147483647 -2147483647 -2147483647 -2147483647 -2147483647 -2147483647
485 461 459 463 466 480 488 511 527 542 549 557 538 542 538 529 522 515 507 497 490 481 475 466 468 465 465 456 448 441 439 431 421 433 436 424 412 411 407 402 387 377 379 400 416 433 430 404 400 396 411 423 456 465 524 577 619 644 677 688 -2147483647 -2147483647 -2147483647 -2147483647 -2147483647 -2147483647 -2147483647 -2147483647 817 818 793 834 820 810 874 905 944 957 952 930 911 880 -2147483647 -2147483647 -2147483647 -2147483647 -2147483647 -2147483647 -2147483647 -2147483647 -2147483647 -2147483647 -2147483647 -2147483647 -2147483647 -2147483647 -2147483647 977 1015 998 1011 976 961 936 905 879 859 843 822 799 765 740 718 703 684 660 642 628 611 -2147483647 -2147483647 -2147483647 -2147483647 -2147483647 -2147483647 -2147483647 -2147483647 -2147483647 -2147483647 -2147483647 -2147483647 -2147483647 -2147483647 586 591 591 -2147483647 -2147483647 -2147483647 -2147483647 -2147483647 -2147483647 -2147483647 -2147483647 -2147483647 -2147483647 -2147483647 -2147483647 -2147483647 -2147483647 -2147483647 -2147483647 -2147483647 -2147483647 -2147483647 -2147483647 -2147483647 -2147483647 -2147483647 -2147483647 -2147483647 -2147483647 -2147483647 -2147483647 -2147483647 -2147483647 -2147483647 -2147483647 -2147483647 -2147483647 -2147483647 -2147483647 -2147483647 -2147483647 -2147483647 -2147483647 -2147483647 -2147483647 -2147483647 -2147483647 -2147483647 -2147483647 -2147483647 -2147483647 -2147483647 -2147483647 -2147483647 -2147483647 -2147483647 -2147483647 -2147483647 -2147483647 -2147483647 -2147483647 -2147483647 -2147483647 -2147483647 -2147483647 -2147483647 -2147483647 -2147483647 -2147483647 -2147483647 -2147483647 -2147483647 -2147483647 -2147483647 -2147483647 -2147483647 -2147483647 -2147483647 -2147483647 -2147483647 -2147483647 -2147483647 -2147483647 -2147483647 -2147483647 -2147483647 -2147483647 -2147483647 -2147483647 -2147483647 -2147483647 -2147483647 -2147483647 -2147483647 -2147483647 -2147483647 -2147483647 -2147483647 -2147483647 -2147483647 -2147483647 -2147483647 -2147483647 -2147483647 -2147483647 -2147483647 -2147483647
458 453 461 469 492 495 507 520 535 558 564 555 546 549 549 540 534 529 517 512 501 489 482 472 474 474 476 474 467 462 450 448 448 444 448 435 423 418 416 412 404 393 401 416 437 448 432 416 412 406 421 424 -2147483647 -2147483647 -2147483647 -2147483647 -2147483647 -2147483647 -2147483647 -2147483647 -2147483647 -2147483647 -2147483647 -2147483647 -2147483647 -2147483647 -2147483647 -2147483647 -2147483647 -2147483647 -2147483647 -2147483647 -2147483647 -2147483647 -2147483647 -2147483647 -2147483647 925 943 951 931 910 -2147483647 -2147483647 -2147483647 -2147483647 -2147483647 -2147483647 -2147483647 -2147483647 -2147483647 -2147483647 -2147483647 -2147483647 -2147483647 -2147483647 -2147483647 -2147483647 -2147483647 -2147483647 -2147483647 -2147483647 910 934 899 876 867 834 820 810 796 772 741 712 690 670 651 635 -2147483647 -2147483647 -2147483647 -2147483647 -2147483647 -2147483647 -2147483647 -2147483647 -2147483647 -2147483647 -2147483647 -2147483647 -2147483647 -2147483647 -2147483647 -2147483647 -2147483647 -2147483647 -2147483647 -2147483647 -2147483647 -2147483647 -2147483647 -2147483647 -2147483647 -2147483647 -2147483647 -2147483647 -2147483647 -2147483647 -2147483647 -2147483647 -2147483647 -2147483647 -2147483647 -2147483647 -2147483647 -2147483647 -2147483647 -2147483647 -2147483647 -2147483647 -2147483647 -2147483647 -2147483647 -2147483647 -2147483647 -2147483647 -2147483647 -2147483647 -2147483647 -2147483647 -2147483647 -2147483647 -2147483647 -2147483647 -2147483647 -2147483647 -2147483647 -2147483647 -2147483647 -2147483647 -2147483647 -2147483647 -2147483647 -2147483647 -2147483647 -2147483647 -2147483647 -2147483647 -2147483647 -2147483647 -2147483647 -2147483647 -2147483647 -2147483647 -2147483647 -2147483647 -2147483647 -2147483647 -2147483647 -2147483647 -2147483647 -2147483647 -2147483647 -2147483647 -2147483647 -2147483647 -2147483647 -2147483647 -2147483647 -2147483647 -2147483647 -2147483647 -2147483647 -2147483647 -2147483647 -2147483647 -2147483647 -2147483647 -2147483647 -2147483647 -2147483647 -2147483647 -2147483647 -2147483647 -2147483647 -2147483647 -2147483647 -2147483647 -2147483647 -2147483647 -2147483647 -2147483647 -2147483647 -2147483647 -2147483647 -2147483647 -2147483647 -2147483647 -2147483647 -2147483647
465 476 474 487 499 510 522 535 544 560 562 548 552 556 556 549 543 539 527 518 511 508 499 491 490 484 480 478 473 471 461 461 455 455 455 454 441 430 425 422 417 406 417 417 421 433 451 463 457 448 427 -2147483647 -2147483647 -2147483647 -2147483647 -2147483647 -2147483647 -2147483647 -2147483647 -2147483647 -2147483647 -2147483647 -2147483647 -2147483647 -2147483647 -2147483647 -2147483647 -2147483647 -2147483647 -2147483647 -2147483647 -2147483647 -2147483647 -2147483647 -2147483647 -2147483647 -2147483647 -2147483647 -2147483647 -2147483647 -2147483647 -2147483647 -2147483647 -2147483647 -2147483647 -2147483647 -2147483647 -2147483647 -2147483647 -2147483647 -2147483647 -2147483647 -2147483647 -2147483647 -2147483647 -2147483647 -2147483647 -2147483647 -2147483647 -2147483647 -2147483647 -2147483647 -2147483647 -2147483647 -2147483647 -2147483647 849 852 841 815 787 772 765 744 715 683 664 -2147483647 -2147483647 -2147483647 -2147483647 -2147483647 -2147483647 -2147483647 -2147483647 -2147483647 -2147483647 -2147483647 -2147483647 -2147483647 -2147483647 -2147483647 -2147483647 -2147483647 -2147483647 -2147483647 -2147483647 -2147483647 -2147483647 -2147483647 -2147483647 -2147483647 -2147483647 -2147483647 -2147483647 -2147483647 -2147483647 -2147483647 -2147483647 -2147483647 -2147483647 -2147483647 -2147483647 -2147483647 -2147483647 -2147483647 -2147483647 -2147483647 -2147483647 -2147483647 -2147483647 -2147483647 -2147483647 -2147483647 -2147483647 -2147483647 -2147483647 -2147483647 -2147483647 -2147483647 -2147483647 -2147483647 -2147483647 -2147483647 -2147483647 -2147483647 -2147483647 -2147483647 -2147483647 -2147483647 -2147483647 -2147483647 -2147483647 -2147483647 -2147483647 -2147483647 -2147483647 -2147483647 -2147483647 -2147483647 -2147483647 -2147483647 -2147483647 -2147483647 -2147483647 -2147483647 -2147483647 -2147483647 -2147483647 -2147483647 -2147483647 -2147483647 -2147483647 -2147483647 -2147483647 -2147483647 -2147483647 -2147483647 -2147483647 -2147483647 -2147483647 -2147483647 -2147483647 -2147483647 -2147483647 -2147483647 -2147483647 -2147483647 -2147483647 -2147483647 -2147483647 -2147483647 -2147483647 -2147483647 -2147483647 -2147483647 -2147483647 -2147483647 -2147483647 -2147483647 -2147483647 -2147483647 -2147483647 -2147483647 -2147483647 -2147483647 -2147483647 -2147483647 -2147483647 -2147483647
488 491 488 500 512 523 532 539 551 559 561 557 553 553 553 550 548 546 538 526 517 515 508 500 498 492 491 487 481 480 469 469 469 467 462 460 459 451 444 438 439 433 435 439 441 448 452 455 455 464 469 453 -2147483647 -2147483647 -2147483647 -2147483647 -2147483647 -2147483647 -2147483647 -2147483647 -2147483647 -2147483647 -2147483647 -2147483647 -2147483647 -2147483647 -2147483647 -2147483647 -2147483647 -2147483647 -2147483647 -2147483647 -2147483647 -2147483647 -2147483647 -2147483647 -2147483647 -2147483647 -2147483647 -2147483647 -2147483647 -2147483647 -2147483647 -2147483647 -2147483647 -2147483647 -2147483647 -2147483647 -2147483647 -2147483647 -2147483647 -2147483647 -2147483647 -2147483647 -2147483647 -2147483647 -2147483647 -2147483647 -2147483647 -2147483647 -2147483647 -2147483647 -2147483647 -2147483647 -2147483647 -2147483647 -2147483647 -2147483647 811 812 787 761 756 741 731 707 686 -2147483647 -2147483647 -2147483647 -2147483647 -2147483647 -2147483647 -2147483647 -2147483647 -2147483647 -2147483647 -2147483647 -2147483647 -2147483647 -2147483647 -2147483647 -2147483647 -2147483647 -2147483647 -2147483647 -2147483647 -2147483647 -2147483647 -2147483647 -2147483647 -2147483647 -2147483647 -2147483647 -2147483647 -2147483647 -2147483647 -2147483647 -2147483647 -2147483647 -2147483647 -2147483647 -2147483647 -2147483647 -2147483647 -2147483647 -2147483647 -2147483647 -2147483647 -2147483647 -2147483647 -2147483647 -2147483647 -2147483647 -2147483647 -2147483647 -2147483647 -2147483647 -2147483647 -2147483647 -2147483647 -2147483647 -2147483647 -2147483647 -2147483647 -2147483647 -2147483647 -2147483647 -2147483647 -2147483647 -2147483647 -2147483647 -2147483647 -2147483647 -2147483647 -2147483647 -2147483647 -2147483647 -2147483647 -2147483647 -2147483647 -2147483647 -2147483647 -2147483647 -2147483647 -2147483647 -2147483647 -2147483647 -2147483647 -2147483647 -2147483647 -2147483647 -2147483647 -2147483647 -2147483647 -2147483647 -2147483647 -2147483647 -2147483647 -2147483647 -2147483647 -2147483647 -2147483647 -2147483647 -2147483647 -2147483647 -2147483647 -2147483647 -2147483647 -2147483647 -2147483647 -2147483647 -2147483647 -2147483647 -2147483647 -2147483647 -2147483647 -2147483647 -2147483647 -2147483647 -2147483647 -2147483647 -2147483647 -2147483647 -2147483647 -2147483647 -2147483647 -2147483647 -2147483647 -2147483647
496 501 508 514 521 533 538 541 548 550 554 554 549 551 558 561 557 555 545 535 522 521 515 507 506 501 499 491 489 486 485 478 476 474 472 469 473 477 475 463 457 449 444 448 446 450 449 437 -2147483647 -2147483647 -2147483647 -2147483647 -2147483647 -2147483647 -2147483647 -2147483647 -2147483647 -2147483647 -2147483647 -2147483647 -2147483647 -2147483647 -2147483647 -2147483647 -2147483647 -2147483647 -2147483647 -2147483647 -2147483647 -2147483647 -2147483647 -2147483647 -2147483647 -2147483647 -2147483647 -2147483647 -2147483647 -2147483647 -2147483647 -2147483647 -2147483647 -2147483647 -2147483647 -2147483647 -2147483647 -2147483647 -2147483647 -2147483647 -2147483647 -2147483647 -2147483647 -2147483647 -2147483647 -2147483647 -2147483647 -2147483647 -2147483647 -2147483647 -2147483647 -2147483647 -2147483647 -2147483647 -2147483647 -2147483647 -2147483647 -2147483647 -2147483647 -2147483647 -2147483647 -2147483647 -2147483647 -2147483647 -2147483647 -2147483647 -2147483647 -2147483647 693 -2147483647 -2147483647 -2147483647 -2147483647 -2147483647 -2147483647 -2147483647 -2147483647 -2147483647 -2147483647 -2147483647 -2147483647 -2147483647 -2147483647 -2147483647 -2147483647 -2147483647 -2147483647 -2147483647 -2147483647 -2147483647 -2147483647 -2147483647 -2147483647 -2147483647 -2147483647 -2147483647 -2147483647 -2147483647 -2147483647 -2147483647 -2147483647 -2147483647 -2147483647 -2147483647 -2147483647 -2147483647 -2147483647 -2147483647 -2147483647 -2147483647 -2147483647 -2147483647 -2147483647 -2147483647 -2147483647 -2147483647 -2147483647 -2147483647 -2147483647 -2147483647 -2147483647 -2147483647 -2147483647 -2147483647 -2147483647 -2147483647 -2147483647 -2147483647 -2147483647 -2147483647 -2147483647 -2147483647 -2147483647 -2147483647 -2147483647 -2147483647 -2147483647 -2147483647 -2147483647 -2147483647 -2147483647 -2147483647 -2147483647 -2147483647 -2147483647 -2147483647 -2147483647 -2147483647 -2147483647 -2147483647 -2147483647 -2147483647 -2147483647 -2147483647 -2147483647 -2147483647 -2147483647 -2147483647 -2147483647 -2147483647 -2147483647 -2147483647 -2147483647 -2147483647 -2147483647 -2147483647 -2147483647 -2147483647 -2147483647 -2147483647 -2147483647 -2147483647 -2147483647 -2147483647 -2147483647 -2147483647 -2147483647 -2147483647 -2147483647 -2147483647 -2147483647 -2147483647 -2147483647 -2147483647 -2147483647 -2147483647 -2147483647 -2147483647 -2147483647 -2147483647 -2147483647 -2147483647
492 505 506 511 517 534 542 543 548 555 557 558 550 545 552 560 557 551 543 536 530 524 520 513 509 510 511 511 508 497 491 484 489 487 482 483 479 480 478 480 481 465 445 444 454 456 437 -2147483647 -2147483647 -2147483647 -2147483647 -2147483647 -2147483647 -2147483647 -2147483647 -2147483647 -2147483647 -2147483647 -2147483647 -2147483647 -2147483647 -2147483647 -2147483647 -2147483647 -2147483647 -2147483647 -2147483647 -2147483647 -2147483647 -2147483647 -2147483647 -2147483647 -2147483647 -2147483647 -2147483647 -2147483647 -2147483647 -2147483647 -2147483647 -2147483647 -2147483647 -2147483647 -2147483647 -2147483647 -2147483647 -2147483647 -2147483647 -2147483647 -2147483647 -2147483647 -2147483647 -2147483647 -2147483647 -2147483647 -2147483647 -2147483647 -2147483647 -2147483647 -2147483647 -2147483647 -2147483647 -2147483647 -2147483647 -2147483647 -2147483647 -2147483647 -2147483647 -2147483647 -2147483647 -2147483647 -2147483647 -2147483647 -2147483647 -2147483647 -2147483647 -2147483647 -2147483647 -2147483647 -2147483647 -2147483647 -2147483647 -2147483647 -2147483647 -2147483647 -2147483647 -2147483647 -2147483647 -2147483647 -2147483647 -2147483647 -2147483647 -2147483647 -2147483647 -2147483647 -2147483647 -2147483647 -2147483647 -2147483647 -2147483647 -2147483647 -2147483647 -2147483647 -2147483647 -2147483647 -2147483647 -2147483647 -2147483647 -2147483647 -2147483647 -2147483647 -2147483647 -2147483647 -2147483647 -2147483647 -2147483647 -2147483647 -2147483647 -2147483647 -2147483647 -2147483647 -2147483647 -2147483647 -2147483647 -2147483647 -2147483647 -2147483647 -2147483647 -2147483647 -2147483647 -2147483647 -2147483647 -2147483647 -2147483647 -2147483647 -2147483647 -2147483647 -2147483647 -2147483647 -2147483647 -2147483647 -2147483647 -2147483647 -2147483647 -2147483647 -2147483647 -2147483647 -2147483647 -2147483647 -2147483647 -2147483647 -2147483647 -2147483647 -2147483647 -2147483647 -2147483647 -2147483647 -2147483647 -2147483647 -2147483647 -2147483647 -2147483647 -2147483647 -2147483647 -2147483647 -2147483647 -2147483647 -2147483647 -2147483647 -2147483647 -2147483647 -2147483647 -2147483647 -2147483647 -2147483647 -2147483647 -2147483647 -2147483647 -2147483647 -2147483647 -2147483647 -2147483647 -2147483647 -2147483647 -2147483647 -2147483647 -2147483647 -2147483647 -2147483647 -2147483647 -2147483647 -2147483647 -2147483647 -2147483647 -2147483647 -2147483647 -2147483647 -2147483647 -2147483647 -2147483647 -2147483647
489 492 500 499 514 520 539 548 553 563 567 565 556 548 547 554 549 551 541 541 535 539 544 538 518 531 538 529 526 521 521 508 495 493 497 497 498 499 500 500 497 504 489 469 464 469 468 -2147483647 -2147483647 -2147483647 -2147483647 -2147483647 -2147483647 -2147483647 -2147483647 -2147483647 -2147483647 -2147483647 -2147483647 -2147483647 -2147483647 -2147483647 -2147483647 -2147483647 -2147483647 -2147483647 -2147483647 -2147483647 -2147483647 -2147483647 -2147483647 -2147483647 -2147483647 -2147483647 -2147483647 -2147483647 -2147483647 -2147483647 -2147483647 -2147483647 -2147483647 -2147483647 -2147483647 -2147483647 -2147483647 -2147483647 -2147483647 -2147483647 -2147483647 -2147483647 -2147483647 -2147483647 -2147483647 -2147483647 -2147483647 -2147483647 -2147483647 -2147483647 -2147483647 -2147483647 -2147483647 -2147483647 -2147483647 -2147483647 -2147483647 -2147483647 -2147483647 -2147483647 -2147483647 -2147483647 -2147483647 -2147483647 -2147483647 -2147483647 -2147483647 -2147483647 -2147483647 -2147483647 -2147483647 -2147483647 -2147483647 -2147483647 -2147483647 -2147483647 -2147483647 -2147483647 -2147483647 -2147483647 -2147483647 -2147483647 -2147483647 -2147483647 -2147483647 -2147483647 -2147483647 -2147483647 -2147483647 -2147483647 -2147483647 -2147483647 -2147483647 -2147483647 -2147483647 -2147483647 -2147483647 -2147483647 -2147483647 -2147483647 -2147483647 -2147483647 -2147483647 -2147483647 -2147483647 -2147483647 -2147483647 -2147483647 -2147483647 -2147483647 -2147483647 -2147483647 -2147483647 -2147483647 -2147483647 -2147483647 -2147483647 -2147483647 -2147483647 -2147483647 -2147483647 -2147483647 -2147483647 -2147483647 -2147483647 -2147483647 -2147483647 -2147483647 -2147483647 -2147483647 -2147483647 -2147483647 -2147483647 -2147483647 -2147483647 -2147483647 -2147483647 -2147483647 -2147483647 -2147483647 -2147483647 -2147483647 -2147483647 -2147483647 -2147483647 -2147483647 -2147483647 -2147483647 -2147483647 -2147483647 -2147483647 -2147483647 -2147483647 -2147483647 -2147483647 -2147483647 -2147483647 -2147483647 -2147483647 -2147483647 -2147483647 -2147483647 -2147483647 -2147483647 -2147483647 -2147483647 -2147483647 -2147483647 -2147483647 -2147483647 -2147483647 -2147483647 -2147483647 -2147483647 -2147483647 -2147483647 -2147483647 -2147483647 -2147483647 -2147483647 -2147483647 -2147483647 -2147483647 -2147483647 -2147483647 -2147483647 -2147483647 -2147483647 -2147483647 -2147483647 -2147483647 -2147483647
495 496 491 494 500 507 519 538 546 551 562 561 570 573 550 548 545 543 547 542 536 545 544 537 532 543 543 540 541 540 538 530 517 499 497 493 492 498 502 517 528 517 499 493 481 479 -2147483647 -2147483647 -2147483647 -2147483647 -2147483647 -2147483647 -2147483647 -2147483647 -2147483647 -2147483647 -2147483647 -2147483647 -2147483647 -2147483647 -2147483647 -2147483647 -2147483647 -2147483647 -2147483647 -2147483647 -2147483647 -2147483647 -2147483647 -2147483647 -2147483647 -2147483647 -2147483647 -2147483647 -2147483647 -2147483647 -2147483647 -2147483647 -2147483647 -2147483647 -2147483647 -2147483647 -2147483647 -2147483647 -2147483647 -2147483647 -2147483647 -2147483647 -2147483647 -2147483647 -2147483647 -2147483647 -2147483647 -2147483647 -2147483647 -2147483647 -2147483647 -2147483647 -2147483647 -2147483647 -2147483647 -2147483647 -2147483647 -2147483647 -2147483647 -2147483647 -2147483647 -2147483647 -2147483647 -2147483647 -2147483647 -2147483647 -2147483647 -2147483647 -2147483647 -2147483647 -2147483647 -2147483647 -2147483647 -2147483647 -2147483647 -2147483647 -2147483647 -2147483647 -2147483647 -2147483647 -2147483647 -2147483647 -2147483647 -2147483647 -2147483647 -2147483647 -2147483647 -2147483647 -2147483647 -2147483647 -2147483647 -2147483647 -2147483647 -2147483647 -2147483647 -2147483647 -2147483647 -2147483647 -2147483647 -2147483647 -2147483647 -2147483647 -2147483647 -2147483647 -2147483647 -2147483647 -2147483647 -2147483647 -2147483647 -2147483647 -2147483647 -2147483647 -2147483647 -2147483647 -2147483647 -2147483647 -2147483647 -2147483647 -2147483647 -2147483647 -2147483647 -2147483647 -2147483647 -2147483647 -2147483647 -2147483647 -2147483647 -2147483647 -2147483647 -2147483647 -2147483647 -2147483647 -2147483647 -2147483647 -2147483647 -2147483647 -2147483647 -2147483647 -2147483647 -2147483647 -2147483647 -2147483647 -2147483647 -2147483647 -2147483647 -2147483647 -2147483647 -2147483647 -2147483647 -2147483647 -2147483647 -2147483647 -2147483647 -2147483647 -2147483647 -2147483647 -2147483647 -2147483647 -2147483647 -2147483647 -2147483647 -2147483647 -2147483647 -2147483647 -2147483647 -2147483647 -2147483647 -2147483647 -2147483647 -2147483647 -2147483647 -2147483647 -2147483647 -2147483647 -2147483647 -2147483647 -2147483647 -2147483647 -2147483647 -2147483647 -2147483647 -2147483647 -2147483647 -2147483647 -2147483647 -2147483647 -2147483647 -2147483647 -2147483647 -2147483647 -2147483647 -2147483647 -2147483647 -2147483647
494 495 494 495 499 500 510 520 536 553 561 568 573 584 588 581 572 558 547 543 540 542 -2147483647 -2147483647 -2147483647 -2147483647 512 530 530 539 537 534 526 509 500 -2147483647 -2147483647 -2147483647 483 491 506 498 488 484 -2147483647 -2147483647 -2147483647 -2147483647 -2147483647 -2147483647 -2147483647 -2147483647 -2147483647 -2147483647 -2147483647 -2147483647 -2147483647 -2147483647 -2147483647 -2147483647 -2147483647 -2147483647 -2147483647 -2147483647 -2147483647 -2147483647 -2147483647 -2147483647 -2147483647 -2147483647 -2147483647 -2147483647 -2147483647 -2147483647 -2147483647 -2147483647 -2147483647 -2147483647 -2147483647 -2147483647 -2147483647 -2147483647 -2147483647 -2147483647 -2147483647 -2147483647 -2147483647 -2147483647 -2147483647 -2147483647 -2147483647 -2147483647 -2147483647 -2147483647 -2147483647 -2147483647 -2147483647 -2147483647 -2147483647 -2147483647 -2147483647 -2147483647 -2147483647 -2147483647 -2147483647 -2147483647 -2147483647 -2147483647 -2147483647 -2147483647 -2147483647 -2147483647 -2147483647 -2147483647 -2147483647 -2147483647 -2147483647 -2147483647 -2147483647 -2147483647 -2147483647 -2147483647 -2147483647 -2147483647 -2147483647 -2147483647 -2147483647 -2147483647 -2147483647 -2147483647 -2147483647 -2147483647 -2147483647 -2147483647 -2147483647 -2147483647 -2147483647 -2147483647 -2147483647 -2147483647 -2147483647 -2147483647 -2147483647 -2147483647 -2147483647 -2147483647 -2147483647 -2147483647 -2147483647 -2147483647 -2147483647 -2147483647 -2147483647 -2147483647 -2147483647 -2147483647 -2147483647 -2147483647 -2147483647 -2147483647 -2147483647 -2147483647 -2147483647 -2147483647 -2147483647 -2147483647 -2147483647 -2147483647 -2147483647 -2147483647 -2147483647 -2147483647 -2147483647 -2147483647 -2147483647 -2147483647 -2147483647 -2147483647 -2147483647 -2147483647 -2147483647 -2147483647 -2147483647 -2147483647 -2147483647 -2147483647 -2147483647 -2147483647 -2147483647 -2147483647 -2147483647 -2147483647 -2147483647 -2147483647 -2147483647 -2147483647 -2147483647 -2147483647 -2147483647 -2147483647 -2147483647 -2147483647 -2147483647 -2147483647 -2147483647 -2147483647 -2147483647 -2147483647 -2147483647 -2147483647 -2147483647 -2147483647 -2147483647 -2147483647 -2147483647 -2147483647 -2147483647 -2147483647 -2147483647 -2147483647 -2147483647 -2147483647 -2147483647 -2147483647 -2147483647 -2147483647 -2147483647 -2147483647 -2147483647 -2147483647 -2147483647 -2147483647 -2147483647 -2147483647 -2147483647 -2147483647 -2147483647 -2147483647 -2147483647 -2147483647
474 481 499 494 492 509 525 537 531 541 543 550 560 567 571 580 582 565 566 569 557 -2147483647 -2147483647 -2147483647 -2147483647 -2147483647 -2147483647 -2147483647 -2147483647 517 538 538 517 -2147483647 -2147483647 -2147483647 -2147483647 -2147483647 -2147483647 -2147483647 -2147483647 -2147483647 -2147483647 -2147483647 -2147483647 -2147483647 -2147483647 -2147483647 -2147483647 -2147483647 -2147483647 -2147483647 -2147483647 -2147483647 -2147483647 -2147483647 -2147483647 -2147483647 -2147483647 -2147483647 -2147483647 -2147483647 -2147483647 -2147483647 -2147483647 -2147483647 -2147483647 -2147483647 -2147483647 -2147483647 -2147483647 -2147483647 -2147483647 -2147483647 -2147483647 -2147483647 -2147483647 -2147483647 -2147483647 -2147483647 -2147483647 -2147483647 -2147483647 -2147483647 -2147483647 -2147483647 -2147483647 -2147483647 -2147483647 -2147483647 -2147483647 -2147483647 -2147483647 -2147483647 -2147483647 -2147483647 -2147483647 -2147483647 -2147483647 -2147483647 -2147483647 -2147483647 -2147483647 -2147483647 -2147483647 -2147483647 -2147483647 -2147483647 -2147483647 -2147483647 -2147483647 -2147483647 -2147483647 -2147483647 -2147483647 -2147483647 -2147483647 -2147483647 -2147483647 -2147483647 -2147483647 -2147483647 -2147483647 -2147483647 -2147483647 -2147483647 -2147483647 -2147483647 -2147483647 -2147483647 -2147483647 -2147483647 -2147483647 -2147483647 -2147483647 -2147483647 -2147483647 -2147483647 -2147483647 -2147483647 -2147483647 -2147483647 -2147483647 -2147483647 -2147483647 -2147483647 -2147483647 -2147483647 -2147483647 -2147483647 -2147483647 -2147483647 -2147483647 -2147483647 -2147483647 -2147483647 -2147483647 -2147483647 -2147483647 -2147483647 -2147483647 -2147483647 -2147483647 -2147483647 -2147483647 -2147483647 -2147483647 -2147483647 -2147483647 -2147483647 -2147483647 -2147483647 -2147483647 -2147483647 -2147483647 -2147483647 -2147483647 -2147483647 -2147483647 -2147483647 -2147483647 -2147483647 -2147483647 -2147483647 -2147483647 -2147483647 -2147483647 -2147483647 -2147483647 -2147483647 -2147483647 -2147483647 -2147483647 -2147483647 -2147483647 -2147483647 -2147483647 -2147483647 -2147483647 -2147483647 -2147483647 -2147483647 -2147483647 -2147483647 -2147483647 -2147483647 -2147483647 -2147483647 -2147483647 -2147483647 -2147483647 -2147483647 -2147483647 -2147483647 -2147483647 -2147483647 -2147483647 -2147483647 -2147483647 -2147483647 -2147483647 -2147483647 -2147483647 -2147483647 -2147483647 -2147483647 -2147483647 -2147483647 -2147483647 -2147483647 -2147483647 -2147483647 -2147483647 -2147483647 -2147483647 -2147483647 -2147483647 -2147483647 -2147483647 -2147483647
467 471 482 499 505 511 513 515 520 527 534 543 552 553 -2147483647 -2147483647 -2147483647 -2147483647 546 558 556 -2147483647 -2147483647 -2147483647 -2147483647 -2147483647 -2147483647 -2147483647 -2147483647 -2147483647 -2147483647 -2147483647 -2147483647 -2147483647 -2147483647 -2147483647 -2147483647 -2147483647 -2147483647 -2147483647 -2147483647 -2147483647 -2147483647 -2147483647 -2147483647 -2147483647 -2147483647 -2147483647 -2147483647 -2147483647 -2147483647 -2147483647 -2147483647 -2147483647 -2147483647 -2147483647 -2147483647 -2147483647 -2147483647 -2147483647 -2147483647 -2147483647 -2147483647 -2147483647 -2147483647 -2147483647 -2147483647 -2147483647 -2147483647 -2147483647 -2147483647 -2147483647 -2147483647 -2147483647 -2147483647 -2147483647 -2147483647 -2147483647 -2147483647 -2147483647 -2147483647 -2147483647 -2147483647 -2147483647 -2147483647 -2147483647 -2147483647 -2147483647 -2147483647 -2147483647 -2147483647 -2147483647 -2147483647 -2147483647 -2147483647 -2147483647 -2147483647 -2147483647 -2147483647 -2147483647 -2147483647 -2147483647 -2147483647 -2147483647 -2147483647 -2147483647 -2147483647 -2147483647 -2147483647 -2147483647 -2147483647 -2147483647 -2147483647 -2147483647 -2147483647 -2147483647 -2147483647 -2147483647 -2147483647 -2147483647 -2147483647 -2147483647 -2147483647 -2147483647 -2147483647 -2147483647 -2147483647 -2147483647 -2147483647 -2147483647 -2147483647 -2147483647 -2147483647 -2147483647 -2147483647 -2147483647 -2147483647 -2147483647 -2147483647 -2147483647 -2147483647 -2147483647 -2147483647 -2147483647 -2147483647 -2147483647 -2147483647 -2147483647 -2147483647 -2147483647 -2147483647 -2147483647 -2147483647 -2147483647 -2147483647 -2147483647 -2147483647 -2147483647 -2147483647 -2147483647 -2147483647 -2147483647 -2147483647 -2147483647 -2147483647 -2147483647 -2147483647 -2147483647 -2147483647 -2147483647 -2147483647 -2147483647 -2147483647 -2147483647 -2147483647 -2147483647 -2147483647 -2147483647 -2147483647 -2147483647 -2147483647 -2147483647 -2147483647 -2147483647 -2147483647 -2147483647 -2147483647 -2147483647 -2147483647 -2147483647 -2147483647 -2147483647 -2147483647 -2147483647 -2147483647 -2147483647 -2147483647 -2147483647 -2147483647 -2147483647 -2147483647 -2147483647 -2147483647 -2147483647 -2147483647 -2147483647 -2147483647 -2147483647 -2147483647 -2147483647 -2147483647 -2147483647 -2147483647 -2147483647 -2147483647 -2147483647 -2147483647 -2147483647 -2147483647 -2147483647 -2147483647 -2147483647 -2147483647 -2147483647 -2147483647 -2147483647 -2147483647 -2147483647 -2147483647 -2147483647 -2147483647 -2147483647 -2147483647 -2147483647 -2147483647 -2147483647 -2147483647 -2147483647 -2147483647 -2147483647
485 472 485 493 506 505 505 514 521 528 532 -2147483647 -2147483647 -2147483647 -2147483647 -2147483647 -2147483647 -2147483647 -2147483647 -2147483647 -2147483647 -2147483647 -2147483647 -2147483647 -2147483647 -2147483647 -2147483647 -2147483647 -2147483647 -2147483647 -2147483647 -2147483647 -2147483647 -2147483647 -2147483647 -2147483647 -2147483647 -2147483647 -2147483647 -2147483647 -2147483647 -2147483647 -2147483647 -2147483647 -2147483647 -2147483647 -2147483647 -2147483647 -2147483647 -2147483647 -2147483647 -2147483647 -2147483647 -2147483647 -2147483647 -2147483647 -2147483647 -2147483647 -2147483647 -2147483647 -2147483647 -2147483647 -2147483647 -2147483647 -2147483647 -2147483647 -2147483647 -2147483647 -2147483647 -2147483647 -2147483647 -2147483647 -2147483647 -2147483647 -2147483647 -2147483647 -2147483647 -2147483647 -2147483647 -2147483647 -2147483647 -2147483647 -2147483647 -2147483647 -2147483647 -2147483647 -2147483647 -2147483647 -2147483647 -2147483647 -2147483647 -2147483647 -2147483647 -2147483647 -2147483647 -2147483647 -2147483647 -2147483647 -2147483647 -2147483647 -2147483647 -2147483647 -2147483647 -2147483647 -2147483647 -2147483647 -2147483647 -2147483647 -2147483647 -2147483647 -2147483647 -2147483647 -2147483647 -2147483647 -2147483647 -2147483647 -2147483647 -2147483647 -2147483647 -2147483647 -2147483647 -2147483647 -2147483647 -2147483647 -2147483647 -2147483647 -2147483647 -2147483647 -2147483647 -2147483647 -2147483647 -2147483647 -2147483647 -2147483647 -2147483647 -2147483647 -2147483647 -2147483647 -2147483647 -2147483647 -2147483647 -2147483647 -2147483647 -2147483647 -2147483647 -2147483647 -2147483647 -2147483647 -2147483647 -2147483647 -2147483647 -2147483647 -2147483647 -2147483647 -2147483647 -2147483647 -2147483647 -2147483647 -2147483647 -2147483647 -2147483647 -2147483647 -2147483647 -2147483647 -2147483647 -2147483647 -2147483647 -2147483647 -2147483647 -2147483647 -2147483647 -2147483647 -2147483647 -2147483647 -2147483647 -2147483647 -2147483647 -2147483647 -2147483647 -2147483647 -2147483647 -2147483647 -2147483647 -2147483647 -2147483647 -2147483647 -2147483647 -2147483647 -2147483647 -2147483647 -2147483647 -2147483647 -2147483647 -2147483647 -2147483647 -2147483647 -2147483647 -2147483647 -2147483647 -2147483647 -2147483647 -2147483647 -2147483647 -2147483647 -2147483647 -2147483647 -2147483647 -2147483647 -2147483647 -2147483647 -2147483647 -2147483647 -2147483647 -2147483647 -2147483647 -2147483647 -2147483647 -2147483647 -2147483647 -2147483647 -2147483647 -2147483647 -2147483647 -2147483647 -2147483647 -2147483647 -2147483647 -2147483647 -2147483647 -2147483647 -2147483647 -2147483647 -2147483647 -2147483647 -2147483647 -2147483647 -2147483647 -2147483647 -2147483647 -2147483647
503 473 480 485 494 502 509 516 526 531 -2147483647 -2147483647 -2147483647 -2147483647 -2147483647 -2147483647 -2147483647 -2147483647 -2147483647 -2147483647 -2147483647 -2147483647 -2147483647 -2147483647 -2147483647 -2147483647 -2147483647 -2147483647 -2147483647 -2147483647 -2147483647 -2147483647 -2147483647 -2147483647 -2147483647 -2147483647 -2147483647 -2147483647 -2147483647 -2147483647 -2147483647 -2147483647 -2147483647 -2147483647 -2147483647 -2147483647 -2147483647 -2147483647 -2147483647 -2147483647 -2147483647 -2147483647 -2147483647 -2147483647 -2147483647 -2147483647 -2147483647 -2147483647 -2147483647 -2147483647 -2147483647 -2147483647 -2147483647 -2147483647 -2147483647 -2147483647 -2147483647 -2147483647 -2147483647 -2147483647 -2147483647 -2147483647 -2147483647 -2147483647 -2147483647 -2147483647 -2147483647 -2147483647 -2147483647 -2147483647 -2147483647 -2147483647 -2147483647 -2147483647 -2147483647 -2147483647 -2147483647 -2147483647 -2147483647 -2147483647 -2147483647 -2147483647 -2147483647 -2147483647 -2147483647 -2147483647 -2147483647 -2147483647 -2147483647 -2147483647 -2147483647 -2147483647 -2147483647 -2147483647 -2147483647 -2147483647 -2147483647 -2147483647 -2147483647 -2147483647 -2147483647 -2147483647 -2147483647 -2147483647 -2147483647 -2147483647 -2147483647 -2147483647 -2147483647 -2147483647 -2147483647 -2147483647 -2147483647 -2147483647 -2147483647 -2147483647 -2147483647 -2147483647 -2147483647 -2147483647 -2147483647 -2147483647 -2147483647 -2147483647 -2147483647 -2147483647 -2147483647 -2147483647 -2147483647 -2147483647 -2147483647 -2147483647 -2147483647 -2147483647 -2147483647 -2147483647 -2147483647 -2147483647 -2147483647 -2147483647 -2147483647 -2147483647 -2147483647 -2147483647 -2147483647 -2147483647 -2147483647 -2147483647 -2147483647 -2147483647 -2147483647 -2147483647 -2147483647 -2147483647 -2147483647 -2147483647 -2147483647 -2147483647 -2147483647 -2147483647 -2147483647 -2147483647 -2147483647 -2147483647 -2147483647 -2147483647 -2147483647 -2147483647 -2147483647 -2147483647 -2147483647 -2147483647 -2147483647 -2147483647 -2147483647 -2147483647 -2147483647 -2147483647 -2147483647 -2147483647 -2147483647 -2147483647 -2147483647 -2147483647 -2147483647 -2147483647 -2147483647 -2147483647 -2147483647 -2147483647 -2147483647 -2147483647 -2147483647 -2147483647 -2147483647 -2147483647 -2147483647 -2147483647 -2147483647 -2147483647 -2147483647 -2147483647 -2147483647 -2147483647 -2147483647 -2147483647 -2147483647 -2147483647 -2147483647 -2147483647 -2147483647 -2147483647 -2147483647 -2147483647 -2147483647 -2147483647 -2147483647 -2147483647 -2147483647 -2147483647 -2147483647 -2147483647 -2147483647 -2147483647 -2147483647 -2147483647 -2147483647 -2147483647 -2147483647 -2147483647
476 478 483 491 497 503 512 520 524 -2147483647 -2147483647 -2147483647 -2147483647 -2147483647 -2147483647 -2147483647 -2147483647 -2147483647 -2147483647 -2147483647 -2147483647 -2147483647 -2147483647 -2147483647 -2147483647 -2147483647 -2147483647 -2147483647 -2147483647 -2147483647 -2147483647 -2147483647 -2147483647 -2147483647 -2147483647 -2147483647 -2147483647 -2147483647 -2147483647 -2147483647 -2147483647 -2147483647 -2147483647 -2147483647 -2147483647 -2147483647 -2147483647 -2147483647 -2147483647 -2147483647 -2147483647 -2147483647 -2147483647 -2147483647 -2147483647 -2147483647 -2147483647 -2147483647 -2147483647 -2147483647 -2147483647 -2147483647 -2147483647 -2147483647 -2147483647 -2147483647 -2147483647 -2147483647 -2147483647 -2147483647 -2147483647 -2147483647 -2147483647 -2147483647 -2147483647 -2147483647 -2147483647 -2147483647 -2147483647 -2147483647 -2147483647 -2147483647 -2147483647 -2147483647 -2147483647 -2147483647 -2147483647 -2147483647 -2147483647 -2147483647 -2147483647 -2147483647 -2147483647 -2147483647 -2147483647 -2147483647 -2147483647 -2147483647 -2147483647 -2147483647 -2147483647 -2147483647 -2147483647 -2147483647 -2147483647 -2147483647 -2147483647 -2147483647 -2147483647 -2147483647 -2147483647 -2147483647 -2147483647 -2147483647 -2147483647 -2147483647 -2147483647 -2147483647 -2147483647 -2147483647 -2147483647 -2147483647 -2147483647 -2147483647 -2147483647 -2147483647 -2147483647 -2147483647 -2147483647 -2147483647 -2147483647 -2147483647 -2147483647 -2147483647 -2147483647 -2147483647 -2147483647 -2147483647 -2147483647 -2147483647 -2147483647 -2147483647 -2147483647 -2147483647 -2147483647 -2147483647 -2147483647 -2147483647 -2147483647 -2147483647 -2147483647 -2147483647 -2147483647 -2147483647 -2147483647 -2147483647 -2147483647 -2147483647 -2147483647 -2147483647 -2147483647 -2147483647 -2147483647 -2147483647 -2147483647 -2147483647 -2147483647 -2147483647 -2147483647 -2147483647 -2147483647 -2147483647 -2147483647 -2147483647 -2147483647 -2147483647 -2147483647 -2147483647 -2147483647 -2147483647 -2147483647 -2147483647 -2147483647 -2147483647 -2147483647 -2147483647 -2147483647 -2147483647 -2147483647 -2147483647 -2147483647 -2147483647 -2147483647 -2147483647 -2147483647 -2147483647 -2147483647 -2147483647 -2147483647 -2147483647 -2147483647 -2147483647 -2147483647 -2147483647 -2147483647 -2147483647 -2147483647 -2147483647 -2147483647 -2147483647 -2147483647 -2147483647 -2147483647 -2147483647 -2147483647 -2147483647 -2147483647 -2147483647 -2147483647 -2147483647 -2147483647 -2147483647 -2147483647 -2147483647 -2147483647 -2147483647 -2147483647 -2147483647 -2147483647 -2147483647 -2147483647 -2147483647 -2147483647 -2147483647 -2147483647 -2147483647 -2147483647 -2147483647 -2147483647 -2147483647
483 485 489 496 503 508 513 -2147483647 -2147483647 -2147483647 -2147483647 -2147483647 -2147483647 -2147483647 -2147483647 -2147483647 -2147483647 -2147483647 -2147483647 -2147483647 -2147483647 -2147483647 -2147483647 -2147483647 -2147483647 -2147483647 -2147483647 -2147483647 -2147483647 -2147483647 -2147483647 -2147483647 -2147483647 -2147483647 -2147483647 -2147483647 -2147483647 -2147483647 -2147483647 -2147483647 -2147483647 -2147483647 -2147483647 -2147483647 -2147483647 -2147483647 -2147483647 -2147483647 -2147483647 -2147483647 -2147483647 -2147483647 -2147483647 -2147483647 -2147483647 -2147483647 -2147483647 -2147483647 -2147483647 -2147483647 -2147483647 -2147483647 -2147483647 -2147483647 -2147483647 -2147483647 -2147483647 -2147483647 -2147483647 -2147483647 -2147483647 -2147483647 -2147483647 -2147483647 -2147483647 -2147483647 -2147483647 -2147483647 -2147483647 -2147483647 -2147483647 -2147483647 -2147483647 -2147483647 -2147483647 -2147483647 -2147483647 -2147483647 -2147483647 -2147483647 -2147483647 -2147483647 -2147483647 -2147483647 -2147483647 -2147483647 -2147483647 -2147483647 -2147483647 -2147483647 -2147483647 -2147483647 -2147483647 -2147483647 -2147483647 -2147483647 -2147483647 -2147483647 -2147483647 -2147483647 -2147483647 -2147483647 -2147483647 -2147483647 -2147483647 -2147483647 -2147483647 -2147483647 -2147483647 -2147483647 -2147483647 -2147483647 -2147483647 -2147483647 -2147483647 -2147483647 -2147483647 -2147483647 -2147483647 -2147483647 -2147483647 -2147483647 -2147483647 -2147483647 -2147483647 -2147483647 -2147483647 -2147483647 -2147483647 -2147483647 -2147483647 -2147483647 -2147483647 -2147483647 -2147483647 -2147483647 -2147483647 -2147483647 -2147483647 -2147483647 -2147483647 -2147483647 -2147483647 -2147483647 -2147483647 -2147483647 -2147483647 -2147483647 -2147483647 -2147483647 -2147483647 -2147483647 -2147483647 -2147483647 -2147483647 -2147483647 -2147483647 -2147483647 -2147483647 -2147483647 -2147483647 -2147483647 -2147483647 -2147483647 -2147483647 -2147483647 -2147483647 -2147483647 -2147483647 -2147483647 -2147483647 -2147483647 -2147483647 -2147483647 -2147483647 -2147483647 -2147483647 -2147483647 -2147483647 -2147483647 -2147483647 -2147483647 -2147483647 -2147483647 -2147483647 -2147483647 -2147483647 -2147483647 -2147483647 -2147483647 -2147483647 -2147483647 -2147483647 -2147483647 -2147483647 -2147483647 -2147483647 -2147483647 -2147483647 -2147483647 -2147483647 -2147483647 -2147483647 -2147483647 -2147483647 -2147483647 -2147483647 -2147483647 -2147483647 -2147483647 -2147483647 -2147483647 -2147483647 -2147483647 -2147483647 -2147483647 -2147483647 -2147483647 -2147483647 -2147483647 -2147483647 -2147483647 -2147483647 -2147483647 -2147483647 -2147483647 -2147483647 -2147483647 -2147483647 -2147483647
490 494 498 502 511 514 -2147483647 -2147483647 -2147483647 -2147483647 -2147483647 -2147483647 -2147483647 -2147483647 -2147483647 -2147483647 -2147483647 -2147483647 -2147483647 -2147483647 -2147483647 -2147483647 -2147483647 -2147483647 -2147483647 -2147483647 -2147483647 -2147483647 -2147483647 -2147483647 -2147483647 -2147483647 -2147483647 -2147483647 -2147483647 -2147483647 -2147483647 -2147483647 -2147483647 -2147483647 -2147483647 -2147483647 -2147483647 -2147483647 -2147483647 -2147483647 -2147483647 -2147483647 -2147483647 -2147483647 -2147483647 -2147483647 -2147483647 -2147483647 -2147483647 -2147483647 -2147483647 -2147483647 -2147483647 -2147483647 -2147483647 -2147483647 -2147483647 -2147483647 -2147483647 -2147483647 -2147483647 -2147483647 -2147483647 -2147483647 -2147483647 -2147483647 -2147483647 -2147483647 -2147483647 -2147483647 -2147483647 -2147483647 -2147483647 -2147483647 -2147483647 -2147483647 -2147483647 -2147483647 -2147483647 -2147483647 -2147483647 -2147483647 -2147483647 -2147483647 -2147483647 -2147483647 -2147483647 -2147483647 -2147483647 -2147483647 -2147483647 -2147483647 -2147483647 -2147483647 -2147483647 -2147483647 -2147483647 -2147483647 -2147483647 -2147483647 -2147483647 -2147483647 -2147483647 -2147483647 -2147483647 -2147483647 -2147483647 -2147483647 -2147483647 -2147483647 -2147483647 -2147483647 -2147483647 -2147483647 -2147483647 -2147483647 -2147483647 -2147483647 -2147483647 -2147483647 -2147483647 -2147483647 -2147483647 -2147483647 -2147483647 -2147483647 -2147483647 -2147483647 -2147483647 -2147483647 -2147483647 -2147483647 -2147483647 -2147483647 -2147483647 -2147483647 -2147483647 -2147483647 -2147483647 -2147483647 -2147483647 -2147483647 -2147483647 -2147483647 -2147483647 -2147483647 -2147483647 -2147483647 -2147483647 -2147483647 -2147483647 -2147483647 -2147483647 -2147483647 -2147483647 -2147483647 -2147483647 -2147483647 -2147483647 -2147483647 -2147483647 -2147483647 -2147483647 -2147483647 -2147483647 -2147483647 -2147483647 -2147483647 -2147483647 -2147483647 -2147483647 -2147483647 -2147483647 -2147483647 -2147483647 -2147483647 -2147483647 -2147483647 -2147483647 -2147483647 -2147483647 -2147483647 -2147483647 -2147483647 -2147483647 -2147483647 -2147483647 -2147483647 -2147483647 -2147483647 -2147483647 -2147483647 -2147483647 -2147483647 -2147483647 -2147483647 -2147483647 -2147483647 -2147483647 -2147483647 -2147483647 -2147483647 -2147483647 -2147483647 -2147483647 -2147483647 -2147483647 -2147483647 -2147483647 -2147483647 -2147483647 -2147483647 -2147483647 -2147483647 -2147483647 -2147483647 -2147483647 -2147483647 -2147483647 -2147483647 -2147483647 -2147483647 -2147483647 -2147483647 -2147483647 -2147483647 -2147483647 -2147483647 -2147483647 -2147483647 -2147483647 -2147483647 -2147483647 -2147483647
500 503 504 504 -2147483647 -2147483647 -2147483647 -2147483647 -2147483647 -2147483647 -2147483647 -2147483647 -2147483647 -2147483647 -2147483647 -2147483647 -2147483647 -2147483647 -2147483647 -2147483647 -2147483647 -2147483647 -2147483647 -2147483647 -2147483647 -2147483647 -2147483647 -2147483647 -2147483647 -2147483647 -2147483647 -2147483647 -2147483647 -2147483647 -2147483647 -2147483647 -2147483647 -2147483647 -2147483647 -2147483647 -2147483647 -2147483647 -2147483647 -2147483647 -2147483647 -2147483647 -2147483647 -2147483647 -2147483647 -2147483647 -2147483647 -2147483647 -2147483647 -2147483647 -2147483647 -2147483647 -2147483647 -2147483647 -2147483647 -2147483647 -2147483647 -2147483647 -2147483647 -2147483647 -2147483647 -2147483647 -2147483647 -2147483647 -2147483647 -2147483647 -2147483647 -2147483647 -2147483647 -2147483647 -2147483647 -2147483647 -2147483647 -2147483647 -2147483647 -2147483647 -2147483647 -2147483647 -2147483647 -2147483647 -2147483647 -2147483647 -2147483647 -2147483647 -2147483647 -2147483647 -2147483647 -2147483647 -2147483647 -2147483647 -2147483647 -2147483647 -2147483647 -2147483647 -2147483647 -2147483647 -2147483647 -2147483647 -2147483647 -2147483647 -2147483647 -2147483647 -2147483647 -2147483647 -2147483647 -2147483647 -2147483647 -2147483647 -2147483647 -2147483647 -2147483647 -2147483647 -2147483647 -2147483647 -2147483647 -2147483647 -2147483647 -2147483647 -2147483647 -2147483647 -2147483647 -2147483647 -2147483647 -2147483647 -2147483647 -2147483647 -2147483647 -2147483647 -2147483647 -2147483647 -2147483647 -2147483647 -2147483647 -2147483647 -2147483647 -2147483647 -2147483647 -2147483647 -2147483647 -2147483647 -2147483647 -2147483647 -2147483647 -2147483647 -2147483647 -2147483647 -2147483647 -2147483647 -2147483647 -2147483647 -2147483647 -2147483647 -2147483647 -2147483647 -2147483647 -2147483647 -2147483647 -2147483647 -2147483647 -2147483647 -2147483647 -2147483647 -2147483647 -2147483647 -2147483647 -2147483647 -2147483647 -2147483647 -2147483647 -2147483647 -2147483647 -2147483647 -2147483647 -2147483647 -2147483647 -2147483647 -2147483647 -2147483647 -2147483647 -2147483647 -2147483647 -2147483647 -2147483647 -2147483647 -2147483647 -2147483647 -2147483647 -2147483647 -2147483647 -2147483647 -2147483647 -2147483647 -2147483647 -2147483647 -2147483647 -2147483647 -2147483647 -2147483647 -2147483647 -2147483647 -2147483647 -2147483647 -2147483647 -2147483647 -2147483647 -2147483647 -2147483647 -2147483647 -2147483647 -2147483647 -2147483647 -2147483647 -2147483647 -2147483647 -2147483647 -2147483647 -2147483647 -2147483647 -2147483647 -2147483647 -2147483647 -2147483647 -2147483647 -2147483647 -2147483647 -2147483647 -2147483647 -2147483647 -2147483647 -2147483647 -2147483647 -2147483647 -2147483647 -2147483647 -2147483647 -2147483647
508 506 -2147483647 -2147483647 -2147483647 -2147483647 -2147483647 -2147483647 -2147483647 -2147483647 -2147483647 -2147483647 -2147483647 -2147483647 -2147483647 -2147483647 -2147483647 -2147483647 -2147483647 -2147483647 -2147483647 -2147483647 -2147483647 -2147483647 -2147483647 -2147483647 -2147483647 -2147483647 -2147483647 -2147483647 -2147483647 -2147483647 -2147483647 -2147483647 -2147483647 -2147483647 -2147483647 -2147483647 -2147483647 -2147483647 -2147483647 -2147483647 -2147483647 -2147483647 -2147483647 -2147483647 -2147483647 -2147483647 -2147483647 -2147483647 -2147483647 -2147483647 -2147483647 -2147483647 -2147483647 -2147483647 -2147483647 -2147483647 -2147483647 -2147483647 -2147483647 -2147483647 -2147483647 -2147483647 -2147483647 -2147483647 -2147483647 -2147483647 -2147483647 -2147483647 -2147483647 -2147483647 -2147483647 -2147483647 -2147483647 -2147483647 -2147483647 -2147483647 -2147483647 -2147483647 -2147483647 -2147483647 -2147483647 -2147483647 -2147483647 -2147483647 -2147483647 -2147483647 -2147483647 -2147483647 -2147483647 -2147483647 -2147483647 -2147483647 -2147483647 -2147483647 -2147483647 -2147483647 -2147483647 -2147483647 -2147483647 -2147483647 -2147483647 -2147483647 -2147483647 -2147483647 -2147483647 -2147483647 -2147483647 -2147483647 -2147483647 -2147483647 -2147483647 -2147483647 -2147483647 -2147483647 -2147483647 -2147483647 -2147483647 -2147483647 -2147483647 -2147483647 -2147483647 -2147483647 -2147483647 -2147483647 -2147483647 -2147483647 -2147483647 -2147483647 -2147483647 -2147483647 -2147483647 -2147483647 -2147483647 -2147483647 -2147483647 -2147483647 -2147483647 -2147483647 -2147483647 -2147483647 -2147483647 -2147483647 -2147483647 -2147483647 -2147483647 -2147483647 -2147483647 -2147483647 -2147483647 -2147483647 -2147483647 -2147483647 -2147483647 -2147483647 -2147483647 -2147483647 -2147483647 -2147483647 -2147483647 -2147483647 -2147483647 -2147483647 -2147483647 -2147483647 -2147483647 -2147483647 -2147483647 -2147483647 -2147483647 -2147483647 -2147483647 -2147483647 -2147483647 -2147483647 -2147483647 -2147483647 -2147483647 -2147483647 -2147483647 -2147483647 -2147483647 -2147483647 -2147483647 -2147483647 -2147483647 -2147483647 -2147483647 -2147483647 -2147483647 -2147483647 -2147483647 -2147483647 -2147483647 -2147483647 -2147483647 -2147483647 -2147483647 -2147483647 -2147483647 -2147483647 -2147483647 -2147483647 -2147483647 -2147483647 -2147483647 -2147483647 -2147483647 -2147483647 -2147483647 -2147483647 -2147483647 -2147483647 -2147483647 -2147483647 -2147483647 -2147483647 -2147483647 -2147483647 -2147483647 -2147483647 -2147483647 -2147483647 -2147483647 -2147483647 -2147483647 -2147483647 -2147483647 -2147483647 -2147483647 -2147483647 -2147483647 -2147483647 -2147483647 -2147483647 -2147483647 -2147483647 -2147483647 -2147483647
520 516 -2147483647 -2147483647 -2147483647 -2147483647 -2147483647 -2147483647 -2147483647 -2147483647 -2147483647 -2147483647 -2147483647 -2147483647 -2147483647 -2147483647 -2147483647 -2147483647 -2147483647 -2147483647 -2147483647 -2147483647 -2147483647 -2147483647 -2147483647 -2147483647 -2147483647 -2147483647 -2147483647 -2147483647 -2147483647 -2147483647 -2147483647 -2147483647 -2147483647 -2147483647 -2147483647 -2147483647 -2147483647 -2147483647 -2147483647 -2147483647 -2147483647 -2147483647 -2147483647 -2147483647 -2147483647 -2147483647 -2147483647 -2147483647 -2147483647 -2147483647 -2147483647 -2147483647 -2147483647 -2147483647 -2147483647 -2147483647 -2147483647 -2147483647 -2147483647 -2147483647 -2147483647 -2147483647 -2147483647 -2147483647 -2147483647 -2147483647 -2147483647 -2147483647 -2147483647 -2147483647 -2147483647 -2147483647 -2147483647 -2147483647 -2147483647 -2147483647 -2147483647 -2147483647 -2147483647 -2147483647 -2147483647 -2147483647 -2147483647 -2147483647 -2147483647 -2147483647 -2147483647 -2147483647 -2147483647 -2147483647 -2147483647 -2147483647 -2147483647 -2147483647 -2147483647 -2147483647 -2147483647 -2147483647 -2147483647 -2147483647 -2147483647 -2147483647 -2147483647 -2147483647 -2147483647 -2147483647 -2147483647 -2147483647 -2147483647 -2147483647 -2147483647 -2147483647 -2147483647 -2147483647 -2147483647 -2147483647 -2147483647 -2147483647 -2147483647 -2147483647 -2147483647 -2147483647 -2147483647 -2147483647 -2147483647 -2147483647 -2147483647 -2147483647 -2147483647 -2147483647 -2147483647 -2147483647 -2147483647 -2147483647 -2147483647 -2147483647 -2147483647 -2147483647 -2147483647 -2147483647 -2147483647 -2147483647 -2147483647 -2147483647 -2147483647 -2147483647 -2147483647 -2147483647 -2147483647 -2147483647 -2147483647 -2147483647 -2147483647 -2147483647 -2147483647 -2147483647 -2147483647 -2147483647 -2147483647 -2147483647 -2147483647 -2147483647 -2147483647 -2147483647 -2147483647 -2147483647 -2147483647 -2147483647 -2147483647 -2147483647 -2147483647 -2147483647 -2147483647 -2147483647 -2147483647 -2147483647 -2147483647 -2147483647 -2147483647 -2147483647 -2147483647 -2147483647 -2147483647 -2147483647 -2147483647 -2147483647 -2147483647 -2147483647 -2147483647 -2147483647 -2147483647 -2147483647 -2147483647 -2147483647 -2147483647 -2147483647 -2147483647 -2147483647 -2147483647 -2147483647 -2147483647 -2147483647 -2147483647 -2147483647 -2147483647 -2147483647 -2147483647 -2147483647 -2147483647 -2147483647 -2147483647 -2147483647 -2147483647 -2147483647 -2147483647 -2147483647 -2147483647 -2147483647 -2147483647 -2147483647 -2147483647 -2147483647 -2147483647 -2147483647 -2147483647 -2147483647 -2147483647 -2147483647 -2147483647 -2147483647 -2147483647 -2147483647 -2147483647 -2147483647 -2147483647 -2147483647 -2147483647 -2147483647
518 -2147483647 -2147483647 -2147483647 -2147483647 -2147483647 -2147483647 -2147483647 -2147483647 -2147483647 -2147483647 -2147483647 -2147483647 -2147483647 -2147483647 -2147483647 -2147483647 -2147483647 -2147483647 -2147483647 -2147483647 -2147483647 -2147483647 -2147483647 -2147483647 -2147483647 -2147483647 -2147483647 -2147483647 -2147483647 -2147483647 -2147483647 -2147483647 -2147483647 -2147483647 -2147483647 -2147483647 -2147483647 -2147483647 -2147483647 -2147483647 -2147483647 -2147483647 -2147483647 -2147483647 -2147483647 -2147483647 -2147483647 -2147483647 -2147483647 -2147483647 -2147483647 -2147483647 -2147483647 -2147483647 -2147483647 -2147483647 -2147483647 -2147483647 -2147483647 -2147483647 -2147483647 -2147483647 -2147483647 -2147483647 -2147483647 -2147483647 -2147483647 -2147483647 -2147483647 -2147483647 -2147483647 -2147483647 -2147483647 -2147483647 -2147483647 -2147483647 -2147483647 -2147483647 -2147483647 -2147483647 -2147483647 -2147483647 -2147483647 -2147483647 -2147483647 -2147483647 -2147483647 -2147483647 -2147483647 -2147483647 -2147483647 -2147483647 -2147483647 -2147483647 -2147483647 -2147483647 -2147483647 -2147483647 -2147483647 -2147483647 -2147483647 -2147483647 -2147483647 -2147483647 -2147483647 -2147483647 -2147483647 -2147483647 -2147483647 -2147483647 -2147483647 -2147483647 -2147483647 -2147483647 -2147483647 -2147483647 -2147483647 -2147483647 -2147483647 -2147483647 -2147483647 -2147483647 -2147483647 -2147483647 -2147483647 -2147483647 -2147483647 -2147483647 -2147483647 -2147483647 -2147483647 -2147483647 -2147483647 -2147483647 -2147483647 -2147483647 -2147483647 -2147483647 -2147483647 -2147483647 -2147483647 -2147483647 -2147483647 -2147483647 -2147483647 -2147483647 -2147483647 -2147483647 -2147483647 -2147483647 -2147483647 -2147483647 -2147483647 -2147483647 -2147483647 -2147483647 -2147483647 -2147483647 -2147483647 -2147483647 -2147483647 -2147483647 -2147483647 -2147483647 -2147483647 -2147483647 -2147483647 -2147483647 -2147483647 -2147483647 -2147483647 -2147483647 -2147483647 -2147483647 -2147483647 -2147483647 -2147483647 -2147483647 -2147483647 -2147483647 -2147483647 -2147483647 -2147483647 -2147483647 -2147483647 -2147483647 -2147483647 -2147483647 -2147483647 -2147483647 -2147483647 -2147483647 -2147483647 -2147483647 -2147483647 -2147483647 -2147483647 -2147483647 -2147483647 -2147483647 -2147483647 -2147483647 -2147483647 -2147483647 -2147483647 -2147483647 -2147483647 -2147483647 -2147483647 -2147483647 -2147483647 -2147483647 -2147483647 -2147483647 -2147483647 -2147483647 -2147483647 -2147483647 -2147483647 -2147483647 -2147483647 -2147483647 -2147483647 -2147483647 -2147483647 -2147483647 -2147483647 -2147483647 -2147483647 -2147483647 -2147483647 -2147483647 -2147483647 -2147483647 -2147483647 -2147483647 -2147483647 -2147483647 -2147483647
-2147483647 -2147483647 -2147483647 -2147483647 -2147483647 -2147483647 -2147483647 -2147483647 -2147483647 -2147483647 -2147483647 -2147483647 -2147483647 -2147483647 -2147483647 -2147483647 -2147483647 -2147483647 -2147483647 -2147483647 -2147483647 -2147483647 -2147483647 -2147483647 -2147483647 -2147483647 -2147483647 -2147483647 -2147483647 -2147483647 -2147483647 -2147483647 -2147483647 -2147483647 -2147483647 -2147483647 -2147483647 -2147483647 -2147483647 -2147483647 -2147483647 -2147483647 -2147483647 -2147483647 -2147483647 -2147483647 -2147483647 -2147483647 -2147483647 -2147483647 -2147483647 -2147483647 -2147483647 -2147483647 -2147483647 -2147483647 -2147483647 -2147483647 -2147483647 -2147483647 -2147483647 -2147483647 -2147483647 -2147483647 -2147483647 -2147483647 -2147483647 -2147483647 -2147483647 -2147483647 -2147483647 -2147483647 -2147483647 -2147483647 -2147483647 -2147483647 -2147483647 -2147483647 -2147483647 -2147483647 -2147483647 -2147483647 -2147483647 -2147483647 -2147483647 -2147483647 -2147483647 -2147483647 -2147483647 -2147483647 -2147483647 -2147483647 -2147483647 -2147483647 -2147483647 -2147483647 -2147483647 -2147483647 -2147483647 -2147483647 -2147483647 -2147483647 -2147483647 -2147483647 -2147483647 -2147483647 -2147483647 -2147483647 -2147483647 -2147483647 -2147483647 -2147483647 -2147483647 -2147483647 -2147483647 -2147483647 -2147483647 -2147483647 -2147483647 -2147483647 -2147483647 -2147483647 -2147483647 -2147483647 -2147483647 -2147483647 -2147483647 -2147483647 -2147483647 -2147483647 -2147483647 -2147483647 -2147483647 -2147483647 -2147483647 -2147483647 -2147483647 -2147483647 -2147483647 -2147483647 -2147483647 -2147483647 -2147483647 -2147483647 -2147483647 -2147483647 -2147483647 -2147483647 -2147483647 -2147483647 -2147483647 -2147483647 -2147483647 -2147483647 -2147483647 -2147483647 -2147483647 -2147483647 -2147483647 -2147483647 -2147483647 -2147483647 -2147483647 -2147483647 -2147483647 -2147483647 -2147483647 -2147483647 -2147483647 -2147483647 -2147483647 -2147483647 -2147483647 -2147483647 -2147483647 -2147483647 -2147483647 -2147483647 -2147483647 -2147483647 -2147483647 -2147483647 -2147483647 -2147483647 -2147483647 -2147483647 -2147483647 -2147483647 -2147483647 -2147483647 -2147483647 -2147483647 -2147483647 -2147483647 -2147483647 -2147483647 -2147483647 -2147483647 -2147483647 -2147483647 -2147483647 -2147483647 -2147483647 -2147483647 -2147483647 -2147483647 -2147483647 -2147483647 -2147483647 -2147483647 -2147483647 -2147483647 -2147483647 -2147483647 -2147483647 -2147483647 -2147483647 -2147483647 -2147483647 -2147483647 -2147483647 -2147483647 -2147483647 -2147483647 -2147483647 -2147483647 -2147483647 -2147483647 -2147483647 -2147483647 -2147483647 -2147483647 -2147483647 -2147483647 -2147483647 -2147483647 -2147483647 -2147483647 -2147483647 -2147483647
-2147483647 -2147483647 -2147483647 -2147483647 -2147483647 -2147483647 -2147483647 -2147483647 -2147483647 -2147483647 -2147483647 -2147483647 -2147483647 -2147483647 -2147483647 -2147483647 -2147483647 -2147483647 -2147483647 -2147483647 -2147483647 -2147483647 -2147483647 -2147483647 -2147483647 -2147483647 -2147483647 -2147483647 -2147483647 -2147483647 -2147483647 -2147483647 -2147483647 -2147483647 -2147483647 -2147483647 -2147483647 -2147483647 -2147483647 -2147483647 -2147483647 -2147483647 -2147483647 -2147483647 -2147483647 -2147483647 -2147483647 -2147483647 -2147483647 -2147483647 -2147483647 -2147483647 -2147483647 -2147483647 -2147483647 -2147483647 -2147483647 -2147483647 -2147483647 -2147483647 -2147483647 -2147483647 -2147483647 -2147483647 -2147483647 -2147483647 -2147483647 -2147483647 -2147483647 -2147483647 -2147483647 -2147483647 -2147483647 -2147483647 -2147483647 -2147483647 -2147483647 -2147483647 -2147483647 -2147483647 -2147483647 -2147483647 -2147483647 -2147483647 -2147483647 -2147483647 -2147483647 -2147483647 -2147483647 -2147483647 -2147483647 -2147483647 -2147483647 -2147483647 -2147483647 -2147483647 -2147483647 -2147483647 -2147483647 -2147483647 -2147483647 -2147483647 -2147483647 -2147483647 -2147483647 -2147483647 -2147483647 -2147483647 -2147483647 -2147483647 -2147483647 -2147483647 -2147483647 -2147483647 -2147483647 -2147483647 -2147483647 -2147483647 -2147483647 -2147483647 -2147483647 -2147483647 -2147483647 -2147483647 -2147483647 -2147483647 -2147483647 -2147483647 -2147483647 -2147483647 -2147483647 -2147483647 -2147483647 -2147483647 -2147483647 -2147483647 -2147483647 -2147483647 -2147483647 -2147483647 -2147483647 -2147483647 -2147483647 -2147483647 -2147483647 -2147483647 -2147483647 -2147483647 -2147483647 -2147483647 -2147483647 -2147483647 -2147483647 -2147483647 -2147483647 -2147483647 -2147483647 -2147483647 -2147483647 -2147483647 -2147483647 -2147483647 -2147483647 -2147483647 -2147483647 -2147483647 -2147483647 -2147483647 -2147483647 -2147483647 -2147483647 -2147483647 -2147483647 -2147483647 -2147483647 -2147483647 -2147483647 -2147483647 -2147483647 -2147483647 -2147483647 -2147483647 -2147483647 -2147483647 -2147483647 -2147483647 -2147483647 -2147483647 -2147483647 -2147483647 -2147483647 -2147483647 -2147483647 -2147483647 -2147483647 -2147483647 -2147483647 -2147483647 -2147483647 -2147483647 -2147483647 -2147483647 -2147483647 -2147483647 -2147483647 -2147483647 -2147483647 -2147483647 -2147483647 -2147483647 -2147483647 -2147483647 -2147483647 -2147483647 -2147483647 -2147483647 -2147483647 -2147483647 -2147483647 -2147483647 -2147483647 -2147483647 -2147483647 -2147483647 -2147483647 -2147483647 -2147483647 -2147483647 -2147483647 -2147483647 -2147483647 -2147483647 -2147483647 -2147483647 -2147483647 -2147483647 -2147483647 -2147483647 -2147483647 -2147483647
-2147483647 -2147483647 -2147483647 -2147483647 -2147483647 -2147483647 -2147483647 -2147483647 -2147483647 -2147483647 -2147483647 -2147483647 -2147483647 -2147483647 -2147483647 -2147483647 -2147483647 -2147483647 -2147483647 -2147483647 -2147483647 -2147483647 -2147483647 -2147483647 -2147483647 -2147483647 -2147483647 -2147483647 -2147483647 -2147483647 -2147483647 -2147483647 -2147483647 -2147483647 -2147483647 -2147483647 -2147483647 -2147483647 -2147483647 -2147483647 -2147483647 -2147483647 -2147483647 -2147483647 -2147483647 -2147483647 -2147483647 -2147483647 -2147483647 -2147483647 -2147483647 -2147483647 -2147483647 -2147483647 -2147483647 -2147483647 -2147483647 -2147483647 -2147483647 -2147483647 -2147483647 -2147483647 -2147483647 -2147483647 -2147483647 -2147483647 -2147483647 -2147483647 -2147483647 -2147483647 -2147483647 -2147483647 -2147483647 -2147483647 -2147483647 -2147483647 -2147483647 -2147483647 -2147483647 -2147483647 -2147483647 -2147483647 -2147483647 -2147483647 -2147483647 -2147483647 -2147483647 -2147483647 -2147483647 -2147483647 -2147483647 -2147483647 -2147483647 -2147483647 -2147483647 -2147483647 -2147483647 -2147483647 -2147483647 -2147483647 -2147483647 -2147483647 -2147483647 -2147483647 -2147483647 -2147483647 -2147483647 -2147483647 -2147483647 -2147483647 -2147483647 -2147483647 -2147483647 -2147483647 -2147483647 -2147483647 -2147483647 -2147483647 -2147483647 -2147483647 -2147483647 -2147483647 -2147483647 -2147483647 -2147483647 -2147483647 -2147483647 -2147483647 -2147483647 -2147483647 -2147483647 -2147483647 -2147483647 -2147483647 -2147483647 -2147483647 -2147483647 -2147483647 -2147483647 -2147483647 -2147483647 -2147483647 -2147483647 -2147483647 -2147483647 -2147483647 -2147483647 -2147483647 -2147483647 -2147483647 -2147483647 -2147483647 -2147483647 -2147483647 -2147483647 -2147483647 -2147483647 -2147483647 -2147483647 -2147483647 -2147483647 -2147483647 -2147483647 -2147483647 -2147483647 -2147483647 -2147483647 -2147483647 -2147483647 -2147483647 -2147483647 -2147483647 -2147483647 -2147483647 -2147483647 -2147483647 -2147483647 -2147483647 -2147483647 -2147483647 -2147483647 -2147483647 -2147483647 -2147483647 -2147483647 -2147483647 -2147483647 -2147483647 -2147483647 -2147483647 -2147483647 -2147483647 -2147483647 -2147483647 -2147483647 -2147483647 -2147483647 -2147483647 -2147483647 -2147483647 -2147483647 -2147483647 -2147483647 -2147483647 -2147483647 -2147483647 -2147483647 -2147483647 -2147483647 -2147483647 -2147483647 -2147483647 -2147483647 -2147483647 -2147483647 -2147483647 -2147483647 -2147483647 -2147483647 -2147483647 -2147483647 -2147483647 -2147483647 -2147483647 -2147483647 -2147483647 -2147483647 -2147483647 -2147483647 -2147483647 -2147483647 -2147483647 -2147483647 -2147483647 -2147483647 -2147483647 -2147483647 -2147483647 -2147483647 -2147483647
