# Supplementary material for: Catchments catch all in South African coastal lowlands: topography and palaeoclimate restricted gene flow in Nymania capensis (Meliaceae)—a multilocus phylogeographic and distribution modelling approach
Source: PeerJ. 2017 Jan 31;5:e2965. doi: 10.7717/peerj.2965 (PMC5289106; doi:10.7717/peerj.2965)
Supplement: Supplemental Information 2 — See the Readme for file descriptions. This zip file includes all DNA alignments. [file peerj-05-2965-s002.zip › SupplementalInformationFiles/SDM.Data/Current/bio13.ppt.wettest.month.asc]

NCOLS 240 
NROWS 84 
XLLCORNER 20 
YLLCORNER -35 
CELLSIZE 0.0416666666666667 
NODATA_value -2147483647 
26 26 26 26 27 27 26 26 28 29 29 29 29 29 31 31 33 33 35 35 35 36 36 36 37 36 37 36 37 37 38 38 38 38 39 39 39 39 40 41 40 41 41 42 42 43 43 43 43 44 44 44 44 44 44 44 45 46 47 48 48 49 50 48 48 48 48 48 50 52 52 52 51 51 50 50 50 50 50 50 51 52 51 52 53 53 54 55 55 56 57 58 59 59 61 62 62 65 65 65 65 65 66 67 68 67 68 68 69 69 69 69 70 69 68 66 65 65 64 63 61 61 61 62 62 62 63 63 62 61 60 61 61 61 61 63 66 64 64 65 65 67 67 67 67 69 79 78 78 79 78 79 80 80 79 78 79 79 80 80 81 81 82 83 84 86 87 88 91 92 93 93 94 95 95 94 94 94 95 97 98 97 95 93 92 98 98 98 97 94 93 100 106 111 110 102 103 111 106 106 120 120 107 98 98 97 97 96 96 97 100 101 105 107 110 110 112 114 115 118 121 123 126 127 129 131 132 133 135 134 133 134 134 134 -2147483647 -2147483647 -2147483647 -2147483647 -2147483647 -2147483647
26 27 27 27 27 27 26 26 28 29 29 29 29 29 30 31 32 33 34 35 36 36 37 37 36 36 36 36 36 37 38 38 38 38 39 39 39 39 39 40 40 41 41 42 42 42 42 42 43 43 44 45 45 45 45 45 45 46 47 47 48 48 49 48 48 48 48 48 50 51 51 52 51 51 50 49 49 50 50 50 51 52 52 52 52 52 55 56 57 56 58 58 58 60 61 63 65 65 65 66 66 66 67 69 69 68 69 70 71 71 70 70 70 71 67 66 65 64 64 63 62 61 61 61 61 61 61 62 61 61 61 59 60 60 62 62 63 64 64 65 65 66 66 66 66 70 78 79 80 80 79 80 81 80 79 77 78 79 80 80 81 82 83 84 85 86 86 88 89 92 92 93 93 95 96 95 95 95 96 97 99 99 96 93 93 101 98 98 96 98 93 95 97 102 112 99 95 98 98 99 104 115 105 100 99 98 99 96 96 97 99 101 103 107 109 109 112 114 116 118 121 126 128 130 131 132 133 134 135 135 133 133 133 -2147483647 -2147483647 -2147483647 -2147483647 -2147483647 -2147483647 -2147483647
26 27 29 28 27 26 26 27 28 29 29 30 29 29 29 30 31 31 33 33 34 35 36 36 36 35 35 36 36 38 38 39 38 38 38 39 39 38 39 39 40 40 41 41 41 41 42 42 43 43 44 45 45 46 45 45 45 46 46 47 48 48 49 48 48 47 47 48 48 50 49 50 51 49 49 49 49 51 50 49 50 50 50 51 51 50 53 55 56 55 56 55 56 58 61 63 65 65 67 68 67 67 69 70 69 69 71 71 75 73 71 71 72 73 68 69 67 67 68 64 63 62 62 61 61 60 60 60 60 61 59 58 59 59 60 61 63 63 62 63 65 66 64 65 68 71 80 80 78 79 80 82 79 76 76 76 77 78 80 81 82 83 83 84 85 85 86 87 89 92 92 92 94 97 97 97 96 96 95 95 98 100 98 95 94 101 93 93 92 96 96 99 89 93 102 97 96 97 97 99 99 99 99 100 100 100 100 97 97 98 99 101 103 106 108 110 112 115 117 120 123 127 129 131 133 134 135 136 136 136 133 -2147483647 -2147483647 -2147483647 -2147483647 -2147483647 -2147483647 -2147483647 -2147483647 -2147483647
27 28 29 28 28 27 26 26 27 29 29 29 29 29 29 30 30 31 31 33 33 33 34 35 35 35 35 36 36 36 37 38 38 38 38 38 39 38 38 39 39 39 40 40 40 41 42 42 42 43 43 44 45 46 46 46 45 46 47 47 48 49 48 48 47 47 47 47 47 47 48 48 49 48 48 49 50 51 55 48 49 49 49 48 49 49 51 56 57 55 55 54 56 58 59 63 66 67 69 69 68 68 70 70 69 70 72 73 77 74 73 72 72 70 69 70 73 75 75 65 64 64 63 63 62 60 59 59 60 65 58 58 59 60 59 60 60 60 61 63 64 64 63 69 77 80 74 70 69 71 76 76 76 74 76 76 76 77 80 82 83 86 87 86 86 86 86 87 89 91 93 95 93 94 97 96 94 94 93 95 101 101 100 94 93 99 97 91 88 87 91 95 94 90 93 95 96 98 99 99 99 99 100 101 102 101 98 97 98 100 100 102 105 106 108 111 113 116 118 120 124 128 131 132 134 135 136 137 138 137 -2147483647 -2147483647 -2147483647 -2147483647 -2147483647 -2147483647 -2147483647 -2147483647 -2147483647 -2147483647
29 29 30 29 28 26 26 25 26 27 28 29 29 30 30 30 30 30 31 32 32 33 33 34 35 35 36 36 36 36 37 37 38 38 38 38 38 38 38 39 39 39 39 40 40 41 42 42 43 43 43 44 46 47 47 47 46 46 47 47 48 48 47 46 46 46 46 46 46 46 47 47 47 47 48 49 50 52 50 47 47 47 48 47 48 49 50 53 54 54 54 54 55 57 60 63 66 68 72 69 69 69 72 75 73 72 75 76 77 74 75 75 73 72 72 75 82 76 72 66 65 67 68 64 63 62 59 58 60 61 57 57 58 58 58 59 59 60 61 63 63 63 62 66 77 71 71 69 68 71 74 72 71 73 74 76 76 77 79 82 83 83 85 86 88 88 88 89 88 90 94 92 92 93 94 95 95 94 93 97 101 99 100 94 96 100 93 89 88 86 87 87 95 92 92 95 97 98 100 100 100 100 100 101 104 103 99 98 101 101 101 104 106 108 109 111 114 117 121 122 124 127 131 133 135 136 137 -2147483647 -2147483647 -2147483647 -2147483647 -2147483647 -2147483647 -2147483647 -2147483647 -2147483647 -2147483647 -2147483647 -2147483647 -2147483647
30 29 29 29 26 25 26 26 26 27 28 28 30 29 29 30 30 30 30 31 32 33 34 34 34 35 35 36 36 36 37 38 38 38 38 38 37 37 38 39 39 39 40 40 40 41 42 43 43 44 44 44 45 45 45 46 47 47 48 48 49 49 49 47 45 45 45 45 45 45 46 45 46 45 46 47 48 47 47 47 47 46 46 46 47 48 49 51 53 54 52 53 55 57 59 61 65 66 69 71 71 70 72 74 72 72 76 75 78 76 78 78 75 76 76 75 76 76 71 67 69 72 67 62 60 59 58 57 57 57 56 56 57 58 58 59 60 60 62 62 63 61 62 63 72 70 67 67 68 73 72 72 72 71 73 77 77 77 78 80 82 82 85 88 88 88 87 87 88 92 93 92 92 93 95 95 95 94 95 101 100 95 96 94 93 94 88 87 88 87 86 85 89 96 94 94 97 99 100 101 101 101 102 101 102 101 100 100 102 103 103 104 106 112 111 112 115 118 123 127 127 130 133 135 137 138 -2147483647 -2147483647 -2147483647 -2147483647 -2147483647 -2147483647 -2147483647 -2147483647 -2147483647 -2147483647 -2147483647 -2147483647 -2147483647 -2147483647
33 31 29 26 25 26 25 25 26 27 28 29 29 29 29 29 30 30 30 30 31 32 33 34 34 34 35 35 35 36 37 38 38 37 37 37 37 37 38 38 38 39 40 40 40 40 41 42 42 43 44 43 44 44 45 45 47 48 49 49 48 48 47 47 45 45 45 45 45 45 44 44 44 45 46 46 46 48 48 47 47 46 47 46 46 46 47 48 51 50 51 53 54 57 58 60 63 65 67 69 68 67 69 72 69 71 73 71 76 74 71 73 75 77 78 77 73 72 69 69 72 68 65 64 59 58 57 56 56 56 55 55 57 57 58 59 60 61 62 62 62 62 61 62 66 70 69 67 69 71 72 80 75 73 72 77 81 76 76 79 81 81 84 87 88 89 90 90 87 88 90 93 93 93 96 97 96 94 93 100 100 95 93 91 93 88 87 86 87 88 86 85 87 90 92 94 97 98 100 101 101 101 101 100 100 100 100 101 103 103 103 105 110 115 114 114 117 122 124 127 132 133 135 137 138 -2147483647 -2147483647 -2147483647 -2147483647 -2147483647 -2147483647 -2147483647 -2147483647 -2147483647 -2147483647 -2147483647 -2147483647 -2147483647 -2147483647 -2147483647
34 31 29 28 28 26 24 25 25 26 27 29 28 28 28 29 30 30 30 30 31 31 32 33 34 34 34 35 35 36 36 36 37 37 37 37 37 37 38 38 38 39 39 39 41 40 40 41 41 42 43 43 43 44 44 45 47 49 50 49 47 47 47 50 48 45 45 45 45 44 44 44 43 44 45 45 46 46 47 48 46 46 46 46 45 45 46 49 51 49 50 52 54 58 60 61 62 65 70 69 67 65 67 70 70 69 71 70 72 70 69 72 73 74 74 73 76 73 72 68 69 67 63 62 59 57 56 55 55 54 55 56 58 59 58 60 63 62 63 62 62 61 61 61 63 64 71 69 68 71 74 81 74 73 72 74 78 76 76 79 82 81 83 84 87 87 86 88 86 86 88 88 92 92 97 95 95 95 93 97 100 95 93 92 91 88 89 87 86 85 85 85 88 95 95 93 95 98 99 100 100 101 100 100 100 99 100 101 101 102 103 106 109 115 119 120 119 123 128 131 133 136 137 138 138 -2147483647 -2147483647 -2147483647 -2147483647 -2147483647 -2147483647 -2147483647 -2147483647 -2147483647 -2147483647 -2147483647 -2147483647 -2147483647 -2147483647 -2147483647
34 33 31 29 28 25 24 26 25 25 27 29 28 27 28 29 30 30 30 30 31 30 31 31 32 33 34 34 35 35 36 36 37 37 37 36 37 37 38 39 38 39 39 39 40 40 41 41 42 42 43 43 44 44 45 46 46 48 49 47 47 46 47 51 47 45 45 48 47 44 43 43 43 42 42 42 45 44 44 44 47 45 45 44 46 45 46 48 50 49 49 52 54 57 58 62 64 64 67 64 64 64 66 68 69 68 67 67 68 68 69 70 73 72 69 68 71 77 70 65 63 62 61 60 58 57 57 57 55 54 54 54 56 59 59 62 66 65 63 63 62 61 60 61 62 63 64 64 68 73 74 77 76 73 71 72 73 74 76 80 82 81 79 83 85 86 86 89 89 87 87 91 88 88 94 97 96 94 92 95 100 100 97 97 95 91 91 91 88 86 86 90 97 103 91 93 95 97 98 99 100 100 101 101 100 100 101 101 101 102 104 108 113 116 120 123 128 130 131 134 136 137 138 138 -2147483647 -2147483647 -2147483647 -2147483647 -2147483647 -2147483647 -2147483647 -2147483647 -2147483647 -2147483647 -2147483647 -2147483647 -2147483647 -2147483647 -2147483647 -2147483647
35 33 31 28 26 25 24 26 25 25 26 28 28 27 28 29 29 30 30 29 30 30 30 31 31 32 33 33 34 35 36 36 38 37 37 36 36 37 37 38 39 40 40 40 40 40 41 42 42 42 42 44 45 44 44 44 45 47 48 47 47 46 45 45 45 44 47 45 46 45 42 42 41 41 41 43 43 43 43 43 43 44 44 43 44 45 45 46 47 49 49 53 54 55 57 61 62 63 67 64 63 63 63 63 63 65 66 67 67 67 69 72 73 68 67 67 70 76 75 67 64 61 60 59 58 56 56 55 54 53 52 52 52 56 57 59 61 63 62 62 62 61 61 60 61 62 63 63 69 74 70 74 70 71 72 73 74 74 75 77 78 79 79 82 81 84 86 89 90 92 90 92 89 87 88 92 93 90 96 98 99 97 96 94 91 92 89 92 89 88 87 93 96 91 90 92 94 96 98 99 100 100 102 102 101 100 101 102 102 103 105 108 113 116 119 124 129 133 135 136 138 139 139 -2147483647 -2147483647 -2147483647 -2147483647 -2147483647 -2147483647 -2147483647 -2147483647 -2147483647 -2147483647 -2147483647 -2147483647 -2147483647 -2147483647 -2147483647 -2147483647 -2147483647
33 32 31 28 27 27 27 26 25 25 25 27 28 27 28 30 29 30 30 30 30 30 30 30 31 32 32 33 34 35 35 35 36 37 37 37 36 37 37 38 40 40 41 40 40 41 41 42 42 42 42 43 44 44 44 45 46 46 47 47 47 46 45 45 45 44 45 46 44 43 42 41 41 41 41 45 42 41 42 42 42 43 42 42 43 44 44 48 48 48 49 52 53 54 56 58 59 61 66 64 63 63 63 63 62 62 61 60 62 67 67 65 68 68 66 66 70 75 74 67 64 62 61 61 59 58 56 54 54 53 53 52 51 52 56 62 61 61 61 61 62 62 60 60 61 63 62 64 66 75 70 74 69 71 72 73 74 76 76 80 80 81 79 80 81 85 89 90 88 91 92 90 92 90 88 88 89 88 94 94 98 97 97 95 92 89 88 89 91 90 88 96 92 87 89 91 93 95 96 98 99 100 102 104 105 102 102 101 102 104 108 114 117 119 125 125 128 132 136 139 140 140 -2147483647 -2147483647 -2147483647 -2147483647 -2147483647 -2147483647 -2147483647 -2147483647 -2147483647 -2147483647 -2147483647 -2147483647 -2147483647 -2147483647 -2147483647 -2147483647 -2147483647 -2147483647
33 31 30 28 27 27 30 26 25 25 25 28 28 29 29 31 30 30 30 30 30 30 30 31 31 32 32 32 33 34 34 35 37 37 38 37 37 37 38 38 39 40 41 40 40 41 42 42 42 42 44 44 44 44 44 45 46 46 47 48 48 47 46 46 46 45 45 44 43 43 42 41 41 42 41 41 41 40 41 40 41 41 41 42 43 44 45 47 51 47 48 49 51 53 55 57 58 61 64 65 66 65 65 64 63 62 64 59 62 69 67 60 62 68 66 66 72 72 76 67 64 64 62 60 60 59 58 56 55 54 53 51 50 52 56 57 58 62 62 61 60 61 62 61 61 65 63 68 66 68 70 70 71 74 73 73 75 76 77 81 80 82 84 81 82 83 85 87 89 89 92 89 89 89 88 87 87 87 91 94 97 94 93 93 92 91 90 88 89 90 90 94 87 88 89 91 93 94 95 97 98 101 104 106 108 109 110 104 104 108 111 120 125 124 129 132 133 136 139 140 141 -2147483647 -2147483647 -2147483647 -2147483647 -2147483647 -2147483647 -2147483647 -2147483647 -2147483647 -2147483647 -2147483647 -2147483647 -2147483647 -2147483647 -2147483647 -2147483647 -2147483647 -2147483647 -2147483647
30 34 32 30 28 27 29 29 26 25 25 28 28 31 28 28 32 31 31 31 30 29 30 31 32 32 33 32 32 33 34 35 36 37 38 39 38 38 39 39 40 40 41 41 40 41 43 43 42 42 44 44 44 44 45 46 46 47 47 48 49 47 48 50 49 47 46 45 43 43 42 41 41 40 40 40 40 41 40 40 40 40 41 42 43 46 45 48 52 51 51 50 51 53 60 64 60 61 63 65 66 65 64 63 64 64 62 59 64 69 65 59 60 68 68 63 68 68 79 72 66 64 62 60 61 62 61 58 55 54 57 53 50 51 55 56 59 62 61 60 60 60 60 60 60 61 63 65 65 68 68 73 78 74 74 75 77 79 80 79 80 80 82 81 83 83 83 89 88 88 90 90 90 90 89 88 87 88 91 98 100 96 91 90 89 88 90 89 87 88 92 94 91 89 89 93 99 96 96 96 98 101 103 105 106 110 116 114 110 113 118 124 129 128 130 134 138 140 141 141 -2147483647 -2147483647 -2147483647 -2147483647 -2147483647 -2147483647 -2147483647 -2147483647 -2147483647 -2147483647 -2147483647 -2147483647 -2147483647 -2147483647 -2147483647 -2147483647 -2147483647 -2147483647 -2147483647 -2147483647
23 31 30 28 28 31 31 28 25 25 25 30 29 31 31 29 30 33 33 35 32 29 29 31 32 34 33 33 32 33 34 35 36 37 38 39 39 39 40 40 41 40 40 40 40 40 42 42 42 42 43 45 45 45 46 46 49 51 49 49 51 51 51 53 50 46 46 44 43 42 41 41 41 40 40 41 41 40 39 39 39 40 40 42 45 49 48 47 52 56 55 52 52 56 64 65 63 65 65 65 63 60 61 63 59 61 62 58 57 62 60 57 56 61 66 61 63 65 76 76 68 65 66 64 63 63 62 60 56 53 55 51 51 50 52 55 59 62 63 60 59 59 61 60 60 61 63 64 66 72 74 74 79 77 75 78 82 85 81 81 83 81 81 82 84 85 86 85 87 88 89 94 95 92 91 91 88 88 91 98 102 96 94 93 90 89 87 87 89 91 93 92 90 93 92 95 97 99 97 95 98 101 103 105 108 113 118 120 120 119 124 125 130 134 134 138 141 142 143 -2147483647 -2147483647 -2147483647 -2147483647 -2147483647 -2147483647 -2147483647 -2147483647 -2147483647 -2147483647 -2147483647 -2147483647 -2147483647 -2147483647 -2147483647 -2147483647 -2147483647 -2147483647 -2147483647 -2147483647 -2147483647
22 26 30 27 27 30 32 27 25 26 26 27 30 30 32 30 29 31 32 35 31 29 30 30 32 33 33 32 32 33 34 36 37 39 39 39 39 40 40 43 45 41 41 41 41 41 41 41 41 40 44 44 45 45 44 46 52 51 50 49 51 53 54 52 50 42 44 45 43 42 42 41 40 40 40 40 39 39 39 38 39 39 40 41 43 46 46 45 47 54 60 55 53 57 65 64 63 67 72 58 56 58 57 59 57 59 61 56 53 54 56 55 55 57 58 60 65 70 74 73 68 68 69 69 67 65 62 58 56 54 56 52 52 51 51 55 59 61 61 59 58 59 62 62 60 62 64 66 67 69 73 75 82 76 77 80 88 85 85 85 85 84 84 83 85 89 91 88 87 87 88 90 94 96 97 97 93 87 91 94 94 97 99 98 94 91 87 94 94 93 93 88 87 88 90 92 93 96 94 95 99 102 104 109 113 114 117 124 127 129 132 129 132 137 139 142 144 144 -2147483647 -2147483647 -2147483647 -2147483647 -2147483647 -2147483647 -2147483647 -2147483647 -2147483647 -2147483647 -2147483647 -2147483647 -2147483647 -2147483647 -2147483647 -2147483647 -2147483647 -2147483647 -2147483647 -2147483647 -2147483647 -2147483647
22 22 27 25 23 26 30 29 27 25 26 27 30 32 31 32 30 30 33 35 31 30 30 30 30 31 33 32 34 34 35 36 37 39 39 40 40 40 40 43 42 42 43 40 41 41 41 39 38 40 43 44 41 40 44 44 50 51 51 49 51 52 55 49 42 40 41 43 42 41 41 40 40 40 40 39 38 38 38 38 38 39 39 40 42 45 45 44 46 50 58 56 54 56 61 66 67 68 67 58 53 51 51 51 54 56 52 50 51 50 51 53 57 58 62 64 67 72 80 74 70 72 73 72 72 69 63 60 58 57 57 54 54 52 51 53 56 59 57 60 58 58 61 60 60 63 66 70 74 76 74 78 81 86 81 82 86 86 87 87 86 86 86 87 88 95 94 91 91 90 88 89 89 92 92 94 95 88 91 88 88 91 97 97 98 99 91 86 91 92 94 89 88 89 88 90 92 94 95 97 100 103 108 112 115 119 122 123 126 131 135 136 136 140 143 146 146 -2147483647 -2147483647 -2147483647 -2147483647 -2147483647 -2147483647 -2147483647 -2147483647 -2147483647 -2147483647 -2147483647 -2147483647 -2147483647 -2147483647 -2147483647 -2147483647 -2147483647 -2147483647 -2147483647 -2147483647 -2147483647 -2147483647 -2147483647
21 20 22 20 28 26 30 32 28 25 25 27 30 33 33 32 30 29 30 31 31 32 31 30 30 31 33 33 34 34 35 37 38 38 39 39 41 39 38 40 43 44 42 37 35 35 38 39 39 38 39 39 37 37 37 38 46 49 49 49 49 49 46 46 41 39 39 40 40 40 41 40 42 39 43 39 38 38 37 38 38 38 39 40 41 42 42 43 44 46 51 56 57 59 60 71 70 59 55 53 52 51 51 49 51 52 51 49 49 49 54 55 58 62 62 67 73 77 79 73 74 73 79 76 72 67 64 63 60 61 61 58 59 57 53 52 53 57 56 56 57 58 59 60 62 65 70 74 80 75 75 81 85 88 85 88 92 92 93 91 89 89 88 88 90 98 99 95 94 91 90 90 96 96 93 92 92 94 91 86 86 86 90 89 94 90 88 86 91 94 95 92 89 90 89 89 92 95 96 99 102 107 113 118 121 122 125 127 130 133 134 140 142 143 147 148 -2147483647 -2147483647 -2147483647 -2147483647 -2147483647 -2147483647 -2147483647 -2147483647 -2147483647 -2147483647 -2147483647 -2147483647 -2147483647 -2147483647 -2147483647 -2147483647 -2147483647 -2147483647 -2147483647 -2147483647 -2147483647 -2147483647 -2147483647 -2147483647
20 19 18 20 27 30 32 32 27 26 27 27 28 30 31 29 28 30 31 30 30 30 30 30 31 32 33 34 34 34 34 35 36 39 40 40 40 36 33 34 44 42 40 39 35 34 36 38 40 38 37 35 35 35 36 37 42 49 48 52 51 44 42 43 39 39 39 39 39 40 40 39 39 39 38 37 36 37 37 38 38 38 39 39 40 41 42 42 45 46 46 50 60 60 55 52 54 57 58 53 52 52 55 50 48 51 53 52 50 50 52 55 58 62 63 67 72 81 82 80 78 78 82 77 74 68 67 69 66 64 66 63 63 59 57 53 53 55 57 56 57 58 60 64 65 69 73 79 82 81 79 87 91 92 89 93 93 97 94 92 89 90 93 93 93 100 100 102 99 94 94 96 103 101 98 101 101 97 94 87 83 95 83 87 94 89 84 86 91 94 95 91 88 86 87 89 91 94 97 100 105 111 115 120 123 125 127 129 131 135 138 141 144 147 149 -2147483647 -2147483647 -2147483647 -2147483647 -2147483647 -2147483647 -2147483647 -2147483647 -2147483647 -2147483647 -2147483647 -2147483647 -2147483647 -2147483647 -2147483647 -2147483647 -2147483647 -2147483647 -2147483647 -2147483647 -2147483647 -2147483647 -2147483647 -2147483647 -2147483647
20 19 18 20 26 27 36 32 28 28 29 29 30 31 31 30 29 31 32 32 30 29 30 30 31 33 35 36 36 35 35 36 36 37 38 40 39 38 32 32 33 33 32 35 39 38 34 35 39 36 35 34 34 35 35 36 37 39 40 48 46 40 41 38 38 38 38 39 40 40 39 39 39 38 38 37 37 37 37 41 39 38 38 39 39 41 41 42 42 44 46 55 58 56 51 50 47 47 51 53 50 49 52 50 48 48 52 54 51 49 53 59 62 63 65 62 60 66 69 73 74 79 80 78 74 73 69 73 71 71 70 75 66 64 63 58 55 54 55 57 61 65 66 71 70 72 79 84 87 84 82 86 94 96 96 98 98 100 99 93 93 97 99 102 98 104 106 104 102 103 106 104 105 102 104 105 101 97 99 98 91 99 90 83 83 90 84 88 88 92 93 92 90 88 87 86 90 94 98 103 108 114 118 122 125 127 129 131 134 136 140 143 146 147 -2147483647 -2147483647 -2147483647 -2147483647 -2147483647 -2147483647 -2147483647 -2147483647 -2147483647 -2147483647 -2147483647 -2147483647 -2147483647 -2147483647 -2147483647 -2147483647 -2147483647 -2147483647 -2147483647 -2147483647 -2147483647 -2147483647 -2147483647 -2147483647 -2147483647 -2147483647
20 19 18 18 21 28 31 27 31 30 35 33 32 30 29 28 29 33 34 32 30 30 30 30 31 35 37 39 38 36 37 37 36 37 39 41 41 37 32 30 30 29 29 29 31 31 35 33 34 35 35 33 33 34 34 35 36 38 41 41 40 39 39 38 38 38 38 39 40 40 40 40 39 38 37 37 37 37 37 42 40 39 40 39 39 40 41 41 42 43 46 51 53 57 47 46 45 46 51 54 56 49 48 47 48 48 48 48 48 48 49 54 54 57 59 57 61 63 58 56 63 68 66 73 78 75 74 78 78 74 72 68 70 70 68 62 56 55 56 58 60 68 73 78 77 78 80 80 87 89 89 87 92 96 102 101 101 103 104 97 98 105 105 105 103 106 110 110 110 113 112 107 106 105 102 102 99 104 108 109 100 102 92 90 85 87 84 83 85 89 88 91 89 87 86 86 90 95 99 105 110 115 120 123 125 128 130 133 135 138 141 143 145 -2147483647 -2147483647 -2147483647 -2147483647 -2147483647 -2147483647 -2147483647 -2147483647 -2147483647 -2147483647 -2147483647 -2147483647 -2147483647 -2147483647 -2147483647 -2147483647 -2147483647 -2147483647 -2147483647 -2147483647 -2147483647 -2147483647 -2147483647 -2147483647 -2147483647 -2147483647 -2147483647
20 18 18 17 17 19 20 18 27 29 33 35 33 33 33 32 30 32 34 33 30 31 32 31 30 34 37 38 38 37 39 38 38 38 38 32 34 30 30 29 28 28 28 28 30 30 31 30 31 31 32 32 33 33 34 35 36 36 38 39 39 39 39 39 38 38 38 38 38 39 39 38 38 38 37 37 37 37 37 38 40 40 39 39 39 40 40 41 42 43 44 48 53 55 46 45 45 45 47 51 50 47 48 47 47 47 47 47 46 47 47 48 52 57 57 57 51 55 60 64 65 63 58 66 72 77 77 73 72 69 64 64 66 64 59 58 56 56 59 62 62 67 79 83 79 75 76 82 90 93 93 94 94 105 102 102 103 104 105 101 102 109 109 110 110 109 111 115 115 115 112 112 112 111 107 106 109 109 113 111 105 106 102 96 93 82 87 84 82 85 87 90 91 88 87 89 91 96 101 106 113 118 121 124 127 129 132 134 136 139 140 142 -2147483647 -2147483647 -2147483647 -2147483647 -2147483647 -2147483647 -2147483647 -2147483647 -2147483647 -2147483647 -2147483647 -2147483647 -2147483647 -2147483647 -2147483647 -2147483647 -2147483647 -2147483647 -2147483647 -2147483647 -2147483647 -2147483647 -2147483647 -2147483647 -2147483647 -2147483647 -2147483647 -2147483647
19 18 18 17 16 16 15 17 26 29 29 33 33 36 35 32 31 30 32 32 30 31 31 30 31 32 33 36 39 39 40 36 36 32 29 27 26 26 28 29 28 27 27 28 29 29 29 30 30 31 31 32 32 33 34 35 35 36 37 37 38 38 39 39 39 38 38 38 38 38 38 38 38 38 37 37 37 37 37 38 38 39 39 40 39 39 40 41 41 42 43 48 52 48 45 45 45 45 45 45 45 45 46 46 48 47 46 46 46 46 47 48 55 52 49 51 49 56 60 56 56 64 52 56 70 73 67 64 68 71 64 64 67 69 65 58 57 57 60 60 63 69 78 78 79 73 75 79 85 82 85 91 91 97 99 97 96 105 107 105 107 109 111 112 114 114 115 118 118 118 117 118 117 114 111 113 115 116 117 114 111 109 105 100 92 86 81 80 81 82 87 89 91 90 89 91 94 98 104 110 115 119 122 124 127 130 132 134 136 138 139 -2147483647 -2147483647 -2147483647 -2147483647 -2147483647 -2147483647 -2147483647 -2147483647 -2147483647 -2147483647 -2147483647 -2147483647 -2147483647 -2147483647 -2147483647 -2147483647 -2147483647 -2147483647 -2147483647 -2147483647 -2147483647 -2147483647 -2147483647 -2147483647 -2147483647 -2147483647 -2147483647 -2147483647 -2147483647
19 19 18 16 16 15 15 18 26 29 30 31 33 34 34 33 32 31 32 31 32 31 31 31 31 32 33 34 40 41 39 30 27 27 25 25 25 25 25 26 26 26 26 27 27 28 29 29 29 30 31 31 32 32 34 35 35 35 36 36 37 38 39 39 39 38 38 38 38 38 38 38 38 38 37 37 37 37 37 38 38 38 38 38 39 39 40 41 41 42 43 43 44 45 44 44 45 45 45 45 45 45 45 45 45 45 45 45 45 46 46 46 47 47 47 47 48 49 49 49 53 55 51 53 62 78 72 67 64 71 65 66 66 68 72 62 60 59 60 64 70 76 71 81 77 70 75 82 81 79 83 87 83 84 88 91 94 103 101 108 100 104 113 115 116 118 119 120 121 121 120 121 119 117 115 117 118 117 114 111 109 104 102 102 100 92 90 91 87 84 86 89 89 90 91 95 97 101 107 113 117 121 124 126 129 131 133 134 136 -2147483647 -2147483647 -2147483647 -2147483647 -2147483647 -2147483647 -2147483647 -2147483647 -2147483647 -2147483647 -2147483647 -2147483647 -2147483647 -2147483647 -2147483647 -2147483647 -2147483647 -2147483647 -2147483647 -2147483647 -2147483647 -2147483647 -2147483647 -2147483647 -2147483647 -2147483647 -2147483647 -2147483647 -2147483647 -2147483647 -2147483647
19 19 21 17 16 15 15 15 18 27 30 31 33 33 33 33 33 32 32 31 32 30 30 32 32 33 33 33 33 34 29 26 26 25 24 24 24 24 25 25 25 25 26 26 27 28 28 29 29 30 30 31 31 32 33 33 34 34 35 37 37 38 39 39 39 39 38 38 38 38 38 38 38 38 38 38 38 38 38 38 38 38 38 39 39 39 40 40 41 42 42 43 43 44 44 44 44 45 45 45 45 47 49 48 47 47 46 45 45 45 45 45 45 45 46 46 47 49 48 48 49 51 50 51 54 64 72 66 68 64 66 67 67 70 69 67 67 64 61 63 67 74 72 72 67 71 78 85 80 75 79 84 78 78 81 84 88 94 105 100 95 92 108 109 119 121 122 123 124 124 124 124 121 120 120 120 121 119 113 107 104 106 99 96 98 93 87 85 86 85 85 87 89 91 93 98 101 106 111 116 118 122 124 126 128 130 132 133 -2147483647 -2147483647 -2147483647 -2147483647 -2147483647 -2147483647 -2147483647 -2147483647 -2147483647 -2147483647 -2147483647 -2147483647 -2147483647 -2147483647 -2147483647 -2147483647 -2147483647 -2147483647 -2147483647 -2147483647 -2147483647 -2147483647 -2147483647 -2147483647 -2147483647 -2147483647 -2147483647 -2147483647 -2147483647 -2147483647 -2147483647 -2147483647
20 19 21 19 17 15 14 14 17 24 30 31 32 33 33 32 32 31 31 31 30 30 31 31 33 34 34 32 29 26 26 24 25 24 24 24 24 23 24 24 24 25 25 26 26 27 28 28 28 29 30 30 31 32 32 33 33 34 35 36 37 38 38 39 39 39 38 38 38 38 38 38 38 38 38 38 38 38 38 38 38 38 38 39 39 39 40 40 41 42 42 43 43 43 44 44 45 45 45 45 46 46 48 51 50 50 47 44 44 44 44 44 44 44 45 45 46 46 47 48 49 51 49 50 55 67 72 68 68 66 63 65 68 69 66 66 66 64 63 64 67 68 67 66 68 75 80 83 82 77 76 76 75 80 88 92 95 101 98 87 82 88 92 105 120 123 125 126 126 127 127 127 126 125 124 125 124 122 116 109 104 101 97 92 93 89 89 90 90 89 89 89 91 94 97 100 104 108 113 117 118 121 123 125 128 129 131 -2147483647 -2147483647 -2147483647 -2147483647 -2147483647 -2147483647 -2147483647 -2147483647 -2147483647 -2147483647 -2147483647 -2147483647 -2147483647 -2147483647 -2147483647 -2147483647 -2147483647 -2147483647 -2147483647 -2147483647 -2147483647 -2147483647 -2147483647 -2147483647 -2147483647 -2147483647 -2147483647 -2147483647 -2147483647 -2147483647 -2147483647 -2147483647 -2147483647
21 19 21 18 17 15 15 15 15 17 20 21 21 24 28 32 32 31 31 31 31 31 33 33 34 36 36 31 25 23 22 22 23 22 23 23 23 23 24 24 24 24 25 26 26 27 27 28 28 29 29 30 31 31 32 32 33 34 35 37 38 38 39 39 39 38 38 38 38 38 38 38 38 38 38 38 38 38 38 38 38 39 39 39 39 39 40 40 41 42 42 43 44 44 44 45 45 45 45 46 46 46 46 47 48 48 46 45 44 44 44 44 43 44 45 45 45 46 47 48 49 49 48 49 53 58 59 71 71 68 64 66 71 72 70 69 68 67 63 67 66 63 64 66 71 80 83 77 76 76 73 74 77 82 87 89 93 91 87 82 78 84 89 99 108 123 126 128 128 129 127 126 129 129 127 122 115 113 110 104 102 103 96 97 94 94 96 94 94 94 93 94 94 94 98 101 105 108 113 116 118 121 123 125 127 128 -2147483647 -2147483647 -2147483647 -2147483647 -2147483647 -2147483647 -2147483647 -2147483647 -2147483647 -2147483647 -2147483647 -2147483647 -2147483647 -2147483647 -2147483647 -2147483647 -2147483647 -2147483647 -2147483647 -2147483647 -2147483647 -2147483647 -2147483647 -2147483647 -2147483647 -2147483647 -2147483647 -2147483647 -2147483647 -2147483647 -2147483647 -2147483647 -2147483647 -2147483647
23 20 19 20 17 16 15 14 15 14 15 15 17 20 27 32 32 32 32 33 32 33 34 34 34 35 35 30 24 22 21 21 21 21 22 22 23 23 24 24 24 25 25 25 26 26 27 27 28 29 29 29 30 31 32 33 33 34 35 36 37 38 39 39 39 39 38 38 38 38 38 38 38 38 38 38 38 38 39 39 39 39 39 39 39 40 40 40 41 42 42 43 44 44 45 45 45 46 45 46 46 46 46 46 46 46 45 45 44 44 44 44 44 44 44 45 45 46 47 48 49 49 49 49 51 53 57 65 71 68 66 67 70 72 73 70 68 66 64 68 63 62 66 70 71 76 81 80 77 70 70 71 80 80 85 89 87 84 90 81 80 88 95 102 121 120 115 128 130 119 110 112 110 118 124 119 112 108 106 106 105 102 102 100 99 100 97 95 95 94 95 96 95 96 99 103 106 109 112 116 118 121 122 124 126 -2147483647 -2147483647 -2147483647 -2147483647 -2147483647 -2147483647 -2147483647 -2147483647 -2147483647 -2147483647 -2147483647 -2147483647 -2147483647 -2147483647 -2147483647 -2147483647 -2147483647 -2147483647 -2147483647 -2147483647 -2147483647 -2147483647 -2147483647 -2147483647 -2147483647 -2147483647 -2147483647 -2147483647 -2147483647 -2147483647 -2147483647 -2147483647 -2147483647 -2147483647 -2147483647
21 19 18 20 18 16 16 15 14 13 14 16 18 20 22 22 25 32 33 34 34 34 34 34 36 36 34 27 24 22 21 21 21 21 21 22 22 23 24 24 24 25 25 25 26 26 27 27 28 28 29 29 30 31 32 33 34 35 36 36 37 38 38 39 39 39 39 38 38 38 38 38 38 38 38 38 39 39 39 39 39 39 39 39 39 40 40 40 41 42 42 43 44 45 46 46 46 46 46 46 46 46 46 46 46 46 45 45 45 44 44 44 44 45 45 46 46 47 48 49 50 50 50 49 50 52 56 63 72 66 65 69 71 74 75 72 71 68 65 64 63 62 64 67 72 79 74 69 70 73 66 71 73 78 85 90 80 82 89 79 78 88 106 109 102 98 93 116 125 120 99 104 97 112 126 119 113 112 111 111 105 101 94 90 92 96 94 92 92 91 95 96 96 97 100 104 107 110 113 115 117 120 121 -2147483647 -2147483647 -2147483647 -2147483647 -2147483647 -2147483647 -2147483647 -2147483647 -2147483647 -2147483647 -2147483647 -2147483647 -2147483647 -2147483647 -2147483647 -2147483647 -2147483647 -2147483647 -2147483647 -2147483647 -2147483647 -2147483647 -2147483647 -2147483647 -2147483647 -2147483647 -2147483647 -2147483647 -2147483647 -2147483647 -2147483647 -2147483647 -2147483647 -2147483647 -2147483647 -2147483647 -2147483647
19 18 18 18 20 17 17 17 14 14 14 15 16 17 18 19 22 28 29 31 29 27 27 28 32 31 30 30 25 21 21 20 20 20 21 21 22 23 24 24 24 24 25 25 26 26 26 27 27 28 28 29 30 31 32 33 35 36 36 37 38 38 39 39 39 39 39 39 39 38 38 38 38 38 38 38 39 39 39 39 39 39 39 39 39 40 40 41 41 42 43 44 44 45 46 47 47 46 46 46 46 46 46 46 46 46 45 45 45 45 44 44 45 46 46 47 48 48 48 49 50 50 50 50 50 53 56 60 65 64 65 69 76 76 76 73 73 71 70 67 64 67 70 69 69 68 68 69 68 66 65 65 72 81 87 89 80 74 77 80 84 84 92 105 88 87 93 95 101 105 93 90 98 114 127 108 107 103 107 102 101 98 93 92 89 89 91 90 91 89 92 93 95 98 101 104 107 110 113 115 117 118 -2147483647 -2147483647 -2147483647 -2147483647 -2147483647 -2147483647 -2147483647 -2147483647 -2147483647 -2147483647 -2147483647 -2147483647 -2147483647 -2147483647 -2147483647 -2147483647 -2147483647 -2147483647 -2147483647 -2147483647 -2147483647 -2147483647 -2147483647 -2147483647 -2147483647 -2147483647 -2147483647 -2147483647 -2147483647 -2147483647 -2147483647 -2147483647 -2147483647 -2147483647 -2147483647 -2147483647 -2147483647 -2147483647
19 18 19 20 20 18 18 17 14 15 14 15 15 18 19 22 25 25 24 26 26 25 24 25 26 26 28 29 24 21 21 20 20 20 21 21 21 22 23 24 24 25 25 25 26 26 26 26 27 27 28 29 30 31 32 33 34 36 37 38 38 39 39 40 39 39 39 39 39 39 39 39 38 38 38 39 39 39 39 39 39 40 40 40 40 40 40 41 42 43 43 44 45 46 46 46 47 47 47 47 47 47 46 46 46 46 46 46 45 45 45 45 45 46 48 49 48 48 48 50 51 51 50 50 50 52 55 63 65 65 66 67 69 70 70 71 73 73 71 63 64 71 71 68 67 67 66 68 71 70 66 65 71 79 83 81 77 74 77 79 85 89 91 89 83 87 92 100 85 103 89 94 98 123 106 96 84 85 83 84 87 90 88 90 89 88 88 89 91 91 91 94 96 99 102 105 108 110 112 114 117 -2147483647 -2147483647 -2147483647 -2147483647 -2147483647 -2147483647 -2147483647 -2147483647 -2147483647 -2147483647 -2147483647 -2147483647 -2147483647 -2147483647 -2147483647 -2147483647 -2147483647 -2147483647 -2147483647 -2147483647 -2147483647 -2147483647 -2147483647 -2147483647 -2147483647 -2147483647 -2147483647 -2147483647 -2147483647 -2147483647 -2147483647 -2147483647 -2147483647 -2147483647 -2147483647 -2147483647 -2147483647 -2147483647 -2147483647
21 20 18 18 20 20 20 19 15 16 15 15 16 17 20 24 23 24 24 26 25 25 23 24 24 25 27 27 27 23 21 21 20 20 20 20 21 22 23 24 25 25 25 25 25 26 26 26 27 28 29 30 30 31 32 34 35 36 37 38 39 40 40 40 40 40 40 40 39 39 39 39 39 39 39 39 39 39 39 39 39 40 40 40 40 40 40 41 42 43 44 45 46 46 46 46 47 47 48 48 48 48 48 48 48 48 47 47 47 46 46 45 46 47 51 51 49 48 48 50 52 52 52 51 50 51 56 63 67 66 67 68 70 70 69 70 67 65 64 63 66 71 71 70 68 66 66 68 67 67 68 68 71 74 75 77 77 74 72 72 82 82 86 82 80 86 88 85 80 83 88 93 96 106 88 81 78 76 79 79 80 80 80 84 86 86 87 88 89 92 93 95 97 100 103 105 108 110 111 -2147483647 -2147483647 -2147483647 -2147483647 -2147483647 -2147483647 -2147483647 -2147483647 -2147483647 -2147483647 -2147483647 -2147483647 -2147483647 -2147483647 -2147483647 -2147483647 -2147483647 -2147483647 -2147483647 -2147483647 -2147483647 -2147483647 -2147483647 -2147483647 -2147483647 -2147483647 -2147483647 -2147483647 -2147483647 -2147483647 -2147483647 -2147483647 -2147483647 -2147483647 -2147483647 -2147483647 -2147483647 -2147483647 -2147483647 -2147483647 -2147483647
19 18 18 19 19 20 21 21 18 17 16 17 18 18 21 23 23 23 23 23 23 24 23 23 24 25 25 27 29 24 22 21 20 20 20 20 21 22 23 24 24 24 25 25 25 25 25 25 26 28 28 29 31 32 33 35 36 37 38 39 40 41 41 40 40 40 40 40 40 40 40 39 39 39 39 39 39 39 39 39 40 40 40 40 40 40 41 41 42 43 44 44 45 45 46 46 46 47 48 48 48 48 48 49 50 51 51 50 48 47 46 46 46 47 50 50 49 47 48 51 51 51 52 54 51 51 57 62 66 66 67 69 69 70 67 69 68 65 62 62 64 67 70 68 67 66 66 66 67 65 65 68 75 76 74 75 74 74 71 72 74 76 80 83 79 80 84 78 77 83 91 96 88 83 81 79 78 76 79 79 80 79 79 80 83 86 88 88 88 90 93 96 98 101 103 105 -2147483647 -2147483647 -2147483647 -2147483647 -2147483647 -2147483647 -2147483647 -2147483647 -2147483647 -2147483647 -2147483647 -2147483647 -2147483647 -2147483647 -2147483647 -2147483647 -2147483647 -2147483647 -2147483647 -2147483647 -2147483647 -2147483647 -2147483647 -2147483647 -2147483647 -2147483647 -2147483647 -2147483647 -2147483647 -2147483647 -2147483647 -2147483647 -2147483647 -2147483647 -2147483647 -2147483647 -2147483647 -2147483647 -2147483647 -2147483647 -2147483647 -2147483647 -2147483647 -2147483647
19 18 18 18 18 20 23 24 23 19 18 18 19 20 22 22 22 22 22 22 22 21 22 22 23 24 24 26 27 23 22 21 21 20 20 20 21 22 23 23 24 25 25 25 25 25 25 25 26 27 28 29 31 32 34 36 37 39 39 40 41 42 41 41 41 41 41 41 41 41 40 40 40 40 40 39 39 40 40 40 40 40 40 40 40 41 41 42 42 43 44 44 44 44 45 45 45 47 47 47 47 47 47 48 49 49 50 51 48 47 47 46 47 49 49 49 48 47 48 51 50 50 51 52 50 51 56 58 64 65 67 69 69 68 65 67 69 67 65 62 64 68 70 70 69 69 68 65 65 64 66 66 67 70 70 74 77 75 73 69 72 71 76 80 77 76 80 76 79 82 83 87 85 83 80 79 78 77 78 79 82 81 82 82 83 83 86 89 90 91 94 97 99 102 104 -2147483647 -2147483647 -2147483647 -2147483647 -2147483647 -2147483647 -2147483647 -2147483647 -2147483647 -2147483647 -2147483647 -2147483647 -2147483647 -2147483647 -2147483647 -2147483647 -2147483647 -2147483647 -2147483647 -2147483647 -2147483647 -2147483647 -2147483647 -2147483647 -2147483647 -2147483647 -2147483647 -2147483647 -2147483647 -2147483647 -2147483647 -2147483647 -2147483647 -2147483647 -2147483647 -2147483647 -2147483647 -2147483647 -2147483647 -2147483647 -2147483647 -2147483647 -2147483647 -2147483647 -2147483647
19 20 20 20 19 19 20 21 23 22 20 20 22 22 21 21 21 21 21 22 23 23 22 21 23 24 25 26 27 23 22 21 20 20 20 20 21 22 22 23 24 25 25 25 25 25 25 25 26 27 28 29 30 32 34 36 37 38 40 41 43 43 43 42 42 42 42 42 42 41 41 41 41 41 40 40 40 40 40 40 40 40 40 41 41 41 41 42 43 44 45 44 44 44 45 45 45 46 46 46 46 46 46 47 47 47 48 49 47 48 48 47 48 49 49 50 49 47 51 53 53 48 51 53 49 49 53 57 63 63 66 67 69 69 66 65 70 67 64 61 64 67 72 72 71 71 69 67 67 65 65 65 65 66 67 72 72 74 72 69 67 68 74 78 78 75 74 75 77 82 83 82 80 82 82 80 78 78 76 77 81 82 83 84 85 85 86 88 90 92 96 98 100 102 103 -2147483647 -2147483647 -2147483647 -2147483647 -2147483647 -2147483647 -2147483647 -2147483647 -2147483647 -2147483647 -2147483647 -2147483647 -2147483647 -2147483647 -2147483647 -2147483647 -2147483647 -2147483647 -2147483647 -2147483647 -2147483647 -2147483647 -2147483647 -2147483647 -2147483647 -2147483647 -2147483647 -2147483647 -2147483647 -2147483647 -2147483647 -2147483647 -2147483647 -2147483647 -2147483647 -2147483647 -2147483647 -2147483647 -2147483647 -2147483647 -2147483647 -2147483647 -2147483647 -2147483647 -2147483647
20 20 21 23 20 19 20 20 20 23 26 24 26 23 22 22 21 21 20 21 21 23 22 21 24 27 27 30 28 26 24 22 21 20 20 20 21 21 22 23 24 24 25 25 25 25 24 24 25 26 28 29 31 33 34 36 38 39 40 42 43 44 44 44 44 44 44 43 43 42 42 42 42 41 41 41 41 40 40 40 40 40 41 41 41 41 42 44 46 48 46 45 44 44 45 45 46 46 46 46 46 46 46 46 46 46 47 46 46 47 47 47 47 47 47 47 49 47 51 50 50 48 51 53 49 52 58 62 64 63 63 64 65 66 64 63 66 69 67 62 64 69 72 71 68 67 70 71 71 70 70 70 69 68 66 70 68 72 77 75 70 67 66 75 77 73 71 77 78 78 77 76 78 82 81 80 79 77 77 76 76 77 81 82 84 86 89 90 91 94 97 99 101 102 -2147483647 -2147483647 -2147483647 -2147483647 -2147483647 -2147483647 -2147483647 -2147483647 -2147483647 -2147483647 -2147483647 -2147483647 -2147483647 -2147483647 -2147483647 -2147483647 -2147483647 -2147483647 -2147483647 -2147483647 -2147483647 -2147483647 -2147483647 -2147483647 -2147483647 -2147483647 -2147483647 -2147483647 -2147483647 -2147483647 -2147483647 -2147483647 -2147483647 -2147483647 -2147483647 -2147483647 -2147483647 -2147483647 -2147483647 -2147483647 -2147483647 -2147483647 -2147483647 -2147483647 -2147483647 -2147483647
19 18 18 18 18 19 19 19 20 23 25 28 25 24 23 23 23 22 21 20 20 21 21 21 22 23 25 26 23 23 23 22 21 20 20 20 20 21 22 23 23 24 25 25 25 25 25 24 25 26 28 30 32 35 37 39 41 42 43 43 43 44 44 44 44 44 44 44 44 44 44 43 43 42 42 42 42 41 41 41 41 41 41 41 41 42 42 43 44 46 46 45 44 44 44 45 46 47 47 46 46 46 46 46 46 46 46 46 46 47 47 47 47 46 45 44 44 43 43 44 44 43 44 45 45 50 53 55 60 62 63 62 65 63 66 63 63 67 65 61 61 62 67 67 67 65 69 72 72 74 74 73 72 70 67 66 66 65 67 74 72 65 65 74 74 70 68 75 75 75 72 72 75 76 80 80 79 78 77 77 77 78 80 81 84 86 88 91 93 96 98 99 100 -2147483647 -2147483647 -2147483647 -2147483647 -2147483647 -2147483647 -2147483647 -2147483647 -2147483647 -2147483647 -2147483647 -2147483647 -2147483647 -2147483647 -2147483647 -2147483647 -2147483647 -2147483647 -2147483647 -2147483647 -2147483647 -2147483647 -2147483647 -2147483647 -2147483647 -2147483647 -2147483647 -2147483647 -2147483647 -2147483647 -2147483647 -2147483647 -2147483647 -2147483647 -2147483647 -2147483647 -2147483647 -2147483647 -2147483647 -2147483647 -2147483647 -2147483647 -2147483647 -2147483647 -2147483647 -2147483647 -2147483647
19 19 18 18 18 19 18 19 22 25 22 23 24 23 23 22 22 22 21 21 20 21 20 21 23 24 26 26 24 23 22 22 22 21 20 20 20 21 21 22 22 23 24 24 24 24 24 24 25 27 30 32 34 36 38 40 42 42 43 43 43 44 44 44 44 44 44 44 45 45 45 44 44 43 43 43 43 43 42 42 42 42 41 41 42 42 43 44 46 46 45 45 45 44 45 46 48 48 48 47 47 46 46 46 46 46 47 47 47 47 47 47 47 47 45 44 44 43 42 42 42 42 41 42 44 46 48 50 54 57 58 59 59 59 60 60 60 61 62 62 61 60 63 64 62 64 64 66 64 66 68 70 72 72 72 72 73 71 65 64 67 66 62 63 69 73 70 66 69 69 69 69 70 74 77 77 77 77 77 77 77 79 81 83 85 88 90 92 96 97 98 -2147483647 -2147483647 -2147483647 -2147483647 -2147483647 -2147483647 -2147483647 -2147483647 -2147483647 -2147483647 -2147483647 -2147483647 -2147483647 -2147483647 -2147483647 -2147483647 -2147483647 -2147483647 -2147483647 -2147483647 -2147483647 -2147483647 -2147483647 -2147483647 -2147483647 -2147483647 -2147483647 -2147483647 -2147483647 -2147483647 -2147483647 -2147483647 -2147483647 -2147483647 -2147483647 -2147483647 -2147483647 -2147483647 -2147483647 -2147483647 -2147483647 -2147483647 -2147483647 -2147483647 -2147483647 -2147483647 -2147483647 -2147483647 -2147483647
20 19 19 18 18 18 19 21 22 21 22 21 23 22 21 22 21 21 20 19 19 19 21 22 22 24 25 24 23 23 21 21 21 21 21 20 20 20 21 21 22 23 23 23 23 23 23 23 25 27 30 32 35 38 39 40 41 43 43 43 43 44 45 45 45 44 44 44 44 45 45 45 45 45 45 45 45 44 44 43 42 42 42 42 44 46 48 51 53 55 51 49 47 45 45 46 48 49 48 48 47 46 46 46 46 47 47 47 47 47 47 47 47 47 46 46 44 43 42 41 41 41 41 41 42 43 44 46 48 50 52 54 57 58 59 58 59 59 59 61 60 60 59 59 61 60 61 61 61 61 62 62 63 65 70 73 73 71 66 61 64 64 63 60 59 68 76 73 69 67 70 71 70 69 72 73 76 76 75 75 77 78 81 83 84 87 89 93 95 97 -2147483647 -2147483647 -2147483647 -2147483647 -2147483647 -2147483647 -2147483647 -2147483647 -2147483647 -2147483647 -2147483647 -2147483647 -2147483647 -2147483647 -2147483647 -2147483647 -2147483647 -2147483647 -2147483647 -2147483647 -2147483647 -2147483647 -2147483647 -2147483647 -2147483647 -2147483647 -2147483647 -2147483647 -2147483647 -2147483647 -2147483647 -2147483647 -2147483647 -2147483647 -2147483647 -2147483647 -2147483647 -2147483647 -2147483647 -2147483647 -2147483647 -2147483647 -2147483647 -2147483647 -2147483647 -2147483647 -2147483647 -2147483647 -2147483647 -2147483647
21 21 20 19 19 18 18 18 19 20 20 20 21 21 20 20 20 20 19 20 19 19 21 21 21 22 22 23 23 22 22 22 21 22 21 21 21 20 20 21 21 22 22 22 23 23 22 24 25 28 30 33 37 38 38 39 41 41 43 43 43 44 45 45 45 45 44 44 44 45 45 45 46 46 46 46 46 46 45 44 43 43 43 43 43 43 45 49 51 52 49 48 49 47 49 53 52 51 48 47 47 46 45 45 46 47 48 48 48 48 48 47 47 46 46 45 44 43 42 41 41 40 40 40 41 42 43 44 46 48 51 53 56 58 59 59 59 59 60 61 62 60 60 60 60 60 60 62 62 62 62 62 62 62 62 64 62 62 61 62 66 67 64 61 55 64 73 71 75 75 77 75 72 71 72 70 71 74 76 75 76 78 80 82 85 87 89 92 -2147483647 -2147483647 -2147483647 -2147483647 -2147483647 -2147483647 -2147483647 -2147483647 -2147483647 -2147483647 -2147483647 -2147483647 -2147483647 -2147483647 -2147483647 -2147483647 -2147483647 -2147483647 -2147483647 -2147483647 -2147483647 -2147483647 -2147483647 -2147483647 -2147483647 -2147483647 -2147483647 -2147483647 -2147483647 -2147483647 -2147483647 -2147483647 -2147483647 -2147483647 -2147483647 -2147483647 -2147483647 -2147483647 -2147483647 -2147483647 -2147483647 -2147483647 -2147483647 -2147483647 -2147483647 -2147483647 -2147483647 -2147483647 -2147483647 -2147483647 -2147483647 -2147483647
22 22 22 21 21 20 19 19 20 20 20 21 21 21 21 20 20 20 20 19 19 19 20 20 20 21 23 23 23 23 24 24 23 22 21 21 21 20 20 21 21 22 22 22 22 22 23 24 25 27 29 32 34 36 37 39 39 41 42 43 43 44 45 44 45 45 45 45 44 45 45 46 46 46 46 46 46 46 45 45 44 44 44 46 47 47 44 47 48 49 47 47 46 48 50 50 50 54 53 52 49 47 45 45 46 47 49 50 50 49 49 49 48 48 47 46 45 44 43 42 41 40 40 40 40 42 44 45 46 48 51 55 58 59 60 61 61 62 62 62 61 61 62 64 68 69 69 69 69 68 65 65 63 63 62 63 62 65 62 63 63 64 57 53 54 57 60 60 69 70 74 75 73 73 71 71 71 72 76 76 76 78 80 82 84 86 -2147483647 -2147483647 -2147483647 -2147483647 -2147483647 -2147483647 -2147483647 -2147483647 -2147483647 -2147483647 -2147483647 -2147483647 -2147483647 -2147483647 -2147483647 -2147483647 -2147483647 -2147483647 -2147483647 -2147483647 -2147483647 -2147483647 -2147483647 -2147483647 -2147483647 -2147483647 -2147483647 -2147483647 -2147483647 -2147483647 -2147483647 -2147483647 -2147483647 -2147483647 -2147483647 -2147483647 -2147483647 -2147483647 -2147483647 -2147483647 -2147483647 -2147483647 -2147483647 -2147483647 -2147483647 -2147483647 -2147483647 -2147483647 -2147483647 -2147483647 -2147483647 -2147483647 -2147483647 -2147483647
25 30 29 25 24 22 21 21 21 21 21 22 23 23 23 22 21 20 19 19 18 20 20 20 21 22 22 23 23 24 24 23 23 22 22 21 21 21 20 20 21 21 21 21 22 22 23 24 25 26 28 31 33 35 36 38 39 40 41 42 43 44 44 44 45 45 45 45 45 45 45 46 46 46 47 47 47 47 46 46 46 48 46 46 45 45 45 46 46 46 47 47 47 47 47 48 48 49 48 48 54 48 51 52 50 48 49 51 51 51 51 50 49 49 48 47 47 46 44 44 42 41 40 39 40 42 45 48 51 52 54 56 59 59 59 58 57 57 57 57 58 58 60 63 64 71 74 73 73 75 73 72 71 71 70 67 68 68 65 63 60 56 54 53 53 54 54 57 66 66 73 73 70 69 72 73 73 72 75 77 77 78 80 82 -2147483647 -2147483647 -2147483647 -2147483647 -2147483647 -2147483647 -2147483647 -2147483647 -2147483647 -2147483647 -2147483647 -2147483647 -2147483647 -2147483647 -2147483647 -2147483647 -2147483647 -2147483647 -2147483647 -2147483647 -2147483647 -2147483647 -2147483647 -2147483647 -2147483647 -2147483647 -2147483647 -2147483647 -2147483647 -2147483647 -2147483647 -2147483647 -2147483647 -2147483647 -2147483647 -2147483647 -2147483647 -2147483647 -2147483647 -2147483647 -2147483647 -2147483647 -2147483647 -2147483647 -2147483647 -2147483647 -2147483647 -2147483647 -2147483647 -2147483647 -2147483647 -2147483647 -2147483647 -2147483647 -2147483647 -2147483647
30 29 26 26 28 27 26 25 25 23 24 25 24 23 23 22 22 21 21 20 19 19 20 20 21 22 22 25 27 27 25 25 24 24 24 23 24 22 21 20 21 21 21 22 23 24 25 26 27 30 33 37 40 42 42 42 43 44 44 44 45 45 45 45 45 45 45 45 46 46 46 47 47 47 47 48 48 48 49 51 50 51 51 46 45 46 46 47 47 47 48 48 50 50 51 51 48 48 47 46 45 44 44 46 49 48 52 51 50 51 53 52 51 51 53 52 51 51 49 47 46 48 45 41 43 44 48 53 53 51 53 57 61 65 66 64 62 59 60 59 59 57 58 59 61 68 73 73 73 73 70 69 72 73 73 74 75 76 76 74 66 62 60 59 63 58 57 57 59 66 70 72 71 68 70 73 74 72 74 76 77 78 80 -2147483647 -2147483647 -2147483647 -2147483647 -2147483647 -2147483647 -2147483647 -2147483647 -2147483647 -2147483647 -2147483647 -2147483647 -2147483647 -2147483647 -2147483647 -2147483647 -2147483647 -2147483647 -2147483647 -2147483647 -2147483647 -2147483647 -2147483647 -2147483647 -2147483647 -2147483647 -2147483647 -2147483647 -2147483647 -2147483647 -2147483647 -2147483647 -2147483647 -2147483647 -2147483647 -2147483647 -2147483647 -2147483647 -2147483647 -2147483647 -2147483647 -2147483647 -2147483647 -2147483647 -2147483647 -2147483647 -2147483647 -2147483647 -2147483647 -2147483647 -2147483647 -2147483647 -2147483647 -2147483647 -2147483647 -2147483647 -2147483647
29 27 27 27 25 26 26 25 25 27 28 28 27 28 27 28 27 24 23 22 22 21 21 21 21 22 24 27 28 30 30 28 29 29 30 31 31 27 24 21 21 22 23 25 28 27 30 31 35 36 37 38 41 43 46 46 45 45 46 46 46 47 48 48 48 48 48 48 48 48 48 49 49 48 49 50 49 49 49 50 50 49 47 46 47 48 49 48 49 49 50 49 49 49 49 49 48 50 49 49 49 47 46 44 44 46 48 48 51 54 53 52 51 49 50 51 52 55 55 54 54 52 49 45 48 49 53 56 53 51 58 63 65 64 63 64 67 69 67 65 62 59 58 57 57 60 61 59 60 63 66 69 71 73 73 77 79 79 81 83 84 81 78 75 76 73 68 60 65 67 68 67 71 70 69 71 72 73 74 75 77 -2147483647 -2147483647 -2147483647 -2147483647 -2147483647 -2147483647 -2147483647 -2147483647 -2147483647 -2147483647 -2147483647 -2147483647 -2147483647 -2147483647 -2147483647 -2147483647 -2147483647 -2147483647 -2147483647 -2147483647 -2147483647 -2147483647 -2147483647 -2147483647 -2147483647 -2147483647 -2147483647 -2147483647 -2147483647 -2147483647 -2147483647 -2147483647 -2147483647 -2147483647 -2147483647 -2147483647 -2147483647 -2147483647 -2147483647 -2147483647 -2147483647 -2147483647 -2147483647 -2147483647 -2147483647 -2147483647 -2147483647 -2147483647 -2147483647 -2147483647 -2147483647 -2147483647 -2147483647 -2147483647 -2147483647 -2147483647 -2147483647 -2147483647 -2147483647
29 29 28 27 26 27 27 26 26 27 31 27 27 28 29 29 29 29 29 28 27 25 24 23 24 24 26 30 33 36 39 38 37 35 35 29 26 25 25 26 34 34 37 36 44 43 44 47 46 46 51 53 54 56 58 57 53 52 47 44 44 45 47 50 51 52 52 51 52 51 50 50 50 50 50 50 50 51 51 51 51 52 50 49 50 51 52 51 53 52 52 52 51 51 51 51 50 49 49 48 47 47 46 46 44 46 50 49 50 53 54 53 53 50 53 51 50 51 51 48 47 47 48 50 46 45 44 44 47 48 55 54 57 58 58 55 57 60 61 58 60 64 63 60 60 57 57 60 64 68 69 72 75 77 79 79 77 77 76 73 74 81 80 75 74 71 67 62 64 70 68 66 68 68 68 70 72 73 74 75 -2147483647 -2147483647 -2147483647 -2147483647 -2147483647 -2147483647 -2147483647 -2147483647 -2147483647 -2147483647 -2147483647 -2147483647 -2147483647 -2147483647 -2147483647 -2147483647 -2147483647 -2147483647 -2147483647 -2147483647 -2147483647 -2147483647 -2147483647 -2147483647 -2147483647 -2147483647 -2147483647 -2147483647 -2147483647 -2147483647 -2147483647 -2147483647 -2147483647 -2147483647 -2147483647 -2147483647 -2147483647 -2147483647 -2147483647 -2147483647 -2147483647 -2147483647 -2147483647 -2147483647 -2147483647 -2147483647 -2147483647 -2147483647 -2147483647 -2147483647 -2147483647 -2147483647 -2147483647 -2147483647 -2147483647 -2147483647 -2147483647 -2147483647 -2147483647 -2147483647
31 30 29 28 30 30 29 27 28 29 30 27 27 28 27 26 27 25 25 25 24 23 23 23 25 27 28 29 30 31 34 35 34 34 34 36 33 31 29 27 30 32 40 38 42 48 51 52 51 50 50 47 46 51 55 57 59 56 50 48 45 45 48 49 50 51 52 51 51 52 52 52 52 52 51 52 53 54 54 54 54 54 55 55 56 56 56 56 56 54 54 53 53 53 53 52 52 51 50 49 48 46 45 44 44 44 46 47 48 50 50 50 49 48 48 48 49 50 48 48 46 44 44 47 49 48 47 48 44 47 47 46 50 50 49 52 51 57 57 56 55 58 59 59 56 55 61 64 67 68 71 70 69 70 75 74 76 71 68 70 71 71 76 75 72 71 67 64 69 68 68 67 66 67 68 70 71 72 -2147483647 -2147483647 -2147483647 -2147483647 -2147483647 -2147483647 -2147483647 -2147483647 -2147483647 -2147483647 -2147483647 -2147483647 -2147483647 -2147483647 -2147483647 -2147483647 -2147483647 -2147483647 -2147483647 -2147483647 -2147483647 -2147483647 -2147483647 -2147483647 -2147483647 -2147483647 -2147483647 -2147483647 -2147483647 -2147483647 -2147483647 -2147483647 -2147483647 -2147483647 -2147483647 -2147483647 -2147483647 -2147483647 -2147483647 -2147483647 -2147483647 -2147483647 -2147483647 -2147483647 -2147483647 -2147483647 -2147483647 -2147483647 -2147483647 -2147483647 -2147483647 -2147483647 -2147483647 -2147483647 -2147483647 -2147483647 -2147483647 -2147483647 -2147483647 -2147483647 -2147483647 -2147483647
32 31 30 29 31 30 28 28 27 26 26 26 26 26 27 28 29 25 24 25 24 23 23 24 25 26 28 30 34 37 41 46 50 38 47 44 41 39 33 31 39 42 44 46 47 39 41 38 35 37 41 41 42 41 42 44 50 57 58 58 54 50 57 60 62 61 58 57 56 55 55 57 59 59 56 57 58 57 58 58 55 55 56 58 59 59 58 57 57 56 56 55 55 55 55 54 53 52 51 51 49 49 47 46 46 46 46 46 47 48 48 48 48 47 47 48 50 51 49 46 45 44 43 42 43 43 43 43 43 44 44 44 45 44 45 46 47 49 49 51 54 54 56 58 55 56 59 62 65 68 66 67 67 66 66 67 68 68 67 64 67 69 71 72 73 72 69 69 65 68 68 67 67 68 69 70 -2147483647 -2147483647 -2147483647 -2147483647 -2147483647 -2147483647 -2147483647 -2147483647 -2147483647 -2147483647 -2147483647 -2147483647 -2147483647 -2147483647 -2147483647 -2147483647 -2147483647 -2147483647 -2147483647 -2147483647 -2147483647 -2147483647 -2147483647 -2147483647 -2147483647 -2147483647 -2147483647 -2147483647 -2147483647 -2147483647 -2147483647 -2147483647 -2147483647 -2147483647 -2147483647 -2147483647 -2147483647 -2147483647 -2147483647 -2147483647 -2147483647 -2147483647 -2147483647 -2147483647 -2147483647 -2147483647 -2147483647 -2147483647 -2147483647 -2147483647 -2147483647 -2147483647 -2147483647 -2147483647 -2147483647 -2147483647 -2147483647 -2147483647 -2147483647 -2147483647 -2147483647 -2147483647 -2147483647 -2147483647
34 33 31 30 29 29 27 28 29 29 28 27 28 26 27 28 27 26 25 26 26 28 29 28 31 34 37 37 39 37 38 39 38 33 35 36 35 33 25 25 28 26 26 28 31 29 33 33 36 43 45 45 45 43 41 45 45 46 46 51 53 49 58 59 59 59 59 59 60 58 59 59 57 55 55 56 56 56 56 57 59 62 65 67 64 61 60 58 58 58 60 59 58 58 57 56 56 55 54 54 53 52 51 50 49 49 48 48 48 48 48 48 47 47 47 48 50 51 49 47 46 44 43 43 43 42 42 42 43 43 44 43 43 43 44 45 45 46 47 48 49 52 53 54 54 54 58 61 62 63 64 65 66 66 66 67 68 68 67 65 65 71 71 69 70 71 71 70 66 65 67 68 68 68 68 -2147483647 -2147483647 -2147483647 -2147483647 -2147483647 -2147483647 -2147483647 -2147483647 -2147483647 -2147483647 -2147483647 -2147483647 -2147483647 -2147483647 -2147483647 -2147483647 -2147483647 -2147483647 -2147483647 -2147483647 -2147483647 -2147483647 -2147483647 -2147483647 -2147483647 -2147483647 -2147483647 -2147483647 -2147483647 -2147483647 -2147483647 -2147483647 -2147483647 -2147483647 -2147483647 -2147483647 -2147483647 -2147483647 -2147483647 -2147483647 -2147483647 -2147483647 -2147483647 -2147483647 -2147483647 -2147483647 -2147483647 -2147483647 -2147483647 -2147483647 -2147483647 -2147483647 -2147483647 -2147483647 -2147483647 -2147483647 -2147483647 -2147483647 -2147483647 -2147483647 -2147483647 -2147483647 -2147483647 -2147483647 -2147483647
36 34 33 32 31 30 30 28 28 28 28 28 28 28 28 28 28 28 28 28 27 27 28 28 28 29 30 31 31 32 32 32 32 32 30 29 30 31 24 24 25 24 27 29 32 29 33 30 32 36 38 37 41 36 37 43 41 43 42 40 41 41 45 47 47 48 49 51 52 53 54 55 56 57 58 58 58 59 59 59 59 59 60 61 61 61 63 62 63 65 67 66 66 65 62 60 59 58 57 57 56 56 55 53 51 51 50 50 50 51 50 49 48 48 49 49 50 51 51 49 49 45 45 45 44 44 44 44 44 44 44 44 44 44 44 44 45 47 49 50 52 53 54 54 53 52 54 57 58 60 63 63 64 65 66 65 66 67 67 68 67 66 68 70 72 68 68 69 68 66 66 66 67 67 -2147483647 -2147483647 -2147483647 -2147483647 -2147483647 -2147483647 -2147483647 -2147483647 -2147483647 -2147483647 -2147483647 -2147483647 -2147483647 -2147483647 -2147483647 -2147483647 -2147483647 -2147483647 -2147483647 -2147483647 -2147483647 -2147483647 -2147483647 -2147483647 -2147483647 -2147483647 -2147483647 -2147483647 -2147483647 -2147483647 -2147483647 -2147483647 -2147483647 -2147483647 -2147483647 -2147483647 -2147483647 -2147483647 -2147483647 -2147483647 -2147483647 -2147483647 -2147483647 -2147483647 -2147483647 -2147483647 -2147483647 -2147483647 -2147483647 -2147483647 -2147483647 -2147483647 -2147483647 -2147483647 -2147483647 -2147483647 -2147483647 -2147483647 -2147483647 -2147483647 -2147483647 -2147483647 -2147483647 -2147483647 -2147483647 -2147483647
38 37 37 35 33 34 31 30 30 30 29 30 31 35 37 33 31 29 29 29 30 30 30 30 31 31 31 31 32 33 33 33 33 33 34 36 35 34 31 26 22 24 26 26 25 26 27 28 27 29 31 32 34 31 34 38 39 38 40 38 40 42 44 45 47 50 52 53 55 57 58 58 60 62 62 62 62 62 62 62 62 62 62 63 63 64 65 63 63 62 62 62 61 61 62 64 66 65 63 63 62 60 58 55 53 53 53 53 54 56 58 56 53 54 53 52 52 52 52 51 49 47 48 47 47 48 47 46 45 44 45 45 45 45 45 45 45 46 49 51 54 55 54 54 54 54 53 53 55 56 57 59 61 62 64 66 66 66 63 67 69 65 65 69 70 69 66 65 65 66 66 -2147483647 -2147483647 -2147483647 -2147483647 -2147483647 -2147483647 -2147483647 -2147483647 -2147483647 -2147483647 -2147483647 -2147483647 -2147483647 -2147483647 -2147483647 -2147483647 -2147483647 -2147483647 -2147483647 -2147483647 -2147483647 -2147483647 -2147483647 -2147483647 -2147483647 -2147483647 -2147483647 -2147483647 -2147483647 -2147483647 -2147483647 -2147483647 -2147483647 -2147483647 -2147483647 -2147483647 -2147483647 -2147483647 -2147483647 -2147483647 -2147483647 -2147483647 -2147483647 -2147483647 -2147483647 -2147483647 -2147483647 -2147483647 -2147483647 -2147483647 -2147483647 -2147483647 -2147483647 -2147483647 -2147483647 -2147483647 -2147483647 -2147483647 -2147483647 -2147483647 -2147483647 -2147483647 -2147483647 -2147483647 -2147483647 -2147483647 -2147483647 -2147483647 -2147483647
42 39 37 36 36 33 31 31 31 31 31 31 31 31 31 31 31 31 32 32 32 32 34 35 34 33 33 33 33 33 33 34 34 34 35 35 35 35 31 26 23 23 24 24 25 24 25 26 27 26 27 29 30 31 32 32 35 36 38 44 46 47 49 50 51 54 56 58 60 61 63 63 63 65 64 65 65 66 66 66 66 66 67 68 69 69 69 67 66 66 66 66 65 64 63 61 60 60 61 62 65 69 69 62 58 57 58 58 58 56 56 55 57 66 70 66 63 61 61 60 57 54 53 51 50 50 48 48 47 47 47 46 45 45 46 46 45 47 49 52 52 51 53 55 56 57 58 58 60 58 60 61 62 62 64 61 62 67 65 66 68 69 66 64 64 66 65 66 65 65 -2147483647 -2147483647 -2147483647 -2147483647 -2147483647 -2147483647 -2147483647 -2147483647 -2147483647 -2147483647 -2147483647 -2147483647 -2147483647 -2147483647 -2147483647 -2147483647 -2147483647 -2147483647 -2147483647 -2147483647 -2147483647 -2147483647 -2147483647 -2147483647 -2147483647 -2147483647 -2147483647 -2147483647 -2147483647 -2147483647 -2147483647 -2147483647 -2147483647 -2147483647 -2147483647 -2147483647 -2147483647 -2147483647 -2147483647 -2147483647 -2147483647 -2147483647 -2147483647 -2147483647 -2147483647 -2147483647 -2147483647 -2147483647 -2147483647 -2147483647 -2147483647 -2147483647 -2147483647 -2147483647 -2147483647 -2147483647 -2147483647 -2147483647 -2147483647 -2147483647 -2147483647 -2147483647 -2147483647 -2147483647 -2147483647 -2147483647 -2147483647 -2147483647 -2147483647 -2147483647
50 44 41 45 42 38 37 33 33 33 33 33 33 33 33 33 34 34 34 34 34 34 34 35 35 35 35 34 34 35 36 37 37 38 39 39 38 33 30 26 25 25 24 25 25 25 25 26 26 26 27 28 28 29 30 33 36 39 42 46 54 58 59 60 59 63 65 65 71 70 72 69 67 67 67 68 68 68 69 70 70 70 72 73 74 72 71 75 73 70 73 71 70 70 68 67 66 64 62 62 61 60 61 63 64 64 64 64 68 66 64 56 55 59 62 62 63 64 63 62 63 64 63 64 64 61 57 54 50 47 46 47 47 45 45 45 45 46 49 50 51 50 51 52 52 55 56 59 58 61 62 63 63 62 63 63 58 64 64 63 65 64 67 68 66 64 64 -2147483647 -2147483647 -2147483647 -2147483647 -2147483647 -2147483647 -2147483647 -2147483647 -2147483647 -2147483647 -2147483647 -2147483647 -2147483647 -2147483647 -2147483647 -2147483647 -2147483647 -2147483647 -2147483647 -2147483647 -2147483647 -2147483647 -2147483647 -2147483647 -2147483647 -2147483647 -2147483647 -2147483647 -2147483647 -2147483647 -2147483647 -2147483647 -2147483647 -2147483647 -2147483647 -2147483647 -2147483647 -2147483647 -2147483647 -2147483647 -2147483647 -2147483647 -2147483647 -2147483647 -2147483647 -2147483647 -2147483647 -2147483647 -2147483647 -2147483647 -2147483647 -2147483647 -2147483647 -2147483647 -2147483647 -2147483647 -2147483647 -2147483647 -2147483647 -2147483647 -2147483647 -2147483647 -2147483647 -2147483647 -2147483647 -2147483647 -2147483647 -2147483647 -2147483647 -2147483647 -2147483647 -2147483647 -2147483647
41 41 45 48 46 43 40 36 35 35 35 35 35 35 36 36 36 37 37 37 37 37 37 37 37 37 37 36 36 36 37 38 40 41 43 44 44 40 35 31 28 27 26 26 26 27 27 29 31 28 28 28 30 31 35 35 39 41 46 49 52 56 60 64 65 67 71 71 71 72 69 69 69 69 70 70 71 72 73 74 73 72 72 71 73 73 70 72 74 72 73 74 73 71 73 73 71 69 67 67 66 64 62 60 59 58 57 59 58 57 56 55 53 56 59 59 60 58 55 57 56 56 54 54 60 57 59 59 55 50 46 47 49 48 47 47 46 45 47 48 48 48 49 50 54 56 54 57 55 59 61 62 63 64 64 64 61 60 62 62 63 63 65 64 64 -2147483647 -2147483647 -2147483647 -2147483647 -2147483647 -2147483647 -2147483647 -2147483647 -2147483647 -2147483647 -2147483647 -2147483647 -2147483647 -2147483647 -2147483647 -2147483647 -2147483647 -2147483647 -2147483647 -2147483647 -2147483647 -2147483647 -2147483647 -2147483647 -2147483647 -2147483647 -2147483647 -2147483647 -2147483647 -2147483647 -2147483647 -2147483647 -2147483647 -2147483647 -2147483647 -2147483647 -2147483647 -2147483647 -2147483647 -2147483647 -2147483647 -2147483647 -2147483647 -2147483647 -2147483647 -2147483647 -2147483647 -2147483647 -2147483647 -2147483647 -2147483647 -2147483647 -2147483647 -2147483647 -2147483647 -2147483647 -2147483647 -2147483647 -2147483647 -2147483647 -2147483647 -2147483647 -2147483647 -2147483647 -2147483647 -2147483647 -2147483647 -2147483647 -2147483647 -2147483647 -2147483647 -2147483647 -2147483647 -2147483647 -2147483647
41 39 39 42 44 42 40 41 39 37 37 37 37 38 38 39 39 39 39 39 39 39 39 39 39 39 38 38 38 38 37 37 37 39 42 42 42 42 40 39 36 35 35 34 35 37 38 37 36 31 32 31 34 36 39 39 43 46 46 49 51 54 58 61 61 63 64 66 67 67 68 69 70 72 72 73 73 74 74 75 74 73 73 72 72 71 71 72 72 71 71 71 72 70 71 75 75 74 71 70 69 67 66 65 63 59 60 59 59 57 53 57 54 54 55 55 57 59 63 59 54 55 58 55 51 49 51 53 54 53 49 47 47 48 48 47 47 46 45 46 47 48 49 50 50 50 51 53 55 58 62 60 62 63 63 62 62 63 62 62 62 62 -2147483647 -2147483647 -2147483647 -2147483647 -2147483647 -2147483647 -2147483647 -2147483647 -2147483647 -2147483647 -2147483647 -2147483647 -2147483647 -2147483647 -2147483647 -2147483647 -2147483647 -2147483647 -2147483647 -2147483647 -2147483647 -2147483647 -2147483647 -2147483647 -2147483647 -2147483647 -2147483647 -2147483647 -2147483647 -2147483647 -2147483647 -2147483647 -2147483647 -2147483647 -2147483647 -2147483647 -2147483647 -2147483647 -2147483647 -2147483647 -2147483647 -2147483647 -2147483647 -2147483647 -2147483647 -2147483647 -2147483647 -2147483647 -2147483647 -2147483647 -2147483647 -2147483647 -2147483647 -2147483647 -2147483647 -2147483647 -2147483647 -2147483647 -2147483647 -2147483647 -2147483647 -2147483647 -2147483647 -2147483647 -2147483647 -2147483647 -2147483647 -2147483647 -2147483647 -2147483647 -2147483647 -2147483647 -2147483647 -2147483647 -2147483647 -2147483647 -2147483647 -2147483647
50 42 40 42 43 41 40 41 40 39 39 39 40 40 40 40 40 41 41 41 41 41 41 41 41 41 41 40 40 39 38 38 37 36 36 37 36 35 34 33 31 34 40 43 43 46 48 42 36 35 36 35 38 42 42 45 46 49 51 53 55 57 58 60 62 63 64 66 68 70 72 73 74 75 75 75 76 76 76 76 76 75 75 75 75 74 74 73 74 74 75 74 75 74 73 73 72 72 70 71 70 70 69 66 64 63 63 63 61 59 58 57 55 53 53 53 54 55 58 60 60 56 54 56 57 55 50 48 48 48 49 49 48 48 48 47 48 48 47 46 47 47 47 47 47 48 48 49 50 52 55 59 63 66 65 64 64 61 61 61 -2147483647 -2147483647 -2147483647 -2147483647 -2147483647 -2147483647 -2147483647 -2147483647 -2147483647 -2147483647 -2147483647 -2147483647 -2147483647 -2147483647 -2147483647 -2147483647 -2147483647 -2147483647 -2147483647 -2147483647 -2147483647 -2147483647 -2147483647 -2147483647 -2147483647 -2147483647 -2147483647 -2147483647 -2147483647 -2147483647 -2147483647 -2147483647 -2147483647 -2147483647 -2147483647 -2147483647 -2147483647 -2147483647 -2147483647 -2147483647 -2147483647 -2147483647 -2147483647 -2147483647 -2147483647 -2147483647 -2147483647 -2147483647 -2147483647 -2147483647 -2147483647 -2147483647 -2147483647 -2147483647 -2147483647 -2147483647 -2147483647 -2147483647 -2147483647 -2147483647 -2147483647 -2147483647 -2147483647 -2147483647 -2147483647 -2147483647 -2147483647 -2147483647 -2147483647 -2147483647 -2147483647 -2147483647 -2147483647 -2147483647 -2147483647 -2147483647 -2147483647 -2147483647 -2147483647 -2147483647
47 50 44 42 43 43 42 42 42 42 42 41 41 41 41 41 42 42 42 43 43 44 44 44 44 43 43 42 42 41 41 40 39 37 36 35 35 34 33 33 32 31 32 32 34 35 37 40 39 40 41 39 40 41 45 48 50 52 54 56 58 60 62 64 65 67 69 70 71 73 73 74 75 75 77 78 78 78 78 78 78 79 78 77 77 77 76 77 76 76 76 77 79 81 79 77 79 78 76 74 73 72 71 70 69 68 68 67 65 63 61 59 57 57 55 54 55 55 55 57 61 62 59 56 54 55 56 50 49 48 49 49 50 49 49 48 48 49 47 -2147483647 -2147483647 -2147483647 -2147483647 -2147483647 -2147483647 -2147483647 -2147483647 -2147483647 -2147483647 50 51 53 54 56 60 59 59 60 -2147483647 -2147483647 -2147483647 -2147483647 -2147483647 -2147483647 -2147483647 -2147483647 -2147483647 -2147483647 -2147483647 -2147483647 -2147483647 -2147483647 -2147483647 -2147483647 -2147483647 -2147483647 -2147483647 -2147483647 -2147483647 -2147483647 -2147483647 -2147483647 -2147483647 -2147483647 -2147483647 -2147483647 -2147483647 -2147483647 -2147483647 -2147483647 -2147483647 -2147483647 -2147483647 -2147483647 -2147483647 -2147483647 -2147483647 -2147483647 -2147483647 -2147483647 -2147483647 -2147483647 -2147483647 -2147483647 -2147483647 -2147483647 -2147483647 -2147483647 -2147483647 -2147483647 -2147483647 -2147483647 -2147483647 -2147483647 -2147483647 -2147483647 -2147483647 -2147483647 -2147483647 -2147483647 -2147483647 -2147483647 -2147483647 -2147483647 -2147483647 -2147483647 -2147483647 -2147483647 -2147483647 -2147483647 -2147483647 -2147483647 -2147483647 -2147483647 -2147483647 -2147483647 -2147483647 -2147483647 -2147483647 -2147483647
42 44 46 47 45 45 45 45 44 45 46 44 43 43 43 43 43 44 44 45 45 46 46 46 46 46 45 45 45 44 43 43 42 40 40 38 38 37 35 34 34 33 33 34 37 41 43 45 44 45 47 44 45 47 49 53 54 58 59 61 62 63 65 67 69 70 72 73 75 76 77 78 81 82 82 82 81 83 83 82 83 82 81 80 82 79 79 82 82 83 83 84 85 85 86 85 84 81 81 79 78 77 76 74 73 72 71 70 69 67 65 64 63 61 61 58 55 55 55 56 57 60 61 60 60 56 54 52 52 50 50 50 49 50 50 50 49 -2147483647 -2147483647 -2147483647 -2147483647 -2147483647 -2147483647 -2147483647 -2147483647 -2147483647 -2147483647 -2147483647 -2147483647 -2147483647 -2147483647 -2147483647 -2147483647 -2147483647 -2147483647 -2147483647 -2147483647 -2147483647 -2147483647 -2147483647 -2147483647 -2147483647 -2147483647 -2147483647 -2147483647 -2147483647 -2147483647 -2147483647 -2147483647 -2147483647 -2147483647 -2147483647 -2147483647 -2147483647 -2147483647 -2147483647 -2147483647 -2147483647 -2147483647 -2147483647 -2147483647 -2147483647 -2147483647 -2147483647 -2147483647 -2147483647 -2147483647 -2147483647 -2147483647 -2147483647 -2147483647 -2147483647 -2147483647 -2147483647 -2147483647 -2147483647 -2147483647 -2147483647 -2147483647 -2147483647 -2147483647 -2147483647 -2147483647 -2147483647 -2147483647 -2147483647 -2147483647 -2147483647 -2147483647 -2147483647 -2147483647 -2147483647 -2147483647 -2147483647 -2147483647 -2147483647 -2147483647 -2147483647 -2147483647 -2147483647 -2147483647 -2147483647 -2147483647 -2147483647 -2147483647 -2147483647 -2147483647 -2147483647 -2147483647 -2147483647 -2147483647 -2147483647 -2147483647 -2147483647 -2147483647 -2147483647 -2147483647 -2147483647 -2147483647 -2147483647
43 43 46 50 51 48 48 47 47 46 46 46 45 45 45 46 46 47 47 48 48 48 48 48 48 48 47 47 47 46 45 45 43 43 42 41 39 38 36 36 36 37 40 42 43 46 49 50 50 50 51 53 51 53 54 57 57 61 61 63 66 66 68 69 70 72 73 75 76 78 79 83 85 85 90 89 88 85 86 88 88 88 89 89 90 90 87 84 82 84 83 86 87 89 87 89 88 85 84 84 85 83 81 78 77 75 74 73 72 70 69 68 68 67 64 62 59 57 58 57 55 56 59 60 62 60 59 56 56 55 53 52 52 51 51 51 -2147483647 -2147483647 -2147483647 -2147483647 -2147483647 -2147483647 -2147483647 -2147483647 -2147483647 -2147483647 -2147483647 -2147483647 -2147483647 -2147483647 -2147483647 -2147483647 -2147483647 -2147483647 -2147483647 -2147483647 -2147483647 -2147483647 -2147483647 -2147483647 -2147483647 -2147483647 -2147483647 -2147483647 -2147483647 -2147483647 -2147483647 -2147483647 -2147483647 -2147483647 -2147483647 -2147483647 -2147483647 -2147483647 -2147483647 -2147483647 -2147483647 -2147483647 -2147483647 -2147483647 -2147483647 -2147483647 -2147483647 -2147483647 -2147483647 -2147483647 -2147483647 -2147483647 -2147483647 -2147483647 -2147483647 -2147483647 -2147483647 -2147483647 -2147483647 -2147483647 -2147483647 -2147483647 -2147483647 -2147483647 -2147483647 -2147483647 -2147483647 -2147483647 -2147483647 -2147483647 -2147483647 -2147483647 -2147483647 -2147483647 -2147483647 -2147483647 -2147483647 -2147483647 -2147483647 -2147483647 -2147483647 -2147483647 -2147483647 -2147483647 -2147483647 -2147483647 -2147483647 -2147483647 -2147483647 -2147483647 -2147483647 -2147483647 -2147483647 -2147483647 -2147483647 -2147483647 -2147483647 -2147483647 -2147483647 -2147483647 -2147483647 -2147483647 -2147483647 -2147483647
44 48 47 49 51 52 51 50 50 50 49 48 48 48 49 51 51 51 50 49 50 49 49 50 50 50 49 49 49 48 47 47 46 45 44 42 40 39 38 37 38 39 43 43 45 46 46 45 48 50 47 53 51 59 55 60 60 62 65 66 67 69 71 71 73 74 74 75 75 78 79 84 84 87 91 95 93 89 89 90 91 91 94 94 93 94 93 96 94 94 95 91 88 89 91 89 91 93 96 94 89 86 85 83 82 80 77 76 75 74 72 71 71 69 68 65 63 60 58 57 57 59 59 59 59 60 60 59 58 58 57 57 55 54 53 52 -2147483647 -2147483647 -2147483647 -2147483647 -2147483647 -2147483647 -2147483647 -2147483647 -2147483647 -2147483647 -2147483647 -2147483647 -2147483647 -2147483647 -2147483647 -2147483647 -2147483647 -2147483647 -2147483647 -2147483647 -2147483647 -2147483647 -2147483647 -2147483647 -2147483647 -2147483647 -2147483647 -2147483647 -2147483647 -2147483647 -2147483647 -2147483647 -2147483647 -2147483647 -2147483647 -2147483647 -2147483647 -2147483647 -2147483647 -2147483647 -2147483647 -2147483647 -2147483647 -2147483647 -2147483647 -2147483647 -2147483647 -2147483647 -2147483647 -2147483647 -2147483647 -2147483647 -2147483647 -2147483647 -2147483647 -2147483647 -2147483647 -2147483647 -2147483647 -2147483647 -2147483647 -2147483647 -2147483647 -2147483647 -2147483647 -2147483647 -2147483647 -2147483647 -2147483647 -2147483647 -2147483647 -2147483647 -2147483647 -2147483647 -2147483647 -2147483647 -2147483647 -2147483647 -2147483647 -2147483647 -2147483647 -2147483647 -2147483647 -2147483647 -2147483647 -2147483647 -2147483647 -2147483647 -2147483647 -2147483647 -2147483647 -2147483647 -2147483647 -2147483647 -2147483647 -2147483647 -2147483647 -2147483647 -2147483647 -2147483647 -2147483647 -2147483647 -2147483647 -2147483647
46 47 48 49 50 51 53 55 55 52 53 52 50 52 53 52 53 52 51 50 51 51 51 51 51 51 52 51 51 51 50 50 50 50 50 48 47 46 44 41 43 45 43 42 44 44 44 41 42 42 45 47 48 51 53 56 60 64 68 71 73 74 74 74 74 75 75 75 76 77 79 82 83 89 96 97 95 93 95 93 91 92 95 97 97 99 100 101 102 105 107 107 103 101 107 94 94 98 91 95 96 96 94 90 86 84 82 80 77 76 76 75 74 71 70 68 66 65 62 59 58 59 59 59 60 58 59 59 60 60 60 59 58 57 55 -2147483647 -2147483647 -2147483647 -2147483647 -2147483647 -2147483647 -2147483647 -2147483647 -2147483647 -2147483647 -2147483647 -2147483647 -2147483647 -2147483647 -2147483647 -2147483647 -2147483647 -2147483647 -2147483647 -2147483647 -2147483647 -2147483647 -2147483647 -2147483647 -2147483647 -2147483647 -2147483647 -2147483647 -2147483647 -2147483647 -2147483647 -2147483647 -2147483647 -2147483647 -2147483647 -2147483647 -2147483647 -2147483647 -2147483647 -2147483647 -2147483647 -2147483647 -2147483647 -2147483647 -2147483647 -2147483647 -2147483647 -2147483647 -2147483647 -2147483647 -2147483647 -2147483647 -2147483647 -2147483647 -2147483647 -2147483647 -2147483647 -2147483647 -2147483647 -2147483647 -2147483647 -2147483647 -2147483647 -2147483647 -2147483647 -2147483647 -2147483647 -2147483647 -2147483647 -2147483647 -2147483647 -2147483647 -2147483647 -2147483647 -2147483647 -2147483647 -2147483647 -2147483647 -2147483647 -2147483647 -2147483647 -2147483647 -2147483647 -2147483647 -2147483647 -2147483647 -2147483647 -2147483647 -2147483647 -2147483647 -2147483647 -2147483647 -2147483647 -2147483647 -2147483647 -2147483647 -2147483647 -2147483647 -2147483647 -2147483647 -2147483647 -2147483647 -2147483647 -2147483647 -2147483647
48 49 50 51 52 53 55 55 56 56 57 57 54 53 54 54 55 55 54 55 55 54 55 54 54 54 53 53 53 53 53 52 52 52 51 48 47 45 43 41 41 41 39 41 42 42 41 41 42 44 44 46 48 51 54 58 62 67 71 74 75 71 71 71 71 71 73 74 78 79 80 82 83 87 93 96 94 93 92 92 94 95 97 98 99 98 101 104 108 111 114 117 120 121 120 116 114 113 107 105 99 98 95 93 91 89 87 84 82 79 77 76 75 74 72 70 68 65 62 60 59 58 57 57 57 58 59 59 61 61 60 61 60 59 58 57 57 -2147483647 -2147483647 -2147483647 -2147483647 -2147483647 -2147483647 -2147483647 -2147483647 -2147483647 -2147483647 -2147483647 -2147483647 -2147483647 -2147483647 -2147483647 -2147483647 -2147483647 -2147483647 -2147483647 -2147483647 -2147483647 -2147483647 -2147483647 -2147483647 -2147483647 -2147483647 -2147483647 -2147483647 -2147483647 -2147483647 -2147483647 -2147483647 -2147483647 -2147483647 -2147483647 -2147483647 -2147483647 -2147483647 -2147483647 -2147483647 -2147483647 -2147483647 -2147483647 -2147483647 -2147483647 -2147483647 -2147483647 -2147483647 -2147483647 -2147483647 -2147483647 -2147483647 -2147483647 -2147483647 -2147483647 -2147483647 -2147483647 -2147483647 -2147483647 -2147483647 -2147483647 -2147483647 -2147483647 -2147483647 -2147483647 -2147483647 -2147483647 -2147483647 -2147483647 -2147483647 -2147483647 -2147483647 -2147483647 -2147483647 -2147483647 -2147483647 -2147483647 -2147483647 -2147483647 -2147483647 -2147483647 -2147483647 -2147483647 -2147483647 -2147483647 -2147483647 -2147483647 -2147483647 -2147483647 -2147483647 -2147483647 -2147483647 -2147483647 -2147483647 -2147483647 -2147483647 -2147483647 -2147483647 -2147483647 -2147483647 -2147483647 -2147483647 -2147483647
52 54 53 53 54 55 57 59 61 63 65 65 64 63 62 61 60 60 59 58 58 57 57 56 56 56 55 55 55 54 53 52 51 50 49 48 47 45 43 42 42 41 40 42 43 44 44 43 43 43 45 45 49 51 56 60 63 68 71 72 71 66 -2147483647 69 73 75 72 74 76 81 80 82 82 87 92 95 98 97 96 93 93 92 93 -2147483647 -2147483647 -2147483647 -2147483647 -2147483647 -2147483647 -2147483647 113 118 121 121 122 122 119 118 117 114 110 107 104 100 97 93 91 88 85 82 80 78 76 75 73 72 69 67 65 -2147483647 -2147483647 -2147483647 -2147483647 -2147483647 -2147483647 -2147483647 -2147483647 58 59 59 59 60 60 61 61 60 58 -2147483647 -2147483647 -2147483647 -2147483647 -2147483647 -2147483647 -2147483647 -2147483647 -2147483647 -2147483647 -2147483647 -2147483647 -2147483647 -2147483647 -2147483647 -2147483647 -2147483647 -2147483647 -2147483647 -2147483647 -2147483647 -2147483647 -2147483647 -2147483647 -2147483647 -2147483647 -2147483647 -2147483647 -2147483647 -2147483647 -2147483647 -2147483647 -2147483647 -2147483647 -2147483647 -2147483647 -2147483647 -2147483647 -2147483647 -2147483647 -2147483647 -2147483647 -2147483647 -2147483647 -2147483647 -2147483647 -2147483647 -2147483647 -2147483647 -2147483647 -2147483647 -2147483647 -2147483647 -2147483647 -2147483647 -2147483647 -2147483647 -2147483647 -2147483647 -2147483647 -2147483647 -2147483647 -2147483647 -2147483647 -2147483647 -2147483647 -2147483647 -2147483647 -2147483647 -2147483647 -2147483647 -2147483647 -2147483647 -2147483647 -2147483647 -2147483647 -2147483647 -2147483647 -2147483647 -2147483647 -2147483647 -2147483647 -2147483647 -2147483647 -2147483647 -2147483647 -2147483647 -2147483647 -2147483647 -2147483647 -2147483647 -2147483647 -2147483647 -2147483647 -2147483647 -2147483647 -2147483647 -2147483647 -2147483647 -2147483647 -2147483647 -2147483647 -2147483647
61 56 55 55 55 57 58 60 62 64 65 66 64 64 64 63 62 61 60 60 60 59 59 58 58 58 57 57 57 56 55 54 52 52 51 50 48 47 46 45 43 41 41 43 44 45 45 43 43 43 44 45 48 49 54 59 63 65 67 68 -2147483647 -2147483647 -2147483647 -2147483647 -2147483647 -2147483647 -2147483647 -2147483647 80 81 80 85 85 85 91 94 98 100 100 98 97 95 -2147483647 -2147483647 -2147483647 -2147483647 -2147483647 -2147483647 -2147483647 -2147483647 -2147483647 -2147483647 -2147483647 -2147483647 -2147483647 -2147483647 -2147483647 110 113 111 112 108 106 103 100 97 94 92 89 87 84 81 79 77 75 73 71 70 68 -2147483647 -2147483647 -2147483647 -2147483647 -2147483647 -2147483647 -2147483647 -2147483647 -2147483647 -2147483647 -2147483647 -2147483647 -2147483647 -2147483647 60 61 60 -2147483647 -2147483647 -2147483647 -2147483647 -2147483647 -2147483647 -2147483647 -2147483647 -2147483647 -2147483647 -2147483647 -2147483647 -2147483647 -2147483647 -2147483647 -2147483647 -2147483647 -2147483647 -2147483647 -2147483647 -2147483647 -2147483647 -2147483647 -2147483647 -2147483647 -2147483647 -2147483647 -2147483647 -2147483647 -2147483647 -2147483647 -2147483647 -2147483647 -2147483647 -2147483647 -2147483647 -2147483647 -2147483647 -2147483647 -2147483647 -2147483647 -2147483647 -2147483647 -2147483647 -2147483647 -2147483647 -2147483647 -2147483647 -2147483647 -2147483647 -2147483647 -2147483647 -2147483647 -2147483647 -2147483647 -2147483647 -2147483647 -2147483647 -2147483647 -2147483647 -2147483647 -2147483647 -2147483647 -2147483647 -2147483647 -2147483647 -2147483647 -2147483647 -2147483647 -2147483647 -2147483647 -2147483647 -2147483647 -2147483647 -2147483647 -2147483647 -2147483647 -2147483647 -2147483647 -2147483647 -2147483647 -2147483647 -2147483647 -2147483647 -2147483647 -2147483647 -2147483647 -2147483647 -2147483647 -2147483647 -2147483647 -2147483647 -2147483647 -2147483647 -2147483647 -2147483647 -2147483647 -2147483647 -2147483647 -2147483647 -2147483647 -2147483647 -2147483647 -2147483647
55 54 55 55 58 58 59 61 63 65 66 66 65 65 65 64 63 63 62 62 61 60 60 59 59 59 59 59 58 58 57 56 55 53 53 51 49 48 47 46 44 43 43 45 46 47 46 45 45 44 46 46 -2147483647 -2147483647 -2147483647 -2147483647 -2147483647 -2147483647 -2147483647 -2147483647 -2147483647 -2147483647 -2147483647 -2147483647 -2147483647 -2147483647 -2147483647 -2147483647 -2147483647 -2147483647 -2147483647 -2147483647 -2147483647 -2147483647 -2147483647 -2147483647 -2147483647 98 100 101 100 99 -2147483647 -2147483647 -2147483647 -2147483647 -2147483647 -2147483647 -2147483647 -2147483647 -2147483647 -2147483647 -2147483647 -2147483647 -2147483647 -2147483647 -2147483647 -2147483647 -2147483647 -2147483647 -2147483647 -2147483647 102 104 100 98 97 93 91 90 88 85 83 80 78 76 74 72 -2147483647 -2147483647 -2147483647 -2147483647 -2147483647 -2147483647 -2147483647 -2147483647 -2147483647 -2147483647 -2147483647 -2147483647 -2147483647 -2147483647 -2147483647 -2147483647 -2147483647 -2147483647 -2147483647 -2147483647 -2147483647 -2147483647 -2147483647 -2147483647 -2147483647 -2147483647 -2147483647 -2147483647 -2147483647 -2147483647 -2147483647 -2147483647 -2147483647 -2147483647 -2147483647 -2147483647 -2147483647 -2147483647 -2147483647 -2147483647 -2147483647 -2147483647 -2147483647 -2147483647 -2147483647 -2147483647 -2147483647 -2147483647 -2147483647 -2147483647 -2147483647 -2147483647 -2147483647 -2147483647 -2147483647 -2147483647 -2147483647 -2147483647 -2147483647 -2147483647 -2147483647 -2147483647 -2147483647 -2147483647 -2147483647 -2147483647 -2147483647 -2147483647 -2147483647 -2147483647 -2147483647 -2147483647 -2147483647 -2147483647 -2147483647 -2147483647 -2147483647 -2147483647 -2147483647 -2147483647 -2147483647 -2147483647 -2147483647 -2147483647 -2147483647 -2147483647 -2147483647 -2147483647 -2147483647 -2147483647 -2147483647 -2147483647 -2147483647 -2147483647 -2147483647 -2147483647 -2147483647 -2147483647 -2147483647 -2147483647 -2147483647 -2147483647 -2147483647 -2147483647 -2147483647 -2147483647 -2147483647 -2147483647 -2147483647 -2147483647 -2147483647 -2147483647 -2147483647 -2147483647 -2147483647 -2147483647 -2147483647 -2147483647 -2147483647 -2147483647 -2147483647 -2147483647
56 57 57 57 59 60 60 62 63 65 66 65 66 66 66 65 65 64 64 63 62 62 62 61 61 60 60 60 59 59 58 57 56 55 54 53 51 49 48 47 46 44 45 45 45 46 48 49 49 48 47 -2147483647 -2147483647 -2147483647 -2147483647 -2147483647 -2147483647 -2147483647 -2147483647 -2147483647 -2147483647 -2147483647 -2147483647 -2147483647 -2147483647 -2147483647 -2147483647 -2147483647 -2147483647 -2147483647 -2147483647 -2147483647 -2147483647 -2147483647 -2147483647 -2147483647 -2147483647 -2147483647 -2147483647 -2147483647 -2147483647 -2147483647 -2147483647 -2147483647 -2147483647 -2147483647 -2147483647 -2147483647 -2147483647 -2147483647 -2147483647 -2147483647 -2147483647 -2147483647 -2147483647 -2147483647 -2147483647 -2147483647 -2147483647 -2147483647 -2147483647 -2147483647 -2147483647 -2147483647 -2147483647 -2147483647 96 96 95 92 89 88 86 84 82 79 77 -2147483647 -2147483647 -2147483647 -2147483647 -2147483647 -2147483647 -2147483647 -2147483647 -2147483647 -2147483647 -2147483647 -2147483647 -2147483647 -2147483647 -2147483647 -2147483647 -2147483647 -2147483647 -2147483647 -2147483647 -2147483647 -2147483647 -2147483647 -2147483647 -2147483647 -2147483647 -2147483647 -2147483647 -2147483647 -2147483647 -2147483647 -2147483647 -2147483647 -2147483647 -2147483647 -2147483647 -2147483647 -2147483647 -2147483647 -2147483647 -2147483647 -2147483647 -2147483647 -2147483647 -2147483647 -2147483647 -2147483647 -2147483647 -2147483647 -2147483647 -2147483647 -2147483647 -2147483647 -2147483647 -2147483647 -2147483647 -2147483647 -2147483647 -2147483647 -2147483647 -2147483647 -2147483647 -2147483647 -2147483647 -2147483647 -2147483647 -2147483647 -2147483647 -2147483647 -2147483647 -2147483647 -2147483647 -2147483647 -2147483647 -2147483647 -2147483647 -2147483647 -2147483647 -2147483647 -2147483647 -2147483647 -2147483647 -2147483647 -2147483647 -2147483647 -2147483647 -2147483647 -2147483647 -2147483647 -2147483647 -2147483647 -2147483647 -2147483647 -2147483647 -2147483647 -2147483647 -2147483647 -2147483647 -2147483647 -2147483647 -2147483647 -2147483647 -2147483647 -2147483647 -2147483647 -2147483647 -2147483647 -2147483647 -2147483647 -2147483647 -2147483647 -2147483647 -2147483647 -2147483647 -2147483647 -2147483647 -2147483647 -2147483647 -2147483647 -2147483647 -2147483647 -2147483647 -2147483647
60 60 59 60 61 61 61 62 64 65 66 66 66 66 66 66 66 65 65 64 63 63 63 62 62 61 61 61 60 60 58 58 57 56 55 54 53 51 50 49 48 47 47 47 47 48 49 49 49 50 50 49 -2147483647 -2147483647 -2147483647 -2147483647 -2147483647 -2147483647 -2147483647 -2147483647 -2147483647 -2147483647 -2147483647 -2147483647 -2147483647 -2147483647 -2147483647 -2147483647 -2147483647 -2147483647 -2147483647 -2147483647 -2147483647 -2147483647 -2147483647 -2147483647 -2147483647 -2147483647 -2147483647 -2147483647 -2147483647 -2147483647 -2147483647 -2147483647 -2147483647 -2147483647 -2147483647 -2147483647 -2147483647 -2147483647 -2147483647 -2147483647 -2147483647 -2147483647 -2147483647 -2147483647 -2147483647 -2147483647 -2147483647 -2147483647 -2147483647 -2147483647 -2147483647 -2147483647 -2147483647 -2147483647 -2147483647 -2147483647 93 93 91 88 87 86 85 83 81 -2147483647 -2147483647 -2147483647 -2147483647 -2147483647 -2147483647 -2147483647 -2147483647 -2147483647 -2147483647 -2147483647 -2147483647 -2147483647 -2147483647 -2147483647 -2147483647 -2147483647 -2147483647 -2147483647 -2147483647 -2147483647 -2147483647 -2147483647 -2147483647 -2147483647 -2147483647 -2147483647 -2147483647 -2147483647 -2147483647 -2147483647 -2147483647 -2147483647 -2147483647 -2147483647 -2147483647 -2147483647 -2147483647 -2147483647 -2147483647 -2147483647 -2147483647 -2147483647 -2147483647 -2147483647 -2147483647 -2147483647 -2147483647 -2147483647 -2147483647 -2147483647 -2147483647 -2147483647 -2147483647 -2147483647 -2147483647 -2147483647 -2147483647 -2147483647 -2147483647 -2147483647 -2147483647 -2147483647 -2147483647 -2147483647 -2147483647 -2147483647 -2147483647 -2147483647 -2147483647 -2147483647 -2147483647 -2147483647 -2147483647 -2147483647 -2147483647 -2147483647 -2147483647 -2147483647 -2147483647 -2147483647 -2147483647 -2147483647 -2147483647 -2147483647 -2147483647 -2147483647 -2147483647 -2147483647 -2147483647 -2147483647 -2147483647 -2147483647 -2147483647 -2147483647 -2147483647 -2147483647 -2147483647 -2147483647 -2147483647 -2147483647 -2147483647 -2147483647 -2147483647 -2147483647 -2147483647 -2147483647 -2147483647 -2147483647 -2147483647 -2147483647 -2147483647 -2147483647 -2147483647 -2147483647 -2147483647 -2147483647 -2147483647 -2147483647 -2147483647 -2147483647 -2147483647 -2147483647
61 61 61 62 62 63 63 62 63 64 65 65 65 66 66 67 66 66 66 65 64 64 63 63 63 62 62 61 61 60 60 59 58 57 56 55 54 54 53 51 50 48 48 48 48 49 49 48 -2147483647 -2147483647 -2147483647 -2147483647 -2147483647 -2147483647 -2147483647 -2147483647 -2147483647 -2147483647 -2147483647 -2147483647 -2147483647 -2147483647 -2147483647 -2147483647 -2147483647 -2147483647 -2147483647 -2147483647 -2147483647 -2147483647 -2147483647 -2147483647 -2147483647 -2147483647 -2147483647 -2147483647 -2147483647 -2147483647 -2147483647 -2147483647 -2147483647 -2147483647 -2147483647 -2147483647 -2147483647 -2147483647 -2147483647 -2147483647 -2147483647 -2147483647 -2147483647 -2147483647 -2147483647 -2147483647 -2147483647 -2147483647 -2147483647 -2147483647 -2147483647 -2147483647 -2147483647 -2147483647 -2147483647 -2147483647 -2147483647 -2147483647 -2147483647 -2147483647 -2147483647 -2147483647 -2147483647 -2147483647 -2147483647 -2147483647 -2147483647 -2147483647 83 -2147483647 -2147483647 -2147483647 -2147483647 -2147483647 -2147483647 -2147483647 -2147483647 -2147483647 -2147483647 -2147483647 -2147483647 -2147483647 -2147483647 -2147483647 -2147483647 -2147483647 -2147483647 -2147483647 -2147483647 -2147483647 -2147483647 -2147483647 -2147483647 -2147483647 -2147483647 -2147483647 -2147483647 -2147483647 -2147483647 -2147483647 -2147483647 -2147483647 -2147483647 -2147483647 -2147483647 -2147483647 -2147483647 -2147483647 -2147483647 -2147483647 -2147483647 -2147483647 -2147483647 -2147483647 -2147483647 -2147483647 -2147483647 -2147483647 -2147483647 -2147483647 -2147483647 -2147483647 -2147483647 -2147483647 -2147483647 -2147483647 -2147483647 -2147483647 -2147483647 -2147483647 -2147483647 -2147483647 -2147483647 -2147483647 -2147483647 -2147483647 -2147483647 -2147483647 -2147483647 -2147483647 -2147483647 -2147483647 -2147483647 -2147483647 -2147483647 -2147483647 -2147483647 -2147483647 -2147483647 -2147483647 -2147483647 -2147483647 -2147483647 -2147483647 -2147483647 -2147483647 -2147483647 -2147483647 -2147483647 -2147483647 -2147483647 -2147483647 -2147483647 -2147483647 -2147483647 -2147483647 -2147483647 -2147483647 -2147483647 -2147483647 -2147483647 -2147483647 -2147483647 -2147483647 -2147483647 -2147483647 -2147483647 -2147483647 -2147483647 -2147483647 -2147483647 -2147483647 -2147483647 -2147483647 -2147483647 -2147483647 -2147483647 -2147483647 -2147483647 -2147483647 -2147483647 -2147483647
61 62 61 61 61 63 63 62 63 64 65 66 65 65 66 67 67 66 66 65 65 64 64 63 63 63 63 63 62 61 60 59 59 58 57 56 55 54 53 53 52 50 48 48 49 50 48 -2147483647 -2147483647 -2147483647 -2147483647 -2147483647 -2147483647 -2147483647 -2147483647 -2147483647 -2147483647 -2147483647 -2147483647 -2147483647 -2147483647 -2147483647 -2147483647 -2147483647 -2147483647 -2147483647 -2147483647 -2147483647 -2147483647 -2147483647 -2147483647 -2147483647 -2147483647 -2147483647 -2147483647 -2147483647 -2147483647 -2147483647 -2147483647 -2147483647 -2147483647 -2147483647 -2147483647 -2147483647 -2147483647 -2147483647 -2147483647 -2147483647 -2147483647 -2147483647 -2147483647 -2147483647 -2147483647 -2147483647 -2147483647 -2147483647 -2147483647 -2147483647 -2147483647 -2147483647 -2147483647 -2147483647 -2147483647 -2147483647 -2147483647 -2147483647 -2147483647 -2147483647 -2147483647 -2147483647 -2147483647 -2147483647 -2147483647 -2147483647 -2147483647 -2147483647 -2147483647 -2147483647 -2147483647 -2147483647 -2147483647 -2147483647 -2147483647 -2147483647 -2147483647 -2147483647 -2147483647 -2147483647 -2147483647 -2147483647 -2147483647 -2147483647 -2147483647 -2147483647 -2147483647 -2147483647 -2147483647 -2147483647 -2147483647 -2147483647 -2147483647 -2147483647 -2147483647 -2147483647 -2147483647 -2147483647 -2147483647 -2147483647 -2147483647 -2147483647 -2147483647 -2147483647 -2147483647 -2147483647 -2147483647 -2147483647 -2147483647 -2147483647 -2147483647 -2147483647 -2147483647 -2147483647 -2147483647 -2147483647 -2147483647 -2147483647 -2147483647 -2147483647 -2147483647 -2147483647 -2147483647 -2147483647 -2147483647 -2147483647 -2147483647 -2147483647 -2147483647 -2147483647 -2147483647 -2147483647 -2147483647 -2147483647 -2147483647 -2147483647 -2147483647 -2147483647 -2147483647 -2147483647 -2147483647 -2147483647 -2147483647 -2147483647 -2147483647 -2147483647 -2147483647 -2147483647 -2147483647 -2147483647 -2147483647 -2147483647 -2147483647 -2147483647 -2147483647 -2147483647 -2147483647 -2147483647 -2147483647 -2147483647 -2147483647 -2147483647 -2147483647 -2147483647 -2147483647 -2147483647 -2147483647 -2147483647 -2147483647 -2147483647 -2147483647 -2147483647 -2147483647 -2147483647 -2147483647 -2147483647 -2147483647 -2147483647 -2147483647 -2147483647 -2147483647 -2147483647 -2147483647 -2147483647 -2147483647 -2147483647 -2147483647 -2147483647 -2147483647 -2147483647 -2147483647 -2147483647
60 60 61 60 61 61 63 63 63 65 66 66 66 65 66 66 66 66 66 66 65 66 66 65 64 65 65 64 64 63 63 61 59 58 58 57 57 56 55 55 54 53 52 51 50 51 51 -2147483647 -2147483647 -2147483647 -2147483647 -2147483647 -2147483647 -2147483647 -2147483647 -2147483647 -2147483647 -2147483647 -2147483647 -2147483647 -2147483647 -2147483647 -2147483647 -2147483647 -2147483647 -2147483647 -2147483647 -2147483647 -2147483647 -2147483647 -2147483647 -2147483647 -2147483647 -2147483647 -2147483647 -2147483647 -2147483647 -2147483647 -2147483647 -2147483647 -2147483647 -2147483647 -2147483647 -2147483647 -2147483647 -2147483647 -2147483647 -2147483647 -2147483647 -2147483647 -2147483647 -2147483647 -2147483647 -2147483647 -2147483647 -2147483647 -2147483647 -2147483647 -2147483647 -2147483647 -2147483647 -2147483647 -2147483647 -2147483647 -2147483647 -2147483647 -2147483647 -2147483647 -2147483647 -2147483647 -2147483647 -2147483647 -2147483647 -2147483647 -2147483647 -2147483647 -2147483647 -2147483647 -2147483647 -2147483647 -2147483647 -2147483647 -2147483647 -2147483647 -2147483647 -2147483647 -2147483647 -2147483647 -2147483647 -2147483647 -2147483647 -2147483647 -2147483647 -2147483647 -2147483647 -2147483647 -2147483647 -2147483647 -2147483647 -2147483647 -2147483647 -2147483647 -2147483647 -2147483647 -2147483647 -2147483647 -2147483647 -2147483647 -2147483647 -2147483647 -2147483647 -2147483647 -2147483647 -2147483647 -2147483647 -2147483647 -2147483647 -2147483647 -2147483647 -2147483647 -2147483647 -2147483647 -2147483647 -2147483647 -2147483647 -2147483647 -2147483647 -2147483647 -2147483647 -2147483647 -2147483647 -2147483647 -2147483647 -2147483647 -2147483647 -2147483647 -2147483647 -2147483647 -2147483647 -2147483647 -2147483647 -2147483647 -2147483647 -2147483647 -2147483647 -2147483647 -2147483647 -2147483647 -2147483647 -2147483647 -2147483647 -2147483647 -2147483647 -2147483647 -2147483647 -2147483647 -2147483647 -2147483647 -2147483647 -2147483647 -2147483647 -2147483647 -2147483647 -2147483647 -2147483647 -2147483647 -2147483647 -2147483647 -2147483647 -2147483647 -2147483647 -2147483647 -2147483647 -2147483647 -2147483647 -2147483647 -2147483647 -2147483647 -2147483647 -2147483647 -2147483647 -2147483647 -2147483647 -2147483647 -2147483647 -2147483647 -2147483647 -2147483647 -2147483647 -2147483647 -2147483647 -2147483647 -2147483647 -2147483647 -2147483647 -2147483647 -2147483647 -2147483647 -2147483647 -2147483647
61 61 60 59 59 59 60 62 63 64 65 66 67 67 66 66 66 66 66 66 65 66 66 66 65 66 66 65 65 64 64 63 61 59 58 57 56 56 56 56 57 55 53 53 52 52 -2147483647 -2147483647 -2147483647 -2147483647 -2147483647 -2147483647 -2147483647 -2147483647 -2147483647 -2147483647 -2147483647 -2147483647 -2147483647 -2147483647 -2147483647 -2147483647 -2147483647 -2147483647 -2147483647 -2147483647 -2147483647 -2147483647 -2147483647 -2147483647 -2147483647 -2147483647 -2147483647 -2147483647 -2147483647 -2147483647 -2147483647 -2147483647 -2147483647 -2147483647 -2147483647 -2147483647 -2147483647 -2147483647 -2147483647 -2147483647 -2147483647 -2147483647 -2147483647 -2147483647 -2147483647 -2147483647 -2147483647 -2147483647 -2147483647 -2147483647 -2147483647 -2147483647 -2147483647 -2147483647 -2147483647 -2147483647 -2147483647 -2147483647 -2147483647 -2147483647 -2147483647 -2147483647 -2147483647 -2147483647 -2147483647 -2147483647 -2147483647 -2147483647 -2147483647 -2147483647 -2147483647 -2147483647 -2147483647 -2147483647 -2147483647 -2147483647 -2147483647 -2147483647 -2147483647 -2147483647 -2147483647 -2147483647 -2147483647 -2147483647 -2147483647 -2147483647 -2147483647 -2147483647 -2147483647 -2147483647 -2147483647 -2147483647 -2147483647 -2147483647 -2147483647 -2147483647 -2147483647 -2147483647 -2147483647 -2147483647 -2147483647 -2147483647 -2147483647 -2147483647 -2147483647 -2147483647 -2147483647 -2147483647 -2147483647 -2147483647 -2147483647 -2147483647 -2147483647 -2147483647 -2147483647 -2147483647 -2147483647 -2147483647 -2147483647 -2147483647 -2147483647 -2147483647 -2147483647 -2147483647 -2147483647 -2147483647 -2147483647 -2147483647 -2147483647 -2147483647 -2147483647 -2147483647 -2147483647 -2147483647 -2147483647 -2147483647 -2147483647 -2147483647 -2147483647 -2147483647 -2147483647 -2147483647 -2147483647 -2147483647 -2147483647 -2147483647 -2147483647 -2147483647 -2147483647 -2147483647 -2147483647 -2147483647 -2147483647 -2147483647 -2147483647 -2147483647 -2147483647 -2147483647 -2147483647 -2147483647 -2147483647 -2147483647 -2147483647 -2147483647 -2147483647 -2147483647 -2147483647 -2147483647 -2147483647 -2147483647 -2147483647 -2147483647 -2147483647 -2147483647 -2147483647 -2147483647 -2147483647 -2147483647 -2147483647 -2147483647 -2147483647 -2147483647 -2147483647 -2147483647 -2147483647 -2147483647 -2147483647 -2147483647 -2147483647 -2147483647 -2147483647 -2147483647 -2147483647 -2147483647
61 61 60 59 59 59 59 60 62 64 65 66 67 67 68 68 68 67 66 66 66 66 -2147483647 -2147483647 -2147483647 -2147483647 63 64 64 64 64 63 62 60 59 -2147483647 -2147483647 -2147483647 54 54 55 53 52 52 -2147483647 -2147483647 -2147483647 -2147483647 -2147483647 -2147483647 -2147483647 -2147483647 -2147483647 -2147483647 -2147483647 -2147483647 -2147483647 -2147483647 -2147483647 -2147483647 -2147483647 -2147483647 -2147483647 -2147483647 -2147483647 -2147483647 -2147483647 -2147483647 -2147483647 -2147483647 -2147483647 -2147483647 -2147483647 -2147483647 -2147483647 -2147483647 -2147483647 -2147483647 -2147483647 -2147483647 -2147483647 -2147483647 -2147483647 -2147483647 -2147483647 -2147483647 -2147483647 -2147483647 -2147483647 -2147483647 -2147483647 -2147483647 -2147483647 -2147483647 -2147483647 -2147483647 -2147483647 -2147483647 -2147483647 -2147483647 -2147483647 -2147483647 -2147483647 -2147483647 -2147483647 -2147483647 -2147483647 -2147483647 -2147483647 -2147483647 -2147483647 -2147483647 -2147483647 -2147483647 -2147483647 -2147483647 -2147483647 -2147483647 -2147483647 -2147483647 -2147483647 -2147483647 -2147483647 -2147483647 -2147483647 -2147483647 -2147483647 -2147483647 -2147483647 -2147483647 -2147483647 -2147483647 -2147483647 -2147483647 -2147483647 -2147483647 -2147483647 -2147483647 -2147483647 -2147483647 -2147483647 -2147483647 -2147483647 -2147483647 -2147483647 -2147483647 -2147483647 -2147483647 -2147483647 -2147483647 -2147483647 -2147483647 -2147483647 -2147483647 -2147483647 -2147483647 -2147483647 -2147483647 -2147483647 -2147483647 -2147483647 -2147483647 -2147483647 -2147483647 -2147483647 -2147483647 -2147483647 -2147483647 -2147483647 -2147483647 -2147483647 -2147483647 -2147483647 -2147483647 -2147483647 -2147483647 -2147483647 -2147483647 -2147483647 -2147483647 -2147483647 -2147483647 -2147483647 -2147483647 -2147483647 -2147483647 -2147483647 -2147483647 -2147483647 -2147483647 -2147483647 -2147483647 -2147483647 -2147483647 -2147483647 -2147483647 -2147483647 -2147483647 -2147483647 -2147483647 -2147483647 -2147483647 -2147483647 -2147483647 -2147483647 -2147483647 -2147483647 -2147483647 -2147483647 -2147483647 -2147483647 -2147483647 -2147483647 -2147483647 -2147483647 -2147483647 -2147483647 -2147483647 -2147483647 -2147483647 -2147483647 -2147483647 -2147483647 -2147483647 -2147483647 -2147483647 -2147483647 -2147483647 -2147483647 -2147483647 -2147483647 -2147483647 -2147483647 -2147483647 -2147483647 -2147483647 -2147483647 -2147483647 -2147483647 -2147483647
59 59 61 59 58 59 61 62 61 63 64 65 66 67 67 68 69 68 68 68 67 -2147483647 -2147483647 -2147483647 -2147483647 -2147483647 -2147483647 -2147483647 -2147483647 62 64 63 61 -2147483647 -2147483647 -2147483647 -2147483647 -2147483647 -2147483647 -2147483647 -2147483647 -2147483647 -2147483647 -2147483647 -2147483647 -2147483647 -2147483647 -2147483647 -2147483647 -2147483647 -2147483647 -2147483647 -2147483647 -2147483647 -2147483647 -2147483647 -2147483647 -2147483647 -2147483647 -2147483647 -2147483647 -2147483647 -2147483647 -2147483647 -2147483647 -2147483647 -2147483647 -2147483647 -2147483647 -2147483647 -2147483647 -2147483647 -2147483647 -2147483647 -2147483647 -2147483647 -2147483647 -2147483647 -2147483647 -2147483647 -2147483647 -2147483647 -2147483647 -2147483647 -2147483647 -2147483647 -2147483647 -2147483647 -2147483647 -2147483647 -2147483647 -2147483647 -2147483647 -2147483647 -2147483647 -2147483647 -2147483647 -2147483647 -2147483647 -2147483647 -2147483647 -2147483647 -2147483647 -2147483647 -2147483647 -2147483647 -2147483647 -2147483647 -2147483647 -2147483647 -2147483647 -2147483647 -2147483647 -2147483647 -2147483647 -2147483647 -2147483647 -2147483647 -2147483647 -2147483647 -2147483647 -2147483647 -2147483647 -2147483647 -2147483647 -2147483647 -2147483647 -2147483647 -2147483647 -2147483647 -2147483647 -2147483647 -2147483647 -2147483647 -2147483647 -2147483647 -2147483647 -2147483647 -2147483647 -2147483647 -2147483647 -2147483647 -2147483647 -2147483647 -2147483647 -2147483647 -2147483647 -2147483647 -2147483647 -2147483647 -2147483647 -2147483647 -2147483647 -2147483647 -2147483647 -2147483647 -2147483647 -2147483647 -2147483647 -2147483647 -2147483647 -2147483647 -2147483647 -2147483647 -2147483647 -2147483647 -2147483647 -2147483647 -2147483647 -2147483647 -2147483647 -2147483647 -2147483647 -2147483647 -2147483647 -2147483647 -2147483647 -2147483647 -2147483647 -2147483647 -2147483647 -2147483647 -2147483647 -2147483647 -2147483647 -2147483647 -2147483647 -2147483647 -2147483647 -2147483647 -2147483647 -2147483647 -2147483647 -2147483647 -2147483647 -2147483647 -2147483647 -2147483647 -2147483647 -2147483647 -2147483647 -2147483647 -2147483647 -2147483647 -2147483647 -2147483647 -2147483647 -2147483647 -2147483647 -2147483647 -2147483647 -2147483647 -2147483647 -2147483647 -2147483647 -2147483647 -2147483647 -2147483647 -2147483647 -2147483647 -2147483647 -2147483647 -2147483647 -2147483647 -2147483647 -2147483647 -2147483647 -2147483647 -2147483647 -2147483647 -2147483647 -2147483647 -2147483647 -2147483647 -2147483647 -2147483647 -2147483647 -2147483647 -2147483647 -2147483647
58 58 58 60 60 60 59 59 60 62 63 64 65 66 -2147483647 -2147483647 -2147483647 -2147483647 66 67 67 -2147483647 -2147483647 -2147483647 -2147483647 -2147483647 -2147483647 -2147483647 -2147483647 -2147483647 -2147483647 -2147483647 -2147483647 -2147483647 -2147483647 -2147483647 -2147483647 -2147483647 -2147483647 -2147483647 -2147483647 -2147483647 -2147483647 -2147483647 -2147483647 -2147483647 -2147483647 -2147483647 -2147483647 -2147483647 -2147483647 -2147483647 -2147483647 -2147483647 -2147483647 -2147483647 -2147483647 -2147483647 -2147483647 -2147483647 -2147483647 -2147483647 -2147483647 -2147483647 -2147483647 -2147483647 -2147483647 -2147483647 -2147483647 -2147483647 -2147483647 -2147483647 -2147483647 -2147483647 -2147483647 -2147483647 -2147483647 -2147483647 -2147483647 -2147483647 -2147483647 -2147483647 -2147483647 -2147483647 -2147483647 -2147483647 -2147483647 -2147483647 -2147483647 -2147483647 -2147483647 -2147483647 -2147483647 -2147483647 -2147483647 -2147483647 -2147483647 -2147483647 -2147483647 -2147483647 -2147483647 -2147483647 -2147483647 -2147483647 -2147483647 -2147483647 -2147483647 -2147483647 -2147483647 -2147483647 -2147483647 -2147483647 -2147483647 -2147483647 -2147483647 -2147483647 -2147483647 -2147483647 -2147483647 -2147483647 -2147483647 -2147483647 -2147483647 -2147483647 -2147483647 -2147483647 -2147483647 -2147483647 -2147483647 -2147483647 -2147483647 -2147483647 -2147483647 -2147483647 -2147483647 -2147483647 -2147483647 -2147483647 -2147483647 -2147483647 -2147483647 -2147483647 -2147483647 -2147483647 -2147483647 -2147483647 -2147483647 -2147483647 -2147483647 -2147483647 -2147483647 -2147483647 -2147483647 -2147483647 -2147483647 -2147483647 -2147483647 -2147483647 -2147483647 -2147483647 -2147483647 -2147483647 -2147483647 -2147483647 -2147483647 -2147483647 -2147483647 -2147483647 -2147483647 -2147483647 -2147483647 -2147483647 -2147483647 -2147483647 -2147483647 -2147483647 -2147483647 -2147483647 -2147483647 -2147483647 -2147483647 -2147483647 -2147483647 -2147483647 -2147483647 -2147483647 -2147483647 -2147483647 -2147483647 -2147483647 -2147483647 -2147483647 -2147483647 -2147483647 -2147483647 -2147483647 -2147483647 -2147483647 -2147483647 -2147483647 -2147483647 -2147483647 -2147483647 -2147483647 -2147483647 -2147483647 -2147483647 -2147483647 -2147483647 -2147483647 -2147483647 -2147483647 -2147483647 -2147483647 -2147483647 -2147483647 -2147483647 -2147483647 -2147483647 -2147483647 -2147483647 -2147483647 -2147483647 -2147483647 -2147483647 -2147483647 -2147483647 -2147483647 -2147483647 -2147483647 -2147483647 -2147483647 -2147483647 -2147483647 -2147483647 -2147483647 -2147483647 -2147483647 -2147483647 -2147483647
60 58 59 59 60 59 58 59 61 62 63 -2147483647 -2147483647 -2147483647 -2147483647 -2147483647 -2147483647 -2147483647 -2147483647 -2147483647 -2147483647 -2147483647 -2147483647 -2147483647 -2147483647 -2147483647 -2147483647 -2147483647 -2147483647 -2147483647 -2147483647 -2147483647 -2147483647 -2147483647 -2147483647 -2147483647 -2147483647 -2147483647 -2147483647 -2147483647 -2147483647 -2147483647 -2147483647 -2147483647 -2147483647 -2147483647 -2147483647 -2147483647 -2147483647 -2147483647 -2147483647 -2147483647 -2147483647 -2147483647 -2147483647 -2147483647 -2147483647 -2147483647 -2147483647 -2147483647 -2147483647 -2147483647 -2147483647 -2147483647 -2147483647 -2147483647 -2147483647 -2147483647 -2147483647 -2147483647 -2147483647 -2147483647 -2147483647 -2147483647 -2147483647 -2147483647 -2147483647 -2147483647 -2147483647 -2147483647 -2147483647 -2147483647 -2147483647 -2147483647 -2147483647 -2147483647 -2147483647 -2147483647 -2147483647 -2147483647 -2147483647 -2147483647 -2147483647 -2147483647 -2147483647 -2147483647 -2147483647 -2147483647 -2147483647 -2147483647 -2147483647 -2147483647 -2147483647 -2147483647 -2147483647 -2147483647 -2147483647 -2147483647 -2147483647 -2147483647 -2147483647 -2147483647 -2147483647 -2147483647 -2147483647 -2147483647 -2147483647 -2147483647 -2147483647 -2147483647 -2147483647 -2147483647 -2147483647 -2147483647 -2147483647 -2147483647 -2147483647 -2147483647 -2147483647 -2147483647 -2147483647 -2147483647 -2147483647 -2147483647 -2147483647 -2147483647 -2147483647 -2147483647 -2147483647 -2147483647 -2147483647 -2147483647 -2147483647 -2147483647 -2147483647 -2147483647 -2147483647 -2147483647 -2147483647 -2147483647 -2147483647 -2147483647 -2147483647 -2147483647 -2147483647 -2147483647 -2147483647 -2147483647 -2147483647 -2147483647 -2147483647 -2147483647 -2147483647 -2147483647 -2147483647 -2147483647 -2147483647 -2147483647 -2147483647 -2147483647 -2147483647 -2147483647 -2147483647 -2147483647 -2147483647 -2147483647 -2147483647 -2147483647 -2147483647 -2147483647 -2147483647 -2147483647 -2147483647 -2147483647 -2147483647 -2147483647 -2147483647 -2147483647 -2147483647 -2147483647 -2147483647 -2147483647 -2147483647 -2147483647 -2147483647 -2147483647 -2147483647 -2147483647 -2147483647 -2147483647 -2147483647 -2147483647 -2147483647 -2147483647 -2147483647 -2147483647 -2147483647 -2147483647 -2147483647 -2147483647 -2147483647 -2147483647 -2147483647 -2147483647 -2147483647 -2147483647 -2147483647 -2147483647 -2147483647 -2147483647 -2147483647 -2147483647 -2147483647 -2147483647 -2147483647 -2147483647 -2147483647 -2147483647 -2147483647 -2147483647 -2147483647 -2147483647 -2147483647 -2147483647 -2147483647 -2147483647 -2147483647 -2147483647 -2147483647 -2147483647
62 57 57 57 57 58 58 59 61 62 -2147483647 -2147483647 -2147483647 -2147483647 -2147483647 -2147483647 -2147483647 -2147483647 -2147483647 -2147483647 -2147483647 -2147483647 -2147483647 -2147483647 -2147483647 -2147483647 -2147483647 -2147483647 -2147483647 -2147483647 -2147483647 -2147483647 -2147483647 -2147483647 -2147483647 -2147483647 -2147483647 -2147483647 -2147483647 -2147483647 -2147483647 -2147483647 -2147483647 -2147483647 -2147483647 -2147483647 -2147483647 -2147483647 -2147483647 -2147483647 -2147483647 -2147483647 -2147483647 -2147483647 -2147483647 -2147483647 -2147483647 -2147483647 -2147483647 -2147483647 -2147483647 -2147483647 -2147483647 -2147483647 -2147483647 -2147483647 -2147483647 -2147483647 -2147483647 -2147483647 -2147483647 -2147483647 -2147483647 -2147483647 -2147483647 -2147483647 -2147483647 -2147483647 -2147483647 -2147483647 -2147483647 -2147483647 -2147483647 -2147483647 -2147483647 -2147483647 -2147483647 -2147483647 -2147483647 -2147483647 -2147483647 -2147483647 -2147483647 -2147483647 -2147483647 -2147483647 -2147483647 -2147483647 -2147483647 -2147483647 -2147483647 -2147483647 -2147483647 -2147483647 -2147483647 -2147483647 -2147483647 -2147483647 -2147483647 -2147483647 -2147483647 -2147483647 -2147483647 -2147483647 -2147483647 -2147483647 -2147483647 -2147483647 -2147483647 -2147483647 -2147483647 -2147483647 -2147483647 -2147483647 -2147483647 -2147483647 -2147483647 -2147483647 -2147483647 -2147483647 -2147483647 -2147483647 -2147483647 -2147483647 -2147483647 -2147483647 -2147483647 -2147483647 -2147483647 -2147483647 -2147483647 -2147483647 -2147483647 -2147483647 -2147483647 -2147483647 -2147483647 -2147483647 -2147483647 -2147483647 -2147483647 -2147483647 -2147483647 -2147483647 -2147483647 -2147483647 -2147483647 -2147483647 -2147483647 -2147483647 -2147483647 -2147483647 -2147483647 -2147483647 -2147483647 -2147483647 -2147483647 -2147483647 -2147483647 -2147483647 -2147483647 -2147483647 -2147483647 -2147483647 -2147483647 -2147483647 -2147483647 -2147483647 -2147483647 -2147483647 -2147483647 -2147483647 -2147483647 -2147483647 -2147483647 -2147483647 -2147483647 -2147483647 -2147483647 -2147483647 -2147483647 -2147483647 -2147483647 -2147483647 -2147483647 -2147483647 -2147483647 -2147483647 -2147483647 -2147483647 -2147483647 -2147483647 -2147483647 -2147483647 -2147483647 -2147483647 -2147483647 -2147483647 -2147483647 -2147483647 -2147483647 -2147483647 -2147483647 -2147483647 -2147483647 -2147483647 -2147483647 -2147483647 -2147483647 -2147483647 -2147483647 -2147483647 -2147483647 -2147483647 -2147483647 -2147483647 -2147483647 -2147483647 -2147483647 -2147483647 -2147483647 -2147483647 -2147483647 -2147483647 -2147483647 -2147483647 -2147483647 -2147483647 -2147483647 -2147483647
58 57 57 57 57 58 59 60 61 -2147483647 -2147483647 -2147483647 -2147483647 -2147483647 -2147483647 -2147483647 -2147483647 -2147483647 -2147483647 -2147483647 -2147483647 -2147483647 -2147483647 -2147483647 -2147483647 -2147483647 -2147483647 -2147483647 -2147483647 -2147483647 -2147483647 -2147483647 -2147483647 -2147483647 -2147483647 -2147483647 -2147483647 -2147483647 -2147483647 -2147483647 -2147483647 -2147483647 -2147483647 -2147483647 -2147483647 -2147483647 -2147483647 -2147483647 -2147483647 -2147483647 -2147483647 -2147483647 -2147483647 -2147483647 -2147483647 -2147483647 -2147483647 -2147483647 -2147483647 -2147483647 -2147483647 -2147483647 -2147483647 -2147483647 -2147483647 -2147483647 -2147483647 -2147483647 -2147483647 -2147483647 -2147483647 -2147483647 -2147483647 -2147483647 -2147483647 -2147483647 -2147483647 -2147483647 -2147483647 -2147483647 -2147483647 -2147483647 -2147483647 -2147483647 -2147483647 -2147483647 -2147483647 -2147483647 -2147483647 -2147483647 -2147483647 -2147483647 -2147483647 -2147483647 -2147483647 -2147483647 -2147483647 -2147483647 -2147483647 -2147483647 -2147483647 -2147483647 -2147483647 -2147483647 -2147483647 -2147483647 -2147483647 -2147483647 -2147483647 -2147483647 -2147483647 -2147483647 -2147483647 -2147483647 -2147483647 -2147483647 -2147483647 -2147483647 -2147483647 -2147483647 -2147483647 -2147483647 -2147483647 -2147483647 -2147483647 -2147483647 -2147483647 -2147483647 -2147483647 -2147483647 -2147483647 -2147483647 -2147483647 -2147483647 -2147483647 -2147483647 -2147483647 -2147483647 -2147483647 -2147483647 -2147483647 -2147483647 -2147483647 -2147483647 -2147483647 -2147483647 -2147483647 -2147483647 -2147483647 -2147483647 -2147483647 -2147483647 -2147483647 -2147483647 -2147483647 -2147483647 -2147483647 -2147483647 -2147483647 -2147483647 -2147483647 -2147483647 -2147483647 -2147483647 -2147483647 -2147483647 -2147483647 -2147483647 -2147483647 -2147483647 -2147483647 -2147483647 -2147483647 -2147483647 -2147483647 -2147483647 -2147483647 -2147483647 -2147483647 -2147483647 -2147483647 -2147483647 -2147483647 -2147483647 -2147483647 -2147483647 -2147483647 -2147483647 -2147483647 -2147483647 -2147483647 -2147483647 -2147483647 -2147483647 -2147483647 -2147483647 -2147483647 -2147483647 -2147483647 -2147483647 -2147483647 -2147483647 -2147483647 -2147483647 -2147483647 -2147483647 -2147483647 -2147483647 -2147483647 -2147483647 -2147483647 -2147483647 -2147483647 -2147483647 -2147483647 -2147483647 -2147483647 -2147483647 -2147483647 -2147483647 -2147483647 -2147483647 -2147483647 -2147483647 -2147483647 -2147483647 -2147483647 -2147483647 -2147483647 -2147483647 -2147483647 -2147483647 -2147483647 -2147483647 -2147483647 -2147483647 -2147483647 -2147483647 -2147483647 -2147483647
60 59 59 59 58 58 58 -2147483647 -2147483647 -2147483647 -2147483647 -2147483647 -2147483647 -2147483647 -2147483647 -2147483647 -2147483647 -2147483647 -2147483647 -2147483647 -2147483647 -2147483647 -2147483647 -2147483647 -2147483647 -2147483647 -2147483647 -2147483647 -2147483647 -2147483647 -2147483647 -2147483647 -2147483647 -2147483647 -2147483647 -2147483647 -2147483647 -2147483647 -2147483647 -2147483647 -2147483647 -2147483647 -2147483647 -2147483647 -2147483647 -2147483647 -2147483647 -2147483647 -2147483647 -2147483647 -2147483647 -2147483647 -2147483647 -2147483647 -2147483647 -2147483647 -2147483647 -2147483647 -2147483647 -2147483647 -2147483647 -2147483647 -2147483647 -2147483647 -2147483647 -2147483647 -2147483647 -2147483647 -2147483647 -2147483647 -2147483647 -2147483647 -2147483647 -2147483647 -2147483647 -2147483647 -2147483647 -2147483647 -2147483647 -2147483647 -2147483647 -2147483647 -2147483647 -2147483647 -2147483647 -2147483647 -2147483647 -2147483647 -2147483647 -2147483647 -2147483647 -2147483647 -2147483647 -2147483647 -2147483647 -2147483647 -2147483647 -2147483647 -2147483647 -2147483647 -2147483647 -2147483647 -2147483647 -2147483647 -2147483647 -2147483647 -2147483647 -2147483647 -2147483647 -2147483647 -2147483647 -2147483647 -2147483647 -2147483647 -2147483647 -2147483647 -2147483647 -2147483647 -2147483647 -2147483647 -2147483647 -2147483647 -2147483647 -2147483647 -2147483647 -2147483647 -2147483647 -2147483647 -2147483647 -2147483647 -2147483647 -2147483647 -2147483647 -2147483647 -2147483647 -2147483647 -2147483647 -2147483647 -2147483647 -2147483647 -2147483647 -2147483647 -2147483647 -2147483647 -2147483647 -2147483647 -2147483647 -2147483647 -2147483647 -2147483647 -2147483647 -2147483647 -2147483647 -2147483647 -2147483647 -2147483647 -2147483647 -2147483647 -2147483647 -2147483647 -2147483647 -2147483647 -2147483647 -2147483647 -2147483647 -2147483647 -2147483647 -2147483647 -2147483647 -2147483647 -2147483647 -2147483647 -2147483647 -2147483647 -2147483647 -2147483647 -2147483647 -2147483647 -2147483647 -2147483647 -2147483647 -2147483647 -2147483647 -2147483647 -2147483647 -2147483647 -2147483647 -2147483647 -2147483647 -2147483647 -2147483647 -2147483647 -2147483647 -2147483647 -2147483647 -2147483647 -2147483647 -2147483647 -2147483647 -2147483647 -2147483647 -2147483647 -2147483647 -2147483647 -2147483647 -2147483647 -2147483647 -2147483647 -2147483647 -2147483647 -2147483647 -2147483647 -2147483647 -2147483647 -2147483647 -2147483647 -2147483647 -2147483647 -2147483647 -2147483647 -2147483647 -2147483647 -2147483647 -2147483647 -2147483647 -2147483647 -2147483647 -2147483647 -2147483647 -2147483647 -2147483647 -2147483647 -2147483647 -2147483647 -2147483647 -2147483647 -2147483647 -2147483647 -2147483647 -2147483647
62 62 61 61 60 60 -2147483647 -2147483647 -2147483647 -2147483647 -2147483647 -2147483647 -2147483647 -2147483647 -2147483647 -2147483647 -2147483647 -2147483647 -2147483647 -2147483647 -2147483647 -2147483647 -2147483647 -2147483647 -2147483647 -2147483647 -2147483647 -2147483647 -2147483647 -2147483647 -2147483647 -2147483647 -2147483647 -2147483647 -2147483647 -2147483647 -2147483647 -2147483647 -2147483647 -2147483647 -2147483647 -2147483647 -2147483647 -2147483647 -2147483647 -2147483647 -2147483647 -2147483647 -2147483647 -2147483647 -2147483647 -2147483647 -2147483647 -2147483647 -2147483647 -2147483647 -2147483647 -2147483647 -2147483647 -2147483647 -2147483647 -2147483647 -2147483647 -2147483647 -2147483647 -2147483647 -2147483647 -2147483647 -2147483647 -2147483647 -2147483647 -2147483647 -2147483647 -2147483647 -2147483647 -2147483647 -2147483647 -2147483647 -2147483647 -2147483647 -2147483647 -2147483647 -2147483647 -2147483647 -2147483647 -2147483647 -2147483647 -2147483647 -2147483647 -2147483647 -2147483647 -2147483647 -2147483647 -2147483647 -2147483647 -2147483647 -2147483647 -2147483647 -2147483647 -2147483647 -2147483647 -2147483647 -2147483647 -2147483647 -2147483647 -2147483647 -2147483647 -2147483647 -2147483647 -2147483647 -2147483647 -2147483647 -2147483647 -2147483647 -2147483647 -2147483647 -2147483647 -2147483647 -2147483647 -2147483647 -2147483647 -2147483647 -2147483647 -2147483647 -2147483647 -2147483647 -2147483647 -2147483647 -2147483647 -2147483647 -2147483647 -2147483647 -2147483647 -2147483647 -2147483647 -2147483647 -2147483647 -2147483647 -2147483647 -2147483647 -2147483647 -2147483647 -2147483647 -2147483647 -2147483647 -2147483647 -2147483647 -2147483647 -2147483647 -2147483647 -2147483647 -2147483647 -2147483647 -2147483647 -2147483647 -2147483647 -2147483647 -2147483647 -2147483647 -2147483647 -2147483647 -2147483647 -2147483647 -2147483647 -2147483647 -2147483647 -2147483647 -2147483647 -2147483647 -2147483647 -2147483647 -2147483647 -2147483647 -2147483647 -2147483647 -2147483647 -2147483647 -2147483647 -2147483647 -2147483647 -2147483647 -2147483647 -2147483647 -2147483647 -2147483647 -2147483647 -2147483647 -2147483647 -2147483647 -2147483647 -2147483647 -2147483647 -2147483647 -2147483647 -2147483647 -2147483647 -2147483647 -2147483647 -2147483647 -2147483647 -2147483647 -2147483647 -2147483647 -2147483647 -2147483647 -2147483647 -2147483647 -2147483647 -2147483647 -2147483647 -2147483647 -2147483647 -2147483647 -2147483647 -2147483647 -2147483647 -2147483647 -2147483647 -2147483647 -2147483647 -2147483647 -2147483647 -2147483647 -2147483647 -2147483647 -2147483647 -2147483647 -2147483647 -2147483647 -2147483647 -2147483647 -2147483647 -2147483647 -2147483647 -2147483647 -2147483647 -2147483647 -2147483647 -2147483647 -2147483647
65 64 63 62 -2147483647 -2147483647 -2147483647 -2147483647 -2147483647 -2147483647 -2147483647 -2147483647 -2147483647 -2147483647 -2147483647 -2147483647 -2147483647 -2147483647 -2147483647 -2147483647 -2147483647 -2147483647 -2147483647 -2147483647 -2147483647 -2147483647 -2147483647 -2147483647 -2147483647 -2147483647 -2147483647 -2147483647 -2147483647 -2147483647 -2147483647 -2147483647 -2147483647 -2147483647 -2147483647 -2147483647 -2147483647 -2147483647 -2147483647 -2147483647 -2147483647 -2147483647 -2147483647 -2147483647 -2147483647 -2147483647 -2147483647 -2147483647 -2147483647 -2147483647 -2147483647 -2147483647 -2147483647 -2147483647 -2147483647 -2147483647 -2147483647 -2147483647 -2147483647 -2147483647 -2147483647 -2147483647 -2147483647 -2147483647 -2147483647 -2147483647 -2147483647 -2147483647 -2147483647 -2147483647 -2147483647 -2147483647 -2147483647 -2147483647 -2147483647 -2147483647 -2147483647 -2147483647 -2147483647 -2147483647 -2147483647 -2147483647 -2147483647 -2147483647 -2147483647 -2147483647 -2147483647 -2147483647 -2147483647 -2147483647 -2147483647 -2147483647 -2147483647 -2147483647 -2147483647 -2147483647 -2147483647 -2147483647 -2147483647 -2147483647 -2147483647 -2147483647 -2147483647 -2147483647 -2147483647 -2147483647 -2147483647 -2147483647 -2147483647 -2147483647 -2147483647 -2147483647 -2147483647 -2147483647 -2147483647 -2147483647 -2147483647 -2147483647 -2147483647 -2147483647 -2147483647 -2147483647 -2147483647 -2147483647 -2147483647 -2147483647 -2147483647 -2147483647 -2147483647 -2147483647 -2147483647 -2147483647 -2147483647 -2147483647 -2147483647 -2147483647 -2147483647 -2147483647 -2147483647 -2147483647 -2147483647 -2147483647 -2147483647 -2147483647 -2147483647 -2147483647 -2147483647 -2147483647 -2147483647 -2147483647 -2147483647 -2147483647 -2147483647 -2147483647 -2147483647 -2147483647 -2147483647 -2147483647 -2147483647 -2147483647 -2147483647 -2147483647 -2147483647 -2147483647 -2147483647 -2147483647 -2147483647 -2147483647 -2147483647 -2147483647 -2147483647 -2147483647 -2147483647 -2147483647 -2147483647 -2147483647 -2147483647 -2147483647 -2147483647 -2147483647 -2147483647 -2147483647 -2147483647 -2147483647 -2147483647 -2147483647 -2147483647 -2147483647 -2147483647 -2147483647 -2147483647 -2147483647 -2147483647 -2147483647 -2147483647 -2147483647 -2147483647 -2147483647 -2147483647 -2147483647 -2147483647 -2147483647 -2147483647 -2147483647 -2147483647 -2147483647 -2147483647 -2147483647 -2147483647 -2147483647 -2147483647 -2147483647 -2147483647 -2147483647 -2147483647 -2147483647 -2147483647 -2147483647 -2147483647 -2147483647 -2147483647 -2147483647 -2147483647 -2147483647 -2147483647 -2147483647 -2147483647 -2147483647 -2147483647 -2147483647 -2147483647 -2147483647 -2147483647 -2147483647 -2147483647 -2147483647
67 65 -2147483647 -2147483647 -2147483647 -2147483647 -2147483647 -2147483647 -2147483647 -2147483647 -2147483647 -2147483647 -2147483647 -2147483647 -2147483647 -2147483647 -2147483647 -2147483647 -2147483647 -2147483647 -2147483647 -2147483647 -2147483647 -2147483647 -2147483647 -2147483647 -2147483647 -2147483647 -2147483647 -2147483647 -2147483647 -2147483647 -2147483647 -2147483647 -2147483647 -2147483647 -2147483647 -2147483647 -2147483647 -2147483647 -2147483647 -2147483647 -2147483647 -2147483647 -2147483647 -2147483647 -2147483647 -2147483647 -2147483647 -2147483647 -2147483647 -2147483647 -2147483647 -2147483647 -2147483647 -2147483647 -2147483647 -2147483647 -2147483647 -2147483647 -2147483647 -2147483647 -2147483647 -2147483647 -2147483647 -2147483647 -2147483647 -2147483647 -2147483647 -2147483647 -2147483647 -2147483647 -2147483647 -2147483647 -2147483647 -2147483647 -2147483647 -2147483647 -2147483647 -2147483647 -2147483647 -2147483647 -2147483647 -2147483647 -2147483647 -2147483647 -2147483647 -2147483647 -2147483647 -2147483647 -2147483647 -2147483647 -2147483647 -2147483647 -2147483647 -2147483647 -2147483647 -2147483647 -2147483647 -2147483647 -2147483647 -2147483647 -2147483647 -2147483647 -2147483647 -2147483647 -2147483647 -2147483647 -2147483647 -2147483647 -2147483647 -2147483647 -2147483647 -2147483647 -2147483647 -2147483647 -2147483647 -2147483647 -2147483647 -2147483647 -2147483647 -2147483647 -2147483647 -2147483647 -2147483647 -2147483647 -2147483647 -2147483647 -2147483647 -2147483647 -2147483647 -2147483647 -2147483647 -2147483647 -2147483647 -2147483647 -2147483647 -2147483647 -2147483647 -2147483647 -2147483647 -2147483647 -2147483647 -2147483647 -2147483647 -2147483647 -2147483647 -2147483647 -2147483647 -2147483647 -2147483647 -2147483647 -2147483647 -2147483647 -2147483647 -2147483647 -2147483647 -2147483647 -2147483647 -2147483647 -2147483647 -2147483647 -2147483647 -2147483647 -2147483647 -2147483647 -2147483647 -2147483647 -2147483647 -2147483647 -2147483647 -2147483647 -2147483647 -2147483647 -2147483647 -2147483647 -2147483647 -2147483647 -2147483647 -2147483647 -2147483647 -2147483647 -2147483647 -2147483647 -2147483647 -2147483647 -2147483647 -2147483647 -2147483647 -2147483647 -2147483647 -2147483647 -2147483647 -2147483647 -2147483647 -2147483647 -2147483647 -2147483647 -2147483647 -2147483647 -2147483647 -2147483647 -2147483647 -2147483647 -2147483647 -2147483647 -2147483647 -2147483647 -2147483647 -2147483647 -2147483647 -2147483647 -2147483647 -2147483647 -2147483647 -2147483647 -2147483647 -2147483647 -2147483647 -2147483647 -2147483647 -2147483647 -2147483647 -2147483647 -2147483647 -2147483647 -2147483647 -2147483647 -2147483647 -2147483647 -2147483647 -2147483647 -2147483647 -2147483647 -2147483647 -2147483647 -2147483647 -2147483647 -2147483647 -2147483647
68 68 -2147483647 -2147483647 -2147483647 -2147483647 -2147483647 -2147483647 -2147483647 -2147483647 -2147483647 -2147483647 -2147483647 -2147483647 -2147483647 -2147483647 -2147483647 -2147483647 -2147483647 -2147483647 -2147483647 -2147483647 -2147483647 -2147483647 -2147483647 -2147483647 -2147483647 -2147483647 -2147483647 -2147483647 -2147483647 -2147483647 -2147483647 -2147483647 -2147483647 -2147483647 -2147483647 -2147483647 -2147483647 -2147483647 -2147483647 -2147483647 -2147483647 -2147483647 -2147483647 -2147483647 -2147483647 -2147483647 -2147483647 -2147483647 -2147483647 -2147483647 -2147483647 -2147483647 -2147483647 -2147483647 -2147483647 -2147483647 -2147483647 -2147483647 -2147483647 -2147483647 -2147483647 -2147483647 -2147483647 -2147483647 -2147483647 -2147483647 -2147483647 -2147483647 -2147483647 -2147483647 -2147483647 -2147483647 -2147483647 -2147483647 -2147483647 -2147483647 -2147483647 -2147483647 -2147483647 -2147483647 -2147483647 -2147483647 -2147483647 -2147483647 -2147483647 -2147483647 -2147483647 -2147483647 -2147483647 -2147483647 -2147483647 -2147483647 -2147483647 -2147483647 -2147483647 -2147483647 -2147483647 -2147483647 -2147483647 -2147483647 -2147483647 -2147483647 -2147483647 -2147483647 -2147483647 -2147483647 -2147483647 -2147483647 -2147483647 -2147483647 -2147483647 -2147483647 -2147483647 -2147483647 -2147483647 -2147483647 -2147483647 -2147483647 -2147483647 -2147483647 -2147483647 -2147483647 -2147483647 -2147483647 -2147483647 -2147483647 -2147483647 -2147483647 -2147483647 -2147483647 -2147483647 -2147483647 -2147483647 -2147483647 -2147483647 -2147483647 -2147483647 -2147483647 -2147483647 -2147483647 -2147483647 -2147483647 -2147483647 -2147483647 -2147483647 -2147483647 -2147483647 -2147483647 -2147483647 -2147483647 -2147483647 -2147483647 -2147483647 -2147483647 -2147483647 -2147483647 -2147483647 -2147483647 -2147483647 -2147483647 -2147483647 -2147483647 -2147483647 -2147483647 -2147483647 -2147483647 -2147483647 -2147483647 -2147483647 -2147483647 -2147483647 -2147483647 -2147483647 -2147483647 -2147483647 -2147483647 -2147483647 -2147483647 -2147483647 -2147483647 -2147483647 -2147483647 -2147483647 -2147483647 -2147483647 -2147483647 -2147483647 -2147483647 -2147483647 -2147483647 -2147483647 -2147483647 -2147483647 -2147483647 -2147483647 -2147483647 -2147483647 -2147483647 -2147483647 -2147483647 -2147483647 -2147483647 -2147483647 -2147483647 -2147483647 -2147483647 -2147483647 -2147483647 -2147483647 -2147483647 -2147483647 -2147483647 -2147483647 -2147483647 -2147483647 -2147483647 -2147483647 -2147483647 -2147483647 -2147483647 -2147483647 -2147483647 -2147483647 -2147483647 -2147483647 -2147483647 -2147483647 -2147483647 -2147483647 -2147483647 -2147483647 -2147483647 -2147483647 -2147483647 -2147483647 -2147483647 -2147483647 -2147483647
69 -2147483647 -2147483647 -2147483647 -2147483647 -2147483647 -2147483647 -2147483647 -2147483647 -2147483647 -2147483647 -2147483647 -2147483647 -2147483647 -2147483647 -2147483647 -2147483647 -2147483647 -2147483647 -2147483647 -2147483647 -2147483647 -2147483647 -2147483647 -2147483647 -2147483647 -2147483647 -2147483647 -2147483647 -2147483647 -2147483647 -2147483647 -2147483647 -2147483647 -2147483647 -2147483647 -2147483647 -2147483647 -2147483647 -2147483647 -2147483647 -2147483647 -2147483647 -2147483647 -2147483647 -2147483647 -2147483647 -2147483647 -2147483647 -2147483647 -2147483647 -2147483647 -2147483647 -2147483647 -2147483647 -2147483647 -2147483647 -2147483647 -2147483647 -2147483647 -2147483647 -2147483647 -2147483647 -2147483647 -2147483647 -2147483647 -2147483647 -2147483647 -2147483647 -2147483647 -2147483647 -2147483647 -2147483647 -2147483647 -2147483647 -2147483647 -2147483647 -2147483647 -2147483647 -2147483647 -2147483647 -2147483647 -2147483647 -2147483647 -2147483647 -2147483647 -2147483647 -2147483647 -2147483647 -2147483647 -2147483647 -2147483647 -2147483647 -2147483647 -2147483647 -2147483647 -2147483647 -2147483647 -2147483647 -2147483647 -2147483647 -2147483647 -2147483647 -2147483647 -2147483647 -2147483647 -2147483647 -2147483647 -2147483647 -2147483647 -2147483647 -2147483647 -2147483647 -2147483647 -2147483647 -2147483647 -2147483647 -2147483647 -2147483647 -2147483647 -2147483647 -2147483647 -2147483647 -2147483647 -2147483647 -2147483647 -2147483647 -2147483647 -2147483647 -2147483647 -2147483647 -2147483647 -2147483647 -2147483647 -2147483647 -2147483647 -2147483647 -2147483647 -2147483647 -2147483647 -2147483647 -2147483647 -2147483647 -2147483647 -2147483647 -2147483647 -2147483647 -2147483647 -2147483647 -2147483647 -2147483647 -2147483647 -2147483647 -2147483647 -2147483647 -2147483647 -2147483647 -2147483647 -2147483647 -2147483647 -2147483647 -2147483647 -2147483647 -2147483647 -2147483647 -2147483647 -2147483647 -2147483647 -2147483647 -2147483647 -2147483647 -2147483647 -2147483647 -2147483647 -2147483647 -2147483647 -2147483647 -2147483647 -2147483647 -2147483647 -2147483647 -2147483647 -2147483647 -2147483647 -2147483647 -2147483647 -2147483647 -2147483647 -2147483647 -2147483647 -2147483647 -2147483647 -2147483647 -2147483647 -2147483647 -2147483647 -2147483647 -2147483647 -2147483647 -2147483647 -2147483647 -2147483647 -2147483647 -2147483647 -2147483647 -2147483647 -2147483647 -2147483647 -2147483647 -2147483647 -2147483647 -2147483647 -2147483647 -2147483647 -2147483647 -2147483647 -2147483647 -2147483647 -2147483647 -2147483647 -2147483647 -2147483647 -2147483647 -2147483647 -2147483647 -2147483647 -2147483647 -2147483647 -2147483647 -2147483647 -2147483647 -2147483647 -2147483647 -2147483647 -2147483647 -2147483647 -2147483647 -2147483647 -2147483647 -2147483647
-2147483647 -2147483647 -2147483647 -2147483647 -2147483647 -2147483647 -2147483647 -2147483647 -2147483647 -2147483647 -2147483647 -2147483647 -2147483647 -2147483647 -2147483647 -2147483647 -2147483647 -2147483647 -2147483647 -2147483647 -2147483647 -2147483647 -2147483647 -2147483647 -2147483647 -2147483647 -2147483647 -2147483647 -2147483647 -2147483647 -2147483647 -2147483647 -2147483647 -2147483647 -2147483647 -2147483647 -2147483647 -2147483647 -2147483647 -2147483647 -2147483647 -2147483647 -2147483647 -2147483647 -2147483647 -2147483647 -2147483647 -2147483647 -2147483647 -2147483647 -2147483647 -2147483647 -2147483647 -2147483647 -2147483647 -2147483647 -2147483647 -2147483647 -2147483647 -2147483647 -2147483647 -2147483647 -2147483647 -2147483647 -2147483647 -2147483647 -2147483647 -2147483647 -2147483647 -2147483647 -2147483647 -2147483647 -2147483647 -2147483647 -2147483647 -2147483647 -2147483647 -2147483647 -2147483647 -2147483647 -2147483647 -2147483647 -2147483647 -2147483647 -2147483647 -2147483647 -2147483647 -2147483647 -2147483647 -2147483647 -2147483647 -2147483647 -2147483647 -2147483647 -2147483647 -2147483647 -2147483647 -2147483647 -2147483647 -2147483647 -2147483647 -2147483647 -2147483647 -2147483647 -2147483647 -2147483647 -2147483647 -2147483647 -2147483647 -2147483647 -2147483647 -2147483647 -2147483647 -2147483647 -2147483647 -2147483647 -2147483647 -2147483647 -2147483647 -2147483647 -2147483647 -2147483647 -2147483647 -2147483647 -2147483647 -2147483647 -2147483647 -2147483647 -2147483647 -2147483647 -2147483647 -2147483647 -2147483647 -2147483647 -2147483647 -2147483647 -2147483647 -2147483647 -2147483647 -2147483647 -2147483647 -2147483647 -2147483647 -2147483647 -2147483647 -2147483647 -2147483647 -2147483647 -2147483647 -2147483647 -2147483647 -2147483647 -2147483647 -2147483647 -2147483647 -2147483647 -2147483647 -2147483647 -2147483647 -2147483647 -2147483647 -2147483647 -2147483647 -2147483647 -2147483647 -2147483647 -2147483647 -2147483647 -2147483647 -2147483647 -2147483647 -2147483647 -2147483647 -2147483647 -2147483647 -2147483647 -2147483647 -2147483647 -2147483647 -2147483647 -2147483647 -2147483647 -2147483647 -2147483647 -2147483647 -2147483647 -2147483647 -2147483647 -2147483647 -2147483647 -2147483647 -2147483647 -2147483647 -2147483647 -2147483647 -2147483647 -2147483647 -2147483647 -2147483647 -2147483647 -2147483647 -2147483647 -2147483647 -2147483647 -2147483647 -2147483647 -2147483647 -2147483647 -2147483647 -2147483647 -2147483647 -2147483647 -2147483647 -2147483647 -2147483647 -2147483647 -2147483647 -2147483647 -2147483647 -2147483647 -2147483647 -2147483647 -2147483647 -2147483647 -2147483647 -2147483647 -2147483647 -2147483647 -2147483647 -2147483647 -2147483647 -2147483647 -2147483647 -2147483647 -2147483647 -2147483647 -2147483647 -2147483647 -2147483647 -2147483647
-2147483647 -2147483647 -2147483647 -2147483647 -2147483647 -2147483647 -2147483647 -2147483647 -2147483647 -2147483647 -2147483647 -2147483647 -2147483647 -2147483647 -2147483647 -2147483647 -2147483647 -2147483647 -2147483647 -2147483647 -2147483647 -2147483647 -2147483647 -2147483647 -2147483647 -2147483647 -2147483647 -2147483647 -2147483647 -2147483647 -2147483647 -2147483647 -2147483647 -2147483647 -2147483647 -2147483647 -2147483647 -2147483647 -2147483647 -2147483647 -2147483647 -2147483647 -2147483647 -2147483647 -2147483647 -2147483647 -2147483647 -2147483647 -2147483647 -2147483647 -2147483647 -2147483647 -2147483647 -2147483647 -2147483647 -2147483647 -2147483647 -2147483647 -2147483647 -2147483647 -2147483647 -2147483647 -2147483647 -2147483647 -2147483647 -2147483647 -2147483647 -2147483647 -2147483647 -2147483647 -2147483647 -2147483647 -2147483647 -2147483647 -2147483647 -2147483647 -2147483647 -2147483647 -2147483647 -2147483647 -2147483647 -2147483647 -2147483647 -2147483647 -2147483647 -2147483647 -2147483647 -2147483647 -2147483647 -2147483647 -2147483647 -2147483647 -2147483647 -2147483647 -2147483647 -2147483647 -2147483647 -2147483647 -2147483647 -2147483647 -2147483647 -2147483647 -2147483647 -2147483647 -2147483647 -2147483647 -2147483647 -2147483647 -2147483647 -2147483647 -2147483647 -2147483647 -2147483647 -2147483647 -2147483647 -2147483647 -2147483647 -2147483647 -2147483647 -2147483647 -2147483647 -2147483647 -2147483647 -2147483647 -2147483647 -2147483647 -2147483647 -2147483647 -2147483647 -2147483647 -2147483647 -2147483647 -2147483647 -2147483647 -2147483647 -2147483647 -2147483647 -2147483647 -2147483647 -2147483647 -2147483647 -2147483647 -2147483647 -2147483647 -2147483647 -2147483647 -2147483647 -2147483647 -2147483647 -2147483647 -2147483647 -2147483647 -2147483647 -2147483647 -2147483647 -2147483647 -2147483647 -2147483647 -2147483647 -2147483647 -2147483647 -2147483647 -2147483647 -2147483647 -2147483647 -2147483647 -2147483647 -2147483647 -2147483647 -2147483647 -2147483647 -2147483647 -2147483647 -2147483647 -2147483647 -2147483647 -2147483647 -2147483647 -2147483647 -2147483647 -2147483647 -2147483647 -2147483647 -2147483647 -2147483647 -2147483647 -2147483647 -2147483647 -2147483647 -2147483647 -2147483647 -2147483647 -2147483647 -2147483647 -2147483647 -2147483647 -2147483647 -2147483647 -2147483647 -2147483647 -2147483647 -2147483647 -2147483647 -2147483647 -2147483647 -2147483647 -2147483647 -2147483647 -2147483647 -2147483647 -2147483647 -2147483647 -2147483647 -2147483647 -2147483647 -2147483647 -2147483647 -2147483647 -2147483647 -2147483647 -2147483647 -2147483647 -2147483647 -2147483647 -2147483647 -2147483647 -2147483647 -2147483647 -2147483647 -2147483647 -2147483647 -2147483647 -2147483647 -2147483647 -2147483647 -2147483647 -2147483647 -2147483647 -2147483647 -2147483647
-2147483647 -2147483647 -2147483647 -2147483647 -2147483647 -2147483647 -2147483647 -2147483647 -2147483647 -2147483647 -2147483647 -2147483647 -2147483647 -2147483647 -2147483647 -2147483647 -2147483647 -2147483647 -2147483647 -2147483647 -2147483647 -2147483647 -2147483647 -2147483647 -2147483647 -2147483647 -2147483647 -2147483647 -2147483647 -2147483647 -2147483647 -2147483647 -2147483647 -2147483647 -2147483647 -2147483647 -2147483647 -2147483647 -2147483647 -2147483647 -2147483647 -2147483647 -2147483647 -2147483647 -2147483647 -2147483647 -2147483647 -2147483647 -2147483647 -2147483647 -2147483647 -2147483647 -2147483647 -2147483647 -2147483647 -2147483647 -2147483647 -2147483647 -2147483647 -2147483647 -2147483647 -2147483647 -2147483647 -2147483647 -2147483647 -2147483647 -2147483647 -2147483647 -2147483647 -2147483647 -2147483647 -2147483647 -2147483647 -2147483647 -2147483647 -2147483647 -2147483647 -2147483647 -2147483647 -2147483647 -2147483647 -2147483647 -2147483647 -2147483647 -2147483647 -2147483647 -2147483647 -2147483647 -2147483647 -2147483647 -2147483647 -2147483647 -2147483647 -2147483647 -2147483647 -2147483647 -2147483647 -2147483647 -2147483647 -2147483647 -2147483647 -2147483647 -2147483647 -2147483647 -2147483647 -2147483647 -2147483647 -2147483647 -2147483647 -2147483647 -2147483647 -2147483647 -2147483647 -2147483647 -2147483647 -2147483647 -2147483647 -2147483647 -2147483647 -2147483647 -2147483647 -2147483647 -2147483647 -2147483647 -2147483647 -2147483647 -2147483647 -2147483647 -2147483647 -2147483647 -2147483647 -2147483647 -2147483647 -2147483647 -2147483647 -2147483647 -2147483647 -2147483647 -2147483647 -2147483647 -2147483647 -2147483647 -2147483647 -2147483647 -2147483647 -2147483647 -2147483647 -2147483647 -2147483647 -2147483647 -2147483647 -2147483647 -2147483647 -2147483647 -2147483647 -2147483647 -2147483647 -2147483647 -2147483647 -2147483647 -2147483647 -2147483647 -2147483647 -2147483647 -2147483647 -2147483647 -2147483647 -2147483647 -2147483647 -2147483647 -2147483647 -2147483647 -2147483647 -2147483647 -2147483647 -2147483647 -2147483647 -2147483647 -2147483647 -2147483647 -2147483647 -2147483647 -2147483647 -2147483647 -2147483647 -2147483647 -2147483647 -2147483647 -2147483647 -2147483647 -2147483647 -2147483647 -2147483647 -2147483647 -2147483647 -2147483647 -2147483647 -2147483647 -2147483647 -2147483647 -2147483647 -2147483647 -2147483647 -2147483647 -2147483647 -2147483647 -2147483647 -2147483647 -2147483647 -2147483647 -2147483647 -2147483647 -2147483647 -2147483647 -2147483647 -2147483647 -2147483647 -2147483647 -2147483647 -2147483647 -2147483647 -2147483647 -2147483647 -2147483647 -2147483647 -2147483647 -2147483647 -2147483647 -2147483647 -2147483647 -2147483647 -2147483647 -2147483647 -2147483647 -2147483647 -2147483647 -2147483647 -2147483647 -2147483647 -2147483647
