# Supplementary material for: Catchments catch all in South African coastal lowlands: topography and palaeoclimate restricted gene flow in Nymania capensis (Meliaceae)—a multilocus phylogeographic and distribution modelling approach
Source: PeerJ. 2017 Jan 31;5:e2965. doi: 10.7717/peerj.2965 (PMC5289106; doi:10.7717/peerj.2965)
Supplement: Supplemental Information 2 — See the Readme for file descriptions. This zip file includes all DNA alignments. [file peerj-05-2965-s002.zip › SupplementalInformationFiles/SDM.Data/Current/bio14.ppt.driest.month.asc]

NCOLS 240 
NROWS 84 
XLLCORNER 20 
YLLCORNER -35 
CELLSIZE 0.0416666666666667 
NODATA_value -2147483647 
9 9 9 9 9 9 9 9 10 10 10 9 9 9 9 9 9 9 10 10 9 9 8 8 8 8 7 7 7 7 7 7 7 7 7 7 7 7 7 7 7 7 7 7 8 7 7 8 8 8 8 8 8 8 8 9 9 9 10 10 10 10 10 9 9 8 8 8 9 10 9 9 9 8 7 7 7 7 7 8 8 8 9 9 9 10 10 10 11 11 12 12 12 12 13 13 13 14 14 14 14 13 14 14 14 14 13 14 14 14 13 13 13 13 12 12 12 12 12 11 11 11 11 11 11 11 11 11 10 10 10 10 10 10 10 10 12 10 10 11 11 11 11 11 10 11 17 17 17 18 18 19 20 19 18 13 13 13 17 16 16 17 15 15 14 15 15 15 16 16 16 13 13 14 13 12 11 11 12 13 14 13 12 11 11 13 13 13 13 12 12 12 13 14 14 12 12 14 13 13 15 15 13 13 13 13 13 14 14 15 15 16 16 17 18 19 19 20 21 23 24 25 26 26 28 30 31 31 31 32 33 34 35 35 -2147483647 -2147483647 -2147483647 -2147483647 -2147483647 -2147483647
9 10 10 10 10 10 9 9 10 10 10 10 9 9 9 9 9 9 9 10 10 9 9 9 8 8 8 7 7 7 7 7 7 7 7 7 7 7 7 7 7 7 7 8 8 7 7 8 8 8 8 9 9 9 9 9 9 9 9 10 10 10 10 9 9 9 9 9 9 10 9 10 9 9 8 7 7 8 8 8 9 9 9 10 10 9 11 12 12 11 12 12 12 12 13 14 14 14 14 14 14 14 14 15 15 14 14 14 15 15 14 14 14 14 13 12 12 12 12 12 11 11 11 11 11 11 11 11 10 10 10 10 10 10 10 11 11 11 11 11 11 11 11 11 11 12 17 18 19 20 19 20 21 20 18 13 13 12 14 17 18 17 16 16 16 14 12 12 13 15 14 13 13 14 14 13 12 12 12 14 14 15 12 12 12 15 14 14 13 13 12 12 12 12 14 12 12 12 12 12 12 14 13 13 13 13 13 14 14 15 16 16 17 17 18 19 20 21 22 23 25 27 28 29 29 30 31 32 32 33 34 35 35 -2147483647 -2147483647 -2147483647 -2147483647 -2147483647 -2147483647 -2147483647
10 10 11 10 10 9 9 9 10 10 10 10 10 9 9 9 9 9 9 9 9 9 10 9 8 8 8 8 7 8 8 8 8 7 7 7 7 7 7 7 7 7 7 7 7 7 8 8 8 8 9 9 9 10 9 9 9 10 10 10 10 10 10 9 9 9 9 9 9 9 9 9 10 9 8 8 8 9 9 8 9 9 9 9 9 9 11 12 12 11 12 12 12 12 13 14 15 15 16 16 15 15 16 16 15 15 15 15 17 16 15 15 15 16 14 14 13 14 13 12 12 12 12 11 11 11 10 10 11 11 10 10 10 10 10 10 11 11 11 11 11 12 11 11 12 13 19 19 18 19 20 22 18 14 13 12 12 12 13 16 20 19 19 18 17 12 11 11 12 15 13 12 13 17 16 15 13 14 12 12 14 15 14 13 13 15 12 13 12 13 12 13 11 11 12 11 12 12 12 12 12 12 13 13 13 13 14 14 15 15 16 17 17 18 19 19 21 22 23 24 25 27 29 30 31 31 32 33 33 33 34 -2147483647 -2147483647 -2147483647 -2147483647 -2147483647 -2147483647 -2147483647 -2147483647 -2147483647
10 11 12 11 11 10 9 9 10 10 10 10 10 9 9 9 9 9 9 9 9 9 9 9 9 8 8 8 8 7 8 8 8 8 7 7 7 7 7 7 7 7 7 7 7 8 8 8 8 8 9 9 9 10 10 10 10 10 10 10 10 11 10 10 9 9 9 9 9 9 9 9 9 9 9 9 9 10 12 8 9 9 9 9 9 9 10 12 12 12 12 12 12 13 13 14 16 16 17 16 16 16 17 16 16 16 16 16 18 17 16 15 15 15 14 15 16 17 17 13 13 12 12 12 12 11 11 11 11 13 10 10 10 11 10 10 11 11 11 11 11 12 11 13 18 20 16 13 13 13 16 17 15 13 14 12 12 12 15 17 18 23 23 19 15 13 12 11 12 13 15 16 12 12 15 14 12 12 12 13 16 16 15 13 13 14 14 12 12 11 12 12 11 11 11 12 12 12 12 12 12 13 13 13 13 14 14 14 15 15 16 17 18 19 19 20 21 23 23 24 26 28 30 31 32 32 33 33 34 34 -2147483647 -2147483647 -2147483647 -2147483647 -2147483647 -2147483647 -2147483647 -2147483647 -2147483647 -2147483647
10 11 13 11 10 10 9 9 9 9 10 10 10 10 9 9 9 9 9 9 9 9 9 9 9 9 9 8 8 8 8 8 8 8 8 7 7 7 7 8 7 7 7 7 7 8 8 8 9 9 9 9 10 10 10 10 10 10 10 10 11 10 10 9 9 9 9 9 9 9 9 9 9 9 9 10 10 11 10 8 8 8 9 9 9 9 10 12 12 12 12 12 12 13 14 15 16 17 18 17 17 17 18 19 18 17 18 18 19 17 18 17 16 16 16 17 20 17 16 14 14 14 14 13 12 12 11 11 11 12 10 10 10 10 10 11 11 11 11 12 12 12 11 13 18 15 15 13 12 14 15 13 12 12 13 13 12 12 14 18 17 15 17 18 19 18 14 14 11 12 15 12 11 11 11 12 12 12 12 14 17 15 15 13 14 15 13 12 12 11 11 11 12 11 12 12 12 12 12 12 13 13 13 13 14 14 14 15 15 16 16 18 19 20 19 21 22 23 25 25 26 28 30 31 32 34 34 -2147483647 -2147483647 -2147483647 -2147483647 -2147483647 -2147483647 -2147483647 -2147483647 -2147483647 -2147483647 -2147483647 -2147483647 -2147483647
11 11 12 11 9 9 9 9 9 9 10 10 10 10 9 9 9 9 9 9 9 9 9 9 9 9 9 9 8 8 8 9 9 8 8 8 7 7 7 8 7 7 8 8 8 8 9 9 9 9 10 10 10 10 10 10 10 11 11 11 11 11 11 10 9 9 9 9 9 9 9 9 9 9 9 9 9 9 9 9 9 9 9 9 9 9 10 11 12 12 11 12 12 13 14 14 16 16 17 18 18 17 18 19 17 17 19 18 19 18 19 19 17 18 18 18 18 18 16 14 15 16 14 12 12 11 11 11 11 11 10 10 10 11 11 11 11 11 12 12 12 11 11 12 16 15 13 13 13 15 15 14 13 12 12 14 14 13 13 13 14 13 17 20 17 16 12 11 12 15 14 12 11 11 12 12 12 12 12 16 15 13 14 13 13 14 12 12 12 12 11 11 11 11 12 12 12 12 13 13 13 13 13 13 14 14 14 15 16 16 17 18 19 22 21 21 23 24 26 28 28 29 31 32 34 34 -2147483647 -2147483647 -2147483647 -2147483647 -2147483647 -2147483647 -2147483647 -2147483647 -2147483647 -2147483647 -2147483647 -2147483647 -2147483647 -2147483647
12 12 11 9 9 9 8 9 9 10 10 10 10 10 9 9 9 9 9 9 9 9 9 9 9 9 9 9 9 9 9 9 9 8 8 7 7 7 8 8 8 8 8 8 8 8 8 8 9 9 10 9 10 10 10 10 11 12 12 11 11 11 11 10 9 9 9 9 9 9 9 9 9 9 10 9 10 10 10 10 9 9 9 9 9 9 9 10 11 11 11 12 12 13 14 14 15 16 17 18 17 16 17 18 16 17 18 16 19 17 16 17 18 19 19 19 16 16 15 15 16 15 14 13 12 11 11 11 10 11 10 10 11 11 11 12 12 12 12 12 12 12 11 11 14 16 14 13 14 15 15 20 16 14 12 15 18 13 12 12 13 13 15 17 17 17 16 14 11 11 11 14 12 11 13 14 13 12 12 16 16 13 13 13 13 13 12 12 12 12 12 11 12 12 12 12 12 13 13 13 13 13 14 14 14 14 15 15 16 16 17 19 21 23 23 23 24 26 27 28 31 31 33 34 35 -2147483647 -2147483647 -2147483647 -2147483647 -2147483647 -2147483647 -2147483647 -2147483647 -2147483647 -2147483647 -2147483647 -2147483647 -2147483647 -2147483647 -2147483647
13 11 11 10 11 9 8 9 8 9 10 11 10 9 9 9 10 10 9 9 9 9 9 9 9 10 9 9 9 9 9 9 9 8 8 8 7 7 8 8 8 8 8 8 8 8 8 8 9 9 9 9 10 10 10 11 11 12 12 12 11 11 11 12 11 10 10 9 9 9 9 9 9 10 10 10 10 10 10 11 10 10 10 9 9 9 9 11 12 11 11 12 12 14 14 15 15 16 18 18 17 15 16 17 17 16 17 16 17 15 15 16 17 17 17 17 19 17 16 15 15 15 13 13 12 11 11 11 10 10 10 11 11 12 12 12 13 13 13 13 12 12 12 12 12 13 16 14 14 15 16 21 15 14 12 13 16 13 12 13 15 13 13 13 15 14 12 13 11 11 11 11 12 12 14 12 12 13 12 14 15 13 13 13 13 13 13 12 12 12 12 12 12 12 12 12 13 13 13 13 14 14 14 14 15 15 15 16 16 17 18 20 20 23 25 25 25 26 29 31 32 33 34 35 36 -2147483647 -2147483647 -2147483647 -2147483647 -2147483647 -2147483647 -2147483647 -2147483647 -2147483647 -2147483647 -2147483647 -2147483647 -2147483647 -2147483647 -2147483647
12 12 11 11 11 9 8 9 9 9 9 11 10 9 10 10 10 10 9 9 9 9 9 9 9 9 9 9 10 9 9 9 9 9 8 8 8 8 8 8 8 8 8 8 8 9 9 9 9 9 9 10 10 10 10 11 11 12 12 11 11 11 11 13 11 10 10 11 11 10 8 9 9 9 9 9 10 10 9 10 11 10 9 9 10 10 10 11 12 11 11 12 13 14 14 16 16 16 18 16 15 15 16 17 16 16 15 14 15 14 15 16 17 17 15 15 16 19 16 14 13 13 13 12 12 11 11 11 11 10 10 10 11 12 12 13 15 15 13 13 13 12 12 12 12 12 13 12 15 17 17 18 17 15 13 13 12 12 12 14 15 13 11 12 13 13 12 14 13 11 11 12 11 11 12 13 13 12 12 13 15 15 14 14 14 13 13 13 12 12 12 12 12 12 12 12 13 13 13 14 14 15 15 15 15 16 16 16 17 18 19 21 23 24 26 27 30 31 31 33 33 35 36 36 -2147483647 -2147483647 -2147483647 -2147483647 -2147483647 -2147483647 -2147483647 -2147483647 -2147483647 -2147483647 -2147483647 -2147483647 -2147483647 -2147483647 -2147483647 -2147483647
12 11 11 9 9 8 8 9 9 8 9 10 10 10 10 10 10 10 9 9 9 9 9 9 9 9 9 9 9 9 9 9 10 9 9 8 8 8 8 8 9 9 9 9 9 9 9 10 10 9 10 10 11 10 10 11 11 12 12 12 11 11 10 10 10 10 11 11 11 10 9 8 9 9 9 10 10 10 10 10 9 10 9 9 9 10 10 10 11 11 11 13 13 13 14 15 16 16 17 16 15 15 15 14 14 14 15 15 14 14 15 17 17 15 14 15 16 19 19 15 14 13 12 12 12 11 11 11 10 10 10 10 10 11 12 13 13 14 13 13 13 12 12 12 12 12 13 13 15 18 15 16 14 14 14 13 13 12 12 12 12 12 11 12 11 12 12 14 14 14 12 12 11 11 11 12 12 11 13 14 14 14 14 14 13 13 13 13 13 12 12 12 13 12 12 13 13 13 14 14 14 15 16 16 16 16 16 17 17 18 19 20 22 24 25 28 30 33 34 34 36 36 37 -2147483647 -2147483647 -2147483647 -2147483647 -2147483647 -2147483647 -2147483647 -2147483647 -2147483647 -2147483647 -2147483647 -2147483647 -2147483647 -2147483647 -2147483647 -2147483647 -2147483647
10 10 10 9 9 9 10 9 9 9 9 10 10 10 10 11 10 10 10 9 9 9 9 9 9 9 9 9 10 10 9 9 9 10 9 9 8 8 8 8 9 10 10 9 9 10 9 10 10 10 10 10 11 11 11 11 11 11 12 12 12 11 11 10 10 10 11 11 10 10 9 8 8 9 10 11 10 9 9 9 9 10 9 9 9 10 10 12 12 11 12 13 13 13 14 14 14 15 18 16 16 15 15 15 14 13 13 12 13 14 15 14 15 15 14 15 16 19 18 15 14 13 13 13 12 12 11 11 11 10 10 10 10 10 11 14 13 13 13 13 13 13 12 12 12 13 13 13 14 18 15 17 14 14 14 13 13 13 13 14 13 13 12 11 11 13 14 14 13 13 13 12 12 12 11 11 11 11 13 13 14 14 14 14 13 13 13 13 13 13 12 13 12 12 12 13 13 13 14 14 14 15 16 18 18 17 17 17 18 19 20 23 24 25 28 28 29 32 34 36 37 38 -2147483647 -2147483647 -2147483647 -2147483647 -2147483647 -2147483647 -2147483647 -2147483647 -2147483647 -2147483647 -2147483647 -2147483647 -2147483647 -2147483647 -2147483647 -2147483647 -2147483647 -2147483647
10 9 9 9 9 9 11 10 9 9 9 10 11 11 11 12 11 10 10 10 9 9 9 9 9 9 9 9 10 9 9 10 10 10 11 10 9 9 9 9 10 10 10 9 9 10 10 10 10 10 11 11 11 11 11 11 12 12 12 13 13 12 11 12 11 11 11 10 10 10 9 8 8 10 10 9 10 9 9 9 9 9 9 9 10 10 11 12 13 11 12 12 12 13 13 14 14 16 17 17 17 17 16 15 14 14 14 13 13 16 15 13 13 15 15 14 17 18 19 16 14 14 14 13 13 13 13 12 11 11 11 10 10 10 11 12 12 14 13 13 12 13 13 12 12 14 13 15 14 15 16 15 15 16 15 14 14 14 14 15 14 14 15 12 12 12 13 13 13 12 13 12 11 11 11 11 11 11 12 13 14 13 13 13 13 13 13 13 13 13 13 13 12 12 13 13 13 14 14 14 15 16 17 18 19 20 21 19 19 21 22 26 28 27 30 32 32 34 36 38 38 -2147483647 -2147483647 -2147483647 -2147483647 -2147483647 -2147483647 -2147483647 -2147483647 -2147483647 -2147483647 -2147483647 -2147483647 -2147483647 -2147483647 -2147483647 -2147483647 -2147483647 -2147483647 -2147483647
8 11 11 10 9 9 11 11 10 9 9 11 11 13 10 10 12 11 11 11 10 9 9 10 10 10 10 9 9 9 9 10 11 11 11 11 10 10 10 10 10 10 10 10 10 10 11 11 10 10 12 11 11 11 11 12 12 13 12 13 14 12 13 14 13 12 12 11 10 10 9 8 8 8 9 9 9 9 9 9 9 9 9 9 10 12 11 12 14 13 13 12 13 13 16 18 16 16 17 17 17 17 16 15 15 15 14 13 14 16 14 12 13 16 16 14 16 16 21 18 15 14 14 13 13 14 14 13 12 11 12 11 10 10 11 11 12 13 13 13 12 12 12 12 12 12 13 14 14 16 15 17 18 16 15 15 15 16 15 14 14 13 14 13 13 12 12 14 13 12 12 12 12 12 11 11 11 11 12 14 14 13 13 13 12 12 13 13 13 13 13 14 13 13 13 13 14 14 15 15 15 16 17 17 18 20 24 23 21 22 24 27 30 29 30 33 36 37 38 39 -2147483647 -2147483647 -2147483647 -2147483647 -2147483647 -2147483647 -2147483647 -2147483647 -2147483647 -2147483647 -2147483647 -2147483647 -2147483647 -2147483647 -2147483647 -2147483647 -2147483647 -2147483647 -2147483647 -2147483647
4 9 8 8 9 11 12 10 9 9 9 12 11 13 13 11 11 13 13 14 11 9 9 10 10 11 11 10 10 10 10 11 11 12 12 12 11 11 11 11 11 11 10 10 10 10 11 11 10 10 11 12 12 12 12 12 14 15 14 13 15 15 15 15 14 12 12 11 10 9 9 8 8 8 9 10 10 10 9 8 8 9 9 10 12 13 13 12 14 15 15 13 13 15 19 19 18 18 18 18 16 15 15 15 14 14 14 13 13 14 13 12 12 13 15 14 14 15 20 20 17 15 16 15 15 15 14 13 12 11 12 10 10 9 10 11 12 14 14 12 12 12 12 12 12 12 13 13 14 17 17 17 19 18 16 17 18 19 16 15 15 14 14 13 14 14 13 12 12 12 12 14 13 12 12 12 11 11 12 14 15 13 13 13 13 13 12 12 13 13 14 14 13 14 14 14 14 15 15 16 16 16 17 17 18 22 24 26 25 25 27 27 31 33 32 35 37 39 40 -2147483647 -2147483647 -2147483647 -2147483647 -2147483647 -2147483647 -2147483647 -2147483647 -2147483647 -2147483647 -2147483647 -2147483647 -2147483647 -2147483647 -2147483647 -2147483647 -2147483647 -2147483647 -2147483647 -2147483647 -2147483647
4 6 8 8 8 10 12 9 9 10 10 11 13 12 14 12 11 12 12 14 12 10 10 10 11 11 11 10 10 10 11 12 12 13 13 12 12 12 12 13 14 12 11 11 11 11 11 11 10 10 12 12 12 12 12 13 16 15 14 14 15 16 17 15 15 9 11 11 11 10 10 9 8 9 9 9 9 9 9 8 8 9 9 10 11 12 12 11 12 15 18 15 14 16 19 19 18 19 21 15 14 14 13 14 13 14 15 13 12 12 12 12 12 13 13 13 15 17 19 19 17 17 17 17 17 16 15 13 12 12 12 11 10 10 9 11 13 13 13 12 12 12 13 13 12 13 13 15 15 15 17 18 21 17 17 18 22 19 18 17 16 16 15 14 14 15 15 14 13 12 12 12 13 13 14 13 13 12 12 13 13 14 15 14 14 13 13 14 14 14 14 13 13 13 14 14 15 15 16 16 16 17 17 18 20 21 22 27 30 31 32 29 32 34 36 38 40 41 -2147483647 -2147483647 -2147483647 -2147483647 -2147483647 -2147483647 -2147483647 -2147483647 -2147483647 -2147483647 -2147483647 -2147483647 -2147483647 -2147483647 -2147483647 -2147483647 -2147483647 -2147483647 -2147483647 -2147483647 -2147483647 -2147483647
4 4 7 6 6 8 10 10 9 9 10 11 12 14 13 14 12 12 14 15 12 10 10 10 10 10 11 10 11 11 12 12 12 13 13 13 13 12 12 14 13 13 13 11 11 11 11 10 9 10 12 12 10 10 12 12 15 15 15 14 15 16 17 14 10 8 9 10 10 9 8 8 8 9 9 9 9 9 8 9 8 9 9 9 11 12 12 11 12 14 17 16 15 15 17 20 20 20 19 15 12 11 11 12 12 13 12 12 12 11 12 12 13 13 15 15 16 19 22 19 18 19 19 19 19 17 15 14 13 13 13 11 11 10 10 10 11 13 11 13 11 12 13 12 12 13 15 16 18 19 18 19 20 22 19 19 20 20 19 18 17 17 16 16 15 18 16 15 14 13 13 12 12 13 12 13 13 12 13 12 12 13 14 14 15 15 13 13 14 14 14 14 14 14 14 14 15 15 16 16 17 17 18 19 20 22 24 25 27 31 34 35 33 36 39 42 42 -2147483647 -2147483647 -2147483647 -2147483647 -2147483647 -2147483647 -2147483647 -2147483647 -2147483647 -2147483647 -2147483647 -2147483647 -2147483647 -2147483647 -2147483647 -2147483647 -2147483647 -2147483647 -2147483647 -2147483647 -2147483647 -2147483647 -2147483647
4 4 5 5 8 8 10 11 10 9 9 11 13 15 15 14 13 12 12 12 12 12 11 10 10 11 11 11 12 11 12 13 13 13 13 13 14 13 11 12 14 14 13 10 8 8 9 10 10 9 9 10 8 8 8 8 13 15 14 14 15 14 13 12 9 8 8 8 8 8 9 8 11 8 11 9 9 9 8 8 8 9 9 9 10 10 10 10 11 12 14 16 16 17 17 22 21 16 14 13 12 11 12 11 12 12 12 12 12 12 13 13 14 15 15 16 19 21 22 20 20 20 22 21 19 17 16 16 14 15 14 13 13 12 10 10 10 12 11 11 11 11 12 12 13 14 17 18 21 18 18 20 22 23 21 22 24 23 22 20 18 18 17 16 16 19 19 16 15 13 13 13 14 14 13 13 13 13 13 12 12 12 13 13 14 13 13 13 14 15 15 14 14 14 14 14 15 16 16 17 17 18 19 21 22 23 25 28 31 32 32 38 39 39 42 43 -2147483647 -2147483647 -2147483647 -2147483647 -2147483647 -2147483647 -2147483647 -2147483647 -2147483647 -2147483647 -2147483647 -2147483647 -2147483647 -2147483647 -2147483647 -2147483647 -2147483647 -2147483647 -2147483647 -2147483647 -2147483647 -2147483647 -2147483647 -2147483647
3 3 3 4 7 9 11 11 9 9 10 10 11 13 14 12 11 12 13 12 12 12 11 10 11 11 12 12 12 12 11 12 12 14 14 14 14 11 9 9 15 14 12 11 9 8 9 10 11 10 9 8 8 8 8 8 11 15 14 17 16 11 10 10 8 8 8 8 8 8 8 8 8 8 8 8 8 8 8 9 9 9 9 9 9 9 10 10 11 12 11 13 18 18 16 13 14 15 16 13 12 12 13 11 11 12 13 13 12 12 12 13 14 15 15 17 19 24 24 23 22 22 24 22 20 18 17 18 17 16 17 16 16 14 12 10 10 11 12 11 12 12 13 14 15 16 18 21 22 21 20 23 25 25 23 25 24 25 23 20 19 18 19 18 17 20 19 19 16 14 14 14 16 15 14 15 15 14 13 12 12 14 12 13 14 13 13 13 14 15 15 15 14 14 14 15 15 16 16 17 18 19 20 21 24 26 27 28 30 34 36 37 40 43 44 -2147483647 -2147483647 -2147483647 -2147483647 -2147483647 -2147483647 -2147483647 -2147483647 -2147483647 -2147483647 -2147483647 -2147483647 -2147483647 -2147483647 -2147483647 -2147483647 -2147483647 -2147483647 -2147483647 -2147483647 -2147483647 -2147483647 -2147483647 -2147483647 -2147483647
3 3 3 4 7 8 13 11 9 10 11 11 12 13 13 13 12 13 14 14 12 11 11 11 11 12 13 14 14 13 12 13 13 13 13 14 14 13 9 8 9 9 8 9 12 10 8 9 11 8 8 7 7 8 8 8 8 9 10 14 13 9 10 8 8 8 8 8 9 9 8 8 8 8 8 8 8 8 9 11 10 9 9 9 9 9 9 9 9 10 12 16 17 17 13 12 9 10 12 13 11 10 12 11 10 11 13 13 12 12 13 15 16 16 16 15 15 17 19 20 20 23 23 22 20 20 18 20 19 19 19 21 17 16 15 13 11 11 11 12 13 15 15 17 17 18 21 23 24 22 21 23 26 27 27 27 27 27 26 21 20 22 22 22 20 22 22 20 17 17 18 16 16 16 16 17 15 14 14 14 13 15 13 13 13 14 13 14 14 14 15 15 15 15 15 14 15 16 17 18 19 20 21 22 23 27 30 30 32 34 38 39 42 44 -2147483647 -2147483647 -2147483647 -2147483647 -2147483647 -2147483647 -2147483647 -2147483647 -2147483647 -2147483647 -2147483647 -2147483647 -2147483647 -2147483647 -2147483647 -2147483647 -2147483647 -2147483647 -2147483647 -2147483647 -2147483647 -2147483647 -2147483647 -2147483647 -2147483647 -2147483647
3 3 3 3 5 8 10 9 11 10 14 13 13 12 12 12 12 15 15 14 12 12 12 11 12 14 15 16 15 14 14 14 13 13 14 16 15 13 9 7 7 6 6 6 7 7 9 8 8 8 8 7 7 7 8 8 8 9 11 10 9 8 8 8 8 8 8 8 9 9 9 9 8 8 8 8 8 8 9 11 10 9 10 8 8 9 9 9 9 10 11 14 15 17 11 9 9 9 12 14 14 11 10 10 10 10 11 11 11 11 12 13 13 14 15 14 15 16 14 14 16 18 17 21 22 21 21 23 23 21 20 18 19 19 18 15 12 11 12 12 13 16 19 21 21 21 21 21 24 25 25 23 25 27 30 29 28 29 28 23 23 26 25 24 22 23 25 23 22 24 22 17 16 16 16 15 15 16 17 17 15 15 14 14 13 14 14 14 14 14 14 15 15 15 14 14 15 16 17 19 20 20 23 25 27 27 29 33 34 37 40 41 43 -2147483647 -2147483647 -2147483647 -2147483647 -2147483647 -2147483647 -2147483647 -2147483647 -2147483647 -2147483647 -2147483647 -2147483647 -2147483647 -2147483647 -2147483647 -2147483647 -2147483647 -2147483647 -2147483647 -2147483647 -2147483647 -2147483647 -2147483647 -2147483647 -2147483647 -2147483647 -2147483647
3 3 3 3 3 5 5 5 9 10 12 14 13 13 14 14 13 15 16 15 13 13 13 12 11 14 16 16 16 15 16 15 14 14 14 10 11 8 8 7 6 6 6 6 6 6 7 7 7 7 7 7 7 7 8 8 8 8 8 9 9 9 9 8 8 8 8 8 8 8 9 8 8 8 8 8 8 8 9 9 11 10 9 9 8 9 9 9 9 9 10 12 15 16 10 8 8 8 9 11 11 9 10 10 10 10 10 10 10 11 11 12 13 14 14 14 13 14 15 17 17 17 15 18 20 22 22 21 20 19 17 16 17 16 13 13 12 12 13 14 14 16 22 24 21 19 20 22 26 27 27 27 27 32 30 29 29 29 29 26 25 29 27 27 26 24 25 26 25 23 20 19 19 19 17 17 17 17 19 18 16 17 16 15 15 14 14 14 15 14 14 15 15 15 15 15 16 17 18 19 21 23 24 26 28 29 31 34 36 38 40 42 -2147483647 -2147483647 -2147483647 -2147483647 -2147483647 -2147483647 -2147483647 -2147483647 -2147483647 -2147483647 -2147483647 -2147483647 -2147483647 -2147483647 -2147483647 -2147483647 -2147483647 -2147483647 -2147483647 -2147483647 -2147483647 -2147483647 -2147483647 -2147483647 -2147483647 -2147483647 -2147483647 -2147483647
3 3 3 3 3 3 4 4 8 10 10 13 13 16 16 13 13 14 15 15 13 13 12 12 12 13 13 15 16 16 17 14 13 11 9 7 6 6 7 7 6 6 5 6 6 6 6 6 7 7 7 7 7 7 8 8 8 8 8 8 8 9 9 9 9 9 8 8 8 8 8 8 8 8 8 8 8 9 9 9 9 9 9 10 8 8 8 9 9 9 9 12 14 11 9 8 8 8 8 8 8 8 9 9 10 10 10 10 10 11 11 12 14 13 12 13 12 15 16 15 15 17 13 14 20 21 18 17 19 20 17 17 18 19 17 13 13 12 14 13 15 17 21 21 22 18 19 21 24 21 22 25 25 28 28 26 25 30 30 27 28 29 29 28 28 27 26 28 27 25 23 23 22 21 19 19 20 20 21 20 18 18 16 16 15 14 15 16 16 16 15 15 16 16 16 17 17 18 19 21 22 24 28 29 30 32 33 36 37 39 41 -2147483647 -2147483647 -2147483647 -2147483647 -2147483647 -2147483647 -2147483647 -2147483647 -2147483647 -2147483647 -2147483647 -2147483647 -2147483647 -2147483647 -2147483647 -2147483647 -2147483647 -2147483647 -2147483647 -2147483647 -2147483647 -2147483647 -2147483647 -2147483647 -2147483647 -2147483647 -2147483647 -2147483647 -2147483647
3 3 3 3 3 3 3 5 8 9 10 11 13 14 15 14 14 15 15 14 14 13 13 13 13 13 13 14 17 18 16 11 8 8 6 6 6 6 6 6 5 5 5 5 6 6 6 6 6 7 7 7 7 7 8 8 8 8 8 8 9 9 9 9 9 9 9 9 9 8 8 8 8 8 8 9 9 9 9 9 9 9 8 8 8 8 8 8 9 9 9 9 9 9 8 8 8 7 7 8 8 8 9 9 9 9 10 10 10 10 11 11 11 12 12 12 12 12 13 13 14 14 13 13 17 23 20 18 17 20 17 18 18 18 20 15 14 13 13 16 18 21 18 23 21 17 19 23 21 20 22 23 21 21 22 23 24 28 26 29 24 26 29 30 30 30 28 29 29 27 25 26 24 22 21 21 21 20 18 17 16 15 15 16 16 15 16 16 16 17 17 16 16 16 18 19 19 19 20 23 24 25 27 28 30 32 35 37 39 -2147483647 -2147483647 -2147483647 -2147483647 -2147483647 -2147483647 -2147483647 -2147483647 -2147483647 -2147483647 -2147483647 -2147483647 -2147483647 -2147483647 -2147483647 -2147483647 -2147483647 -2147483647 -2147483647 -2147483647 -2147483647 -2147483647 -2147483647 -2147483647 -2147483647 -2147483647 -2147483647 -2147483647 -2147483647 -2147483647 -2147483647
3 3 4 3 3 3 3 4 5 9 10 11 13 13 14 14 15 15 16 15 14 13 13 14 13 14 13 13 13 14 10 8 8 7 6 6 6 6 5 5 5 5 5 5 5 6 6 6 6 7 7 7 7 8 8 8 8 8 8 9 9 9 9 9 9 9 9 9 9 9 9 9 9 9 9 9 9 9 9 9 9 8 8 8 8 8 8 8 8 8 8 8 8 8 8 7 7 7 7 8 8 9 10 10 10 10 10 10 10 10 10 10 11 11 11 11 12 12 12 12 13 13 13 13 14 18 21 18 19 17 18 18 18 20 19 18 17 15 14 14 17 20 19 19 16 18 21 24 21 18 20 22 19 19 19 21 22 24 29 26 23 20 27 27 32 33 31 31 31 29 28 28 25 24 24 23 23 22 17 14 15 15 15 16 16 16 16 16 17 18 19 19 18 18 19 21 21 22 22 24 26 27 29 30 32 35 37 38 -2147483647 -2147483647 -2147483647 -2147483647 -2147483647 -2147483647 -2147483647 -2147483647 -2147483647 -2147483647 -2147483647 -2147483647 -2147483647 -2147483647 -2147483647 -2147483647 -2147483647 -2147483647 -2147483647 -2147483647 -2147483647 -2147483647 -2147483647 -2147483647 -2147483647 -2147483647 -2147483647 -2147483647 -2147483647 -2147483647 -2147483647 -2147483647
3 3 4 4 3 3 3 4 5 7 10 11 12 13 14 14 14 15 14 14 14 13 14 14 14 15 14 13 10 9 9 7 8 7 6 6 6 5 5 5 5 5 5 5 5 6 6 6 6 7 7 7 7 8 8 8 8 8 9 9 9 10 10 10 10 9 9 9 9 9 9 9 9 9 9 9 9 9 9 9 9 9 8 8 8 8 8 8 8 8 8 8 8 8 8 8 8 8 8 8 8 9 10 11 11 11 10 9 10 10 10 10 10 11 11 11 11 12 12 12 13 13 13 13 15 19 21 19 19 18 16 17 19 19 17 17 16 15 15 15 17 17 17 16 16 20 22 23 22 20 19 19 18 20 23 24 25 28 26 20 18 20 21 25 32 34 32 33 32 32 31 30 28 27 26 27 25 24 18 15 15 15 16 16 16 16 17 17 17 17 18 20 20 22 23 24 25 24 24 25 28 29 31 33 34 36 37 -2147483647 -2147483647 -2147483647 -2147483647 -2147483647 -2147483647 -2147483647 -2147483647 -2147483647 -2147483647 -2147483647 -2147483647 -2147483647 -2147483647 -2147483647 -2147483647 -2147483647 -2147483647 -2147483647 -2147483647 -2147483647 -2147483647 -2147483647 -2147483647 -2147483647 -2147483647 -2147483647 -2147483647 -2147483647 -2147483647 -2147483647 -2147483647 -2147483647
4 4 4 4 4 3 4 4 4 5 7 7 7 9 11 14 14 15 15 15 15 14 15 15 15 16 17 13 9 7 7 6 6 6 6 6 6 6 5 5 5 5 5 5 5 6 6 6 6 7 7 7 7 8 8 8 8 9 9 10 10 10 10 10 10 10 10 9 9 9 9 9 9 9 9 9 9 9 9 9 9 9 9 8 8 8 8 8 8 8 8 8 8 8 8 8 8 8 8 8 8 9 9 9 10 10 10 9 9 9 10 10 10 10 11 11 11 11 12 12 13 13 12 13 14 16 16 21 21 19 17 18 20 20 20 18 17 17 15 17 16 14 15 16 18 22 24 21 20 19 18 18 19 21 23 23 24 23 21 18 16 19 20 23 26 33 34 34 34 34 32 30 31 30 29 25 20 18 17 16 16 16 16 17 17 17 18 18 18 18 19 19 20 21 22 24 27 26 27 28 29 31 33 35 36 37 -2147483647 -2147483647 -2147483647 -2147483647 -2147483647 -2147483647 -2147483647 -2147483647 -2147483647 -2147483647 -2147483647 -2147483647 -2147483647 -2147483647 -2147483647 -2147483647 -2147483647 -2147483647 -2147483647 -2147483647 -2147483647 -2147483647 -2147483647 -2147483647 -2147483647 -2147483647 -2147483647 -2147483647 -2147483647 -2147483647 -2147483647 -2147483647 -2147483647 -2147483647
4 4 4 4 4 4 4 4 4 4 5 5 6 7 11 14 15 15 16 16 16 16 16 16 15 16 16 13 8 7 7 6 6 6 6 6 6 6 6 6 6 6 5 5 5 6 6 6 6 7 7 7 8 8 8 8 9 9 9 10 10 10 11 10 10 10 10 10 10 10 10 9 9 9 9 9 9 9 9 9 9 9 9 9 8 8 8 8 8 8 8 8 9 8 8 8 8 8 8 8 8 8 9 9 9 9 9 9 9 9 9 9 10 10 10 11 11 11 12 12 13 13 12 12 13 14 15 18 21 19 18 18 20 21 21 19 18 16 15 17 15 14 16 18 18 21 23 22 20 17 17 17 20 20 22 24 22 20 22 18 18 20 23 25 33 32 29 34 35 29 25 25 24 26 28 25 21 19 17 17 17 17 17 18 18 19 19 19 19 19 20 20 21 23 24 25 26 28 29 29 31 33 34 36 37 -2147483647 -2147483647 -2147483647 -2147483647 -2147483647 -2147483647 -2147483647 -2147483647 -2147483647 -2147483647 -2147483647 -2147483647 -2147483647 -2147483647 -2147483647 -2147483647 -2147483647 -2147483647 -2147483647 -2147483647 -2147483647 -2147483647 -2147483647 -2147483647 -2147483647 -2147483647 -2147483647 -2147483647 -2147483647 -2147483647 -2147483647 -2147483647 -2147483647 -2147483647 -2147483647
4 4 4 4 4 4 4 4 4 4 4 5 6 7 9 8 11 15 17 17 18 17 17 16 17 17 15 11 9 7 6 6 6 6 6 6 6 6 6 6 6 6 6 6 6 6 6 6 6 7 7 7 8 8 9 9 9 10 10 10 10 11 11 11 11 11 10 10 10 10 10 10 10 10 10 10 10 10 10 10 9 9 9 9 9 8 8 8 8 9 9 9 9 9 9 9 9 9 8 8 8 8 9 9 9 9 9 9 9 9 9 9 10 10 10 11 11 12 12 13 13 13 13 12 13 13 15 17 22 18 17 20 21 22 23 20 19 17 16 15 15 15 15 16 19 22 20 17 17 18 16 17 18 19 22 24 19 19 22 18 17 21 28 29 25 24 22 30 33 31 23 24 21 26 30 26 22 21 20 19 18 18 17 18 18 19 19 19 20 21 21 21 22 23 24 25 27 28 29 32 33 34 36 -2147483647 -2147483647 -2147483647 -2147483647 -2147483647 -2147483647 -2147483647 -2147483647 -2147483647 -2147483647 -2147483647 -2147483647 -2147483647 -2147483647 -2147483647 -2147483647 -2147483647 -2147483647 -2147483647 -2147483647 -2147483647 -2147483647 -2147483647 -2147483647 -2147483647 -2147483647 -2147483647 -2147483647 -2147483647 -2147483647 -2147483647 -2147483647 -2147483647 -2147483647 -2147483647 -2147483647 -2147483647
4 4 4 4 4 4 4 5 4 4 4 5 5 5 6 7 8 13 14 15 14 12 12 12 15 14 13 13 9 7 7 6 6 6 6 6 6 6 7 6 6 6 6 6 6 6 6 6 7 7 7 8 8 9 9 10 10 10 11 11 11 11 11 11 11 11 11 11 11 10 10 10 10 10 10 10 10 10 10 10 10 9 9 9 9 9 9 9 9 9 9 9 9 9 10 10 10 9 9 9 9 9 9 9 9 9 9 9 9 9 9 9 9 10 11 11 12 12 12 13 13 13 13 12 12 13 14 16 18 17 17 19 23 23 23 20 20 19 18 16 16 17 18 18 17 17 17 18 17 16 16 16 18 21 24 24 19 16 17 19 20 20 23 28 22 21 23 23 25 26 22 20 23 28 31 24 22 20 21 19 19 18 18 19 19 19 20 20 21 23 23 24 24 26 27 28 29 31 32 33 34 35 -2147483647 -2147483647 -2147483647 -2147483647 -2147483647 -2147483647 -2147483647 -2147483647 -2147483647 -2147483647 -2147483647 -2147483647 -2147483647 -2147483647 -2147483647 -2147483647 -2147483647 -2147483647 -2147483647 -2147483647 -2147483647 -2147483647 -2147483647 -2147483647 -2147483647 -2147483647 -2147483647 -2147483647 -2147483647 -2147483647 -2147483647 -2147483647 -2147483647 -2147483647 -2147483647 -2147483647 -2147483647 -2147483647
4 4 4 4 5 4 4 4 4 4 4 4 5 6 7 9 11 11 10 11 12 11 10 10 11 11 12 12 9 7 7 6 6 6 6 6 6 6 6 7 7 6 6 6 6 6 6 6 7 7 8 8 9 9 10 10 10 11 11 12 12 12 12 12 12 12 12 11 11 11 11 11 10 10 10 10 10 10 10 10 10 10 9 9 9 9 9 9 9 9 9 9 10 10 10 10 10 9 9 9 9 9 9 9 9 9 9 9 9 9 8 9 9 10 11 12 11 11 12 13 13 13 12 12 12 13 14 17 18 18 17 17 18 18 18 18 20 20 19 15 16 19 19 18 17 17 17 17 19 18 16 16 18 21 22 21 19 17 18 19 22 23 24 23 21 22 23 26 21 26 21 23 24 32 26 21 17 17 16 17 17 18 18 19 20 20 21 22 22 24 25 26 26 28 29 30 31 32 34 34 36 -2147483647 -2147483647 -2147483647 -2147483647 -2147483647 -2147483647 -2147483647 -2147483647 -2147483647 -2147483647 -2147483647 -2147483647 -2147483647 -2147483647 -2147483647 -2147483647 -2147483647 -2147483647 -2147483647 -2147483647 -2147483647 -2147483647 -2147483647 -2147483647 -2147483647 -2147483647 -2147483647 -2147483647 -2147483647 -2147483647 -2147483647 -2147483647 -2147483647 -2147483647 -2147483647 -2147483647 -2147483647 -2147483647 -2147483647
4 4 4 4 5 5 5 5 4 5 5 5 5 6 7 10 9 10 10 12 11 11 9 9 10 10 12 11 11 9 7 7 7 6 6 6 6 6 7 7 7 7 7 6 6 6 7 6 7 8 8 9 9 9 10 10 11 11 12 12 13 13 13 13 13 12 12 12 12 11 11 11 11 11 10 10 10 10 10 10 10 10 9 9 9 9 9 9 9 9 10 10 10 10 10 10 10 10 10 10 10 10 10 10 10 10 10 9 9 9 9 8 9 10 12 13 12 11 11 12 14 14 13 13 12 12 14 17 19 18 18 18 18 18 17 18 17 16 16 16 17 19 19 19 18 17 17 18 18 17 18 17 18 19 19 20 19 18 16 17 21 21 23 22 21 23 23 22 20 21 22 23 24 28 21 18 16 16 16 16 17 18 19 20 20 21 22 24 24 25 26 28 28 29 31 32 33 34 35 -2147483647 -2147483647 -2147483647 -2147483647 -2147483647 -2147483647 -2147483647 -2147483647 -2147483647 -2147483647 -2147483647 -2147483647 -2147483647 -2147483647 -2147483647 -2147483647 -2147483647 -2147483647 -2147483647 -2147483647 -2147483647 -2147483647 -2147483647 -2147483647 -2147483647 -2147483647 -2147483647 -2147483647 -2147483647 -2147483647 -2147483647 -2147483647 -2147483647 -2147483647 -2147483647 -2147483647 -2147483647 -2147483647 -2147483647 -2147483647 -2147483647
4 4 4 4 4 5 5 6 5 5 5 5 6 6 8 9 9 9 9 10 10 10 10 9 10 11 10 12 13 9 8 7 7 7 6 6 6 7 7 7 7 7 7 7 7 7 7 7 7 8 8 9 10 10 11 11 12 12 13 13 14 14 14 13 13 13 13 13 12 12 12 12 11 11 11 11 11 10 10 10 10 10 10 9 9 9 9 9 9 10 10 10 10 10 10 9 9 10 10 10 10 10 10 10 11 11 12 11 10 9 8 8 8 9 11 11 11 10 11 13 13 13 13 14 13 12 15 17 19 18 19 19 19 18 17 18 17 16 16 16 16 18 19 18 18 18 17 17 18 17 17 18 21 21 19 20 19 18 17 18 19 20 22 23 22 22 23 21 20 22 24 25 22 20 19 18 17 17 16 16 17 19 20 21 21 22 23 25 27 28 28 30 30 32 33 33 -2147483647 -2147483647 -2147483647 -2147483647 -2147483647 -2147483647 -2147483647 -2147483647 -2147483647 -2147483647 -2147483647 -2147483647 -2147483647 -2147483647 -2147483647 -2147483647 -2147483647 -2147483647 -2147483647 -2147483647 -2147483647 -2147483647 -2147483647 -2147483647 -2147483647 -2147483647 -2147483647 -2147483647 -2147483647 -2147483647 -2147483647 -2147483647 -2147483647 -2147483647 -2147483647 -2147483647 -2147483647 -2147483647 -2147483647 -2147483647 -2147483647 -2147483647 -2147483647 -2147483647
4 4 4 4 4 5 6 7 7 6 6 6 7 7 9 9 8 8 9 9 9 8 9 9 9 10 10 12 11 9 8 8 7 7 7 6 7 7 7 7 8 8 7 7 7 7 7 7 8 8 9 10 10 11 11 12 13 14 14 14 15 15 15 14 14 14 14 13 13 13 13 12 12 12 11 11 11 11 11 10 10 10 10 10 10 9 9 10 10 10 10 10 9 9 9 9 9 10 10 10 9 9 9 10 10 10 11 11 9 9 9 8 8 10 11 10 10 10 11 12 12 12 13 13 12 12 15 15 18 18 19 20 19 18 17 18 19 18 17 16 17 18 19 19 19 19 19 18 17 17 18 18 18 19 19 20 21 20 19 18 19 19 21 23 22 21 23 21 22 22 22 23 22 21 20 19 19 19 17 17 18 20 21 22 23 25 26 27 28 29 31 31 33 33 34 -2147483647 -2147483647 -2147483647 -2147483647 -2147483647 -2147483647 -2147483647 -2147483647 -2147483647 -2147483647 -2147483647 -2147483647 -2147483647 -2147483647 -2147483647 -2147483647 -2147483647 -2147483647 -2147483647 -2147483647 -2147483647 -2147483647 -2147483647 -2147483647 -2147483647 -2147483647 -2147483647 -2147483647 -2147483647 -2147483647 -2147483647 -2147483647 -2147483647 -2147483647 -2147483647 -2147483647 -2147483647 -2147483647 -2147483647 -2147483647 -2147483647 -2147483647 -2147483647 -2147483647 -2147483647
4 4 4 4 4 5 5 6 7 7 7 7 8 8 8 8 8 8 9 9 10 10 9 8 10 10 11 11 12 10 9 8 8 7 7 7 7 7 8 8 8 8 8 8 8 7 7 7 8 8 9 10 10 11 12 13 13 14 15 16 16 16 16 15 15 15 15 14 14 14 13 13 13 12 12 12 11 11 11 11 11 10 10 10 10 10 10 10 10 11 10 10 10 9 9 9 9 10 9 9 9 9 9 9 9 9 10 10 9 9 9 8 8 10 10 11 11 10 12 13 13 11 13 14 12 11 13 15 18 17 18 19 19 19 18 17 19 18 17 16 18 19 21 21 20 21 20 19 19 18 18 18 18 18 18 20 20 21 20 19 19 20 22 23 23 22 22 22 22 23 23 23 22 22 22 21 20 19 19 19 20 21 22 23 24 26 28 30 30 31 32 33 34 35 35 -2147483647 -2147483647 -2147483647 -2147483647 -2147483647 -2147483647 -2147483647 -2147483647 -2147483647 -2147483647 -2147483647 -2147483647 -2147483647 -2147483647 -2147483647 -2147483647 -2147483647 -2147483647 -2147483647 -2147483647 -2147483647 -2147483647 -2147483647 -2147483647 -2147483647 -2147483647 -2147483647 -2147483647 -2147483647 -2147483647 -2147483647 -2147483647 -2147483647 -2147483647 -2147483647 -2147483647 -2147483647 -2147483647 -2147483647 -2147483647 -2147483647 -2147483647 -2147483647 -2147483647 -2147483647
4 4 4 5 5 5 5 5 6 7 9 9 10 9 8 8 8 8 8 8 9 10 9 8 11 12 13 14 13 11 10 9 8 8 8 7 7 8 8 8 8 8 9 9 8 8 8 8 8 9 9 10 11 12 13 13 14 15 16 16 17 17 17 17 17 16 16 16 15 15 14 14 13 13 13 12 12 12 11 11 11 11 11 10 10 10 10 11 12 13 12 10 10 10 10 10 10 10 10 9 9 9 9 9 9 8 9 8 8 8 8 8 8 9 9 9 10 10 12 12 12 11 13 14 12 13 16 17 18 18 17 18 18 18 17 17 18 19 19 17 18 20 21 21 20 20 21 21 21 21 21 21 20 20 19 20 20 21 23 22 21 21 21 23 24 22 22 23 23 23 22 22 22 23 23 22 21 21 20 20 21 22 23 25 26 28 29 31 33 33 34 35 35 36 -2147483647 -2147483647 -2147483647 -2147483647 -2147483647 -2147483647 -2147483647 -2147483647 -2147483647 -2147483647 -2147483647 -2147483647 -2147483647 -2147483647 -2147483647 -2147483647 -2147483647 -2147483647 -2147483647 -2147483647 -2147483647 -2147483647 -2147483647 -2147483647 -2147483647 -2147483647 -2147483647 -2147483647 -2147483647 -2147483647 -2147483647 -2147483647 -2147483647 -2147483647 -2147483647 -2147483647 -2147483647 -2147483647 -2147483647 -2147483647 -2147483647 -2147483647 -2147483647 -2147483647 -2147483647 -2147483647
4 4 4 4 4 5 5 5 6 7 9 11 10 9 9 9 9 9 9 8 8 9 9 8 10 10 11 12 10 10 10 9 8 8 8 8 8 8 8 9 8 9 9 9 9 9 8 8 8 9 10 11 12 13 15 16 16 17 18 17 18 18 18 17 17 17 17 17 16 16 15 15 14 14 13 13 13 12 12 12 11 11 11 11 11 11 11 11 11 12 11 11 10 10 10 10 10 11 10 10 9 9 9 9 9 9 8 8 8 8 8 8 8 8 8 8 8 8 9 9 9 9 9 10 10 12 13 14 17 17 18 17 19 18 19 18 18 19 19 17 17 18 20 20 20 20 21 22 22 23 23 23 22 21 20 20 21 21 21 23 23 21 22 24 24 23 22 24 23 23 22 22 22 22 23 23 22 22 22 22 22 23 25 27 29 31 32 33 34 35 36 36 36 -2147483647 -2147483647 -2147483647 -2147483647 -2147483647 -2147483647 -2147483647 -2147483647 -2147483647 -2147483647 -2147483647 -2147483647 -2147483647 -2147483647 -2147483647 -2147483647 -2147483647 -2147483647 -2147483647 -2147483647 -2147483647 -2147483647 -2147483647 -2147483647 -2147483647 -2147483647 -2147483647 -2147483647 -2147483647 -2147483647 -2147483647 -2147483647 -2147483647 -2147483647 -2147483647 -2147483647 -2147483647 -2147483647 -2147483647 -2147483647 -2147483647 -2147483647 -2147483647 -2147483647 -2147483647 -2147483647 -2147483647
4 4 4 4 4 4 5 5 7 8 8 8 9 9 9 9 9 9 8 9 8 9 9 9 10 11 13 12 11 10 10 9 9 9 8 8 8 8 8 9 9 9 9 9 9 9 8 8 9 10 12 13 14 15 16 17 18 18 18 18 18 18 18 18 18 17 17 17 17 17 16 16 15 15 14 14 14 13 13 12 12 12 11 11 11 11 11 11 12 12 11 11 11 10 10 11 11 12 11 11 10 10 9 9 9 9 9 9 9 8 8 8 8 8 8 8 8 9 9 9 9 9 9 9 10 11 12 13 14 15 16 16 17 16 17 17 17 18 18 18 18 18 19 19 19 20 20 20 20 21 22 23 23 23 23 23 24 23 22 22 23 23 22 23 24 25 24 23 23 23 23 22 23 23 23 23 23 23 23 23 24 25 26 28 30 32 34 35 35 36 36 -2147483647 -2147483647 -2147483647 -2147483647 -2147483647 -2147483647 -2147483647 -2147483647 -2147483647 -2147483647 -2147483647 -2147483647 -2147483647 -2147483647 -2147483647 -2147483647 -2147483647 -2147483647 -2147483647 -2147483647 -2147483647 -2147483647 -2147483647 -2147483647 -2147483647 -2147483647 -2147483647 -2147483647 -2147483647 -2147483647 -2147483647 -2147483647 -2147483647 -2147483647 -2147483647 -2147483647 -2147483647 -2147483647 -2147483647 -2147483647 -2147483647 -2147483647 -2147483647 -2147483647 -2147483647 -2147483647 -2147483647 -2147483647 -2147483647
4 4 4 4 4 4 5 6 7 7 8 7 8 8 8 8 8 8 8 8 8 8 9 10 10 11 12 12 11 11 10 10 9 9 9 9 8 8 9 9 9 9 9 9 9 9 9 9 10 11 12 13 15 16 17 17 18 18 19 19 19 19 19 19 18 18 17 17 17 17 17 17 16 16 16 15 15 15 14 13 13 12 12 12 13 14 14 16 17 18 15 14 12 11 11 11 12 12 12 11 10 10 9 9 9 9 9 9 9 9 9 9 9 9 9 9 9 9 9 9 9 9 9 9 10 10 11 11 12 13 14 15 16 17 17 17 17 17 17 18 18 18 18 18 19 19 19 19 20 20 21 21 21 22 24 25 25 25 23 23 23 24 24 23 23 25 26 25 24 24 24 24 24 24 24 24 24 24 25 26 26 27 28 30 32 34 35 36 36 37 -2147483647 -2147483647 -2147483647 -2147483647 -2147483647 -2147483647 -2147483647 -2147483647 -2147483647 -2147483647 -2147483647 -2147483647 -2147483647 -2147483647 -2147483647 -2147483647 -2147483647 -2147483647 -2147483647 -2147483647 -2147483647 -2147483647 -2147483647 -2147483647 -2147483647 -2147483647 -2147483647 -2147483647 -2147483647 -2147483647 -2147483647 -2147483647 -2147483647 -2147483647 -2147483647 -2147483647 -2147483647 -2147483647 -2147483647 -2147483647 -2147483647 -2147483647 -2147483647 -2147483647 -2147483647 -2147483647 -2147483647 -2147483647 -2147483647 -2147483647
4 4 4 4 4 4 5 5 5 6 6 7 7 7 7 7 7 8 8 8 8 8 9 9 10 10 11 11 11 11 10 10 10 10 10 10 9 9 9 9 9 9 9 9 9 9 9 10 10 12 13 14 16 17 17 17 18 18 19 20 19 20 20 19 19 19 18 18 18 18 17 17 17 17 17 17 16 16 15 14 13 13 13 12 12 12 13 15 16 16 14 13 14 12 13 15 15 14 12 11 11 10 10 9 9 10 10 10 10 10 9 9 9 9 9 9 9 9 9 9 9 9 9 9 10 10 10 11 12 13 14 15 16 17 17 17 18 18 18 19 20 19 19 19 19 20 20 21 21 21 21 22 22 22 23 23 23 24 24 24 25 25 25 25 24 25 26 26 27 26 26 26 25 25 25 26 26 26 26 28 29 30 31 32 33 35 35 36 -2147483647 -2147483647 -2147483647 -2147483647 -2147483647 -2147483647 -2147483647 -2147483647 -2147483647 -2147483647 -2147483647 -2147483647 -2147483647 -2147483647 -2147483647 -2147483647 -2147483647 -2147483647 -2147483647 -2147483647 -2147483647 -2147483647 -2147483647 -2147483647 -2147483647 -2147483647 -2147483647 -2147483647 -2147483647 -2147483647 -2147483647 -2147483647 -2147483647 -2147483647 -2147483647 -2147483647 -2147483647 -2147483647 -2147483647 -2147483647 -2147483647 -2147483647 -2147483647 -2147483647 -2147483647 -2147483647 -2147483647 -2147483647 -2147483647 -2147483647 -2147483647 -2147483647
4 4 4 4 5 5 5 5 5 6 6 7 7 7 7 7 7 8 8 8 8 9 10 9 10 10 11 11 11 12 12 12 11 11 10 10 10 9 9 9 10 10 10 10 10 10 10 10 11 12 13 14 15 16 17 18 18 19 20 20 20 20 20 20 20 20 19 19 18 18 18 18 18 18 17 17 17 16 15 15 14 14 13 14 15 14 13 14 14 15 14 13 13 14 15 14 14 16 15 14 12 11 10 10 10 10 11 12 12 11 11 10 10 10 10 10 10 10 10 9 9 9 9 9 10 10 11 12 12 13 14 16 18 18 19 19 20 20 20 20 20 20 21 22 23 24 24 24 24 25 24 24 23 24 24 24 25 25 25 25 26 26 25 25 25 25 26 26 27 26 27 27 26 26 26 27 27 28 28 29 30 31 32 33 35 35 -2147483647 -2147483647 -2147483647 -2147483647 -2147483647 -2147483647 -2147483647 -2147483647 -2147483647 -2147483647 -2147483647 -2147483647 -2147483647 -2147483647 -2147483647 -2147483647 -2147483647 -2147483647 -2147483647 -2147483647 -2147483647 -2147483647 -2147483647 -2147483647 -2147483647 -2147483647 -2147483647 -2147483647 -2147483647 -2147483647 -2147483647 -2147483647 -2147483647 -2147483647 -2147483647 -2147483647 -2147483647 -2147483647 -2147483647 -2147483647 -2147483647 -2147483647 -2147483647 -2147483647 -2147483647 -2147483647 -2147483647 -2147483647 -2147483647 -2147483647 -2147483647 -2147483647 -2147483647 -2147483647
4 6 7 5 5 5 5 6 6 6 7 7 8 8 8 8 8 8 8 8 8 9 10 10 10 11 11 12 12 13 12 12 12 11 11 11 11 10 10 10 10 10 10 10 10 10 11 11 11 12 13 14 15 16 17 18 19 19 20 21 21 21 20 20 20 20 20 20 19 19 19 19 19 18 18 18 17 17 16 16 16 17 15 14 14 14 14 14 14 14 14 14 13 13 13 13 13 13 13 13 16 12 14 14 13 11 12 12 12 12 12 12 11 11 11 11 11 11 11 10 10 10 10 10 10 11 12 13 14 15 16 17 18 19 19 19 18 19 19 19 20 20 21 22 23 26 27 27 27 28 27 27 27 28 27 27 27 28 27 27 26 26 26 26 25 25 24 25 27 27 28 27 27 27 28 28 29 29 30 30 32 33 34 34 -2147483647 -2147483647 -2147483647 -2147483647 -2147483647 -2147483647 -2147483647 -2147483647 -2147483647 -2147483647 -2147483647 -2147483647 -2147483647 -2147483647 -2147483647 -2147483647 -2147483647 -2147483647 -2147483647 -2147483647 -2147483647 -2147483647 -2147483647 -2147483647 -2147483647 -2147483647 -2147483647 -2147483647 -2147483647 -2147483647 -2147483647 -2147483647 -2147483647 -2147483647 -2147483647 -2147483647 -2147483647 -2147483647 -2147483647 -2147483647 -2147483647 -2147483647 -2147483647 -2147483647 -2147483647 -2147483647 -2147483647 -2147483647 -2147483647 -2147483647 -2147483647 -2147483647 -2147483647 -2147483647 -2147483647 -2147483647
6 6 5 6 7 7 7 7 8 8 9 9 9 8 8 8 9 9 9 9 9 9 10 10 11 11 12 13 15 15 14 14 13 13 13 13 13 12 11 10 11 11 10 11 11 12 12 12 13 15 16 18 20 21 21 21 22 22 22 22 22 22 21 21 21 21 21 20 20 20 20 20 19 19 19 19 18 18 18 20 18 18 18 15 14 15 15 15 15 15 15 15 15 15 16 15 14 14 13 12 11 11 10 11 12 12 14 14 12 13 14 14 13 13 14 14 13 14 13 12 12 13 12 10 11 12 13 16 16 15 16 18 20 22 23 22 21 20 21 21 21 20 21 22 22 25 28 28 28 28 27 28 29 29 29 30 31 31 31 31 29 28 28 28 29 28 26 26 27 29 29 29 29 29 29 30 30 31 31 32 33 34 34 -2147483647 -2147483647 -2147483647 -2147483647 -2147483647 -2147483647 -2147483647 -2147483647 -2147483647 -2147483647 -2147483647 -2147483647 -2147483647 -2147483647 -2147483647 -2147483647 -2147483647 -2147483647 -2147483647 -2147483647 -2147483647 -2147483647 -2147483647 -2147483647 -2147483647 -2147483647 -2147483647 -2147483647 -2147483647 -2147483647 -2147483647 -2147483647 -2147483647 -2147483647 -2147483647 -2147483647 -2147483647 -2147483647 -2147483647 -2147483647 -2147483647 -2147483647 -2147483647 -2147483647 -2147483647 -2147483647 -2147483647 -2147483647 -2147483647 -2147483647 -2147483647 -2147483647 -2147483647 -2147483647 -2147483647 -2147483647 -2147483647
5 5 5 6 6 6 7 7 8 9 10 11 11 12 12 13 12 11 10 10 10 10 10 11 11 12 14 15 16 17 18 16 17 17 17 18 18 15 13 11 11 11 12 13 14 14 16 16 18 18 19 19 21 22 24 24 23 23 24 24 24 24 24 23 23 23 22 22 22 22 21 22 21 21 21 21 20 20 19 19 19 18 16 15 15 16 16 16 16 16 16 16 16 16 15 15 15 15 14 14 14 12 12 11 10 11 12 12 14 16 15 14 14 13 13 14 15 16 17 16 16 15 14 13 14 15 17 18 17 16 20 22 23 23 22 23 25 26 25 24 23 22 22 21 22 23 24 23 25 26 27 29 30 31 31 32 33 33 34 34 35 34 33 32 32 32 31 29 30 30 30 30 30 30 31 31 32 32 33 33 34 -2147483647 -2147483647 -2147483647 -2147483647 -2147483647 -2147483647 -2147483647 -2147483647 -2147483647 -2147483647 -2147483647 -2147483647 -2147483647 -2147483647 -2147483647 -2147483647 -2147483647 -2147483647 -2147483647 -2147483647 -2147483647 -2147483647 -2147483647 -2147483647 -2147483647 -2147483647 -2147483647 -2147483647 -2147483647 -2147483647 -2147483647 -2147483647 -2147483647 -2147483647 -2147483647 -2147483647 -2147483647 -2147483647 -2147483647 -2147483647 -2147483647 -2147483647 -2147483647 -2147483647 -2147483647 -2147483647 -2147483647 -2147483647 -2147483647 -2147483647 -2147483647 -2147483647 -2147483647 -2147483647 -2147483647 -2147483647 -2147483647 -2147483647 -2147483647
5 5 5 6 6 7 8 8 8 10 12 11 11 12 13 14 14 14 14 14 14 13 13 13 13 14 15 18 20 22 24 24 23 22 21 17 15 14 15 15 20 19 21 20 25 24 25 26 26 26 29 30 30 31 33 31 29 28 25 24 23 24 24 25 26 26 25 25 25 24 23 23 22 22 22 21 21 21 20 20 20 20 19 18 18 18 19 18 19 18 18 18 18 17 17 17 16 15 15 14 14 13 12 12 11 12 14 13 14 16 16 16 15 14 16 15 14 15 15 14 13 14 15 15 14 14 13 13 15 16 19 18 20 20 21 20 21 22 23 22 23 25 25 24 24 23 23 25 27 29 30 31 32 33 34 34 34 34 34 33 34 35 35 34 33 33 32 30 31 32 32 31 32 32 32 33 33 34 34 35 -2147483647 -2147483647 -2147483647 -2147483647 -2147483647 -2147483647 -2147483647 -2147483647 -2147483647 -2147483647 -2147483647 -2147483647 -2147483647 -2147483647 -2147483647 -2147483647 -2147483647 -2147483647 -2147483647 -2147483647 -2147483647 -2147483647 -2147483647 -2147483647 -2147483647 -2147483647 -2147483647 -2147483647 -2147483647 -2147483647 -2147483647 -2147483647 -2147483647 -2147483647 -2147483647 -2147483647 -2147483647 -2147483647 -2147483647 -2147483647 -2147483647 -2147483647 -2147483647 -2147483647 -2147483647 -2147483647 -2147483647 -2147483647 -2147483647 -2147483647 -2147483647 -2147483647 -2147483647 -2147483647 -2147483647 -2147483647 -2147483647 -2147483647 -2147483647 -2147483647
5 5 6 6 8 9 8 9 9 11 11 11 11 12 12 11 12 11 11 12 12 12 12 13 14 16 17 18 19 19 22 22 22 21 21 22 20 19 18 16 18 19 23 22 24 29 31 31 30 28 28 26 26 28 31 33 33 31 27 26 25 24 25 26 26 26 26 26 25 25 25 25 24 24 24 23 23 23 23 22 22 22 22 22 22 22 22 22 21 20 20 19 19 19 19 18 18 17 16 16 15 14 13 12 12 12 13 13 14 15 15 15 14 14 14 14 15 15 15 15 14 14 13 15 16 15 15 16 15 16 16 16 17 18 18 19 19 22 22 22 22 23 24 24 24 24 26 28 29 30 32 32 32 32 34 34 35 34 34 34 34 34 35 35 35 34 33 32 33 33 33 32 31 32 33 34 35 35 -2147483647 -2147483647 -2147483647 -2147483647 -2147483647 -2147483647 -2147483647 -2147483647 -2147483647 -2147483647 -2147483647 -2147483647 -2147483647 -2147483647 -2147483647 -2147483647 -2147483647 -2147483647 -2147483647 -2147483647 -2147483647 -2147483647 -2147483647 -2147483647 -2147483647 -2147483647 -2147483647 -2147483647 -2147483647 -2147483647 -2147483647 -2147483647 -2147483647 -2147483647 -2147483647 -2147483647 -2147483647 -2147483647 -2147483647 -2147483647 -2147483647 -2147483647 -2147483647 -2147483647 -2147483647 -2147483647 -2147483647 -2147483647 -2147483647 -2147483647 -2147483647 -2147483647 -2147483647 -2147483647 -2147483647 -2147483647 -2147483647 -2147483647 -2147483647 -2147483647 -2147483647 -2147483647
5 6 6 6 8 8 8 9 9 9 9 9 10 11 11 13 14 11 12 12 12 13 13 14 14 16 17 19 22 25 28 32 34 25 32 29 26 25 20 20 24 26 27 28 29 23 24 21 20 21 23 23 23 22 23 25 29 32 33 33 30 28 31 33 34 32 31 29 28 28 27 28 29 29 26 27 27 26 26 26 24 23 23 24 25 25 24 23 23 22 22 21 21 21 21 20 20 19 18 18 17 16 15 14 14 14 14 14 15 15 15 15 15 15 15 15 16 17 16 15 15 14 14 14 14 14 14 14 14 15 16 16 17 17 18 18 19 20 20 21 23 23 24 25 24 25 27 29 30 31 31 32 33 33 33 34 34 35 35 34 35 35 36 36 36 36 35 35 33 34 34 32 32 33 34 35 -2147483647 -2147483647 -2147483647 -2147483647 -2147483647 -2147483647 -2147483647 -2147483647 -2147483647 -2147483647 -2147483647 -2147483647 -2147483647 -2147483647 -2147483647 -2147483647 -2147483647 -2147483647 -2147483647 -2147483647 -2147483647 -2147483647 -2147483647 -2147483647 -2147483647 -2147483647 -2147483647 -2147483647 -2147483647 -2147483647 -2147483647 -2147483647 -2147483647 -2147483647 -2147483647 -2147483647 -2147483647 -2147483647 -2147483647 -2147483647 -2147483647 -2147483647 -2147483647 -2147483647 -2147483647 -2147483647 -2147483647 -2147483647 -2147483647 -2147483647 -2147483647 -2147483647 -2147483647 -2147483647 -2147483647 -2147483647 -2147483647 -2147483647 -2147483647 -2147483647 -2147483647 -2147483647 -2147483647 -2147483647
6 6 7 7 7 8 8 9 10 11 11 11 11 11 12 13 13 12 12 13 14 16 16 16 19 21 24 24 26 25 26 26 26 21 23 24 23 21 15 15 17 16 16 17 18 16 19 19 21 25 26 26 26 24 24 26 27 28 27 29 30 28 33 33 33 32 32 31 32 30 30 30 29 28 27 27 27 27 26 26 27 28 30 31 29 27 26 25 24 24 25 25 24 23 23 22 22 21 21 20 19 19 18 17 17 16 16 16 17 17 17 17 17 17 17 17 17 18 17 16 16 15 15 15 15 15 15 15 15 16 16 17 17 17 18 19 19 20 21 21 22 24 24 25 26 26 28 29 30 31 32 33 34 34 35 35 36 36 36 36 36 37 37 37 37 37 37 37 34 32 33 33 33 33 34 -2147483647 -2147483647 -2147483647 -2147483647 -2147483647 -2147483647 -2147483647 -2147483647 -2147483647 -2147483647 -2147483647 -2147483647 -2147483647 -2147483647 -2147483647 -2147483647 -2147483647 -2147483647 -2147483647 -2147483647 -2147483647 -2147483647 -2147483647 -2147483647 -2147483647 -2147483647 -2147483647 -2147483647 -2147483647 -2147483647 -2147483647 -2147483647 -2147483647 -2147483647 -2147483647 -2147483647 -2147483647 -2147483647 -2147483647 -2147483647 -2147483647 -2147483647 -2147483647 -2147483647 -2147483647 -2147483647 -2147483647 -2147483647 -2147483647 -2147483647 -2147483647 -2147483647 -2147483647 -2147483647 -2147483647 -2147483647 -2147483647 -2147483647 -2147483647 -2147483647 -2147483647 -2147483647 -2147483647 -2147483647 -2147483647
7 7 8 8 8 9 9 9 10 10 10 11 11 12 12 13 13 14 14 15 14 14 15 15 16 16 17 19 18 19 19 20 20 20 18 18 19 19 14 14 15 14 16 18 19 17 20 17 18 21 23 22 24 21 22 26 26 26 25 24 24 24 25 26 26 27 27 28 28 29 29 29 30 30 30 30 29 29 29 28 28 28 28 28 28 28 28 28 28 30 30 30 30 29 27 26 25 24 23 23 23 22 21 20 19 19 19 19 19 19 19 19 19 18 18 19 19 19 19 18 18 17 16 17 16 16 16 16 16 17 17 17 18 18 19 20 20 21 23 23 25 25 26 26 27 27 28 30 31 32 33 34 35 36 36 37 37 37 38 38 38 38 38 39 39 38 38 38 35 32 31 32 32 33 -2147483647 -2147483647 -2147483647 -2147483647 -2147483647 -2147483647 -2147483647 -2147483647 -2147483647 -2147483647 -2147483647 -2147483647 -2147483647 -2147483647 -2147483647 -2147483647 -2147483647 -2147483647 -2147483647 -2147483647 -2147483647 -2147483647 -2147483647 -2147483647 -2147483647 -2147483647 -2147483647 -2147483647 -2147483647 -2147483647 -2147483647 -2147483647 -2147483647 -2147483647 -2147483647 -2147483647 -2147483647 -2147483647 -2147483647 -2147483647 -2147483647 -2147483647 -2147483647 -2147483647 -2147483647 -2147483647 -2147483647 -2147483647 -2147483647 -2147483647 -2147483647 -2147483647 -2147483647 -2147483647 -2147483647 -2147483647 -2147483647 -2147483647 -2147483647 -2147483647 -2147483647 -2147483647 -2147483647 -2147483647 -2147483647 -2147483647
9 9 9 9 9 10 10 10 10 11 11 12 14 17 18 17 16 14 14 15 15 16 16 17 17 17 17 18 19 20 19 19 20 20 21 24 22 22 20 15 13 14 15 15 14 14 15 16 15 16 17 18 20 17 20 23 24 24 25 23 24 25 26 26 27 28 30 30 31 31 32 32 32 33 33 32 32 32 31 31 31 30 30 30 30 30 30 29 29 29 29 28 28 28 28 29 30 29 28 27 27 26 24 23 22 21 22 21 22 23 24 23 22 22 22 21 21 21 21 20 20 19 19 19 18 19 18 18 17 17 18 18 19 20 20 21 22 23 24 25 26 27 27 28 29 29 30 30 32 33 34 35 36 37 37 38 39 39 38 40 40 39 39 40 40 40 37 34 33 32 32 -2147483647 -2147483647 -2147483647 -2147483647 -2147483647 -2147483647 -2147483647 -2147483647 -2147483647 -2147483647 -2147483647 -2147483647 -2147483647 -2147483647 -2147483647 -2147483647 -2147483647 -2147483647 -2147483647 -2147483647 -2147483647 -2147483647 -2147483647 -2147483647 -2147483647 -2147483647 -2147483647 -2147483647 -2147483647 -2147483647 -2147483647 -2147483647 -2147483647 -2147483647 -2147483647 -2147483647 -2147483647 -2147483647 -2147483647 -2147483647 -2147483647 -2147483647 -2147483647 -2147483647 -2147483647 -2147483647 -2147483647 -2147483647 -2147483647 -2147483647 -2147483647 -2147483647 -2147483647 -2147483647 -2147483647 -2147483647 -2147483647 -2147483647 -2147483647 -2147483647 -2147483647 -2147483647 -2147483647 -2147483647 -2147483647 -2147483647 -2147483647 -2147483647 -2147483647
11 10 10 10 11 10 10 11 11 12 12 13 13 13 14 14 15 15 16 16 16 17 20 20 19 19 18 19 19 19 19 20 20 21 22 22 23 22 19 16 13 13 14 14 14 14 14 14 15 15 15 16 17 17 18 19 21 23 24 27 28 28 29 30 30 31 32 33 34 35 35 35 35 36 35 35 35 35 35 34 34 34 34 34 34 35 34 33 32 32 32 32 31 31 30 30 30 29 29 29 30 32 32 28 26 25 25 26 25 24 24 24 25 30 32 30 28 27 27 27 25 23 22 22 21 21 20 20 20 20 20 20 20 21 21 22 23 24 25 27 27 28 29 30 31 32 32 33 34 35 36 37 38 39 39 39 39 41 40 41 41 41 40 40 39 38 37 36 34 33 -2147483647 -2147483647 -2147483647 -2147483647 -2147483647 -2147483647 -2147483647 -2147483647 -2147483647 -2147483647 -2147483647 -2147483647 -2147483647 -2147483647 -2147483647 -2147483647 -2147483647 -2147483647 -2147483647 -2147483647 -2147483647 -2147483647 -2147483647 -2147483647 -2147483647 -2147483647 -2147483647 -2147483647 -2147483647 -2147483647 -2147483647 -2147483647 -2147483647 -2147483647 -2147483647 -2147483647 -2147483647 -2147483647 -2147483647 -2147483647 -2147483647 -2147483647 -2147483647 -2147483647 -2147483647 -2147483647 -2147483647 -2147483647 -2147483647 -2147483647 -2147483647 -2147483647 -2147483647 -2147483647 -2147483647 -2147483647 -2147483647 -2147483647 -2147483647 -2147483647 -2147483647 -2147483647 -2147483647 -2147483647 -2147483647 -2147483647 -2147483647 -2147483647 -2147483647 -2147483647
14 13 12 14 14 13 13 12 12 13 13 14 14 15 15 16 16 16 17 17 17 18 18 19 19 19 19 19 19 20 21 23 23 24 25 25 24 20 18 15 14 14 14 14 14 14 14 14 15 15 15 16 16 16 17 19 22 25 27 29 33 36 36 36 35 37 38 38 41 41 42 40 38 38 38 38 38 37 37 38 37 37 38 39 39 38 37 39 37 36 37 36 35 35 34 33 33 32 32 31 31 31 30 30 30 30 31 30 32 31 30 27 26 27 29 29 30 30 30 28 29 30 29 30 30 28 27 25 22 21 21 21 22 22 23 24 24 25 27 28 29 29 30 31 31 33 34 35 35 37 38 39 40 40 41 40 35 40 40 40 41 40 42 42 41 38 36 -2147483647 -2147483647 -2147483647 -2147483647 -2147483647 -2147483647 -2147483647 -2147483647 -2147483647 -2147483647 -2147483647 -2147483647 -2147483647 -2147483647 -2147483647 -2147483647 -2147483647 -2147483647 -2147483647 -2147483647 -2147483647 -2147483647 -2147483647 -2147483647 -2147483647 -2147483647 -2147483647 -2147483647 -2147483647 -2147483647 -2147483647 -2147483647 -2147483647 -2147483647 -2147483647 -2147483647 -2147483647 -2147483647 -2147483647 -2147483647 -2147483647 -2147483647 -2147483647 -2147483647 -2147483647 -2147483647 -2147483647 -2147483647 -2147483647 -2147483647 -2147483647 -2147483647 -2147483647 -2147483647 -2147483647 -2147483647 -2147483647 -2147483647 -2147483647 -2147483647 -2147483647 -2147483647 -2147483647 -2147483647 -2147483647 -2147483647 -2147483647 -2147483647 -2147483647 -2147483647 -2147483647 -2147483647 -2147483647
11 11 14 16 15 15 14 13 14 14 14 15 15 16 17 17 17 18 18 18 19 19 19 19 19 19 20 20 20 21 21 23 26 27 29 30 31 26 21 18 16 16 15 15 15 15 16 17 18 16 16 16 17 18 21 22 25 26 29 31 32 35 37 40 40 41 43 43 43 43 41 41 41 41 41 41 41 41 41 41 40 40 39 39 39 39 37 38 39 38 38 39 38 37 38 38 36 35 35 34 34 33 33 32 32 32 31 30 30 30 29 29 28 28 29 29 29 28 27 28 27 27 26 26 29 28 29 29 27 23 21 22 23 24 24 25 26 27 28 29 30 30 31 32 33 34 35 36 35 38 39 40 40 41 41 40 37 36 38 37 39 38 40 39 38 -2147483647 -2147483647 -2147483647 -2147483647 -2147483647 -2147483647 -2147483647 -2147483647 -2147483647 -2147483647 -2147483647 -2147483647 -2147483647 -2147483647 -2147483647 -2147483647 -2147483647 -2147483647 -2147483647 -2147483647 -2147483647 -2147483647 -2147483647 -2147483647 -2147483647 -2147483647 -2147483647 -2147483647 -2147483647 -2147483647 -2147483647 -2147483647 -2147483647 -2147483647 -2147483647 -2147483647 -2147483647 -2147483647 -2147483647 -2147483647 -2147483647 -2147483647 -2147483647 -2147483647 -2147483647 -2147483647 -2147483647 -2147483647 -2147483647 -2147483647 -2147483647 -2147483647 -2147483647 -2147483647 -2147483647 -2147483647 -2147483647 -2147483647 -2147483647 -2147483647 -2147483647 -2147483647 -2147483647 -2147483647 -2147483647 -2147483647 -2147483647 -2147483647 -2147483647 -2147483647 -2147483647 -2147483647 -2147483647 -2147483647 -2147483647
12 11 12 14 15 15 15 15 15 15 16 16 17 17 18 19 19 19 20 20 20 20 20 20 20 20 20 20 21 21 21 21 22 24 27 27 28 27 26 24 22 22 21 21 22 23 25 24 22 18 19 18 21 23 25 26 29 30 30 31 32 34 37 38 38 39 40 41 41 41 42 43 43 44 44 44 43 43 43 43 42 42 41 41 41 41 41 41 41 40 40 39 40 39 39 40 40 40 38 38 37 36 36 35 35 35 34 33 33 33 33 31 31 30 30 29 30 30 32 30 28 28 30 27 25 23 24 25 26 25 23 22 23 25 26 27 28 29 29 29 30 30 31 31 31 31 31 33 34 37 40 38 39 39 38 38 38 39 37 37 37 37 -2147483647 -2147483647 -2147483647 -2147483647 -2147483647 -2147483647 -2147483647 -2147483647 -2147483647 -2147483647 -2147483647 -2147483647 -2147483647 -2147483647 -2147483647 -2147483647 -2147483647 -2147483647 -2147483647 -2147483647 -2147483647 -2147483647 -2147483647 -2147483647 -2147483647 -2147483647 -2147483647 -2147483647 -2147483647 -2147483647 -2147483647 -2147483647 -2147483647 -2147483647 -2147483647 -2147483647 -2147483647 -2147483647 -2147483647 -2147483647 -2147483647 -2147483647 -2147483647 -2147483647 -2147483647 -2147483647 -2147483647 -2147483647 -2147483647 -2147483647 -2147483647 -2147483647 -2147483647 -2147483647 -2147483647 -2147483647 -2147483647 -2147483647 -2147483647 -2147483647 -2147483647 -2147483647 -2147483647 -2147483647 -2147483647 -2147483647 -2147483647 -2147483647 -2147483647 -2147483647 -2147483647 -2147483647 -2147483647 -2147483647 -2147483647 -2147483647 -2147483647 -2147483647
15 13 12 14 15 15 15 16 16 17 17 18 18 19 19 20 20 20 21 21 21 21 21 21 21 22 21 21 21 21 21 21 22 21 21 22 21 21 21 19 19 21 26 28 29 31 33 28 23 22 23 22 25 28 28 31 31 32 33 34 35 36 37 38 39 40 41 42 43 44 45 46 46 46 46 46 46 46 46 46 45 46 45 45 44 44 44 44 45 44 45 44 44 44 43 42 42 41 41 40 40 39 39 39 39 38 37 37 36 36 35 35 34 32 32 31 31 31 32 32 32 29 28 29 30 28 24 21 21 21 22 24 25 26 28 29 30 31 29 29 29 29 29 28 28 28 28 28 29 30 33 35 39 41 40 38 39 36 36 36 -2147483647 -2147483647 -2147483647 -2147483647 -2147483647 -2147483647 -2147483647 -2147483647 -2147483647 -2147483647 -2147483647 -2147483647 -2147483647 -2147483647 -2147483647 -2147483647 -2147483647 -2147483647 -2147483647 -2147483647 -2147483647 -2147483647 -2147483647 -2147483647 -2147483647 -2147483647 -2147483647 -2147483647 -2147483647 -2147483647 -2147483647 -2147483647 -2147483647 -2147483647 -2147483647 -2147483647 -2147483647 -2147483647 -2147483647 -2147483647 -2147483647 -2147483647 -2147483647 -2147483647 -2147483647 -2147483647 -2147483647 -2147483647 -2147483647 -2147483647 -2147483647 -2147483647 -2147483647 -2147483647 -2147483647 -2147483647 -2147483647 -2147483647 -2147483647 -2147483647 -2147483647 -2147483647 -2147483647 -2147483647 -2147483647 -2147483647 -2147483647 -2147483647 -2147483647 -2147483647 -2147483647 -2147483647 -2147483647 -2147483647 -2147483647 -2147483647 -2147483647 -2147483647 -2147483647 -2147483647
14 15 14 13 15 16 17 17 17 18 18 19 19 20 20 21 22 23 23 23 23 23 22 23 23 23 23 22 23 22 23 22 22 21 21 21 20 20 20 19 19 18 19 19 21 22 24 26 25 27 27 26 27 29 31 32 33 34 35 36 37 39 40 41 42 43 44 45 46 47 48 49 49 49 50 50 50 50 49 49 48 48 47 48 47 47 47 48 47 46 46 47 48 49 48 47 49 48 47 45 44 44 43 42 43 41 40 40 39 39 39 38 36 35 33 31 33 32 32 32 34 34 32 29 27 28 29 24 22 22 23 25 27 28 30 31 31 31 29 -2147483647 -2147483647 -2147483647 -2147483647 -2147483647 -2147483647 -2147483647 -2147483647 -2147483647 -2147483647 28 28 30 30 31 35 34 34 34 -2147483647 -2147483647 -2147483647 -2147483647 -2147483647 -2147483647 -2147483647 -2147483647 -2147483647 -2147483647 -2147483647 -2147483647 -2147483647 -2147483647 -2147483647 -2147483647 -2147483647 -2147483647 -2147483647 -2147483647 -2147483647 -2147483647 -2147483647 -2147483647 -2147483647 -2147483647 -2147483647 -2147483647 -2147483647 -2147483647 -2147483647 -2147483647 -2147483647 -2147483647 -2147483647 -2147483647 -2147483647 -2147483647 -2147483647 -2147483647 -2147483647 -2147483647 -2147483647 -2147483647 -2147483647 -2147483647 -2147483647 -2147483647 -2147483647 -2147483647 -2147483647 -2147483647 -2147483647 -2147483647 -2147483647 -2147483647 -2147483647 -2147483647 -2147483647 -2147483647 -2147483647 -2147483647 -2147483647 -2147483647 -2147483647 -2147483647 -2147483647 -2147483647 -2147483647 -2147483647 -2147483647 -2147483647 -2147483647 -2147483647 -2147483647 -2147483647 -2147483647 -2147483647 -2147483647 -2147483647 -2147483647 -2147483647
13 14 15 16 16 17 18 19 19 20 20 20 21 21 22 22 23 23 24 24 24 24 24 24 24 24 24 23 24 23 23 24 23 23 23 22 22 22 21 20 21 20 20 21 23 27 28 31 30 32 34 31 32 33 34 36 37 39 39 41 40 41 42 44 46 46 48 48 49 50 51 51 53 53 53 54 53 54 53 52 53 52 51 51 51 50 50 51 50 51 51 51 52 52 53 52 52 50 51 50 49 50 49 49 47 45 44 43 43 42 42 41 40 39 38 34 31 31 32 33 33 34 34 33 32 29 27 26 25 24 25 27 29 31 31 31 30 -2147483647 -2147483647 -2147483647 -2147483647 -2147483647 -2147483647 -2147483647 -2147483647 -2147483647 -2147483647 -2147483647 -2147483647 -2147483647 -2147483647 -2147483647 -2147483647 -2147483647 -2147483647 -2147483647 -2147483647 -2147483647 -2147483647 -2147483647 -2147483647 -2147483647 -2147483647 -2147483647 -2147483647 -2147483647 -2147483647 -2147483647 -2147483647 -2147483647 -2147483647 -2147483647 -2147483647 -2147483647 -2147483647 -2147483647 -2147483647 -2147483647 -2147483647 -2147483647 -2147483647 -2147483647 -2147483647 -2147483647 -2147483647 -2147483647 -2147483647 -2147483647 -2147483647 -2147483647 -2147483647 -2147483647 -2147483647 -2147483647 -2147483647 -2147483647 -2147483647 -2147483647 -2147483647 -2147483647 -2147483647 -2147483647 -2147483647 -2147483647 -2147483647 -2147483647 -2147483647 -2147483647 -2147483647 -2147483647 -2147483647 -2147483647 -2147483647 -2147483647 -2147483647 -2147483647 -2147483647 -2147483647 -2147483647 -2147483647 -2147483647 -2147483647 -2147483647 -2147483647 -2147483647 -2147483647 -2147483647 -2147483647 -2147483647 -2147483647 -2147483647 -2147483647 -2147483647 -2147483647 -2147483647 -2147483647 -2147483647 -2147483647 -2147483647 -2147483647
14 15 16 18 19 19 20 21 22 22 21 22 22 22 23 24 24 24 25 25 25 25 25 25 25 25 25 25 25 25 24 25 24 24 24 24 23 23 22 21 21 23 25 27 28 31 35 35 36 36 37 39 37 38 38 40 39 42 41 43 44 44 45 46 46 48 49 50 51 52 53 54 56 56 58 57 57 56 56 57 56 56 56 56 56 56 54 53 52 53 52 53 54 55 54 55 55 53 53 54 55 54 54 52 50 49 48 47 46 46 45 44 43 42 40 37 34 32 33 33 31 32 34 34 35 34 32 31 30 30 29 31 32 31 31 31 -2147483647 -2147483647 -2147483647 -2147483647 -2147483647 -2147483647 -2147483647 -2147483647 -2147483647 -2147483647 -2147483647 -2147483647 -2147483647 -2147483647 -2147483647 -2147483647 -2147483647 -2147483647 -2147483647 -2147483647 -2147483647 -2147483647 -2147483647 -2147483647 -2147483647 -2147483647 -2147483647 -2147483647 -2147483647 -2147483647 -2147483647 -2147483647 -2147483647 -2147483647 -2147483647 -2147483647 -2147483647 -2147483647 -2147483647 -2147483647 -2147483647 -2147483647 -2147483647 -2147483647 -2147483647 -2147483647 -2147483647 -2147483647 -2147483647 -2147483647 -2147483647 -2147483647 -2147483647 -2147483647 -2147483647 -2147483647 -2147483647 -2147483647 -2147483647 -2147483647 -2147483647 -2147483647 -2147483647 -2147483647 -2147483647 -2147483647 -2147483647 -2147483647 -2147483647 -2147483647 -2147483647 -2147483647 -2147483647 -2147483647 -2147483647 -2147483647 -2147483647 -2147483647 -2147483647 -2147483647 -2147483647 -2147483647 -2147483647 -2147483647 -2147483647 -2147483647 -2147483647 -2147483647 -2147483647 -2147483647 -2147483647 -2147483647 -2147483647 -2147483647 -2147483647 -2147483647 -2147483647 -2147483647 -2147483647 -2147483647 -2147483647 -2147483647 -2147483647 -2147483647
16 17 18 19 20 21 21 22 23 24 23 23 23 24 25 26 27 26 26 27 28 28 27 27 26 26 26 26 26 25 25 25 25 25 25 23 23 23 23 22 23 24 28 28 30 31 31 31 34 36 34 38 37 43 39 42 42 43 44 45 44 46 46 47 48 49 50 51 52 53 54 56 57 58 60 61 60 59 59 59 59 59 59 59 58 59 58 59 58 58 58 57 55 56 57 56 57 59 61 61 58 56 56 55 56 55 53 52 50 49 48 47 46 45 44 40 37 34 32 31 32 34 34 35 34 35 35 33 34 34 34 35 34 33 32 31 -2147483647 -2147483647 -2147483647 -2147483647 -2147483647 -2147483647 -2147483647 -2147483647 -2147483647 -2147483647 -2147483647 -2147483647 -2147483647 -2147483647 -2147483647 -2147483647 -2147483647 -2147483647 -2147483647 -2147483647 -2147483647 -2147483647 -2147483647 -2147483647 -2147483647 -2147483647 -2147483647 -2147483647 -2147483647 -2147483647 -2147483647 -2147483647 -2147483647 -2147483647 -2147483647 -2147483647 -2147483647 -2147483647 -2147483647 -2147483647 -2147483647 -2147483647 -2147483647 -2147483647 -2147483647 -2147483647 -2147483647 -2147483647 -2147483647 -2147483647 -2147483647 -2147483647 -2147483647 -2147483647 -2147483647 -2147483647 -2147483647 -2147483647 -2147483647 -2147483647 -2147483647 -2147483647 -2147483647 -2147483647 -2147483647 -2147483647 -2147483647 -2147483647 -2147483647 -2147483647 -2147483647 -2147483647 -2147483647 -2147483647 -2147483647 -2147483647 -2147483647 -2147483647 -2147483647 -2147483647 -2147483647 -2147483647 -2147483647 -2147483647 -2147483647 -2147483647 -2147483647 -2147483647 -2147483647 -2147483647 -2147483647 -2147483647 -2147483647 -2147483647 -2147483647 -2147483647 -2147483647 -2147483647 -2147483647 -2147483647 -2147483647 -2147483647 -2147483647 -2147483647
17 18 19 20 22 22 23 23 24 24 25 25 25 27 27 28 28 28 28 28 30 30 29 29 28 28 30 30 30 28 28 28 30 31 32 30 30 29 27 25 27 30 28 27 29 30 30 28 29 29 32 34 34 35 35 36 38 40 41 44 45 46 48 48 49 50 51 52 53 55 56 57 58 60 63 63 63 62 62 61 61 61 62 62 62 62 62 63 63 64 65 65 64 63 66 60 60 62 58 61 63 64 64 62 59 58 58 54 52 51 52 50 49 46 43 41 38 37 34 32 32 34 33 35 35 35 35 36 36 37 37 36 36 35 33 -2147483647 -2147483647 -2147483647 -2147483647 -2147483647 -2147483647 -2147483647 -2147483647 -2147483647 -2147483647 -2147483647 -2147483647 -2147483647 -2147483647 -2147483647 -2147483647 -2147483647 -2147483647 -2147483647 -2147483647 -2147483647 -2147483647 -2147483647 -2147483647 -2147483647 -2147483647 -2147483647 -2147483647 -2147483647 -2147483647 -2147483647 -2147483647 -2147483647 -2147483647 -2147483647 -2147483647 -2147483647 -2147483647 -2147483647 -2147483647 -2147483647 -2147483647 -2147483647 -2147483647 -2147483647 -2147483647 -2147483647 -2147483647 -2147483647 -2147483647 -2147483647 -2147483647 -2147483647 -2147483647 -2147483647 -2147483647 -2147483647 -2147483647 -2147483647 -2147483647 -2147483647 -2147483647 -2147483647 -2147483647 -2147483647 -2147483647 -2147483647 -2147483647 -2147483647 -2147483647 -2147483647 -2147483647 -2147483647 -2147483647 -2147483647 -2147483647 -2147483647 -2147483647 -2147483647 -2147483647 -2147483647 -2147483647 -2147483647 -2147483647 -2147483647 -2147483647 -2147483647 -2147483647 -2147483647 -2147483647 -2147483647 -2147483647 -2147483647 -2147483647 -2147483647 -2147483647 -2147483647 -2147483647 -2147483647 -2147483647 -2147483647 -2147483647 -2147483647 -2147483647 -2147483647
19 20 21 22 23 24 25 25 26 27 28 27 27 28 29 29 29 29 29 29 28 28 27 27 27 27 28 28 29 29 32 31 32 32 32 29 28 27 26 24 25 26 24 26 28 28 26 27 28 29 29 32 33 34 35 37 38 40 42 44 46 46 47 48 49 50 52 53 55 57 58 59 60 61 63 64 64 64 63 63 63 64 64 64 64 64 64 65 67 68 70 72 74 74 75 74 74 74 71 69 66 66 64 63 63 60 57 55 53 51 50 50 49 48 44 42 39 36 34 32 32 32 31 32 32 34 35 36 37 38 37 37 37 36 35 34 33 -2147483647 -2147483647 -2147483647 -2147483647 -2147483647 -2147483647 -2147483647 -2147483647 -2147483647 -2147483647 -2147483647 -2147483647 -2147483647 -2147483647 -2147483647 -2147483647 -2147483647 -2147483647 -2147483647 -2147483647 -2147483647 -2147483647 -2147483647 -2147483647 -2147483647 -2147483647 -2147483647 -2147483647 -2147483647 -2147483647 -2147483647 -2147483647 -2147483647 -2147483647 -2147483647 -2147483647 -2147483647 -2147483647 -2147483647 -2147483647 -2147483647 -2147483647 -2147483647 -2147483647 -2147483647 -2147483647 -2147483647 -2147483647 -2147483647 -2147483647 -2147483647 -2147483647 -2147483647 -2147483647 -2147483647 -2147483647 -2147483647 -2147483647 -2147483647 -2147483647 -2147483647 -2147483647 -2147483647 -2147483647 -2147483647 -2147483647 -2147483647 -2147483647 -2147483647 -2147483647 -2147483647 -2147483647 -2147483647 -2147483647 -2147483647 -2147483647 -2147483647 -2147483647 -2147483647 -2147483647 -2147483647 -2147483647 -2147483647 -2147483647 -2147483647 -2147483647 -2147483647 -2147483647 -2147483647 -2147483647 -2147483647 -2147483647 -2147483647 -2147483647 -2147483647 -2147483647 -2147483647 -2147483647 -2147483647 -2147483647 -2147483647 -2147483647 -2147483647
22 22 23 24 24 25 26 27 29 30 31 32 31 31 31 31 31 31 30 30 29 28 27 27 28 28 28 27 26 25 26 25 25 25 26 26 26 25 24 24 25 25 25 27 28 29 29 28 27 28 30 30 34 34 37 38 39 41 43 45 46 44 -2147483647 48 51 53 53 53 54 59 57 57 55 61 65 66 67 66 66 64 63 62 63 -2147483647 -2147483647 -2147483647 -2147483647 -2147483647 -2147483647 -2147483647 71 74 75 76 76 76 74 74 73 72 69 68 67 64 63 63 61 57 53 49 48 45 44 43 42 41 39 37 34 -2147483647 -2147483647 -2147483647 -2147483647 -2147483647 -2147483647 -2147483647 -2147483647 34 35 35 36 36 36 37 35 34 34 -2147483647 -2147483647 -2147483647 -2147483647 -2147483647 -2147483647 -2147483647 -2147483647 -2147483647 -2147483647 -2147483647 -2147483647 -2147483647 -2147483647 -2147483647 -2147483647 -2147483647 -2147483647 -2147483647 -2147483647 -2147483647 -2147483647 -2147483647 -2147483647 -2147483647 -2147483647 -2147483647 -2147483647 -2147483647 -2147483647 -2147483647 -2147483647 -2147483647 -2147483647 -2147483647 -2147483647 -2147483647 -2147483647 -2147483647 -2147483647 -2147483647 -2147483647 -2147483647 -2147483647 -2147483647 -2147483647 -2147483647 -2147483647 -2147483647 -2147483647 -2147483647 -2147483647 -2147483647 -2147483647 -2147483647 -2147483647 -2147483647 -2147483647 -2147483647 -2147483647 -2147483647 -2147483647 -2147483647 -2147483647 -2147483647 -2147483647 -2147483647 -2147483647 -2147483647 -2147483647 -2147483647 -2147483647 -2147483647 -2147483647 -2147483647 -2147483647 -2147483647 -2147483647 -2147483647 -2147483647 -2147483647 -2147483647 -2147483647 -2147483647 -2147483647 -2147483647 -2147483647 -2147483647 -2147483647 -2147483647 -2147483647 -2147483647 -2147483647 -2147483647 -2147483647 -2147483647 -2147483647 -2147483647 -2147483647 -2147483647 -2147483647 -2147483647 -2147483647
24 24 24 24 25 26 26 28 29 30 31 32 31 32 32 32 32 32 31 31 30 29 28 27 27 26 27 26 24 23 24 23 23 26 27 26 25 26 26 26 25 24 25 27 28 30 29 27 26 26 27 29 32 33 36 38 40 42 43 44 -2147483647 -2147483647 -2147483647 -2147483647 -2147483647 -2147483647 -2147483647 -2147483647 58 57 54 57 55 54 61 64 68 69 69 68 66 62 -2147483647 -2147483647 -2147483647 -2147483647 -2147483647 -2147483647 -2147483647 -2147483647 -2147483647 -2147483647 -2147483647 -2147483647 -2147483647 -2147483647 -2147483647 66 70 68 69 67 66 64 61 59 58 56 55 52 48 45 43 41 40 38 36 35 34 -2147483647 -2147483647 -2147483647 -2147483647 -2147483647 -2147483647 -2147483647 -2147483647 -2147483647 -2147483647 -2147483647 -2147483647 -2147483647 -2147483647 35 34 34 -2147483647 -2147483647 -2147483647 -2147483647 -2147483647 -2147483647 -2147483647 -2147483647 -2147483647 -2147483647 -2147483647 -2147483647 -2147483647 -2147483647 -2147483647 -2147483647 -2147483647 -2147483647 -2147483647 -2147483647 -2147483647 -2147483647 -2147483647 -2147483647 -2147483647 -2147483647 -2147483647 -2147483647 -2147483647 -2147483647 -2147483647 -2147483647 -2147483647 -2147483647 -2147483647 -2147483647 -2147483647 -2147483647 -2147483647 -2147483647 -2147483647 -2147483647 -2147483647 -2147483647 -2147483647 -2147483647 -2147483647 -2147483647 -2147483647 -2147483647 -2147483647 -2147483647 -2147483647 -2147483647 -2147483647 -2147483647 -2147483647 -2147483647 -2147483647 -2147483647 -2147483647 -2147483647 -2147483647 -2147483647 -2147483647 -2147483647 -2147483647 -2147483647 -2147483647 -2147483647 -2147483647 -2147483647 -2147483647 -2147483647 -2147483647 -2147483647 -2147483647 -2147483647 -2147483647 -2147483647 -2147483647 -2147483647 -2147483647 -2147483647 -2147483647 -2147483647 -2147483647 -2147483647 -2147483647 -2147483647 -2147483647 -2147483647 -2147483647 -2147483647 -2147483647 -2147483647 -2147483647 -2147483647 -2147483647 -2147483647 -2147483647 -2147483647 -2147483647 -2147483647
24 24 24 25 26 26 27 28 29 31 32 32 32 32 33 33 33 33 32 31 30 29 28 27 27 27 27 27 26 25 24 24 25 26 27 26 25 26 26 26 26 25 26 28 30 31 29 28 27 27 28 28 -2147483647 -2147483647 -2147483647 -2147483647 -2147483647 -2147483647 -2147483647 -2147483647 -2147483647 -2147483647 -2147483647 -2147483647 -2147483647 -2147483647 -2147483647 -2147483647 -2147483647 -2147483647 -2147483647 -2147483647 -2147483647 -2147483647 -2147483647 -2147483647 -2147483647 66 68 69 66 64 -2147483647 -2147483647 -2147483647 -2147483647 -2147483647 -2147483647 -2147483647 -2147483647 -2147483647 -2147483647 -2147483647 -2147483647 -2147483647 -2147483647 -2147483647 -2147483647 -2147483647 -2147483647 -2147483647 -2147483647 60 63 59 57 57 53 52 51 50 47 44 41 39 37 36 35 -2147483647 -2147483647 -2147483647 -2147483647 -2147483647 -2147483647 -2147483647 -2147483647 -2147483647 -2147483647 -2147483647 -2147483647 -2147483647 -2147483647 -2147483647 -2147483647 -2147483647 -2147483647 -2147483647 -2147483647 -2147483647 -2147483647 -2147483647 -2147483647 -2147483647 -2147483647 -2147483647 -2147483647 -2147483647 -2147483647 -2147483647 -2147483647 -2147483647 -2147483647 -2147483647 -2147483647 -2147483647 -2147483647 -2147483647 -2147483647 -2147483647 -2147483647 -2147483647 -2147483647 -2147483647 -2147483647 -2147483647 -2147483647 -2147483647 -2147483647 -2147483647 -2147483647 -2147483647 -2147483647 -2147483647 -2147483647 -2147483647 -2147483647 -2147483647 -2147483647 -2147483647 -2147483647 -2147483647 -2147483647 -2147483647 -2147483647 -2147483647 -2147483647 -2147483647 -2147483647 -2147483647 -2147483647 -2147483647 -2147483647 -2147483647 -2147483647 -2147483647 -2147483647 -2147483647 -2147483647 -2147483647 -2147483647 -2147483647 -2147483647 -2147483647 -2147483647 -2147483647 -2147483647 -2147483647 -2147483647 -2147483647 -2147483647 -2147483647 -2147483647 -2147483647 -2147483647 -2147483647 -2147483647 -2147483647 -2147483647 -2147483647 -2147483647 -2147483647 -2147483647 -2147483647 -2147483647 -2147483647 -2147483647 -2147483647 -2147483647 -2147483647 -2147483647 -2147483647 -2147483647 -2147483647 -2147483647 -2147483647 -2147483647 -2147483647 -2147483647 -2147483647 -2147483647
24 25 25 25 26 27 28 29 30 31 32 31 32 33 33 33 33 33 32 31 30 30 29 28 28 27 26 26 25 25 24 25 25 26 27 27 26 26 26 26 26 26 27 27 28 29 31 32 31 30 28 -2147483647 -2147483647 -2147483647 -2147483647 -2147483647 -2147483647 -2147483647 -2147483647 -2147483647 -2147483647 -2147483647 -2147483647 -2147483647 -2147483647 -2147483647 -2147483647 -2147483647 -2147483647 -2147483647 -2147483647 -2147483647 -2147483647 -2147483647 -2147483647 -2147483647 -2147483647 -2147483647 -2147483647 -2147483647 -2147483647 -2147483647 -2147483647 -2147483647 -2147483647 -2147483647 -2147483647 -2147483647 -2147483647 -2147483647 -2147483647 -2147483647 -2147483647 -2147483647 -2147483647 -2147483647 -2147483647 -2147483647 -2147483647 -2147483647 -2147483647 -2147483647 -2147483647 -2147483647 -2147483647 -2147483647 53 54 53 50 47 46 46 43 40 37 36 -2147483647 -2147483647 -2147483647 -2147483647 -2147483647 -2147483647 -2147483647 -2147483647 -2147483647 -2147483647 -2147483647 -2147483647 -2147483647 -2147483647 -2147483647 -2147483647 -2147483647 -2147483647 -2147483647 -2147483647 -2147483647 -2147483647 -2147483647 -2147483647 -2147483647 -2147483647 -2147483647 -2147483647 -2147483647 -2147483647 -2147483647 -2147483647 -2147483647 -2147483647 -2147483647 -2147483647 -2147483647 -2147483647 -2147483647 -2147483647 -2147483647 -2147483647 -2147483647 -2147483647 -2147483647 -2147483647 -2147483647 -2147483647 -2147483647 -2147483647 -2147483647 -2147483647 -2147483647 -2147483647 -2147483647 -2147483647 -2147483647 -2147483647 -2147483647 -2147483647 -2147483647 -2147483647 -2147483647 -2147483647 -2147483647 -2147483647 -2147483647 -2147483647 -2147483647 -2147483647 -2147483647 -2147483647 -2147483647 -2147483647 -2147483647 -2147483647 -2147483647 -2147483647 -2147483647 -2147483647 -2147483647 -2147483647 -2147483647 -2147483647 -2147483647 -2147483647 -2147483647 -2147483647 -2147483647 -2147483647 -2147483647 -2147483647 -2147483647 -2147483647 -2147483647 -2147483647 -2147483647 -2147483647 -2147483647 -2147483647 -2147483647 -2147483647 -2147483647 -2147483647 -2147483647 -2147483647 -2147483647 -2147483647 -2147483647 -2147483647 -2147483647 -2147483647 -2147483647 -2147483647 -2147483647 -2147483647 -2147483647 -2147483647 -2147483647 -2147483647 -2147483647 -2147483647 -2147483647
25 25 25 26 27 27 28 29 30 31 31 32 32 32 33 33 33 34 33 31 30 30 29 28 28 27 27 26 26 25 25 25 26 26 26 27 27 27 27 27 28 27 28 29 29 30 30 31 31 31 32 30 -2147483647 -2147483647 -2147483647 -2147483647 -2147483647 -2147483647 -2147483647 -2147483647 -2147483647 -2147483647 -2147483647 -2147483647 -2147483647 -2147483647 -2147483647 -2147483647 -2147483647 -2147483647 -2147483647 -2147483647 -2147483647 -2147483647 -2147483647 -2147483647 -2147483647 -2147483647 -2147483647 -2147483647 -2147483647 -2147483647 -2147483647 -2147483647 -2147483647 -2147483647 -2147483647 -2147483647 -2147483647 -2147483647 -2147483647 -2147483647 -2147483647 -2147483647 -2147483647 -2147483647 -2147483647 -2147483647 -2147483647 -2147483647 -2147483647 -2147483647 -2147483647 -2147483647 -2147483647 -2147483647 -2147483647 -2147483647 49 49 46 44 43 42 41 38 36 -2147483647 -2147483647 -2147483647 -2147483647 -2147483647 -2147483647 -2147483647 -2147483647 -2147483647 -2147483647 -2147483647 -2147483647 -2147483647 -2147483647 -2147483647 -2147483647 -2147483647 -2147483647 -2147483647 -2147483647 -2147483647 -2147483647 -2147483647 -2147483647 -2147483647 -2147483647 -2147483647 -2147483647 -2147483647 -2147483647 -2147483647 -2147483647 -2147483647 -2147483647 -2147483647 -2147483647 -2147483647 -2147483647 -2147483647 -2147483647 -2147483647 -2147483647 -2147483647 -2147483647 -2147483647 -2147483647 -2147483647 -2147483647 -2147483647 -2147483647 -2147483647 -2147483647 -2147483647 -2147483647 -2147483647 -2147483647 -2147483647 -2147483647 -2147483647 -2147483647 -2147483647 -2147483647 -2147483647 -2147483647 -2147483647 -2147483647 -2147483647 -2147483647 -2147483647 -2147483647 -2147483647 -2147483647 -2147483647 -2147483647 -2147483647 -2147483647 -2147483647 -2147483647 -2147483647 -2147483647 -2147483647 -2147483647 -2147483647 -2147483647 -2147483647 -2147483647 -2147483647 -2147483647 -2147483647 -2147483647 -2147483647 -2147483647 -2147483647 -2147483647 -2147483647 -2147483647 -2147483647 -2147483647 -2147483647 -2147483647 -2147483647 -2147483647 -2147483647 -2147483647 -2147483647 -2147483647 -2147483647 -2147483647 -2147483647 -2147483647 -2147483647 -2147483647 -2147483647 -2147483647 -2147483647 -2147483647 -2147483647 -2147483647 -2147483647 -2147483647 -2147483647 -2147483647 -2147483647
25 25 26 26 27 28 28 29 30 30 31 31 31 32 33 33 34 34 33 32 30 30 29 28 28 27 27 26 26 26 26 26 26 26 27 27 28 29 29 29 29 28 28 29 29 30 30 29 -2147483647 -2147483647 -2147483647 -2147483647 -2147483647 -2147483647 -2147483647 -2147483647 -2147483647 -2147483647 -2147483647 -2147483647 -2147483647 -2147483647 -2147483647 -2147483647 -2147483647 -2147483647 -2147483647 -2147483647 -2147483647 -2147483647 -2147483647 -2147483647 -2147483647 -2147483647 -2147483647 -2147483647 -2147483647 -2147483647 -2147483647 -2147483647 -2147483647 -2147483647 -2147483647 -2147483647 -2147483647 -2147483647 -2147483647 -2147483647 -2147483647 -2147483647 -2147483647 -2147483647 -2147483647 -2147483647 -2147483647 -2147483647 -2147483647 -2147483647 -2147483647 -2147483647 -2147483647 -2147483647 -2147483647 -2147483647 -2147483647 -2147483647 -2147483647 -2147483647 -2147483647 -2147483647 -2147483647 -2147483647 -2147483647 -2147483647 -2147483647 -2147483647 36 -2147483647 -2147483647 -2147483647 -2147483647 -2147483647 -2147483647 -2147483647 -2147483647 -2147483647 -2147483647 -2147483647 -2147483647 -2147483647 -2147483647 -2147483647 -2147483647 -2147483647 -2147483647 -2147483647 -2147483647 -2147483647 -2147483647 -2147483647 -2147483647 -2147483647 -2147483647 -2147483647 -2147483647 -2147483647 -2147483647 -2147483647 -2147483647 -2147483647 -2147483647 -2147483647 -2147483647 -2147483647 -2147483647 -2147483647 -2147483647 -2147483647 -2147483647 -2147483647 -2147483647 -2147483647 -2147483647 -2147483647 -2147483647 -2147483647 -2147483647 -2147483647 -2147483647 -2147483647 -2147483647 -2147483647 -2147483647 -2147483647 -2147483647 -2147483647 -2147483647 -2147483647 -2147483647 -2147483647 -2147483647 -2147483647 -2147483647 -2147483647 -2147483647 -2147483647 -2147483647 -2147483647 -2147483647 -2147483647 -2147483647 -2147483647 -2147483647 -2147483647 -2147483647 -2147483647 -2147483647 -2147483647 -2147483647 -2147483647 -2147483647 -2147483647 -2147483647 -2147483647 -2147483647 -2147483647 -2147483647 -2147483647 -2147483647 -2147483647 -2147483647 -2147483647 -2147483647 -2147483647 -2147483647 -2147483647 -2147483647 -2147483647 -2147483647 -2147483647 -2147483647 -2147483647 -2147483647 -2147483647 -2147483647 -2147483647 -2147483647 -2147483647 -2147483647 -2147483647 -2147483647 -2147483647 -2147483647 -2147483647 -2147483647 -2147483647 -2147483647 -2147483647 -2147483647 -2147483647
24 25 25 26 26 28 28 29 29 30 31 31 31 31 32 33 34 33 32 31 31 30 29 29 28 28 28 28 27 27 26 26 27 27 27 28 28 28 29 30 30 29 27 28 29 30 28 -2147483647 -2147483647 -2147483647 -2147483647 -2147483647 -2147483647 -2147483647 -2147483647 -2147483647 -2147483647 -2147483647 -2147483647 -2147483647 -2147483647 -2147483647 -2147483647 -2147483647 -2147483647 -2147483647 -2147483647 -2147483647 -2147483647 -2147483647 -2147483647 -2147483647 -2147483647 -2147483647 -2147483647 -2147483647 -2147483647 -2147483647 -2147483647 -2147483647 -2147483647 -2147483647 -2147483647 -2147483647 -2147483647 -2147483647 -2147483647 -2147483647 -2147483647 -2147483647 -2147483647 -2147483647 -2147483647 -2147483647 -2147483647 -2147483647 -2147483647 -2147483647 -2147483647 -2147483647 -2147483647 -2147483647 -2147483647 -2147483647 -2147483647 -2147483647 -2147483647 -2147483647 -2147483647 -2147483647 -2147483647 -2147483647 -2147483647 -2147483647 -2147483647 -2147483647 -2147483647 -2147483647 -2147483647 -2147483647 -2147483647 -2147483647 -2147483647 -2147483647 -2147483647 -2147483647 -2147483647 -2147483647 -2147483647 -2147483647 -2147483647 -2147483647 -2147483647 -2147483647 -2147483647 -2147483647 -2147483647 -2147483647 -2147483647 -2147483647 -2147483647 -2147483647 -2147483647 -2147483647 -2147483647 -2147483647 -2147483647 -2147483647 -2147483647 -2147483647 -2147483647 -2147483647 -2147483647 -2147483647 -2147483647 -2147483647 -2147483647 -2147483647 -2147483647 -2147483647 -2147483647 -2147483647 -2147483647 -2147483647 -2147483647 -2147483647 -2147483647 -2147483647 -2147483647 -2147483647 -2147483647 -2147483647 -2147483647 -2147483647 -2147483647 -2147483647 -2147483647 -2147483647 -2147483647 -2147483647 -2147483647 -2147483647 -2147483647 -2147483647 -2147483647 -2147483647 -2147483647 -2147483647 -2147483647 -2147483647 -2147483647 -2147483647 -2147483647 -2147483647 -2147483647 -2147483647 -2147483647 -2147483647 -2147483647 -2147483647 -2147483647 -2147483647 -2147483647 -2147483647 -2147483647 -2147483647 -2147483647 -2147483647 -2147483647 -2147483647 -2147483647 -2147483647 -2147483647 -2147483647 -2147483647 -2147483647 -2147483647 -2147483647 -2147483647 -2147483647 -2147483647 -2147483647 -2147483647 -2147483647 -2147483647 -2147483647 -2147483647 -2147483647 -2147483647 -2147483647 -2147483647 -2147483647 -2147483647 -2147483647 -2147483647 -2147483647 -2147483647 -2147483647 -2147483647 -2147483647
23 24 24 24 26 26 28 29 30 30 31 32 31 31 32 33 32 32 31 31 30 31 31 30 28 29 30 29 29 29 29 28 27 27 28 29 29 30 30 31 31 32 31 29 29 30 30 -2147483647 -2147483647 -2147483647 -2147483647 -2147483647 -2147483647 -2147483647 -2147483647 -2147483647 -2147483647 -2147483647 -2147483647 -2147483647 -2147483647 -2147483647 -2147483647 -2147483647 -2147483647 -2147483647 -2147483647 -2147483647 -2147483647 -2147483647 -2147483647 -2147483647 -2147483647 -2147483647 -2147483647 -2147483647 -2147483647 -2147483647 -2147483647 -2147483647 -2147483647 -2147483647 -2147483647 -2147483647 -2147483647 -2147483647 -2147483647 -2147483647 -2147483647 -2147483647 -2147483647 -2147483647 -2147483647 -2147483647 -2147483647 -2147483647 -2147483647 -2147483647 -2147483647 -2147483647 -2147483647 -2147483647 -2147483647 -2147483647 -2147483647 -2147483647 -2147483647 -2147483647 -2147483647 -2147483647 -2147483647 -2147483647 -2147483647 -2147483647 -2147483647 -2147483647 -2147483647 -2147483647 -2147483647 -2147483647 -2147483647 -2147483647 -2147483647 -2147483647 -2147483647 -2147483647 -2147483647 -2147483647 -2147483647 -2147483647 -2147483647 -2147483647 -2147483647 -2147483647 -2147483647 -2147483647 -2147483647 -2147483647 -2147483647 -2147483647 -2147483647 -2147483647 -2147483647 -2147483647 -2147483647 -2147483647 -2147483647 -2147483647 -2147483647 -2147483647 -2147483647 -2147483647 -2147483647 -2147483647 -2147483647 -2147483647 -2147483647 -2147483647 -2147483647 -2147483647 -2147483647 -2147483647 -2147483647 -2147483647 -2147483647 -2147483647 -2147483647 -2147483647 -2147483647 -2147483647 -2147483647 -2147483647 -2147483647 -2147483647 -2147483647 -2147483647 -2147483647 -2147483647 -2147483647 -2147483647 -2147483647 -2147483647 -2147483647 -2147483647 -2147483647 -2147483647 -2147483647 -2147483647 -2147483647 -2147483647 -2147483647 -2147483647 -2147483647 -2147483647 -2147483647 -2147483647 -2147483647 -2147483647 -2147483647 -2147483647 -2147483647 -2147483647 -2147483647 -2147483647 -2147483647 -2147483647 -2147483647 -2147483647 -2147483647 -2147483647 -2147483647 -2147483647 -2147483647 -2147483647 -2147483647 -2147483647 -2147483647 -2147483647 -2147483647 -2147483647 -2147483647 -2147483647 -2147483647 -2147483647 -2147483647 -2147483647 -2147483647 -2147483647 -2147483647 -2147483647 -2147483647 -2147483647 -2147483647 -2147483647 -2147483647 -2147483647 -2147483647 -2147483647 -2147483647 -2147483647
23 23 23 24 24 25 26 28 29 29 31 31 32 33 32 32 32 31 31 31 30 31 30 30 29 30 30 30 30 30 30 30 29 27 28 28 28 29 30 32 33 32 31 31 30 30 -2147483647 -2147483647 -2147483647 -2147483647 -2147483647 -2147483647 -2147483647 -2147483647 -2147483647 -2147483647 -2147483647 -2147483647 -2147483647 -2147483647 -2147483647 -2147483647 -2147483647 -2147483647 -2147483647 -2147483647 -2147483647 -2147483647 -2147483647 -2147483647 -2147483647 -2147483647 -2147483647 -2147483647 -2147483647 -2147483647 -2147483647 -2147483647 -2147483647 -2147483647 -2147483647 -2147483647 -2147483647 -2147483647 -2147483647 -2147483647 -2147483647 -2147483647 -2147483647 -2147483647 -2147483647 -2147483647 -2147483647 -2147483647 -2147483647 -2147483647 -2147483647 -2147483647 -2147483647 -2147483647 -2147483647 -2147483647 -2147483647 -2147483647 -2147483647 -2147483647 -2147483647 -2147483647 -2147483647 -2147483647 -2147483647 -2147483647 -2147483647 -2147483647 -2147483647 -2147483647 -2147483647 -2147483647 -2147483647 -2147483647 -2147483647 -2147483647 -2147483647 -2147483647 -2147483647 -2147483647 -2147483647 -2147483647 -2147483647 -2147483647 -2147483647 -2147483647 -2147483647 -2147483647 -2147483647 -2147483647 -2147483647 -2147483647 -2147483647 -2147483647 -2147483647 -2147483647 -2147483647 -2147483647 -2147483647 -2147483647 -2147483647 -2147483647 -2147483647 -2147483647 -2147483647 -2147483647 -2147483647 -2147483647 -2147483647 -2147483647 -2147483647 -2147483647 -2147483647 -2147483647 -2147483647 -2147483647 -2147483647 -2147483647 -2147483647 -2147483647 -2147483647 -2147483647 -2147483647 -2147483647 -2147483647 -2147483647 -2147483647 -2147483647 -2147483647 -2147483647 -2147483647 -2147483647 -2147483647 -2147483647 -2147483647 -2147483647 -2147483647 -2147483647 -2147483647 -2147483647 -2147483647 -2147483647 -2147483647 -2147483647 -2147483647 -2147483647 -2147483647 -2147483647 -2147483647 -2147483647 -2147483647 -2147483647 -2147483647 -2147483647 -2147483647 -2147483647 -2147483647 -2147483647 -2147483647 -2147483647 -2147483647 -2147483647 -2147483647 -2147483647 -2147483647 -2147483647 -2147483647 -2147483647 -2147483647 -2147483647 -2147483647 -2147483647 -2147483647 -2147483647 -2147483647 -2147483647 -2147483647 -2147483647 -2147483647 -2147483647 -2147483647 -2147483647 -2147483647 -2147483647 -2147483647 -2147483647 -2147483647 -2147483647 -2147483647 -2147483647 -2147483647 -2147483647 -2147483647 -2147483647
23 23 23 23 24 24 25 27 28 29 30 31 32 33 34 34 33 32 31 30 30 30 -2147483647 -2147483647 -2147483647 -2147483647 27 29 29 30 30 30 29 28 27 -2147483647 -2147483647 -2147483647 28 29 31 30 30 30 -2147483647 -2147483647 -2147483647 -2147483647 -2147483647 -2147483647 -2147483647 -2147483647 -2147483647 -2147483647 -2147483647 -2147483647 -2147483647 -2147483647 -2147483647 -2147483647 -2147483647 -2147483647 -2147483647 -2147483647 -2147483647 -2147483647 -2147483647 -2147483647 -2147483647 -2147483647 -2147483647 -2147483647 -2147483647 -2147483647 -2147483647 -2147483647 -2147483647 -2147483647 -2147483647 -2147483647 -2147483647 -2147483647 -2147483647 -2147483647 -2147483647 -2147483647 -2147483647 -2147483647 -2147483647 -2147483647 -2147483647 -2147483647 -2147483647 -2147483647 -2147483647 -2147483647 -2147483647 -2147483647 -2147483647 -2147483647 -2147483647 -2147483647 -2147483647 -2147483647 -2147483647 -2147483647 -2147483647 -2147483647 -2147483647 -2147483647 -2147483647 -2147483647 -2147483647 -2147483647 -2147483647 -2147483647 -2147483647 -2147483647 -2147483647 -2147483647 -2147483647 -2147483647 -2147483647 -2147483647 -2147483647 -2147483647 -2147483647 -2147483647 -2147483647 -2147483647 -2147483647 -2147483647 -2147483647 -2147483647 -2147483647 -2147483647 -2147483647 -2147483647 -2147483647 -2147483647 -2147483647 -2147483647 -2147483647 -2147483647 -2147483647 -2147483647 -2147483647 -2147483647 -2147483647 -2147483647 -2147483647 -2147483647 -2147483647 -2147483647 -2147483647 -2147483647 -2147483647 -2147483647 -2147483647 -2147483647 -2147483647 -2147483647 -2147483647 -2147483647 -2147483647 -2147483647 -2147483647 -2147483647 -2147483647 -2147483647 -2147483647 -2147483647 -2147483647 -2147483647 -2147483647 -2147483647 -2147483647 -2147483647 -2147483647 -2147483647 -2147483647 -2147483647 -2147483647 -2147483647 -2147483647 -2147483647 -2147483647 -2147483647 -2147483647 -2147483647 -2147483647 -2147483647 -2147483647 -2147483647 -2147483647 -2147483647 -2147483647 -2147483647 -2147483647 -2147483647 -2147483647 -2147483647 -2147483647 -2147483647 -2147483647 -2147483647 -2147483647 -2147483647 -2147483647 -2147483647 -2147483647 -2147483647 -2147483647 -2147483647 -2147483647 -2147483647 -2147483647 -2147483647 -2147483647 -2147483647 -2147483647 -2147483647 -2147483647 -2147483647 -2147483647 -2147483647 -2147483647 -2147483647 -2147483647 -2147483647 -2147483647 -2147483647 -2147483647 -2147483647 -2147483647 -2147483647 -2147483647 -2147483647 -2147483647 -2147483647
21 21 23 23 23 25 26 27 27 28 29 30 31 32 33 33 33 32 32 32 31 -2147483647 -2147483647 -2147483647 -2147483647 -2147483647 -2147483647 -2147483647 -2147483647 27 29 30 28 -2147483647 -2147483647 -2147483647 -2147483647 -2147483647 -2147483647 -2147483647 -2147483647 -2147483647 -2147483647 -2147483647 -2147483647 -2147483647 -2147483647 -2147483647 -2147483647 -2147483647 -2147483647 -2147483647 -2147483647 -2147483647 -2147483647 -2147483647 -2147483647 -2147483647 -2147483647 -2147483647 -2147483647 -2147483647 -2147483647 -2147483647 -2147483647 -2147483647 -2147483647 -2147483647 -2147483647 -2147483647 -2147483647 -2147483647 -2147483647 -2147483647 -2147483647 -2147483647 -2147483647 -2147483647 -2147483647 -2147483647 -2147483647 -2147483647 -2147483647 -2147483647 -2147483647 -2147483647 -2147483647 -2147483647 -2147483647 -2147483647 -2147483647 -2147483647 -2147483647 -2147483647 -2147483647 -2147483647 -2147483647 -2147483647 -2147483647 -2147483647 -2147483647 -2147483647 -2147483647 -2147483647 -2147483647 -2147483647 -2147483647 -2147483647 -2147483647 -2147483647 -2147483647 -2147483647 -2147483647 -2147483647 -2147483647 -2147483647 -2147483647 -2147483647 -2147483647 -2147483647 -2147483647 -2147483647 -2147483647 -2147483647 -2147483647 -2147483647 -2147483647 -2147483647 -2147483647 -2147483647 -2147483647 -2147483647 -2147483647 -2147483647 -2147483647 -2147483647 -2147483647 -2147483647 -2147483647 -2147483647 -2147483647 -2147483647 -2147483647 -2147483647 -2147483647 -2147483647 -2147483647 -2147483647 -2147483647 -2147483647 -2147483647 -2147483647 -2147483647 -2147483647 -2147483647 -2147483647 -2147483647 -2147483647 -2147483647 -2147483647 -2147483647 -2147483647 -2147483647 -2147483647 -2147483647 -2147483647 -2147483647 -2147483647 -2147483647 -2147483647 -2147483647 -2147483647 -2147483647 -2147483647 -2147483647 -2147483647 -2147483647 -2147483647 -2147483647 -2147483647 -2147483647 -2147483647 -2147483647 -2147483647 -2147483647 -2147483647 -2147483647 -2147483647 -2147483647 -2147483647 -2147483647 -2147483647 -2147483647 -2147483647 -2147483647 -2147483647 -2147483647 -2147483647 -2147483647 -2147483647 -2147483647 -2147483647 -2147483647 -2147483647 -2147483647 -2147483647 -2147483647 -2147483647 -2147483647 -2147483647 -2147483647 -2147483647 -2147483647 -2147483647 -2147483647 -2147483647 -2147483647 -2147483647 -2147483647 -2147483647 -2147483647 -2147483647 -2147483647 -2147483647 -2147483647 -2147483647 -2147483647 -2147483647 -2147483647 -2147483647 -2147483647 -2147483647 -2147483647 -2147483647 -2147483647 -2147483647 -2147483647 -2147483647 -2147483647 -2147483647
20 20 21 23 24 24 25 26 26 27 28 29 30 31 -2147483647 -2147483647 -2147483647 -2147483647 30 31 31 -2147483647 -2147483647 -2147483647 -2147483647 -2147483647 -2147483647 -2147483647 -2147483647 -2147483647 -2147483647 -2147483647 -2147483647 -2147483647 -2147483647 -2147483647 -2147483647 -2147483647 -2147483647 -2147483647 -2147483647 -2147483647 -2147483647 -2147483647 -2147483647 -2147483647 -2147483647 -2147483647 -2147483647 -2147483647 -2147483647 -2147483647 -2147483647 -2147483647 -2147483647 -2147483647 -2147483647 -2147483647 -2147483647 -2147483647 -2147483647 -2147483647 -2147483647 -2147483647 -2147483647 -2147483647 -2147483647 -2147483647 -2147483647 -2147483647 -2147483647 -2147483647 -2147483647 -2147483647 -2147483647 -2147483647 -2147483647 -2147483647 -2147483647 -2147483647 -2147483647 -2147483647 -2147483647 -2147483647 -2147483647 -2147483647 -2147483647 -2147483647 -2147483647 -2147483647 -2147483647 -2147483647 -2147483647 -2147483647 -2147483647 -2147483647 -2147483647 -2147483647 -2147483647 -2147483647 -2147483647 -2147483647 -2147483647 -2147483647 -2147483647 -2147483647 -2147483647 -2147483647 -2147483647 -2147483647 -2147483647 -2147483647 -2147483647 -2147483647 -2147483647 -2147483647 -2147483647 -2147483647 -2147483647 -2147483647 -2147483647 -2147483647 -2147483647 -2147483647 -2147483647 -2147483647 -2147483647 -2147483647 -2147483647 -2147483647 -2147483647 -2147483647 -2147483647 -2147483647 -2147483647 -2147483647 -2147483647 -2147483647 -2147483647 -2147483647 -2147483647 -2147483647 -2147483647 -2147483647 -2147483647 -2147483647 -2147483647 -2147483647 -2147483647 -2147483647 -2147483647 -2147483647 -2147483647 -2147483647 -2147483647 -2147483647 -2147483647 -2147483647 -2147483647 -2147483647 -2147483647 -2147483647 -2147483647 -2147483647 -2147483647 -2147483647 -2147483647 -2147483647 -2147483647 -2147483647 -2147483647 -2147483647 -2147483647 -2147483647 -2147483647 -2147483647 -2147483647 -2147483647 -2147483647 -2147483647 -2147483647 -2147483647 -2147483647 -2147483647 -2147483647 -2147483647 -2147483647 -2147483647 -2147483647 -2147483647 -2147483647 -2147483647 -2147483647 -2147483647 -2147483647 -2147483647 -2147483647 -2147483647 -2147483647 -2147483647 -2147483647 -2147483647 -2147483647 -2147483647 -2147483647 -2147483647 -2147483647 -2147483647 -2147483647 -2147483647 -2147483647 -2147483647 -2147483647 -2147483647 -2147483647 -2147483647 -2147483647 -2147483647 -2147483647 -2147483647 -2147483647 -2147483647 -2147483647 -2147483647 -2147483647 -2147483647 -2147483647 -2147483647 -2147483647 -2147483647 -2147483647 -2147483647 -2147483647 -2147483647 -2147483647 -2147483647 -2147483647 -2147483647 -2147483647 -2147483647
21 20 21 22 23 24 24 25 26 27 28 -2147483647 -2147483647 -2147483647 -2147483647 -2147483647 -2147483647 -2147483647 -2147483647 -2147483647 -2147483647 -2147483647 -2147483647 -2147483647 -2147483647 -2147483647 -2147483647 -2147483647 -2147483647 -2147483647 -2147483647 -2147483647 -2147483647 -2147483647 -2147483647 -2147483647 -2147483647 -2147483647 -2147483647 -2147483647 -2147483647 -2147483647 -2147483647 -2147483647 -2147483647 -2147483647 -2147483647 -2147483647 -2147483647 -2147483647 -2147483647 -2147483647 -2147483647 -2147483647 -2147483647 -2147483647 -2147483647 -2147483647 -2147483647 -2147483647 -2147483647 -2147483647 -2147483647 -2147483647 -2147483647 -2147483647 -2147483647 -2147483647 -2147483647 -2147483647 -2147483647 -2147483647 -2147483647 -2147483647 -2147483647 -2147483647 -2147483647 -2147483647 -2147483647 -2147483647 -2147483647 -2147483647 -2147483647 -2147483647 -2147483647 -2147483647 -2147483647 -2147483647 -2147483647 -2147483647 -2147483647 -2147483647 -2147483647 -2147483647 -2147483647 -2147483647 -2147483647 -2147483647 -2147483647 -2147483647 -2147483647 -2147483647 -2147483647 -2147483647 -2147483647 -2147483647 -2147483647 -2147483647 -2147483647 -2147483647 -2147483647 -2147483647 -2147483647 -2147483647 -2147483647 -2147483647 -2147483647 -2147483647 -2147483647 -2147483647 -2147483647 -2147483647 -2147483647 -2147483647 -2147483647 -2147483647 -2147483647 -2147483647 -2147483647 -2147483647 -2147483647 -2147483647 -2147483647 -2147483647 -2147483647 -2147483647 -2147483647 -2147483647 -2147483647 -2147483647 -2147483647 -2147483647 -2147483647 -2147483647 -2147483647 -2147483647 -2147483647 -2147483647 -2147483647 -2147483647 -2147483647 -2147483647 -2147483647 -2147483647 -2147483647 -2147483647 -2147483647 -2147483647 -2147483647 -2147483647 -2147483647 -2147483647 -2147483647 -2147483647 -2147483647 -2147483647 -2147483647 -2147483647 -2147483647 -2147483647 -2147483647 -2147483647 -2147483647 -2147483647 -2147483647 -2147483647 -2147483647 -2147483647 -2147483647 -2147483647 -2147483647 -2147483647 -2147483647 -2147483647 -2147483647 -2147483647 -2147483647 -2147483647 -2147483647 -2147483647 -2147483647 -2147483647 -2147483647 -2147483647 -2147483647 -2147483647 -2147483647 -2147483647 -2147483647 -2147483647 -2147483647 -2147483647 -2147483647 -2147483647 -2147483647 -2147483647 -2147483647 -2147483647 -2147483647 -2147483647 -2147483647 -2147483647 -2147483647 -2147483647 -2147483647 -2147483647 -2147483647 -2147483647 -2147483647 -2147483647 -2147483647 -2147483647 -2147483647 -2147483647 -2147483647 -2147483647 -2147483647 -2147483647 -2147483647 -2147483647 -2147483647 -2147483647 -2147483647 -2147483647 -2147483647 -2147483647 -2147483647 -2147483647 -2147483647 -2147483647
22 20 21 22 23 23 24 25 26 27 -2147483647 -2147483647 -2147483647 -2147483647 -2147483647 -2147483647 -2147483647 -2147483647 -2147483647 -2147483647 -2147483647 -2147483647 -2147483647 -2147483647 -2147483647 -2147483647 -2147483647 -2147483647 -2147483647 -2147483647 -2147483647 -2147483647 -2147483647 -2147483647 -2147483647 -2147483647 -2147483647 -2147483647 -2147483647 -2147483647 -2147483647 -2147483647 -2147483647 -2147483647 -2147483647 -2147483647 -2147483647 -2147483647 -2147483647 -2147483647 -2147483647 -2147483647 -2147483647 -2147483647 -2147483647 -2147483647 -2147483647 -2147483647 -2147483647 -2147483647 -2147483647 -2147483647 -2147483647 -2147483647 -2147483647 -2147483647 -2147483647 -2147483647 -2147483647 -2147483647 -2147483647 -2147483647 -2147483647 -2147483647 -2147483647 -2147483647 -2147483647 -2147483647 -2147483647 -2147483647 -2147483647 -2147483647 -2147483647 -2147483647 -2147483647 -2147483647 -2147483647 -2147483647 -2147483647 -2147483647 -2147483647 -2147483647 -2147483647 -2147483647 -2147483647 -2147483647 -2147483647 -2147483647 -2147483647 -2147483647 -2147483647 -2147483647 -2147483647 -2147483647 -2147483647 -2147483647 -2147483647 -2147483647 -2147483647 -2147483647 -2147483647 -2147483647 -2147483647 -2147483647 -2147483647 -2147483647 -2147483647 -2147483647 -2147483647 -2147483647 -2147483647 -2147483647 -2147483647 -2147483647 -2147483647 -2147483647 -2147483647 -2147483647 -2147483647 -2147483647 -2147483647 -2147483647 -2147483647 -2147483647 -2147483647 -2147483647 -2147483647 -2147483647 -2147483647 -2147483647 -2147483647 -2147483647 -2147483647 -2147483647 -2147483647 -2147483647 -2147483647 -2147483647 -2147483647 -2147483647 -2147483647 -2147483647 -2147483647 -2147483647 -2147483647 -2147483647 -2147483647 -2147483647 -2147483647 -2147483647 -2147483647 -2147483647 -2147483647 -2147483647 -2147483647 -2147483647 -2147483647 -2147483647 -2147483647 -2147483647 -2147483647 -2147483647 -2147483647 -2147483647 -2147483647 -2147483647 -2147483647 -2147483647 -2147483647 -2147483647 -2147483647 -2147483647 -2147483647 -2147483647 -2147483647 -2147483647 -2147483647 -2147483647 -2147483647 -2147483647 -2147483647 -2147483647 -2147483647 -2147483647 -2147483647 -2147483647 -2147483647 -2147483647 -2147483647 -2147483647 -2147483647 -2147483647 -2147483647 -2147483647 -2147483647 -2147483647 -2147483647 -2147483647 -2147483647 -2147483647 -2147483647 -2147483647 -2147483647 -2147483647 -2147483647 -2147483647 -2147483647 -2147483647 -2147483647 -2147483647 -2147483647 -2147483647 -2147483647 -2147483647 -2147483647 -2147483647 -2147483647 -2147483647 -2147483647 -2147483647 -2147483647 -2147483647 -2147483647 -2147483647 -2147483647 -2147483647 -2147483647 -2147483647 -2147483647 -2147483647
20 20 21 22 23 23 24 25 26 -2147483647 -2147483647 -2147483647 -2147483647 -2147483647 -2147483647 -2147483647 -2147483647 -2147483647 -2147483647 -2147483647 -2147483647 -2147483647 -2147483647 -2147483647 -2147483647 -2147483647 -2147483647 -2147483647 -2147483647 -2147483647 -2147483647 -2147483647 -2147483647 -2147483647 -2147483647 -2147483647 -2147483647 -2147483647 -2147483647 -2147483647 -2147483647 -2147483647 -2147483647 -2147483647 -2147483647 -2147483647 -2147483647 -2147483647 -2147483647 -2147483647 -2147483647 -2147483647 -2147483647 -2147483647 -2147483647 -2147483647 -2147483647 -2147483647 -2147483647 -2147483647 -2147483647 -2147483647 -2147483647 -2147483647 -2147483647 -2147483647 -2147483647 -2147483647 -2147483647 -2147483647 -2147483647 -2147483647 -2147483647 -2147483647 -2147483647 -2147483647 -2147483647 -2147483647 -2147483647 -2147483647 -2147483647 -2147483647 -2147483647 -2147483647 -2147483647 -2147483647 -2147483647 -2147483647 -2147483647 -2147483647 -2147483647 -2147483647 -2147483647 -2147483647 -2147483647 -2147483647 -2147483647 -2147483647 -2147483647 -2147483647 -2147483647 -2147483647 -2147483647 -2147483647 -2147483647 -2147483647 -2147483647 -2147483647 -2147483647 -2147483647 -2147483647 -2147483647 -2147483647 -2147483647 -2147483647 -2147483647 -2147483647 -2147483647 -2147483647 -2147483647 -2147483647 -2147483647 -2147483647 -2147483647 -2147483647 -2147483647 -2147483647 -2147483647 -2147483647 -2147483647 -2147483647 -2147483647 -2147483647 -2147483647 -2147483647 -2147483647 -2147483647 -2147483647 -2147483647 -2147483647 -2147483647 -2147483647 -2147483647 -2147483647 -2147483647 -2147483647 -2147483647 -2147483647 -2147483647 -2147483647 -2147483647 -2147483647 -2147483647 -2147483647 -2147483647 -2147483647 -2147483647 -2147483647 -2147483647 -2147483647 -2147483647 -2147483647 -2147483647 -2147483647 -2147483647 -2147483647 -2147483647 -2147483647 -2147483647 -2147483647 -2147483647 -2147483647 -2147483647 -2147483647 -2147483647 -2147483647 -2147483647 -2147483647 -2147483647 -2147483647 -2147483647 -2147483647 -2147483647 -2147483647 -2147483647 -2147483647 -2147483647 -2147483647 -2147483647 -2147483647 -2147483647 -2147483647 -2147483647 -2147483647 -2147483647 -2147483647 -2147483647 -2147483647 -2147483647 -2147483647 -2147483647 -2147483647 -2147483647 -2147483647 -2147483647 -2147483647 -2147483647 -2147483647 -2147483647 -2147483647 -2147483647 -2147483647 -2147483647 -2147483647 -2147483647 -2147483647 -2147483647 -2147483647 -2147483647 -2147483647 -2147483647 -2147483647 -2147483647 -2147483647 -2147483647 -2147483647 -2147483647 -2147483647 -2147483647 -2147483647 -2147483647 -2147483647 -2147483647 -2147483647 -2147483647 -2147483647 -2147483647 -2147483647 -2147483647 -2147483647
20 20 21 22 23 23 24 -2147483647 -2147483647 -2147483647 -2147483647 -2147483647 -2147483647 -2147483647 -2147483647 -2147483647 -2147483647 -2147483647 -2147483647 -2147483647 -2147483647 -2147483647 -2147483647 -2147483647 -2147483647 -2147483647 -2147483647 -2147483647 -2147483647 -2147483647 -2147483647 -2147483647 -2147483647 -2147483647 -2147483647 -2147483647 -2147483647 -2147483647 -2147483647 -2147483647 -2147483647 -2147483647 -2147483647 -2147483647 -2147483647 -2147483647 -2147483647 -2147483647 -2147483647 -2147483647 -2147483647 -2147483647 -2147483647 -2147483647 -2147483647 -2147483647 -2147483647 -2147483647 -2147483647 -2147483647 -2147483647 -2147483647 -2147483647 -2147483647 -2147483647 -2147483647 -2147483647 -2147483647 -2147483647 -2147483647 -2147483647 -2147483647 -2147483647 -2147483647 -2147483647 -2147483647 -2147483647 -2147483647 -2147483647 -2147483647 -2147483647 -2147483647 -2147483647 -2147483647 -2147483647 -2147483647 -2147483647 -2147483647 -2147483647 -2147483647 -2147483647 -2147483647 -2147483647 -2147483647 -2147483647 -2147483647 -2147483647 -2147483647 -2147483647 -2147483647 -2147483647 -2147483647 -2147483647 -2147483647 -2147483647 -2147483647 -2147483647 -2147483647 -2147483647 -2147483647 -2147483647 -2147483647 -2147483647 -2147483647 -2147483647 -2147483647 -2147483647 -2147483647 -2147483647 -2147483647 -2147483647 -2147483647 -2147483647 -2147483647 -2147483647 -2147483647 -2147483647 -2147483647 -2147483647 -2147483647 -2147483647 -2147483647 -2147483647 -2147483647 -2147483647 -2147483647 -2147483647 -2147483647 -2147483647 -2147483647 -2147483647 -2147483647 -2147483647 -2147483647 -2147483647 -2147483647 -2147483647 -2147483647 -2147483647 -2147483647 -2147483647 -2147483647 -2147483647 -2147483647 -2147483647 -2147483647 -2147483647 -2147483647 -2147483647 -2147483647 -2147483647 -2147483647 -2147483647 -2147483647 -2147483647 -2147483647 -2147483647 -2147483647 -2147483647 -2147483647 -2147483647 -2147483647 -2147483647 -2147483647 -2147483647 -2147483647 -2147483647 -2147483647 -2147483647 -2147483647 -2147483647 -2147483647 -2147483647 -2147483647 -2147483647 -2147483647 -2147483647 -2147483647 -2147483647 -2147483647 -2147483647 -2147483647 -2147483647 -2147483647 -2147483647 -2147483647 -2147483647 -2147483647 -2147483647 -2147483647 -2147483647 -2147483647 -2147483647 -2147483647 -2147483647 -2147483647 -2147483647 -2147483647 -2147483647 -2147483647 -2147483647 -2147483647 -2147483647 -2147483647 -2147483647 -2147483647 -2147483647 -2147483647 -2147483647 -2147483647 -2147483647 -2147483647 -2147483647 -2147483647 -2147483647 -2147483647 -2147483647 -2147483647 -2147483647 -2147483647 -2147483647 -2147483647 -2147483647 -2147483647 -2147483647 -2147483647 -2147483647 -2147483647 -2147483647 -2147483647
20 21 21 22 23 23 -2147483647 -2147483647 -2147483647 -2147483647 -2147483647 -2147483647 -2147483647 -2147483647 -2147483647 -2147483647 -2147483647 -2147483647 -2147483647 -2147483647 -2147483647 -2147483647 -2147483647 -2147483647 -2147483647 -2147483647 -2147483647 -2147483647 -2147483647 -2147483647 -2147483647 -2147483647 -2147483647 -2147483647 -2147483647 -2147483647 -2147483647 -2147483647 -2147483647 -2147483647 -2147483647 -2147483647 -2147483647 -2147483647 -2147483647 -2147483647 -2147483647 -2147483647 -2147483647 -2147483647 -2147483647 -2147483647 -2147483647 -2147483647 -2147483647 -2147483647 -2147483647 -2147483647 -2147483647 -2147483647 -2147483647 -2147483647 -2147483647 -2147483647 -2147483647 -2147483647 -2147483647 -2147483647 -2147483647 -2147483647 -2147483647 -2147483647 -2147483647 -2147483647 -2147483647 -2147483647 -2147483647 -2147483647 -2147483647 -2147483647 -2147483647 -2147483647 -2147483647 -2147483647 -2147483647 -2147483647 -2147483647 -2147483647 -2147483647 -2147483647 -2147483647 -2147483647 -2147483647 -2147483647 -2147483647 -2147483647 -2147483647 -2147483647 -2147483647 -2147483647 -2147483647 -2147483647 -2147483647 -2147483647 -2147483647 -2147483647 -2147483647 -2147483647 -2147483647 -2147483647 -2147483647 -2147483647 -2147483647 -2147483647 -2147483647 -2147483647 -2147483647 -2147483647 -2147483647 -2147483647 -2147483647 -2147483647 -2147483647 -2147483647 -2147483647 -2147483647 -2147483647 -2147483647 -2147483647 -2147483647 -2147483647 -2147483647 -2147483647 -2147483647 -2147483647 -2147483647 -2147483647 -2147483647 -2147483647 -2147483647 -2147483647 -2147483647 -2147483647 -2147483647 -2147483647 -2147483647 -2147483647 -2147483647 -2147483647 -2147483647 -2147483647 -2147483647 -2147483647 -2147483647 -2147483647 -2147483647 -2147483647 -2147483647 -2147483647 -2147483647 -2147483647 -2147483647 -2147483647 -2147483647 -2147483647 -2147483647 -2147483647 -2147483647 -2147483647 -2147483647 -2147483647 -2147483647 -2147483647 -2147483647 -2147483647 -2147483647 -2147483647 -2147483647 -2147483647 -2147483647 -2147483647 -2147483647 -2147483647 -2147483647 -2147483647 -2147483647 -2147483647 -2147483647 -2147483647 -2147483647 -2147483647 -2147483647 -2147483647 -2147483647 -2147483647 -2147483647 -2147483647 -2147483647 -2147483647 -2147483647 -2147483647 -2147483647 -2147483647 -2147483647 -2147483647 -2147483647 -2147483647 -2147483647 -2147483647 -2147483647 -2147483647 -2147483647 -2147483647 -2147483647 -2147483647 -2147483647 -2147483647 -2147483647 -2147483647 -2147483647 -2147483647 -2147483647 -2147483647 -2147483647 -2147483647 -2147483647 -2147483647 -2147483647 -2147483647 -2147483647 -2147483647 -2147483647 -2147483647 -2147483647 -2147483647 -2147483647 -2147483647 -2147483647 -2147483647 -2147483647
20 20 21 21 -2147483647 -2147483647 -2147483647 -2147483647 -2147483647 -2147483647 -2147483647 -2147483647 -2147483647 -2147483647 -2147483647 -2147483647 -2147483647 -2147483647 -2147483647 -2147483647 -2147483647 -2147483647 -2147483647 -2147483647 -2147483647 -2147483647 -2147483647 -2147483647 -2147483647 -2147483647 -2147483647 -2147483647 -2147483647 -2147483647 -2147483647 -2147483647 -2147483647 -2147483647 -2147483647 -2147483647 -2147483647 -2147483647 -2147483647 -2147483647 -2147483647 -2147483647 -2147483647 -2147483647 -2147483647 -2147483647 -2147483647 -2147483647 -2147483647 -2147483647 -2147483647 -2147483647 -2147483647 -2147483647 -2147483647 -2147483647 -2147483647 -2147483647 -2147483647 -2147483647 -2147483647 -2147483647 -2147483647 -2147483647 -2147483647 -2147483647 -2147483647 -2147483647 -2147483647 -2147483647 -2147483647 -2147483647 -2147483647 -2147483647 -2147483647 -2147483647 -2147483647 -2147483647 -2147483647 -2147483647 -2147483647 -2147483647 -2147483647 -2147483647 -2147483647 -2147483647 -2147483647 -2147483647 -2147483647 -2147483647 -2147483647 -2147483647 -2147483647 -2147483647 -2147483647 -2147483647 -2147483647 -2147483647 -2147483647 -2147483647 -2147483647 -2147483647 -2147483647 -2147483647 -2147483647 -2147483647 -2147483647 -2147483647 -2147483647 -2147483647 -2147483647 -2147483647 -2147483647 -2147483647 -2147483647 -2147483647 -2147483647 -2147483647 -2147483647 -2147483647 -2147483647 -2147483647 -2147483647 -2147483647 -2147483647 -2147483647 -2147483647 -2147483647 -2147483647 -2147483647 -2147483647 -2147483647 -2147483647 -2147483647 -2147483647 -2147483647 -2147483647 -2147483647 -2147483647 -2147483647 -2147483647 -2147483647 -2147483647 -2147483647 -2147483647 -2147483647 -2147483647 -2147483647 -2147483647 -2147483647 -2147483647 -2147483647 -2147483647 -2147483647 -2147483647 -2147483647 -2147483647 -2147483647 -2147483647 -2147483647 -2147483647 -2147483647 -2147483647 -2147483647 -2147483647 -2147483647 -2147483647 -2147483647 -2147483647 -2147483647 -2147483647 -2147483647 -2147483647 -2147483647 -2147483647 -2147483647 -2147483647 -2147483647 -2147483647 -2147483647 -2147483647 -2147483647 -2147483647 -2147483647 -2147483647 -2147483647 -2147483647 -2147483647 -2147483647 -2147483647 -2147483647 -2147483647 -2147483647 -2147483647 -2147483647 -2147483647 -2147483647 -2147483647 -2147483647 -2147483647 -2147483647 -2147483647 -2147483647 -2147483647 -2147483647 -2147483647 -2147483647 -2147483647 -2147483647 -2147483647 -2147483647 -2147483647 -2147483647 -2147483647 -2147483647 -2147483647 -2147483647 -2147483647 -2147483647 -2147483647 -2147483647 -2147483647 -2147483647 -2147483647 -2147483647 -2147483647 -2147483647 -2147483647 -2147483647 -2147483647 -2147483647 -2147483647 -2147483647 -2147483647 -2147483647 -2147483647
19 19 -2147483647 -2147483647 -2147483647 -2147483647 -2147483647 -2147483647 -2147483647 -2147483647 -2147483647 -2147483647 -2147483647 -2147483647 -2147483647 -2147483647 -2147483647 -2147483647 -2147483647 -2147483647 -2147483647 -2147483647 -2147483647 -2147483647 -2147483647 -2147483647 -2147483647 -2147483647 -2147483647 -2147483647 -2147483647 -2147483647 -2147483647 -2147483647 -2147483647 -2147483647 -2147483647 -2147483647 -2147483647 -2147483647 -2147483647 -2147483647 -2147483647 -2147483647 -2147483647 -2147483647 -2147483647 -2147483647 -2147483647 -2147483647 -2147483647 -2147483647 -2147483647 -2147483647 -2147483647 -2147483647 -2147483647 -2147483647 -2147483647 -2147483647 -2147483647 -2147483647 -2147483647 -2147483647 -2147483647 -2147483647 -2147483647 -2147483647 -2147483647 -2147483647 -2147483647 -2147483647 -2147483647 -2147483647 -2147483647 -2147483647 -2147483647 -2147483647 -2147483647 -2147483647 -2147483647 -2147483647 -2147483647 -2147483647 -2147483647 -2147483647 -2147483647 -2147483647 -2147483647 -2147483647 -2147483647 -2147483647 -2147483647 -2147483647 -2147483647 -2147483647 -2147483647 -2147483647 -2147483647 -2147483647 -2147483647 -2147483647 -2147483647 -2147483647 -2147483647 -2147483647 -2147483647 -2147483647 -2147483647 -2147483647 -2147483647 -2147483647 -2147483647 -2147483647 -2147483647 -2147483647 -2147483647 -2147483647 -2147483647 -2147483647 -2147483647 -2147483647 -2147483647 -2147483647 -2147483647 -2147483647 -2147483647 -2147483647 -2147483647 -2147483647 -2147483647 -2147483647 -2147483647 -2147483647 -2147483647 -2147483647 -2147483647 -2147483647 -2147483647 -2147483647 -2147483647 -2147483647 -2147483647 -2147483647 -2147483647 -2147483647 -2147483647 -2147483647 -2147483647 -2147483647 -2147483647 -2147483647 -2147483647 -2147483647 -2147483647 -2147483647 -2147483647 -2147483647 -2147483647 -2147483647 -2147483647 -2147483647 -2147483647 -2147483647 -2147483647 -2147483647 -2147483647 -2147483647 -2147483647 -2147483647 -2147483647 -2147483647 -2147483647 -2147483647 -2147483647 -2147483647 -2147483647 -2147483647 -2147483647 -2147483647 -2147483647 -2147483647 -2147483647 -2147483647 -2147483647 -2147483647 -2147483647 -2147483647 -2147483647 -2147483647 -2147483647 -2147483647 -2147483647 -2147483647 -2147483647 -2147483647 -2147483647 -2147483647 -2147483647 -2147483647 -2147483647 -2147483647 -2147483647 -2147483647 -2147483647 -2147483647 -2147483647 -2147483647 -2147483647 -2147483647 -2147483647 -2147483647 -2147483647 -2147483647 -2147483647 -2147483647 -2147483647 -2147483647 -2147483647 -2147483647 -2147483647 -2147483647 -2147483647 -2147483647 -2147483647 -2147483647 -2147483647 -2147483647 -2147483647 -2147483647 -2147483647 -2147483647 -2147483647 -2147483647 -2147483647 -2147483647 -2147483647 -2147483647 -2147483647 -2147483647
18 18 -2147483647 -2147483647 -2147483647 -2147483647 -2147483647 -2147483647 -2147483647 -2147483647 -2147483647 -2147483647 -2147483647 -2147483647 -2147483647 -2147483647 -2147483647 -2147483647 -2147483647 -2147483647 -2147483647 -2147483647 -2147483647 -2147483647 -2147483647 -2147483647 -2147483647 -2147483647 -2147483647 -2147483647 -2147483647 -2147483647 -2147483647 -2147483647 -2147483647 -2147483647 -2147483647 -2147483647 -2147483647 -2147483647 -2147483647 -2147483647 -2147483647 -2147483647 -2147483647 -2147483647 -2147483647 -2147483647 -2147483647 -2147483647 -2147483647 -2147483647 -2147483647 -2147483647 -2147483647 -2147483647 -2147483647 -2147483647 -2147483647 -2147483647 -2147483647 -2147483647 -2147483647 -2147483647 -2147483647 -2147483647 -2147483647 -2147483647 -2147483647 -2147483647 -2147483647 -2147483647 -2147483647 -2147483647 -2147483647 -2147483647 -2147483647 -2147483647 -2147483647 -2147483647 -2147483647 -2147483647 -2147483647 -2147483647 -2147483647 -2147483647 -2147483647 -2147483647 -2147483647 -2147483647 -2147483647 -2147483647 -2147483647 -2147483647 -2147483647 -2147483647 -2147483647 -2147483647 -2147483647 -2147483647 -2147483647 -2147483647 -2147483647 -2147483647 -2147483647 -2147483647 -2147483647 -2147483647 -2147483647 -2147483647 -2147483647 -2147483647 -2147483647 -2147483647 -2147483647 -2147483647 -2147483647 -2147483647 -2147483647 -2147483647 -2147483647 -2147483647 -2147483647 -2147483647 -2147483647 -2147483647 -2147483647 -2147483647 -2147483647 -2147483647 -2147483647 -2147483647 -2147483647 -2147483647 -2147483647 -2147483647 -2147483647 -2147483647 -2147483647 -2147483647 -2147483647 -2147483647 -2147483647 -2147483647 -2147483647 -2147483647 -2147483647 -2147483647 -2147483647 -2147483647 -2147483647 -2147483647 -2147483647 -2147483647 -2147483647 -2147483647 -2147483647 -2147483647 -2147483647 -2147483647 -2147483647 -2147483647 -2147483647 -2147483647 -2147483647 -2147483647 -2147483647 -2147483647 -2147483647 -2147483647 -2147483647 -2147483647 -2147483647 -2147483647 -2147483647 -2147483647 -2147483647 -2147483647 -2147483647 -2147483647 -2147483647 -2147483647 -2147483647 -2147483647 -2147483647 -2147483647 -2147483647 -2147483647 -2147483647 -2147483647 -2147483647 -2147483647 -2147483647 -2147483647 -2147483647 -2147483647 -2147483647 -2147483647 -2147483647 -2147483647 -2147483647 -2147483647 -2147483647 -2147483647 -2147483647 -2147483647 -2147483647 -2147483647 -2147483647 -2147483647 -2147483647 -2147483647 -2147483647 -2147483647 -2147483647 -2147483647 -2147483647 -2147483647 -2147483647 -2147483647 -2147483647 -2147483647 -2147483647 -2147483647 -2147483647 -2147483647 -2147483647 -2147483647 -2147483647 -2147483647 -2147483647 -2147483647 -2147483647 -2147483647 -2147483647 -2147483647 -2147483647 -2147483647 -2147483647 -2147483647
17 -2147483647 -2147483647 -2147483647 -2147483647 -2147483647 -2147483647 -2147483647 -2147483647 -2147483647 -2147483647 -2147483647 -2147483647 -2147483647 -2147483647 -2147483647 -2147483647 -2147483647 -2147483647 -2147483647 -2147483647 -2147483647 -2147483647 -2147483647 -2147483647 -2147483647 -2147483647 -2147483647 -2147483647 -2147483647 -2147483647 -2147483647 -2147483647 -2147483647 -2147483647 -2147483647 -2147483647 -2147483647 -2147483647 -2147483647 -2147483647 -2147483647 -2147483647 -2147483647 -2147483647 -2147483647 -2147483647 -2147483647 -2147483647 -2147483647 -2147483647 -2147483647 -2147483647 -2147483647 -2147483647 -2147483647 -2147483647 -2147483647 -2147483647 -2147483647 -2147483647 -2147483647 -2147483647 -2147483647 -2147483647 -2147483647 -2147483647 -2147483647 -2147483647 -2147483647 -2147483647 -2147483647 -2147483647 -2147483647 -2147483647 -2147483647 -2147483647 -2147483647 -2147483647 -2147483647 -2147483647 -2147483647 -2147483647 -2147483647 -2147483647 -2147483647 -2147483647 -2147483647 -2147483647 -2147483647 -2147483647 -2147483647 -2147483647 -2147483647 -2147483647 -2147483647 -2147483647 -2147483647 -2147483647 -2147483647 -2147483647 -2147483647 -2147483647 -2147483647 -2147483647 -2147483647 -2147483647 -2147483647 -2147483647 -2147483647 -2147483647 -2147483647 -2147483647 -2147483647 -2147483647 -2147483647 -2147483647 -2147483647 -2147483647 -2147483647 -2147483647 -2147483647 -2147483647 -2147483647 -2147483647 -2147483647 -2147483647 -2147483647 -2147483647 -2147483647 -2147483647 -2147483647 -2147483647 -2147483647 -2147483647 -2147483647 -2147483647 -2147483647 -2147483647 -2147483647 -2147483647 -2147483647 -2147483647 -2147483647 -2147483647 -2147483647 -2147483647 -2147483647 -2147483647 -2147483647 -2147483647 -2147483647 -2147483647 -2147483647 -2147483647 -2147483647 -2147483647 -2147483647 -2147483647 -2147483647 -2147483647 -2147483647 -2147483647 -2147483647 -2147483647 -2147483647 -2147483647 -2147483647 -2147483647 -2147483647 -2147483647 -2147483647 -2147483647 -2147483647 -2147483647 -2147483647 -2147483647 -2147483647 -2147483647 -2147483647 -2147483647 -2147483647 -2147483647 -2147483647 -2147483647 -2147483647 -2147483647 -2147483647 -2147483647 -2147483647 -2147483647 -2147483647 -2147483647 -2147483647 -2147483647 -2147483647 -2147483647 -2147483647 -2147483647 -2147483647 -2147483647 -2147483647 -2147483647 -2147483647 -2147483647 -2147483647 -2147483647 -2147483647 -2147483647 -2147483647 -2147483647 -2147483647 -2147483647 -2147483647 -2147483647 -2147483647 -2147483647 -2147483647 -2147483647 -2147483647 -2147483647 -2147483647 -2147483647 -2147483647 -2147483647 -2147483647 -2147483647 -2147483647 -2147483647 -2147483647 -2147483647 -2147483647 -2147483647 -2147483647 -2147483647 -2147483647 -2147483647 -2147483647 -2147483647 -2147483647
-2147483647 -2147483647 -2147483647 -2147483647 -2147483647 -2147483647 -2147483647 -2147483647 -2147483647 -2147483647 -2147483647 -2147483647 -2147483647 -2147483647 -2147483647 -2147483647 -2147483647 -2147483647 -2147483647 -2147483647 -2147483647 -2147483647 -2147483647 -2147483647 -2147483647 -2147483647 -2147483647 -2147483647 -2147483647 -2147483647 -2147483647 -2147483647 -2147483647 -2147483647 -2147483647 -2147483647 -2147483647 -2147483647 -2147483647 -2147483647 -2147483647 -2147483647 -2147483647 -2147483647 -2147483647 -2147483647 -2147483647 -2147483647 -2147483647 -2147483647 -2147483647 -2147483647 -2147483647 -2147483647 -2147483647 -2147483647 -2147483647 -2147483647 -2147483647 -2147483647 -2147483647 -2147483647 -2147483647 -2147483647 -2147483647 -2147483647 -2147483647 -2147483647 -2147483647 -2147483647 -2147483647 -2147483647 -2147483647 -2147483647 -2147483647 -2147483647 -2147483647 -2147483647 -2147483647 -2147483647 -2147483647 -2147483647 -2147483647 -2147483647 -2147483647 -2147483647 -2147483647 -2147483647 -2147483647 -2147483647 -2147483647 -2147483647 -2147483647 -2147483647 -2147483647 -2147483647 -2147483647 -2147483647 -2147483647 -2147483647 -2147483647 -2147483647 -2147483647 -2147483647 -2147483647 -2147483647 -2147483647 -2147483647 -2147483647 -2147483647 -2147483647 -2147483647 -2147483647 -2147483647 -2147483647 -2147483647 -2147483647 -2147483647 -2147483647 -2147483647 -2147483647 -2147483647 -2147483647 -2147483647 -2147483647 -2147483647 -2147483647 -2147483647 -2147483647 -2147483647 -2147483647 -2147483647 -2147483647 -2147483647 -2147483647 -2147483647 -2147483647 -2147483647 -2147483647 -2147483647 -2147483647 -2147483647 -2147483647 -2147483647 -2147483647 -2147483647 -2147483647 -2147483647 -2147483647 -2147483647 -2147483647 -2147483647 -2147483647 -2147483647 -2147483647 -2147483647 -2147483647 -2147483647 -2147483647 -2147483647 -2147483647 -2147483647 -2147483647 -2147483647 -2147483647 -2147483647 -2147483647 -2147483647 -2147483647 -2147483647 -2147483647 -2147483647 -2147483647 -2147483647 -2147483647 -2147483647 -2147483647 -2147483647 -2147483647 -2147483647 -2147483647 -2147483647 -2147483647 -2147483647 -2147483647 -2147483647 -2147483647 -2147483647 -2147483647 -2147483647 -2147483647 -2147483647 -2147483647 -2147483647 -2147483647 -2147483647 -2147483647 -2147483647 -2147483647 -2147483647 -2147483647 -2147483647 -2147483647 -2147483647 -2147483647 -2147483647 -2147483647 -2147483647 -2147483647 -2147483647 -2147483647 -2147483647 -2147483647 -2147483647 -2147483647 -2147483647 -2147483647 -2147483647 -2147483647 -2147483647 -2147483647 -2147483647 -2147483647 -2147483647 -2147483647 -2147483647 -2147483647 -2147483647 -2147483647 -2147483647 -2147483647 -2147483647 -2147483647 -2147483647 -2147483647 -2147483647 -2147483647 -2147483647 -2147483647 -2147483647
-2147483647 -2147483647 -2147483647 -2147483647 -2147483647 -2147483647 -2147483647 -2147483647 -2147483647 -2147483647 -2147483647 -2147483647 -2147483647 -2147483647 -2147483647 -2147483647 -2147483647 -2147483647 -2147483647 -2147483647 -2147483647 -2147483647 -2147483647 -2147483647 -2147483647 -2147483647 -2147483647 -2147483647 -2147483647 -2147483647 -2147483647 -2147483647 -2147483647 -2147483647 -2147483647 -2147483647 -2147483647 -2147483647 -2147483647 -2147483647 -2147483647 -2147483647 -2147483647 -2147483647 -2147483647 -2147483647 -2147483647 -2147483647 -2147483647 -2147483647 -2147483647 -2147483647 -2147483647 -2147483647 -2147483647 -2147483647 -2147483647 -2147483647 -2147483647 -2147483647 -2147483647 -2147483647 -2147483647 -2147483647 -2147483647 -2147483647 -2147483647 -2147483647 -2147483647 -2147483647 -2147483647 -2147483647 -2147483647 -2147483647 -2147483647 -2147483647 -2147483647 -2147483647 -2147483647 -2147483647 -2147483647 -2147483647 -2147483647 -2147483647 -2147483647 -2147483647 -2147483647 -2147483647 -2147483647 -2147483647 -2147483647 -2147483647 -2147483647 -2147483647 -2147483647 -2147483647 -2147483647 -2147483647 -2147483647 -2147483647 -2147483647 -2147483647 -2147483647 -2147483647 -2147483647 -2147483647 -2147483647 -2147483647 -2147483647 -2147483647 -2147483647 -2147483647 -2147483647 -2147483647 -2147483647 -2147483647 -2147483647 -2147483647 -2147483647 -2147483647 -2147483647 -2147483647 -2147483647 -2147483647 -2147483647 -2147483647 -2147483647 -2147483647 -2147483647 -2147483647 -2147483647 -2147483647 -2147483647 -2147483647 -2147483647 -2147483647 -2147483647 -2147483647 -2147483647 -2147483647 -2147483647 -2147483647 -2147483647 -2147483647 -2147483647 -2147483647 -2147483647 -2147483647 -2147483647 -2147483647 -2147483647 -2147483647 -2147483647 -2147483647 -2147483647 -2147483647 -2147483647 -2147483647 -2147483647 -2147483647 -2147483647 -2147483647 -2147483647 -2147483647 -2147483647 -2147483647 -2147483647 -2147483647 -2147483647 -2147483647 -2147483647 -2147483647 -2147483647 -2147483647 -2147483647 -2147483647 -2147483647 -2147483647 -2147483647 -2147483647 -2147483647 -2147483647 -2147483647 -2147483647 -2147483647 -2147483647 -2147483647 -2147483647 -2147483647 -2147483647 -2147483647 -2147483647 -2147483647 -2147483647 -2147483647 -2147483647 -2147483647 -2147483647 -2147483647 -2147483647 -2147483647 -2147483647 -2147483647 -2147483647 -2147483647 -2147483647 -2147483647 -2147483647 -2147483647 -2147483647 -2147483647 -2147483647 -2147483647 -2147483647 -2147483647 -2147483647 -2147483647 -2147483647 -2147483647 -2147483647 -2147483647 -2147483647 -2147483647 -2147483647 -2147483647 -2147483647 -2147483647 -2147483647 -2147483647 -2147483647 -2147483647 -2147483647 -2147483647 -2147483647 -2147483647 -2147483647 -2147483647 -2147483647 -2147483647 -2147483647
-2147483647 -2147483647 -2147483647 -2147483647 -2147483647 -2147483647 -2147483647 -2147483647 -2147483647 -2147483647 -2147483647 -2147483647 -2147483647 -2147483647 -2147483647 -2147483647 -2147483647 -2147483647 -2147483647 -2147483647 -2147483647 -2147483647 -2147483647 -2147483647 -2147483647 -2147483647 -2147483647 -2147483647 -2147483647 -2147483647 -2147483647 -2147483647 -2147483647 -2147483647 -2147483647 -2147483647 -2147483647 -2147483647 -2147483647 -2147483647 -2147483647 -2147483647 -2147483647 -2147483647 -2147483647 -2147483647 -2147483647 -2147483647 -2147483647 -2147483647 -2147483647 -2147483647 -2147483647 -2147483647 -2147483647 -2147483647 -2147483647 -2147483647 -2147483647 -2147483647 -2147483647 -2147483647 -2147483647 -2147483647 -2147483647 -2147483647 -2147483647 -2147483647 -2147483647 -2147483647 -2147483647 -2147483647 -2147483647 -2147483647 -2147483647 -2147483647 -2147483647 -2147483647 -2147483647 -2147483647 -2147483647 -2147483647 -2147483647 -2147483647 -2147483647 -2147483647 -2147483647 -2147483647 -2147483647 -2147483647 -2147483647 -2147483647 -2147483647 -2147483647 -2147483647 -2147483647 -2147483647 -2147483647 -2147483647 -2147483647 -2147483647 -2147483647 -2147483647 -2147483647 -2147483647 -2147483647 -2147483647 -2147483647 -2147483647 -2147483647 -2147483647 -2147483647 -2147483647 -2147483647 -2147483647 -2147483647 -2147483647 -2147483647 -2147483647 -2147483647 -2147483647 -2147483647 -2147483647 -2147483647 -2147483647 -2147483647 -2147483647 -2147483647 -2147483647 -2147483647 -2147483647 -2147483647 -2147483647 -2147483647 -2147483647 -2147483647 -2147483647 -2147483647 -2147483647 -2147483647 -2147483647 -2147483647 -2147483647 -2147483647 -2147483647 -2147483647 -2147483647 -2147483647 -2147483647 -2147483647 -2147483647 -2147483647 -2147483647 -2147483647 -2147483647 -2147483647 -2147483647 -2147483647 -2147483647 -2147483647 -2147483647 -2147483647 -2147483647 -2147483647 -2147483647 -2147483647 -2147483647 -2147483647 -2147483647 -2147483647 -2147483647 -2147483647 -2147483647 -2147483647 -2147483647 -2147483647 -2147483647 -2147483647 -2147483647 -2147483647 -2147483647 -2147483647 -2147483647 -2147483647 -2147483647 -2147483647 -2147483647 -2147483647 -2147483647 -2147483647 -2147483647 -2147483647 -2147483647 -2147483647 -2147483647 -2147483647 -2147483647 -2147483647 -2147483647 -2147483647 -2147483647 -2147483647 -2147483647 -2147483647 -2147483647 -2147483647 -2147483647 -2147483647 -2147483647 -2147483647 -2147483647 -2147483647 -2147483647 -2147483647 -2147483647 -2147483647 -2147483647 -2147483647 -2147483647 -2147483647 -2147483647 -2147483647 -2147483647 -2147483647 -2147483647 -2147483647 -2147483647 -2147483647 -2147483647 -2147483647 -2147483647 -2147483647 -2147483647 -2147483647 -2147483647 -2147483647 -2147483647 -2147483647 -2147483647 -2147483647
