# Supplementary material for: Catchments catch all in South African coastal lowlands: topography and palaeoclimate restricted gene flow in Nymania capensis (Meliaceae)—a multilocus phylogeographic and distribution modelling approach
Source: PeerJ. 2017 Jan 31;5:e2965. doi: 10.7717/peerj.2965 (PMC5289106; doi:10.7717/peerj.2965)
Supplement: Supplemental Information 2 — See the Readme for file descriptions. This zip file includes all DNA alignments. [file peerj-05-2965-s002.zip › SupplementalInformationFiles/SDM.Data/Current/bio15.ppt.seasonality.asc]

NCOLS 240 
NROWS 84 
XLLCORNER 20 
YLLCORNER -35 
CELLSIZE 0.0416666666666667 
NODATA_value -2147483647 
32 32 31 31 31 32 33 33 32 33 34 36 36 36 39 39 40 40 42 40 43 45 46 46 48 47 49 51 53 51 52 53 53 53 55 55 56 56 54 56 55 56 57 58 54 56 56 55 56 53 53 53 53 53 53 50 52 51 50 50 51 50 51 54 55 55 55 54 54 53 54 55 54 57 56 59 59 57 57 57 55 56 55 54 54 54 53 54 51 53 51 52 50 51 51 50 49 50 50 50 50 51 51 50 51 50 51 51 53 53 53 52 53 53 54 54 54 55 54 54 55 55 55 56 56 56 55 55 57 56 57 56 57 57 57 57 54 57 57 55 55 55 55 56 56 54 47 47 46 45 45 45 43 45 46 52 52 52 47 48 47 48 49 50 51 51 51 52 51 51 51 56 55 55 55 57 59 58 57 55 55 56 57 58 58 56 57 57 57 57 58 59 58 58 57 59 59 58 58 59 58 59 59 58 57 57 56 55 54 54 54 54 54 53 54 52 52 52 51 49 47 46 45 46 44 42 40 41 41 40 39 38 38 37 -2147483647 -2147483647 -2147483647 -2147483647 -2147483647 -2147483647
32 31 29 30 31 30 34 33 32 34 33 33 36 36 38 39 41 42 42 40 41 45 44 47 46 47 47 51 52 50 51 52 53 53 55 55 51 56 56 54 55 56 53 54 54 54 54 54 55 52 54 52 51 52 52 51 51 50 52 50 51 51 50 52 53 55 55 53 53 53 53 52 54 54 56 55 55 56 56 54 55 53 53 53 53 53 51 50 50 52 50 50 50 51 50 50 49 50 50 49 49 50 50 50 50 51 50 51 51 51 52 52 51 52 53 54 54 54 54 54 56 55 55 55 57 57 56 56 56 56 56 57 58 56 56 55 56 55 55 54 55 55 55 55 55 53 47 46 44 44 44 43 43 43 46 52 53 54 51 46 46 47 48 48 49 52 55 55 55 52 54 55 56 55 55 56 58 57 57 55 55 55 57 57 57 54 56 56 57 56 57 57 57 59 57 58 59 59 58 59 58 58 58 58 57 56 56 55 54 53 53 53 52 52 53 51 50 50 49 49 47 43 42 42 43 43 40 39 40 39 38 37 37 -2147483647 -2147483647 -2147483647 -2147483647 -2147483647 -2147483647 -2147483647
31 30 31 32 31 32 31 34 33 34 33 34 35 36 36 38 39 39 43 43 42 44 41 45 46 45 45 50 51 48 48 49 49 53 53 51 51 54 56 56 54 54 53 52 52 52 54 53 52 52 50 51 49 50 49 49 49 50 50 50 50 48 50 52 52 54 54 53 53 54 53 54 53 54 55 55 55 55 54 55 54 53 53 55 55 54 52 51 52 51 52 51 50 51 50 48 48 48 48 48 49 49 48 48 50 50 50 50 49 50 51 51 51 50 52 52 53 52 53 54 54 53 55 55 56 56 56 57 55 55 56 56 57 55 56 55 55 56 55 55 55 54 55 56 53 52 46 45 46 45 43 42 45 50 52 54 54 55 52 49 43 44 45 46 48 55 56 57 55 53 55 57 56 52 52 54 56 56 57 57 55 54 54 56 56 55 57 56 56 56 57 57 58 58 57 59 58 58 58 58 58 58 57 57 57 57 56 54 53 53 52 51 52 51 51 51 49 49 48 47 46 44 42 42 40 40 40 39 39 39 38 -2147483647 -2147483647 -2147483647 -2147483647 -2147483647 -2147483647 -2147483647 -2147483647 -2147483647
31 30 29 30 30 31 32 33 32 31 33 34 33 36 37 38 38 40 40 43 43 43 43 44 44 45 45 47 48 49 49 48 48 49 52 49 51 53 54 52 53 53 54 54 54 52 53 53 50 52 51 50 49 47 47 47 49 50 49 49 48 49 49 51 51 53 54 54 54 55 54 54 53 53 53 54 53 52 49 55 54 54 54 54 54 52 52 50 50 49 51 50 51 48 48 48 47 47 46 47 48 48 47 48 48 48 49 48 47 48 49 50 50 51 52 51 49 48 48 53 52 53 54 54 55 55 55 55 55 53 56 56 55 56 56 57 55 55 55 55 54 54 56 52 46 44 48 52 52 51 48 48 49 53 52 54 54 53 50 47 46 41 41 45 51 54 56 57 57 55 53 52 58 58 54 56 58 58 59 57 53 54 54 56 56 55 55 55 55 56 56 56 58 58 58 58 58 58 58 57 58 56 57 56 56 55 54 53 53 53 52 50 49 50 50 50 49 47 47 46 45 43 41 41 39 40 39 39 38 38 -2147483647 -2147483647 -2147483647 -2147483647 -2147483647 -2147483647 -2147483647 -2147483647 -2147483647 -2147483647
31 31 27 29 31 30 32 32 33 32 33 33 34 34 36 38 38 38 39 41 41 43 43 45 44 44 46 47 46 47 46 46 48 48 49 52 52 53 54 51 52 56 52 53 54 51 53 50 50 51 48 49 49 48 48 49 47 47 49 50 48 48 50 49 52 52 52 53 53 53 53 53 53 53 53 52 51 48 51 55 55 55 53 52 53 52 51 50 50 49 50 49 49 49 48 47 46 46 45 46 46 47 46 45 46 47 46 46 46 48 47 48 49 50 49 48 45 48 49 51 51 51 51 53 54 53 55 55 55 54 55 57 56 55 55 56 55 55 55 53 54 54 55 53 46 49 50 51 53 50 50 52 54 53 52 52 54 55 52 46 48 52 49 47 46 48 53 54 58 57 52 58 59 60 59 58 58 58 57 55 52 54 54 55 55 54 55 55 55 56 57 57 56 57 58 58 58 58 57 57 57 57 56 55 56 55 54 53 53 52 52 49 48 48 49 49 48 47 45 45 45 44 42 41 40 38 38 -2147483647 -2147483647 -2147483647 -2147483647 -2147483647 -2147483647 -2147483647 -2147483647 -2147483647 -2147483647 -2147483647 -2147483647 -2147483647
32 30 28 30 33 32 32 32 31 32 33 33 32 34 37 37 38 38 38 40 41 40 41 42 42 44 44 46 46 47 46 44 47 48 48 48 51 52 50 51 51 52 50 50 50 51 49 50 48 49 49 47 48 48 48 49 49 46 47 47 47 47 47 50 50 50 50 51 53 52 51 53 52 53 53 52 53 52 52 52 52 53 53 53 52 53 52 51 48 49 49 48 48 48 47 47 45 46 45 44 46 46 45 45 47 47 46 47 46 46 45 45 47 47 46 47 48 47 50 51 50 49 51 53 53 55 54 55 54 54 56 56 55 54 55 54 55 54 53 53 53 54 55 53 48 49 52 52 53 50 49 51 52 54 53 51 51 53 54 53 51 53 49 45 49 51 55 57 56 53 55 58 59 60 58 57 58 58 57 53 54 56 55 55 54 54 55 54 55 55 55 56 56 57 57 57 57 58 58 56 56 56 56 55 54 54 53 52 53 52 51 50 48 46 47 48 47 45 44 43 43 42 41 40 39 38 -2147483647 -2147483647 -2147483647 -2147483647 -2147483647 -2147483647 -2147483647 -2147483647 -2147483647 -2147483647 -2147483647 -2147483647 -2147483647 -2147483647
31 31 31 32 31 32 33 31 32 32 31 32 31 34 36 34 35 37 38 38 40 41 40 41 41 42 44 44 44 43 45 44 44 46 47 51 51 51 49 49 49 51 49 50 50 50 48 50 49 48 49 48 49 47 48 46 46 45 46 46 46 46 47 49 50 50 51 51 51 51 53 51 51 51 50 53 50 51 51 49 52 51 51 51 53 51 52 50 48 50 51 48 47 47 46 46 46 47 45 44 46 47 45 45 47 45 46 48 45 46 48 47 46 46 46 47 48 48 49 50 49 50 51 52 54 53 55 54 55 55 54 55 53 54 55 52 54 52 52 54 54 52 54 55 50 49 50 52 50 50 49 44 49 52 54 50 46 53 55 54 53 54 52 49 50 50 52 53 57 58 59 55 57 58 57 55 57 58 57 53 52 55 55 53 54 52 54 53 54 54 54 56 55 55 56 56 57 56 56 57 56 56 55 53 54 53 52 53 52 51 50 48 46 45 46 46 45 44 43 42 40 41 39 38 38 -2147483647 -2147483647 -2147483647 -2147483647 -2147483647 -2147483647 -2147483647 -2147483647 -2147483647 -2147483647 -2147483647 -2147483647 -2147483647 -2147483647 -2147483647
30 30 31 31 30 33 32 32 34 31 32 31 32 32 33 34 34 34 38 38 39 39 41 40 42 41 42 41 44 43 43 44 45 46 46 46 47 51 49 49 49 51 48 49 48 49 49 50 48 49 48 48 48 46 46 45 46 43 45 44 46 46 47 46 46 49 48 50 51 51 50 53 51 49 49 49 50 51 49 48 51 50 50 50 52 52 51 49 48 49 50 48 48 46 45 44 46 44 44 44 46 46 46 46 46 47 46 48 46 48 48 48 47 47 47 48 46 47 48 49 49 50 51 52 52 52 54 53 53 53 55 53 54 53 53 53 51 51 51 52 52 53 53 53 53 52 48 49 50 50 48 43 50 52 54 52 49 53 55 52 51 53 53 54 51 53 55 55 58 58 60 59 57 58 56 56 58 56 56 54 54 54 55 53 53 52 52 53 53 54 55 54 55 55 55 56 55 55 55 55 54 54 54 52 52 51 51 50 51 50 48 47 47 45 44 44 44 44 42 41 40 39 39 37 37 -2147483647 -2147483647 -2147483647 -2147483647 -2147483647 -2147483647 -2147483647 -2147483647 -2147483647 -2147483647 -2147483647 -2147483647 -2147483647 -2147483647 -2147483647
31 31 31 31 29 33 33 31 31 33 33 30 31 32 32 33 34 34 35 38 37 38 40 40 41 40 42 43 40 41 43 43 44 42 46 48 47 47 49 47 50 47 48 48 49 49 48 48 46 49 48 47 46 46 46 46 44 44 45 44 46 45 47 44 46 47 47 47 46 49 50 49 50 50 50 50 49 48 51 48 49 49 51 51 51 49 50 50 47 49 49 48 46 46 45 43 44 44 43 45 45 47 45 45 46 46 47 49 48 50 49 47 47 46 49 49 47 46 48 50 50 50 51 51 51 52 52 53 53 53 53 54 52 52 52 51 49 49 51 51 52 52 52 53 54 53 51 52 50 48 48 47 47 50 53 53 54 53 54 52 51 53 55 55 54 54 55 54 55 58 59 57 59 59 57 56 56 57 57 56 53 53 53 53 53 52 52 52 53 53 54 53 54 54 55 55 55 55 54 54 54 52 52 52 51 51 50 50 48 48 47 46 45 44 43 43 41 41 41 40 39 38 38 37 -2147483647 -2147483647 -2147483647 -2147483647 -2147483647 -2147483647 -2147483647 -2147483647 -2147483647 -2147483647 -2147483647 -2147483647 -2147483647 -2147483647 -2147483647 -2147483647
32 32 30 33 33 33 33 32 32 34 31 31 31 32 32 31 33 34 35 36 38 37 37 40 39 41 40 41 42 41 42 43 43 42 45 45 46 47 47 46 47 45 48 45 49 49 47 45 45 46 46 46 44 46 46 44 45 43 43 44 46 45 46 47 47 45 45 45 47 46 50 49 48 50 51 49 49 48 49 49 50 50 50 50 51 50 50 51 49 48 49 45 45 44 44 44 44 44 42 44 46 45 46 46 48 48 47 48 49 49 48 46 45 48 49 48 47 44 44 49 49 50 50 50 50 51 51 51 53 52 53 54 53 53 52 50 51 50 50 51 51 52 52 52 53 52 51 52 49 46 48 48 51 51 52 52 53 54 54 55 54 55 55 54 56 55 55 55 55 55 58 58 58 58 59 57 57 57 55 54 54 53 53 52 52 52 52 52 52 53 54 53 53 53 54 54 54 54 54 54 54 52 50 49 50 50 50 49 49 48 47 46 45 44 43 42 41 39 39 39 38 38 37 -2147483647 -2147483647 -2147483647 -2147483647 -2147483647 -2147483647 -2147483647 -2147483647 -2147483647 -2147483647 -2147483647 -2147483647 -2147483647 -2147483647 -2147483647 -2147483647 -2147483647
34 34 33 34 32 32 31 33 31 31 31 31 31 31 30 30 31 32 34 35 35 38 37 37 39 39 39 41 38 40 41 41 43 42 42 45 45 46 47 45 44 44 43 45 46 44 46 45 45 46 43 45 43 43 43 44 44 44 43 43 43 45 43 46 47 45 44 46 46 48 49 50 48 49 48 46 48 49 50 50 50 49 51 50 49 48 48 47 46 48 48 45 44 45 44 44 44 43 42 43 44 44 45 45 46 47 48 47 48 47 47 47 47 47 48 47 47 45 46 47 48 49 49 49 50 50 51 50 51 53 53 52 53 53 51 50 50 50 50 50 51 51 51 52 52 51 51 51 50 46 50 47 51 52 51 52 53 53 53 52 54 54 55 55 56 55 54 55 56 56 56 58 57 58 58 58 58 58 55 55 53 53 53 53 53 53 52 52 51 52 52 52 53 53 54 54 54 54 53 53 52 51 50 48 48 49 48 48 47 46 45 44 43 43 42 42 41 40 39 38 37 36 -2147483647 -2147483647 -2147483647 -2147483647 -2147483647 -2147483647 -2147483647 -2147483647 -2147483647 -2147483647 -2147483647 -2147483647 -2147483647 -2147483647 -2147483647 -2147483647 -2147483647 -2147483647
34 34 35 34 33 31 29 31 31 32 31 31 29 30 31 29 30 32 34 34 35 35 37 36 36 38 38 39 37 40 40 40 40 41 39 41 43 43 44 45 43 44 43 45 45 43 45 43 43 43 43 43 43 43 44 44 43 43 43 42 42 43 44 42 43 44 44 46 45 46 46 50 50 47 45 48 48 50 49 50 49 49 49 50 49 48 48 46 44 47 44 45 45 43 43 44 42 43 42 42 42 42 44 45 45 46 47 46 47 45 47 48 48 47 47 48 45 44 44 47 48 47 47 49 48 49 49 49 51 50 52 51 52 52 51 52 51 49 50 50 51 50 51 52 51 50 50 49 49 50 48 49 49 49 50 52 52 52 52 52 53 52 52 54 55 55 55 56 56 57 56 58 57 58 58 58 57 57 55 56 54 54 54 53 52 52 52 52 51 52 52 51 53 53 53 53 53 53 52 53 52 51 49 47 47 46 45 46 46 44 44 43 42 42 41 40 40 39 38 37 37 -2147483647 -2147483647 -2147483647 -2147483647 -2147483647 -2147483647 -2147483647 -2147483647 -2147483647 -2147483647 -2147483647 -2147483647 -2147483647 -2147483647 -2147483647 -2147483647 -2147483647 -2147483647 -2147483647
35 32 32 32 34 32 30 30 31 32 32 29 30 28 31 31 30 30 31 30 34 33 34 36 34 35 36 38 39 40 39 38 38 38 37 40 40 40 42 42 41 44 43 43 42 43 42 41 43 43 42 43 43 43 44 43 41 40 43 42 41 43 42 40 42 42 43 44 45 45 46 46 49 46 47 46 47 47 49 49 49 50 49 50 48 45 46 46 43 43 44 45 43 42 41 40 42 42 41 42 42 42 43 43 44 44 44 45 45 45 46 47 46 45 46 47 44 45 42 44 46 47 47 48 49 48 48 49 49 51 50 51 52 51 51 50 50 49 49 50 51 51 51 51 51 52 51 50 51 48 48 47 46 49 50 51 51 50 51 52 53 54 53 54 54 55 56 55 56 57 56 58 57 57 58 57 58 57 56 55 53 54 54 54 54 53 52 52 51 52 51 51 52 52 52 52 52 52 52 51 51 50 49 48 48 46 43 44 45 44 43 42 41 41 40 40 38 38 37 36 -2147483647 -2147483647 -2147483647 -2147483647 -2147483647 -2147483647 -2147483647 -2147483647 -2147483647 -2147483647 -2147483647 -2147483647 -2147483647 -2147483647 -2147483647 -2147483647 -2147483647 -2147483647 -2147483647 -2147483647
42 33 35 34 34 31 30 31 31 31 31 30 30 29 29 30 31 29 29 29 32 33 33 33 34 33 33 36 38 39 38 36 36 37 37 38 38 38 40 40 39 41 41 42 42 42 42 42 42 42 41 41 41 41 41 41 40 38 40 41 38 39 39 39 41 43 43 43 44 46 47 47 46 46 47 45 45 44 48 49 49 49 48 47 45 42 43 44 42 41 41 42 41 41 39 39 40 40 41 40 43 44 43 43 44 43 45 44 44 44 45 45 46 45 45 45 45 46 42 42 45 46 45 46 45 46 47 48 48 50 49 51 50 52 51 50 49 49 47 50 51 49 50 51 51 52 50 51 50 47 46 47 45 47 49 48 47 47 49 51 51 53 53 54 54 54 55 55 57 56 56 54 55 57 57 57 58 57 57 54 53 54 54 54 53 53 53 52 52 51 51 51 51 51 51 51 51 51 52 51 50 50 49 48 48 45 44 43 43 43 42 42 41 40 40 39 38 37 36 -2147483647 -2147483647 -2147483647 -2147483647 -2147483647 -2147483647 -2147483647 -2147483647 -2147483647 -2147483647 -2147483647 -2147483647 -2147483647 -2147483647 -2147483647 -2147483647 -2147483647 -2147483647 -2147483647 -2147483647 -2147483647
43 40 37 34 34 32 30 32 32 31 30 29 28 29 27 29 30 29 28 27 29 33 33 31 33 33 33 35 35 36 35 34 35 34 35 37 38 37 37 36 36 38 40 42 42 41 41 41 43 45 42 42 41 41 40 40 37 38 39 39 39 38 36 39 38 45 43 42 43 43 45 44 46 44 45 46 46 47 46 48 49 48 47 46 46 43 44 48 44 40 39 40 40 40 38 39 39 40 39 42 43 42 43 43 43 43 42 43 43 43 45 44 44 45 44 45 45 43 43 43 44 45 44 45 44 45 45 48 48 48 49 49 51 50 51 51 49 48 49 49 51 50 49 49 51 49 49 48 48 48 46 46 43 48 49 47 44 47 48 49 50 51 52 53 54 53 53 55 56 56 56 57 56 55 55 56 56 57 56 55 54 54 52 53 53 52 52 51 51 50 50 51 50 51 50 51 50 50 50 50 50 49 48 48 46 46 45 42 41 40 40 41 40 39 39 38 37 36 -2147483647 -2147483647 -2147483647 -2147483647 -2147483647 -2147483647 -2147483647 -2147483647 -2147483647 -2147483647 -2147483647 -2147483647 -2147483647 -2147483647 -2147483647 -2147483647 -2147483647 -2147483647 -2147483647 -2147483647 -2147483647 -2147483647
42 42 38 37 36 35 31 31 32 31 31 29 29 28 28 28 29 29 28 25 28 32 31 34 31 33 32 34 34 34 33 34 34 34 34 35 35 36 37 35 37 37 36 39 39 40 40 43 46 43 40 39 42 43 40 40 37 38 38 39 38 38 37 39 42 45 44 43 43 44 46 46 46 47 45 45 47 46 48 47 48 48 46 48 46 44 44 46 43 41 38 39 38 39 39 38 38 38 39 41 42 44 42 42 42 42 41 41 41 42 41 42 42 44 43 44 43 42 40 42 42 42 43 42 43 44 46 46 46 47 46 49 49 49 50 50 49 48 50 48 50 50 49 49 49 49 47 47 45 44 45 45 44 43 46 46 45 46 47 49 50 50 51 52 53 50 53 54 55 56 56 57 57 56 56 56 55 57 56 56 55 55 54 53 52 51 52 51 50 50 49 50 50 50 51 50 49 50 49 49 49 48 48 47 47 45 44 43 42 40 39 39 40 38 37 36 36 -2147483647 -2147483647 -2147483647 -2147483647 -2147483647 -2147483647 -2147483647 -2147483647 -2147483647 -2147483647 -2147483647 -2147483647 -2147483647 -2147483647 -2147483647 -2147483647 -2147483647 -2147483647 -2147483647 -2147483647 -2147483647 -2147483647 -2147483647
43 42 38 38 35 32 32 31 31 32 32 30 29 28 27 28 28 30 28 29 29 29 30 31 31 31 32 32 31 34 32 32 32 33 34 34 34 34 37 37 35 35 36 43 45 45 43 40 43 46 44 44 49 45 48 47 38 38 38 38 38 38 40 40 44 46 46 45 45 46 44 46 42 46 44 45 45 45 46 47 47 47 48 47 45 46 46 46 45 42 40 37 38 38 38 37 38 40 42 42 43 42 42 42 41 41 40 40 40 40 42 42 42 43 43 43 41 40 39 41 41 41 41 41 41 42 44 45 45 45 45 47 46 48 50 51 50 48 50 50 49 50 49 49 48 48 46 45 43 46 45 44 43 42 44 44 42 44 45 47 48 49 50 52 52 49 50 52 53 56 56 55 56 55 56 56 55 56 55 55 55 55 54 53 52 53 52 51 50 49 49 49 49 49 49 50 49 49 49 48 48 47 47 46 46 45 43 42 40 40 40 38 37 37 36 36 -2147483647 -2147483647 -2147483647 -2147483647 -2147483647 -2147483647 -2147483647 -2147483647 -2147483647 -2147483647 -2147483647 -2147483647 -2147483647 -2147483647 -2147483647 -2147483647 -2147483647 -2147483647 -2147483647 -2147483647 -2147483647 -2147483647 -2147483647 -2147483647
48 45 42 37 37 33 32 32 32 33 31 32 30 29 28 29 30 28 28 28 28 29 31 31 29 31 30 31 30 31 34 32 32 31 32 32 33 39 42 41 34 35 37 39 43 46 46 42 41 42 44 48 45 48 47 48 41 37 38 35 36 41 42 43 46 44 44 44 44 45 46 45 45 48 46 45 45 46 46 47 45 48 48 48 46 47 46 46 44 42 45 41 38 38 38 41 40 39 40 42 42 41 42 43 41 40 40 39 40 40 41 42 41 42 42 41 41 38 39 39 40 39 39 40 40 42 42 43 43 43 43 44 44 46 48 48 50 48 48 49 48 48 48 47 46 45 44 43 42 43 44 42 41 41 43 41 43 42 44 46 47 49 49 50 51 48 50 49 53 54 55 55 54 54 55 55 54 56 55 55 54 54 53 53 53 52 51 52 50 49 48 48 49 49 49 48 48 49 48 47 47 47 47 46 44 42 42 42 41 39 38 38 37 36 36 -2147483647 -2147483647 -2147483647 -2147483647 -2147483647 -2147483647 -2147483647 -2147483647 -2147483647 -2147483647 -2147483647 -2147483647 -2147483647 -2147483647 -2147483647 -2147483647 -2147483647 -2147483647 -2147483647 -2147483647 -2147483647 -2147483647 -2147483647 -2147483647 -2147483647
48 44 42 36 35 33 31 31 33 31 30 30 29 30 29 29 28 28 28 27 28 28 28 30 30 29 29 28 28 29 30 31 31 32 32 32 32 34 41 45 43 43 46 43 37 41 43 44 41 46 48 48 48 48 48 47 46 45 43 39 39 42 40 45 43 43 43 44 43 43 45 45 48 47 48 45 46 46 46 42 43 45 46 47 45 47 47 46 46 44 42 38 37 37 42 41 45 44 42 42 41 42 41 41 42 41 39 40 41 41 41 40 40 42 42 41 41 41 41 40 40 39 38 39 40 41 41 41 42 42 41 40 43 44 45 47 48 48 49 48 47 46 46 45 45 44 42 41 40 42 43 42 40 40 40 40 41 41 42 46 47 46 46 46 48 47 47 49 52 52 51 53 54 54 54 53 55 55 55 55 54 55 54 52 51 51 51 50 50 50 49 48 48 48 48 48 47 47 47 47 47 46 46 45 44 42 40 40 39 39 37 37 36 35 -2147483647 -2147483647 -2147483647 -2147483647 -2147483647 -2147483647 -2147483647 -2147483647 -2147483647 -2147483647 -2147483647 -2147483647 -2147483647 -2147483647 -2147483647 -2147483647 -2147483647 -2147483647 -2147483647 -2147483647 -2147483647 -2147483647 -2147483647 -2147483647 -2147483647 -2147483647
48 44 41 40 39 35 32 34 30 31 28 29 29 30 30 29 30 28 26 26 27 27 27 28 27 26 25 25 26 27 29 29 29 33 30 28 29 34 41 43 47 50 50 50 49 46 44 48 47 45 48 49 49 48 46 45 47 43 40 43 44 46 46 45 43 43 43 44 42 42 43 44 46 45 47 45 45 46 46 44 44 45 44 47 47 46 46 45 45 44 42 40 38 37 42 43 45 45 41 39 39 42 43 42 43 42 41 41 42 42 41 40 41 41 41 41 41 41 42 42 42 41 41 40 39 39 40 39 39 40 41 42 41 41 43 45 47 48 47 48 46 45 43 41 42 42 41 42 40 40 40 41 41 40 38 39 40 40 41 45 45 43 44 45 47 47 45 47 48 47 48 52 53 53 54 54 56 54 53 53 55 54 53 53 52 50 50 48 49 49 48 48 48 47 47 47 47 47 46 45 45 45 44 43 42 42 41 39 39 37 36 36 35 -2147483647 -2147483647 -2147483647 -2147483647 -2147483647 -2147483647 -2147483647 -2147483647 -2147483647 -2147483647 -2147483647 -2147483647 -2147483647 -2147483647 -2147483647 -2147483647 -2147483647 -2147483647 -2147483647 -2147483647 -2147483647 -2147483647 -2147483647 -2147483647 -2147483647 -2147483647 -2147483647
47 42 41 40 38 34 37 35 31 32 30 29 29 30 29 29 29 27 26 25 26 26 26 28 28 25 24 24 25 27 25 26 29 29 31 36 36 41 41 44 48 48 48 48 48 48 50 48 50 49 47 48 49 49 46 45 46 47 46 42 45 45 45 43 43 43 43 43 43 44 44 44 45 45 44 45 45 46 46 44 42 44 45 45 47 45 45 46 45 46 44 41 38 38 43 45 47 47 44 42 41 44 44 42 42 42 42 43 42 41 41 40 40 40 41 41 40 41 41 39 41 40 41 41 39 39 38 40 40 41 42 43 42 42 44 45 47 47 45 45 46 44 41 39 41 43 43 41 39 39 39 40 39 37 39 39 39 39 40 42 44 41 43 43 44 46 46 45 46 48 50 50 51 51 53 54 54 54 52 52 55 54 54 53 51 48 50 49 47 47 48 47 47 46 46 46 45 46 45 45 44 43 43 42 41 40 40 38 37 37 36 35 -2147483647 -2147483647 -2147483647 -2147483647 -2147483647 -2147483647 -2147483647 -2147483647 -2147483647 -2147483647 -2147483647 -2147483647 -2147483647 -2147483647 -2147483647 -2147483647 -2147483647 -2147483647 -2147483647 -2147483647 -2147483647 -2147483647 -2147483647 -2147483647 -2147483647 -2147483647 -2147483647 -2147483647
45 42 41 39 40 36 34 35 32 31 32 30 31 27 27 29 29 27 27 26 26 27 28 28 27 27 26 26 25 24 25 28 29 32 37 43 43 44 43 45 48 46 52 48 50 50 50 52 48 49 50 47 47 48 46 45 44 47 45 44 46 43 45 43 43 42 43 43 43 43 43 43 44 44 44 44 44 44 44 45 44 45 45 43 47 47 46 46 44 45 44 41 39 41 44 47 47 47 47 47 45 45 43 44 42 42 44 44 42 40 41 40 40 39 40 40 40 39 40 40 40 40 41 41 39 39 40 41 40 39 42 41 41 40 43 45 44 46 44 45 44 43 41 41 40 43 43 42 41 42 42 40 41 40 39 41 42 40 40 42 42 42 41 43 43 44 45 44 45 46 48 48 49 50 52 52 51 51 50 51 53 53 53 52 51 49 47 45 44 45 47 47 47 46 45 45 45 45 44 44 44 42 40 40 39 39 38 37 36 36 35 -2147483647 -2147483647 -2147483647 -2147483647 -2147483647 -2147483647 -2147483647 -2147483647 -2147483647 -2147483647 -2147483647 -2147483647 -2147483647 -2147483647 -2147483647 -2147483647 -2147483647 -2147483647 -2147483647 -2147483647 -2147483647 -2147483647 -2147483647 -2147483647 -2147483647 -2147483647 -2147483647 -2147483647 -2147483647
45 43 41 40 40 38 37 32 31 32 31 30 28 28 28 28 27 27 27 25 25 26 25 27 26 25 26 25 24 23 25 30 38 38 41 41 46 46 46 48 49 50 50 52 47 49 50 50 47 48 50 49 47 47 46 45 45 44 43 44 44 43 42 43 42 41 42 42 42 43 43 43 44 44 44 43 44 44 44 45 45 46 45 45 47 47 46 46 46 44 46 45 44 45 46 46 47 47 47 47 45 45 45 43 43 43 43 43 41 42 42 40 42 40 41 40 40 40 40 40 40 40 41 41 40 37 39 40 41 39 40 41 41 41 40 42 44 44 45 43 42 41 43 40 41 44 43 41 41 43 42 41 43 43 43 42 42 40 42 40 43 43 42 42 42 42 44 43 44 45 46 46 47 49 50 50 50 52 53 54 54 54 54 52 52 50 48 48 47 44 44 46 45 45 43 43 44 44 44 42 42 42 41 40 40 38 37 36 35 -2147483647 -2147483647 -2147483647 -2147483647 -2147483647 -2147483647 -2147483647 -2147483647 -2147483647 -2147483647 -2147483647 -2147483647 -2147483647 -2147483647 -2147483647 -2147483647 -2147483647 -2147483647 -2147483647 -2147483647 -2147483647 -2147483647 -2147483647 -2147483647 -2147483647 -2147483647 -2147483647 -2147483647 -2147483647 -2147483647 -2147483647
44 43 38 38 40 37 37 34 32 31 33 30 29 29 28 27 27 27 25 25 25 26 24 24 26 24 26 26 26 25 32 35 37 40 39 44 45 45 47 47 48 48 50 50 52 48 48 50 50 47 48 49 45 47 44 44 46 43 45 44 42 43 42 42 42 43 42 42 42 42 42 43 43 44 44 44 44 44 45 45 45 45 46 47 46 44 45 45 46 45 45 46 45 46 46 46 46 47 46 45 45 44 42 41 43 43 42 43 42 41 41 41 41 41 40 40 40 39 41 41 40 39 40 41 40 39 38 39 39 40 40 40 41 39 40 41 42 43 44 44 43 41 41 41 43 42 41 40 41 43 43 41 44 44 44 43 43 42 40 42 44 45 43 43 41 40 43 43 43 44 45 45 47 48 48 49 48 50 54 55 54 53 52 51 51 49 47 45 44 43 42 42 43 44 43 41 42 42 43 42 41 41 39 39 38 37 36 35 -2147483647 -2147483647 -2147483647 -2147483647 -2147483647 -2147483647 -2147483647 -2147483647 -2147483647 -2147483647 -2147483647 -2147483647 -2147483647 -2147483647 -2147483647 -2147483647 -2147483647 -2147483647 -2147483647 -2147483647 -2147483647 -2147483647 -2147483647 -2147483647 -2147483647 -2147483647 -2147483647 -2147483647 -2147483647 -2147483647 -2147483647 -2147483647
41 42 39 38 38 36 34 34 34 33 31 30 29 28 27 26 27 26 26 26 24 25 25 23 25 23 24 25 29 31 34 37 35 38 39 43 44 43 45 46 47 48 48 50 50 51 48 48 48 45 47 47 45 46 43 44 44 43 44 43 41 42 40 41 42 40 42 40 41 41 42 43 43 44 44 42 42 42 43 43 43 43 46 46 46 44 45 44 46 45 45 45 45 45 46 46 46 47 45 45 46 44 41 42 40 40 43 43 42 42 42 42 42 40 41 41 40 40 39 40 39 39 40 40 40 38 38 38 38 40 40 40 40 40 40 41 42 42 43 43 42 42 42 42 43 41 40 40 41 42 42 43 43 42 42 41 41 41 42 44 45 45 45 44 41 40 42 42 42 42 43 44 45 45 46 45 47 48 53 54 53 53 51 50 49 47 46 46 45 45 43 41 41 40 39 39 38 41 41 41 39 39 37 37 36 36 35 -2147483647 -2147483647 -2147483647 -2147483647 -2147483647 -2147483647 -2147483647 -2147483647 -2147483647 -2147483647 -2147483647 -2147483647 -2147483647 -2147483647 -2147483647 -2147483647 -2147483647 -2147483647 -2147483647 -2147483647 -2147483647 -2147483647 -2147483647 -2147483647 -2147483647 -2147483647 -2147483647 -2147483647 -2147483647 -2147483647 -2147483647 -2147483647 -2147483647
40 39 39 36 38 37 36 34 34 33 30 29 32 29 27 27 27 25 25 25 24 25 23 22 24 22 22 25 31 34 36 37 39 39 41 41 42 43 46 46 47 46 48 49 49 51 46 47 48 45 45 46 45 44 46 43 44 42 41 40 40 40 41 40 40 39 39 41 41 41 42 40 40 41 41 42 42 42 42 42 43 43 43 44 44 44 45 44 46 45 44 46 46 46 46 45 45 45 45 46 43 44 43 43 41 42 42 44 42 42 42 42 41 41 40 40 40 40 40 40 39 39 39 39 39 38 39 38 38 38 40 39 38 39 39 40 40 40 42 41 42 43 42 42 42 40 39 40 41 42 43 42 42 41 41 41 41 41 42 44 45 44 44 43 43 41 40 41 41 41 42 43 43 43 44 47 50 52 52 51 51 51 49 49 49 47 47 46 45 45 43 43 42 41 40 39 37 39 39 39 38 37 36 36 35 35 -2147483647 -2147483647 -2147483647 -2147483647 -2147483647 -2147483647 -2147483647 -2147483647 -2147483647 -2147483647 -2147483647 -2147483647 -2147483647 -2147483647 -2147483647 -2147483647 -2147483647 -2147483647 -2147483647 -2147483647 -2147483647 -2147483647 -2147483647 -2147483647 -2147483647 -2147483647 -2147483647 -2147483647 -2147483647 -2147483647 -2147483647 -2147483647 -2147483647 -2147483647
40 40 39 37 38 36 34 34 32 31 34 32 32 29 29 27 26 25 23 23 23 23 22 22 23 21 21 24 33 35 34 40 41 41 41 41 43 43 44 45 45 46 47 47 49 48 47 46 47 45 45 45 42 44 42 43 40 42 40 39 38 39 38 39 39 39 38 39 39 40 40 40 40 41 41 41 41 42 43 43 43 43 43 43 44 45 44 44 46 44 44 45 43 44 45 44 44 45 44 45 45 44 44 44 44 44 44 43 42 44 44 42 41 42 39 40 40 40 39 40 39 39 39 39 39 39 38 38 37 38 39 39 38 38 38 39 40 42 41 41 42 42 42 41 41 39 39 39 40 42 42 42 41 42 41 41 41 42 42 43 43 43 42 42 41 41 42 41 40 43 45 45 45 45 44 46 49 50 50 50 50 49 49 49 47 47 46 45 44 43 43 43 41 39 38 39 38 37 37 37 37 36 35 34 34 -2147483647 -2147483647 -2147483647 -2147483647 -2147483647 -2147483647 -2147483647 -2147483647 -2147483647 -2147483647 -2147483647 -2147483647 -2147483647 -2147483647 -2147483647 -2147483647 -2147483647 -2147483647 -2147483647 -2147483647 -2147483647 -2147483647 -2147483647 -2147483647 -2147483647 -2147483647 -2147483647 -2147483647 -2147483647 -2147483647 -2147483647 -2147483647 -2147483647 -2147483647 -2147483647
39 39 36 37 36 35 35 33 35 34 30 30 30 29 27 28 27 24 23 23 22 22 21 22 21 21 23 25 29 35 38 39 40 41 42 41 42 42 40 41 44 46 46 46 48 48 47 46 47 43 44 45 42 43 41 40 38 40 39 39 38 38 37 38 38 38 39 38 38 38 39 39 40 40 40 41 40 42 41 41 43 43 43 43 43 44 44 45 43 44 44 42 44 42 44 44 43 44 45 45 44 44 43 43 44 44 44 43 43 42 44 43 41 42 40 41 39 40 39 38 38 38 37 39 38 39 38 38 36 39 39 37 37 37 36 38 40 40 41 41 42 41 42 41 40 39 39 41 41 41 42 41 41 40 40 40 42 41 41 41 43 42 41 41 42 42 43 42 41 42 44 44 46 45 43 45 47 48 49 49 49 48 47 46 45 46 44 43 43 41 41 41 40 39 39 39 38 37 37 35 35 35 34 -2147483647 -2147483647 -2147483647 -2147483647 -2147483647 -2147483647 -2147483647 -2147483647 -2147483647 -2147483647 -2147483647 -2147483647 -2147483647 -2147483647 -2147483647 -2147483647 -2147483647 -2147483647 -2147483647 -2147483647 -2147483647 -2147483647 -2147483647 -2147483647 -2147483647 -2147483647 -2147483647 -2147483647 -2147483647 -2147483647 -2147483647 -2147483647 -2147483647 -2147483647 -2147483647 -2147483647 -2147483647
39 41 40 37 37 33 34 33 31 36 30 32 33 30 28 30 27 24 23 22 23 24 24 24 22 23 22 24 31 33 34 37 38 40 42 42 40 43 40 40 41 44 46 46 47 47 48 45 44 43 43 43 42 40 40 39 39 38 36 37 36 37 37 35 36 36 36 37 37 38 39 39 39 39 38 38 40 39 40 40 40 42 43 43 43 44 44 43 43 44 42 44 42 42 41 42 42 42 43 43 43 43 43 43 44 44 43 43 43 45 43 43 42 41 41 40 39 39 39 38 38 39 39 39 39 39 38 38 38 37 38 37 36 36 36 38 38 39 39 40 40 39 40 40 40 41 40 40 40 40 41 40 40 40 39 39 41 42 42 41 41 41 41 40 41 41 42 42 42 42 44 45 44 43 42 45 46 47 47 47 47 47 46 45 44 43 43 41 40 38 38 38 38 36 37 36 36 35 35 34 34 34 -2147483647 -2147483647 -2147483647 -2147483647 -2147483647 -2147483647 -2147483647 -2147483647 -2147483647 -2147483647 -2147483647 -2147483647 -2147483647 -2147483647 -2147483647 -2147483647 -2147483647 -2147483647 -2147483647 -2147483647 -2147483647 -2147483647 -2147483647 -2147483647 -2147483647 -2147483647 -2147483647 -2147483647 -2147483647 -2147483647 -2147483647 -2147483647 -2147483647 -2147483647 -2147483647 -2147483647 -2147483647 -2147483647
39 37 38 36 33 36 34 34 32 34 31 32 31 28 29 25 25 26 24 24 23 25 25 25 24 23 25 24 29 33 34 36 37 38 40 41 38 39 39 39 39 41 42 41 43 43 42 43 44 43 41 40 41 39 38 36 37 37 36 35 35 35 35 36 35 35 36 37 37 37 37 37 37 39 38 39 39 39 40 40 40 41 41 42 42 44 42 42 44 43 43 42 42 41 41 41 42 42 42 43 43 42 43 44 44 44 43 44 42 44 44 44 42 41 39 40 39 40 39 39 38 39 39 39 39 39 38 37 36 37 38 38 39 39 39 39 38 38 38 40 40 39 39 39 40 39 40 39 39 40 40 40 40 39 39 39 39 41 41 40 40 39 39 39 40 41 41 41 42 41 43 43 43 41 42 45 47 47 47 47 46 46 45 44 43 42 40 39 39 38 36 35 36 36 34 35 35 34 33 33 33 -2147483647 -2147483647 -2147483647 -2147483647 -2147483647 -2147483647 -2147483647 -2147483647 -2147483647 -2147483647 -2147483647 -2147483647 -2147483647 -2147483647 -2147483647 -2147483647 -2147483647 -2147483647 -2147483647 -2147483647 -2147483647 -2147483647 -2147483647 -2147483647 -2147483647 -2147483647 -2147483647 -2147483647 -2147483647 -2147483647 -2147483647 -2147483647 -2147483647 -2147483647 -2147483647 -2147483647 -2147483647 -2147483647 -2147483647
40 37 37 35 34 35 33 31 34 31 32 32 29 30 29 26 26 24 26 24 25 23 25 25 25 24 23 24 25 29 33 34 33 37 38 39 37 39 41 39 40 41 40 41 41 43 43 42 43 41 40 40 37 38 36 37 36 35 34 35 34 33 34 34 34 34 34 34 34 35 37 37 37 37 38 39 39 39 40 40 40 41 41 41 41 41 41 43 42 43 41 41 41 41 41 41 42 40 42 41 41 41 41 41 41 41 43 42 43 44 43 44 43 42 38 38 40 40 40 39 37 37 39 38 39 38 37 37 36 36 37 37 38 38 38 38 39 39 38 38 39 38 38 38 38 38 38 38 38 39 38 38 39 39 38 39 39 39 40 40 39 38 38 38 38 39 39 40 40 41 42 42 42 41 43 45 45 46 47 47 46 44 43 42 41 39 38 37 36 36 36 34 35 34 33 33 33 33 33 -2147483647 -2147483647 -2147483647 -2147483647 -2147483647 -2147483647 -2147483647 -2147483647 -2147483647 -2147483647 -2147483647 -2147483647 -2147483647 -2147483647 -2147483647 -2147483647 -2147483647 -2147483647 -2147483647 -2147483647 -2147483647 -2147483647 -2147483647 -2147483647 -2147483647 -2147483647 -2147483647 -2147483647 -2147483647 -2147483647 -2147483647 -2147483647 -2147483647 -2147483647 -2147483647 -2147483647 -2147483647 -2147483647 -2147483647 -2147483647 -2147483647
38 35 36 35 36 35 33 31 33 31 31 32 30 28 28 26 26 25 26 24 24 26 24 26 25 23 24 23 23 28 30 33 33 33 37 38 36 38 37 38 39 38 40 40 40 39 39 39 38 41 37 36 35 36 35 35 33 33 33 32 32 32 32 32 32 32 32 33 35 35 35 34 35 35 37 36 36 38 37 40 40 39 39 41 41 41 42 41 41 40 42 41 42 40 41 41 41 40 41 41 41 41 41 41 40 40 38 40 41 44 43 45 45 42 40 40 39 41 40 37 37 38 38 37 37 38 37 36 36 36 36 36 37 37 37 37 38 38 38 38 38 38 37 37 38 38 38 38 37 38 38 38 37 38 37 37 38 38 39 38 38 38 37 38 37 37 38 38 39 40 40 41 41 42 43 44 44 45 47 46 45 42 40 39 39 38 37 35 33 33 34 33 33 32 32 32 -2147483647 -2147483647 -2147483647 -2147483647 -2147483647 -2147483647 -2147483647 -2147483647 -2147483647 -2147483647 -2147483647 -2147483647 -2147483647 -2147483647 -2147483647 -2147483647 -2147483647 -2147483647 -2147483647 -2147483647 -2147483647 -2147483647 -2147483647 -2147483647 -2147483647 -2147483647 -2147483647 -2147483647 -2147483647 -2147483647 -2147483647 -2147483647 -2147483647 -2147483647 -2147483647 -2147483647 -2147483647 -2147483647 -2147483647 -2147483647 -2147483647 -2147483647 -2147483647 -2147483647
38 36 34 36 33 33 32 31 31 30 29 31 27 28 25 26 28 27 25 25 25 25 25 25 26 25 25 22 25 28 29 30 33 32 32 37 34 37 36 36 35 35 39 39 38 38 39 38 37 37 36 34 35 33 33 33 32 31 31 31 30 31 30 30 31 31 31 32 33 34 33 34 34 36 36 36 36 37 38 38 39 39 39 39 41 42 40 41 39 40 41 41 41 42 42 42 41 40 40 42 42 42 42 41 40 40 41 40 43 44 43 45 44 42 39 41 42 40 39 39 38 38 37 37 39 37 36 37 36 36 35 35 36 37 37 37 37 36 37 38 37 37 36 37 37 36 36 36 37 36 36 36 37 37 37 37 36 37 37 37 36 36 36 36 37 37 37 37 38 39 40 40 40 41 42 42 41 43 44 44 44 42 40 37 36 33 33 33 33 32 31 32 31 31 31 -2147483647 -2147483647 -2147483647 -2147483647 -2147483647 -2147483647 -2147483647 -2147483647 -2147483647 -2147483647 -2147483647 -2147483647 -2147483647 -2147483647 -2147483647 -2147483647 -2147483647 -2147483647 -2147483647 -2147483647 -2147483647 -2147483647 -2147483647 -2147483647 -2147483647 -2147483647 -2147483647 -2147483647 -2147483647 -2147483647 -2147483647 -2147483647 -2147483647 -2147483647 -2147483647 -2147483647 -2147483647 -2147483647 -2147483647 -2147483647 -2147483647 -2147483647 -2147483647 -2147483647 -2147483647
37 37 38 37 35 34 34 32 30 30 29 28 27 27 27 27 26 25 24 23 24 23 25 26 23 24 23 23 22 25 29 29 30 33 32 32 34 34 31 34 33 35 35 35 38 38 38 38 36 35 36 34 33 33 33 30 31 29 29 29 29 30 30 30 30 30 30 31 32 31 32 32 33 35 34 34 37 37 37 37 38 38 39 40 40 40 40 39 39 40 41 40 41 41 42 42 41 41 41 41 41 41 42 43 42 42 41 42 44 43 42 46 44 41 40 38 40 40 39 38 38 39 37 36 38 38 38 36 36 35 35 35 36 36 36 36 36 36 37 36 36 36 36 36 35 35 36 35 35 36 36 36 36 35 36 36 36 36 36 35 34 34 34 35 35 35 35 36 36 37 38 38 39 40 40 41 41 39 40 41 41 39 38 36 35 33 31 30 30 30 30 31 30 30 30 -2147483647 -2147483647 -2147483647 -2147483647 -2147483647 -2147483647 -2147483647 -2147483647 -2147483647 -2147483647 -2147483647 -2147483647 -2147483647 -2147483647 -2147483647 -2147483647 -2147483647 -2147483647 -2147483647 -2147483647 -2147483647 -2147483647 -2147483647 -2147483647 -2147483647 -2147483647 -2147483647 -2147483647 -2147483647 -2147483647 -2147483647 -2147483647 -2147483647 -2147483647 -2147483647 -2147483647 -2147483647 -2147483647 -2147483647 -2147483647 -2147483647 -2147483647 -2147483647 -2147483647 -2147483647
37 36 36 37 33 31 34 31 31 30 28 26 26 26 25 26 26 25 25 26 23 23 24 26 21 21 21 21 22 25 25 27 29 27 30 31 33 30 31 34 32 32 31 33 34 35 34 35 34 33 35 34 30 31 30 30 29 28 28 28 28 28 28 28 29 29 29 29 29 30 31 31 33 32 33 34 35 35 36 36 37 37 38 40 40 40 39 39 37 37 37 40 39 40 40 39 41 41 41 41 41 43 41 41 42 43 42 43 45 46 46 45 45 42 42 42 40 41 38 37 37 38 37 36 37 37 35 35 34 35 35 35 35 35 36 35 36 35 35 36 35 35 35 35 35 35 34 35 35 34 34 35 34 34 34 34 34 34 34 34 33 33 32 33 34 34 34 35 35 36 35 36 37 39 39 39 40 38 37 37 36 34 35 33 32 30 30 29 29 29 29 29 30 29 -2147483647 -2147483647 -2147483647 -2147483647 -2147483647 -2147483647 -2147483647 -2147483647 -2147483647 -2147483647 -2147483647 -2147483647 -2147483647 -2147483647 -2147483647 -2147483647 -2147483647 -2147483647 -2147483647 -2147483647 -2147483647 -2147483647 -2147483647 -2147483647 -2147483647 -2147483647 -2147483647 -2147483647 -2147483647 -2147483647 -2147483647 -2147483647 -2147483647 -2147483647 -2147483647 -2147483647 -2147483647 -2147483647 -2147483647 -2147483647 -2147483647 -2147483647 -2147483647 -2147483647 -2147483647 -2147483647
38 36 33 33 35 31 32 33 31 30 27 26 26 27 25 26 24 23 23 24 24 23 25 26 22 22 23 21 23 24 24 27 27 27 27 30 27 29 31 29 30 32 30 33 31 33 33 31 33 31 31 29 29 29 26 27 28 27 26 27 26 27 26 27 27 28 27 28 29 29 29 31 30 32 32 32 34 34 34 36 37 37 37 37 37 38 38 38 38 38 39 38 39 39 39 39 39 38 40 41 41 41 41 41 41 43 43 43 42 45 45 45 45 43 44 42 42 41 41 40 40 39 40 39 37 37 37 36 35 35 35 34 34 35 34 34 34 35 34 35 35 34 34 34 34 34 34 33 34 34 34 34 33 34 33 33 32 32 32 32 32 31 30 32 33 32 31 33 33 34 33 33 35 35 37 37 37 37 36 36 34 33 31 29 28 28 28 28 28 28 29 29 29 -2147483647 -2147483647 -2147483647 -2147483647 -2147483647 -2147483647 -2147483647 -2147483647 -2147483647 -2147483647 -2147483647 -2147483647 -2147483647 -2147483647 -2147483647 -2147483647 -2147483647 -2147483647 -2147483647 -2147483647 -2147483647 -2147483647 -2147483647 -2147483647 -2147483647 -2147483647 -2147483647 -2147483647 -2147483647 -2147483647 -2147483647 -2147483647 -2147483647 -2147483647 -2147483647 -2147483647 -2147483647 -2147483647 -2147483647 -2147483647 -2147483647 -2147483647 -2147483647 -2147483647 -2147483647 -2147483647 -2147483647
34 34 33 34 33 34 31 33 28 28 29 27 26 25 25 22 24 24 26 23 26 24 23 24 22 21 20 21 21 23 25 26 26 27 27 27 27 29 29 27 28 30 31 31 31 31 31 31 32 29 28 26 27 26 26 25 25 25 26 26 25 26 26 25 26 27 27 28 28 28 28 29 29 30 31 31 32 34 33 35 35 35 37 37 38 37 38 38 37 37 38 37 38 38 39 38 37 37 38 38 39 40 41 41 41 41 42 43 43 43 43 43 43 44 42 42 42 40 39 39 39 40 39 39 38 38 36 35 35 35 35 34 34 35 34 34 34 34 34 33 34 33 33 33 33 32 33 33 32 32 32 32 32 32 32 31 32 31 30 30 30 30 29 29 30 31 31 30 31 32 32 32 32 33 34 34 34 33 33 34 32 31 31 29 28 27 27 27 28 28 28 -2147483647 -2147483647 -2147483647 -2147483647 -2147483647 -2147483647 -2147483647 -2147483647 -2147483647 -2147483647 -2147483647 -2147483647 -2147483647 -2147483647 -2147483647 -2147483647 -2147483647 -2147483647 -2147483647 -2147483647 -2147483647 -2147483647 -2147483647 -2147483647 -2147483647 -2147483647 -2147483647 -2147483647 -2147483647 -2147483647 -2147483647 -2147483647 -2147483647 -2147483647 -2147483647 -2147483647 -2147483647 -2147483647 -2147483647 -2147483647 -2147483647 -2147483647 -2147483647 -2147483647 -2147483647 -2147483647 -2147483647 -2147483647 -2147483647
36 35 35 34 35 35 33 30 29 30 28 27 26 25 24 25 25 24 24 24 24 24 21 23 23 21 20 21 20 22 23 23 24 25 25 25 27 27 28 26 29 29 29 29 29 29 28 29 29 30 28 26 25 25 24 24 24 24 24 24 24 25 25 25 26 25 25 25 26 27 28 28 29 29 29 31 31 31 33 34 33 36 35 36 35 34 35 33 32 32 34 34 36 37 37 37 37 36 36 38 39 40 41 40 40 41 41 41 41 40 42 42 41 41 40 42 39 40 39 38 38 40 40 38 37 38 36 36 35 35 35 33 34 33 34 33 33 33 34 33 33 33 32 32 33 31 31 31 31 31 30 30 30 30 31 30 30 30 29 27 28 28 27 27 27 29 30 30 30 30 31 31 31 30 31 31 32 32 30 29 29 29 29 28 26 26 26 27 27 28 -2147483647 -2147483647 -2147483647 -2147483647 -2147483647 -2147483647 -2147483647 -2147483647 -2147483647 -2147483647 -2147483647 -2147483647 -2147483647 -2147483647 -2147483647 -2147483647 -2147483647 -2147483647 -2147483647 -2147483647 -2147483647 -2147483647 -2147483647 -2147483647 -2147483647 -2147483647 -2147483647 -2147483647 -2147483647 -2147483647 -2147483647 -2147483647 -2147483647 -2147483647 -2147483647 -2147483647 -2147483647 -2147483647 -2147483647 -2147483647 -2147483647 -2147483647 -2147483647 -2147483647 -2147483647 -2147483647 -2147483647 -2147483647 -2147483647 -2147483647
35 37 36 34 35 33 32 32 31 30 30 28 27 27 25 26 25 24 22 23 24 24 23 23 20 22 20 22 22 21 22 23 21 23 21 24 25 25 24 25 25 27 27 27 28 29 27 27 27 27 26 25 25 23 23 24 24 23 23 22 24 23 24 24 24 24 25 25 25 25 27 26 27 28 28 28 30 30 31 33 32 34 34 35 35 35 36 34 32 32 34 35 34 35 34 33 33 34 36 37 37 38 39 39 40 39 40 40 40 39 41 40 41 40 40 40 39 38 39 37 39 39 39 39 38 37 36 36 36 35 34 33 33 33 33 33 33 32 33 32 31 32 32 31 31 31 31 30 30 30 30 29 28 28 27 28 27 27 26 27 27 27 27 26 25 27 29 29 30 30 31 31 30 30 30 28 28 29 29 28 27 27 27 26 26 26 26 27 -2147483647 -2147483647 -2147483647 -2147483647 -2147483647 -2147483647 -2147483647 -2147483647 -2147483647 -2147483647 -2147483647 -2147483647 -2147483647 -2147483647 -2147483647 -2147483647 -2147483647 -2147483647 -2147483647 -2147483647 -2147483647 -2147483647 -2147483647 -2147483647 -2147483647 -2147483647 -2147483647 -2147483647 -2147483647 -2147483647 -2147483647 -2147483647 -2147483647 -2147483647 -2147483647 -2147483647 -2147483647 -2147483647 -2147483647 -2147483647 -2147483647 -2147483647 -2147483647 -2147483647 -2147483647 -2147483647 -2147483647 -2147483647 -2147483647 -2147483647 -2147483647 -2147483647
35 36 37 35 34 33 32 32 31 30 29 28 27 26 26 24 25 24 23 24 23 20 19 22 21 21 20 20 20 20 21 21 21 21 22 21 24 24 23 24 24 24 24 25 26 25 26 27 26 26 26 25 24 24 23 22 22 22 22 22 22 22 23 22 23 22 24 24 24 24 25 26 25 26 28 28 28 29 30 31 32 33 34 33 32 34 34 34 33 32 33 34 34 33 33 33 33 32 32 33 36 37 39 39 38 39 37 36 37 38 38 38 38 38 38 39 38 37 37 39 38 36 38 39 36 37 35 35 34 34 33 33 31 32 31 32 31 31 31 31 31 30 31 30 30 30 30 29 29 29 29 28 28 27 26 26 25 26 25 25 25 25 24 24 25 25 25 26 28 29 29 30 30 30 29 28 28 27 28 27 26 26 26 25 25 25 -2147483647 -2147483647 -2147483647 -2147483647 -2147483647 -2147483647 -2147483647 -2147483647 -2147483647 -2147483647 -2147483647 -2147483647 -2147483647 -2147483647 -2147483647 -2147483647 -2147483647 -2147483647 -2147483647 -2147483647 -2147483647 -2147483647 -2147483647 -2147483647 -2147483647 -2147483647 -2147483647 -2147483647 -2147483647 -2147483647 -2147483647 -2147483647 -2147483647 -2147483647 -2147483647 -2147483647 -2147483647 -2147483647 -2147483647 -2147483647 -2147483647 -2147483647 -2147483647 -2147483647 -2147483647 -2147483647 -2147483647 -2147483647 -2147483647 -2147483647 -2147483647 -2147483647 -2147483647 -2147483647
39 38 37 36 35 35 34 32 31 29 27 29 26 26 25 25 24 23 21 23 22 21 19 19 20 20 18 19 19 18 20 19 20 20 21 21 21 22 23 23 24 22 25 24 26 24 25 25 25 25 23 25 23 22 22 22 21 21 21 20 20 21 22 22 21 22 22 22 23 23 23 24 24 25 26 26 27 28 29 30 30 30 32 33 33 33 33 32 32 32 32 32 33 33 32 33 32 33 34 34 32 35 33 33 34 36 35 36 36 36 36 36 37 37 36 36 36 36 36 37 36 37 36 35 36 35 35 33 32 32 32 32 31 31 31 30 31 30 30 30 30 30 29 29 29 29 29 29 29 29 28 28 28 27 27 26 26 25 25 23 23 23 23 23 23 24 24 25 27 27 28 29 28 27 28 28 27 26 27 27 25 25 25 25 -2147483647 -2147483647 -2147483647 -2147483647 -2147483647 -2147483647 -2147483647 -2147483647 -2147483647 -2147483647 -2147483647 -2147483647 -2147483647 -2147483647 -2147483647 -2147483647 -2147483647 -2147483647 -2147483647 -2147483647 -2147483647 -2147483647 -2147483647 -2147483647 -2147483647 -2147483647 -2147483647 -2147483647 -2147483647 -2147483647 -2147483647 -2147483647 -2147483647 -2147483647 -2147483647 -2147483647 -2147483647 -2147483647 -2147483647 -2147483647 -2147483647 -2147483647 -2147483647 -2147483647 -2147483647 -2147483647 -2147483647 -2147483647 -2147483647 -2147483647 -2147483647 -2147483647 -2147483647 -2147483647 -2147483647 -2147483647
38 37 36 35 32 33 31 30 30 27 26 28 25 26 25 24 22 20 22 20 20 21 20 20 18 18 18 18 18 16 18 18 18 19 20 19 20 20 22 22 22 22 22 23 23 23 24 24 24 22 22 21 20 20 20 20 19 19 20 19 20 20 20 20 20 20 20 20 21 21 22 23 24 24 24 25 26 27 27 27 29 29 29 31 32 32 32 31 31 31 30 30 31 31 30 32 32 32 32 33 34 35 36 36 35 35 33 33 35 34 33 33 34 34 34 32 33 33 34 33 33 33 33 35 34 33 32 31 31 32 31 30 30 29 29 29 30 30 29 29 29 29 28 28 28 28 28 28 28 27 27 27 26 26 26 26 26 26 26 25 23 23 22 22 23 23 23 23 24 25 27 27 27 26 26 27 27 25 25 25 25 24 24 -2147483647 -2147483647 -2147483647 -2147483647 -2147483647 -2147483647 -2147483647 -2147483647 -2147483647 -2147483647 -2147483647 -2147483647 -2147483647 -2147483647 -2147483647 -2147483647 -2147483647 -2147483647 -2147483647 -2147483647 -2147483647 -2147483647 -2147483647 -2147483647 -2147483647 -2147483647 -2147483647 -2147483647 -2147483647 -2147483647 -2147483647 -2147483647 -2147483647 -2147483647 -2147483647 -2147483647 -2147483647 -2147483647 -2147483647 -2147483647 -2147483647 -2147483647 -2147483647 -2147483647 -2147483647 -2147483647 -2147483647 -2147483647 -2147483647 -2147483647 -2147483647 -2147483647 -2147483647 -2147483647 -2147483647 -2147483647 -2147483647
39 39 36 35 34 33 32 31 28 27 26 25 24 23 23 22 21 20 20 19 19 19 19 19 18 17 16 16 15 16 16 16 17 17 17 16 17 18 21 21 20 21 22 21 22 21 21 20 20 20 20 20 19 19 18 19 19 19 19 18 18 18 19 19 19 19 20 20 21 20 21 21 21 22 22 24 24 25 25 27 28 29 30 31 32 31 31 30 30 30 30 30 29 29 30 29 30 30 31 31 31 33 33 35 37 36 35 35 32 31 31 32 32 33 33 32 32 31 29 31 31 31 31 32 31 31 30 30 29 30 29 29 28 28 29 28 28 28 28 28 28 28 27 27 27 27 26 27 25 25 25 25 25 25 25 25 26 25 25 26 26 25 24 24 25 24 23 22 24 25 25 25 26 26 25 25 25 25 24 24 24 -2147483647 -2147483647 -2147483647 -2147483647 -2147483647 -2147483647 -2147483647 -2147483647 -2147483647 -2147483647 -2147483647 -2147483647 -2147483647 -2147483647 -2147483647 -2147483647 -2147483647 -2147483647 -2147483647 -2147483647 -2147483647 -2147483647 -2147483647 -2147483647 -2147483647 -2147483647 -2147483647 -2147483647 -2147483647 -2147483647 -2147483647 -2147483647 -2147483647 -2147483647 -2147483647 -2147483647 -2147483647 -2147483647 -2147483647 -2147483647 -2147483647 -2147483647 -2147483647 -2147483647 -2147483647 -2147483647 -2147483647 -2147483647 -2147483647 -2147483647 -2147483647 -2147483647 -2147483647 -2147483647 -2147483647 -2147483647 -2147483647 -2147483647 -2147483647
38 40 39 36 34 32 32 30 30 26 26 26 24 23 22 21 20 20 19 18 18 17 17 18 17 17 17 15 15 14 14 14 15 14 15 16 17 18 17 18 17 17 17 17 16 17 16 16 16 16 16 16 16 16 16 17 17 17 18 17 17 17 18 18 18 18 19 19 19 19 20 20 21 21 21 22 23 23 25 25 26 27 28 29 29 29 28 29 28 28 28 28 27 28 28 28 29 29 29 31 30 32 33 33 35 33 32 32 31 30 30 30 30 32 30 30 31 31 31 31 32 30 30 31 32 31 32 32 30 29 29 29 28 28 28 28 28 28 27 27 26 27 27 26 26 26 26 25 25 25 25 25 25 25 25 25 24 24 23 22 22 24 23 23 23 23 22 22 23 24 24 24 24 24 24 24 25 24 24 24 -2147483647 -2147483647 -2147483647 -2147483647 -2147483647 -2147483647 -2147483647 -2147483647 -2147483647 -2147483647 -2147483647 -2147483647 -2147483647 -2147483647 -2147483647 -2147483647 -2147483647 -2147483647 -2147483647 -2147483647 -2147483647 -2147483647 -2147483647 -2147483647 -2147483647 -2147483647 -2147483647 -2147483647 -2147483647 -2147483647 -2147483647 -2147483647 -2147483647 -2147483647 -2147483647 -2147483647 -2147483647 -2147483647 -2147483647 -2147483647 -2147483647 -2147483647 -2147483647 -2147483647 -2147483647 -2147483647 -2147483647 -2147483647 -2147483647 -2147483647 -2147483647 -2147483647 -2147483647 -2147483647 -2147483647 -2147483647 -2147483647 -2147483647 -2147483647 -2147483647
40 38 37 36 32 32 32 29 28 27 26 25 24 23 21 22 21 21 20 19 19 18 18 16 17 17 16 15 15 15 14 14 14 15 14 15 16 16 15 17 17 16 16 16 16 14 14 14 15 16 16 16 16 16 16 15 16 16 17 17 16 17 17 17 17 17 17 18 18 19 19 19 19 19 19 20 22 23 23 24 25 25 26 25 26 26 26 26 26 27 26 26 26 27 26 26 27 27 28 28 29 29 31 33 32 32 32 31 30 29 30 30 31 31 30 30 30 30 29 29 29 30 31 29 29 30 30 29 30 30 29 29 29 28 29 28 28 26 26 26 26 26 25 25 24 24 24 24 24 24 24 23 23 23 23 22 22 21 20 20 21 21 22 21 21 21 21 22 23 23 23 24 24 24 23 24 23 24 -2147483647 -2147483647 -2147483647 -2147483647 -2147483647 -2147483647 -2147483647 -2147483647 -2147483647 -2147483647 -2147483647 -2147483647 -2147483647 -2147483647 -2147483647 -2147483647 -2147483647 -2147483647 -2147483647 -2147483647 -2147483647 -2147483647 -2147483647 -2147483647 -2147483647 -2147483647 -2147483647 -2147483647 -2147483647 -2147483647 -2147483647 -2147483647 -2147483647 -2147483647 -2147483647 -2147483647 -2147483647 -2147483647 -2147483647 -2147483647 -2147483647 -2147483647 -2147483647 -2147483647 -2147483647 -2147483647 -2147483647 -2147483647 -2147483647 -2147483647 -2147483647 -2147483647 -2147483647 -2147483647 -2147483647 -2147483647 -2147483647 -2147483647 -2147483647 -2147483647 -2147483647 -2147483647
39 39 38 36 34 33 32 29 29 28 27 26 24 22 24 20 20 19 18 18 18 17 17 17 18 16 15 15 14 13 12 12 12 13 12 13 14 13 15 14 14 14 14 14 14 15 15 17 18 16 17 17 17 17 17 16 15 16 16 15 16 15 16 16 16 17 17 17 17 17 18 18 19 19 19 19 20 21 21 21 23 24 24 24 23 24 24 24 24 25 25 25 25 25 24 25 25 26 26 26 26 28 28 29 30 30 29 29 28 29 28 29 29 28 28 29 28 28 28 29 28 29 30 30 31 30 30 31 31 31 30 29 29 28 28 27 27 26 26 25 24 24 24 24 23 23 23 22 22 22 22 21 21 20 20 20 20 19 19 19 19 19 20 20 21 21 21 21 22 23 23 23 23 23 23 23 -2147483647 -2147483647 -2147483647 -2147483647 -2147483647 -2147483647 -2147483647 -2147483647 -2147483647 -2147483647 -2147483647 -2147483647 -2147483647 -2147483647 -2147483647 -2147483647 -2147483647 -2147483647 -2147483647 -2147483647 -2147483647 -2147483647 -2147483647 -2147483647 -2147483647 -2147483647 -2147483647 -2147483647 -2147483647 -2147483647 -2147483647 -2147483647 -2147483647 -2147483647 -2147483647 -2147483647 -2147483647 -2147483647 -2147483647 -2147483647 -2147483647 -2147483647 -2147483647 -2147483647 -2147483647 -2147483647 -2147483647 -2147483647 -2147483647 -2147483647 -2147483647 -2147483647 -2147483647 -2147483647 -2147483647 -2147483647 -2147483647 -2147483647 -2147483647 -2147483647 -2147483647 -2147483647 -2147483647 -2147483647
38 37 36 36 33 31 32 29 28 26 26 25 24 23 21 20 19 19 19 18 17 17 17 17 15 14 14 14 13 13 13 13 13 14 13 14 14 14 16 16 16 16 16 16 17 17 17 17 16 15 15 15 15 16 15 15 15 15 14 15 15 15 15 15 15 16 16 16 17 17 17 17 17 17 17 18 18 19 19 21 21 21 21 21 22 22 23 22 23 23 23 23 23 23 24 23 24 24 24 24 25 25 26 27 27 28 27 26 26 26 26 27 26 26 26 26 27 26 27 28 28 29 29 29 29 29 30 30 31 30 30 29 28 27 27 26 25 24 23 23 23 23 23 23 22 21 21 22 21 21 20 19 19 19 18 19 18 18 19 18 18 19 19 19 19 20 21 21 21 22 22 23 23 23 22 -2147483647 -2147483647 -2147483647 -2147483647 -2147483647 -2147483647 -2147483647 -2147483647 -2147483647 -2147483647 -2147483647 -2147483647 -2147483647 -2147483647 -2147483647 -2147483647 -2147483647 -2147483647 -2147483647 -2147483647 -2147483647 -2147483647 -2147483647 -2147483647 -2147483647 -2147483647 -2147483647 -2147483647 -2147483647 -2147483647 -2147483647 -2147483647 -2147483647 -2147483647 -2147483647 -2147483647 -2147483647 -2147483647 -2147483647 -2147483647 -2147483647 -2147483647 -2147483647 -2147483647 -2147483647 -2147483647 -2147483647 -2147483647 -2147483647 -2147483647 -2147483647 -2147483647 -2147483647 -2147483647 -2147483647 -2147483647 -2147483647 -2147483647 -2147483647 -2147483647 -2147483647 -2147483647 -2147483647 -2147483647 -2147483647
38 37 34 33 34 32 30 29 28 28 26 24 24 22 22 21 20 18 18 17 18 18 17 17 17 18 17 16 16 16 15 15 15 15 16 16 15 15 17 17 16 17 16 16 16 16 15 16 16 16 15 16 15 15 15 15 14 14 14 15 15 14 15 14 14 14 14 14 14 14 15 15 15 15 16 16 17 18 19 19 19 20 20 21 21 21 22 21 22 21 21 21 21 21 22 21 22 22 22 23 22 23 24 24 24 25 25 24 24 25 24 25 25 25 25 25 25 26 26 26 26 27 28 27 28 28 28 29 29 29 28 29 27 26 24 23 23 24 22 23 22 22 22 21 20 19 19 19 19 19 18 18 18 17 18 17 17 17 17 18 18 18 18 18 19 19 20 20 21 22 22 22 22 22 -2147483647 -2147483647 -2147483647 -2147483647 -2147483647 -2147483647 -2147483647 -2147483647 -2147483647 -2147483647 -2147483647 -2147483647 -2147483647 -2147483647 -2147483647 -2147483647 -2147483647 -2147483647 -2147483647 -2147483647 -2147483647 -2147483647 -2147483647 -2147483647 -2147483647 -2147483647 -2147483647 -2147483647 -2147483647 -2147483647 -2147483647 -2147483647 -2147483647 -2147483647 -2147483647 -2147483647 -2147483647 -2147483647 -2147483647 -2147483647 -2147483647 -2147483647 -2147483647 -2147483647 -2147483647 -2147483647 -2147483647 -2147483647 -2147483647 -2147483647 -2147483647 -2147483647 -2147483647 -2147483647 -2147483647 -2147483647 -2147483647 -2147483647 -2147483647 -2147483647 -2147483647 -2147483647 -2147483647 -2147483647 -2147483647 -2147483647
37 35 35 35 33 32 30 29 28 26 24 24 23 21 20 19 19 19 18 17 18 17 17 17 17 18 17 17 17 16 17 17 15 14 15 13 14 14 14 16 17 16 15 15 16 16 15 15 15 16 15 15 14 16 14 14 14 14 14 14 15 14 13 13 14 14 13 13 14 14 14 14 15 16 16 16 16 17 17 18 18 19 19 20 20 20 20 20 20 20 20 20 20 20 20 20 21 21 21 21 21 21 22 22 23 23 22 23 23 23 23 23 22 23 23 24 24 24 23 25 25 25 24 26 26 25 26 27 27 28 28 27 26 25 24 22 21 20 22 21 21 21 20 20 19 19 18 18 17 17 17 16 17 16 17 17 16 17 17 17 17 18 18 18 19 19 20 20 21 21 21 -2147483647 -2147483647 -2147483647 -2147483647 -2147483647 -2147483647 -2147483647 -2147483647 -2147483647 -2147483647 -2147483647 -2147483647 -2147483647 -2147483647 -2147483647 -2147483647 -2147483647 -2147483647 -2147483647 -2147483647 -2147483647 -2147483647 -2147483647 -2147483647 -2147483647 -2147483647 -2147483647 -2147483647 -2147483647 -2147483647 -2147483647 -2147483647 -2147483647 -2147483647 -2147483647 -2147483647 -2147483647 -2147483647 -2147483647 -2147483647 -2147483647 -2147483647 -2147483647 -2147483647 -2147483647 -2147483647 -2147483647 -2147483647 -2147483647 -2147483647 -2147483647 -2147483647 -2147483647 -2147483647 -2147483647 -2147483647 -2147483647 -2147483647 -2147483647 -2147483647 -2147483647 -2147483647 -2147483647 -2147483647 -2147483647 -2147483647 -2147483647 -2147483647 -2147483647
37 36 34 33 31 32 29 27 27 25 25 23 22 22 20 20 19 19 19 18 18 17 15 16 16 16 17 17 17 17 17 16 16 15 14 14 13 14 14 15 16 16 15 15 15 15 15 15 15 15 15 15 15 15 15 14 14 14 14 13 13 13 13 12 13 13 13 13 13 13 14 15 15 15 15 16 16 17 17 17 18 18 18 18 19 19 19 19 19 19 19 19 19 19 19 18 18 18 19 19 20 20 20 21 21 21 21 21 21 21 22 21 21 21 21 21 21 22 22 22 22 23 24 23 24 24 25 25 25 25 25 25 24 24 23 21 20 19 20 19 19 19 18 18 18 18 18 18 17 16 16 16 16 16 16 16 16 16 16 17 17 17 18 18 18 19 19 20 20 21 -2147483647 -2147483647 -2147483647 -2147483647 -2147483647 -2147483647 -2147483647 -2147483647 -2147483647 -2147483647 -2147483647 -2147483647 -2147483647 -2147483647 -2147483647 -2147483647 -2147483647 -2147483647 -2147483647 -2147483647 -2147483647 -2147483647 -2147483647 -2147483647 -2147483647 -2147483647 -2147483647 -2147483647 -2147483647 -2147483647 -2147483647 -2147483647 -2147483647 -2147483647 -2147483647 -2147483647 -2147483647 -2147483647 -2147483647 -2147483647 -2147483647 -2147483647 -2147483647 -2147483647 -2147483647 -2147483647 -2147483647 -2147483647 -2147483647 -2147483647 -2147483647 -2147483647 -2147483647 -2147483647 -2147483647 -2147483647 -2147483647 -2147483647 -2147483647 -2147483647 -2147483647 -2147483647 -2147483647 -2147483647 -2147483647 -2147483647 -2147483647 -2147483647 -2147483647 -2147483647
37 35 34 33 32 29 29 28 27 25 24 22 22 20 20 19 19 19 18 18 18 17 17 17 17 17 17 18 17 17 16 14 14 14 13 13 13 14 14 16 16 16 15 15 15 14 15 15 14 14 15 14 15 15 14 14 14 13 13 13 12 12 12 13 12 13 13 13 14 14 14 14 14 14 14 15 15 16 16 16 17 17 17 17 17 17 17 17 18 18 18 19 18 19 19 18 18 18 17 18 17 17 18 19 19 20 19 20 20 20 20 19 20 20 20 20 20 21 20 21 21 21 21 21 21 21 22 22 23 24 24 24 22 22 21 19 18 18 18 18 18 17 17 17 17 17 16 16 16 16 16 16 16 15 16 16 17 17 17 17 17 17 18 18 18 18 19 -2147483647 -2147483647 -2147483647 -2147483647 -2147483647 -2147483647 -2147483647 -2147483647 -2147483647 -2147483647 -2147483647 -2147483647 -2147483647 -2147483647 -2147483647 -2147483647 -2147483647 -2147483647 -2147483647 -2147483647 -2147483647 -2147483647 -2147483647 -2147483647 -2147483647 -2147483647 -2147483647 -2147483647 -2147483647 -2147483647 -2147483647 -2147483647 -2147483647 -2147483647 -2147483647 -2147483647 -2147483647 -2147483647 -2147483647 -2147483647 -2147483647 -2147483647 -2147483647 -2147483647 -2147483647 -2147483647 -2147483647 -2147483647 -2147483647 -2147483647 -2147483647 -2147483647 -2147483647 -2147483647 -2147483647 -2147483647 -2147483647 -2147483647 -2147483647 -2147483647 -2147483647 -2147483647 -2147483647 -2147483647 -2147483647 -2147483647 -2147483647 -2147483647 -2147483647 -2147483647 -2147483647 -2147483647 -2147483647
36 35 34 33 32 30 29 28 26 24 24 23 22 21 20 19 20 20 19 19 19 19 18 18 18 18 18 17 18 17 16 15 13 13 12 12 11 12 14 15 15 15 15 15 14 14 13 13 13 14 14 14 14 14 14 13 13 13 12 12 12 12 12 12 12 13 13 13 13 14 13 13 13 13 13 14 14 15 15 16 16 16 16 16 16 17 17 17 17 17 17 17 17 17 17 17 18 18 17 18 17 17 17 16 16 16 16 18 18 18 18 18 18 19 19 19 19 20 20 20 20 20 21 21 21 21 20 20 20 22 23 23 22 21 20 19 17 16 16 16 16 16 16 16 16 16 16 16 16 15 15 15 16 16 16 16 16 17 17 17 17 17 18 18 18 -2147483647 -2147483647 -2147483647 -2147483647 -2147483647 -2147483647 -2147483647 -2147483647 -2147483647 -2147483647 -2147483647 -2147483647 -2147483647 -2147483647 -2147483647 -2147483647 -2147483647 -2147483647 -2147483647 -2147483647 -2147483647 -2147483647 -2147483647 -2147483647 -2147483647 -2147483647 -2147483647 -2147483647 -2147483647 -2147483647 -2147483647 -2147483647 -2147483647 -2147483647 -2147483647 -2147483647 -2147483647 -2147483647 -2147483647 -2147483647 -2147483647 -2147483647 -2147483647 -2147483647 -2147483647 -2147483647 -2147483647 -2147483647 -2147483647 -2147483647 -2147483647 -2147483647 -2147483647 -2147483647 -2147483647 -2147483647 -2147483647 -2147483647 -2147483647 -2147483647 -2147483647 -2147483647 -2147483647 -2147483647 -2147483647 -2147483647 -2147483647 -2147483647 -2147483647 -2147483647 -2147483647 -2147483647 -2147483647 -2147483647 -2147483647
35 35 33 31 30 29 28 27 26 24 24 22 21 21 20 19 19 19 18 18 18 18 18 17 19 19 18 18 17 17 17 17 16 13 13 13 12 13 13 14 13 13 13 13 12 13 12 12 13 14 13 14 13 13 13 13 12 12 12 12 12 11 11 11 11 11 11 12 12 12 12 12 12 13 13 13 14 14 14 15 15 15 15 15 15 15 15 15 15 15 15 16 16 16 16 17 17 16 16 17 17 17 16 16 16 15 16 16 16 16 16 17 17 17 18 18 18 19 19 19 20 20 19 20 21 23 22 21 21 21 22 22 21 20 18 17 17 15 15 15 16 15 16 16 16 16 16 16 16 15 15 15 16 16 17 16 17 17 17 17 18 18 -2147483647 -2147483647 -2147483647 -2147483647 -2147483647 -2147483647 -2147483647 -2147483647 -2147483647 -2147483647 -2147483647 -2147483647 -2147483647 -2147483647 -2147483647 -2147483647 -2147483647 -2147483647 -2147483647 -2147483647 -2147483647 -2147483647 -2147483647 -2147483647 -2147483647 -2147483647 -2147483647 -2147483647 -2147483647 -2147483647 -2147483647 -2147483647 -2147483647 -2147483647 -2147483647 -2147483647 -2147483647 -2147483647 -2147483647 -2147483647 -2147483647 -2147483647 -2147483647 -2147483647 -2147483647 -2147483647 -2147483647 -2147483647 -2147483647 -2147483647 -2147483647 -2147483647 -2147483647 -2147483647 -2147483647 -2147483647 -2147483647 -2147483647 -2147483647 -2147483647 -2147483647 -2147483647 -2147483647 -2147483647 -2147483647 -2147483647 -2147483647 -2147483647 -2147483647 -2147483647 -2147483647 -2147483647 -2147483647 -2147483647 -2147483647 -2147483647 -2147483647 -2147483647
35 34 33 31 30 28 27 26 25 23 23 22 21 20 19 19 19 18 18 18 17 18 18 18 18 18 18 18 18 18 18 17 16 17 16 15 15 14 14 15 14 13 12 12 11 11 11 12 12 13 12 12 12 12 12 11 11 12 11 11 11 11 11 11 11 11 11 11 11 12 12 12 12 13 13 13 13 13 13 14 14 13 14 14 14 14 14 14 14 14 14 14 14 14 14 15 15 15 15 16 16 16 16 15 14 15 15 15 15 15 15 16 16 16 16 17 18 18 18 18 18 19 19 19 19 20 22 24 24 24 23 21 19 18 17 16 15 15 15 15 15 16 16 16 17 17 17 18 18 18 17 17 16 16 16 17 17 18 18 17 -2147483647 -2147483647 -2147483647 -2147483647 -2147483647 -2147483647 -2147483647 -2147483647 -2147483647 -2147483647 -2147483647 -2147483647 -2147483647 -2147483647 -2147483647 -2147483647 -2147483647 -2147483647 -2147483647 -2147483647 -2147483647 -2147483647 -2147483647 -2147483647 -2147483647 -2147483647 -2147483647 -2147483647 -2147483647 -2147483647 -2147483647 -2147483647 -2147483647 -2147483647 -2147483647 -2147483647 -2147483647 -2147483647 -2147483647 -2147483647 -2147483647 -2147483647 -2147483647 -2147483647 -2147483647 -2147483647 -2147483647 -2147483647 -2147483647 -2147483647 -2147483647 -2147483647 -2147483647 -2147483647 -2147483647 -2147483647 -2147483647 -2147483647 -2147483647 -2147483647 -2147483647 -2147483647 -2147483647 -2147483647 -2147483647 -2147483647 -2147483647 -2147483647 -2147483647 -2147483647 -2147483647 -2147483647 -2147483647 -2147483647 -2147483647 -2147483647 -2147483647 -2147483647 -2147483647 -2147483647
34 34 33 33 30 29 26 26 25 24 23 22 21 20 20 19 18 17 17 17 17 18 18 18 18 17 18 18 17 17 17 18 17 17 17 17 17 15 15 16 15 15 14 13 13 12 12 12 12 12 12 12 12 12 11 11 11 11 11 11 11 11 11 11 11 11 11 11 11 11 11 11 11 11 12 12 12 12 13 13 13 14 14 13 14 14 13 13 14 14 14 14 14 14 14 14 13 14 13 14 14 14 14 14 14 14 15 15 15 14 14 15 15 16 16 17 17 17 18 18 17 17 18 19 20 20 19 22 23 23 21 20 18 17 16 15 15 15 15 -2147483647 -2147483647 -2147483647 -2147483647 -2147483647 -2147483647 -2147483647 -2147483647 -2147483647 -2147483647 19 19 19 18 19 18 18 18 18 -2147483647 -2147483647 -2147483647 -2147483647 -2147483647 -2147483647 -2147483647 -2147483647 -2147483647 -2147483647 -2147483647 -2147483647 -2147483647 -2147483647 -2147483647 -2147483647 -2147483647 -2147483647 -2147483647 -2147483647 -2147483647 -2147483647 -2147483647 -2147483647 -2147483647 -2147483647 -2147483647 -2147483647 -2147483647 -2147483647 -2147483647 -2147483647 -2147483647 -2147483647 -2147483647 -2147483647 -2147483647 -2147483647 -2147483647 -2147483647 -2147483647 -2147483647 -2147483647 -2147483647 -2147483647 -2147483647 -2147483647 -2147483647 -2147483647 -2147483647 -2147483647 -2147483647 -2147483647 -2147483647 -2147483647 -2147483647 -2147483647 -2147483647 -2147483647 -2147483647 -2147483647 -2147483647 -2147483647 -2147483647 -2147483647 -2147483647 -2147483647 -2147483647 -2147483647 -2147483647 -2147483647 -2147483647 -2147483647 -2147483647 -2147483647 -2147483647 -2147483647 -2147483647 -2147483647 -2147483647 -2147483647 -2147483647
35 34 33 30 30 28 27 25 24 23 23 22 21 20 20 19 18 18 17 17 17 18 17 17 17 17 17 18 18 17 17 17 17 17 17 17 16 16 15 15 14 14 14 13 13 12 12 11 11 11 11 11 11 11 11 11 11 11 11 10 11 10 11 10 10 11 10 11 11 11 11 11 11 12 12 11 11 12 12 13 12 13 13 13 13 13 13 13 13 13 13 13 13 13 13 13 13 14 13 13 13 13 13 13 13 13 14 14 14 14 14 14 15 15 15 16 16 17 17 17 17 17 17 18 18 19 20 21 22 21 20 18 16 16 15 15 15 -2147483647 -2147483647 -2147483647 -2147483647 -2147483647 -2147483647 -2147483647 -2147483647 -2147483647 -2147483647 -2147483647 -2147483647 -2147483647 -2147483647 -2147483647 -2147483647 -2147483647 -2147483647 -2147483647 -2147483647 -2147483647 -2147483647 -2147483647 -2147483647 -2147483647 -2147483647 -2147483647 -2147483647 -2147483647 -2147483647 -2147483647 -2147483647 -2147483647 -2147483647 -2147483647 -2147483647 -2147483647 -2147483647 -2147483647 -2147483647 -2147483647 -2147483647 -2147483647 -2147483647 -2147483647 -2147483647 -2147483647 -2147483647 -2147483647 -2147483647 -2147483647 -2147483647 -2147483647 -2147483647 -2147483647 -2147483647 -2147483647 -2147483647 -2147483647 -2147483647 -2147483647 -2147483647 -2147483647 -2147483647 -2147483647 -2147483647 -2147483647 -2147483647 -2147483647 -2147483647 -2147483647 -2147483647 -2147483647 -2147483647 -2147483647 -2147483647 -2147483647 -2147483647 -2147483647 -2147483647 -2147483647 -2147483647 -2147483647 -2147483647 -2147483647 -2147483647 -2147483647 -2147483647 -2147483647 -2147483647 -2147483647 -2147483647 -2147483647 -2147483647 -2147483647 -2147483647 -2147483647 -2147483647 -2147483647 -2147483647 -2147483647 -2147483647 -2147483647
32 32 32 30 29 27 26 24 23 22 22 21 21 20 20 19 18 18 17 18 18 18 18 18 18 18 18 18 17 17 17 17 17 17 17 17 16 16 16 16 15 14 13 12 12 11 11 11 10 11 11 10 10 10 11 10 11 10 10 10 10 10 10 10 10 10 11 11 11 11 11 11 11 11 11 12 11 11 11 12 12 12 12 12 12 13 13 13 13 13 13 13 13 13 13 13 13 13 13 13 13 13 12 13 13 13 13 13 13 13 14 14 14 14 15 16 16 17 17 17 17 18 17 17 17 17 18 18 19 18 18 17 16 16 15 15 -2147483647 -2147483647 -2147483647 -2147483647 -2147483647 -2147483647 -2147483647 -2147483647 -2147483647 -2147483647 -2147483647 -2147483647 -2147483647 -2147483647 -2147483647 -2147483647 -2147483647 -2147483647 -2147483647 -2147483647 -2147483647 -2147483647 -2147483647 -2147483647 -2147483647 -2147483647 -2147483647 -2147483647 -2147483647 -2147483647 -2147483647 -2147483647 -2147483647 -2147483647 -2147483647 -2147483647 -2147483647 -2147483647 -2147483647 -2147483647 -2147483647 -2147483647 -2147483647 -2147483647 -2147483647 -2147483647 -2147483647 -2147483647 -2147483647 -2147483647 -2147483647 -2147483647 -2147483647 -2147483647 -2147483647 -2147483647 -2147483647 -2147483647 -2147483647 -2147483647 -2147483647 -2147483647 -2147483647 -2147483647 -2147483647 -2147483647 -2147483647 -2147483647 -2147483647 -2147483647 -2147483647 -2147483647 -2147483647 -2147483647 -2147483647 -2147483647 -2147483647 -2147483647 -2147483647 -2147483647 -2147483647 -2147483647 -2147483647 -2147483647 -2147483647 -2147483647 -2147483647 -2147483647 -2147483647 -2147483647 -2147483647 -2147483647 -2147483647 -2147483647 -2147483647 -2147483647 -2147483647 -2147483647 -2147483647 -2147483647 -2147483647 -2147483647 -2147483647 -2147483647
30 31 30 28 28 27 26 25 24 22 22 22 21 20 19 19 18 18 18 17 17 15 16 17 18 18 17 17 18 17 17 18 17 16 16 17 17 16 16 16 15 14 12 12 12 12 12 11 11 11 11 10 10 10 10 10 10 10 10 10 11 10 11 10 11 11 10 10 10 10 10 11 10 11 11 11 11 11 11 11 12 12 12 12 12 13 12 13 13 13 13 13 13 12 13 13 13 13 13 13 13 13 13 13 12 13 13 13 13 13 13 13 14 14 15 15 16 16 17 17 17 17 17 17 17 17 17 18 17 17 16 16 15 15 15 15 -2147483647 -2147483647 -2147483647 -2147483647 -2147483647 -2147483647 -2147483647 -2147483647 -2147483647 -2147483647 -2147483647 -2147483647 -2147483647 -2147483647 -2147483647 -2147483647 -2147483647 -2147483647 -2147483647 -2147483647 -2147483647 -2147483647 -2147483647 -2147483647 -2147483647 -2147483647 -2147483647 -2147483647 -2147483647 -2147483647 -2147483647 -2147483647 -2147483647 -2147483647 -2147483647 -2147483647 -2147483647 -2147483647 -2147483647 -2147483647 -2147483647 -2147483647 -2147483647 -2147483647 -2147483647 -2147483647 -2147483647 -2147483647 -2147483647 -2147483647 -2147483647 -2147483647 -2147483647 -2147483647 -2147483647 -2147483647 -2147483647 -2147483647 -2147483647 -2147483647 -2147483647 -2147483647 -2147483647 -2147483647 -2147483647 -2147483647 -2147483647 -2147483647 -2147483647 -2147483647 -2147483647 -2147483647 -2147483647 -2147483647 -2147483647 -2147483647 -2147483647 -2147483647 -2147483647 -2147483647 -2147483647 -2147483647 -2147483647 -2147483647 -2147483647 -2147483647 -2147483647 -2147483647 -2147483647 -2147483647 -2147483647 -2147483647 -2147483647 -2147483647 -2147483647 -2147483647 -2147483647 -2147483647 -2147483647 -2147483647 -2147483647 -2147483647 -2147483647 -2147483647
28 29 28 27 26 25 25 25 24 23 22 22 21 19 20 19 18 18 17 17 16 16 16 15 16 16 15 14 14 16 16 16 14 14 13 14 14 14 15 15 14 12 13 13 12 12 12 12 12 11 11 11 11 11 11 12 12 12 13 12 12 12 11 11 11 11 10 10 10 10 10 10 10 11 11 11 11 11 11 12 11 12 12 12 12 12 13 13 13 13 14 14 13 13 14 13 12 13 12 13 13 13 13 12 12 12 12 13 13 13 13 13 13 14 15 15 16 16 17 17 17 17 17 16 17 17 17 16 17 16 16 15 15 15 16 -2147483647 -2147483647 -2147483647 -2147483647 -2147483647 -2147483647 -2147483647 -2147483647 -2147483647 -2147483647 -2147483647 -2147483647 -2147483647 -2147483647 -2147483647 -2147483647 -2147483647 -2147483647 -2147483647 -2147483647 -2147483647 -2147483647 -2147483647 -2147483647 -2147483647 -2147483647 -2147483647 -2147483647 -2147483647 -2147483647 -2147483647 -2147483647 -2147483647 -2147483647 -2147483647 -2147483647 -2147483647 -2147483647 -2147483647 -2147483647 -2147483647 -2147483647 -2147483647 -2147483647 -2147483647 -2147483647 -2147483647 -2147483647 -2147483647 -2147483647 -2147483647 -2147483647 -2147483647 -2147483647 -2147483647 -2147483647 -2147483647 -2147483647 -2147483647 -2147483647 -2147483647 -2147483647 -2147483647 -2147483647 -2147483647 -2147483647 -2147483647 -2147483647 -2147483647 -2147483647 -2147483647 -2147483647 -2147483647 -2147483647 -2147483647 -2147483647 -2147483647 -2147483647 -2147483647 -2147483647 -2147483647 -2147483647 -2147483647 -2147483647 -2147483647 -2147483647 -2147483647 -2147483647 -2147483647 -2147483647 -2147483647 -2147483647 -2147483647 -2147483647 -2147483647 -2147483647 -2147483647 -2147483647 -2147483647 -2147483647 -2147483647 -2147483647 -2147483647 -2147483647 -2147483647
28 28 27 26 25 24 23 23 22 22 22 21 20 19 19 19 19 18 18 18 18 18 19 18 18 18 17 17 16 16 14 15 14 14 14 15 15 15 16 16 16 14 15 14 13 13 14 12 12 12 12 11 11 11 11 12 13 13 13 13 12 12 11 10 10 10 10 10 10 10 10 10 10 10 11 11 11 11 11 11 12 11 12 12 12 12 12 13 13 13 14 15 16 16 16 14 14 13 13 13 12 12 12 12 12 13 13 13 14 14 14 14 14 14 15 15 16 17 17 18 18 18 17 17 18 17 16 16 16 16 15 15 15 16 16 17 17 -2147483647 -2147483647 -2147483647 -2147483647 -2147483647 -2147483647 -2147483647 -2147483647 -2147483647 -2147483647 -2147483647 -2147483647 -2147483647 -2147483647 -2147483647 -2147483647 -2147483647 -2147483647 -2147483647 -2147483647 -2147483647 -2147483647 -2147483647 -2147483647 -2147483647 -2147483647 -2147483647 -2147483647 -2147483647 -2147483647 -2147483647 -2147483647 -2147483647 -2147483647 -2147483647 -2147483647 -2147483647 -2147483647 -2147483647 -2147483647 -2147483647 -2147483647 -2147483647 -2147483647 -2147483647 -2147483647 -2147483647 -2147483647 -2147483647 -2147483647 -2147483647 -2147483647 -2147483647 -2147483647 -2147483647 -2147483647 -2147483647 -2147483647 -2147483647 -2147483647 -2147483647 -2147483647 -2147483647 -2147483647 -2147483647 -2147483647 -2147483647 -2147483647 -2147483647 -2147483647 -2147483647 -2147483647 -2147483647 -2147483647 -2147483647 -2147483647 -2147483647 -2147483647 -2147483647 -2147483647 -2147483647 -2147483647 -2147483647 -2147483647 -2147483647 -2147483647 -2147483647 -2147483647 -2147483647 -2147483647 -2147483647 -2147483647 -2147483647 -2147483647 -2147483647 -2147483647 -2147483647 -2147483647 -2147483647 -2147483647 -2147483647 -2147483647 -2147483647
27 28 26 25 25 23 23 22 21 20 20 19 20 19 19 19 19 19 19 19 19 19 19 19 18 18 18 18 19 20 18 19 18 18 17 17 16 17 17 17 17 16 15 14 13 13 13 13 14 13 12 12 11 11 11 12 12 13 13 12 11 11 -2147483647 10 10 10 10 10 10 10 10 11 11 11 11 11 11 11 11 12 12 12 12 -2147483647 -2147483647 -2147483647 -2147483647 -2147483647 -2147483647 -2147483647 14 15 15 15 15 15 14 14 14 13 13 13 13 13 13 13 13 14 14 15 15 16 16 16 16 16 17 18 19 -2147483647 -2147483647 -2147483647 -2147483647 -2147483647 -2147483647 -2147483647 -2147483647 16 16 16 16 16 16 16 17 17 17 -2147483647 -2147483647 -2147483647 -2147483647 -2147483647 -2147483647 -2147483647 -2147483647 -2147483647 -2147483647 -2147483647 -2147483647 -2147483647 -2147483647 -2147483647 -2147483647 -2147483647 -2147483647 -2147483647 -2147483647 -2147483647 -2147483647 -2147483647 -2147483647 -2147483647 -2147483647 -2147483647 -2147483647 -2147483647 -2147483647 -2147483647 -2147483647 -2147483647 -2147483647 -2147483647 -2147483647 -2147483647 -2147483647 -2147483647 -2147483647 -2147483647 -2147483647 -2147483647 -2147483647 -2147483647 -2147483647 -2147483647 -2147483647 -2147483647 -2147483647 -2147483647 -2147483647 -2147483647 -2147483647 -2147483647 -2147483647 -2147483647 -2147483647 -2147483647 -2147483647 -2147483647 -2147483647 -2147483647 -2147483647 -2147483647 -2147483647 -2147483647 -2147483647 -2147483647 -2147483647 -2147483647 -2147483647 -2147483647 -2147483647 -2147483647 -2147483647 -2147483647 -2147483647 -2147483647 -2147483647 -2147483647 -2147483647 -2147483647 -2147483647 -2147483647 -2147483647 -2147483647 -2147483647 -2147483647 -2147483647 -2147483647 -2147483647 -2147483647 -2147483647 -2147483647 -2147483647 -2147483647 -2147483647 -2147483647 -2147483647 -2147483647 -2147483647 -2147483647
29 27 26 25 24 23 22 21 21 20 20 19 20 19 20 19 19 19 18 19 19 19 20 20 20 20 19 19 21 21 21 21 20 18 17 18 18 17 17 16 17 17 16 15 14 13 13 14 15 15 14 13 12 12 11 11 11 11 11 11 -2147483647 -2147483647 -2147483647 -2147483647 -2147483647 -2147483647 -2147483647 -2147483647 10 11 11 11 12 13 12 11 11 11 12 12 12 12 -2147483647 -2147483647 -2147483647 -2147483647 -2147483647 -2147483647 -2147483647 -2147483647 -2147483647 -2147483647 -2147483647 -2147483647 -2147483647 -2147483647 -2147483647 14 14 14 14 14 14 14 14 14 14 15 14 15 16 17 18 18 18 19 20 20 20 -2147483647 -2147483647 -2147483647 -2147483647 -2147483647 -2147483647 -2147483647 -2147483647 -2147483647 -2147483647 -2147483647 -2147483647 -2147483647 -2147483647 18 18 18 -2147483647 -2147483647 -2147483647 -2147483647 -2147483647 -2147483647 -2147483647 -2147483647 -2147483647 -2147483647 -2147483647 -2147483647 -2147483647 -2147483647 -2147483647 -2147483647 -2147483647 -2147483647 -2147483647 -2147483647 -2147483647 -2147483647 -2147483647 -2147483647 -2147483647 -2147483647 -2147483647 -2147483647 -2147483647 -2147483647 -2147483647 -2147483647 -2147483647 -2147483647 -2147483647 -2147483647 -2147483647 -2147483647 -2147483647 -2147483647 -2147483647 -2147483647 -2147483647 -2147483647 -2147483647 -2147483647 -2147483647 -2147483647 -2147483647 -2147483647 -2147483647 -2147483647 -2147483647 -2147483647 -2147483647 -2147483647 -2147483647 -2147483647 -2147483647 -2147483647 -2147483647 -2147483647 -2147483647 -2147483647 -2147483647 -2147483647 -2147483647 -2147483647 -2147483647 -2147483647 -2147483647 -2147483647 -2147483647 -2147483647 -2147483647 -2147483647 -2147483647 -2147483647 -2147483647 -2147483647 -2147483647 -2147483647 -2147483647 -2147483647 -2147483647 -2147483647 -2147483647 -2147483647 -2147483647 -2147483647 -2147483647 -2147483647 -2147483647 -2147483647 -2147483647 -2147483647 -2147483647 -2147483647 -2147483647 -2147483647 -2147483647 -2147483647 -2147483647 -2147483647
26 26 25 24 23 23 22 21 21 20 19 19 19 19 19 19 18 19 19 19 19 20 20 20 20 20 20 20 20 21 21 21 20 19 18 18 18 18 17 17 17 17 16 16 14 13 14 15 15 15 15 15 -2147483647 -2147483647 -2147483647 -2147483647 -2147483647 -2147483647 -2147483647 -2147483647 -2147483647 -2147483647 -2147483647 -2147483647 -2147483647 -2147483647 -2147483647 -2147483647 -2147483647 -2147483647 -2147483647 -2147483647 -2147483647 -2147483647 -2147483647 -2147483647 -2147483647 12 12 12 12 13 -2147483647 -2147483647 -2147483647 -2147483647 -2147483647 -2147483647 -2147483647 -2147483647 -2147483647 -2147483647 -2147483647 -2147483647 -2147483647 -2147483647 -2147483647 -2147483647 -2147483647 -2147483647 -2147483647 -2147483647 15 15 15 15 15 16 16 16 16 17 19 19 20 21 21 21 -2147483647 -2147483647 -2147483647 -2147483647 -2147483647 -2147483647 -2147483647 -2147483647 -2147483647 -2147483647 -2147483647 -2147483647 -2147483647 -2147483647 -2147483647 -2147483647 -2147483647 -2147483647 -2147483647 -2147483647 -2147483647 -2147483647 -2147483647 -2147483647 -2147483647 -2147483647 -2147483647 -2147483647 -2147483647 -2147483647 -2147483647 -2147483647 -2147483647 -2147483647 -2147483647 -2147483647 -2147483647 -2147483647 -2147483647 -2147483647 -2147483647 -2147483647 -2147483647 -2147483647 -2147483647 -2147483647 -2147483647 -2147483647 -2147483647 -2147483647 -2147483647 -2147483647 -2147483647 -2147483647 -2147483647 -2147483647 -2147483647 -2147483647 -2147483647 -2147483647 -2147483647 -2147483647 -2147483647 -2147483647 -2147483647 -2147483647 -2147483647 -2147483647 -2147483647 -2147483647 -2147483647 -2147483647 -2147483647 -2147483647 -2147483647 -2147483647 -2147483647 -2147483647 -2147483647 -2147483647 -2147483647 -2147483647 -2147483647 -2147483647 -2147483647 -2147483647 -2147483647 -2147483647 -2147483647 -2147483647 -2147483647 -2147483647 -2147483647 -2147483647 -2147483647 -2147483647 -2147483647 -2147483647 -2147483647 -2147483647 -2147483647 -2147483647 -2147483647 -2147483647 -2147483647 -2147483647 -2147483647 -2147483647 -2147483647 -2147483647 -2147483647 -2147483647 -2147483647 -2147483647 -2147483647 -2147483647 -2147483647 -2147483647 -2147483647 -2147483647 -2147483647 -2147483647
26 25 25 24 24 23 22 21 20 20 20 20 20 19 19 19 19 19 20 20 20 19 20 21 20 20 20 21 21 21 21 20 20 20 19 18 18 18 18 17 18 17 17 16 16 15 14 14 14 14 16 -2147483647 -2147483647 -2147483647 -2147483647 -2147483647 -2147483647 -2147483647 -2147483647 -2147483647 -2147483647 -2147483647 -2147483647 -2147483647 -2147483647 -2147483647 -2147483647 -2147483647 -2147483647 -2147483647 -2147483647 -2147483647 -2147483647 -2147483647 -2147483647 -2147483647 -2147483647 -2147483647 -2147483647 -2147483647 -2147483647 -2147483647 -2147483647 -2147483647 -2147483647 -2147483647 -2147483647 -2147483647 -2147483647 -2147483647 -2147483647 -2147483647 -2147483647 -2147483647 -2147483647 -2147483647 -2147483647 -2147483647 -2147483647 -2147483647 -2147483647 -2147483647 -2147483647 -2147483647 -2147483647 -2147483647 17 17 17 18 19 19 19 20 21 23 23 -2147483647 -2147483647 -2147483647 -2147483647 -2147483647 -2147483647 -2147483647 -2147483647 -2147483647 -2147483647 -2147483647 -2147483647 -2147483647 -2147483647 -2147483647 -2147483647 -2147483647 -2147483647 -2147483647 -2147483647 -2147483647 -2147483647 -2147483647 -2147483647 -2147483647 -2147483647 -2147483647 -2147483647 -2147483647 -2147483647 -2147483647 -2147483647 -2147483647 -2147483647 -2147483647 -2147483647 -2147483647 -2147483647 -2147483647 -2147483647 -2147483647 -2147483647 -2147483647 -2147483647 -2147483647 -2147483647 -2147483647 -2147483647 -2147483647 -2147483647 -2147483647 -2147483647 -2147483647 -2147483647 -2147483647 -2147483647 -2147483647 -2147483647 -2147483647 -2147483647 -2147483647 -2147483647 -2147483647 -2147483647 -2147483647 -2147483647 -2147483647 -2147483647 -2147483647 -2147483647 -2147483647 -2147483647 -2147483647 -2147483647 -2147483647 -2147483647 -2147483647 -2147483647 -2147483647 -2147483647 -2147483647 -2147483647 -2147483647 -2147483647 -2147483647 -2147483647 -2147483647 -2147483647 -2147483647 -2147483647 -2147483647 -2147483647 -2147483647 -2147483647 -2147483647 -2147483647 -2147483647 -2147483647 -2147483647 -2147483647 -2147483647 -2147483647 -2147483647 -2147483647 -2147483647 -2147483647 -2147483647 -2147483647 -2147483647 -2147483647 -2147483647 -2147483647 -2147483647 -2147483647 -2147483647 -2147483647 -2147483647 -2147483647 -2147483647 -2147483647 -2147483647 -2147483647 -2147483647
26 26 25 24 23 23 22 21 21 20 20 20 20 20 20 20 20 19 19 20 20 20 20 20 20 20 21 21 21 21 21 21 20 20 19 19 18 18 17 18 17 17 17 16 16 16 16 15 16 15 14 16 -2147483647 -2147483647 -2147483647 -2147483647 -2147483647 -2147483647 -2147483647 -2147483647 -2147483647 -2147483647 -2147483647 -2147483647 -2147483647 -2147483647 -2147483647 -2147483647 -2147483647 -2147483647 -2147483647 -2147483647 -2147483647 -2147483647 -2147483647 -2147483647 -2147483647 -2147483647 -2147483647 -2147483647 -2147483647 -2147483647 -2147483647 -2147483647 -2147483647 -2147483647 -2147483647 -2147483647 -2147483647 -2147483647 -2147483647 -2147483647 -2147483647 -2147483647 -2147483647 -2147483647 -2147483647 -2147483647 -2147483647 -2147483647 -2147483647 -2147483647 -2147483647 -2147483647 -2147483647 -2147483647 -2147483647 -2147483647 19 19 20 20 21 22 22 24 24 -2147483647 -2147483647 -2147483647 -2147483647 -2147483647 -2147483647 -2147483647 -2147483647 -2147483647 -2147483647 -2147483647 -2147483647 -2147483647 -2147483647 -2147483647 -2147483647 -2147483647 -2147483647 -2147483647 -2147483647 -2147483647 -2147483647 -2147483647 -2147483647 -2147483647 -2147483647 -2147483647 -2147483647 -2147483647 -2147483647 -2147483647 -2147483647 -2147483647 -2147483647 -2147483647 -2147483647 -2147483647 -2147483647 -2147483647 -2147483647 -2147483647 -2147483647 -2147483647 -2147483647 -2147483647 -2147483647 -2147483647 -2147483647 -2147483647 -2147483647 -2147483647 -2147483647 -2147483647 -2147483647 -2147483647 -2147483647 -2147483647 -2147483647 -2147483647 -2147483647 -2147483647 -2147483647 -2147483647 -2147483647 -2147483647 -2147483647 -2147483647 -2147483647 -2147483647 -2147483647 -2147483647 -2147483647 -2147483647 -2147483647 -2147483647 -2147483647 -2147483647 -2147483647 -2147483647 -2147483647 -2147483647 -2147483647 -2147483647 -2147483647 -2147483647 -2147483647 -2147483647 -2147483647 -2147483647 -2147483647 -2147483647 -2147483647 -2147483647 -2147483647 -2147483647 -2147483647 -2147483647 -2147483647 -2147483647 -2147483647 -2147483647 -2147483647 -2147483647 -2147483647 -2147483647 -2147483647 -2147483647 -2147483647 -2147483647 -2147483647 -2147483647 -2147483647 -2147483647 -2147483647 -2147483647 -2147483647 -2147483647 -2147483647 -2147483647 -2147483647 -2147483647 -2147483647 -2147483647
26 26 24 25 24 23 23 21 21 21 20 20 20 21 19 20 19 19 19 20 20 20 20 21 21 21 21 21 21 21 21 21 21 20 19 19 18 17 17 17 17 17 17 17 16 17 16 17 -2147483647 -2147483647 -2147483647 -2147483647 -2147483647 -2147483647 -2147483647 -2147483647 -2147483647 -2147483647 -2147483647 -2147483647 -2147483647 -2147483647 -2147483647 -2147483647 -2147483647 -2147483647 -2147483647 -2147483647 -2147483647 -2147483647 -2147483647 -2147483647 -2147483647 -2147483647 -2147483647 -2147483647 -2147483647 -2147483647 -2147483647 -2147483647 -2147483647 -2147483647 -2147483647 -2147483647 -2147483647 -2147483647 -2147483647 -2147483647 -2147483647 -2147483647 -2147483647 -2147483647 -2147483647 -2147483647 -2147483647 -2147483647 -2147483647 -2147483647 -2147483647 -2147483647 -2147483647 -2147483647 -2147483647 -2147483647 -2147483647 -2147483647 -2147483647 -2147483647 -2147483647 -2147483647 -2147483647 -2147483647 -2147483647 -2147483647 -2147483647 -2147483647 26 -2147483647 -2147483647 -2147483647 -2147483647 -2147483647 -2147483647 -2147483647 -2147483647 -2147483647 -2147483647 -2147483647 -2147483647 -2147483647 -2147483647 -2147483647 -2147483647 -2147483647 -2147483647 -2147483647 -2147483647 -2147483647 -2147483647 -2147483647 -2147483647 -2147483647 -2147483647 -2147483647 -2147483647 -2147483647 -2147483647 -2147483647 -2147483647 -2147483647 -2147483647 -2147483647 -2147483647 -2147483647 -2147483647 -2147483647 -2147483647 -2147483647 -2147483647 -2147483647 -2147483647 -2147483647 -2147483647 -2147483647 -2147483647 -2147483647 -2147483647 -2147483647 -2147483647 -2147483647 -2147483647 -2147483647 -2147483647 -2147483647 -2147483647 -2147483647 -2147483647 -2147483647 -2147483647 -2147483647 -2147483647 -2147483647 -2147483647 -2147483647 -2147483647 -2147483647 -2147483647 -2147483647 -2147483647 -2147483647 -2147483647 -2147483647 -2147483647 -2147483647 -2147483647 -2147483647 -2147483647 -2147483647 -2147483647 -2147483647 -2147483647 -2147483647 -2147483647 -2147483647 -2147483647 -2147483647 -2147483647 -2147483647 -2147483647 -2147483647 -2147483647 -2147483647 -2147483647 -2147483647 -2147483647 -2147483647 -2147483647 -2147483647 -2147483647 -2147483647 -2147483647 -2147483647 -2147483647 -2147483647 -2147483647 -2147483647 -2147483647 -2147483647 -2147483647 -2147483647 -2147483647 -2147483647 -2147483647 -2147483647 -2147483647 -2147483647 -2147483647 -2147483647 -2147483647 -2147483647
26 26 25 24 23 23 23 22 22 21 21 21 21 21 20 20 20 20 20 20 20 20 21 21 21 21 21 21 20 21 21 21 20 20 20 19 19 18 18 17 17 18 18 18 17 17 18 -2147483647 -2147483647 -2147483647 -2147483647 -2147483647 -2147483647 -2147483647 -2147483647 -2147483647 -2147483647 -2147483647 -2147483647 -2147483647 -2147483647 -2147483647 -2147483647 -2147483647 -2147483647 -2147483647 -2147483647 -2147483647 -2147483647 -2147483647 -2147483647 -2147483647 -2147483647 -2147483647 -2147483647 -2147483647 -2147483647 -2147483647 -2147483647 -2147483647 -2147483647 -2147483647 -2147483647 -2147483647 -2147483647 -2147483647 -2147483647 -2147483647 -2147483647 -2147483647 -2147483647 -2147483647 -2147483647 -2147483647 -2147483647 -2147483647 -2147483647 -2147483647 -2147483647 -2147483647 -2147483647 -2147483647 -2147483647 -2147483647 -2147483647 -2147483647 -2147483647 -2147483647 -2147483647 -2147483647 -2147483647 -2147483647 -2147483647 -2147483647 -2147483647 -2147483647 -2147483647 -2147483647 -2147483647 -2147483647 -2147483647 -2147483647 -2147483647 -2147483647 -2147483647 -2147483647 -2147483647 -2147483647 -2147483647 -2147483647 -2147483647 -2147483647 -2147483647 -2147483647 -2147483647 -2147483647 -2147483647 -2147483647 -2147483647 -2147483647 -2147483647 -2147483647 -2147483647 -2147483647 -2147483647 -2147483647 -2147483647 -2147483647 -2147483647 -2147483647 -2147483647 -2147483647 -2147483647 -2147483647 -2147483647 -2147483647 -2147483647 -2147483647 -2147483647 -2147483647 -2147483647 -2147483647 -2147483647 -2147483647 -2147483647 -2147483647 -2147483647 -2147483647 -2147483647 -2147483647 -2147483647 -2147483647 -2147483647 -2147483647 -2147483647 -2147483647 -2147483647 -2147483647 -2147483647 -2147483647 -2147483647 -2147483647 -2147483647 -2147483647 -2147483647 -2147483647 -2147483647 -2147483647 -2147483647 -2147483647 -2147483647 -2147483647 -2147483647 -2147483647 -2147483647 -2147483647 -2147483647 -2147483647 -2147483647 -2147483647 -2147483647 -2147483647 -2147483647 -2147483647 -2147483647 -2147483647 -2147483647 -2147483647 -2147483647 -2147483647 -2147483647 -2147483647 -2147483647 -2147483647 -2147483647 -2147483647 -2147483647 -2147483647 -2147483647 -2147483647 -2147483647 -2147483647 -2147483647 -2147483647 -2147483647 -2147483647 -2147483647 -2147483647 -2147483647 -2147483647 -2147483647 -2147483647 -2147483647 -2147483647 -2147483647 -2147483647 -2147483647 -2147483647 -2147483647 -2147483647
27 26 26 25 25 24 23 22 22 22 21 21 21 21 21 20 21 20 21 21 21 21 20 20 21 21 20 20 20 20 20 20 20 20 19 19 19 18 18 18 17 16 17 18 18 18 17 -2147483647 -2147483647 -2147483647 -2147483647 -2147483647 -2147483647 -2147483647 -2147483647 -2147483647 -2147483647 -2147483647 -2147483647 -2147483647 -2147483647 -2147483647 -2147483647 -2147483647 -2147483647 -2147483647 -2147483647 -2147483647 -2147483647 -2147483647 -2147483647 -2147483647 -2147483647 -2147483647 -2147483647 -2147483647 -2147483647 -2147483647 -2147483647 -2147483647 -2147483647 -2147483647 -2147483647 -2147483647 -2147483647 -2147483647 -2147483647 -2147483647 -2147483647 -2147483647 -2147483647 -2147483647 -2147483647 -2147483647 -2147483647 -2147483647 -2147483647 -2147483647 -2147483647 -2147483647 -2147483647 -2147483647 -2147483647 -2147483647 -2147483647 -2147483647 -2147483647 -2147483647 -2147483647 -2147483647 -2147483647 -2147483647 -2147483647 -2147483647 -2147483647 -2147483647 -2147483647 -2147483647 -2147483647 -2147483647 -2147483647 -2147483647 -2147483647 -2147483647 -2147483647 -2147483647 -2147483647 -2147483647 -2147483647 -2147483647 -2147483647 -2147483647 -2147483647 -2147483647 -2147483647 -2147483647 -2147483647 -2147483647 -2147483647 -2147483647 -2147483647 -2147483647 -2147483647 -2147483647 -2147483647 -2147483647 -2147483647 -2147483647 -2147483647 -2147483647 -2147483647 -2147483647 -2147483647 -2147483647 -2147483647 -2147483647 -2147483647 -2147483647 -2147483647 -2147483647 -2147483647 -2147483647 -2147483647 -2147483647 -2147483647 -2147483647 -2147483647 -2147483647 -2147483647 -2147483647 -2147483647 -2147483647 -2147483647 -2147483647 -2147483647 -2147483647 -2147483647 -2147483647 -2147483647 -2147483647 -2147483647 -2147483647 -2147483647 -2147483647 -2147483647 -2147483647 -2147483647 -2147483647 -2147483647 -2147483647 -2147483647 -2147483647 -2147483647 -2147483647 -2147483647 -2147483647 -2147483647 -2147483647 -2147483647 -2147483647 -2147483647 -2147483647 -2147483647 -2147483647 -2147483647 -2147483647 -2147483647 -2147483647 -2147483647 -2147483647 -2147483647 -2147483647 -2147483647 -2147483647 -2147483647 -2147483647 -2147483647 -2147483647 -2147483647 -2147483647 -2147483647 -2147483647 -2147483647 -2147483647 -2147483647 -2147483647 -2147483647 -2147483647 -2147483647 -2147483647 -2147483647 -2147483647 -2147483647 -2147483647 -2147483647 -2147483647 -2147483647 -2147483647 -2147483647 -2147483647
27 27 27 25 25 24 24 23 23 23 22 22 21 21 21 21 21 21 21 21 21 20 21 21 21 20 20 20 20 20 20 20 20 20 20 19 19 19 19 17 17 17 18 18 18 18 -2147483647 -2147483647 -2147483647 -2147483647 -2147483647 -2147483647 -2147483647 -2147483647 -2147483647 -2147483647 -2147483647 -2147483647 -2147483647 -2147483647 -2147483647 -2147483647 -2147483647 -2147483647 -2147483647 -2147483647 -2147483647 -2147483647 -2147483647 -2147483647 -2147483647 -2147483647 -2147483647 -2147483647 -2147483647 -2147483647 -2147483647 -2147483647 -2147483647 -2147483647 -2147483647 -2147483647 -2147483647 -2147483647 -2147483647 -2147483647 -2147483647 -2147483647 -2147483647 -2147483647 -2147483647 -2147483647 -2147483647 -2147483647 -2147483647 -2147483647 -2147483647 -2147483647 -2147483647 -2147483647 -2147483647 -2147483647 -2147483647 -2147483647 -2147483647 -2147483647 -2147483647 -2147483647 -2147483647 -2147483647 -2147483647 -2147483647 -2147483647 -2147483647 -2147483647 -2147483647 -2147483647 -2147483647 -2147483647 -2147483647 -2147483647 -2147483647 -2147483647 -2147483647 -2147483647 -2147483647 -2147483647 -2147483647 -2147483647 -2147483647 -2147483647 -2147483647 -2147483647 -2147483647 -2147483647 -2147483647 -2147483647 -2147483647 -2147483647 -2147483647 -2147483647 -2147483647 -2147483647 -2147483647 -2147483647 -2147483647 -2147483647 -2147483647 -2147483647 -2147483647 -2147483647 -2147483647 -2147483647 -2147483647 -2147483647 -2147483647 -2147483647 -2147483647 -2147483647 -2147483647 -2147483647 -2147483647 -2147483647 -2147483647 -2147483647 -2147483647 -2147483647 -2147483647 -2147483647 -2147483647 -2147483647 -2147483647 -2147483647 -2147483647 -2147483647 -2147483647 -2147483647 -2147483647 -2147483647 -2147483647 -2147483647 -2147483647 -2147483647 -2147483647 -2147483647 -2147483647 -2147483647 -2147483647 -2147483647 -2147483647 -2147483647 -2147483647 -2147483647 -2147483647 -2147483647 -2147483647 -2147483647 -2147483647 -2147483647 -2147483647 -2147483647 -2147483647 -2147483647 -2147483647 -2147483647 -2147483647 -2147483647 -2147483647 -2147483647 -2147483647 -2147483647 -2147483647 -2147483647 -2147483647 -2147483647 -2147483647 -2147483647 -2147483647 -2147483647 -2147483647 -2147483647 -2147483647 -2147483647 -2147483647 -2147483647 -2147483647 -2147483647 -2147483647 -2147483647 -2147483647 -2147483647 -2147483647 -2147483647 -2147483647 -2147483647 -2147483647 -2147483647 -2147483647 -2147483647 -2147483647
28 27 27 26 26 26 25 24 23 23 23 22 21 21 20 21 21 21 21 22 21 21 -2147483647 -2147483647 -2147483647 -2147483647 22 21 21 20 20 20 20 20 21 -2147483647 -2147483647 -2147483647 20 19 18 18 18 19 -2147483647 -2147483647 -2147483647 -2147483647 -2147483647 -2147483647 -2147483647 -2147483647 -2147483647 -2147483647 -2147483647 -2147483647 -2147483647 -2147483647 -2147483647 -2147483647 -2147483647 -2147483647 -2147483647 -2147483647 -2147483647 -2147483647 -2147483647 -2147483647 -2147483647 -2147483647 -2147483647 -2147483647 -2147483647 -2147483647 -2147483647 -2147483647 -2147483647 -2147483647 -2147483647 -2147483647 -2147483647 -2147483647 -2147483647 -2147483647 -2147483647 -2147483647 -2147483647 -2147483647 -2147483647 -2147483647 -2147483647 -2147483647 -2147483647 -2147483647 -2147483647 -2147483647 -2147483647 -2147483647 -2147483647 -2147483647 -2147483647 -2147483647 -2147483647 -2147483647 -2147483647 -2147483647 -2147483647 -2147483647 -2147483647 -2147483647 -2147483647 -2147483647 -2147483647 -2147483647 -2147483647 -2147483647 -2147483647 -2147483647 -2147483647 -2147483647 -2147483647 -2147483647 -2147483647 -2147483647 -2147483647 -2147483647 -2147483647 -2147483647 -2147483647 -2147483647 -2147483647 -2147483647 -2147483647 -2147483647 -2147483647 -2147483647 -2147483647 -2147483647 -2147483647 -2147483647 -2147483647 -2147483647 -2147483647 -2147483647 -2147483647 -2147483647 -2147483647 -2147483647 -2147483647 -2147483647 -2147483647 -2147483647 -2147483647 -2147483647 -2147483647 -2147483647 -2147483647 -2147483647 -2147483647 -2147483647 -2147483647 -2147483647 -2147483647 -2147483647 -2147483647 -2147483647 -2147483647 -2147483647 -2147483647 -2147483647 -2147483647 -2147483647 -2147483647 -2147483647 -2147483647 -2147483647 -2147483647 -2147483647 -2147483647 -2147483647 -2147483647 -2147483647 -2147483647 -2147483647 -2147483647 -2147483647 -2147483647 -2147483647 -2147483647 -2147483647 -2147483647 -2147483647 -2147483647 -2147483647 -2147483647 -2147483647 -2147483647 -2147483647 -2147483647 -2147483647 -2147483647 -2147483647 -2147483647 -2147483647 -2147483647 -2147483647 -2147483647 -2147483647 -2147483647 -2147483647 -2147483647 -2147483647 -2147483647 -2147483647 -2147483647 -2147483647 -2147483647 -2147483647 -2147483647 -2147483647 -2147483647 -2147483647 -2147483647 -2147483647 -2147483647 -2147483647 -2147483647 -2147483647 -2147483647 -2147483647 -2147483647 -2147483647 -2147483647 -2147483647 -2147483647 -2147483647 -2147483647 -2147483647 -2147483647 -2147483647
30 29 28 27 26 25 25 25 24 24 24 23 22 22 21 21 21 21 21 21 21 -2147483647 -2147483647 -2147483647 -2147483647 -2147483647 -2147483647 -2147483647 -2147483647 21 21 20 21 -2147483647 -2147483647 -2147483647 -2147483647 -2147483647 -2147483647 -2147483647 -2147483647 -2147483647 -2147483647 -2147483647 -2147483647 -2147483647 -2147483647 -2147483647 -2147483647 -2147483647 -2147483647 -2147483647 -2147483647 -2147483647 -2147483647 -2147483647 -2147483647 -2147483647 -2147483647 -2147483647 -2147483647 -2147483647 -2147483647 -2147483647 -2147483647 -2147483647 -2147483647 -2147483647 -2147483647 -2147483647 -2147483647 -2147483647 -2147483647 -2147483647 -2147483647 -2147483647 -2147483647 -2147483647 -2147483647 -2147483647 -2147483647 -2147483647 -2147483647 -2147483647 -2147483647 -2147483647 -2147483647 -2147483647 -2147483647 -2147483647 -2147483647 -2147483647 -2147483647 -2147483647 -2147483647 -2147483647 -2147483647 -2147483647 -2147483647 -2147483647 -2147483647 -2147483647 -2147483647 -2147483647 -2147483647 -2147483647 -2147483647 -2147483647 -2147483647 -2147483647 -2147483647 -2147483647 -2147483647 -2147483647 -2147483647 -2147483647 -2147483647 -2147483647 -2147483647 -2147483647 -2147483647 -2147483647 -2147483647 -2147483647 -2147483647 -2147483647 -2147483647 -2147483647 -2147483647 -2147483647 -2147483647 -2147483647 -2147483647 -2147483647 -2147483647 -2147483647 -2147483647 -2147483647 -2147483647 -2147483647 -2147483647 -2147483647 -2147483647 -2147483647 -2147483647 -2147483647 -2147483647 -2147483647 -2147483647 -2147483647 -2147483647 -2147483647 -2147483647 -2147483647 -2147483647 -2147483647 -2147483647 -2147483647 -2147483647 -2147483647 -2147483647 -2147483647 -2147483647 -2147483647 -2147483647 -2147483647 -2147483647 -2147483647 -2147483647 -2147483647 -2147483647 -2147483647 -2147483647 -2147483647 -2147483647 -2147483647 -2147483647 -2147483647 -2147483647 -2147483647 -2147483647 -2147483647 -2147483647 -2147483647 -2147483647 -2147483647 -2147483647 -2147483647 -2147483647 -2147483647 -2147483647 -2147483647 -2147483647 -2147483647 -2147483647 -2147483647 -2147483647 -2147483647 -2147483647 -2147483647 -2147483647 -2147483647 -2147483647 -2147483647 -2147483647 -2147483647 -2147483647 -2147483647 -2147483647 -2147483647 -2147483647 -2147483647 -2147483647 -2147483647 -2147483647 -2147483647 -2147483647 -2147483647 -2147483647 -2147483647 -2147483647 -2147483647 -2147483647 -2147483647 -2147483647 -2147483647 -2147483647 -2147483647 -2147483647 -2147483647 -2147483647 -2147483647 -2147483647 -2147483647 -2147483647 -2147483647 -2147483647 -2147483647 -2147483647 -2147483647
31 30 28 28 27 27 26 26 25 25 24 24 23 22 -2147483647 -2147483647 -2147483647 -2147483647 22 22 21 -2147483647 -2147483647 -2147483647 -2147483647 -2147483647 -2147483647 -2147483647 -2147483647 -2147483647 -2147483647 -2147483647 -2147483647 -2147483647 -2147483647 -2147483647 -2147483647 -2147483647 -2147483647 -2147483647 -2147483647 -2147483647 -2147483647 -2147483647 -2147483647 -2147483647 -2147483647 -2147483647 -2147483647 -2147483647 -2147483647 -2147483647 -2147483647 -2147483647 -2147483647 -2147483647 -2147483647 -2147483647 -2147483647 -2147483647 -2147483647 -2147483647 -2147483647 -2147483647 -2147483647 -2147483647 -2147483647 -2147483647 -2147483647 -2147483647 -2147483647 -2147483647 -2147483647 -2147483647 -2147483647 -2147483647 -2147483647 -2147483647 -2147483647 -2147483647 -2147483647 -2147483647 -2147483647 -2147483647 -2147483647 -2147483647 -2147483647 -2147483647 -2147483647 -2147483647 -2147483647 -2147483647 -2147483647 -2147483647 -2147483647 -2147483647 -2147483647 -2147483647 -2147483647 -2147483647 -2147483647 -2147483647 -2147483647 -2147483647 -2147483647 -2147483647 -2147483647 -2147483647 -2147483647 -2147483647 -2147483647 -2147483647 -2147483647 -2147483647 -2147483647 -2147483647 -2147483647 -2147483647 -2147483647 -2147483647 -2147483647 -2147483647 -2147483647 -2147483647 -2147483647 -2147483647 -2147483647 -2147483647 -2147483647 -2147483647 -2147483647 -2147483647 -2147483647 -2147483647 -2147483647 -2147483647 -2147483647 -2147483647 -2147483647 -2147483647 -2147483647 -2147483647 -2147483647 -2147483647 -2147483647 -2147483647 -2147483647 -2147483647 -2147483647 -2147483647 -2147483647 -2147483647 -2147483647 -2147483647 -2147483647 -2147483647 -2147483647 -2147483647 -2147483647 -2147483647 -2147483647 -2147483647 -2147483647 -2147483647 -2147483647 -2147483647 -2147483647 -2147483647 -2147483647 -2147483647 -2147483647 -2147483647 -2147483647 -2147483647 -2147483647 -2147483647 -2147483647 -2147483647 -2147483647 -2147483647 -2147483647 -2147483647 -2147483647 -2147483647 -2147483647 -2147483647 -2147483647 -2147483647 -2147483647 -2147483647 -2147483647 -2147483647 -2147483647 -2147483647 -2147483647 -2147483647 -2147483647 -2147483647 -2147483647 -2147483647 -2147483647 -2147483647 -2147483647 -2147483647 -2147483647 -2147483647 -2147483647 -2147483647 -2147483647 -2147483647 -2147483647 -2147483647 -2147483647 -2147483647 -2147483647 -2147483647 -2147483647 -2147483647 -2147483647 -2147483647 -2147483647 -2147483647 -2147483647 -2147483647 -2147483647 -2147483647 -2147483647 -2147483647 -2147483647 -2147483647 -2147483647 -2147483647 -2147483647 -2147483647 -2147483647 -2147483647 -2147483647 -2147483647 -2147483647 -2147483647
31 31 30 29 28 27 27 27 27 25 25 -2147483647 -2147483647 -2147483647 -2147483647 -2147483647 -2147483647 -2147483647 -2147483647 -2147483647 -2147483647 -2147483647 -2147483647 -2147483647 -2147483647 -2147483647 -2147483647 -2147483647 -2147483647 -2147483647 -2147483647 -2147483647 -2147483647 -2147483647 -2147483647 -2147483647 -2147483647 -2147483647 -2147483647 -2147483647 -2147483647 -2147483647 -2147483647 -2147483647 -2147483647 -2147483647 -2147483647 -2147483647 -2147483647 -2147483647 -2147483647 -2147483647 -2147483647 -2147483647 -2147483647 -2147483647 -2147483647 -2147483647 -2147483647 -2147483647 -2147483647 -2147483647 -2147483647 -2147483647 -2147483647 -2147483647 -2147483647 -2147483647 -2147483647 -2147483647 -2147483647 -2147483647 -2147483647 -2147483647 -2147483647 -2147483647 -2147483647 -2147483647 -2147483647 -2147483647 -2147483647 -2147483647 -2147483647 -2147483647 -2147483647 -2147483647 -2147483647 -2147483647 -2147483647 -2147483647 -2147483647 -2147483647 -2147483647 -2147483647 -2147483647 -2147483647 -2147483647 -2147483647 -2147483647 -2147483647 -2147483647 -2147483647 -2147483647 -2147483647 -2147483647 -2147483647 -2147483647 -2147483647 -2147483647 -2147483647 -2147483647 -2147483647 -2147483647 -2147483647 -2147483647 -2147483647 -2147483647 -2147483647 -2147483647 -2147483647 -2147483647 -2147483647 -2147483647 -2147483647 -2147483647 -2147483647 -2147483647 -2147483647 -2147483647 -2147483647 -2147483647 -2147483647 -2147483647 -2147483647 -2147483647 -2147483647 -2147483647 -2147483647 -2147483647 -2147483647 -2147483647 -2147483647 -2147483647 -2147483647 -2147483647 -2147483647 -2147483647 -2147483647 -2147483647 -2147483647 -2147483647 -2147483647 -2147483647 -2147483647 -2147483647 -2147483647 -2147483647 -2147483647 -2147483647 -2147483647 -2147483647 -2147483647 -2147483647 -2147483647 -2147483647 -2147483647 -2147483647 -2147483647 -2147483647 -2147483647 -2147483647 -2147483647 -2147483647 -2147483647 -2147483647 -2147483647 -2147483647 -2147483647 -2147483647 -2147483647 -2147483647 -2147483647 -2147483647 -2147483647 -2147483647 -2147483647 -2147483647 -2147483647 -2147483647 -2147483647 -2147483647 -2147483647 -2147483647 -2147483647 -2147483647 -2147483647 -2147483647 -2147483647 -2147483647 -2147483647 -2147483647 -2147483647 -2147483647 -2147483647 -2147483647 -2147483647 -2147483647 -2147483647 -2147483647 -2147483647 -2147483647 -2147483647 -2147483647 -2147483647 -2147483647 -2147483647 -2147483647 -2147483647 -2147483647 -2147483647 -2147483647 -2147483647 -2147483647 -2147483647 -2147483647 -2147483647 -2147483647 -2147483647 -2147483647 -2147483647 -2147483647 -2147483647 -2147483647 -2147483647 -2147483647 -2147483647 -2147483647 -2147483647 -2147483647 -2147483647
32 32 30 30 29 29 28 27 27 26 -2147483647 -2147483647 -2147483647 -2147483647 -2147483647 -2147483647 -2147483647 -2147483647 -2147483647 -2147483647 -2147483647 -2147483647 -2147483647 -2147483647 -2147483647 -2147483647 -2147483647 -2147483647 -2147483647 -2147483647 -2147483647 -2147483647 -2147483647 -2147483647 -2147483647 -2147483647 -2147483647 -2147483647 -2147483647 -2147483647 -2147483647 -2147483647 -2147483647 -2147483647 -2147483647 -2147483647 -2147483647 -2147483647 -2147483647 -2147483647 -2147483647 -2147483647 -2147483647 -2147483647 -2147483647 -2147483647 -2147483647 -2147483647 -2147483647 -2147483647 -2147483647 -2147483647 -2147483647 -2147483647 -2147483647 -2147483647 -2147483647 -2147483647 -2147483647 -2147483647 -2147483647 -2147483647 -2147483647 -2147483647 -2147483647 -2147483647 -2147483647 -2147483647 -2147483647 -2147483647 -2147483647 -2147483647 -2147483647 -2147483647 -2147483647 -2147483647 -2147483647 -2147483647 -2147483647 -2147483647 -2147483647 -2147483647 -2147483647 -2147483647 -2147483647 -2147483647 -2147483647 -2147483647 -2147483647 -2147483647 -2147483647 -2147483647 -2147483647 -2147483647 -2147483647 -2147483647 -2147483647 -2147483647 -2147483647 -2147483647 -2147483647 -2147483647 -2147483647 -2147483647 -2147483647 -2147483647 -2147483647 -2147483647 -2147483647 -2147483647 -2147483647 -2147483647 -2147483647 -2147483647 -2147483647 -2147483647 -2147483647 -2147483647 -2147483647 -2147483647 -2147483647 -2147483647 -2147483647 -2147483647 -2147483647 -2147483647 -2147483647 -2147483647 -2147483647 -2147483647 -2147483647 -2147483647 -2147483647 -2147483647 -2147483647 -2147483647 -2147483647 -2147483647 -2147483647 -2147483647 -2147483647 -2147483647 -2147483647 -2147483647 -2147483647 -2147483647 -2147483647 -2147483647 -2147483647 -2147483647 -2147483647 -2147483647 -2147483647 -2147483647 -2147483647 -2147483647 -2147483647 -2147483647 -2147483647 -2147483647 -2147483647 -2147483647 -2147483647 -2147483647 -2147483647 -2147483647 -2147483647 -2147483647 -2147483647 -2147483647 -2147483647 -2147483647 -2147483647 -2147483647 -2147483647 -2147483647 -2147483647 -2147483647 -2147483647 -2147483647 -2147483647 -2147483647 -2147483647 -2147483647 -2147483647 -2147483647 -2147483647 -2147483647 -2147483647 -2147483647 -2147483647 -2147483647 -2147483647 -2147483647 -2147483647 -2147483647 -2147483647 -2147483647 -2147483647 -2147483647 -2147483647 -2147483647 -2147483647 -2147483647 -2147483647 -2147483647 -2147483647 -2147483647 -2147483647 -2147483647 -2147483647 -2147483647 -2147483647 -2147483647 -2147483647 -2147483647 -2147483647 -2147483647 -2147483647 -2147483647 -2147483647 -2147483647 -2147483647 -2147483647 -2147483647 -2147483647 -2147483647 -2147483647 -2147483647 -2147483647
34 32 32 32 30 31 29 29 28 -2147483647 -2147483647 -2147483647 -2147483647 -2147483647 -2147483647 -2147483647 -2147483647 -2147483647 -2147483647 -2147483647 -2147483647 -2147483647 -2147483647 -2147483647 -2147483647 -2147483647 -2147483647 -2147483647 -2147483647 -2147483647 -2147483647 -2147483647 -2147483647 -2147483647 -2147483647 -2147483647 -2147483647 -2147483647 -2147483647 -2147483647 -2147483647 -2147483647 -2147483647 -2147483647 -2147483647 -2147483647 -2147483647 -2147483647 -2147483647 -2147483647 -2147483647 -2147483647 -2147483647 -2147483647 -2147483647 -2147483647 -2147483647 -2147483647 -2147483647 -2147483647 -2147483647 -2147483647 -2147483647 -2147483647 -2147483647 -2147483647 -2147483647 -2147483647 -2147483647 -2147483647 -2147483647 -2147483647 -2147483647 -2147483647 -2147483647 -2147483647 -2147483647 -2147483647 -2147483647 -2147483647 -2147483647 -2147483647 -2147483647 -2147483647 -2147483647 -2147483647 -2147483647 -2147483647 -2147483647 -2147483647 -2147483647 -2147483647 -2147483647 -2147483647 -2147483647 -2147483647 -2147483647 -2147483647 -2147483647 -2147483647 -2147483647 -2147483647 -2147483647 -2147483647 -2147483647 -2147483647 -2147483647 -2147483647 -2147483647 -2147483647 -2147483647 -2147483647 -2147483647 -2147483647 -2147483647 -2147483647 -2147483647 -2147483647 -2147483647 -2147483647 -2147483647 -2147483647 -2147483647 -2147483647 -2147483647 -2147483647 -2147483647 -2147483647 -2147483647 -2147483647 -2147483647 -2147483647 -2147483647 -2147483647 -2147483647 -2147483647 -2147483647 -2147483647 -2147483647 -2147483647 -2147483647 -2147483647 -2147483647 -2147483647 -2147483647 -2147483647 -2147483647 -2147483647 -2147483647 -2147483647 -2147483647 -2147483647 -2147483647 -2147483647 -2147483647 -2147483647 -2147483647 -2147483647 -2147483647 -2147483647 -2147483647 -2147483647 -2147483647 -2147483647 -2147483647 -2147483647 -2147483647 -2147483647 -2147483647 -2147483647 -2147483647 -2147483647 -2147483647 -2147483647 -2147483647 -2147483647 -2147483647 -2147483647 -2147483647 -2147483647 -2147483647 -2147483647 -2147483647 -2147483647 -2147483647 -2147483647 -2147483647 -2147483647 -2147483647 -2147483647 -2147483647 -2147483647 -2147483647 -2147483647 -2147483647 -2147483647 -2147483647 -2147483647 -2147483647 -2147483647 -2147483647 -2147483647 -2147483647 -2147483647 -2147483647 -2147483647 -2147483647 -2147483647 -2147483647 -2147483647 -2147483647 -2147483647 -2147483647 -2147483647 -2147483647 -2147483647 -2147483647 -2147483647 -2147483647 -2147483647 -2147483647 -2147483647 -2147483647 -2147483647 -2147483647 -2147483647 -2147483647 -2147483647 -2147483647 -2147483647 -2147483647 -2147483647 -2147483647 -2147483647 -2147483647 -2147483647 -2147483647 -2147483647 -2147483647 -2147483647
34 34 33 32 32 31 30 -2147483647 -2147483647 -2147483647 -2147483647 -2147483647 -2147483647 -2147483647 -2147483647 -2147483647 -2147483647 -2147483647 -2147483647 -2147483647 -2147483647 -2147483647 -2147483647 -2147483647 -2147483647 -2147483647 -2147483647 -2147483647 -2147483647 -2147483647 -2147483647 -2147483647 -2147483647 -2147483647 -2147483647 -2147483647 -2147483647 -2147483647 -2147483647 -2147483647 -2147483647 -2147483647 -2147483647 -2147483647 -2147483647 -2147483647 -2147483647 -2147483647 -2147483647 -2147483647 -2147483647 -2147483647 -2147483647 -2147483647 -2147483647 -2147483647 -2147483647 -2147483647 -2147483647 -2147483647 -2147483647 -2147483647 -2147483647 -2147483647 -2147483647 -2147483647 -2147483647 -2147483647 -2147483647 -2147483647 -2147483647 -2147483647 -2147483647 -2147483647 -2147483647 -2147483647 -2147483647 -2147483647 -2147483647 -2147483647 -2147483647 -2147483647 -2147483647 -2147483647 -2147483647 -2147483647 -2147483647 -2147483647 -2147483647 -2147483647 -2147483647 -2147483647 -2147483647 -2147483647 -2147483647 -2147483647 -2147483647 -2147483647 -2147483647 -2147483647 -2147483647 -2147483647 -2147483647 -2147483647 -2147483647 -2147483647 -2147483647 -2147483647 -2147483647 -2147483647 -2147483647 -2147483647 -2147483647 -2147483647 -2147483647 -2147483647 -2147483647 -2147483647 -2147483647 -2147483647 -2147483647 -2147483647 -2147483647 -2147483647 -2147483647 -2147483647 -2147483647 -2147483647 -2147483647 -2147483647 -2147483647 -2147483647 -2147483647 -2147483647 -2147483647 -2147483647 -2147483647 -2147483647 -2147483647 -2147483647 -2147483647 -2147483647 -2147483647 -2147483647 -2147483647 -2147483647 -2147483647 -2147483647 -2147483647 -2147483647 -2147483647 -2147483647 -2147483647 -2147483647 -2147483647 -2147483647 -2147483647 -2147483647 -2147483647 -2147483647 -2147483647 -2147483647 -2147483647 -2147483647 -2147483647 -2147483647 -2147483647 -2147483647 -2147483647 -2147483647 -2147483647 -2147483647 -2147483647 -2147483647 -2147483647 -2147483647 -2147483647 -2147483647 -2147483647 -2147483647 -2147483647 -2147483647 -2147483647 -2147483647 -2147483647 -2147483647 -2147483647 -2147483647 -2147483647 -2147483647 -2147483647 -2147483647 -2147483647 -2147483647 -2147483647 -2147483647 -2147483647 -2147483647 -2147483647 -2147483647 -2147483647 -2147483647 -2147483647 -2147483647 -2147483647 -2147483647 -2147483647 -2147483647 -2147483647 -2147483647 -2147483647 -2147483647 -2147483647 -2147483647 -2147483647 -2147483647 -2147483647 -2147483647 -2147483647 -2147483647 -2147483647 -2147483647 -2147483647 -2147483647 -2147483647 -2147483647 -2147483647 -2147483647 -2147483647 -2147483647 -2147483647 -2147483647 -2147483647 -2147483647 -2147483647 -2147483647 -2147483647 -2147483647 -2147483647 -2147483647
36 34 34 34 32 32 -2147483647 -2147483647 -2147483647 -2147483647 -2147483647 -2147483647 -2147483647 -2147483647 -2147483647 -2147483647 -2147483647 -2147483647 -2147483647 -2147483647 -2147483647 -2147483647 -2147483647 -2147483647 -2147483647 -2147483647 -2147483647 -2147483647 -2147483647 -2147483647 -2147483647 -2147483647 -2147483647 -2147483647 -2147483647 -2147483647 -2147483647 -2147483647 -2147483647 -2147483647 -2147483647 -2147483647 -2147483647 -2147483647 -2147483647 -2147483647 -2147483647 -2147483647 -2147483647 -2147483647 -2147483647 -2147483647 -2147483647 -2147483647 -2147483647 -2147483647 -2147483647 -2147483647 -2147483647 -2147483647 -2147483647 -2147483647 -2147483647 -2147483647 -2147483647 -2147483647 -2147483647 -2147483647 -2147483647 -2147483647 -2147483647 -2147483647 -2147483647 -2147483647 -2147483647 -2147483647 -2147483647 -2147483647 -2147483647 -2147483647 -2147483647 -2147483647 -2147483647 -2147483647 -2147483647 -2147483647 -2147483647 -2147483647 -2147483647 -2147483647 -2147483647 -2147483647 -2147483647 -2147483647 -2147483647 -2147483647 -2147483647 -2147483647 -2147483647 -2147483647 -2147483647 -2147483647 -2147483647 -2147483647 -2147483647 -2147483647 -2147483647 -2147483647 -2147483647 -2147483647 -2147483647 -2147483647 -2147483647 -2147483647 -2147483647 -2147483647 -2147483647 -2147483647 -2147483647 -2147483647 -2147483647 -2147483647 -2147483647 -2147483647 -2147483647 -2147483647 -2147483647 -2147483647 -2147483647 -2147483647 -2147483647 -2147483647 -2147483647 -2147483647 -2147483647 -2147483647 -2147483647 -2147483647 -2147483647 -2147483647 -2147483647 -2147483647 -2147483647 -2147483647 -2147483647 -2147483647 -2147483647 -2147483647 -2147483647 -2147483647 -2147483647 -2147483647 -2147483647 -2147483647 -2147483647 -2147483647 -2147483647 -2147483647 -2147483647 -2147483647 -2147483647 -2147483647 -2147483647 -2147483647 -2147483647 -2147483647 -2147483647 -2147483647 -2147483647 -2147483647 -2147483647 -2147483647 -2147483647 -2147483647 -2147483647 -2147483647 -2147483647 -2147483647 -2147483647 -2147483647 -2147483647 -2147483647 -2147483647 -2147483647 -2147483647 -2147483647 -2147483647 -2147483647 -2147483647 -2147483647 -2147483647 -2147483647 -2147483647 -2147483647 -2147483647 -2147483647 -2147483647 -2147483647 -2147483647 -2147483647 -2147483647 -2147483647 -2147483647 -2147483647 -2147483647 -2147483647 -2147483647 -2147483647 -2147483647 -2147483647 -2147483647 -2147483647 -2147483647 -2147483647 -2147483647 -2147483647 -2147483647 -2147483647 -2147483647 -2147483647 -2147483647 -2147483647 -2147483647 -2147483647 -2147483647 -2147483647 -2147483647 -2147483647 -2147483647 -2147483647 -2147483647 -2147483647 -2147483647 -2147483647 -2147483647 -2147483647 -2147483647 -2147483647 -2147483647 -2147483647
37 36 35 34 -2147483647 -2147483647 -2147483647 -2147483647 -2147483647 -2147483647 -2147483647 -2147483647 -2147483647 -2147483647 -2147483647 -2147483647 -2147483647 -2147483647 -2147483647 -2147483647 -2147483647 -2147483647 -2147483647 -2147483647 -2147483647 -2147483647 -2147483647 -2147483647 -2147483647 -2147483647 -2147483647 -2147483647 -2147483647 -2147483647 -2147483647 -2147483647 -2147483647 -2147483647 -2147483647 -2147483647 -2147483647 -2147483647 -2147483647 -2147483647 -2147483647 -2147483647 -2147483647 -2147483647 -2147483647 -2147483647 -2147483647 -2147483647 -2147483647 -2147483647 -2147483647 -2147483647 -2147483647 -2147483647 -2147483647 -2147483647 -2147483647 -2147483647 -2147483647 -2147483647 -2147483647 -2147483647 -2147483647 -2147483647 -2147483647 -2147483647 -2147483647 -2147483647 -2147483647 -2147483647 -2147483647 -2147483647 -2147483647 -2147483647 -2147483647 -2147483647 -2147483647 -2147483647 -2147483647 -2147483647 -2147483647 -2147483647 -2147483647 -2147483647 -2147483647 -2147483647 -2147483647 -2147483647 -2147483647 -2147483647 -2147483647 -2147483647 -2147483647 -2147483647 -2147483647 -2147483647 -2147483647 -2147483647 -2147483647 -2147483647 -2147483647 -2147483647 -2147483647 -2147483647 -2147483647 -2147483647 -2147483647 -2147483647 -2147483647 -2147483647 -2147483647 -2147483647 -2147483647 -2147483647 -2147483647 -2147483647 -2147483647 -2147483647 -2147483647 -2147483647 -2147483647 -2147483647 -2147483647 -2147483647 -2147483647 -2147483647 -2147483647 -2147483647 -2147483647 -2147483647 -2147483647 -2147483647 -2147483647 -2147483647 -2147483647 -2147483647 -2147483647 -2147483647 -2147483647 -2147483647 -2147483647 -2147483647 -2147483647 -2147483647 -2147483647 -2147483647 -2147483647 -2147483647 -2147483647 -2147483647 -2147483647 -2147483647 -2147483647 -2147483647 -2147483647 -2147483647 -2147483647 -2147483647 -2147483647 -2147483647 -2147483647 -2147483647 -2147483647 -2147483647 -2147483647 -2147483647 -2147483647 -2147483647 -2147483647 -2147483647 -2147483647 -2147483647 -2147483647 -2147483647 -2147483647 -2147483647 -2147483647 -2147483647 -2147483647 -2147483647 -2147483647 -2147483647 -2147483647 -2147483647 -2147483647 -2147483647 -2147483647 -2147483647 -2147483647 -2147483647 -2147483647 -2147483647 -2147483647 -2147483647 -2147483647 -2147483647 -2147483647 -2147483647 -2147483647 -2147483647 -2147483647 -2147483647 -2147483647 -2147483647 -2147483647 -2147483647 -2147483647 -2147483647 -2147483647 -2147483647 -2147483647 -2147483647 -2147483647 -2147483647 -2147483647 -2147483647 -2147483647 -2147483647 -2147483647 -2147483647 -2147483647 -2147483647 -2147483647 -2147483647 -2147483647 -2147483647 -2147483647 -2147483647 -2147483647 -2147483647 -2147483647 -2147483647 -2147483647 -2147483647 -2147483647 -2147483647
39 37 -2147483647 -2147483647 -2147483647 -2147483647 -2147483647 -2147483647 -2147483647 -2147483647 -2147483647 -2147483647 -2147483647 -2147483647 -2147483647 -2147483647 -2147483647 -2147483647 -2147483647 -2147483647 -2147483647 -2147483647 -2147483647 -2147483647 -2147483647 -2147483647 -2147483647 -2147483647 -2147483647 -2147483647 -2147483647 -2147483647 -2147483647 -2147483647 -2147483647 -2147483647 -2147483647 -2147483647 -2147483647 -2147483647 -2147483647 -2147483647 -2147483647 -2147483647 -2147483647 -2147483647 -2147483647 -2147483647 -2147483647 -2147483647 -2147483647 -2147483647 -2147483647 -2147483647 -2147483647 -2147483647 -2147483647 -2147483647 -2147483647 -2147483647 -2147483647 -2147483647 -2147483647 -2147483647 -2147483647 -2147483647 -2147483647 -2147483647 -2147483647 -2147483647 -2147483647 -2147483647 -2147483647 -2147483647 -2147483647 -2147483647 -2147483647 -2147483647 -2147483647 -2147483647 -2147483647 -2147483647 -2147483647 -2147483647 -2147483647 -2147483647 -2147483647 -2147483647 -2147483647 -2147483647 -2147483647 -2147483647 -2147483647 -2147483647 -2147483647 -2147483647 -2147483647 -2147483647 -2147483647 -2147483647 -2147483647 -2147483647 -2147483647 -2147483647 -2147483647 -2147483647 -2147483647 -2147483647 -2147483647 -2147483647 -2147483647 -2147483647 -2147483647 -2147483647 -2147483647 -2147483647 -2147483647 -2147483647 -2147483647 -2147483647 -2147483647 -2147483647 -2147483647 -2147483647 -2147483647 -2147483647 -2147483647 -2147483647 -2147483647 -2147483647 -2147483647 -2147483647 -2147483647 -2147483647 -2147483647 -2147483647 -2147483647 -2147483647 -2147483647 -2147483647 -2147483647 -2147483647 -2147483647 -2147483647 -2147483647 -2147483647 -2147483647 -2147483647 -2147483647 -2147483647 -2147483647 -2147483647 -2147483647 -2147483647 -2147483647 -2147483647 -2147483647 -2147483647 -2147483647 -2147483647 -2147483647 -2147483647 -2147483647 -2147483647 -2147483647 -2147483647 -2147483647 -2147483647 -2147483647 -2147483647 -2147483647 -2147483647 -2147483647 -2147483647 -2147483647 -2147483647 -2147483647 -2147483647 -2147483647 -2147483647 -2147483647 -2147483647 -2147483647 -2147483647 -2147483647 -2147483647 -2147483647 -2147483647 -2147483647 -2147483647 -2147483647 -2147483647 -2147483647 -2147483647 -2147483647 -2147483647 -2147483647 -2147483647 -2147483647 -2147483647 -2147483647 -2147483647 -2147483647 -2147483647 -2147483647 -2147483647 -2147483647 -2147483647 -2147483647 -2147483647 -2147483647 -2147483647 -2147483647 -2147483647 -2147483647 -2147483647 -2147483647 -2147483647 -2147483647 -2147483647 -2147483647 -2147483647 -2147483647 -2147483647 -2147483647 -2147483647 -2147483647 -2147483647 -2147483647 -2147483647 -2147483647 -2147483647 -2147483647 -2147483647 -2147483647 -2147483647 -2147483647 -2147483647 -2147483647 -2147483647
41 40 -2147483647 -2147483647 -2147483647 -2147483647 -2147483647 -2147483647 -2147483647 -2147483647 -2147483647 -2147483647 -2147483647 -2147483647 -2147483647 -2147483647 -2147483647 -2147483647 -2147483647 -2147483647 -2147483647 -2147483647 -2147483647 -2147483647 -2147483647 -2147483647 -2147483647 -2147483647 -2147483647 -2147483647 -2147483647 -2147483647 -2147483647 -2147483647 -2147483647 -2147483647 -2147483647 -2147483647 -2147483647 -2147483647 -2147483647 -2147483647 -2147483647 -2147483647 -2147483647 -2147483647 -2147483647 -2147483647 -2147483647 -2147483647 -2147483647 -2147483647 -2147483647 -2147483647 -2147483647 -2147483647 -2147483647 -2147483647 -2147483647 -2147483647 -2147483647 -2147483647 -2147483647 -2147483647 -2147483647 -2147483647 -2147483647 -2147483647 -2147483647 -2147483647 -2147483647 -2147483647 -2147483647 -2147483647 -2147483647 -2147483647 -2147483647 -2147483647 -2147483647 -2147483647 -2147483647 -2147483647 -2147483647 -2147483647 -2147483647 -2147483647 -2147483647 -2147483647 -2147483647 -2147483647 -2147483647 -2147483647 -2147483647 -2147483647 -2147483647 -2147483647 -2147483647 -2147483647 -2147483647 -2147483647 -2147483647 -2147483647 -2147483647 -2147483647 -2147483647 -2147483647 -2147483647 -2147483647 -2147483647 -2147483647 -2147483647 -2147483647 -2147483647 -2147483647 -2147483647 -2147483647 -2147483647 -2147483647 -2147483647 -2147483647 -2147483647 -2147483647 -2147483647 -2147483647 -2147483647 -2147483647 -2147483647 -2147483647 -2147483647 -2147483647 -2147483647 -2147483647 -2147483647 -2147483647 -2147483647 -2147483647 -2147483647 -2147483647 -2147483647 -2147483647 -2147483647 -2147483647 -2147483647 -2147483647 -2147483647 -2147483647 -2147483647 -2147483647 -2147483647 -2147483647 -2147483647 -2147483647 -2147483647 -2147483647 -2147483647 -2147483647 -2147483647 -2147483647 -2147483647 -2147483647 -2147483647 -2147483647 -2147483647 -2147483647 -2147483647 -2147483647 -2147483647 -2147483647 -2147483647 -2147483647 -2147483647 -2147483647 -2147483647 -2147483647 -2147483647 -2147483647 -2147483647 -2147483647 -2147483647 -2147483647 -2147483647 -2147483647 -2147483647 -2147483647 -2147483647 -2147483647 -2147483647 -2147483647 -2147483647 -2147483647 -2147483647 -2147483647 -2147483647 -2147483647 -2147483647 -2147483647 -2147483647 -2147483647 -2147483647 -2147483647 -2147483647 -2147483647 -2147483647 -2147483647 -2147483647 -2147483647 -2147483647 -2147483647 -2147483647 -2147483647 -2147483647 -2147483647 -2147483647 -2147483647 -2147483647 -2147483647 -2147483647 -2147483647 -2147483647 -2147483647 -2147483647 -2147483647 -2147483647 -2147483647 -2147483647 -2147483647 -2147483647 -2147483647 -2147483647 -2147483647 -2147483647 -2147483647 -2147483647 -2147483647 -2147483647 -2147483647 -2147483647 -2147483647 -2147483647 -2147483647
42 -2147483647 -2147483647 -2147483647 -2147483647 -2147483647 -2147483647 -2147483647 -2147483647 -2147483647 -2147483647 -2147483647 -2147483647 -2147483647 -2147483647 -2147483647 -2147483647 -2147483647 -2147483647 -2147483647 -2147483647 -2147483647 -2147483647 -2147483647 -2147483647 -2147483647 -2147483647 -2147483647 -2147483647 -2147483647 -2147483647 -2147483647 -2147483647 -2147483647 -2147483647 -2147483647 -2147483647 -2147483647 -2147483647 -2147483647 -2147483647 -2147483647 -2147483647 -2147483647 -2147483647 -2147483647 -2147483647 -2147483647 -2147483647 -2147483647 -2147483647 -2147483647 -2147483647 -2147483647 -2147483647 -2147483647 -2147483647 -2147483647 -2147483647 -2147483647 -2147483647 -2147483647 -2147483647 -2147483647 -2147483647 -2147483647 -2147483647 -2147483647 -2147483647 -2147483647 -2147483647 -2147483647 -2147483647 -2147483647 -2147483647 -2147483647 -2147483647 -2147483647 -2147483647 -2147483647 -2147483647 -2147483647 -2147483647 -2147483647 -2147483647 -2147483647 -2147483647 -2147483647 -2147483647 -2147483647 -2147483647 -2147483647 -2147483647 -2147483647 -2147483647 -2147483647 -2147483647 -2147483647 -2147483647 -2147483647 -2147483647 -2147483647 -2147483647 -2147483647 -2147483647 -2147483647 -2147483647 -2147483647 -2147483647 -2147483647 -2147483647 -2147483647 -2147483647 -2147483647 -2147483647 -2147483647 -2147483647 -2147483647 -2147483647 -2147483647 -2147483647 -2147483647 -2147483647 -2147483647 -2147483647 -2147483647 -2147483647 -2147483647 -2147483647 -2147483647 -2147483647 -2147483647 -2147483647 -2147483647 -2147483647 -2147483647 -2147483647 -2147483647 -2147483647 -2147483647 -2147483647 -2147483647 -2147483647 -2147483647 -2147483647 -2147483647 -2147483647 -2147483647 -2147483647 -2147483647 -2147483647 -2147483647 -2147483647 -2147483647 -2147483647 -2147483647 -2147483647 -2147483647 -2147483647 -2147483647 -2147483647 -2147483647 -2147483647 -2147483647 -2147483647 -2147483647 -2147483647 -2147483647 -2147483647 -2147483647 -2147483647 -2147483647 -2147483647 -2147483647 -2147483647 -2147483647 -2147483647 -2147483647 -2147483647 -2147483647 -2147483647 -2147483647 -2147483647 -2147483647 -2147483647 -2147483647 -2147483647 -2147483647 -2147483647 -2147483647 -2147483647 -2147483647 -2147483647 -2147483647 -2147483647 -2147483647 -2147483647 -2147483647 -2147483647 -2147483647 -2147483647 -2147483647 -2147483647 -2147483647 -2147483647 -2147483647 -2147483647 -2147483647 -2147483647 -2147483647 -2147483647 -2147483647 -2147483647 -2147483647 -2147483647 -2147483647 -2147483647 -2147483647 -2147483647 -2147483647 -2147483647 -2147483647 -2147483647 -2147483647 -2147483647 -2147483647 -2147483647 -2147483647 -2147483647 -2147483647 -2147483647 -2147483647 -2147483647 -2147483647 -2147483647 -2147483647 -2147483647 -2147483647 -2147483647 -2147483647
-2147483647 -2147483647 -2147483647 -2147483647 -2147483647 -2147483647 -2147483647 -2147483647 -2147483647 -2147483647 -2147483647 -2147483647 -2147483647 -2147483647 -2147483647 -2147483647 -2147483647 -2147483647 -2147483647 -2147483647 -2147483647 -2147483647 -2147483647 -2147483647 -2147483647 -2147483647 -2147483647 -2147483647 -2147483647 -2147483647 -2147483647 -2147483647 -2147483647 -2147483647 -2147483647 -2147483647 -2147483647 -2147483647 -2147483647 -2147483647 -2147483647 -2147483647 -2147483647 -2147483647 -2147483647 -2147483647 -2147483647 -2147483647 -2147483647 -2147483647 -2147483647 -2147483647 -2147483647 -2147483647 -2147483647 -2147483647 -2147483647 -2147483647 -2147483647 -2147483647 -2147483647 -2147483647 -2147483647 -2147483647 -2147483647 -2147483647 -2147483647 -2147483647 -2147483647 -2147483647 -2147483647 -2147483647 -2147483647 -2147483647 -2147483647 -2147483647 -2147483647 -2147483647 -2147483647 -2147483647 -2147483647 -2147483647 -2147483647 -2147483647 -2147483647 -2147483647 -2147483647 -2147483647 -2147483647 -2147483647 -2147483647 -2147483647 -2147483647 -2147483647 -2147483647 -2147483647 -2147483647 -2147483647 -2147483647 -2147483647 -2147483647 -2147483647 -2147483647 -2147483647 -2147483647 -2147483647 -2147483647 -2147483647 -2147483647 -2147483647 -2147483647 -2147483647 -2147483647 -2147483647 -2147483647 -2147483647 -2147483647 -2147483647 -2147483647 -2147483647 -2147483647 -2147483647 -2147483647 -2147483647 -2147483647 -2147483647 -2147483647 -2147483647 -2147483647 -2147483647 -2147483647 -2147483647 -2147483647 -2147483647 -2147483647 -2147483647 -2147483647 -2147483647 -2147483647 -2147483647 -2147483647 -2147483647 -2147483647 -2147483647 -2147483647 -2147483647 -2147483647 -2147483647 -2147483647 -2147483647 -2147483647 -2147483647 -2147483647 -2147483647 -2147483647 -2147483647 -2147483647 -2147483647 -2147483647 -2147483647 -2147483647 -2147483647 -2147483647 -2147483647 -2147483647 -2147483647 -2147483647 -2147483647 -2147483647 -2147483647 -2147483647 -2147483647 -2147483647 -2147483647 -2147483647 -2147483647 -2147483647 -2147483647 -2147483647 -2147483647 -2147483647 -2147483647 -2147483647 -2147483647 -2147483647 -2147483647 -2147483647 -2147483647 -2147483647 -2147483647 -2147483647 -2147483647 -2147483647 -2147483647 -2147483647 -2147483647 -2147483647 -2147483647 -2147483647 -2147483647 -2147483647 -2147483647 -2147483647 -2147483647 -2147483647 -2147483647 -2147483647 -2147483647 -2147483647 -2147483647 -2147483647 -2147483647 -2147483647 -2147483647 -2147483647 -2147483647 -2147483647 -2147483647 -2147483647 -2147483647 -2147483647 -2147483647 -2147483647 -2147483647 -2147483647 -2147483647 -2147483647 -2147483647 -2147483647 -2147483647 -2147483647 -2147483647 -2147483647 -2147483647 -2147483647 -2147483647 -2147483647 -2147483647 -2147483647 -2147483647
-2147483647 -2147483647 -2147483647 -2147483647 -2147483647 -2147483647 -2147483647 -2147483647 -2147483647 -2147483647 -2147483647 -2147483647 -2147483647 -2147483647 -2147483647 -2147483647 -2147483647 -2147483647 -2147483647 -2147483647 -2147483647 -2147483647 -2147483647 -2147483647 -2147483647 -2147483647 -2147483647 -2147483647 -2147483647 -2147483647 -2147483647 -2147483647 -2147483647 -2147483647 -2147483647 -2147483647 -2147483647 -2147483647 -2147483647 -2147483647 -2147483647 -2147483647 -2147483647 -2147483647 -2147483647 -2147483647 -2147483647 -2147483647 -2147483647 -2147483647 -2147483647 -2147483647 -2147483647 -2147483647 -2147483647 -2147483647 -2147483647 -2147483647 -2147483647 -2147483647 -2147483647 -2147483647 -2147483647 -2147483647 -2147483647 -2147483647 -2147483647 -2147483647 -2147483647 -2147483647 -2147483647 -2147483647 -2147483647 -2147483647 -2147483647 -2147483647 -2147483647 -2147483647 -2147483647 -2147483647 -2147483647 -2147483647 -2147483647 -2147483647 -2147483647 -2147483647 -2147483647 -2147483647 -2147483647 -2147483647 -2147483647 -2147483647 -2147483647 -2147483647 -2147483647 -2147483647 -2147483647 -2147483647 -2147483647 -2147483647 -2147483647 -2147483647 -2147483647 -2147483647 -2147483647 -2147483647 -2147483647 -2147483647 -2147483647 -2147483647 -2147483647 -2147483647 -2147483647 -2147483647 -2147483647 -2147483647 -2147483647 -2147483647 -2147483647 -2147483647 -2147483647 -2147483647 -2147483647 -2147483647 -2147483647 -2147483647 -2147483647 -2147483647 -2147483647 -2147483647 -2147483647 -2147483647 -2147483647 -2147483647 -2147483647 -2147483647 -2147483647 -2147483647 -2147483647 -2147483647 -2147483647 -2147483647 -2147483647 -2147483647 -2147483647 -2147483647 -2147483647 -2147483647 -2147483647 -2147483647 -2147483647 -2147483647 -2147483647 -2147483647 -2147483647 -2147483647 -2147483647 -2147483647 -2147483647 -2147483647 -2147483647 -2147483647 -2147483647 -2147483647 -2147483647 -2147483647 -2147483647 -2147483647 -2147483647 -2147483647 -2147483647 -2147483647 -2147483647 -2147483647 -2147483647 -2147483647 -2147483647 -2147483647 -2147483647 -2147483647 -2147483647 -2147483647 -2147483647 -2147483647 -2147483647 -2147483647 -2147483647 -2147483647 -2147483647 -2147483647 -2147483647 -2147483647 -2147483647 -2147483647 -2147483647 -2147483647 -2147483647 -2147483647 -2147483647 -2147483647 -2147483647 -2147483647 -2147483647 -2147483647 -2147483647 -2147483647 -2147483647 -2147483647 -2147483647 -2147483647 -2147483647 -2147483647 -2147483647 -2147483647 -2147483647 -2147483647 -2147483647 -2147483647 -2147483647 -2147483647 -2147483647 -2147483647 -2147483647 -2147483647 -2147483647 -2147483647 -2147483647 -2147483647 -2147483647 -2147483647 -2147483647 -2147483647 -2147483647 -2147483647 -2147483647 -2147483647 -2147483647 -2147483647 -2147483647 -2147483647
-2147483647 -2147483647 -2147483647 -2147483647 -2147483647 -2147483647 -2147483647 -2147483647 -2147483647 -2147483647 -2147483647 -2147483647 -2147483647 -2147483647 -2147483647 -2147483647 -2147483647 -2147483647 -2147483647 -2147483647 -2147483647 -2147483647 -2147483647 -2147483647 -2147483647 -2147483647 -2147483647 -2147483647 -2147483647 -2147483647 -2147483647 -2147483647 -2147483647 -2147483647 -2147483647 -2147483647 -2147483647 -2147483647 -2147483647 -2147483647 -2147483647 -2147483647 -2147483647 -2147483647 -2147483647 -2147483647 -2147483647 -2147483647 -2147483647 -2147483647 -2147483647 -2147483647 -2147483647 -2147483647 -2147483647 -2147483647 -2147483647 -2147483647 -2147483647 -2147483647 -2147483647 -2147483647 -2147483647 -2147483647 -2147483647 -2147483647 -2147483647 -2147483647 -2147483647 -2147483647 -2147483647 -2147483647 -2147483647 -2147483647 -2147483647 -2147483647 -2147483647 -2147483647 -2147483647 -2147483647 -2147483647 -2147483647 -2147483647 -2147483647 -2147483647 -2147483647 -2147483647 -2147483647 -2147483647 -2147483647 -2147483647 -2147483647 -2147483647 -2147483647 -2147483647 -2147483647 -2147483647 -2147483647 -2147483647 -2147483647 -2147483647 -2147483647 -2147483647 -2147483647 -2147483647 -2147483647 -2147483647 -2147483647 -2147483647 -2147483647 -2147483647 -2147483647 -2147483647 -2147483647 -2147483647 -2147483647 -2147483647 -2147483647 -2147483647 -2147483647 -2147483647 -2147483647 -2147483647 -2147483647 -2147483647 -2147483647 -2147483647 -2147483647 -2147483647 -2147483647 -2147483647 -2147483647 -2147483647 -2147483647 -2147483647 -2147483647 -2147483647 -2147483647 -2147483647 -2147483647 -2147483647 -2147483647 -2147483647 -2147483647 -2147483647 -2147483647 -2147483647 -2147483647 -2147483647 -2147483647 -2147483647 -2147483647 -2147483647 -2147483647 -2147483647 -2147483647 -2147483647 -2147483647 -2147483647 -2147483647 -2147483647 -2147483647 -2147483647 -2147483647 -2147483647 -2147483647 -2147483647 -2147483647 -2147483647 -2147483647 -2147483647 -2147483647 -2147483647 -2147483647 -2147483647 -2147483647 -2147483647 -2147483647 -2147483647 -2147483647 -2147483647 -2147483647 -2147483647 -2147483647 -2147483647 -2147483647 -2147483647 -2147483647 -2147483647 -2147483647 -2147483647 -2147483647 -2147483647 -2147483647 -2147483647 -2147483647 -2147483647 -2147483647 -2147483647 -2147483647 -2147483647 -2147483647 -2147483647 -2147483647 -2147483647 -2147483647 -2147483647 -2147483647 -2147483647 -2147483647 -2147483647 -2147483647 -2147483647 -2147483647 -2147483647 -2147483647 -2147483647 -2147483647 -2147483647 -2147483647 -2147483647 -2147483647 -2147483647 -2147483647 -2147483647 -2147483647 -2147483647 -2147483647 -2147483647 -2147483647 -2147483647 -2147483647 -2147483647 -2147483647 -2147483647 -2147483647 -2147483647 -2147483647 -2147483647 -2147483647
