# Supplementary material for: Catchments catch all in South African coastal lowlands: topography and palaeoclimate restricted gene flow in Nymania capensis (Meliaceae)—a multilocus phylogeographic and distribution modelling approach
Source: PeerJ. 2017 Jan 31;5:e2965. doi: 10.7717/peerj.2965 (PMC5289106; doi:10.7717/peerj.2965)
Supplement: Supplemental Information 2 — See the Readme for file descriptions. This zip file includes all DNA alignments. [file peerj-05-2965-s002.zip › SupplementalInformationFiles/SDM.Data/Current/bio16.ppt.wettest.quarter.asc]

NCOLS 240 
NROWS 84 
XLLCORNER 20 
YLLCORNER -35 
CELLSIZE 0.0416666666666667 
NODATA_value -2147483647 
70 69 67 67 67 66 63 63 65 66 67 65 64 64 68 68 72 73 77 78 77 78 78 79 80 79 80 78 80 81 83 84 84 84 86 85 86 87 89 91 90 91 92 93 94 95 95 95 96 97 98 98 97 98 98 99 101 106 109 110 111 114 116 109 109 110 110 112 118 125 125 125 123 123 121 119 120 121 123 123 125 128 127 129 132 132 135 137 137 140 143 145 146 146 151 152 153 160 160 161 161 162 164 167 169 167 169 170 173 174 173 175 177 178 174 169 168 170 168 167 164 163 163 166 166 166 169 169 166 164 162 164 165 165 166 172 182 176 176 179 181 186 186 188 187 193 222 221 222 224 223 224 225 223 220 213 214 214 218 218 220 222 225 229 234 240 243 247 252 254 257 254 256 263 261 256 254 256 262 271 276 274 268 262 261 283 285 287 285 275 275 290 304 316 315 295 299 317 307 306 338 340 310 286 284 282 282 276 276 279 290 293 307 315 328 321 327 335 337 338 342 346 351 358 360 362 364 371 377 375 373 377 374 373 -2147483647 -2147483647 -2147483647 -2147483647 -2147483647 -2147483647
70 71 70 70 69 67 64 63 65 67 67 66 65 64 66 68 70 71 74 78 79 79 81 81 79 79 79 78 79 81 83 85 84 84 86 86 86 86 86 88 90 91 92 94 94 94 93 93 95 96 99 100 100 101 101 101 101 104 107 109 110 112 115 111 111 110 110 112 118 122 122 127 124 123 121 119 120 122 123 124 127 129 129 131 131 129 138 142 143 140 145 145 145 148 151 156 160 161 162 164 164 163 168 173 172 169 172 174 180 180 177 177 179 182 172 170 169 168 168 167 165 162 162 163 161 162 163 166 163 164 164 160 162 163 169 171 173 177 178 181 181 185 183 184 186 197 221 224 228 228 226 227 228 223 219 210 211 212 217 219 222 225 228 231 235 237 235 240 243 254 254 255 255 262 265 259 257 259 263 271 278 281 269 260 262 293 284 285 279 288 275 279 284 295 320 288 276 286 282 288 302 328 306 291 289 284 290 278 276 278 283 289 299 313 321 316 322 330 335 340 342 346 350 355 362 366 367 368 376 377 373 373 371 -2147483647 -2147483647 -2147483647 -2147483647 -2147483647 -2147483647 -2147483647
71 73 76 73 69 66 64 64 67 68 67 68 65 65 64 65 68 69 72 73 75 78 80 80 78 78 77 78 78 84 85 86 85 85 84 87 86 85 86 86 88 89 92 91 91 91 93 93 96 95 99 102 102 104 103 103 103 106 106 108 110 112 114 110 111 109 109 111 112 119 117 120 124 120 120 120 121 127 124 121 126 124 124 127 127 125 134 139 140 137 140 137 139 143 151 156 162 162 168 170 166 166 174 176 173 172 178 178 193 185 182 180 184 189 176 177 173 176 178 169 168 165 165 163 161 159 158 160 161 164 160 158 160 161 164 167 173 175 172 177 181 184 180 183 191 201 228 228 223 225 228 233 221 210 208 207 208 210 216 220 224 227 230 232 235 232 232 234 241 253 251 250 256 269 270 267 264 263 258 260 275 283 277 268 262 291 263 266 265 280 283 288 264 275 295 283 276 276 276 282 285 282 284 292 292 291 294 279 277 283 285 287 297 302 310 318 321 327 333 338 343 349 353 359 362 366 371 374 377 378 373 -2147483647 -2147483647 -2147483647 -2147483647 -2147483647 -2147483647 -2147483647 -2147483647 -2147483647
73 76 78 75 72 69 65 63 66 69 67 67 66 65 65 67 67 68 69 72 73 73 75 77 77 78 78 79 79 80 81 84 85 85 84 85 86 84 85 87 87 87 88 89 89 91 94 93 94 96 97 99 102 106 106 106 103 106 109 109 112 115 112 111 109 108 108 108 110 110 115 115 118 119 117 120 124 128 139 120 122 122 121 120 121 123 128 141 143 139 138 135 139 143 147 156 165 167 175 173 170 169 177 175 173 176 181 186 200 192 189 183 184 180 177 181 191 199 199 173 169 170 167 167 164 158 157 157 161 176 156 156 160 164 162 165 166 168 170 175 178 181 177 195 218 228 211 200 196 201 214 214 211 203 209 206 206 209 217 224 227 239 240 238 237 234 234 234 240 246 258 262 245 250 266 261 250 248 247 258 284 288 282 259 258 283 277 255 251 252 268 278 276 265 272 275 276 278 280 279 282 281 287 296 298 295 284 278 283 290 288 290 295 303 312 319 322 327 334 339 346 351 356 360 364 369 372 378 379 377 -2147483647 -2147483647 -2147483647 -2147483647 -2147483647 -2147483647 -2147483647 -2147483647 -2147483647 -2147483647
78 78 82 77 73 67 64 62 63 64 66 67 67 68 68 66 67 67 69 71 71 72 73 75 77 78 80 79 79 80 82 83 85 85 85 84 84 84 85 87 87 86 87 89 89 91 93 95 96 97 97 99 105 108 108 109 106 106 109 110 113 112 109 107 107 106 106 107 107 108 112 113 114 114 119 123 126 133 126 117 116 117 119 117 118 122 126 133 136 136 136 134 138 142 148 156 165 172 184 175 174 174 183 193 187 182 193 197 201 189 195 194 188 185 186 197 219 201 190 174 173 179 183 170 167 164 156 155 161 166 154 154 158 160 160 163 164 167 170 177 178 178 175 188 220 203 203 196 192 200 209 199 196 199 202 208 206 207 215 226 227 226 233 238 244 245 242 243 235 243 259 243 241 244 247 252 250 248 246 263 286 275 281 256 266 285 260 248 249 248 256 261 277 272 266 272 276 276 284 282 287 286 286 291 303 301 287 282 295 293 292 292 297 305 313 316 323 329 336 341 347 353 359 363 366 368 372 -2147483647 -2147483647 -2147483647 -2147483647 -2147483647 -2147483647 -2147483647 -2147483647 -2147483647 -2147483647 -2147483647 -2147483647 -2147483647
81 78 79 77 69 65 66 64 63 64 66 66 70 67 66 67 67 67 66 69 70 73 75 75 76 77 78 80 80 80 83 86 86 85 85 84 83 83 85 88 86 87 89 89 89 91 94 96 97 98 100 101 104 104 103 105 109 111 112 113 116 116 117 110 104 104 104 104 104 107 111 109 112 110 115 118 120 119 119 118 117 115 115 115 117 120 124 128 133 136 130 133 137 142 147 152 162 165 175 181 181 177 183 189 183 184 196 193 203 198 204 205 194 198 201 198 201 203 188 177 183 193 179 165 159 157 155 152 153 153 152 152 155 159 160 164 166 168 173 175 177 173 174 177 206 200 190 188 191 204 202 201 198 195 199 210 210 208 211 217 223 222 233 244 243 242 234 233 236 254 253 242 241 242 249 252 252 248 253 281 278 257 261 256 253 259 241 242 249 250 252 255 265 279 274 267 274 276 280 281 281 288 295 291 298 293 290 288 298 300 299 296 300 309 312 317 324 331 339 346 350 356 362 366 368 373 -2147483647 -2147483647 -2147483647 -2147483647 -2147483647 -2147483647 -2147483647 -2147483647 -2147483647 -2147483647 -2147483647 -2147483647 -2147483647 -2147483647
88 84 78 70 67 67 64 63 63 66 68 69 69 67 65 67 68 67 67 67 69 71 74 76 77 76 79 79 78 81 83 86 86 84 84 83 83 83 85 85 85 87 90 89 89 90 92 93 94 97 100 98 99 101 104 105 110 114 115 116 114 114 111 110 105 105 104 104 104 105 104 106 107 112 115 115 117 122 122 119 119 116 117 116 114 116 118 121 129 126 127 133 136 142 145 149 156 162 170 175 171 168 174 183 174 179 187 180 198 191 180 188 195 202 206 204 190 189 182 182 191 181 172 169 156 153 152 150 150 151 149 151 157 158 161 165 169 171 175 174 174 174 171 173 186 200 194 187 194 198 201 224 207 201 196 211 224 207 207 214 220 219 229 240 243 247 247 245 232 233 237 251 247 244 257 262 256 248 247 279 280 255 251 245 252 238 238 240 245 253 253 253 257 262 267 265 272 272 280 283 280 284 290 285 287 286 288 293 301 298 294 297 305 314 317 321 328 335 341 348 353 360 362 366 367 -2147483647 -2147483647 -2147483647 -2147483647 -2147483647 -2147483647 -2147483647 -2147483647 -2147483647 -2147483647 -2147483647 -2147483647 -2147483647 -2147483647 -2147483647
91 82 78 76 76 69 63 65 62 64 66 70 66 64 65 67 70 69 67 67 69 69 71 74 77 77 77 79 79 81 81 82 83 83 82 82 83 83 85 85 85 87 88 88 92 90 90 91 92 94 97 97 98 101 101 105 111 117 119 117 111 110 111 121 114 105 107 106 106 102 104 105 106 111 114 114 117 118 119 123 118 116 116 116 113 114 116 124 129 124 126 130 135 146 149 151 155 162 177 175 167 161 166 177 177 172 181 175 182 177 174 185 189 192 193 191 202 192 190 180 184 178 167 164 156 152 150 148 147 146 150 152 160 164 161 168 178 175 178 176 174 171 169 171 175 179 202 192 191 198 206 228 204 201 196 201 214 207 205 215 224 221 225 228 239 237 233 239 227 227 231 230 245 243 265 253 252 253 248 264 275 256 251 249 246 238 242 242 242 245 250 253 261 276 276 264 266 272 273 277 278 283 282 282 286 283 286 290 292 294 294 300 306 316 324 327 331 338 347 352 356 361 365 365 367 -2147483647 -2147483647 -2147483647 -2147483647 -2147483647 -2147483647 -2147483647 -2147483647 -2147483647 -2147483647 -2147483647 -2147483647 -2147483647 -2147483647 -2147483647
91 88 82 78 76 68 63 66 64 62 66 71 68 65 66 68 69 68 69 67 70 68 69 70 72 74 76 78 80 80 83 82 83 84 83 81 83 83 85 88 86 87 88 88 90 90 93 92 95 95 97 97 100 101 104 106 108 114 116 111 111 108 112 124 112 105 107 118 116 105 100 103 107 106 108 106 116 113 112 113 121 115 113 112 117 114 115 122 126 125 125 131 135 142 144 155 160 160 170 159 158 158 163 171 172 170 167 165 169 169 172 178 187 186 177 176 186 206 185 172 166 164 162 160 154 152 151 153 148 145 147 149 155 164 166 173 187 184 177 177 174 169 168 169 172 175 177 177 189 204 206 216 210 201 194 197 199 201 207 219 225 221 214 224 232 235 232 244 241 231 230 242 232 232 250 262 256 250 245 256 275 277 264 264 259 248 250 252 248 248 252 266 282 293 264 264 267 273 273 275 278 278 281 282 284 283 290 291 288 291 296 303 312 319 327 333 341 346 351 356 360 362 364 364 -2147483647 -2147483647 -2147483647 -2147483647 -2147483647 -2147483647 -2147483647 -2147483647 -2147483647 -2147483647 -2147483647 -2147483647 -2147483647 -2147483647 -2147483647 -2147483647
94 88 82 73 68 66 64 68 65 63 64 69 68 65 66 68 68 68 68 66 69 68 68 70 70 72 74 75 77 79 81 83 86 85 84 81 82 83 83 87 89 90 90 90 90 90 93 96 95 95 96 101 104 101 101 103 105 111 116 113 111 108 106 106 106 104 114 109 112 111 100 99 103 102 103 110 111 110 110 110 109 112 110 109 111 114 114 117 120 125 125 134 137 138 142 152 153 156 168 158 155 153 155 154 154 160 164 165 165 166 174 185 189 174 171 173 182 202 201 176 168 161 158 157 154 150 150 148 146 144 141 143 144 156 159 166 172 178 175 174 173 169 169 166 169 171 174 174 192 208 194 204 193 195 197 200 201 203 204 210 211 213 213 221 219 226 232 243 247 253 243 247 236 230 232 245 247 238 259 266 271 263 260 256 246 250 245 256 251 252 256 274 281 266 259 261 266 271 273 277 281 280 284 285 285 286 291 293 294 296 299 305 314 321 328 337 344 350 354 358 362 363 363 -2147483647 -2147483647 -2147483647 -2147483647 -2147483647 -2147483647 -2147483647 -2147483647 -2147483647 -2147483647 -2147483647 -2147483647 -2147483647 -2147483647 -2147483647 -2147483647 -2147483647
88 85 82 73 71 71 74 68 65 63 63 67 68 65 67 71 68 70 69 69 69 68 68 69 70 73 73 75 78 80 80 80 82 85 84 84 82 83 84 86 91 92 93 91 91 94 93 96 96 96 97 99 102 102 103 104 108 108 111 111 111 110 106 106 106 104 108 112 106 104 97 95 97 100 106 117 108 104 106 106 106 110 107 106 108 112 112 122 122 123 125 131 132 135 139 144 146 151 167 159 156 155 155 155 151 150 148 146 152 166 168 162 173 173 167 170 182 199 196 177 168 164 163 161 157 154 150 146 147 146 146 143 141 144 156 173 170 170 171 170 172 172 166 166 168 174 171 177 183 210 194 205 190 195 197 199 203 207 209 219 218 221 215 216 220 231 244 248 241 250 251 243 247 242 235 233 235 234 252 253 268 263 263 259 249 244 244 249 257 260 259 283 271 254 256 260 266 268 271 277 279 282 286 290 293 290 291 290 292 296 305 315 322 328 337 340 347 353 358 360 363 363 -2147483647 -2147483647 -2147483647 -2147483647 -2147483647 -2147483647 -2147483647 -2147483647 -2147483647 -2147483647 -2147483647 -2147483647 -2147483647 -2147483647 -2147483647 -2147483647 -2147483647 -2147483647
88 82 79 73 71 71 80 71 65 65 64 70 70 72 70 76 72 71 70 70 69 69 69 71 71 73 73 73 77 78 78 80 85 85 88 86 84 85 86 87 90 92 95 91 91 95 96 97 97 97 102 102 102 102 103 104 108 108 112 116 116 112 109 111 111 108 108 106 103 102 99 94 94 104 105 103 105 101 103 100 102 103 104 105 110 112 114 121 130 121 123 124 128 132 136 142 144 151 159 164 164 163 161 157 154 152 158 144 152 173 168 149 154 173 168 168 189 191 202 177 168 170 164 158 160 159 157 152 150 147 145 141 138 143 155 158 161 173 172 169 166 169 172 167 169 180 173 188 181 188 194 194 196 205 200 201 205 209 212 224 220 227 232 221 225 227 234 239 245 243 254 243 239 239 234 231 232 232 242 254 262 253 251 253 250 249 249 246 253 260 266 279 259 258 257 263 268 267 271 275 278 286 291 296 300 302 304 296 297 305 312 326 334 337 343 350 353 358 362 362 364 -2147483647 -2147483647 -2147483647 -2147483647 -2147483647 -2147483647 -2147483647 -2147483647 -2147483647 -2147483647 -2147483647 -2147483647 -2147483647 -2147483647 -2147483647 -2147483647 -2147483647 -2147483647 -2147483647
79 89 85 79 73 71 78 78 70 65 64 74 72 79 69 69 78 74 74 74 70 68 69 72 74 75 77 74 74 75 77 82 83 86 90 90 87 87 89 91 93 92 95 95 93 94 99 101 97 97 103 102 102 103 104 107 109 113 112 116 120 113 116 124 121 114 113 109 105 105 100 94 93 94 97 100 102 103 99 100 100 101 104 106 110 120 115 122 133 129 129 126 128 132 151 161 149 150 158 164 165 162 160 156 158 159 152 145 158 175 162 145 149 173 175 161 176 177 212 192 174 169 165 160 163 167 166 157 150 148 157 147 138 140 150 153 164 171 169 166 166 164 164 164 165 167 174 178 180 188 188 203 217 204 204 207 212 219 221 218 221 221 227 224 230 228 230 247 244 243 250 248 246 244 241 236 233 235 244 267 273 260 247 245 242 241 249 248 247 255 272 281 271 261 258 270 284 275 275 272 278 287 293 299 303 309 314 314 312 317 325 335 341 343 348 354 359 361 364 362 -2147483647 -2147483647 -2147483647 -2147483647 -2147483647 -2147483647 -2147483647 -2147483647 -2147483647 -2147483647 -2147483647 -2147483647 -2147483647 -2147483647 -2147483647 -2147483647 -2147483647 -2147483647 -2147483647 -2147483647
58 82 78 73 73 83 82 75 66 65 66 80 75 80 80 72 73 81 81 86 77 68 68 72 75 80 77 76 74 75 78 82 85 87 90 91 90 91 93 94 96 93 92 92 92 93 96 96 96 96 100 105 105 105 108 109 119 124 118 119 125 126 127 132 125 112 113 107 104 100 97 95 93 94 96 105 104 103 98 98 98 99 102 106 115 127 124 121 133 143 140 131 131 140 162 164 159 163 163 164 156 147 151 156 144 150 153 142 141 153 149 141 139 152 169 156 162 169 203 204 182 173 177 172 170 172 169 163 153 146 153 141 139 137 141 150 162 172 174 164 161 162 167 165 164 167 173 175 183 199 204 204 220 213 207 216 227 237 226 225 230 226 225 227 234 236 239 237 241 244 249 265 266 253 249 247 238 237 244 268 282 261 255 254 247 245 240 243 254 264 273 275 267 273 270 276 280 285 279 275 279 288 296 302 311 315 321 322 328 329 335 339 345 352 354 359 363 365 364 -2147483647 -2147483647 -2147483647 -2147483647 -2147483647 -2147483647 -2147483647 -2147483647 -2147483647 -2147483647 -2147483647 -2147483647 -2147483647 -2147483647 -2147483647 -2147483647 -2147483647 -2147483647 -2147483647 -2147483647 -2147483647
55 67 78 70 70 79 86 70 67 70 69 72 80 79 84 76 72 77 78 86 76 69 70 71 75 78 77 75 75 77 80 84 88 92 92 91 92 94 94 102 108 96 95 95 94 95 95 95 93 91 103 103 106 107 104 109 127 125 122 119 127 133 136 129 126 98 107 110 106 103 100 97 94 97 98 101 100 98 100 97 98 98 101 105 111 118 119 114 120 138 155 139 134 143 165 162 158 170 187 143 136 142 139 145 140 144 152 136 130 133 137 136 136 143 146 153 168 184 199 195 181 181 186 186 182 176 169 159 153 148 154 144 141 138 138 150 164 170 167 162 159 162 171 170 165 171 176 182 184 190 203 209 230 212 213 222 248 238 238 238 237 236 236 233 237 252 259 250 245 243 244 252 265 271 272 271 256 235 246 256 256 264 273 270 259 252 242 266 268 269 273 262 258 259 263 269 268 278 274 276 283 293 301 315 325 328 330 331 332 338 343 347 351 357 360 364 366 365 -2147483647 -2147483647 -2147483647 -2147483647 -2147483647 -2147483647 -2147483647 -2147483647 -2147483647 -2147483647 -2147483647 -2147483647 -2147483647 -2147483647 -2147483647 -2147483647 -2147483647 -2147483647 -2147483647 -2147483647 -2147483647 -2147483647
54 55 70 64 59 67 78 76 71 65 71 73 80 85 82 84 76 76 84 88 75 71 72 71 71 74 77 76 80 79 83 86 88 92 94 94 94 93 94 103 99 99 103 94 96 96 96 89 86 91 101 103 95 91 104 103 123 125 125 121 125 129 138 121 99 92 95 102 101 96 95 92 92 96 97 98 97 96 96 96 96 98 99 102 108 115 114 112 117 127 148 142 135 140 153 168 171 174 172 143 127 122 122 124 131 137 127 122 125 122 126 132 142 145 159 165 174 191 215 197 187 195 198 195 197 188 171 165 158 157 159 148 147 141 138 142 151 162 156 165 157 159 168 165 165 174 182 195 205 212 207 218 227 242 225 230 241 242 244 245 243 244 244 246 249 271 268 262 262 255 249 249 249 259 255 260 262 240 248 238 239 248 267 266 272 275 253 242 259 266 277 265 260 264 259 263 267 271 275 280 288 299 313 326 335 339 337 340 343 344 347 352 358 362 365 366 366 -2147483647 -2147483647 -2147483647 -2147483647 -2147483647 -2147483647 -2147483647 -2147483647 -2147483647 -2147483647 -2147483647 -2147483647 -2147483647 -2147483647 -2147483647 -2147483647 -2147483647 -2147483647 -2147483647 -2147483647 -2147483647 -2147483647 -2147483647
52 50 55 51 72 67 80 84 73 67 67 73 82 90 88 86 78 73 74 77 76 78 75 72 71 74 78 78 82 79 82 88 90 92 94 93 99 93 89 94 102 105 101 85 79 79 87 90 89 86 88 89 82 82 82 85 110 121 119 120 121 120 113 112 97 90 90 92 92 93 97 94 105 93 109 99 98 98 95 96 96 96 97 100 103 107 106 107 111 115 128 142 143 148 151 184 180 146 134 129 126 122 124 117 123 126 124 120 119 119 134 137 147 157 159 173 193 208 214 196 199 198 216 209 197 184 175 173 166 169 169 161 163 155 142 139 143 155 153 152 155 158 161 164 169 179 194 207 224 208 209 227 239 249 239 248 261 260 263 258 251 253 251 250 257 282 285 276 273 259 255 255 275 274 260 254 256 259 250 236 235 235 246 243 260 249 245 241 260 271 279 272 266 266 262 261 267 275 279 286 294 311 329 341 347 350 345 343 345 350 354 355 361 365 368 368 -2147483647 -2147483647 -2147483647 -2147483647 -2147483647 -2147483647 -2147483647 -2147483647 -2147483647 -2147483647 -2147483647 -2147483647 -2147483647 -2147483647 -2147483647 -2147483647 -2147483647 -2147483647 -2147483647 -2147483647 -2147483647 -2147483647 -2147483647 -2147483647
49 48 45 49 68 77 84 84 71 68 71 72 74 81 84 77 72 77 78 74 74 74 72 72 74 77 80 81 82 82 81 84 86 95 97 97 96 83 75 78 106 101 94 91 79 76 81 86 92 86 83 77 77 77 79 82 98 120 117 130 127 104 100 102 90 90 90 90 91 94 94 92 93 92 93 93 93 95 95 97 98 97 97 97 100 103 105 105 112 115 115 124 153 152 138 128 132 140 145 129 125 126 134 120 116 124 131 128 123 124 129 138 147 158 162 175 190 220 223 217 211 212 225 212 203 186 182 190 182 178 184 177 177 163 155 143 143 149 155 152 155 159 164 176 180 191 204 220 231 228 222 245 257 262 251 264 263 275 266 260 254 257 266 267 268 290 291 297 285 272 272 278 297 294 279 289 284 268 259 237 228 260 229 239 259 246 234 242 259 271 278 267 260 256 258 261 267 275 283 291 307 322 337 348 344 341 347 352 352 352 355 361 365 367 370 -2147483647 -2147483647 -2147483647 -2147483647 -2147483647 -2147483647 -2147483647 -2147483647 -2147483647 -2147483647 -2147483647 -2147483647 -2147483647 -2147483647 -2147483647 -2147483647 -2147483647 -2147483647 -2147483647 -2147483647 -2147483647 -2147483647 -2147483647 -2147483647 -2147483647
49 46 45 49 67 68 96 84 73 74 78 78 80 83 84 82 77 81 83 83 74 71 73 72 75 79 85 88 89 85 84 86 86 88 91 97 95 91 74 72 76 75 72 79 92 87 77 79 91 80 77 74 74 76 77 79 83 88 93 117 112 94 97 90 90 90 89 91 94 95 93 92 92 91 92 92 93 95 96 107 101 98 96 97 98 102 102 103 103 109 114 140 147 141 125 121 112 112 123 129 121 117 127 121 116 117 128 133 126 121 132 149 158 162 168 159 155 173 184 196 199 216 219 213 202 201 190 202 197 197 194 210 185 178 175 158 149 147 150 155 167 180 183 196 195 200 222 237 246 237 231 243 266 272 274 280 280 285 282 265 266 278 285 293 285 302 308 302 292 296 305 299 302 298 302 303 284 269 274 271 249 272 246 229 229 249 234 247 249 263 270 268 264 262 259 255 266 275 286 299 314 328 339 350 356 349 344 350 354 357 356 362 364 365 -2147483647 -2147483647 -2147483647 -2147483647 -2147483647 -2147483647 -2147483647 -2147483647 -2147483647 -2147483647 -2147483647 -2147483647 -2147483647 -2147483647 -2147483647 -2147483647 -2147483647 -2147483647 -2147483647 -2147483647 -2147483647 -2147483647 -2147483647 -2147483647 -2147483647 -2147483647
49 46 43 43 52 71 80 71 82 78 93 88 86 80 78 76 79 88 89 83 76 74 74 72 75 86 92 97 95 88 89 90 88 89 95 101 100 89 73 68 67 64 64 64 69 69 80 72 75 79 77 71 71 74 74 77 80 87 97 96 93 89 89 90 90 90 91 92 95 95 96 96 94 92 91 92 92 95 95 109 103 99 101 96 96 99 100 102 103 106 114 129 134 145 113 109 107 108 124 133 138 118 114 113 115 116 116 117 118 118 121 136 135 146 151 146 158 164 151 145 166 182 177 200 215 206 203 218 218 206 200 190 196 196 190 170 153 150 153 159 165 188 203 220 217 218 224 224 246 252 252 246 260 274 292 289 288 294 297 276 281 301 302 303 300 309 321 320 322 330 327 306 305 307 292 288 276 292 305 309 276 283 251 246 235 242 234 233 239 253 251 263 259 253 252 251 266 279 290 304 318 331 339 342 343 355 354 349 353 355 355 360 361 -2147483647 -2147483647 -2147483647 -2147483647 -2147483647 -2147483647 -2147483647 -2147483647 -2147483647 -2147483647 -2147483647 -2147483647 -2147483647 -2147483647 -2147483647 -2147483647 -2147483647 -2147483647 -2147483647 -2147483647 -2147483647 -2147483647 -2147483647 -2147483647 -2147483647 -2147483647 -2147483647
49 45 43 42 42 48 51 46 70 76 87 94 89 88 89 86 81 87 91 88 77 78 80 76 74 84 93 96 94 92 97 94 92 92 91 76 80 69 68 65 63 63 62 62 66 66 68 65 68 68 69 70 71 71 74 77 80 80 85 89 89 89 89 91 90 90 91 90 90 91 93 90 92 92 91 92 92 93 94 97 105 103 100 98 96 97 99 100 102 105 108 120 134 138 110 106 105 105 111 123 121 111 116 113 113 113 113 114 113 115 117 120 131 144 145 146 130 141 156 170 173 168 153 178 197 213 212 202 200 191 178 177 185 179 162 161 153 152 162 171 171 185 222 235 222 209 212 232 255 264 264 266 267 301 292 291 295 299 300 289 293 314 314 318 320 319 325 336 337 334 322 323 324 324 308 303 311 309 322 315 292 294 283 264 256 229 242 235 231 239 247 257 263 255 250 257 266 282 295 308 321 328 338 343 342 347 353 349 351 356 352 354 -2147483647 -2147483647 -2147483647 -2147483647 -2147483647 -2147483647 -2147483647 -2147483647 -2147483647 -2147483647 -2147483647 -2147483647 -2147483647 -2147483647 -2147483647 -2147483647 -2147483647 -2147483647 -2147483647 -2147483647 -2147483647 -2147483647 -2147483647 -2147483647 -2147483647 -2147483647 -2147483647 -2147483647
47 45 43 41 39 39 39 43 68 76 77 88 87 99 96 86 83 82 86 85 77 78 77 73 76 78 82 90 97 96 99 89 87 76 67 62 59 60 64 66 63 60 60 61 63 63 63 65 65 66 68 69 70 71 74 77 77 80 81 83 84 86 89 90 91 90 91 90 90 90 90 90 91 92 91 92 92 93 93 94 96 98 97 101 96 96 97 99 100 102 105 119 130 117 106 105 105 105 105 106 106 107 109 111 116 114 112 112 113 115 116 119 140 132 125 130 124 145 157 145 147 170 135 147 192 200 183 176 188 197 177 177 188 194 180 160 157 155 166 166 174 192 219 219 222 203 210 222 241 230 239 258 259 277 283 276 275 301 307 301 307 315 322 325 331 333 337 344 345 343 339 344 341 334 321 328 333 334 338 325 311 305 292 276 253 238 228 226 230 234 245 253 260 259 256 264 274 287 301 314 326 331 328 333 340 344 350 347 348 349 349 -2147483647 -2147483647 -2147483647 -2147483647 -2147483647 -2147483647 -2147483647 -2147483647 -2147483647 -2147483647 -2147483647 -2147483647 -2147483647 -2147483647 -2147483647 -2147483647 -2147483647 -2147483647 -2147483647 -2147483647 -2147483647 -2147483647 -2147483647 -2147483647 -2147483647 -2147483647 -2147483647 -2147483647 -2147483647
47 46 43 39 39 38 37 46 67 75 78 82 88 92 93 88 88 86 86 82 83 79 77 77 77 78 81 85 100 104 98 72 64 63 58 58 57 57 57 58 57 57 57 59 59 62 63 63 64 65 67 68 69 70 74 77 77 77 80 81 83 86 89 90 91 90 91 90 90 90 90 90 91 92 92 92 92 93 93 94 94 95 94 94 96 96 97 99 99 101 103 104 106 108 104 104 105 104 104 106 106 107 108 108 110 110 110 110 112 113 115 115 118 119 119 119 120 125 125 125 138 144 131 138 166 214 198 184 175 197 180 183 185 190 203 172 166 161 162 178 194 212 197 228 216 194 209 231 227 223 234 246 235 237 251 259 270 295 290 310 288 301 327 334 338 343 347 352 355 356 350 355 349 344 336 340 342 334 321 312 306 288 282 282 276 253 250 253 243 238 245 253 254 259 264 272 281 294 307 318 324 337 338 344 346 346 346 345 344 -2147483647 -2147483647 -2147483647 -2147483647 -2147483647 -2147483647 -2147483647 -2147483647 -2147483647 -2147483647 -2147483647 -2147483647 -2147483647 -2147483647 -2147483647 -2147483647 -2147483647 -2147483647 -2147483647 -2147483647 -2147483647 -2147483647 -2147483647 -2147483647 -2147483647 -2147483647 -2147483647 -2147483647 -2147483647 -2147483647 -2147483647
47 46 51 41 39 37 37 39 46 72 78 82 88 89 89 90 90 88 88 83 83 77 76 80 80 82 81 81 82 84 70 62 61 59 57 55 56 56 56 56 56 56 57 57 59 60 61 63 63 65 65 66 68 70 72 73 74 76 77 83 85 88 90 90 91 92 91 90 90 90 90 91 91 93 93 93 94 94 94 94 94 94 95 96 96 96 97 97 99 101 101 103 103 104 104 103 103 104 105 106 106 112 119 117 114 114 113 110 112 112 112 112 113 114 115 116 118 123 121 122 125 131 128 131 141 174 197 179 186 175 181 186 186 197 192 188 187 176 165 171 187 206 201 202 186 197 220 241 225 210 222 236 220 219 228 239 252 269 302 288 272 258 314 318 346 352 357 360 362 363 363 364 356 354 352 350 352 342 320 299 290 294 271 264 269 256 243 238 241 241 241 248 255 262 268 275 286 300 314 323 324 335 334 338 339 338 339 340 -2147483647 -2147483647 -2147483647 -2147483647 -2147483647 -2147483647 -2147483647 -2147483647 -2147483647 -2147483647 -2147483647 -2147483647 -2147483647 -2147483647 -2147483647 -2147483647 -2147483647 -2147483647 -2147483647 -2147483647 -2147483647 -2147483647 -2147483647 -2147483647 -2147483647 -2147483647 -2147483647 -2147483647 -2147483647 -2147483647 -2147483647 -2147483647
48 45 52 47 42 37 36 36 44 63 79 82 85 88 89 88 87 86 83 81 78 76 78 79 83 86 85 79 70 62 62 57 59 57 57 55 55 53 54 55 55 56 56 57 58 59 61 61 61 63 65 66 68 69 71 72 73 76 79 82 85 87 89 91 92 92 91 91 90 90 91 91 92 93 93 94 95 95 96 95 95 95 95 96 96 96 97 97 99 101 101 103 103 103 104 104 106 106 106 106 109 111 116 124 124 124 115 110 110 110 110 110 110 111 113 114 115 116 118 120 124 131 125 128 142 181 197 186 187 180 170 178 189 192 182 182 180 172 169 174 185 187 186 180 186 211 226 235 231 215 212 210 208 225 250 264 273 291 283 242 223 246 259 302 350 359 364 368 369 372 373 373 370 367 363 367 361 350 330 307 289 278 265 253 255 246 248 249 252 250 251 249 257 262 267 274 281 299 315 323 319 326 327 328 333 333 333 -2147483647 -2147483647 -2147483647 -2147483647 -2147483647 -2147483647 -2147483647 -2147483647 -2147483647 -2147483647 -2147483647 -2147483647 -2147483647 -2147483647 -2147483647 -2147483647 -2147483647 -2147483647 -2147483647 -2147483647 -2147483647 -2147483647 -2147483647 -2147483647 -2147483647 -2147483647 -2147483647 -2147483647 -2147483647 -2147483647 -2147483647 -2147483647 -2147483647
52 47 52 44 42 38 37 38 40 44 53 56 55 65 75 88 87 86 85 83 82 81 85 85 86 91 93 76 60 56 53 52 53 53 54 54 54 53 55 55 55 55 56 57 57 59 59 60 61 63 64 66 68 68 70 71 73 76 79 84 87 89 91 92 92 91 91 90 90 90 91 92 92 93 93 94 95 96 96 96 96 96 96 96 96 96 97 97 100 101 101 104 105 105 104 106 107 106 106 109 109 111 111 114 117 117 112 111 108 108 109 109 108 109 112 112 112 115 116 119 123 122 121 124 136 151 156 195 195 185 172 181 196 200 195 191 186 181 167 182 180 167 171 178 197 225 235 217 214 212 200 203 212 231 248 252 265 257 242 223 205 229 246 280 311 361 368 374 375 378 372 370 379 378 373 353 329 319 310 287 279 282 264 265 259 259 266 261 262 264 262 266 268 271 277 281 282 296 308 316 318 320 322 324 326 327 -2147483647 -2147483647 -2147483647 -2147483647 -2147483647 -2147483647 -2147483647 -2147483647 -2147483647 -2147483647 -2147483647 -2147483647 -2147483647 -2147483647 -2147483647 -2147483647 -2147483647 -2147483647 -2147483647 -2147483647 -2147483647 -2147483647 -2147483647 -2147483647 -2147483647 -2147483647 -2147483647 -2147483647 -2147483647 -2147483647 -2147483647 -2147483647 -2147483647 -2147483647
56 48 47 50 42 41 39 36 38 37 40 39 43 52 73 88 88 89 89 89 86 87 89 87 86 89 89 75 56 53 51 51 50 50 53 53 53 55 56 55 55 56 56 56 57 57 59 59 60 63 64 64 66 68 71 73 74 76 79 82 85 88 91 92 92 92 91 91 91 92 92 92 92 93 93 94 95 96 97 98 98 97 96 96 96 97 97 97 100 101 102 104 106 106 107 107 108 109 108 109 109 109 111 111 112 112 111 109 108 108 107 107 108 109 109 111 112 114 118 121 123 123 122 122 128 135 146 175 195 185 177 182 192 200 204 193 185 176 170 184 167 163 176 191 195 213 228 226 215 190 186 189 222 221 240 253 243 230 252 217 213 240 267 291 353 352 335 375 380 348 322 329 321 344 362 344 319 303 295 294 289 279 280 273 272 275 269 264 265 262 267 271 271 271 276 286 292 295 299 312 315 318 318 319 323 -2147483647 -2147483647 -2147483647 -2147483647 -2147483647 -2147483647 -2147483647 -2147483647 -2147483647 -2147483647 -2147483647 -2147483647 -2147483647 -2147483647 -2147483647 -2147483647 -2147483647 -2147483647 -2147483647 -2147483647 -2147483647 -2147483647 -2147483647 -2147483647 -2147483647 -2147483647 -2147483647 -2147483647 -2147483647 -2147483647 -2147483647 -2147483647 -2147483647 -2147483647 -2147483647
51 46 44 49 46 40 40 39 36 35 37 42 46 52 59 57 67 89 92 93 93 91 90 88 92 93 86 67 59 53 50 49 49 50 50 52 52 55 56 56 55 56 56 56 57 57 59 59 61 62 63 64 66 69 71 74 77 80 82 82 85 88 90 92 92 92 92 92 92 92 92 92 93 93 93 95 97 97 98 98 98 97 96 96 96 97 97 99 100 103 103 105 107 109 111 111 110 112 109 109 109 109 110 110 111 111 111 110 110 107 107 106 107 109 110 113 114 116 119 122 125 125 125 122 125 131 144 167 198 177 172 188 196 206 210 198 195 180 170 167 162 161 167 178 196 222 205 186 187 197 172 189 195 211 236 253 216 219 247 206 202 241 305 314 291 276 261 338 368 353 285 302 281 325 368 344 321 317 311 309 291 278 258 248 254 265 260 256 256 256 266 272 273 277 285 291 297 302 306 305 306 311 311 -2147483647 -2147483647 -2147483647 -2147483647 -2147483647 -2147483647 -2147483647 -2147483647 -2147483647 -2147483647 -2147483647 -2147483647 -2147483647 -2147483647 -2147483647 -2147483647 -2147483647 -2147483647 -2147483647 -2147483647 -2147483647 -2147483647 -2147483647 -2147483647 -2147483647 -2147483647 -2147483647 -2147483647 -2147483647 -2147483647 -2147483647 -2147483647 -2147483647 -2147483647 -2147483647 -2147483647 -2147483647
46 44 44 45 50 42 43 43 37 37 36 38 40 41 45 48 56 76 79 84 76 70 68 70 81 78 76 75 60 50 50 48 48 49 50 50 52 55 57 56 56 56 56 56 57 57 58 59 60 62 62 65 68 69 72 76 80 83 84 85 88 89 92 92 93 93 93 93 93 92 93 93 93 94 95 95 97 97 98 98 98 98 98 96 96 97 99 100 100 103 104 107 109 110 113 114 115 112 111 111 111 110 110 110 110 110 109 109 108 108 105 106 108 111 113 116 118 118 119 122 125 123 123 123 123 131 142 155 173 168 171 186 211 211 211 198 199 193 188 175 166 178 188 185 184 182 181 185 181 172 168 167 190 223 242 250 213 187 198 210 225 225 253 301 243 239 259 267 289 303 265 256 286 332 370 310 306 290 300 285 280 269 256 253 246 247 253 251 254 252 261 266 272 273 282 285 291 296 300 303 305 303 -2147483647 -2147483647 -2147483647 -2147483647 -2147483647 -2147483647 -2147483647 -2147483647 -2147483647 -2147483647 -2147483647 -2147483647 -2147483647 -2147483647 -2147483647 -2147483647 -2147483647 -2147483647 -2147483647 -2147483647 -2147483647 -2147483647 -2147483647 -2147483647 -2147483647 -2147483647 -2147483647 -2147483647 -2147483647 -2147483647 -2147483647 -2147483647 -2147483647 -2147483647 -2147483647 -2147483647 -2147483647 -2147483647
46 44 47 49 51 45 47 43 37 40 37 38 39 44 48 59 67 66 62 67 67 63 59 62 65 65 69 72 58 52 50 49 48 48 50 50 51 53 55 57 56 57 57 57 58 58 57 58 60 60 63 66 68 71 74 76 79 83 86 89 90 93 94 95 94 94 95 95 95 95 95 95 94 94 95 96 97 97 98 98 98 99 99 99 99 99 99 100 103 106 106 109 110 113 113 113 115 113 114 114 114 113 112 111 112 112 110 110 108 107 105 106 107 111 117 120 117 116 117 123 126 126 122 121 121 127 137 164 171 169 170 173 180 183 183 186 199 199 189 162 165 191 190 180 177 175 173 178 191 186 170 167 185 214 226 219 201 188 197 206 230 244 252 243 224 238 257 285 234 295 249 268 284 360 308 275 241 244 235 237 244 250 245 250 246 245 245 248 254 256 256 262 272 276 276 286 290 293 295 298 301 -2147483647 -2147483647 -2147483647 -2147483647 -2147483647 -2147483647 -2147483647 -2147483647 -2147483647 -2147483647 -2147483647 -2147483647 -2147483647 -2147483647 -2147483647 -2147483647 -2147483647 -2147483647 -2147483647 -2147483647 -2147483647 -2147483647 -2147483647 -2147483647 -2147483647 -2147483647 -2147483647 -2147483647 -2147483647 -2147483647 -2147483647 -2147483647 -2147483647 -2147483647 -2147483647 -2147483647 -2147483647 -2147483647 -2147483647
52 49 45 44 52 51 51 50 40 42 39 39 41 43 51 64 60 63 61 67 62 63 58 58 60 62 68 67 67 57 52 51 50 48 49 49 52 53 55 58 59 58 57 57 57 59 59 58 60 63 66 68 69 71 74 78 81 84 88 90 93 96 97 97 97 97 97 97 96 96 96 96 96 96 96 97 98 98 99 98 98 99 99 99 99 99 99 102 103 106 109 112 113 113 113 113 115 115 118 118 118 117 117 117 117 116 115 113 112 109 108 105 108 113 125 126 120 114 116 122 129 129 127 124 121 123 139 162 177 172 175 178 181 181 177 181 171 167 164 160 171 189 191 186 180 174 172 178 176 175 176 176 187 195 198 202 200 187 180 181 217 220 232 220 214 234 241 230 213 225 244 265 278 311 253 230 218 214 230 227 228 226 227 235 240 241 243 246 250 258 263 262 271 274 277 279 283 288 288 -2147483647 -2147483647 -2147483647 -2147483647 -2147483647 -2147483647 -2147483647 -2147483647 -2147483647 -2147483647 -2147483647 -2147483647 -2147483647 -2147483647 -2147483647 -2147483647 -2147483647 -2147483647 -2147483647 -2147483647 -2147483647 -2147483647 -2147483647 -2147483647 -2147483647 -2147483647 -2147483647 -2147483647 -2147483647 -2147483647 -2147483647 -2147483647 -2147483647 -2147483647 -2147483647 -2147483647 -2147483647 -2147483647 -2147483647 -2147483647 -2147483647
46 44 45 49 49 51 54 55 48 45 43 44 46 45 55 60 60 60 58 57 58 59 57 55 59 62 61 67 73 58 54 52 50 49 48 49 50 53 56 57 58 57 57 57 57 57 57 57 60 63 65 68 72 75 78 81 85 87 91 94 97 99 99 98 98 99 99 99 98 98 98 97 97 97 97 98 98 98 99 99 100 101 101 99 99 99 102 102 105 108 110 109 110 112 113 112 112 115 118 117 117 117 117 120 125 126 126 123 115 110 107 105 106 111 120 120 117 111 114 123 123 124 126 133 123 123 141 158 173 171 175 180 180 180 171 178 174 165 158 158 164 174 184 180 176 173 171 171 175 167 164 175 201 203 192 195 191 189 179 181 190 197 213 223 211 212 227 206 204 226 254 274 250 231 224 217 213 211 226 225 225 220 221 224 234 240 245 246 249 254 264 263 269 270 271 274 -2147483647 -2147483647 -2147483647 -2147483647 -2147483647 -2147483647 -2147483647 -2147483647 -2147483647 -2147483647 -2147483647 -2147483647 -2147483647 -2147483647 -2147483647 -2147483647 -2147483647 -2147483647 -2147483647 -2147483647 -2147483647 -2147483647 -2147483647 -2147483647 -2147483647 -2147483647 -2147483647 -2147483647 -2147483647 -2147483647 -2147483647 -2147483647 -2147483647 -2147483647 -2147483647 -2147483647 -2147483647 -2147483647 -2147483647 -2147483647 -2147483647 -2147483647 -2147483647 -2147483647
46 45 44 46 47 52 59 63 62 51 48 48 52 52 58 58 55 55 53 55 54 51 54 54 57 58 60 66 67 57 54 52 52 50 50 49 51 53 56 56 57 60 59 59 58 58 57 57 60 63 65 68 72 75 81 85 89 94 96 97 101 102 101 101 102 102 102 102 101 101 100 100 100 100 99 98 98 100 100 100 101 101 101 101 101 102 102 105 105 108 109 109 109 110 111 111 111 115 115 114 114 114 114 117 119 119 122 125 114 110 109 104 107 116 117 115 112 108 113 123 120 119 123 126 117 122 139 144 164 166 174 181 179 174 165 171 179 173 165 156 165 177 185 184 183 181 177 168 166 164 169 168 171 180 179 192 202 194 187 173 184 180 199 213 203 197 214 199 210 221 226 241 237 229 219 214 210 209 220 222 228 227 228 227 230 232 238 248 254 257 257 266 266 270 274 -2147483647 -2147483647 -2147483647 -2147483647 -2147483647 -2147483647 -2147483647 -2147483647 -2147483647 -2147483647 -2147483647 -2147483647 -2147483647 -2147483647 -2147483647 -2147483647 -2147483647 -2147483647 -2147483647 -2147483647 -2147483647 -2147483647 -2147483647 -2147483647 -2147483647 -2147483647 -2147483647 -2147483647 -2147483647 -2147483647 -2147483647 -2147483647 -2147483647 -2147483647 -2147483647 -2147483647 -2147483647 -2147483647 -2147483647 -2147483647 -2147483647 -2147483647 -2147483647 -2147483647 -2147483647
46 49 51 51 49 50 53 56 62 59 54 55 61 58 55 54 53 52 52 55 58 56 54 51 57 60 63 66 69 58 54 52 51 51 50 49 51 54 54 56 58 60 60 60 59 58 58 58 60 63 66 69 72 76 81 85 90 92 98 102 106 107 107 105 105 105 105 105 105 103 103 103 103 103 101 101 101 101 101 101 101 101 101 102 102 102 104 106 109 112 113 111 109 108 111 110 111 113 113 112 111 112 112 113 112 112 115 117 110 111 110 107 108 113 113 120 115 108 121 130 129 113 123 129 116 114 127 140 160 160 169 172 179 177 168 164 182 173 162 154 164 174 192 193 188 189 182 176 174 168 165 165 164 166 169 185 184 192 183 174 167 171 192 206 206 194 191 194 203 219 224 222 214 226 228 223 212 206 206 213 224 227 230 232 235 236 240 247 253 259 261 264 269 271 270 -2147483647 -2147483647 -2147483647 -2147483647 -2147483647 -2147483647 -2147483647 -2147483647 -2147483647 -2147483647 -2147483647 -2147483647 -2147483647 -2147483647 -2147483647 -2147483647 -2147483647 -2147483647 -2147483647 -2147483647 -2147483647 -2147483647 -2147483647 -2147483647 -2147483647 -2147483647 -2147483647 -2147483647 -2147483647 -2147483647 -2147483647 -2147483647 -2147483647 -2147483647 -2147483647 -2147483647 -2147483647 -2147483647 -2147483647 -2147483647 -2147483647 -2147483647 -2147483647 -2147483647 -2147483647
49 49 54 59 52 50 53 53 55 62 72 66 71 63 58 57 54 52 49 51 52 56 54 51 60 68 68 76 70 65 60 56 52 51 51 50 52 53 54 57 58 59 61 61 60 60 57 57 60 63 66 70 74 79 82 87 93 96 99 104 108 109 111 110 110 111 111 110 108 107 107 106 106 105 104 104 104 102 102 102 102 102 103 104 104 104 105 111 118 123 117 112 110 109 111 110 113 113 113 112 111 110 112 110 109 107 110 107 106 105 105 104 105 106 106 107 113 106 121 118 119 111 122 129 114 123 143 156 164 161 159 162 166 167 161 158 169 179 171 157 164 180 191 188 179 176 185 188 187 185 185 183 180 173 166 178 171 187 201 195 179 168 165 194 203 187 181 201 206 204 201 195 205 224 223 218 216 208 205 205 211 214 223 227 233 239 247 251 255 258 261 264 267 268 -2147483647 -2147483647 -2147483647 -2147483647 -2147483647 -2147483647 -2147483647 -2147483647 -2147483647 -2147483647 -2147483647 -2147483647 -2147483647 -2147483647 -2147483647 -2147483647 -2147483647 -2147483647 -2147483647 -2147483647 -2147483647 -2147483647 -2147483647 -2147483647 -2147483647 -2147483647 -2147483647 -2147483647 -2147483647 -2147483647 -2147483647 -2147483647 -2147483647 -2147483647 -2147483647 -2147483647 -2147483647 -2147483647 -2147483647 -2147483647 -2147483647 -2147483647 -2147483647 -2147483647 -2147483647 -2147483647
47 46 47 47 49 50 51 52 55 63 69 76 70 65 63 61 60 55 52 49 48 52 51 51 54 57 63 64 58 58 58 56 53 52 51 51 51 53 55 57 57 60 63 61 62 61 60 58 60 63 68 73 79 85 91 97 102 105 107 107 108 111 111 111 111 111 112 113 113 113 112 111 109 108 107 107 107 106 105 105 105 104 104 104 104 105 107 110 113 118 117 114 110 110 110 112 115 117 116 113 112 110 110 110 110 109 107 106 106 105 106 105 104 102 100 98 97 96 96 99 99 96 99 100 102 117 126 133 149 156 157 154 166 159 167 158 159 172 166 154 154 159 173 175 174 169 182 191 191 197 197 194 190 181 170 167 166 164 170 192 184 161 161 191 193 176 171 194 194 194 181 180 192 197 214 215 213 216 211 212 214 219 224 228 234 241 247 255 259 263 260 262 261 -2147483647 -2147483647 -2147483647 -2147483647 -2147483647 -2147483647 -2147483647 -2147483647 -2147483647 -2147483647 -2147483647 -2147483647 -2147483647 -2147483647 -2147483647 -2147483647 -2147483647 -2147483647 -2147483647 -2147483647 -2147483647 -2147483647 -2147483647 -2147483647 -2147483647 -2147483647 -2147483647 -2147483647 -2147483647 -2147483647 -2147483647 -2147483647 -2147483647 -2147483647 -2147483647 -2147483647 -2147483647 -2147483647 -2147483647 -2147483647 -2147483647 -2147483647 -2147483647 -2147483647 -2147483647 -2147483647 -2147483647
48 48 47 47 48 52 50 53 60 68 62 64 67 64 61 58 57 55 50 52 48 51 49 51 57 61 67 66 60 58 56 56 56 53 52 51 51 53 54 55 56 58 60 59 60 59 58 58 61 66 73 79 85 89 95 100 106 107 108 108 109 111 112 113 111 111 112 113 114 116 116 114 112 111 111 110 111 111 108 108 108 107 106 106 107 107 110 114 118 118 115 113 113 111 112 115 120 121 119 117 115 112 111 109 109 109 110 109 107 107 106 106 105 104 100 98 98 95 93 93 93 93 91 93 99 105 110 118 130 139 142 146 146 146 148 150 150 154 158 159 154 151 160 164 159 165 166 170 166 172 178 184 189 189 189 190 192 183 162 158 169 166 153 158 174 187 175 164 173 171 170 170 174 189 201 200 200 202 205 212 217 221 228 233 239 246 253 258 262 259 258 -2147483647 -2147483647 -2147483647 -2147483647 -2147483647 -2147483647 -2147483647 -2147483647 -2147483647 -2147483647 -2147483647 -2147483647 -2147483647 -2147483647 -2147483647 -2147483647 -2147483647 -2147483647 -2147483647 -2147483647 -2147483647 -2147483647 -2147483647 -2147483647 -2147483647 -2147483647 -2147483647 -2147483647 -2147483647 -2147483647 -2147483647 -2147483647 -2147483647 -2147483647 -2147483647 -2147483647 -2147483647 -2147483647 -2147483647 -2147483647 -2147483647 -2147483647 -2147483647 -2147483647 -2147483647 -2147483647 -2147483647 -2147483647 -2147483647
50 50 50 49 50 50 53 58 61 59 62 56 62 59 55 57 54 52 49 47 45 46 51 54 55 60 63 62 59 59 55 56 55 55 55 52 52 52 54 55 55 58 58 58 58 58 56 58 62 68 74 80 89 96 98 101 103 108 108 108 109 111 114 115 114 113 112 112 114 115 116 117 117 117 117 117 117 116 114 111 110 109 108 109 114 120 125 134 141 146 133 126 120 114 114 117 122 124 121 118 115 111 111 109 109 112 111 110 109 108 106 106 105 105 103 102 98 95 93 91 91 90 90 91 93 97 100 105 111 118 123 131 139 143 146 144 146 147 149 154 152 151 149 150 155 152 156 155 155 155 158 157 161 168 182 191 192 185 168 151 161 162 159 152 152 174 196 187 175 169 176 178 175 173 179 186 198 199 200 206 214 221 229 234 236 244 251 256 256 257 -2147483647 -2147483647 -2147483647 -2147483647 -2147483647 -2147483647 -2147483647 -2147483647 -2147483647 -2147483647 -2147483647 -2147483647 -2147483647 -2147483647 -2147483647 -2147483647 -2147483647 -2147483647 -2147483647 -2147483647 -2147483647 -2147483647 -2147483647 -2147483647 -2147483647 -2147483647 -2147483647 -2147483647 -2147483647 -2147483647 -2147483647 -2147483647 -2147483647 -2147483647 -2147483647 -2147483647 -2147483647 -2147483647 -2147483647 -2147483647 -2147483647 -2147483647 -2147483647 -2147483647 -2147483647 -2147483647 -2147483647 -2147483647 -2147483647 -2147483647
53 55 54 52 53 51 51 51 53 54 55 55 56 55 52 50 49 49 47 49 46 47 51 51 53 54 56 59 59 58 57 57 56 57 56 56 55 52 54 55 55 57 57 57 58 58 56 60 64 70 75 83 93 96 96 99 104 104 109 110 110 112 115 115 115 114 113 113 114 115 116 118 120 121 121 121 122 120 117 115 113 112 111 112 112 112 117 129 135 136 127 123 128 119 125 137 134 131 121 117 115 112 109 108 110 112 114 114 112 111 109 107 106 105 103 101 98 96 93 91 90 88 88 89 91 94 97 101 106 112 121 128 136 143 146 146 147 148 152 155 159 153 154 152 152 152 152 158 159 158 157 159 156 156 155 162 156 157 154 155 167 170 163 158 143 164 187 181 192 191 197 192 181 181 183 180 186 198 206 205 209 219 226 232 239 242 249 249 -2147483647 -2147483647 -2147483647 -2147483647 -2147483647 -2147483647 -2147483647 -2147483647 -2147483647 -2147483647 -2147483647 -2147483647 -2147483647 -2147483647 -2147483647 -2147483647 -2147483647 -2147483647 -2147483647 -2147483647 -2147483647 -2147483647 -2147483647 -2147483647 -2147483647 -2147483647 -2147483647 -2147483647 -2147483647 -2147483647 -2147483647 -2147483647 -2147483647 -2147483647 -2147483647 -2147483647 -2147483647 -2147483647 -2147483647 -2147483647 -2147483647 -2147483647 -2147483647 -2147483647 -2147483647 -2147483647 -2147483647 -2147483647 -2147483647 -2147483647 -2147483647 -2147483647
58 59 60 58 58 56 55 54 55 55 54 55 57 55 54 51 50 49 47 45 45 47 50 50 50 54 59 59 60 61 62 62 61 59 57 56 56 54 54 55 56 58 58 56 57 56 59 62 64 69 74 80 86 91 94 99 99 103 107 110 111 113 116 114 115 117 116 116 114 116 117 119 120 120 121 121 121 121 119 117 116 115 115 121 125 123 115 123 126 128 123 121 118 124 130 128 128 140 136 132 123 116 108 109 110 113 117 122 120 115 114 112 110 109 106 104 102 99 96 93 91 88 87 88 89 94 100 104 107 112 121 133 143 146 151 153 155 158 156 158 156 157 159 165 178 183 182 183 182 181 171 168 161 162 159 159 158 164 158 160 160 164 149 139 141 151 159 158 178 179 190 193 186 187 185 187 188 195 207 210 210 216 226 231 236 237 -2147483647 -2147483647 -2147483647 -2147483647 -2147483647 -2147483647 -2147483647 -2147483647 -2147483647 -2147483647 -2147483647 -2147483647 -2147483647 -2147483647 -2147483647 -2147483647 -2147483647 -2147483647 -2147483647 -2147483647 -2147483647 -2147483647 -2147483647 -2147483647 -2147483647 -2147483647 -2147483647 -2147483647 -2147483647 -2147483647 -2147483647 -2147483647 -2147483647 -2147483647 -2147483647 -2147483647 -2147483647 -2147483647 -2147483647 -2147483647 -2147483647 -2147483647 -2147483647 -2147483647 -2147483647 -2147483647 -2147483647 -2147483647 -2147483647 -2147483647 -2147483647 -2147483647 -2147483647 -2147483647
66 79 77 68 66 62 61 59 60 58 58 60 62 62 61 57 54 49 46 45 44 49 50 50 53 56 58 60 61 63 63 62 62 60 60 58 58 56 55 55 56 57 56 56 57 58 60 63 64 67 73 80 84 89 92 97 100 102 105 108 111 112 113 113 115 116 117 117 118 117 118 120 121 121 123 123 124 124 122 122 123 128 123 122 119 119 118 120 120 120 121 120 120 121 119 122 122 125 120 121 139 118 128 132 123 116 119 123 123 123 121 117 114 113 111 108 107 104 100 99 94 91 89 87 90 95 104 112 120 124 129 137 145 148 147 145 142 142 142 142 147 147 152 164 167 189 199 197 195 203 196 193 190 190 185 174 179 178 168 161 153 145 141 137 136 138 139 148 171 170 188 186 181 181 190 195 195 195 204 213 214 219 225 228 -2147483647 -2147483647 -2147483647 -2147483647 -2147483647 -2147483647 -2147483647 -2147483647 -2147483647 -2147483647 -2147483647 -2147483647 -2147483647 -2147483647 -2147483647 -2147483647 -2147483647 -2147483647 -2147483647 -2147483647 -2147483647 -2147483647 -2147483647 -2147483647 -2147483647 -2147483647 -2147483647 -2147483647 -2147483647 -2147483647 -2147483647 -2147483647 -2147483647 -2147483647 -2147483647 -2147483647 -2147483647 -2147483647 -2147483647 -2147483647 -2147483647 -2147483647 -2147483647 -2147483647 -2147483647 -2147483647 -2147483647 -2147483647 -2147483647 -2147483647 -2147483647 -2147483647 -2147483647 -2147483647 -2147483647 -2147483647
78 76 71 71 76 74 72 70 70 67 68 70 67 63 60 57 56 54 52 49 47 48 51 52 54 57 59 65 71 71 68 68 65 65 65 64 66 61 58 55 58 58 56 59 62 65 66 68 72 79 85 96 105 110 110 109 112 114 114 114 116 116 115 116 116 116 117 117 119 120 121 123 123 124 124 126 127 129 131 138 135 137 137 124 120 121 121 123 123 124 125 125 130 130 134 132 123 123 118 114 111 108 107 112 120 118 128 125 120 123 129 125 122 122 126 123 119 120 114 109 106 111 102 93 98 102 112 127 128 121 128 141 154 167 170 164 157 149 152 150 149 144 147 151 157 179 196 196 195 196 186 185 194 197 196 201 204 207 205 196 174 162 157 156 165 151 146 145 156 172 181 187 184 180 186 197 201 196 202 211 215 220 223 -2147483647 -2147483647 -2147483647 -2147483647 -2147483647 -2147483647 -2147483647 -2147483647 -2147483647 -2147483647 -2147483647 -2147483647 -2147483647 -2147483647 -2147483647 -2147483647 -2147483647 -2147483647 -2147483647 -2147483647 -2147483647 -2147483647 -2147483647 -2147483647 -2147483647 -2147483647 -2147483647 -2147483647 -2147483647 -2147483647 -2147483647 -2147483647 -2147483647 -2147483647 -2147483647 -2147483647 -2147483647 -2147483647 -2147483647 -2147483647 -2147483647 -2147483647 -2147483647 -2147483647 -2147483647 -2147483647 -2147483647 -2147483647 -2147483647 -2147483647 -2147483647 -2147483647 -2147483647 -2147483647 -2147483647 -2147483647 -2147483647
77 75 75 74 71 72 73 72 72 76 79 81 79 80 78 78 75 63 58 55 56 53 54 55 56 59 64 71 75 81 81 76 79 79 82 85 85 74 66 58 59 61 62 68 75 73 80 83 93 96 97 100 108 114 121 120 118 118 120 120 121 124 125 126 125 125 125 126 126 126 127 131 130 128 131 134 132 132 132 134 135 133 128 124 126 128 131 129 130 131 131 130 129 128 127 126 124 129 125 123 123 117 113 107 105 111 115 115 124 133 130 126 122 116 118 120 124 132 134 130 130 124 115 105 115 116 128 137 128 123 145 160 166 164 160 163 175 182 176 170 160 150 147 144 146 155 157 150 155 164 174 184 192 200 200 210 216 219 222 226 230 218 206 196 200 190 178 159 172 176 179 178 188 188 187 193 197 201 205 209 214 -2147483647 -2147483647 -2147483647 -2147483647 -2147483647 -2147483647 -2147483647 -2147483647 -2147483647 -2147483647 -2147483647 -2147483647 -2147483647 -2147483647 -2147483647 -2147483647 -2147483647 -2147483647 -2147483647 -2147483647 -2147483647 -2147483647 -2147483647 -2147483647 -2147483647 -2147483647 -2147483647 -2147483647 -2147483647 -2147483647 -2147483647 -2147483647 -2147483647 -2147483647 -2147483647 -2147483647 -2147483647 -2147483647 -2147483647 -2147483647 -2147483647 -2147483647 -2147483647 -2147483647 -2147483647 -2147483647 -2147483647 -2147483647 -2147483647 -2147483647 -2147483647 -2147483647 -2147483647 -2147483647 -2147483647 -2147483647 -2147483647 -2147483647 -2147483647
81 81 79 77 74 76 77 75 75 78 88 79 78 81 82 84 83 81 80 76 73 67 63 62 64 65 69 81 90 98 105 102 101 96 94 81 72 70 70 72 93 93 100 98 119 117 120 126 125 124 137 143 146 151 158 153 141 138 125 115 113 118 124 132 136 139 139 137 138 135 133 133 133 132 132 134 133 137 138 137 139 141 136 133 136 138 140 138 142 140 139 139 135 134 134 132 129 125 125 121 118 116 113 113 106 112 124 119 121 130 133 128 128 120 128 122 118 122 121 113 109 111 115 120 109 107 106 105 114 117 135 132 142 144 146 135 143 153 155 147 153 166 165 154 155 145 144 155 170 181 186 195 207 213 218 219 215 212 208 197 198 218 213 196 193 187 176 164 172 186 181 177 184 185 186 191 200 203 206 209 -2147483647 -2147483647 -2147483647 -2147483647 -2147483647 -2147483647 -2147483647 -2147483647 -2147483647 -2147483647 -2147483647 -2147483647 -2147483647 -2147483647 -2147483647 -2147483647 -2147483647 -2147483647 -2147483647 -2147483647 -2147483647 -2147483647 -2147483647 -2147483647 -2147483647 -2147483647 -2147483647 -2147483647 -2147483647 -2147483647 -2147483647 -2147483647 -2147483647 -2147483647 -2147483647 -2147483647 -2147483647 -2147483647 -2147483647 -2147483647 -2147483647 -2147483647 -2147483647 -2147483647 -2147483647 -2147483647 -2147483647 -2147483647 -2147483647 -2147483647 -2147483647 -2147483647 -2147483647 -2147483647 -2147483647 -2147483647 -2147483647 -2147483647 -2147483647 -2147483647
87 85 82 80 83 84 81 78 81 84 85 79 78 81 77 73 74 67 66 65 63 62 62 62 68 73 76 79 82 85 94 95 94 93 95 99 90 86 81 76 84 89 109 103 115 131 139 142 139 135 135 127 124 137 149 156 159 150 133 127 118 118 126 130 133 135 139 136 137 138 139 139 139 139 137 140 143 147 147 147 147 148 150 151 153 152 152 152 153 146 145 144 141 141 140 137 135 132 128 124 121 116 111 108 106 107 111 112 116 122 122 119 117 115 114 114 118 119 114 115 109 104 105 112 117 116 114 117 109 115 116 114 123 122 119 127 124 144 145 140 137 148 152 151 143 140 159 172 181 185 195 193 191 191 208 204 210 194 185 188 191 191 203 199 191 188 178 171 184 184 183 183 180 185 188 194 197 200 -2147483647 -2147483647 -2147483647 -2147483647 -2147483647 -2147483647 -2147483647 -2147483647 -2147483647 -2147483647 -2147483647 -2147483647 -2147483647 -2147483647 -2147483647 -2147483647 -2147483647 -2147483647 -2147483647 -2147483647 -2147483647 -2147483647 -2147483647 -2147483647 -2147483647 -2147483647 -2147483647 -2147483647 -2147483647 -2147483647 -2147483647 -2147483647 -2147483647 -2147483647 -2147483647 -2147483647 -2147483647 -2147483647 -2147483647 -2147483647 -2147483647 -2147483647 -2147483647 -2147483647 -2147483647 -2147483647 -2147483647 -2147483647 -2147483647 -2147483647 -2147483647 -2147483647 -2147483647 -2147483647 -2147483647 -2147483647 -2147483647 -2147483647 -2147483647 -2147483647 -2147483647 -2147483647
90 88 86 83 87 85 81 81 79 78 77 74 74 74 76 80 82 68 66 67 65 64 64 66 67 70 78 84 95 105 115 130 139 105 129 122 113 108 92 87 107 115 122 126 128 108 113 104 96 101 111 110 112 109 112 116 134 154 158 156 146 134 154 163 169 166 158 154 151 149 149 155 161 161 152 154 158 157 159 159 151 151 153 159 163 162 159 157 157 152 151 149 148 147 146 144 140 137 133 131 125 123 119 114 113 112 111 112 113 116 117 115 116 114 114 115 121 124 118 112 108 106 104 103 105 106 107 108 109 111 113 111 112 109 111 112 115 119 119 125 136 136 144 152 141 145 157 166 178 185 182 184 185 182 181 183 187 186 184 175 180 185 189 192 194 192 185 186 176 185 186 183 183 186 190 193 -2147483647 -2147483647 -2147483647 -2147483647 -2147483647 -2147483647 -2147483647 -2147483647 -2147483647 -2147483647 -2147483647 -2147483647 -2147483647 -2147483647 -2147483647 -2147483647 -2147483647 -2147483647 -2147483647 -2147483647 -2147483647 -2147483647 -2147483647 -2147483647 -2147483647 -2147483647 -2147483647 -2147483647 -2147483647 -2147483647 -2147483647 -2147483647 -2147483647 -2147483647 -2147483647 -2147483647 -2147483647 -2147483647 -2147483647 -2147483647 -2147483647 -2147483647 -2147483647 -2147483647 -2147483647 -2147483647 -2147483647 -2147483647 -2147483647 -2147483647 -2147483647 -2147483647 -2147483647 -2147483647 -2147483647 -2147483647 -2147483647 -2147483647 -2147483647 -2147483647 -2147483647 -2147483647 -2147483647 -2147483647
93 92 89 88 85 84 81 82 84 86 83 80 81 75 76 79 76 72 70 71 73 79 81 77 88 96 105 105 110 105 107 109 107 91 97 101 99 92 70 72 80 75 75 80 86 81 91 91 99 119 122 122 122 115 111 120 119 123 122 136 142 132 159 161 161 161 160 160 164 159 161 160 155 149 149 151 153 153 153 156 163 170 179 185 178 169 166 160 159 160 165 162 158 157 154 150 149 146 142 140 137 134 129 126 123 122 119 118 117 117 117 117 115 115 115 118 121 125 120 114 112 109 106 106 107 107 108 109 111 112 114 113 110 109 109 110 110 112 114 117 123 132 136 139 141 140 156 165 168 173 177 180 182 182 181 185 187 188 184 179 177 191 190 186 186 190 192 189 180 177 184 186 186 187 189 -2147483647 -2147483647 -2147483647 -2147483647 -2147483647 -2147483647 -2147483647 -2147483647 -2147483647 -2147483647 -2147483647 -2147483647 -2147483647 -2147483647 -2147483647 -2147483647 -2147483647 -2147483647 -2147483647 -2147483647 -2147483647 -2147483647 -2147483647 -2147483647 -2147483647 -2147483647 -2147483647 -2147483647 -2147483647 -2147483647 -2147483647 -2147483647 -2147483647 -2147483647 -2147483647 -2147483647 -2147483647 -2147483647 -2147483647 -2147483647 -2147483647 -2147483647 -2147483647 -2147483647 -2147483647 -2147483647 -2147483647 -2147483647 -2147483647 -2147483647 -2147483647 -2147483647 -2147483647 -2147483647 -2147483647 -2147483647 -2147483647 -2147483647 -2147483647 -2147483647 -2147483647 -2147483647 -2147483647 -2147483647 -2147483647
97 95 93 92 90 89 87 82 82 82 80 80 80 81 81 79 80 79 80 78 75 72 73 73 73 75 76 81 80 83 83 84 84 84 79 78 82 85 66 68 70 68 77 83 91 82 92 83 89 99 105 102 111 99 101 117 112 116 113 109 112 111 120 125 125 127 131 135 139 142 145 149 152 155 158 159 159 163 164 162 162 163 165 169 170 170 175 173 174 181 185 183 183 179 170 164 159 155 152 151 148 146 142 135 130 128 125 124 124 126 124 120 119 119 120 121 122 126 126 122 122 113 113 113 112 113 114 114 114 116 116 114 113 111 111 110 111 115 126 129 137 138 141 141 139 138 145 155 159 166 174 175 178 180 182 179 182 185 185 187 185 182 185 188 194 185 185 188 186 180 180 181 184 185 -2147483647 -2147483647 -2147483647 -2147483647 -2147483647 -2147483647 -2147483647 -2147483647 -2147483647 -2147483647 -2147483647 -2147483647 -2147483647 -2147483647 -2147483647 -2147483647 -2147483647 -2147483647 -2147483647 -2147483647 -2147483647 -2147483647 -2147483647 -2147483647 -2147483647 -2147483647 -2147483647 -2147483647 -2147483647 -2147483647 -2147483647 -2147483647 -2147483647 -2147483647 -2147483647 -2147483647 -2147483647 -2147483647 -2147483647 -2147483647 -2147483647 -2147483647 -2147483647 -2147483647 -2147483647 -2147483647 -2147483647 -2147483647 -2147483647 -2147483647 -2147483647 -2147483647 -2147483647 -2147483647 -2147483647 -2147483647 -2147483647 -2147483647 -2147483647 -2147483647 -2147483647 -2147483647 -2147483647 -2147483647 -2147483647 -2147483647
105 102 101 98 95 97 91 87 84 83 82 84 91 100 105 96 89 81 79 79 78 78 79 78 79 79 78 79 81 85 84 85 86 86 90 99 94 93 86 72 63 68 73 73 70 73 77 79 75 82 87 90 95 87 96 105 108 106 112 106 110 114 120 123 128 134 140 143 149 154 157 159 165 170 171 171 171 172 172 171 172 173 174 176 176 177 180 176 175 173 172 171 169 168 169 176 181 177 171 169 167 160 152 142 136 134 134 133 136 142 147 142 133 136 134 131 130 130 131 128 125 119 122 121 120 123 122 120 119 117 118 118 117 115 114 115 114 115 125 135 143 147 144 144 147 148 146 146 153 156 158 164 169 173 178 184 184 183 175 187 192 180 180 189 191 189 182 178 178 181 182 -2147483647 -2147483647 -2147483647 -2147483647 -2147483647 -2147483647 -2147483647 -2147483647 -2147483647 -2147483647 -2147483647 -2147483647 -2147483647 -2147483647 -2147483647 -2147483647 -2147483647 -2147483647 -2147483647 -2147483647 -2147483647 -2147483647 -2147483647 -2147483647 -2147483647 -2147483647 -2147483647 -2147483647 -2147483647 -2147483647 -2147483647 -2147483647 -2147483647 -2147483647 -2147483647 -2147483647 -2147483647 -2147483647 -2147483647 -2147483647 -2147483647 -2147483647 -2147483647 -2147483647 -2147483647 -2147483647 -2147483647 -2147483647 -2147483647 -2147483647 -2147483647 -2147483647 -2147483647 -2147483647 -2147483647 -2147483647 -2147483647 -2147483647 -2147483647 -2147483647 -2147483647 -2147483647 -2147483647 -2147483647 -2147483647 -2147483647 -2147483647 -2147483647 -2147483647
117 109 102 102 102 97 93 91 89 87 87 86 85 85 84 84 83 83 84 82 83 86 95 97 90 84 82 82 83 83 83 86 88 89 92 93 95 95 84 72 63 64 67 68 70 68 71 73 77 74 78 82 86 88 91 93 99 102 107 122 127 130 134 136 139 145 151 157 163 168 175 175 175 180 178 181 182 184 185 185 184 186 189 190 193 194 193 188 186 185 185 183 180 178 174 168 164 162 165 168 176 189 187 166 151 148 149 149 149 143 142 141 146 173 185 173 163 156 157 154 145 139 136 131 129 129 126 126 125 124 124 121 119 118 118 118 117 120 126 138 138 135 141 149 153 157 160 161 166 161 166 171 173 174 178 171 173 189 182 185 190 192 183 177 177 182 180 182 179 179 -2147483647 -2147483647 -2147483647 -2147483647 -2147483647 -2147483647 -2147483647 -2147483647 -2147483647 -2147483647 -2147483647 -2147483647 -2147483647 -2147483647 -2147483647 -2147483647 -2147483647 -2147483647 -2147483647 -2147483647 -2147483647 -2147483647 -2147483647 -2147483647 -2147483647 -2147483647 -2147483647 -2147483647 -2147483647 -2147483647 -2147483647 -2147483647 -2147483647 -2147483647 -2147483647 -2147483647 -2147483647 -2147483647 -2147483647 -2147483647 -2147483647 -2147483647 -2147483647 -2147483647 -2147483647 -2147483647 -2147483647 -2147483647 -2147483647 -2147483647 -2147483647 -2147483647 -2147483647 -2147483647 -2147483647 -2147483647 -2147483647 -2147483647 -2147483647 -2147483647 -2147483647 -2147483647 -2147483647 -2147483647 -2147483647 -2147483647 -2147483647 -2147483647 -2147483647 -2147483647
140 124 115 126 118 108 105 98 95 93 92 91 90 90 89 89 89 89 89 88 87 87 87 88 88 88 86 84 85 87 91 96 96 100 104 104 101 88 80 71 66 67 67 68 69 69 70 72 73 75 78 80 82 86 88 95 103 111 119 129 147 160 161 165 162 174 180 181 198 197 202 194 188 187 188 190 191 191 193 197 196 198 203 205 210 204 200 211 205 197 205 200 197 195 190 186 183 175 168 168 162 159 162 168 171 170 170 169 182 176 168 143 141 151 160 161 164 166 164 160 164 166 164 167 170 159 150 142 133 127 125 126 125 119 118 119 119 121 126 135 138 134 138 142 143 152 155 163 161 170 174 177 177 174 178 177 162 179 179 176 181 179 187 189 183 178 176 -2147483647 -2147483647 -2147483647 -2147483647 -2147483647 -2147483647 -2147483647 -2147483647 -2147483647 -2147483647 -2147483647 -2147483647 -2147483647 -2147483647 -2147483647 -2147483647 -2147483647 -2147483647 -2147483647 -2147483647 -2147483647 -2147483647 -2147483647 -2147483647 -2147483647 -2147483647 -2147483647 -2147483647 -2147483647 -2147483647 -2147483647 -2147483647 -2147483647 -2147483647 -2147483647 -2147483647 -2147483647 -2147483647 -2147483647 -2147483647 -2147483647 -2147483647 -2147483647 -2147483647 -2147483647 -2147483647 -2147483647 -2147483647 -2147483647 -2147483647 -2147483647 -2147483647 -2147483647 -2147483647 -2147483647 -2147483647 -2147483647 -2147483647 -2147483647 -2147483647 -2147483647 -2147483647 -2147483647 -2147483647 -2147483647 -2147483647 -2147483647 -2147483647 -2147483647 -2147483647 -2147483647 -2147483647 -2147483647
118 116 127 134 128 120 112 104 102 99 98 97 96 96 95 94 94 95 94 94 94 93 92 92 90 90 90 89 88 88 91 97 108 111 118 121 123 108 92 82 75 73 69 71 72 73 75 81 88 80 80 81 87 92 102 103 113 117 130 137 144 154 166 178 180 187 198 199 199 202 194 193 192 192 196 196 199 203 207 208 205 204 204 201 206 206 198 203 209 204 205 209 205 198 205 204 198 191 184 184 180 172 166 162 159 155 152 154 151 149 146 143 139 145 152 153 155 150 144 148 147 147 144 142 159 153 157 158 147 132 125 126 127 126 123 124 123 122 124 126 129 130 134 138 149 155 150 160 154 165 172 174 177 181 183 181 172 168 175 172 176 176 180 178 177 -2147483647 -2147483647 -2147483647 -2147483647 -2147483647 -2147483647 -2147483647 -2147483647 -2147483647 -2147483647 -2147483647 -2147483647 -2147483647 -2147483647 -2147483647 -2147483647 -2147483647 -2147483647 -2147483647 -2147483647 -2147483647 -2147483647 -2147483647 -2147483647 -2147483647 -2147483647 -2147483647 -2147483647 -2147483647 -2147483647 -2147483647 -2147483647 -2147483647 -2147483647 -2147483647 -2147483647 -2147483647 -2147483647 -2147483647 -2147483647 -2147483647 -2147483647 -2147483647 -2147483647 -2147483647 -2147483647 -2147483647 -2147483647 -2147483647 -2147483647 -2147483647 -2147483647 -2147483647 -2147483647 -2147483647 -2147483647 -2147483647 -2147483647 -2147483647 -2147483647 -2147483647 -2147483647 -2147483647 -2147483647 -2147483647 -2147483647 -2147483647 -2147483647 -2147483647 -2147483647 -2147483647 -2147483647 -2147483647 -2147483647 -2147483647
119 113 110 119 123 117 112 113 109 106 104 102 101 101 101 101 101 100 100 99 99 98 98 97 96 95 93 92 92 92 90 91 93 101 113 111 114 112 106 103 95 94 94 93 96 101 106 103 101 87 90 90 99 106 114 115 123 131 132 139 144 152 162 168 169 174 178 182 185 187 190 193 197 202 204 206 207 209 209 212 209 207 207 205 205 204 204 206 206 202 202 201 204 199 201 210 210 207 198 194 190 184 181 179 172 164 163 161 158 154 145 153 147 146 146 147 152 157 168 158 144 147 157 146 134 131 133 140 143 139 129 126 125 127 128 127 127 125 124 125 128 131 134 138 139 140 142 149 154 163 174 170 176 179 178 175 175 178 175 173 173 173 -2147483647 -2147483647 -2147483647 -2147483647 -2147483647 -2147483647 -2147483647 -2147483647 -2147483647 -2147483647 -2147483647 -2147483647 -2147483647 -2147483647 -2147483647 -2147483647 -2147483647 -2147483647 -2147483647 -2147483647 -2147483647 -2147483647 -2147483647 -2147483647 -2147483647 -2147483647 -2147483647 -2147483647 -2147483647 -2147483647 -2147483647 -2147483647 -2147483647 -2147483647 -2147483647 -2147483647 -2147483647 -2147483647 -2147483647 -2147483647 -2147483647 -2147483647 -2147483647 -2147483647 -2147483647 -2147483647 -2147483647 -2147483647 -2147483647 -2147483647 -2147483647 -2147483647 -2147483647 -2147483647 -2147483647 -2147483647 -2147483647 -2147483647 -2147483647 -2147483647 -2147483647 -2147483647 -2147483647 -2147483647 -2147483647 -2147483647 -2147483647 -2147483647 -2147483647 -2147483647 -2147483647 -2147483647 -2147483647 -2147483647 -2147483647 -2147483647 -2147483647 -2147483647
141 120 113 118 119 114 110 114 111 109 108 107 107 107 106 106 105 106 105 105 105 103 102 101 100 101 99 96 96 95 91 91 90 89 89 93 91 88 88 84 82 90 108 118 120 127 134 118 101 99 103 101 110 122 122 130 132 140 144 150 155 160 164 168 173 176 180 183 191 197 202 206 209 212 213 213 215 216 216 217 217 215 215 214 214 212 212 210 212 212 215 212 213 212 208 207 204 202 200 200 197 197 193 187 181 178 177 174 170 163 158 155 149 144 143 142 145 149 157 162 163 150 143 149 153 146 132 128 129 128 129 130 128 129 130 129 130 131 129 127 128 128 129 131 131 133 134 137 141 145 155 165 178 186 184 181 181 172 171 171 -2147483647 -2147483647 -2147483647 -2147483647 -2147483647 -2147483647 -2147483647 -2147483647 -2147483647 -2147483647 -2147483647 -2147483647 -2147483647 -2147483647 -2147483647 -2147483647 -2147483647 -2147483647 -2147483647 -2147483647 -2147483647 -2147483647 -2147483647 -2147483647 -2147483647 -2147483647 -2147483647 -2147483647 -2147483647 -2147483647 -2147483647 -2147483647 -2147483647 -2147483647 -2147483647 -2147483647 -2147483647 -2147483647 -2147483647 -2147483647 -2147483647 -2147483647 -2147483647 -2147483647 -2147483647 -2147483647 -2147483647 -2147483647 -2147483647 -2147483647 -2147483647 -2147483647 -2147483647 -2147483647 -2147483647 -2147483647 -2147483647 -2147483647 -2147483647 -2147483647 -2147483647 -2147483647 -2147483647 -2147483647 -2147483647 -2147483647 -2147483647 -2147483647 -2147483647 -2147483647 -2147483647 -2147483647 -2147483647 -2147483647 -2147483647 -2147483647 -2147483647 -2147483647 -2147483647 -2147483647
133 138 122 115 116 116 116 116 117 117 115 114 111 112 112 112 115 117 114 115 113 110 108 108 107 105 104 102 102 99 99 96 94 91 88 87 87 85 84 83 82 80 83 84 91 95 102 111 110 113 116 113 117 121 131 137 144 150 154 160 164 170 176 180 183 187 192 196 200 206 209 212 215 215 220 223 223 224 224 224 224 226 223 223 221 222 220 222 220 218 218 221 227 233 227 223 227 225 220 212 209 205 202 198 194 192 192 187 182 174 168 164 158 156 151 147 148 147 146 152 165 167 159 149 142 145 149 133 130 129 131 133 135 135 134 133 133 134 131 -2147483647 -2147483647 -2147483647 -2147483647 -2147483647 -2147483647 -2147483647 -2147483647 -2147483647 -2147483647 140 143 149 152 158 170 167 166 168 -2147483647 -2147483647 -2147483647 -2147483647 -2147483647 -2147483647 -2147483647 -2147483647 -2147483647 -2147483647 -2147483647 -2147483647 -2147483647 -2147483647 -2147483647 -2147483647 -2147483647 -2147483647 -2147483647 -2147483647 -2147483647 -2147483647 -2147483647 -2147483647 -2147483647 -2147483647 -2147483647 -2147483647 -2147483647 -2147483647 -2147483647 -2147483647 -2147483647 -2147483647 -2147483647 -2147483647 -2147483647 -2147483647 -2147483647 -2147483647 -2147483647 -2147483647 -2147483647 -2147483647 -2147483647 -2147483647 -2147483647 -2147483647 -2147483647 -2147483647 -2147483647 -2147483647 -2147483647 -2147483647 -2147483647 -2147483647 -2147483647 -2147483647 -2147483647 -2147483647 -2147483647 -2147483647 -2147483647 -2147483647 -2147483647 -2147483647 -2147483647 -2147483647 -2147483647 -2147483647 -2147483647 -2147483647 -2147483647 -2147483647 -2147483647 -2147483647 -2147483647 -2147483647 -2147483647 -2147483647 -2147483647 -2147483647
122 124 127 127 121 121 121 122 121 123 124 120 117 117 118 117 118 117 118 118 115 114 114 114 114 112 109 107 107 105 104 104 101 97 96 92 93 92 87 86 87 84 85 90 99 111 118 126 123 128 135 127 130 136 141 152 156 166 168 174 176 179 183 190 194 197 204 207 212 215 218 222 230 234 234 234 231 236 236 233 236 232 231 231 234 228 228 234 234 238 238 240 243 244 246 243 240 233 233 227 224 222 219 213 207 203 199 195 191 187 181 177 174 168 167 159 150 149 149 151 152 162 164 161 161 149 143 139 139 136 136 138 136 140 140 140 138 -2147483647 -2147483647 -2147483647 -2147483647 -2147483647 -2147483647 -2147483647 -2147483647 -2147483647 -2147483647 -2147483647 -2147483647 -2147483647 -2147483647 -2147483647 -2147483647 -2147483647 -2147483647 -2147483647 -2147483647 -2147483647 -2147483647 -2147483647 -2147483647 -2147483647 -2147483647 -2147483647 -2147483647 -2147483647 -2147483647 -2147483647 -2147483647 -2147483647 -2147483647 -2147483647 -2147483647 -2147483647 -2147483647 -2147483647 -2147483647 -2147483647 -2147483647 -2147483647 -2147483647 -2147483647 -2147483647 -2147483647 -2147483647 -2147483647 -2147483647 -2147483647 -2147483647 -2147483647 -2147483647 -2147483647 -2147483647 -2147483647 -2147483647 -2147483647 -2147483647 -2147483647 -2147483647 -2147483647 -2147483647 -2147483647 -2147483647 -2147483647 -2147483647 -2147483647 -2147483647 -2147483647 -2147483647 -2147483647 -2147483647 -2147483647 -2147483647 -2147483647 -2147483647 -2147483647 -2147483647 -2147483647 -2147483647 -2147483647 -2147483647 -2147483647 -2147483647 -2147483647 -2147483647 -2147483647 -2147483647 -2147483647 -2147483647 -2147483647 -2147483647 -2147483647 -2147483647 -2147483647 -2147483647 -2147483647 -2147483647 -2147483647 -2147483647 -2147483647
119 121 126 135 138 127 126 126 127 125 126 124 123 122 122 122 121 122 121 121 121 119 119 119 118 117 114 114 112 111 108 108 103 103 101 99 95 93 89 90 90 95 105 111 115 127 136 140 141 142 146 153 149 155 157 165 164 174 175 181 187 189 193 197 200 204 209 215 220 226 229 236 243 243 253 252 249 241 242 249 248 248 252 253 254 254 247 240 236 241 238 245 249 255 251 255 252 244 241 241 243 238 232 225 220 214 210 206 202 197 193 190 188 184 177 171 163 158 158 155 151 151 157 159 166 162 158 151 150 149 146 144 144 144 144 144 -2147483647 -2147483647 -2147483647 -2147483647 -2147483647 -2147483647 -2147483647 -2147483647 -2147483647 -2147483647 -2147483647 -2147483647 -2147483647 -2147483647 -2147483647 -2147483647 -2147483647 -2147483647 -2147483647 -2147483647 -2147483647 -2147483647 -2147483647 -2147483647 -2147483647 -2147483647 -2147483647 -2147483647 -2147483647 -2147483647 -2147483647 -2147483647 -2147483647 -2147483647 -2147483647 -2147483647 -2147483647 -2147483647 -2147483647 -2147483647 -2147483647 -2147483647 -2147483647 -2147483647 -2147483647 -2147483647 -2147483647 -2147483647 -2147483647 -2147483647 -2147483647 -2147483647 -2147483647 -2147483647 -2147483647 -2147483647 -2147483647 -2147483647 -2147483647 -2147483647 -2147483647 -2147483647 -2147483647 -2147483647 -2147483647 -2147483647 -2147483647 -2147483647 -2147483647 -2147483647 -2147483647 -2147483647 -2147483647 -2147483647 -2147483647 -2147483647 -2147483647 -2147483647 -2147483647 -2147483647 -2147483647 -2147483647 -2147483647 -2147483647 -2147483647 -2147483647 -2147483647 -2147483647 -2147483647 -2147483647 -2147483647 -2147483647 -2147483647 -2147483647 -2147483647 -2147483647 -2147483647 -2147483647 -2147483647 -2147483647 -2147483647 -2147483647 -2147483647 -2147483647
126 133 128 131 135 140 134 133 132 132 131 130 128 129 129 130 130 129 128 130 134 132 125 124 121 121 120 118 117 115 112 111 109 108 105 100 98 95 94 92 96 101 114 114 122 126 126 125 135 141 134 152 148 171 161 172 173 179 186 189 192 197 203 204 209 212 215 217 218 226 228 241 241 249 258 267 262 252 250 253 256 256 265 265 262 266 263 271 266 267 268 259 251 254 260 256 259 264 270 266 254 247 244 238 235 229 222 217 213 209 204 200 198 193 189 181 176 168 162 158 158 161 159 159 159 162 163 158 158 158 158 158 154 153 152 149 -2147483647 -2147483647 -2147483647 -2147483647 -2147483647 -2147483647 -2147483647 -2147483647 -2147483647 -2147483647 -2147483647 -2147483647 -2147483647 -2147483647 -2147483647 -2147483647 -2147483647 -2147483647 -2147483647 -2147483647 -2147483647 -2147483647 -2147483647 -2147483647 -2147483647 -2147483647 -2147483647 -2147483647 -2147483647 -2147483647 -2147483647 -2147483647 -2147483647 -2147483647 -2147483647 -2147483647 -2147483647 -2147483647 -2147483647 -2147483647 -2147483647 -2147483647 -2147483647 -2147483647 -2147483647 -2147483647 -2147483647 -2147483647 -2147483647 -2147483647 -2147483647 -2147483647 -2147483647 -2147483647 -2147483647 -2147483647 -2147483647 -2147483647 -2147483647 -2147483647 -2147483647 -2147483647 -2147483647 -2147483647 -2147483647 -2147483647 -2147483647 -2147483647 -2147483647 -2147483647 -2147483647 -2147483647 -2147483647 -2147483647 -2147483647 -2147483647 -2147483647 -2147483647 -2147483647 -2147483647 -2147483647 -2147483647 -2147483647 -2147483647 -2147483647 -2147483647 -2147483647 -2147483647 -2147483647 -2147483647 -2147483647 -2147483647 -2147483647 -2147483647 -2147483647 -2147483647 -2147483647 -2147483647 -2147483647 -2147483647 -2147483647 -2147483647 -2147483647 -2147483647
127 131 128 131 134 135 138 148 146 138 140 138 136 135 137 137 135 134 135 134 140 138 134 134 129 129 133 130 129 125 122 122 126 126 128 122 119 116 109 103 108 118 111 111 118 118 119 113 116 116 126 135 133 143 149 158 168 179 190 200 207 212 212 215 215 215 216 217 219 223 229 237 238 255 270 272 268 262 266 262 254 257 266 270 271 276 280 283 286 294 299 300 289 285 300 269 267 276 260 269 271 269 263 253 245 240 234 227 221 217 216 212 209 201 196 191 185 181 174 167 162 164 163 163 164 160 160 162 163 164 165 164 164 163 160 -2147483647 -2147483647 -2147483647 -2147483647 -2147483647 -2147483647 -2147483647 -2147483647 -2147483647 -2147483647 -2147483647 -2147483647 -2147483647 -2147483647 -2147483647 -2147483647 -2147483647 -2147483647 -2147483647 -2147483647 -2147483647 -2147483647 -2147483647 -2147483647 -2147483647 -2147483647 -2147483647 -2147483647 -2147483647 -2147483647 -2147483647 -2147483647 -2147483647 -2147483647 -2147483647 -2147483647 -2147483647 -2147483647 -2147483647 -2147483647 -2147483647 -2147483647 -2147483647 -2147483647 -2147483647 -2147483647 -2147483647 -2147483647 -2147483647 -2147483647 -2147483647 -2147483647 -2147483647 -2147483647 -2147483647 -2147483647 -2147483647 -2147483647 -2147483647 -2147483647 -2147483647 -2147483647 -2147483647 -2147483647 -2147483647 -2147483647 -2147483647 -2147483647 -2147483647 -2147483647 -2147483647 -2147483647 -2147483647 -2147483647 -2147483647 -2147483647 -2147483647 -2147483647 -2147483647 -2147483647 -2147483647 -2147483647 -2147483647 -2147483647 -2147483647 -2147483647 -2147483647 -2147483647 -2147483647 -2147483647 -2147483647 -2147483647 -2147483647 -2147483647 -2147483647 -2147483647 -2147483647 -2147483647 -2147483647 -2147483647 -2147483647 -2147483647 -2147483647 -2147483647 -2147483647
134 133 133 135 135 138 142 144 146 147 151 149 142 143 143 144 141 139 138 138 135 134 132 130 129 129 128 129 129 130 135 130 132 133 129 118 115 111 108 103 105 107 103 109 113 113 111 111 114 120 120 125 131 139 147 157 168 183 195 207 215 206 201 202 203 203 209 213 224 230 232 237 236 248 262 269 265 261 257 255 261 262 268 271 272 267 277 288 298 305 313 321 329 329 326 318 313 311 298 292 279 275 270 264 258 250 243 237 231 226 221 218 215 211 205 199 193 185 177 171 168 164 162 160 160 162 164 165 170 170 169 172 172 172 172 169 169 -2147483647 -2147483647 -2147483647 -2147483647 -2147483647 -2147483647 -2147483647 -2147483647 -2147483647 -2147483647 -2147483647 -2147483647 -2147483647 -2147483647 -2147483647 -2147483647 -2147483647 -2147483647 -2147483647 -2147483647 -2147483647 -2147483647 -2147483647 -2147483647 -2147483647 -2147483647 -2147483647 -2147483647 -2147483647 -2147483647 -2147483647 -2147483647 -2147483647 -2147483647 -2147483647 -2147483647 -2147483647 -2147483647 -2147483647 -2147483647 -2147483647 -2147483647 -2147483647 -2147483647 -2147483647 -2147483647 -2147483647 -2147483647 -2147483647 -2147483647 -2147483647 -2147483647 -2147483647 -2147483647 -2147483647 -2147483647 -2147483647 -2147483647 -2147483647 -2147483647 -2147483647 -2147483647 -2147483647 -2147483647 -2147483647 -2147483647 -2147483647 -2147483647 -2147483647 -2147483647 -2147483647 -2147483647 -2147483647 -2147483647 -2147483647 -2147483647 -2147483647 -2147483647 -2147483647 -2147483647 -2147483647 -2147483647 -2147483647 -2147483647 -2147483647 -2147483647 -2147483647 -2147483647 -2147483647 -2147483647 -2147483647 -2147483647 -2147483647 -2147483647 -2147483647 -2147483647 -2147483647 -2147483647 -2147483647 -2147483647 -2147483647 -2147483647 -2147483647
142 145 142 140 141 141 144 150 154 159 164 165 160 156 153 151 148 146 144 142 139 135 133 134 134 134 132 129 127 124 123 121 118 117 117 115 115 111 108 105 108 106 106 113 116 121 119 117 117 117 123 123 134 140 153 163 171 184 195 201 200 185 -2147483647 196 208 215 207 212 219 234 231 235 233 247 260 268 275 272 267 257 254 251 254 -2147483647 -2147483647 -2147483647 -2147483647 -2147483647 -2147483647 -2147483647 301 319 327 323 330 328 318 316 315 308 297 292 285 275 268 260 254 247 238 230 226 221 217 214 210 206 199 193 185 -2147483647 -2147483647 -2147483647 -2147483647 -2147483647 -2147483647 -2147483647 -2147483647 165 168 170 171 173 176 179 179 176 172 -2147483647 -2147483647 -2147483647 -2147483647 -2147483647 -2147483647 -2147483647 -2147483647 -2147483647 -2147483647 -2147483647 -2147483647 -2147483647 -2147483647 -2147483647 -2147483647 -2147483647 -2147483647 -2147483647 -2147483647 -2147483647 -2147483647 -2147483647 -2147483647 -2147483647 -2147483647 -2147483647 -2147483647 -2147483647 -2147483647 -2147483647 -2147483647 -2147483647 -2147483647 -2147483647 -2147483647 -2147483647 -2147483647 -2147483647 -2147483647 -2147483647 -2147483647 -2147483647 -2147483647 -2147483647 -2147483647 -2147483647 -2147483647 -2147483647 -2147483647 -2147483647 -2147483647 -2147483647 -2147483647 -2147483647 -2147483647 -2147483647 -2147483647 -2147483647 -2147483647 -2147483647 -2147483647 -2147483647 -2147483647 -2147483647 -2147483647 -2147483647 -2147483647 -2147483647 -2147483647 -2147483647 -2147483647 -2147483647 -2147483647 -2147483647 -2147483647 -2147483647 -2147483647 -2147483647 -2147483647 -2147483647 -2147483647 -2147483647 -2147483647 -2147483647 -2147483647 -2147483647 -2147483647 -2147483647 -2147483647 -2147483647 -2147483647 -2147483647 -2147483647 -2147483647 -2147483647 -2147483647 -2147483647 -2147483647 -2147483647 -2147483647 -2147483647 -2147483647
165 150 146 144 143 146 147 152 155 160 162 165 159 160 159 156 153 151 148 145 143 140 137 134 135 134 133 130 129 127 125 123 120 121 122 119 116 116 115 114 111 108 109 114 119 122 122 117 117 117 120 123 131 134 147 160 171 177 185 189 -2147483647 -2147483647 -2147483647 -2147483647 -2147483647 -2147483647 -2147483647 -2147483647 232 234 229 241 239 237 254 263 273 277 277 271 266 257 -2147483647 -2147483647 -2147483647 -2147483647 -2147483647 -2147483647 -2147483647 -2147483647 -2147483647 -2147483647 -2147483647 -2147483647 -2147483647 -2147483647 -2147483647 287 299 295 301 291 287 280 271 264 258 254 248 242 234 227 221 217 211 205 200 196 191 -2147483647 -2147483647 -2147483647 -2147483647 -2147483647 -2147483647 -2147483647 -2147483647 -2147483647 -2147483647 -2147483647 -2147483647 -2147483647 -2147483647 176 178 176 -2147483647 -2147483647 -2147483647 -2147483647 -2147483647 -2147483647 -2147483647 -2147483647 -2147483647 -2147483647 -2147483647 -2147483647 -2147483647 -2147483647 -2147483647 -2147483647 -2147483647 -2147483647 -2147483647 -2147483647 -2147483647 -2147483647 -2147483647 -2147483647 -2147483647 -2147483647 -2147483647 -2147483647 -2147483647 -2147483647 -2147483647 -2147483647 -2147483647 -2147483647 -2147483647 -2147483647 -2147483647 -2147483647 -2147483647 -2147483647 -2147483647 -2147483647 -2147483647 -2147483647 -2147483647 -2147483647 -2147483647 -2147483647 -2147483647 -2147483647 -2147483647 -2147483647 -2147483647 -2147483647 -2147483647 -2147483647 -2147483647 -2147483647 -2147483647 -2147483647 -2147483647 -2147483647 -2147483647 -2147483647 -2147483647 -2147483647 -2147483647 -2147483647 -2147483647 -2147483647 -2147483647 -2147483647 -2147483647 -2147483647 -2147483647 -2147483647 -2147483647 -2147483647 -2147483647 -2147483647 -2147483647 -2147483647 -2147483647 -2147483647 -2147483647 -2147483647 -2147483647 -2147483647 -2147483647 -2147483647 -2147483647 -2147483647 -2147483647 -2147483647 -2147483647 -2147483647 -2147483647 -2147483647 -2147483647 -2147483647 -2147483647 -2147483647 -2147483647 -2147483647
148 143 144 144 151 150 152 155 158 163 166 164 160 162 161 158 156 155 150 149 145 141 140 137 137 136 136 136 134 132 130 128 127 125 126 123 120 119 119 118 116 114 116 120 125 128 125 122 122 120 124 126 -2147483647 -2147483647 -2147483647 -2147483647 -2147483647 -2147483647 -2147483647 -2147483647 -2147483647 -2147483647 -2147483647 -2147483647 -2147483647 -2147483647 -2147483647 -2147483647 -2147483647 -2147483647 -2147483647 -2147483647 -2147483647 -2147483647 -2147483647 -2147483647 -2147483647 271 275 278 273 267 -2147483647 -2147483647 -2147483647 -2147483647 -2147483647 -2147483647 -2147483647 -2147483647 -2147483647 -2147483647 -2147483647 -2147483647 -2147483647 -2147483647 -2147483647 -2147483647 -2147483647 -2147483647 -2147483647 -2147483647 272 280 270 264 263 253 249 247 244 237 229 221 215 210 204 199 -2147483647 -2147483647 -2147483647 -2147483647 -2147483647 -2147483647 -2147483647 -2147483647 -2147483647 -2147483647 -2147483647 -2147483647 -2147483647 -2147483647 -2147483647 -2147483647 -2147483647 -2147483647 -2147483647 -2147483647 -2147483647 -2147483647 -2147483647 -2147483647 -2147483647 -2147483647 -2147483647 -2147483647 -2147483647 -2147483647 -2147483647 -2147483647 -2147483647 -2147483647 -2147483647 -2147483647 -2147483647 -2147483647 -2147483647 -2147483647 -2147483647 -2147483647 -2147483647 -2147483647 -2147483647 -2147483647 -2147483647 -2147483647 -2147483647 -2147483647 -2147483647 -2147483647 -2147483647 -2147483647 -2147483647 -2147483647 -2147483647 -2147483647 -2147483647 -2147483647 -2147483647 -2147483647 -2147483647 -2147483647 -2147483647 -2147483647 -2147483647 -2147483647 -2147483647 -2147483647 -2147483647 -2147483647 -2147483647 -2147483647 -2147483647 -2147483647 -2147483647 -2147483647 -2147483647 -2147483647 -2147483647 -2147483647 -2147483647 -2147483647 -2147483647 -2147483647 -2147483647 -2147483647 -2147483647 -2147483647 -2147483647 -2147483647 -2147483647 -2147483647 -2147483647 -2147483647 -2147483647 -2147483647 -2147483647 -2147483647 -2147483647 -2147483647 -2147483647 -2147483647 -2147483647 -2147483647 -2147483647 -2147483647 -2147483647 -2147483647 -2147483647 -2147483647 -2147483647 -2147483647 -2147483647 -2147483647 -2147483647 -2147483647 -2147483647 -2147483647 -2147483647 -2147483647
149 151 149 150 153 154 155 159 160 163 165 161 162 163 163 160 158 157 154 151 148 147 145 143 142 139 139 138 136 136 133 132 130 129 128 129 126 123 122 121 121 118 121 122 123 126 131 134 134 132 128 -2147483647 -2147483647 -2147483647 -2147483647 -2147483647 -2147483647 -2147483647 -2147483647 -2147483647 -2147483647 -2147483647 -2147483647 -2147483647 -2147483647 -2147483647 -2147483647 -2147483647 -2147483647 -2147483647 -2147483647 -2147483647 -2147483647 -2147483647 -2147483647 -2147483647 -2147483647 -2147483647 -2147483647 -2147483647 -2147483647 -2147483647 -2147483647 -2147483647 -2147483647 -2147483647 -2147483647 -2147483647 -2147483647 -2147483647 -2147483647 -2147483647 -2147483647 -2147483647 -2147483647 -2147483647 -2147483647 -2147483647 -2147483647 -2147483647 -2147483647 -2147483647 -2147483647 -2147483647 -2147483647 -2147483647 258 260 257 250 243 240 237 232 224 215 209 -2147483647 -2147483647 -2147483647 -2147483647 -2147483647 -2147483647 -2147483647 -2147483647 -2147483647 -2147483647 -2147483647 -2147483647 -2147483647 -2147483647 -2147483647 -2147483647 -2147483647 -2147483647 -2147483647 -2147483647 -2147483647 -2147483647 -2147483647 -2147483647 -2147483647 -2147483647 -2147483647 -2147483647 -2147483647 -2147483647 -2147483647 -2147483647 -2147483647 -2147483647 -2147483647 -2147483647 -2147483647 -2147483647 -2147483647 -2147483647 -2147483647 -2147483647 -2147483647 -2147483647 -2147483647 -2147483647 -2147483647 -2147483647 -2147483647 -2147483647 -2147483647 -2147483647 -2147483647 -2147483647 -2147483647 -2147483647 -2147483647 -2147483647 -2147483647 -2147483647 -2147483647 -2147483647 -2147483647 -2147483647 -2147483647 -2147483647 -2147483647 -2147483647 -2147483647 -2147483647 -2147483647 -2147483647 -2147483647 -2147483647 -2147483647 -2147483647 -2147483647 -2147483647 -2147483647 -2147483647 -2147483647 -2147483647 -2147483647 -2147483647 -2147483647 -2147483647 -2147483647 -2147483647 -2147483647 -2147483647 -2147483647 -2147483647 -2147483647 -2147483647 -2147483647 -2147483647 -2147483647 -2147483647 -2147483647 -2147483647 -2147483647 -2147483647 -2147483647 -2147483647 -2147483647 -2147483647 -2147483647 -2147483647 -2147483647 -2147483647 -2147483647 -2147483647 -2147483647 -2147483647 -2147483647 -2147483647 -2147483647 -2147483647 -2147483647 -2147483647 -2147483647 -2147483647 -2147483647
158 158 155 156 157 159 160 160 163 164 165 163 162 162 162 161 160 158 156 153 150 150 149 145 145 143 143 141 139 139 135 135 134 132 131 131 131 129 128 126 127 127 127 129 129 132 133 134 135 138 139 136 -2147483647 -2147483647 -2147483647 -2147483647 -2147483647 -2147483647 -2147483647 -2147483647 -2147483647 -2147483647 -2147483647 -2147483647 -2147483647 -2147483647 -2147483647 -2147483647 -2147483647 -2147483647 -2147483647 -2147483647 -2147483647 -2147483647 -2147483647 -2147483647 -2147483647 -2147483647 -2147483647 -2147483647 -2147483647 -2147483647 -2147483647 -2147483647 -2147483647 -2147483647 -2147483647 -2147483647 -2147483647 -2147483647 -2147483647 -2147483647 -2147483647 -2147483647 -2147483647 -2147483647 -2147483647 -2147483647 -2147483647 -2147483647 -2147483647 -2147483647 -2147483647 -2147483647 -2147483647 -2147483647 -2147483647 -2147483647 249 251 244 237 236 232 230 224 218 -2147483647 -2147483647 -2147483647 -2147483647 -2147483647 -2147483647 -2147483647 -2147483647 -2147483647 -2147483647 -2147483647 -2147483647 -2147483647 -2147483647 -2147483647 -2147483647 -2147483647 -2147483647 -2147483647 -2147483647 -2147483647 -2147483647 -2147483647 -2147483647 -2147483647 -2147483647 -2147483647 -2147483647 -2147483647 -2147483647 -2147483647 -2147483647 -2147483647 -2147483647 -2147483647 -2147483647 -2147483647 -2147483647 -2147483647 -2147483647 -2147483647 -2147483647 -2147483647 -2147483647 -2147483647 -2147483647 -2147483647 -2147483647 -2147483647 -2147483647 -2147483647 -2147483647 -2147483647 -2147483647 -2147483647 -2147483647 -2147483647 -2147483647 -2147483647 -2147483647 -2147483647 -2147483647 -2147483647 -2147483647 -2147483647 -2147483647 -2147483647 -2147483647 -2147483647 -2147483647 -2147483647 -2147483647 -2147483647 -2147483647 -2147483647 -2147483647 -2147483647 -2147483647 -2147483647 -2147483647 -2147483647 -2147483647 -2147483647 -2147483647 -2147483647 -2147483647 -2147483647 -2147483647 -2147483647 -2147483647 -2147483647 -2147483647 -2147483647 -2147483647 -2147483647 -2147483647 -2147483647 -2147483647 -2147483647 -2147483647 -2147483647 -2147483647 -2147483647 -2147483647 -2147483647 -2147483647 -2147483647 -2147483647 -2147483647 -2147483647 -2147483647 -2147483647 -2147483647 -2147483647 -2147483647 -2147483647 -2147483647 -2147483647 -2147483647 -2147483647 -2147483647 -2147483647 -2147483647
161 161 161 162 162 163 163 161 162 163 163 163 162 162 163 164 163 161 159 156 153 152 151 149 148 146 146 143 142 141 141 138 137 136 135 134 136 136 136 134 132 131 131 132 132 133 133 131 -2147483647 -2147483647 -2147483647 -2147483647 -2147483647 -2147483647 -2147483647 -2147483647 -2147483647 -2147483647 -2147483647 -2147483647 -2147483647 -2147483647 -2147483647 -2147483647 -2147483647 -2147483647 -2147483647 -2147483647 -2147483647 -2147483647 -2147483647 -2147483647 -2147483647 -2147483647 -2147483647 -2147483647 -2147483647 -2147483647 -2147483647 -2147483647 -2147483647 -2147483647 -2147483647 -2147483647 -2147483647 -2147483647 -2147483647 -2147483647 -2147483647 -2147483647 -2147483647 -2147483647 -2147483647 -2147483647 -2147483647 -2147483647 -2147483647 -2147483647 -2147483647 -2147483647 -2147483647 -2147483647 -2147483647 -2147483647 -2147483647 -2147483647 -2147483647 -2147483647 -2147483647 -2147483647 -2147483647 -2147483647 -2147483647 -2147483647 -2147483647 -2147483647 224 -2147483647 -2147483647 -2147483647 -2147483647 -2147483647 -2147483647 -2147483647 -2147483647 -2147483647 -2147483647 -2147483647 -2147483647 -2147483647 -2147483647 -2147483647 -2147483647 -2147483647 -2147483647 -2147483647 -2147483647 -2147483647 -2147483647 -2147483647 -2147483647 -2147483647 -2147483647 -2147483647 -2147483647 -2147483647 -2147483647 -2147483647 -2147483647 -2147483647 -2147483647 -2147483647 -2147483647 -2147483647 -2147483647 -2147483647 -2147483647 -2147483647 -2147483647 -2147483647 -2147483647 -2147483647 -2147483647 -2147483647 -2147483647 -2147483647 -2147483647 -2147483647 -2147483647 -2147483647 -2147483647 -2147483647 -2147483647 -2147483647 -2147483647 -2147483647 -2147483647 -2147483647 -2147483647 -2147483647 -2147483647 -2147483647 -2147483647 -2147483647 -2147483647 -2147483647 -2147483647 -2147483647 -2147483647 -2147483647 -2147483647 -2147483647 -2147483647 -2147483647 -2147483647 -2147483647 -2147483647 -2147483647 -2147483647 -2147483647 -2147483647 -2147483647 -2147483647 -2147483647 -2147483647 -2147483647 -2147483647 -2147483647 -2147483647 -2147483647 -2147483647 -2147483647 -2147483647 -2147483647 -2147483647 -2147483647 -2147483647 -2147483647 -2147483647 -2147483647 -2147483647 -2147483647 -2147483647 -2147483647 -2147483647 -2147483647 -2147483647 -2147483647 -2147483647 -2147483647 -2147483647 -2147483647 -2147483647 -2147483647 -2147483647 -2147483647 -2147483647 -2147483647 -2147483647 -2147483647
161 164 161 161 161 165 165 162 163 165 166 165 162 162 163 165 164 162 160 158 156 154 153 150 150 149 149 149 147 144 143 140 141 140 138 139 139 139 139 140 140 137 132 132 135 136 132 -2147483647 -2147483647 -2147483647 -2147483647 -2147483647 -2147483647 -2147483647 -2147483647 -2147483647 -2147483647 -2147483647 -2147483647 -2147483647 -2147483647 -2147483647 -2147483647 -2147483647 -2147483647 -2147483647 -2147483647 -2147483647 -2147483647 -2147483647 -2147483647 -2147483647 -2147483647 -2147483647 -2147483647 -2147483647 -2147483647 -2147483647 -2147483647 -2147483647 -2147483647 -2147483647 -2147483647 -2147483647 -2147483647 -2147483647 -2147483647 -2147483647 -2147483647 -2147483647 -2147483647 -2147483647 -2147483647 -2147483647 -2147483647 -2147483647 -2147483647 -2147483647 -2147483647 -2147483647 -2147483647 -2147483647 -2147483647 -2147483647 -2147483647 -2147483647 -2147483647 -2147483647 -2147483647 -2147483647 -2147483647 -2147483647 -2147483647 -2147483647 -2147483647 -2147483647 -2147483647 -2147483647 -2147483647 -2147483647 -2147483647 -2147483647 -2147483647 -2147483647 -2147483647 -2147483647 -2147483647 -2147483647 -2147483647 -2147483647 -2147483647 -2147483647 -2147483647 -2147483647 -2147483647 -2147483647 -2147483647 -2147483647 -2147483647 -2147483647 -2147483647 -2147483647 -2147483647 -2147483647 -2147483647 -2147483647 -2147483647 -2147483647 -2147483647 -2147483647 -2147483647 -2147483647 -2147483647 -2147483647 -2147483647 -2147483647 -2147483647 -2147483647 -2147483647 -2147483647 -2147483647 -2147483647 -2147483647 -2147483647 -2147483647 -2147483647 -2147483647 -2147483647 -2147483647 -2147483647 -2147483647 -2147483647 -2147483647 -2147483647 -2147483647 -2147483647 -2147483647 -2147483647 -2147483647 -2147483647 -2147483647 -2147483647 -2147483647 -2147483647 -2147483647 -2147483647 -2147483647 -2147483647 -2147483647 -2147483647 -2147483647 -2147483647 -2147483647 -2147483647 -2147483647 -2147483647 -2147483647 -2147483647 -2147483647 -2147483647 -2147483647 -2147483647 -2147483647 -2147483647 -2147483647 -2147483647 -2147483647 -2147483647 -2147483647 -2147483647 -2147483647 -2147483647 -2147483647 -2147483647 -2147483647 -2147483647 -2147483647 -2147483647 -2147483647 -2147483647 -2147483647 -2147483647 -2147483647 -2147483647 -2147483647 -2147483647 -2147483647 -2147483647 -2147483647 -2147483647 -2147483647 -2147483647 -2147483647 -2147483647 -2147483647 -2147483647 -2147483647 -2147483647 -2147483647 -2147483647
162 160 161 160 161 161 165 165 165 168 169 168 166 163 163 164 163 163 161 160 158 160 160 157 153 156 156 154 152 151 151 147 143 142 143 143 143 144 145 145 145 147 144 140 139 140 141 -2147483647 -2147483647 -2147483647 -2147483647 -2147483647 -2147483647 -2147483647 -2147483647 -2147483647 -2147483647 -2147483647 -2147483647 -2147483647 -2147483647 -2147483647 -2147483647 -2147483647 -2147483647 -2147483647 -2147483647 -2147483647 -2147483647 -2147483647 -2147483647 -2147483647 -2147483647 -2147483647 -2147483647 -2147483647 -2147483647 -2147483647 -2147483647 -2147483647 -2147483647 -2147483647 -2147483647 -2147483647 -2147483647 -2147483647 -2147483647 -2147483647 -2147483647 -2147483647 -2147483647 -2147483647 -2147483647 -2147483647 -2147483647 -2147483647 -2147483647 -2147483647 -2147483647 -2147483647 -2147483647 -2147483647 -2147483647 -2147483647 -2147483647 -2147483647 -2147483647 -2147483647 -2147483647 -2147483647 -2147483647 -2147483647 -2147483647 -2147483647 -2147483647 -2147483647 -2147483647 -2147483647 -2147483647 -2147483647 -2147483647 -2147483647 -2147483647 -2147483647 -2147483647 -2147483647 -2147483647 -2147483647 -2147483647 -2147483647 -2147483647 -2147483647 -2147483647 -2147483647 -2147483647 -2147483647 -2147483647 -2147483647 -2147483647 -2147483647 -2147483647 -2147483647 -2147483647 -2147483647 -2147483647 -2147483647 -2147483647 -2147483647 -2147483647 -2147483647 -2147483647 -2147483647 -2147483647 -2147483647 -2147483647 -2147483647 -2147483647 -2147483647 -2147483647 -2147483647 -2147483647 -2147483647 -2147483647 -2147483647 -2147483647 -2147483647 -2147483647 -2147483647 -2147483647 -2147483647 -2147483647 -2147483647 -2147483647 -2147483647 -2147483647 -2147483647 -2147483647 -2147483647 -2147483647 -2147483647 -2147483647 -2147483647 -2147483647 -2147483647 -2147483647 -2147483647 -2147483647 -2147483647 -2147483647 -2147483647 -2147483647 -2147483647 -2147483647 -2147483647 -2147483647 -2147483647 -2147483647 -2147483647 -2147483647 -2147483647 -2147483647 -2147483647 -2147483647 -2147483647 -2147483647 -2147483647 -2147483647 -2147483647 -2147483647 -2147483647 -2147483647 -2147483647 -2147483647 -2147483647 -2147483647 -2147483647 -2147483647 -2147483647 -2147483647 -2147483647 -2147483647 -2147483647 -2147483647 -2147483647 -2147483647 -2147483647 -2147483647 -2147483647 -2147483647 -2147483647 -2147483647 -2147483647 -2147483647 -2147483647 -2147483647 -2147483647 -2147483647 -2147483647 -2147483647 -2147483647
165 165 162 159 159 159 161 164 165 166 169 168 171 171 165 165 163 162 163 162 159 161 161 159 157 159 159 157 157 156 156 153 149 144 143 143 143 146 146 151 154 151 147 147 144 143 -2147483647 -2147483647 -2147483647 -2147483647 -2147483647 -2147483647 -2147483647 -2147483647 -2147483647 -2147483647 -2147483647 -2147483647 -2147483647 -2147483647 -2147483647 -2147483647 -2147483647 -2147483647 -2147483647 -2147483647 -2147483647 -2147483647 -2147483647 -2147483647 -2147483647 -2147483647 -2147483647 -2147483647 -2147483647 -2147483647 -2147483647 -2147483647 -2147483647 -2147483647 -2147483647 -2147483647 -2147483647 -2147483647 -2147483647 -2147483647 -2147483647 -2147483647 -2147483647 -2147483647 -2147483647 -2147483647 -2147483647 -2147483647 -2147483647 -2147483647 -2147483647 -2147483647 -2147483647 -2147483647 -2147483647 -2147483647 -2147483647 -2147483647 -2147483647 -2147483647 -2147483647 -2147483647 -2147483647 -2147483647 -2147483647 -2147483647 -2147483647 -2147483647 -2147483647 -2147483647 -2147483647 -2147483647 -2147483647 -2147483647 -2147483647 -2147483647 -2147483647 -2147483647 -2147483647 -2147483647 -2147483647 -2147483647 -2147483647 -2147483647 -2147483647 -2147483647 -2147483647 -2147483647 -2147483647 -2147483647 -2147483647 -2147483647 -2147483647 -2147483647 -2147483647 -2147483647 -2147483647 -2147483647 -2147483647 -2147483647 -2147483647 -2147483647 -2147483647 -2147483647 -2147483647 -2147483647 -2147483647 -2147483647 -2147483647 -2147483647 -2147483647 -2147483647 -2147483647 -2147483647 -2147483647 -2147483647 -2147483647 -2147483647 -2147483647 -2147483647 -2147483647 -2147483647 -2147483647 -2147483647 -2147483647 -2147483647 -2147483647 -2147483647 -2147483647 -2147483647 -2147483647 -2147483647 -2147483647 -2147483647 -2147483647 -2147483647 -2147483647 -2147483647 -2147483647 -2147483647 -2147483647 -2147483647 -2147483647 -2147483647 -2147483647 -2147483647 -2147483647 -2147483647 -2147483647 -2147483647 -2147483647 -2147483647 -2147483647 -2147483647 -2147483647 -2147483647 -2147483647 -2147483647 -2147483647 -2147483647 -2147483647 -2147483647 -2147483647 -2147483647 -2147483647 -2147483647 -2147483647 -2147483647 -2147483647 -2147483647 -2147483647 -2147483647 -2147483647 -2147483647 -2147483647 -2147483647 -2147483647 -2147483647 -2147483647 -2147483647 -2147483647 -2147483647 -2147483647 -2147483647 -2147483647 -2147483647 -2147483647 -2147483647 -2147483647 -2147483647 -2147483647 -2147483647 -2147483647 -2147483647
167 166 164 161 161 160 161 161 164 168 170 171 172 175 175 174 171 167 164 163 162 162 -2147483647 -2147483647 -2147483647 -2147483647 153 156 156 156 156 155 152 148 146 -2147483647 -2147483647 -2147483647 142 144 149 147 144 144 -2147483647 -2147483647 -2147483647 -2147483647 -2147483647 -2147483647 -2147483647 -2147483647 -2147483647 -2147483647 -2147483647 -2147483647 -2147483647 -2147483647 -2147483647 -2147483647 -2147483647 -2147483647 -2147483647 -2147483647 -2147483647 -2147483647 -2147483647 -2147483647 -2147483647 -2147483647 -2147483647 -2147483647 -2147483647 -2147483647 -2147483647 -2147483647 -2147483647 -2147483647 -2147483647 -2147483647 -2147483647 -2147483647 -2147483647 -2147483647 -2147483647 -2147483647 -2147483647 -2147483647 -2147483647 -2147483647 -2147483647 -2147483647 -2147483647 -2147483647 -2147483647 -2147483647 -2147483647 -2147483647 -2147483647 -2147483647 -2147483647 -2147483647 -2147483647 -2147483647 -2147483647 -2147483647 -2147483647 -2147483647 -2147483647 -2147483647 -2147483647 -2147483647 -2147483647 -2147483647 -2147483647 -2147483647 -2147483647 -2147483647 -2147483647 -2147483647 -2147483647 -2147483647 -2147483647 -2147483647 -2147483647 -2147483647 -2147483647 -2147483647 -2147483647 -2147483647 -2147483647 -2147483647 -2147483647 -2147483647 -2147483647 -2147483647 -2147483647 -2147483647 -2147483647 -2147483647 -2147483647 -2147483647 -2147483647 -2147483647 -2147483647 -2147483647 -2147483647 -2147483647 -2147483647 -2147483647 -2147483647 -2147483647 -2147483647 -2147483647 -2147483647 -2147483647 -2147483647 -2147483647 -2147483647 -2147483647 -2147483647 -2147483647 -2147483647 -2147483647 -2147483647 -2147483647 -2147483647 -2147483647 -2147483647 -2147483647 -2147483647 -2147483647 -2147483647 -2147483647 -2147483647 -2147483647 -2147483647 -2147483647 -2147483647 -2147483647 -2147483647 -2147483647 -2147483647 -2147483647 -2147483647 -2147483647 -2147483647 -2147483647 -2147483647 -2147483647 -2147483647 -2147483647 -2147483647 -2147483647 -2147483647 -2147483647 -2147483647 -2147483647 -2147483647 -2147483647 -2147483647 -2147483647 -2147483647 -2147483647 -2147483647 -2147483647 -2147483647 -2147483647 -2147483647 -2147483647 -2147483647 -2147483647 -2147483647 -2147483647 -2147483647 -2147483647 -2147483647 -2147483647 -2147483647 -2147483647 -2147483647 -2147483647 -2147483647 -2147483647 -2147483647 -2147483647 -2147483647 -2147483647 -2147483647 -2147483647 -2147483647 -2147483647 -2147483647 -2147483647 -2147483647 -2147483647 -2147483647 -2147483647 -2147483647 -2147483647
164 164 167 164 161 164 167 168 165 166 167 169 170 172 172 174 175 170 170 170 167 -2147483647 -2147483647 -2147483647 -2147483647 -2147483647 -2147483647 -2147483647 -2147483647 153 157 156 151 -2147483647 -2147483647 -2147483647 -2147483647 -2147483647 -2147483647 -2147483647 -2147483647 -2147483647 -2147483647 -2147483647 -2147483647 -2147483647 -2147483647 -2147483647 -2147483647 -2147483647 -2147483647 -2147483647 -2147483647 -2147483647 -2147483647 -2147483647 -2147483647 -2147483647 -2147483647 -2147483647 -2147483647 -2147483647 -2147483647 -2147483647 -2147483647 -2147483647 -2147483647 -2147483647 -2147483647 -2147483647 -2147483647 -2147483647 -2147483647 -2147483647 -2147483647 -2147483647 -2147483647 -2147483647 -2147483647 -2147483647 -2147483647 -2147483647 -2147483647 -2147483647 -2147483647 -2147483647 -2147483647 -2147483647 -2147483647 -2147483647 -2147483647 -2147483647 -2147483647 -2147483647 -2147483647 -2147483647 -2147483647 -2147483647 -2147483647 -2147483647 -2147483647 -2147483647 -2147483647 -2147483647 -2147483647 -2147483647 -2147483647 -2147483647 -2147483647 -2147483647 -2147483647 -2147483647 -2147483647 -2147483647 -2147483647 -2147483647 -2147483647 -2147483647 -2147483647 -2147483647 -2147483647 -2147483647 -2147483647 -2147483647 -2147483647 -2147483647 -2147483647 -2147483647 -2147483647 -2147483647 -2147483647 -2147483647 -2147483647 -2147483647 -2147483647 -2147483647 -2147483647 -2147483647 -2147483647 -2147483647 -2147483647 -2147483647 -2147483647 -2147483647 -2147483647 -2147483647 -2147483647 -2147483647 -2147483647 -2147483647 -2147483647 -2147483647 -2147483647 -2147483647 -2147483647 -2147483647 -2147483647 -2147483647 -2147483647 -2147483647 -2147483647 -2147483647 -2147483647 -2147483647 -2147483647 -2147483647 -2147483647 -2147483647 -2147483647 -2147483647 -2147483647 -2147483647 -2147483647 -2147483647 -2147483647 -2147483647 -2147483647 -2147483647 -2147483647 -2147483647 -2147483647 -2147483647 -2147483647 -2147483647 -2147483647 -2147483647 -2147483647 -2147483647 -2147483647 -2147483647 -2147483647 -2147483647 -2147483647 -2147483647 -2147483647 -2147483647 -2147483647 -2147483647 -2147483647 -2147483647 -2147483647 -2147483647 -2147483647 -2147483647 -2147483647 -2147483647 -2147483647 -2147483647 -2147483647 -2147483647 -2147483647 -2147483647 -2147483647 -2147483647 -2147483647 -2147483647 -2147483647 -2147483647 -2147483647 -2147483647 -2147483647 -2147483647 -2147483647 -2147483647 -2147483647 -2147483647 -2147483647 -2147483647 -2147483647 -2147483647 -2147483647 -2147483647 -2147483647 -2147483647 -2147483647 -2147483647 -2147483647 -2147483647 -2147483647 -2147483647
164 163 163 167 167 167 166 164 164 164 166 168 169 170 -2147483647 -2147483647 -2147483647 -2147483647 166 168 168 -2147483647 -2147483647 -2147483647 -2147483647 -2147483647 -2147483647 -2147483647 -2147483647 -2147483647 -2147483647 -2147483647 -2147483647 -2147483647 -2147483647 -2147483647 -2147483647 -2147483647 -2147483647 -2147483647 -2147483647 -2147483647 -2147483647 -2147483647 -2147483647 -2147483647 -2147483647 -2147483647 -2147483647 -2147483647 -2147483647 -2147483647 -2147483647 -2147483647 -2147483647 -2147483647 -2147483647 -2147483647 -2147483647 -2147483647 -2147483647 -2147483647 -2147483647 -2147483647 -2147483647 -2147483647 -2147483647 -2147483647 -2147483647 -2147483647 -2147483647 -2147483647 -2147483647 -2147483647 -2147483647 -2147483647 -2147483647 -2147483647 -2147483647 -2147483647 -2147483647 -2147483647 -2147483647 -2147483647 -2147483647 -2147483647 -2147483647 -2147483647 -2147483647 -2147483647 -2147483647 -2147483647 -2147483647 -2147483647 -2147483647 -2147483647 -2147483647 -2147483647 -2147483647 -2147483647 -2147483647 -2147483647 -2147483647 -2147483647 -2147483647 -2147483647 -2147483647 -2147483647 -2147483647 -2147483647 -2147483647 -2147483647 -2147483647 -2147483647 -2147483647 -2147483647 -2147483647 -2147483647 -2147483647 -2147483647 -2147483647 -2147483647 -2147483647 -2147483647 -2147483647 -2147483647 -2147483647 -2147483647 -2147483647 -2147483647 -2147483647 -2147483647 -2147483647 -2147483647 -2147483647 -2147483647 -2147483647 -2147483647 -2147483647 -2147483647 -2147483647 -2147483647 -2147483647 -2147483647 -2147483647 -2147483647 -2147483647 -2147483647 -2147483647 -2147483647 -2147483647 -2147483647 -2147483647 -2147483647 -2147483647 -2147483647 -2147483647 -2147483647 -2147483647 -2147483647 -2147483647 -2147483647 -2147483647 -2147483647 -2147483647 -2147483647 -2147483647 -2147483647 -2147483647 -2147483647 -2147483647 -2147483647 -2147483647 -2147483647 -2147483647 -2147483647 -2147483647 -2147483647 -2147483647 -2147483647 -2147483647 -2147483647 -2147483647 -2147483647 -2147483647 -2147483647 -2147483647 -2147483647 -2147483647 -2147483647 -2147483647 -2147483647 -2147483647 -2147483647 -2147483647 -2147483647 -2147483647 -2147483647 -2147483647 -2147483647 -2147483647 -2147483647 -2147483647 -2147483647 -2147483647 -2147483647 -2147483647 -2147483647 -2147483647 -2147483647 -2147483647 -2147483647 -2147483647 -2147483647 -2147483647 -2147483647 -2147483647 -2147483647 -2147483647 -2147483647 -2147483647 -2147483647 -2147483647 -2147483647 -2147483647 -2147483647 -2147483647 -2147483647 -2147483647 -2147483647 -2147483647 -2147483647 -2147483647 -2147483647 -2147483647 -2147483647 -2147483647 -2147483647 -2147483647 -2147483647
171 165 168 168 169 167 165 165 166 166 167 -2147483647 -2147483647 -2147483647 -2147483647 -2147483647 -2147483647 -2147483647 -2147483647 -2147483647 -2147483647 -2147483647 -2147483647 -2147483647 -2147483647 -2147483647 -2147483647 -2147483647 -2147483647 -2147483647 -2147483647 -2147483647 -2147483647 -2147483647 -2147483647 -2147483647 -2147483647 -2147483647 -2147483647 -2147483647 -2147483647 -2147483647 -2147483647 -2147483647 -2147483647 -2147483647 -2147483647 -2147483647 -2147483647 -2147483647 -2147483647 -2147483647 -2147483647 -2147483647 -2147483647 -2147483647 -2147483647 -2147483647 -2147483647 -2147483647 -2147483647 -2147483647 -2147483647 -2147483647 -2147483647 -2147483647 -2147483647 -2147483647 -2147483647 -2147483647 -2147483647 -2147483647 -2147483647 -2147483647 -2147483647 -2147483647 -2147483647 -2147483647 -2147483647 -2147483647 -2147483647 -2147483647 -2147483647 -2147483647 -2147483647 -2147483647 -2147483647 -2147483647 -2147483647 -2147483647 -2147483647 -2147483647 -2147483647 -2147483647 -2147483647 -2147483647 -2147483647 -2147483647 -2147483647 -2147483647 -2147483647 -2147483647 -2147483647 -2147483647 -2147483647 -2147483647 -2147483647 -2147483647 -2147483647 -2147483647 -2147483647 -2147483647 -2147483647 -2147483647 -2147483647 -2147483647 -2147483647 -2147483647 -2147483647 -2147483647 -2147483647 -2147483647 -2147483647 -2147483647 -2147483647 -2147483647 -2147483647 -2147483647 -2147483647 -2147483647 -2147483647 -2147483647 -2147483647 -2147483647 -2147483647 -2147483647 -2147483647 -2147483647 -2147483647 -2147483647 -2147483647 -2147483647 -2147483647 -2147483647 -2147483647 -2147483647 -2147483647 -2147483647 -2147483647 -2147483647 -2147483647 -2147483647 -2147483647 -2147483647 -2147483647 -2147483647 -2147483647 -2147483647 -2147483647 -2147483647 -2147483647 -2147483647 -2147483647 -2147483647 -2147483647 -2147483647 -2147483647 -2147483647 -2147483647 -2147483647 -2147483647 -2147483647 -2147483647 -2147483647 -2147483647 -2147483647 -2147483647 -2147483647 -2147483647 -2147483647 -2147483647 -2147483647 -2147483647 -2147483647 -2147483647 -2147483647 -2147483647 -2147483647 -2147483647 -2147483647 -2147483647 -2147483647 -2147483647 -2147483647 -2147483647 -2147483647 -2147483647 -2147483647 -2147483647 -2147483647 -2147483647 -2147483647 -2147483647 -2147483647 -2147483647 -2147483647 -2147483647 -2147483647 -2147483647 -2147483647 -2147483647 -2147483647 -2147483647 -2147483647 -2147483647 -2147483647 -2147483647 -2147483647 -2147483647 -2147483647 -2147483647 -2147483647 -2147483647 -2147483647 -2147483647 -2147483647 -2147483647 -2147483647 -2147483647 -2147483647 -2147483647 -2147483647 -2147483647 -2147483647 -2147483647 -2147483647 -2147483647 -2147483647 -2147483647 -2147483647
178 167 167 167 167 168 168 168 169 169 -2147483647 -2147483647 -2147483647 -2147483647 -2147483647 -2147483647 -2147483647 -2147483647 -2147483647 -2147483647 -2147483647 -2147483647 -2147483647 -2147483647 -2147483647 -2147483647 -2147483647 -2147483647 -2147483647 -2147483647 -2147483647 -2147483647 -2147483647 -2147483647 -2147483647 -2147483647 -2147483647 -2147483647 -2147483647 -2147483647 -2147483647 -2147483647 -2147483647 -2147483647 -2147483647 -2147483647 -2147483647 -2147483647 -2147483647 -2147483647 -2147483647 -2147483647 -2147483647 -2147483647 -2147483647 -2147483647 -2147483647 -2147483647 -2147483647 -2147483647 -2147483647 -2147483647 -2147483647 -2147483647 -2147483647 -2147483647 -2147483647 -2147483647 -2147483647 -2147483647 -2147483647 -2147483647 -2147483647 -2147483647 -2147483647 -2147483647 -2147483647 -2147483647 -2147483647 -2147483647 -2147483647 -2147483647 -2147483647 -2147483647 -2147483647 -2147483647 -2147483647 -2147483647 -2147483647 -2147483647 -2147483647 -2147483647 -2147483647 -2147483647 -2147483647 -2147483647 -2147483647 -2147483647 -2147483647 -2147483647 -2147483647 -2147483647 -2147483647 -2147483647 -2147483647 -2147483647 -2147483647 -2147483647 -2147483647 -2147483647 -2147483647 -2147483647 -2147483647 -2147483647 -2147483647 -2147483647 -2147483647 -2147483647 -2147483647 -2147483647 -2147483647 -2147483647 -2147483647 -2147483647 -2147483647 -2147483647 -2147483647 -2147483647 -2147483647 -2147483647 -2147483647 -2147483647 -2147483647 -2147483647 -2147483647 -2147483647 -2147483647 -2147483647 -2147483647 -2147483647 -2147483647 -2147483647 -2147483647 -2147483647 -2147483647 -2147483647 -2147483647 -2147483647 -2147483647 -2147483647 -2147483647 -2147483647 -2147483647 -2147483647 -2147483647 -2147483647 -2147483647 -2147483647 -2147483647 -2147483647 -2147483647 -2147483647 -2147483647 -2147483647 -2147483647 -2147483647 -2147483647 -2147483647 -2147483647 -2147483647 -2147483647 -2147483647 -2147483647 -2147483647 -2147483647 -2147483647 -2147483647 -2147483647 -2147483647 -2147483647 -2147483647 -2147483647 -2147483647 -2147483647 -2147483647 -2147483647 -2147483647 -2147483647 -2147483647 -2147483647 -2147483647 -2147483647 -2147483647 -2147483647 -2147483647 -2147483647 -2147483647 -2147483647 -2147483647 -2147483647 -2147483647 -2147483647 -2147483647 -2147483647 -2147483647 -2147483647 -2147483647 -2147483647 -2147483647 -2147483647 -2147483647 -2147483647 -2147483647 -2147483647 -2147483647 -2147483647 -2147483647 -2147483647 -2147483647 -2147483647 -2147483647 -2147483647 -2147483647 -2147483647 -2147483647 -2147483647 -2147483647 -2147483647 -2147483647 -2147483647 -2147483647 -2147483647 -2147483647 -2147483647 -2147483647 -2147483647 -2147483647 -2147483647 -2147483647 -2147483647
171 169 170 170 170 170 170 171 170 -2147483647 -2147483647 -2147483647 -2147483647 -2147483647 -2147483647 -2147483647 -2147483647 -2147483647 -2147483647 -2147483647 -2147483647 -2147483647 -2147483647 -2147483647 -2147483647 -2147483647 -2147483647 -2147483647 -2147483647 -2147483647 -2147483647 -2147483647 -2147483647 -2147483647 -2147483647 -2147483647 -2147483647 -2147483647 -2147483647 -2147483647 -2147483647 -2147483647 -2147483647 -2147483647 -2147483647 -2147483647 -2147483647 -2147483647 -2147483647 -2147483647 -2147483647 -2147483647 -2147483647 -2147483647 -2147483647 -2147483647 -2147483647 -2147483647 -2147483647 -2147483647 -2147483647 -2147483647 -2147483647 -2147483647 -2147483647 -2147483647 -2147483647 -2147483647 -2147483647 -2147483647 -2147483647 -2147483647 -2147483647 -2147483647 -2147483647 -2147483647 -2147483647 -2147483647 -2147483647 -2147483647 -2147483647 -2147483647 -2147483647 -2147483647 -2147483647 -2147483647 -2147483647 -2147483647 -2147483647 -2147483647 -2147483647 -2147483647 -2147483647 -2147483647 -2147483647 -2147483647 -2147483647 -2147483647 -2147483647 -2147483647 -2147483647 -2147483647 -2147483647 -2147483647 -2147483647 -2147483647 -2147483647 -2147483647 -2147483647 -2147483647 -2147483647 -2147483647 -2147483647 -2147483647 -2147483647 -2147483647 -2147483647 -2147483647 -2147483647 -2147483647 -2147483647 -2147483647 -2147483647 -2147483647 -2147483647 -2147483647 -2147483647 -2147483647 -2147483647 -2147483647 -2147483647 -2147483647 -2147483647 -2147483647 -2147483647 -2147483647 -2147483647 -2147483647 -2147483647 -2147483647 -2147483647 -2147483647 -2147483647 -2147483647 -2147483647 -2147483647 -2147483647 -2147483647 -2147483647 -2147483647 -2147483647 -2147483647 -2147483647 -2147483647 -2147483647 -2147483647 -2147483647 -2147483647 -2147483647 -2147483647 -2147483647 -2147483647 -2147483647 -2147483647 -2147483647 -2147483647 -2147483647 -2147483647 -2147483647 -2147483647 -2147483647 -2147483647 -2147483647 -2147483647 -2147483647 -2147483647 -2147483647 -2147483647 -2147483647 -2147483647 -2147483647 -2147483647 -2147483647 -2147483647 -2147483647 -2147483647 -2147483647 -2147483647 -2147483647 -2147483647 -2147483647 -2147483647 -2147483647 -2147483647 -2147483647 -2147483647 -2147483647 -2147483647 -2147483647 -2147483647 -2147483647 -2147483647 -2147483647 -2147483647 -2147483647 -2147483647 -2147483647 -2147483647 -2147483647 -2147483647 -2147483647 -2147483647 -2147483647 -2147483647 -2147483647 -2147483647 -2147483647 -2147483647 -2147483647 -2147483647 -2147483647 -2147483647 -2147483647 -2147483647 -2147483647 -2147483647 -2147483647 -2147483647 -2147483647 -2147483647 -2147483647 -2147483647 -2147483647 -2147483647 -2147483647 -2147483647 -2147483647 -2147483647 -2147483647 -2147483647
174 173 173 173 172 173 172 -2147483647 -2147483647 -2147483647 -2147483647 -2147483647 -2147483647 -2147483647 -2147483647 -2147483647 -2147483647 -2147483647 -2147483647 -2147483647 -2147483647 -2147483647 -2147483647 -2147483647 -2147483647 -2147483647 -2147483647 -2147483647 -2147483647 -2147483647 -2147483647 -2147483647 -2147483647 -2147483647 -2147483647 -2147483647 -2147483647 -2147483647 -2147483647 -2147483647 -2147483647 -2147483647 -2147483647 -2147483647 -2147483647 -2147483647 -2147483647 -2147483647 -2147483647 -2147483647 -2147483647 -2147483647 -2147483647 -2147483647 -2147483647 -2147483647 -2147483647 -2147483647 -2147483647 -2147483647 -2147483647 -2147483647 -2147483647 -2147483647 -2147483647 -2147483647 -2147483647 -2147483647 -2147483647 -2147483647 -2147483647 -2147483647 -2147483647 -2147483647 -2147483647 -2147483647 -2147483647 -2147483647 -2147483647 -2147483647 -2147483647 -2147483647 -2147483647 -2147483647 -2147483647 -2147483647 -2147483647 -2147483647 -2147483647 -2147483647 -2147483647 -2147483647 -2147483647 -2147483647 -2147483647 -2147483647 -2147483647 -2147483647 -2147483647 -2147483647 -2147483647 -2147483647 -2147483647 -2147483647 -2147483647 -2147483647 -2147483647 -2147483647 -2147483647 -2147483647 -2147483647 -2147483647 -2147483647 -2147483647 -2147483647 -2147483647 -2147483647 -2147483647 -2147483647 -2147483647 -2147483647 -2147483647 -2147483647 -2147483647 -2147483647 -2147483647 -2147483647 -2147483647 -2147483647 -2147483647 -2147483647 -2147483647 -2147483647 -2147483647 -2147483647 -2147483647 -2147483647 -2147483647 -2147483647 -2147483647 -2147483647 -2147483647 -2147483647 -2147483647 -2147483647 -2147483647 -2147483647 -2147483647 -2147483647 -2147483647 -2147483647 -2147483647 -2147483647 -2147483647 -2147483647 -2147483647 -2147483647 -2147483647 -2147483647 -2147483647 -2147483647 -2147483647 -2147483647 -2147483647 -2147483647 -2147483647 -2147483647 -2147483647 -2147483647 -2147483647 -2147483647 -2147483647 -2147483647 -2147483647 -2147483647 -2147483647 -2147483647 -2147483647 -2147483647 -2147483647 -2147483647 -2147483647 -2147483647 -2147483647 -2147483647 -2147483647 -2147483647 -2147483647 -2147483647 -2147483647 -2147483647 -2147483647 -2147483647 -2147483647 -2147483647 -2147483647 -2147483647 -2147483647 -2147483647 -2147483647 -2147483647 -2147483647 -2147483647 -2147483647 -2147483647 -2147483647 -2147483647 -2147483647 -2147483647 -2147483647 -2147483647 -2147483647 -2147483647 -2147483647 -2147483647 -2147483647 -2147483647 -2147483647 -2147483647 -2147483647 -2147483647 -2147483647 -2147483647 -2147483647 -2147483647 -2147483647 -2147483647 -2147483647 -2147483647 -2147483647 -2147483647 -2147483647 -2147483647 -2147483647 -2147483647 -2147483647 -2147483647 -2147483647 -2147483647 -2147483647
178 177 176 177 177 176 -2147483647 -2147483647 -2147483647 -2147483647 -2147483647 -2147483647 -2147483647 -2147483647 -2147483647 -2147483647 -2147483647 -2147483647 -2147483647 -2147483647 -2147483647 -2147483647 -2147483647 -2147483647 -2147483647 -2147483647 -2147483647 -2147483647 -2147483647 -2147483647 -2147483647 -2147483647 -2147483647 -2147483647 -2147483647 -2147483647 -2147483647 -2147483647 -2147483647 -2147483647 -2147483647 -2147483647 -2147483647 -2147483647 -2147483647 -2147483647 -2147483647 -2147483647 -2147483647 -2147483647 -2147483647 -2147483647 -2147483647 -2147483647 -2147483647 -2147483647 -2147483647 -2147483647 -2147483647 -2147483647 -2147483647 -2147483647 -2147483647 -2147483647 -2147483647 -2147483647 -2147483647 -2147483647 -2147483647 -2147483647 -2147483647 -2147483647 -2147483647 -2147483647 -2147483647 -2147483647 -2147483647 -2147483647 -2147483647 -2147483647 -2147483647 -2147483647 -2147483647 -2147483647 -2147483647 -2147483647 -2147483647 -2147483647 -2147483647 -2147483647 -2147483647 -2147483647 -2147483647 -2147483647 -2147483647 -2147483647 -2147483647 -2147483647 -2147483647 -2147483647 -2147483647 -2147483647 -2147483647 -2147483647 -2147483647 -2147483647 -2147483647 -2147483647 -2147483647 -2147483647 -2147483647 -2147483647 -2147483647 -2147483647 -2147483647 -2147483647 -2147483647 -2147483647 -2147483647 -2147483647 -2147483647 -2147483647 -2147483647 -2147483647 -2147483647 -2147483647 -2147483647 -2147483647 -2147483647 -2147483647 -2147483647 -2147483647 -2147483647 -2147483647 -2147483647 -2147483647 -2147483647 -2147483647 -2147483647 -2147483647 -2147483647 -2147483647 -2147483647 -2147483647 -2147483647 -2147483647 -2147483647 -2147483647 -2147483647 -2147483647 -2147483647 -2147483647 -2147483647 -2147483647 -2147483647 -2147483647 -2147483647 -2147483647 -2147483647 -2147483647 -2147483647 -2147483647 -2147483647 -2147483647 -2147483647 -2147483647 -2147483647 -2147483647 -2147483647 -2147483647 -2147483647 -2147483647 -2147483647 -2147483647 -2147483647 -2147483647 -2147483647 -2147483647 -2147483647 -2147483647 -2147483647 -2147483647 -2147483647 -2147483647 -2147483647 -2147483647 -2147483647 -2147483647 -2147483647 -2147483647 -2147483647 -2147483647 -2147483647 -2147483647 -2147483647 -2147483647 -2147483647 -2147483647 -2147483647 -2147483647 -2147483647 -2147483647 -2147483647 -2147483647 -2147483647 -2147483647 -2147483647 -2147483647 -2147483647 -2147483647 -2147483647 -2147483647 -2147483647 -2147483647 -2147483647 -2147483647 -2147483647 -2147483647 -2147483647 -2147483647 -2147483647 -2147483647 -2147483647 -2147483647 -2147483647 -2147483647 -2147483647 -2147483647 -2147483647 -2147483647 -2147483647 -2147483647 -2147483647 -2147483647 -2147483647 -2147483647 -2147483647 -2147483647 -2147483647 -2147483647
183 182 179 179 -2147483647 -2147483647 -2147483647 -2147483647 -2147483647 -2147483647 -2147483647 -2147483647 -2147483647 -2147483647 -2147483647 -2147483647 -2147483647 -2147483647 -2147483647 -2147483647 -2147483647 -2147483647 -2147483647 -2147483647 -2147483647 -2147483647 -2147483647 -2147483647 -2147483647 -2147483647 -2147483647 -2147483647 -2147483647 -2147483647 -2147483647 -2147483647 -2147483647 -2147483647 -2147483647 -2147483647 -2147483647 -2147483647 -2147483647 -2147483647 -2147483647 -2147483647 -2147483647 -2147483647 -2147483647 -2147483647 -2147483647 -2147483647 -2147483647 -2147483647 -2147483647 -2147483647 -2147483647 -2147483647 -2147483647 -2147483647 -2147483647 -2147483647 -2147483647 -2147483647 -2147483647 -2147483647 -2147483647 -2147483647 -2147483647 -2147483647 -2147483647 -2147483647 -2147483647 -2147483647 -2147483647 -2147483647 -2147483647 -2147483647 -2147483647 -2147483647 -2147483647 -2147483647 -2147483647 -2147483647 -2147483647 -2147483647 -2147483647 -2147483647 -2147483647 -2147483647 -2147483647 -2147483647 -2147483647 -2147483647 -2147483647 -2147483647 -2147483647 -2147483647 -2147483647 -2147483647 -2147483647 -2147483647 -2147483647 -2147483647 -2147483647 -2147483647 -2147483647 -2147483647 -2147483647 -2147483647 -2147483647 -2147483647 -2147483647 -2147483647 -2147483647 -2147483647 -2147483647 -2147483647 -2147483647 -2147483647 -2147483647 -2147483647 -2147483647 -2147483647 -2147483647 -2147483647 -2147483647 -2147483647 -2147483647 -2147483647 -2147483647 -2147483647 -2147483647 -2147483647 -2147483647 -2147483647 -2147483647 -2147483647 -2147483647 -2147483647 -2147483647 -2147483647 -2147483647 -2147483647 -2147483647 -2147483647 -2147483647 -2147483647 -2147483647 -2147483647 -2147483647 -2147483647 -2147483647 -2147483647 -2147483647 -2147483647 -2147483647 -2147483647 -2147483647 -2147483647 -2147483647 -2147483647 -2147483647 -2147483647 -2147483647 -2147483647 -2147483647 -2147483647 -2147483647 -2147483647 -2147483647 -2147483647 -2147483647 -2147483647 -2147483647 -2147483647 -2147483647 -2147483647 -2147483647 -2147483647 -2147483647 -2147483647 -2147483647 -2147483647 -2147483647 -2147483647 -2147483647 -2147483647 -2147483647 -2147483647 -2147483647 -2147483647 -2147483647 -2147483647 -2147483647 -2147483647 -2147483647 -2147483647 -2147483647 -2147483647 -2147483647 -2147483647 -2147483647 -2147483647 -2147483647 -2147483647 -2147483647 -2147483647 -2147483647 -2147483647 -2147483647 -2147483647 -2147483647 -2147483647 -2147483647 -2147483647 -2147483647 -2147483647 -2147483647 -2147483647 -2147483647 -2147483647 -2147483647 -2147483647 -2147483647 -2147483647 -2147483647 -2147483647 -2147483647 -2147483647 -2147483647 -2147483647 -2147483647 -2147483647 -2147483647 -2147483647 -2147483647 -2147483647 -2147483647 -2147483647
190 186 -2147483647 -2147483647 -2147483647 -2147483647 -2147483647 -2147483647 -2147483647 -2147483647 -2147483647 -2147483647 -2147483647 -2147483647 -2147483647 -2147483647 -2147483647 -2147483647 -2147483647 -2147483647 -2147483647 -2147483647 -2147483647 -2147483647 -2147483647 -2147483647 -2147483647 -2147483647 -2147483647 -2147483647 -2147483647 -2147483647 -2147483647 -2147483647 -2147483647 -2147483647 -2147483647 -2147483647 -2147483647 -2147483647 -2147483647 -2147483647 -2147483647 -2147483647 -2147483647 -2147483647 -2147483647 -2147483647 -2147483647 -2147483647 -2147483647 -2147483647 -2147483647 -2147483647 -2147483647 -2147483647 -2147483647 -2147483647 -2147483647 -2147483647 -2147483647 -2147483647 -2147483647 -2147483647 -2147483647 -2147483647 -2147483647 -2147483647 -2147483647 -2147483647 -2147483647 -2147483647 -2147483647 -2147483647 -2147483647 -2147483647 -2147483647 -2147483647 -2147483647 -2147483647 -2147483647 -2147483647 -2147483647 -2147483647 -2147483647 -2147483647 -2147483647 -2147483647 -2147483647 -2147483647 -2147483647 -2147483647 -2147483647 -2147483647 -2147483647 -2147483647 -2147483647 -2147483647 -2147483647 -2147483647 -2147483647 -2147483647 -2147483647 -2147483647 -2147483647 -2147483647 -2147483647 -2147483647 -2147483647 -2147483647 -2147483647 -2147483647 -2147483647 -2147483647 -2147483647 -2147483647 -2147483647 -2147483647 -2147483647 -2147483647 -2147483647 -2147483647 -2147483647 -2147483647 -2147483647 -2147483647 -2147483647 -2147483647 -2147483647 -2147483647 -2147483647 -2147483647 -2147483647 -2147483647 -2147483647 -2147483647 -2147483647 -2147483647 -2147483647 -2147483647 -2147483647 -2147483647 -2147483647 -2147483647 -2147483647 -2147483647 -2147483647 -2147483647 -2147483647 -2147483647 -2147483647 -2147483647 -2147483647 -2147483647 -2147483647 -2147483647 -2147483647 -2147483647 -2147483647 -2147483647 -2147483647 -2147483647 -2147483647 -2147483647 -2147483647 -2147483647 -2147483647 -2147483647 -2147483647 -2147483647 -2147483647 -2147483647 -2147483647 -2147483647 -2147483647 -2147483647 -2147483647 -2147483647 -2147483647 -2147483647 -2147483647 -2147483647 -2147483647 -2147483647 -2147483647 -2147483647 -2147483647 -2147483647 -2147483647 -2147483647 -2147483647 -2147483647 -2147483647 -2147483647 -2147483647 -2147483647 -2147483647 -2147483647 -2147483647 -2147483647 -2147483647 -2147483647 -2147483647 -2147483647 -2147483647 -2147483647 -2147483647 -2147483647 -2147483647 -2147483647 -2147483647 -2147483647 -2147483647 -2147483647 -2147483647 -2147483647 -2147483647 -2147483647 -2147483647 -2147483647 -2147483647 -2147483647 -2147483647 -2147483647 -2147483647 -2147483647 -2147483647 -2147483647 -2147483647 -2147483647 -2147483647 -2147483647 -2147483647 -2147483647 -2147483647 -2147483647 -2147483647 -2147483647 -2147483647 -2147483647
196 194 -2147483647 -2147483647 -2147483647 -2147483647 -2147483647 -2147483647 -2147483647 -2147483647 -2147483647 -2147483647 -2147483647 -2147483647 -2147483647 -2147483647 -2147483647 -2147483647 -2147483647 -2147483647 -2147483647 -2147483647 -2147483647 -2147483647 -2147483647 -2147483647 -2147483647 -2147483647 -2147483647 -2147483647 -2147483647 -2147483647 -2147483647 -2147483647 -2147483647 -2147483647 -2147483647 -2147483647 -2147483647 -2147483647 -2147483647 -2147483647 -2147483647 -2147483647 -2147483647 -2147483647 -2147483647 -2147483647 -2147483647 -2147483647 -2147483647 -2147483647 -2147483647 -2147483647 -2147483647 -2147483647 -2147483647 -2147483647 -2147483647 -2147483647 -2147483647 -2147483647 -2147483647 -2147483647 -2147483647 -2147483647 -2147483647 -2147483647 -2147483647 -2147483647 -2147483647 -2147483647 -2147483647 -2147483647 -2147483647 -2147483647 -2147483647 -2147483647 -2147483647 -2147483647 -2147483647 -2147483647 -2147483647 -2147483647 -2147483647 -2147483647 -2147483647 -2147483647 -2147483647 -2147483647 -2147483647 -2147483647 -2147483647 -2147483647 -2147483647 -2147483647 -2147483647 -2147483647 -2147483647 -2147483647 -2147483647 -2147483647 -2147483647 -2147483647 -2147483647 -2147483647 -2147483647 -2147483647 -2147483647 -2147483647 -2147483647 -2147483647 -2147483647 -2147483647 -2147483647 -2147483647 -2147483647 -2147483647 -2147483647 -2147483647 -2147483647 -2147483647 -2147483647 -2147483647 -2147483647 -2147483647 -2147483647 -2147483647 -2147483647 -2147483647 -2147483647 -2147483647 -2147483647 -2147483647 -2147483647 -2147483647 -2147483647 -2147483647 -2147483647 -2147483647 -2147483647 -2147483647 -2147483647 -2147483647 -2147483647 -2147483647 -2147483647 -2147483647 -2147483647 -2147483647 -2147483647 -2147483647 -2147483647 -2147483647 -2147483647 -2147483647 -2147483647 -2147483647 -2147483647 -2147483647 -2147483647 -2147483647 -2147483647 -2147483647 -2147483647 -2147483647 -2147483647 -2147483647 -2147483647 -2147483647 -2147483647 -2147483647 -2147483647 -2147483647 -2147483647 -2147483647 -2147483647 -2147483647 -2147483647 -2147483647 -2147483647 -2147483647 -2147483647 -2147483647 -2147483647 -2147483647 -2147483647 -2147483647 -2147483647 -2147483647 -2147483647 -2147483647 -2147483647 -2147483647 -2147483647 -2147483647 -2147483647 -2147483647 -2147483647 -2147483647 -2147483647 -2147483647 -2147483647 -2147483647 -2147483647 -2147483647 -2147483647 -2147483647 -2147483647 -2147483647 -2147483647 -2147483647 -2147483647 -2147483647 -2147483647 -2147483647 -2147483647 -2147483647 -2147483647 -2147483647 -2147483647 -2147483647 -2147483647 -2147483647 -2147483647 -2147483647 -2147483647 -2147483647 -2147483647 -2147483647 -2147483647 -2147483647 -2147483647 -2147483647 -2147483647 -2147483647 -2147483647 -2147483647 -2147483647 -2147483647
198 -2147483647 -2147483647 -2147483647 -2147483647 -2147483647 -2147483647 -2147483647 -2147483647 -2147483647 -2147483647 -2147483647 -2147483647 -2147483647 -2147483647 -2147483647 -2147483647 -2147483647 -2147483647 -2147483647 -2147483647 -2147483647 -2147483647 -2147483647 -2147483647 -2147483647 -2147483647 -2147483647 -2147483647 -2147483647 -2147483647 -2147483647 -2147483647 -2147483647 -2147483647 -2147483647 -2147483647 -2147483647 -2147483647 -2147483647 -2147483647 -2147483647 -2147483647 -2147483647 -2147483647 -2147483647 -2147483647 -2147483647 -2147483647 -2147483647 -2147483647 -2147483647 -2147483647 -2147483647 -2147483647 -2147483647 -2147483647 -2147483647 -2147483647 -2147483647 -2147483647 -2147483647 -2147483647 -2147483647 -2147483647 -2147483647 -2147483647 -2147483647 -2147483647 -2147483647 -2147483647 -2147483647 -2147483647 -2147483647 -2147483647 -2147483647 -2147483647 -2147483647 -2147483647 -2147483647 -2147483647 -2147483647 -2147483647 -2147483647 -2147483647 -2147483647 -2147483647 -2147483647 -2147483647 -2147483647 -2147483647 -2147483647 -2147483647 -2147483647 -2147483647 -2147483647 -2147483647 -2147483647 -2147483647 -2147483647 -2147483647 -2147483647 -2147483647 -2147483647 -2147483647 -2147483647 -2147483647 -2147483647 -2147483647 -2147483647 -2147483647 -2147483647 -2147483647 -2147483647 -2147483647 -2147483647 -2147483647 -2147483647 -2147483647 -2147483647 -2147483647 -2147483647 -2147483647 -2147483647 -2147483647 -2147483647 -2147483647 -2147483647 -2147483647 -2147483647 -2147483647 -2147483647 -2147483647 -2147483647 -2147483647 -2147483647 -2147483647 -2147483647 -2147483647 -2147483647 -2147483647 -2147483647 -2147483647 -2147483647 -2147483647 -2147483647 -2147483647 -2147483647 -2147483647 -2147483647 -2147483647 -2147483647 -2147483647 -2147483647 -2147483647 -2147483647 -2147483647 -2147483647 -2147483647 -2147483647 -2147483647 -2147483647 -2147483647 -2147483647 -2147483647 -2147483647 -2147483647 -2147483647 -2147483647 -2147483647 -2147483647 -2147483647 -2147483647 -2147483647 -2147483647 -2147483647 -2147483647 -2147483647 -2147483647 -2147483647 -2147483647 -2147483647 -2147483647 -2147483647 -2147483647 -2147483647 -2147483647 -2147483647 -2147483647 -2147483647 -2147483647 -2147483647 -2147483647 -2147483647 -2147483647 -2147483647 -2147483647 -2147483647 -2147483647 -2147483647 -2147483647 -2147483647 -2147483647 -2147483647 -2147483647 -2147483647 -2147483647 -2147483647 -2147483647 -2147483647 -2147483647 -2147483647 -2147483647 -2147483647 -2147483647 -2147483647 -2147483647 -2147483647 -2147483647 -2147483647 -2147483647 -2147483647 -2147483647 -2147483647 -2147483647 -2147483647 -2147483647 -2147483647 -2147483647 -2147483647 -2147483647 -2147483647 -2147483647 -2147483647 -2147483647 -2147483647 -2147483647 -2147483647 -2147483647 -2147483647
-2147483647 -2147483647 -2147483647 -2147483647 -2147483647 -2147483647 -2147483647 -2147483647 -2147483647 -2147483647 -2147483647 -2147483647 -2147483647 -2147483647 -2147483647 -2147483647 -2147483647 -2147483647 -2147483647 -2147483647 -2147483647 -2147483647 -2147483647 -2147483647 -2147483647 -2147483647 -2147483647 -2147483647 -2147483647 -2147483647 -2147483647 -2147483647 -2147483647 -2147483647 -2147483647 -2147483647 -2147483647 -2147483647 -2147483647 -2147483647 -2147483647 -2147483647 -2147483647 -2147483647 -2147483647 -2147483647 -2147483647 -2147483647 -2147483647 -2147483647 -2147483647 -2147483647 -2147483647 -2147483647 -2147483647 -2147483647 -2147483647 -2147483647 -2147483647 -2147483647 -2147483647 -2147483647 -2147483647 -2147483647 -2147483647 -2147483647 -2147483647 -2147483647 -2147483647 -2147483647 -2147483647 -2147483647 -2147483647 -2147483647 -2147483647 -2147483647 -2147483647 -2147483647 -2147483647 -2147483647 -2147483647 -2147483647 -2147483647 -2147483647 -2147483647 -2147483647 -2147483647 -2147483647 -2147483647 -2147483647 -2147483647 -2147483647 -2147483647 -2147483647 -2147483647 -2147483647 -2147483647 -2147483647 -2147483647 -2147483647 -2147483647 -2147483647 -2147483647 -2147483647 -2147483647 -2147483647 -2147483647 -2147483647 -2147483647 -2147483647 -2147483647 -2147483647 -2147483647 -2147483647 -2147483647 -2147483647 -2147483647 -2147483647 -2147483647 -2147483647 -2147483647 -2147483647 -2147483647 -2147483647 -2147483647 -2147483647 -2147483647 -2147483647 -2147483647 -2147483647 -2147483647 -2147483647 -2147483647 -2147483647 -2147483647 -2147483647 -2147483647 -2147483647 -2147483647 -2147483647 -2147483647 -2147483647 -2147483647 -2147483647 -2147483647 -2147483647 -2147483647 -2147483647 -2147483647 -2147483647 -2147483647 -2147483647 -2147483647 -2147483647 -2147483647 -2147483647 -2147483647 -2147483647 -2147483647 -2147483647 -2147483647 -2147483647 -2147483647 -2147483647 -2147483647 -2147483647 -2147483647 -2147483647 -2147483647 -2147483647 -2147483647 -2147483647 -2147483647 -2147483647 -2147483647 -2147483647 -2147483647 -2147483647 -2147483647 -2147483647 -2147483647 -2147483647 -2147483647 -2147483647 -2147483647 -2147483647 -2147483647 -2147483647 -2147483647 -2147483647 -2147483647 -2147483647 -2147483647 -2147483647 -2147483647 -2147483647 -2147483647 -2147483647 -2147483647 -2147483647 -2147483647 -2147483647 -2147483647 -2147483647 -2147483647 -2147483647 -2147483647 -2147483647 -2147483647 -2147483647 -2147483647 -2147483647 -2147483647 -2147483647 -2147483647 -2147483647 -2147483647 -2147483647 -2147483647 -2147483647 -2147483647 -2147483647 -2147483647 -2147483647 -2147483647 -2147483647 -2147483647 -2147483647 -2147483647 -2147483647 -2147483647 -2147483647 -2147483647 -2147483647 -2147483647 -2147483647 -2147483647 -2147483647 -2147483647 -2147483647
-2147483647 -2147483647 -2147483647 -2147483647 -2147483647 -2147483647 -2147483647 -2147483647 -2147483647 -2147483647 -2147483647 -2147483647 -2147483647 -2147483647 -2147483647 -2147483647 -2147483647 -2147483647 -2147483647 -2147483647 -2147483647 -2147483647 -2147483647 -2147483647 -2147483647 -2147483647 -2147483647 -2147483647 -2147483647 -2147483647 -2147483647 -2147483647 -2147483647 -2147483647 -2147483647 -2147483647 -2147483647 -2147483647 -2147483647 -2147483647 -2147483647 -2147483647 -2147483647 -2147483647 -2147483647 -2147483647 -2147483647 -2147483647 -2147483647 -2147483647 -2147483647 -2147483647 -2147483647 -2147483647 -2147483647 -2147483647 -2147483647 -2147483647 -2147483647 -2147483647 -2147483647 -2147483647 -2147483647 -2147483647 -2147483647 -2147483647 -2147483647 -2147483647 -2147483647 -2147483647 -2147483647 -2147483647 -2147483647 -2147483647 -2147483647 -2147483647 -2147483647 -2147483647 -2147483647 -2147483647 -2147483647 -2147483647 -2147483647 -2147483647 -2147483647 -2147483647 -2147483647 -2147483647 -2147483647 -2147483647 -2147483647 -2147483647 -2147483647 -2147483647 -2147483647 -2147483647 -2147483647 -2147483647 -2147483647 -2147483647 -2147483647 -2147483647 -2147483647 -2147483647 -2147483647 -2147483647 -2147483647 -2147483647 -2147483647 -2147483647 -2147483647 -2147483647 -2147483647 -2147483647 -2147483647 -2147483647 -2147483647 -2147483647 -2147483647 -2147483647 -2147483647 -2147483647 -2147483647 -2147483647 -2147483647 -2147483647 -2147483647 -2147483647 -2147483647 -2147483647 -2147483647 -2147483647 -2147483647 -2147483647 -2147483647 -2147483647 -2147483647 -2147483647 -2147483647 -2147483647 -2147483647 -2147483647 -2147483647 -2147483647 -2147483647 -2147483647 -2147483647 -2147483647 -2147483647 -2147483647 -2147483647 -2147483647 -2147483647 -2147483647 -2147483647 -2147483647 -2147483647 -2147483647 -2147483647 -2147483647 -2147483647 -2147483647 -2147483647 -2147483647 -2147483647 -2147483647 -2147483647 -2147483647 -2147483647 -2147483647 -2147483647 -2147483647 -2147483647 -2147483647 -2147483647 -2147483647 -2147483647 -2147483647 -2147483647 -2147483647 -2147483647 -2147483647 -2147483647 -2147483647 -2147483647 -2147483647 -2147483647 -2147483647 -2147483647 -2147483647 -2147483647 -2147483647 -2147483647 -2147483647 -2147483647 -2147483647 -2147483647 -2147483647 -2147483647 -2147483647 -2147483647 -2147483647 -2147483647 -2147483647 -2147483647 -2147483647 -2147483647 -2147483647 -2147483647 -2147483647 -2147483647 -2147483647 -2147483647 -2147483647 -2147483647 -2147483647 -2147483647 -2147483647 -2147483647 -2147483647 -2147483647 -2147483647 -2147483647 -2147483647 -2147483647 -2147483647 -2147483647 -2147483647 -2147483647 -2147483647 -2147483647 -2147483647 -2147483647 -2147483647 -2147483647 -2147483647 -2147483647 -2147483647 -2147483647 -2147483647
-2147483647 -2147483647 -2147483647 -2147483647 -2147483647 -2147483647 -2147483647 -2147483647 -2147483647 -2147483647 -2147483647 -2147483647 -2147483647 -2147483647 -2147483647 -2147483647 -2147483647 -2147483647 -2147483647 -2147483647 -2147483647 -2147483647 -2147483647 -2147483647 -2147483647 -2147483647 -2147483647 -2147483647 -2147483647 -2147483647 -2147483647 -2147483647 -2147483647 -2147483647 -2147483647 -2147483647 -2147483647 -2147483647 -2147483647 -2147483647 -2147483647 -2147483647 -2147483647 -2147483647 -2147483647 -2147483647 -2147483647 -2147483647 -2147483647 -2147483647 -2147483647 -2147483647 -2147483647 -2147483647 -2147483647 -2147483647 -2147483647 -2147483647 -2147483647 -2147483647 -2147483647 -2147483647 -2147483647 -2147483647 -2147483647 -2147483647 -2147483647 -2147483647 -2147483647 -2147483647 -2147483647 -2147483647 -2147483647 -2147483647 -2147483647 -2147483647 -2147483647 -2147483647 -2147483647 -2147483647 -2147483647 -2147483647 -2147483647 -2147483647 -2147483647 -2147483647 -2147483647 -2147483647 -2147483647 -2147483647 -2147483647 -2147483647 -2147483647 -2147483647 -2147483647 -2147483647 -2147483647 -2147483647 -2147483647 -2147483647 -2147483647 -2147483647 -2147483647 -2147483647 -2147483647 -2147483647 -2147483647 -2147483647 -2147483647 -2147483647 -2147483647 -2147483647 -2147483647 -2147483647 -2147483647 -2147483647 -2147483647 -2147483647 -2147483647 -2147483647 -2147483647 -2147483647 -2147483647 -2147483647 -2147483647 -2147483647 -2147483647 -2147483647 -2147483647 -2147483647 -2147483647 -2147483647 -2147483647 -2147483647 -2147483647 -2147483647 -2147483647 -2147483647 -2147483647 -2147483647 -2147483647 -2147483647 -2147483647 -2147483647 -2147483647 -2147483647 -2147483647 -2147483647 -2147483647 -2147483647 -2147483647 -2147483647 -2147483647 -2147483647 -2147483647 -2147483647 -2147483647 -2147483647 -2147483647 -2147483647 -2147483647 -2147483647 -2147483647 -2147483647 -2147483647 -2147483647 -2147483647 -2147483647 -2147483647 -2147483647 -2147483647 -2147483647 -2147483647 -2147483647 -2147483647 -2147483647 -2147483647 -2147483647 -2147483647 -2147483647 -2147483647 -2147483647 -2147483647 -2147483647 -2147483647 -2147483647 -2147483647 -2147483647 -2147483647 -2147483647 -2147483647 -2147483647 -2147483647 -2147483647 -2147483647 -2147483647 -2147483647 -2147483647 -2147483647 -2147483647 -2147483647 -2147483647 -2147483647 -2147483647 -2147483647 -2147483647 -2147483647 -2147483647 -2147483647 -2147483647 -2147483647 -2147483647 -2147483647 -2147483647 -2147483647 -2147483647 -2147483647 -2147483647 -2147483647 -2147483647 -2147483647 -2147483647 -2147483647 -2147483647 -2147483647 -2147483647 -2147483647 -2147483647 -2147483647 -2147483647 -2147483647 -2147483647 -2147483647 -2147483647 -2147483647 -2147483647 -2147483647 -2147483647 -2147483647 -2147483647
