# Supplementary material for: Catchments catch all in South African coastal lowlands: topography and palaeoclimate restricted gene flow in Nymania capensis (Meliaceae)—a multilocus phylogeographic and distribution modelling approach
Source: PeerJ. 2017 Jan 31;5:e2965. doi: 10.7717/peerj.2965 (PMC5289106; doi:10.7717/peerj.2965)
Supplement: Supplemental Information 2 — See the Readme for file descriptions. This zip file includes all DNA alignments. [file peerj-05-2965-s002.zip › SupplementalInformationFiles/SDM.Data/Current/bio17.ppt.driest.quarter.asc]

NCOLS 240 
NROWS 84 
XLLCORNER 20 
YLLCORNER -35 
CELLSIZE 0.0416666666666667 
NODATA_value -2147483647 
32 33 33 33 34 34 32 32 32 32 32 30 29 29 29 29 29 29 31 31 29 29 28 27 27 27 25 24 24 23 23 23 23 23 23 22 22 22 22 22 22 22 22 23 25 24 24 25 25 26 26 26 26 27 27 28 28 29 31 31 31 31 31 28 27 26 26 26 28 31 30 28 28 27 25 24 24 24 25 26 27 27 28 28 30 31 31 32 34 34 36 37 38 37 40 41 42 45 45 44 44 42 44 44 44 44 43 44 44 44 43 43 43 43 41 40 40 40 40 38 37 37 37 37 37 36 37 37 35 34 34 34 34 34 34 36 40 36 36 38 38 39 38 39 37 39 59 58 59 61 61 64 67 63 60 46 46 47 58 56 56 57 53 53 51 53 53 52 55 55 54 46 46 49 46 43 41 40 43 47 49 46 43 39 39 46 46 45 44 42 42 43 46 50 49 44 44 49 48 47 54 54 48 48 48 48 50 51 51 54 55 57 59 61 64 67 68 71 74 80 85 90 93 93 100 107 113 112 113 118 121 124 126 128 -2147483647 -2147483647 -2147483647 -2147483647 -2147483647 -2147483647
34 35 36 36 35 35 32 32 33 33 33 32 30 29 29 29 29 29 28 31 31 30 30 29 27 27 27 24 24 24 25 25 23 23 23 23 23 22 22 22 22 22 24 25 25 24 24 25 26 26 27 28 28 28 28 29 29 29 30 31 31 31 31 29 28 27 27 27 28 30 28 31 29 28 26 25 25 26 27 27 28 30 30 31 31 30 34 37 38 35 38 38 38 39 40 44 45 45 45 46 45 45 46 48 47 44 46 46 48 48 45 45 45 46 42 40 40 40 40 40 37 37 37 36 35 35 35 36 34 34 34 33 33 34 35 37 37 38 38 39 38 39 38 38 39 43 59 62 65 67 65 68 70 66 61 46 45 44 50 58 60 57 56 56 56 50 45 45 46 52 50 47 46 49 49 46 43 43 43 48 49 51 44 41 42 52 47 47 44 46 43 43 44 44 50 44 43 45 45 45 47 52 49 48 48 50 50 51 52 54 56 58 61 63 64 67 71 73 77 80 87 97 102 106 104 107 114 119 117 121 125 127 128 -2147483647 -2147483647 -2147483647 -2147483647 -2147483647 -2147483647 -2147483647
35 36 39 36 35 34 32 32 34 34 34 33 31 30 28 28 29 29 28 28 29 29 32 30 27 27 27 25 24 26 26 26 25 24 23 24 23 22 22 22 22 23 24 24 24 24 25 26 26 26 28 30 30 31 30 29 29 31 31 31 31 32 32 29 28 28 27 27 27 29 28 28 31 28 27 27 27 29 28 27 29 28 28 28 29 29 34 36 36 35 36 36 37 38 42 45 47 47 50 50 47 47 50 51 48 47 49 48 55 51 48 48 48 51 45 45 42 45 44 40 40 39 38 37 35 35 34 34 35 36 34 33 33 34 34 35 37 37 37 37 39 40 37 39 42 46 65 65 62 64 68 73 62 49 46 43 43 43 47 54 67 66 64 61 58 45 42 42 44 51 47 44 46 57 54 51 46 47 43 43 49 52 49 44 43 51 43 44 43 45 44 45 41 42 46 42 44 45 45 46 46 46 48 49 50 50 52 52 54 55 58 61 61 64 67 69 73 78 80 85 90 97 104 107 113 114 117 121 122 124 126 -2147483647 -2147483647 -2147483647 -2147483647 -2147483647 -2147483647 -2147483647 -2147483647 -2147483647
35 39 42 39 38 35 34 32 34 36 34 33 32 30 28 29 29 28 28 28 28 28 28 29 29 27 27 26 25 24 26 26 26 25 24 24 24 22 22 22 22 22 22 24 24 25 26 26 26 26 28 29 30 32 32 32 31 32 32 32 32 34 32 31 28 28 27 27 27 27 28 28 28 28 28 28 30 31 37 27 28 28 28 28 28 29 31 37 38 37 36 36 37 40 41 45 50 50 54 52 50 50 54 51 50 51 51 52 59 55 52 49 49 48 45 48 52 56 55 43 42 40 39 38 38 35 35 35 35 42 33 33 34 35 34 34 36 37 37 37 39 40 37 46 60 67 54 46 44 45 55 56 52 44 48 43 43 43 51 59 61 78 78 66 53 46 44 42 44 46 52 54 42 43 51 48 42 41 41 44 54 54 51 45 44 49 48 44 43 42 44 45 43 43 43 44 45 45 46 47 47 49 49 50 51 52 52 54 55 57 58 62 66 67 68 71 75 81 82 86 93 100 107 111 116 117 121 121 126 128 -2147483647 -2147483647 -2147483647 -2147483647 -2147483647 -2147483647 -2147483647 -2147483647 -2147483647 -2147483647
37 39 45 40 37 35 33 32 32 33 33 34 32 33 30 29 29 28 29 29 28 28 28 28 29 29 28 27 27 26 26 26 26 26 25 24 24 22 22 25 23 22 24 24 24 26 26 27 29 29 29 30 32 33 33 32 32 32 32 32 35 32 31 30 28 28 28 27 27 27 27 27 28 28 28 31 31 36 31 27 27 27 28 28 28 29 31 36 36 37 36 36 37 40 43 47 51 54 59 54 54 53 57 61 57 54 58 60 62 55 58 55 52 51 51 56 66 57 52 45 45 46 47 42 39 38 35 35 35 39 33 32 34 34 34 35 35 37 37 40 40 40 37 44 61 51 51 46 42 48 52 45 42 42 44 46 43 43 48 62 57 51 58 61 66 61 50 48 41 44 53 42 40 40 41 42 42 43 42 47 57 50 52 46 48 52 47 44 44 42 42 43 45 43 44 45 45 47 47 47 49 49 50 51 52 54 54 55 57 59 60 66 69 72 70 74 78 83 89 90 93 99 107 112 117 123 124 -2147483647 -2147483647 -2147483647 -2147483647 -2147483647 -2147483647 -2147483647 -2147483647 -2147483647 -2147483647 -2147483647 -2147483647 -2147483647
39 39 42 40 34 33 34 32 32 33 33 33 35 33 30 30 30 29 28 28 28 30 30 29 29 29 29 28 27 26 26 29 28 26 25 25 23 22 24 25 23 24 25 25 25 26 28 29 29 30 31 31 32 32 32 32 33 35 35 35 36 35 35 31 28 28 28 28 27 27 28 27 27 27 28 29 30 30 30 28 28 28 28 28 28 29 31 33 36 37 35 36 38 40 44 46 51 51 56 58 57 54 58 61 56 56 61 58 62 60 62 63 57 59 59 58 59 59 52 46 49 53 46 39 38 36 35 35 35 35 32 32 34 35 35 37 37 37 40 40 40 38 38 40 54 51 44 44 43 51 50 48 45 42 43 49 48 46 45 47 50 47 57 69 58 55 44 42 43 51 49 42 40 40 42 44 43 43 44 55 52 46 49 47 47 49 45 45 46 45 44 43 43 44 45 46 46 47 48 50 50 50 51 52 54 54 55 57 59 61 62 65 70 78 76 76 82 86 93 100 99 104 110 116 122 123 -2147483647 -2147483647 -2147483647 -2147483647 -2147483647 -2147483647 -2147483647 -2147483647 -2147483647 -2147483647 -2147483647 -2147483647 -2147483647 -2147483647
44 42 39 35 34 34 31 32 32 34 35 35 35 33 31 31 30 30 29 28 28 28 30 30 30 29 29 28 28 28 28 29 29 26 25 24 24 24 25 25 25 25 27 25 25 26 27 27 29 30 31 30 31 31 32 32 35 38 38 37 35 35 34 32 30 30 28 28 28 27 27 27 27 29 30 28 31 31 31 31 30 28 29 28 28 28 29 31 35 33 33 37 39 42 44 46 49 51 54 57 54 53 55 58 53 56 58 53 62 57 53 55 59 62 63 62 54 54 51 49 53 49 45 43 38 36 35 35 34 35 33 33 35 35 36 38 39 40 41 40 40 40 38 38 46 53 48 44 48 49 51 66 53 47 42 51 62 45 43 44 47 46 51 58 58 58 54 50 41 41 40 48 44 41 46 48 46 44 44 55 55 47 47 47 48 49 46 47 46 46 45 44 45 46 46 47 47 50 50 50 51 52 53 54 54 56 57 58 61 62 64 70 77 83 82 82 85 93 96 101 111 112 118 122 125 -2147483647 -2147483647 -2147483647 -2147483647 -2147483647 -2147483647 -2147483647 -2147483647 -2147483647 -2147483647 -2147483647 -2147483647 -2147483647 -2147483647 -2147483647
45 41 39 38 40 34 31 34 31 33 34 37 34 31 31 31 33 32 29 29 29 28 28 30 30 31 29 29 28 28 28 27 27 26 25 25 24 24 25 25 25 25 26 25 27 27 27 27 29 29 30 30 31 32 32 35 35 40 39 38 35 35 35 38 35 31 31 30 28 28 28 27 27 30 31 31 31 31 32 34 31 30 30 29 28 28 29 33 36 33 33 37 39 45 47 49 49 53 59 58 54 50 53 56 56 53 56 53 56 52 50 54 57 58 57 57 62 56 55 51 51 49 44 42 39 37 35 35 34 33 34 35 36 39 38 39 44 43 44 42 41 39 39 39 41 43 54 48 48 51 55 70 52 47 43 46 54 46 43 47 51 47 47 47 53 50 44 47 39 39 39 38 43 43 49 45 44 47 45 50 53 49 48 49 50 50 50 47 46 46 45 46 46 47 47 47 50 50 52 53 54 54 55 56 57 58 59 61 62 65 68 72 74 84 91 90 90 93 104 109 113 118 121 126 128 -2147483647 -2147483647 -2147483647 -2147483647 -2147483647 -2147483647 -2147483647 -2147483647 -2147483647 -2147483647 -2147483647 -2147483647 -2147483647 -2147483647 -2147483647
44 44 41 40 40 34 31 34 34 32 34 38 35 32 33 34 33 33 30 29 29 28 28 28 29 29 29 29 31 29 29 29 29 28 26 25 25 25 25 26 25 27 27 27 27 28 29 29 30 29 30 31 32 32 33 35 35 38 38 37 35 35 35 41 35 31 32 36 35 31 27 28 29 28 29 28 32 31 29 30 34 31 29 28 30 30 30 33 36 35 35 38 41 45 46 52 53 53 57 52 51 50 53 56 55 53 51 49 50 49 50 54 57 57 51 51 55 64 54 48 45 44 43 41 39 37 37 37 35 33 33 34 36 39 40 43 49 49 44 44 42 40 39 39 40 41 43 41 49 56 56 60 57 50 44 44 43 43 43 50 52 47 42 45 47 47 44 48 45 40 39 43 39 39 45 48 47 45 44 48 53 53 51 52 51 51 52 51 48 47 47 48 48 48 47 48 50 51 53 54 55 58 59 59 59 61 62 62 65 68 71 77 83 87 93 96 105 108 109 115 117 123 126 127 -2147483647 -2147483647 -2147483647 -2147483647 -2147483647 -2147483647 -2147483647 -2147483647 -2147483647 -2147483647 -2147483647 -2147483647 -2147483647 -2147483647 -2147483647 -2147483647
44 41 40 35 34 33 33 34 34 31 33 37 35 33 34 34 34 33 30 29 29 29 29 28 29 29 29 28 28 29 29 29 30 29 28 25 25 25 25 27 28 29 28 28 28 28 29 32 32 30 31 33 35 33 33 35 35 38 39 38 35 35 34 32 32 32 35 34 34 33 28 27 28 27 27 30 30 30 30 30 28 30 28 28 28 30 30 30 33 35 35 42 44 44 47 51 52 52 58 53 51 50 50 49 48 49 52 52 49 49 53 58 59 52 50 51 54 64 63 51 47 44 41 41 40 38 37 36 34 34 33 33 33 38 39 42 43 46 44 43 43 40 40 39 40 40 43 42 50 60 51 55 47 47 47 46 45 43 43 43 43 43 41 44 42 44 44 48 48 49 43 43 40 39 39 44 44 42 48 51 52 52 52 53 50 52 51 52 51 49 48 49 51 49 49 50 50 51 54 55 55 59 63 65 64 62 63 65 66 69 72 77 83 87 91 99 106 114 118 119 124 126 129 -2147483647 -2147483647 -2147483647 -2147483647 -2147483647 -2147483647 -2147483647 -2147483647 -2147483647 -2147483647 -2147483647 -2147483647 -2147483647 -2147483647 -2147483647 -2147483647 -2147483647
38 38 39 34 34 36 38 34 34 33 32 35 35 34 35 38 34 34 33 31 31 29 29 30 30 29 29 29 31 31 29 29 29 30 28 28 26 26 26 27 30 31 31 30 29 32 31 32 32 32 32 33 35 35 35 35 37 36 38 38 38 36 35 34 33 32 35 35 33 31 28 27 27 28 30 34 30 28 29 28 28 30 28 28 28 30 30 36 36 35 36 42 42 44 47 48 48 52 59 55 53 52 52 51 49 47 46 45 46 51 52 49 53 53 50 51 56 64 61 52 48 45 45 44 41 41 38 37 36 35 35 34 33 33 38 46 44 43 43 43 43 43 40 40 40 43 42 45 47 61 51 57 47 47 47 46 46 46 46 48 47 47 43 42 42 45 48 48 44 46 46 42 44 42 41 40 41 42 48 48 53 52 52 53 51 51 51 51 52 51 50 53 50 49 49 51 51 53 54 55 56 60 63 69 70 66 68 68 70 73 77 86 89 91 101 101 104 112 119 125 128 131 -2147483647 -2147483647 -2147483647 -2147483647 -2147483647 -2147483647 -2147483647 -2147483647 -2147483647 -2147483647 -2147483647 -2147483647 -2147483647 -2147483647 -2147483647 -2147483647 -2147483647 -2147483647
38 36 35 34 34 36 42 37 34 34 33 37 38 38 38 41 38 35 34 33 31 31 30 30 30 30 30 29 31 29 29 31 32 31 33 31 28 28 28 28 31 31 33 30 30 33 32 34 33 33 36 35 35 35 35 35 38 38 39 41 41 38 37 38 37 35 35 33 32 32 30 27 27 31 31 28 30 27 27 27 27 27 27 28 30 31 33 36 42 35 38 38 40 44 46 48 50 54 57 58 58 58 55 52 51 49 51 46 48 56 53 47 47 53 53 50 60 61 65 54 50 49 47 44 44 44 43 41 38 37 36 34 33 34 38 39 40 46 45 43 42 43 43 40 42 47 43 50 47 50 53 52 52 54 50 48 48 48 48 51 48 50 51 43 44 43 45 44 46 43 47 42 41 41 41 40 41 42 45 48 52 49 50 51 52 52 52 51 53 52 53 54 50 50 51 51 53 54 55 56 59 63 66 71 75 77 80 74 75 81 84 94 100 99 107 112 112 118 125 130 130 -2147483647 -2147483647 -2147483647 -2147483647 -2147483647 -2147483647 -2147483647 -2147483647 -2147483647 -2147483647 -2147483647 -2147483647 -2147483647 -2147483647 -2147483647 -2147483647 -2147483647 -2147483647 -2147483647
32 41 40 37 34 34 40 40 37 34 34 40 38 44 36 35 41 39 38 37 33 31 31 32 33 33 34 30 29 29 29 32 33 33 35 34 31 31 31 32 33 32 33 33 32 33 36 36 34 33 37 36 36 36 37 38 39 41 39 42 44 39 41 45 42 39 38 35 34 33 30 28 27 27 28 28 29 29 27 27 27 27 27 29 31 37 34 38 45 43 42 41 44 46 55 60 54 55 58 59 59 58 55 54 54 54 51 48 52 58 52 46 47 56 56 50 56 56 72 62 53 50 48 45 46 48 48 44 40 38 41 38 33 34 38 38 42 45 45 43 42 41 40 40 40 41 44 46 47 53 51 57 62 55 51 51 51 54 52 48 48 47 48 45 46 43 42 47 45 42 44 43 43 42 41 41 41 42 45 52 54 51 49 49 48 49 52 52 52 53 56 57 54 53 53 54 56 56 58 58 60 63 66 69 71 77 89 86 82 85 91 99 106 104 109 115 123 127 130 133 -2147483647 -2147483647 -2147483647 -2147483647 -2147483647 -2147483647 -2147483647 -2147483647 -2147483647 -2147483647 -2147483647 -2147483647 -2147483647 -2147483647 -2147483647 -2147483647 -2147483647 -2147483647 -2147483647 -2147483647
20 36 33 33 34 42 43 37 34 34 34 43 40 44 44 38 38 44 44 47 39 31 31 34 34 37 36 33 31 31 31 34 34 36 36 36 34 35 35 35 35 34 33 32 32 33 35 35 34 33 36 39 38 38 39 40 45 48 44 43 48 48 48 50 45 39 38 35 34 31 30 29 28 27 28 31 31 31 27 26 26 27 28 30 36 42 42 39 47 51 51 46 47 52 63 63 60 62 61 62 56 52 53 55 50 52 52 49 49 52 49 46 46 49 54 50 51 53 69 69 58 53 55 52 52 51 49 45 42 38 41 35 35 32 35 38 42 47 48 42 40 42 42 42 40 41 44 45 49 57 59 58 65 60 54 57 61 66 55 52 52 48 47 45 47 47 45 43 43 43 43 50 48 44 44 44 41 42 45 52 57 51 51 52 51 51 50 50 54 56 58 58 55 57 56 58 58 60 59 60 63 65 67 69 73 84 91 95 94 93 99 100 110 115 114 122 127 132 135 -2147483647 -2147483647 -2147483647 -2147483647 -2147483647 -2147483647 -2147483647 -2147483647 -2147483647 -2147483647 -2147483647 -2147483647 -2147483647 -2147483647 -2147483647 -2147483647 -2147483647 -2147483647 -2147483647 -2147483647 -2147483647
19 26 33 31 33 39 43 35 34 37 37 39 44 42 47 41 38 41 43 48 40 33 33 34 35 37 36 33 32 33 34 37 37 39 39 36 36 38 37 41 45 38 35 35 35 35 35 35 32 31 39 38 39 40 38 41 51 48 47 45 48 51 54 49 48 32 36 37 35 34 32 31 28 30 29 29 28 28 28 26 26 27 28 30 34 38 39 34 39 51 60 53 50 55 65 63 61 65 72 52 49 51 49 51 49 50 54 49 46 46 46 46 46 48 48 49 54 61 67 65 59 58 60 59 58 55 51 45 42 41 42 38 35 35 34 38 45 46 45 42 40 42 46 45 42 45 46 50 50 52 59 62 72 59 57 61 76 66 63 60 56 54 51 48 48 52 53 48 45 44 44 45 48 49 51 50 47 43 45 49 50 53 57 56 54 53 52 58 58 59 59 56 55 55 57 59 59 61 62 63 65 67 69 72 78 82 87 99 106 109 113 107 113 119 124 129 134 137 -2147483647 -2147483647 -2147483647 -2147483647 -2147483647 -2147483647 -2147483647 -2147483647 -2147483647 -2147483647 -2147483647 -2147483647 -2147483647 -2147483647 -2147483647 -2147483647 -2147483647 -2147483647 -2147483647 -2147483647 -2147483647 -2147483647
19 20 29 27 27 31 39 39 36 34 37 39 43 47 45 47 41 41 47 51 41 35 35 33 34 34 36 35 36 36 38 38 38 41 41 40 40 38 38 44 41 40 42 35 37 37 36 32 29 32 39 39 33 31 38 38 49 50 49 46 48 51 55 45 34 29 31 34 34 31 30 28 28 29 29 28 28 28 26 27 26 27 28 28 33 37 37 36 39 46 58 55 53 54 60 67 67 69 66 54 45 42 43 44 47 50 47 45 46 43 45 46 49 49 54 56 58 67 76 68 64 66 66 66 66 61 52 49 46 45 45 40 39 36 35 36 39 45 39 45 40 41 45 43 42 46 51 56 62 65 62 66 69 76 64 66 69 68 66 63 59 58 55 54 52 63 56 52 50 46 45 44 44 47 46 47 49 44 47 44 45 48 55 55 59 60 53 52 57 59 62 59 58 59 58 59 61 62 64 65 67 69 72 76 79 85 93 96 102 111 118 120 118 125 132 139 139 -2147483647 -2147483647 -2147483647 -2147483647 -2147483647 -2147483647 -2147483647 -2147483647 -2147483647 -2147483647 -2147483647 -2147483647 -2147483647 -2147483647 -2147483647 -2147483647 -2147483647 -2147483647 -2147483647 -2147483647 -2147483647 -2147483647 -2147483647
19 19 22 22 33 32 39 42 37 34 34 39 44 50 49 48 43 40 41 43 41 42 39 35 34 37 37 37 39 36 38 41 41 41 41 41 43 40 35 38 43 45 41 31 26 26 30 33 32 29 30 31 25 27 26 26 42 48 47 47 48 46 42 41 32 29 29 29 29 29 31 28 35 26 35 30 28 28 27 27 27 28 28 28 31 33 33 33 36 39 48 57 57 60 60 74 72 57 50 47 45 43 45 42 45 47 47 45 45 44 48 48 51 54 55 59 68 75 78 69 69 69 76 73 68 61 56 55 51 52 51 46 47 43 37 35 36 42 39 39 40 40 42 42 45 49 59 63 72 63 62 70 76 80 73 76 83 79 78 70 63 62 59 55 55 67 66 57 54 48 47 47 50 52 47 46 48 48 48 44 44 45 48 48 55 51 51 51 58 62 65 62 60 61 60 59 62 65 66 68 69 72 76 81 86 88 96 105 111 115 116 128 131 132 139 141 -2147483647 -2147483647 -2147483647 -2147483647 -2147483647 -2147483647 -2147483647 -2147483647 -2147483647 -2147483647 -2147483647 -2147483647 -2147483647 -2147483647 -2147483647 -2147483647 -2147483647 -2147483647 -2147483647 -2147483647 -2147483647 -2147483647 -2147483647 -2147483647
16 17 17 21 30 36 42 41 34 34 37 37 39 44 46 42 38 42 43 41 41 40 37 35 37 38 40 40 41 39 36 39 39 45 45 45 42 33 27 28 46 43 38 35 28 25 27 30 35 31 28 25 25 25 25 26 36 49 46 54 52 38 35 35 29 29 29 29 29 30 29 28 28 26 26 27 27 27 27 28 28 28 28 28 29 30 32 32 37 39 38 45 62 62 55 48 50 55 56 48 46 46 49 42 42 47 50 49 46 47 47 50 53 56 57 63 68 83 83 80 76 77 83 76 71 63 60 63 59 56 59 56 55 48 43 38 36 39 42 39 42 42 45 49 52 56 63 72 76 73 70 80 87 87 80 87 83 88 80 71 66 63 66 64 61 72 68 69 58 52 51 52 58 57 52 55 54 50 48 43 43 50 44 48 53 51 48 51 58 63 66 63 60 58 59 61 62 64 66 69 72 75 78 83 92 99 102 105 112 120 125 128 134 140 144 -2147483647 -2147483647 -2147483647 -2147483647 -2147483647 -2147483647 -2147483647 -2147483647 -2147483647 -2147483647 -2147483647 -2147483647 -2147483647 -2147483647 -2147483647 -2147483647 -2147483647 -2147483647 -2147483647 -2147483647 -2147483647 -2147483647 -2147483647 -2147483647 -2147483647
16 16 16 21 30 32 48 41 34 37 40 40 42 44 45 44 42 44 47 47 41 38 39 36 38 41 44 47 46 43 41 41 41 41 41 45 43 39 27 25 27 27 24 28 38 32 26 27 34 27 25 22 22 25 25 25 26 30 33 46 43 32 35 29 29 29 29 29 32 32 29 28 27 26 26 26 26 27 28 35 31 29 28 28 29 30 31 31 31 36 40 55 60 58 46 43 36 38 44 47 43 41 47 44 41 42 49 51 47 44 49 55 58 58 60 56 55 61 66 71 72 80 81 78 72 71 65 70 68 66 66 73 59 56 53 45 40 39 40 42 46 53 53 60 59 63 73 81 85 78 74 80 92 94 94 96 94 94 90 74 71 76 77 78 70 79 79 71 62 63 66 59 59 59 60 62 55 50 52 51 46 53 47 46 48 52 49 54 55 59 63 63 62 61 61 59 62 65 68 71 75 80 83 87 91 102 111 113 118 122 130 133 140 144 -2147483647 -2147483647 -2147483647 -2147483647 -2147483647 -2147483647 -2147483647 -2147483647 -2147483647 -2147483647 -2147483647 -2147483647 -2147483647 -2147483647 -2147483647 -2147483647 -2147483647 -2147483647 -2147483647 -2147483647 -2147483647 -2147483647 -2147483647 -2147483647 -2147483647 -2147483647
16 16 16 18 23 33 39 34 40 39 49 46 45 42 41 41 42 49 51 48 43 41 41 38 40 48 51 55 52 47 46 46 43 41 45 51 48 39 27 23 22 20 20 20 22 22 29 24 24 26 25 22 22 22 25 25 26 30 36 33 32 29 29 29 30 30 29 29 32 32 32 30 28 27 26 26 26 27 28 35 32 29 31 27 28 29 30 31 31 34 39 49 53 59 40 36 34 35 46 51 53 42 39 39 40 40 41 42 42 41 44 51 49 54 55 52 57 59 52 50 58 65 62 73 79 75 73 80 80 73 69 63 66 66 62 52 43 40 42 43 46 56 66 75 73 73 75 74 85 89 87 82 88 96 106 102 100 101 100 81 81 92 89 85 78 81 88 82 80 85 81 62 61 61 58 56 52 57 63 66 51 54 48 49 48 52 51 52 52 57 57 62 61 60 59 59 63 66 70 75 80 82 89 96 102 103 108 119 122 129 135 138 142 -2147483647 -2147483647 -2147483647 -2147483647 -2147483647 -2147483647 -2147483647 -2147483647 -2147483647 -2147483647 -2147483647 -2147483647 -2147483647 -2147483647 -2147483647 -2147483647 -2147483647 -2147483647 -2147483647 -2147483647 -2147483647 -2147483647 -2147483647 -2147483647 -2147483647 -2147483647 -2147483647
16 16 16 16 18 22 24 22 34 37 45 49 46 45 47 47 44 49 52 51 44 45 46 40 39 47 54 55 53 50 54 50 46 46 44 31 34 26 25 23 20 20 20 20 20 20 21 21 21 21 21 21 22 22 25 25 26 26 28 30 30 30 30 30 30 30 30 29 29 29 30 28 27 27 27 26 26 27 28 29 34 32 31 29 28 29 31 31 31 33 36 43 54 56 37 33 32 32 37 43 44 36 39 39 39 39 39 39 39 40 41 44 49 53 53 53 47 50 55 62 62 60 53 63 71 78 78 73 70 66 59 58 61 58 48 48 43 43 46 50 49 56 77 84 75 67 69 79 91 95 94 94 94 112 106 103 103 104 103 91 88 103 96 96 93 87 88 94 92 84 73 71 71 71 64 61 64 62 71 67 55 59 55 52 53 51 52 53 56 56 57 60 62 61 60 62 66 69 73 77 84 91 93 99 107 110 115 123 127 131 136 140 -2147483647 -2147483647 -2147483647 -2147483647 -2147483647 -2147483647 -2147483647 -2147483647 -2147483647 -2147483647 -2147483647 -2147483647 -2147483647 -2147483647 -2147483647 -2147483647 -2147483647 -2147483647 -2147483647 -2147483647 -2147483647 -2147483647 -2147483647 -2147483647 -2147483647 -2147483647 -2147483647 -2147483647
16 16 16 16 16 18 19 21 33 37 37 46 44 55 54 45 45 46 49 50 44 44 43 40 42 43 45 50 55 55 56 46 43 34 28 22 20 20 23 23 20 20 17 18 20 19 19 20 21 21 21 21 22 23 25 25 26 26 27 28 28 30 30 31 31 31 30 29 29 29 29 28 28 28 28 28 28 29 29 29 29 31 29 32 28 28 29 31 31 32 34 43 51 42 34 32 32 32 32 33 33 33 36 36 40 39 37 37 38 40 41 43 53 49 44 47 44 54 58 53 53 62 47 50 71 73 65 60 66 70 59 59 63 66 59 48 46 44 50 48 53 60 75 75 77 65 67 74 84 76 80 90 88 98 100 92 90 105 107 97 98 102 103 100 100 97 94 101 97 91 84 86 82 78 70 72 76 76 80 73 63 62 57 55 52 52 55 58 60 60 58 60 62 64 64 68 69 73 78 84 88 94 105 108 111 117 121 127 130 134 137 -2147483647 -2147483647 -2147483647 -2147483647 -2147483647 -2147483647 -2147483647 -2147483647 -2147483647 -2147483647 -2147483647 -2147483647 -2147483647 -2147483647 -2147483647 -2147483647 -2147483647 -2147483647 -2147483647 -2147483647 -2147483647 -2147483647 -2147483647 -2147483647 -2147483647 -2147483647 -2147483647 -2147483647 -2147483647
17 17 16 16 16 16 18 22 33 36 39 42 46 49 50 47 48 49 49 48 48 46 44 44 43 43 45 48 59 62 55 35 26 25 21 21 20 19 19 19 17 17 17 17 18 19 20 19 20 21 21 21 22 23 25 25 25 26 28 28 29 30 30 31 32 32 32 31 30 29 29 29 29 28 28 29 29 29 29 29 29 29 28 28 28 28 29 30 31 32 32 34 34 35 32 32 32 31 31 33 33 33 35 36 36 36 36 37 37 38 39 41 41 42 42 42 42 44 45 45 50 51 45 47 60 82 72 65 60 71 62 63 63 65 71 55 50 47 47 56 63 73 63 81 73 60 67 80 76 72 78 83 75 75 79 82 87 101 93 104 87 92 104 107 106 107 102 105 105 99 92 95 89 83 78 80 80 73 64 60 58 54 54 57 56 54 57 57 59 63 63 62 64 65 71 75 75 78 82 91 94 97 103 108 112 120 126 131 134 -2147483647 -2147483647 -2147483647 -2147483647 -2147483647 -2147483647 -2147483647 -2147483647 -2147483647 -2147483647 -2147483647 -2147483647 -2147483647 -2147483647 -2147483647 -2147483647 -2147483647 -2147483647 -2147483647 -2147483647 -2147483647 -2147483647 -2147483647 -2147483647 -2147483647 -2147483647 -2147483647 -2147483647 -2147483647 -2147483647 -2147483647
18 18 21 18 16 16 18 19 24 36 38 41 46 46 48 49 50 50 52 49 48 45 44 47 46 48 45 44 44 46 33 27 25 22 21 19 19 19 18 18 17 17 17 17 17 18 20 20 20 21 21 21 23 24 25 25 25 26 26 29 30 31 32 32 32 32 32 32 31 30 30 30 30 30 30 30 30 30 29 29 29 28 28 28 29 29 30 30 31 31 31 32 32 32 32 31 31 31 32 33 33 36 42 40 38 38 38 36 37 38 38 38 39 40 40 41 42 44 42 42 45 47 45 45 49 63 73 63 67 60 63 65 63 70 66 63 62 55 50 52 60 70 67 67 57 63 74 85 75 66 71 78 68 67 69 75 79 85 103 92 81 72 96 96 113 119 111 111 111 105 102 102 94 91 90 88 88 79 60 52 54 56 53 55 56 57 58 60 62 66 70 71 70 70 75 81 82 86 88 95 100 103 109 114 118 125 130 133 -2147483647 -2147483647 -2147483647 -2147483647 -2147483647 -2147483647 -2147483647 -2147483647 -2147483647 -2147483647 -2147483647 -2147483647 -2147483647 -2147483647 -2147483647 -2147483647 -2147483647 -2147483647 -2147483647 -2147483647 -2147483647 -2147483647 -2147483647 -2147483647 -2147483647 -2147483647 -2147483647 -2147483647 -2147483647 -2147483647 -2147483647 -2147483647
18 18 22 20 18 18 18 18 22 30 39 42 45 46 49 49 48 50 48 48 47 44 47 47 49 52 49 44 34 29 28 23 25 22 21 20 19 18 18 17 17 17 17 17 17 18 20 20 20 21 21 22 23 24 25 25 25 26 28 29 30 32 33 33 33 32 32 32 32 32 31 30 30 30 30 31 31 31 30 30 30 30 29 29 29 29 30 31 31 31 31 32 32 32 32 32 33 33 33 33 34 36 40 45 45 45 38 34 36 36 36 36 37 39 39 39 40 42 42 42 45 47 45 45 52 67 75 68 68 63 57 61 66 67 61 60 57 54 53 54 60 60 60 56 59 71 78 82 78 71 68 66 65 72 82 88 90 99 91 72 63 70 74 89 114 121 116 118 117 115 113 110 105 102 98 102 96 85 64 56 55 55 56 55 57 57 60 62 64 65 68 75 76 82 87 89 94 92 94 98 106 109 115 121 124 129 131 -2147483647 -2147483647 -2147483647 -2147483647 -2147483647 -2147483647 -2147483647 -2147483647 -2147483647 -2147483647 -2147483647 -2147483647 -2147483647 -2147483647 -2147483647 -2147483647 -2147483647 -2147483647 -2147483647 -2147483647 -2147483647 -2147483647 -2147483647 -2147483647 -2147483647 -2147483647 -2147483647 -2147483647 -2147483647 -2147483647 -2147483647 -2147483647 -2147483647
21 20 22 20 19 18 19 19 21 24 28 30 30 35 40 49 49 50 50 50 50 48 52 52 52 56 58 43 29 24 22 21 21 20 21 21 19 19 18 18 17 17 17 17 17 18 19 20 20 21 21 22 23 24 24 25 26 28 29 32 33 33 33 34 33 33 33 32 32 32 32 32 32 32 31 31 31 31 31 31 31 31 31 30 30 30 30 31 31 31 32 32 33 33 33 33 34 33 33 35 35 36 37 37 40 40 37 35 34 34 36 36 36 38 39 39 39 39 42 42 45 45 44 45 49 56 56 74 73 67 59 64 71 72 70 65 62 60 52 60 57 51 54 57 64 78 84 74 71 68 64 65 68 76 83 83 87 83 75 66 58 67 71 83 95 118 123 123 123 123 118 112 115 112 109 91 71 65 62 58 58 58 57 59 59 61 64 64 66 68 71 72 76 80 85 91 99 98 101 105 109 115 120 125 128 130 -2147483647 -2147483647 -2147483647 -2147483647 -2147483647 -2147483647 -2147483647 -2147483647 -2147483647 -2147483647 -2147483647 -2147483647 -2147483647 -2147483647 -2147483647 -2147483647 -2147483647 -2147483647 -2147483647 -2147483647 -2147483647 -2147483647 -2147483647 -2147483647 -2147483647 -2147483647 -2147483647 -2147483647 -2147483647 -2147483647 -2147483647 -2147483647 -2147483647 -2147483647
22 20 20 22 20 20 20 18 20 20 20 20 23 29 40 49 51 52 54 54 53 53 55 54 52 56 55 42 26 22 22 19 19 19 19 19 19 20 20 19 19 19 17 17 17 18 19 20 20 21 22 22 24 24 26 26 28 28 30 32 33 34 36 35 35 35 35 33 33 33 33 32 32 32 32 32 32 32 32 32 32 32 32 31 30 30 31 31 31 31 32 33 35 34 34 34 35 35 35 35 35 35 36 36 36 36 35 35 35 34 34 34 36 36 38 39 39 40 42 44 46 45 44 44 47 49 53 64 74 69 64 64 70 73 74 67 63 58 55 61 54 51 57 64 64 74 81 80 73 61 60 61 72 72 80 86 80 73 80 66 64 72 82 90 118 115 105 124 127 106 93 93 88 96 102 87 74 67 64 63 62 62 62 62 64 66 66 68 69 71 74 75 80 86 91 94 98 104 107 109 114 119 124 128 131 -2147483647 -2147483647 -2147483647 -2147483647 -2147483647 -2147483647 -2147483647 -2147483647 -2147483647 -2147483647 -2147483647 -2147483647 -2147483647 -2147483647 -2147483647 -2147483647 -2147483647 -2147483647 -2147483647 -2147483647 -2147483647 -2147483647 -2147483647 -2147483647 -2147483647 -2147483647 -2147483647 -2147483647 -2147483647 -2147483647 -2147483647 -2147483647 -2147483647 -2147483647 -2147483647
22 20 20 22 22 20 20 20 18 18 19 23 26 29 34 33 38 52 56 58 59 57 56 55 58 59 52 36 29 22 20 19 19 19 19 19 19 21 21 20 20 19 19 19 18 18 19 19 20 21 22 22 24 26 27 28 30 31 32 32 33 35 36 36 36 36 35 35 35 35 34 34 33 33 33 33 33 33 33 33 32 32 32 32 32 31 31 31 31 33 34 35 35 36 37 37 36 36 35 35 35 35 36 36 36 36 35 35 35 35 34 34 36 36 38 39 41 42 43 45 46 46 47 44 46 48 53 61 77 64 61 70 73 77 80 72 68 61 56 55 53 53 54 58 67 79 71 61 61 65 56 62 64 70 80 87 69 70 80 65 62 75 101 104 90 85 77 108 121 112 81 87 75 92 110 93 79 76 72 71 66 65 61 62 64 66 68 69 72 76 77 80 83 88 91 95 101 105 109 116 120 123 127 -2147483647 -2147483647 -2147483647 -2147483647 -2147483647 -2147483647 -2147483647 -2147483647 -2147483647 -2147483647 -2147483647 -2147483647 -2147483647 -2147483647 -2147483647 -2147483647 -2147483647 -2147483647 -2147483647 -2147483647 -2147483647 -2147483647 -2147483647 -2147483647 -2147483647 -2147483647 -2147483647 -2147483647 -2147483647 -2147483647 -2147483647 -2147483647 -2147483647 -2147483647 -2147483647 -2147483647 -2147483647
20 20 20 20 22 21 21 23 20 18 19 20 21 22 25 26 32 46 48 52 47 42 41 41 51 47 45 43 29 22 22 20 19 19 19 19 20 21 22 21 20 20 19 19 19 19 19 20 21 21 22 24 25 27 29 31 31 33 35 35 36 36 38 38 38 38 38 36 36 35 35 35 35 35 35 35 34 35 35 34 34 32 32 32 32 32 32 33 33 34 35 35 36 37 39 39 40 38 36 36 36 36 36 36 35 35 35 35 35 34 34 34 35 38 39 41 43 43 43 46 46 46 46 45 44 48 52 57 64 62 62 68 82 81 80 71 72 68 65 59 56 61 64 64 63 61 61 64 61 57 56 57 64 77 86 87 69 57 63 69 72 71 82 101 76 72 79 81 89 94 76 72 81 100 115 83 78 72 74 69 68 65 64 65 65 67 70 73 76 83 85 88 89 97 99 104 107 112 115 120 123 126 -2147483647 -2147483647 -2147483647 -2147483647 -2147483647 -2147483647 -2147483647 -2147483647 -2147483647 -2147483647 -2147483647 -2147483647 -2147483647 -2147483647 -2147483647 -2147483647 -2147483647 -2147483647 -2147483647 -2147483647 -2147483647 -2147483647 -2147483647 -2147483647 -2147483647 -2147483647 -2147483647 -2147483647 -2147483647 -2147483647 -2147483647 -2147483647 -2147483647 -2147483647 -2147483647 -2147483647 -2147483647 -2147483647
21 21 22 22 25 22 22 22 20 20 19 19 21 25 26 34 40 39 38 41 41 37 34 35 37 37 39 41 29 24 22 21 19 19 19 19 20 21 21 22 22 21 20 20 20 20 20 20 21 23 24 25 27 29 30 32 33 35 36 38 39 39 40 40 39 39 39 38 38 38 38 36 35 35 35 35 35 35 35 35 35 35 34 33 32 32 33 34 34 35 35 37 38 39 39 39 39 38 38 38 38 37 37 37 37 37 36 35 35 34 33 34 35 38 42 44 42 41 43 46 47 47 45 43 43 46 51 62 65 63 62 62 64 64 64 65 72 73 68 55 57 68 67 64 61 61 60 61 67 64 58 57 64 75 79 75 68 61 64 69 78 82 84 80 71 75 81 92 71 94 72 81 84 116 91 75 62 62 58 59 61 64 64 67 68 71 75 79 80 86 92 96 96 101 106 108 112 116 121 123 127 -2147483647 -2147483647 -2147483647 -2147483647 -2147483647 -2147483647 -2147483647 -2147483647 -2147483647 -2147483647 -2147483647 -2147483647 -2147483647 -2147483647 -2147483647 -2147483647 -2147483647 -2147483647 -2147483647 -2147483647 -2147483647 -2147483647 -2147483647 -2147483647 -2147483647 -2147483647 -2147483647 -2147483647 -2147483647 -2147483647 -2147483647 -2147483647 -2147483647 -2147483647 -2147483647 -2147483647 -2147483647 -2147483647 -2147483647
23 22 21 22 25 25 25 25 22 23 21 21 22 23 29 37 36 38 36 41 38 38 32 32 33 35 40 38 37 28 24 22 22 19 19 19 21 21 22 23 23 22 22 20 20 20 21 20 22 24 25 27 28 29 32 33 34 36 38 39 41 42 42 42 42 41 41 41 40 38 38 38 38 38 36 35 35 35 35 35 35 35 34 34 34 34 34 34 35 35 38 39 39 40 39 39 40 41 41 42 42 42 40 40 40 40 39 37 37 35 35 33 35 38 46 48 43 41 41 45 50 49 47 46 43 44 51 62 68 65 65 66 66 66 63 64 61 59 58 57 61 68 69 67 64 62 61 64 63 62 63 62 66 69 69 71 68 63 58 60 75 75 80 74 71 77 78 74 67 69 75 81 85 99 74 64 59 56 57 56 58 61 64 68 71 75 79 85 89 91 94 101 102 106 111 114 118 121 124 -2147483647 -2147483647 -2147483647 -2147483647 -2147483647 -2147483647 -2147483647 -2147483647 -2147483647 -2147483647 -2147483647 -2147483647 -2147483647 -2147483647 -2147483647 -2147483647 -2147483647 -2147483647 -2147483647 -2147483647 -2147483647 -2147483647 -2147483647 -2147483647 -2147483647 -2147483647 -2147483647 -2147483647 -2147483647 -2147483647 -2147483647 -2147483647 -2147483647 -2147483647 -2147483647 -2147483647 -2147483647 -2147483647 -2147483647 -2147483647 -2147483647
21 21 22 23 23 25 26 28 25 25 23 23 26 25 32 36 36 36 35 34 35 34 33 30 33 36 34 39 42 30 26 24 22 22 19 19 21 22 22 23 23 23 22 22 22 22 22 22 23 24 26 28 30 32 35 36 39 39 41 43 45 45 45 44 44 44 44 43 41 41 41 41 38 38 38 38 38 37 37 35 36 37 36 34 34 34 35 35 36 38 38 38 39 39 39 38 38 40 42 40 40 40 40 42 46 46 47 44 40 36 34 33 33 37 43 43 42 38 42 47 47 47 47 51 46 45 54 61 68 66 67 69 67 66 63 66 63 59 58 58 59 64 68 66 64 64 62 62 64 60 60 63 74 74 69 70 67 65 61 63 67 70 75 78 73 73 77 69 67 73 82 88 78 70 66 62 60 60 56 55 59 64 70 74 76 79 84 90 96 100 100 107 109 114 117 118 -2147483647 -2147483647 -2147483647 -2147483647 -2147483647 -2147483647 -2147483647 -2147483647 -2147483647 -2147483647 -2147483647 -2147483647 -2147483647 -2147483647 -2147483647 -2147483647 -2147483647 -2147483647 -2147483647 -2147483647 -2147483647 -2147483647 -2147483647 -2147483647 -2147483647 -2147483647 -2147483647 -2147483647 -2147483647 -2147483647 -2147483647 -2147483647 -2147483647 -2147483647 -2147483647 -2147483647 -2147483647 -2147483647 -2147483647 -2147483647 -2147483647 -2147483647 -2147483647 -2147483647
21 23 22 23 23 25 29 31 31 27 27 27 30 30 35 34 33 32 31 33 31 29 30 30 31 33 33 39 37 29 27 25 24 22 22 21 22 22 23 23 25 25 23 23 23 23 22 23 24 26 27 30 31 34 37 39 42 44 45 45 48 48 48 47 47 47 46 45 44 44 44 42 41 41 40 39 38 38 38 37 37 37 37 36 36 35 35 37 38 38 39 38 37 38 38 38 38 40 40 40 39 39 39 40 42 42 43 45 38 36 36 33 33 40 42 40 38 38 41 45 45 44 47 48 43 45 54 55 64 64 68 71 68 65 63 64 67 65 62 58 62 66 70 69 69 69 67 63 62 61 63 63 64 66 66 70 74 71 68 64 68 68 74 78 73 71 76 70 72 74 74 78 75 71 67 65 63 63 59 59 62 67 72 79 84 91 95 96 100 105 110 112 115 118 120 -2147483647 -2147483647 -2147483647 -2147483647 -2147483647 -2147483647 -2147483647 -2147483647 -2147483647 -2147483647 -2147483647 -2147483647 -2147483647 -2147483647 -2147483647 -2147483647 -2147483647 -2147483647 -2147483647 -2147483647 -2147483647 -2147483647 -2147483647 -2147483647 -2147483647 -2147483647 -2147483647 -2147483647 -2147483647 -2147483647 -2147483647 -2147483647 -2147483647 -2147483647 -2147483647 -2147483647 -2147483647 -2147483647 -2147483647 -2147483647 -2147483647 -2147483647 -2147483647 -2147483647 -2147483647
23 23 23 23 23 25 26 28 31 31 30 30 34 33 32 33 32 32 31 34 35 34 30 28 33 35 36 38 41 32 28 25 25 22 22 22 22 23 25 25 25 25 25 25 24 23 23 23 24 26 28 30 32 35 38 41 42 45 48 51 52 52 52 50 50 50 49 48 48 47 45 45 44 43 42 41 40 40 40 39 38 37 37 37 37 37 37 38 40 41 40 39 39 38 38 38 38 40 39 38 38 38 37 37 37 37 40 40 36 36 36 33 34 39 40 44 42 38 45 49 49 42 47 50 43 42 47 55 64 63 66 68 70 69 65 63 69 66 62 60 64 68 74 75 73 74 70 68 68 65 64 64 64 63 64 71 70 73 70 68 68 70 76 79 78 74 73 71 73 77 77 76 72 74 75 71 67 66 67 68 70 73 77 82 87 94 102 107 108 112 115 117 119 122 123 -2147483647 -2147483647 -2147483647 -2147483647 -2147483647 -2147483647 -2147483647 -2147483647 -2147483647 -2147483647 -2147483647 -2147483647 -2147483647 -2147483647 -2147483647 -2147483647 -2147483647 -2147483647 -2147483647 -2147483647 -2147483647 -2147483647 -2147483647 -2147483647 -2147483647 -2147483647 -2147483647 -2147483647 -2147483647 -2147483647 -2147483647 -2147483647 -2147483647 -2147483647 -2147483647 -2147483647 -2147483647 -2147483647 -2147483647 -2147483647 -2147483647 -2147483647 -2147483647 -2147483647 -2147483647
23 23 25 26 26 26 26 27 28 31 38 37 40 36 34 33 33 31 29 30 31 34 32 28 36 42 43 48 42 37 33 29 25 25 25 22 23 25 25 25 26 26 28 27 26 25 25 24 26 27 29 31 35 38 41 43 46 48 50 53 55 55 55 55 55 54 54 52 51 51 49 48 46 46 45 43 43 42 40 40 40 40 39 38 38 38 38 41 45 48 45 41 39 39 39 39 40 40 40 39 38 37 38 37 36 35 36 35 33 32 32 32 32 36 36 37 40 38 46 45 45 41 47 51 43 47 58 63 66 65 63 65 66 66 63 63 66 71 68 62 65 71 76 75 72 70 74 75 75 75 74 73 71 70 66 71 69 74 81 78 75 72 73 79 81 75 73 77 77 75 74 72 72 77 77 74 72 72 72 74 80 86 86 93 95 102 105 112 116 118 120 122 123 125 -2147483647 -2147483647 -2147483647 -2147483647 -2147483647 -2147483647 -2147483647 -2147483647 -2147483647 -2147483647 -2147483647 -2147483647 -2147483647 -2147483647 -2147483647 -2147483647 -2147483647 -2147483647 -2147483647 -2147483647 -2147483647 -2147483647 -2147483647 -2147483647 -2147483647 -2147483647 -2147483647 -2147483647 -2147483647 -2147483647 -2147483647 -2147483647 -2147483647 -2147483647 -2147483647 -2147483647 -2147483647 -2147483647 -2147483647 -2147483647 -2147483647 -2147483647 -2147483647 -2147483647 -2147483647 -2147483647
23 23 23 23 23 25 25 25 28 33 37 42 39 37 36 36 36 35 33 30 29 32 30 28 33 34 38 39 34 32 32 29 27 25 25 24 25 25 25 27 26 28 29 27 28 27 26 26 26 29 32 35 39 43 48 51 52 55 57 56 57 58 58 57 57 56 57 57 55 54 53 51 50 48 47 46 46 44 43 43 41 41 40 40 40 40 41 41 42 45 44 42 41 41 40 41 42 43 42 40 39 38 37 38 37 36 34 34 34 34 33 32 32 33 33 33 33 33 34 35 35 35 35 36 38 45 49 53 61 64 65 63 68 65 69 66 65 69 68 64 63 66 71 72 72 70 75 78 79 82 81 80 78 74 71 71 72 72 74 81 80 74 75 82 81 77 75 79 78 76 73 72 73 74 77 78 76 77 78 80 85 91 96 102 107 112 115 118 121 123 124 125 125 -2147483647 -2147483647 -2147483647 -2147483647 -2147483647 -2147483647 -2147483647 -2147483647 -2147483647 -2147483647 -2147483647 -2147483647 -2147483647 -2147483647 -2147483647 -2147483647 -2147483647 -2147483647 -2147483647 -2147483647 -2147483647 -2147483647 -2147483647 -2147483647 -2147483647 -2147483647 -2147483647 -2147483647 -2147483647 -2147483647 -2147483647 -2147483647 -2147483647 -2147483647 -2147483647 -2147483647 -2147483647 -2147483647 -2147483647 -2147483647 -2147483647 -2147483647 -2147483647 -2147483647 -2147483647 -2147483647 -2147483647
24 24 24 23 23 24 25 25 31 35 33 35 38 37 36 36 36 34 31 32 28 31 29 31 35 38 42 41 37 34 31 29 29 28 26 25 25 25 25 27 27 27 28 27 28 27 26 26 29 32 36 41 44 48 51 55 58 58 59 58 58 58 60 60 58 57 57 57 57 57 56 55 53 51 50 50 49 47 47 44 44 43 41 41 41 41 42 43 45 47 44 43 42 41 41 43 45 47 45 43 41 40 38 37 38 38 36 36 35 34 34 34 34 34 34 33 33 34 34 34 34 33 33 34 37 40 43 47 52 57 58 60 61 60 62 63 63 65 67 67 66 64 69 69 68 71 71 73 71 74 77 80 81 80 80 82 83 81 76 75 79 79 76 78 81 83 79 76 76 75 74 73 75 76 78 78 79 81 84 86 91 97 99 104 110 115 121 124 124 126 125 -2147483647 -2147483647 -2147483647 -2147483647 -2147483647 -2147483647 -2147483647 -2147483647 -2147483647 -2147483647 -2147483647 -2147483647 -2147483647 -2147483647 -2147483647 -2147483647 -2147483647 -2147483647 -2147483647 -2147483647 -2147483647 -2147483647 -2147483647 -2147483647 -2147483647 -2147483647 -2147483647 -2147483647 -2147483647 -2147483647 -2147483647 -2147483647 -2147483647 -2147483647 -2147483647 -2147483647 -2147483647 -2147483647 -2147483647 -2147483647 -2147483647 -2147483647 -2147483647 -2147483647 -2147483647 -2147483647 -2147483647 -2147483647 -2147483647
24 24 24 23 23 23 25 28 31 31 33 30 35 33 33 33 33 32 31 29 28 28 32 34 34 38 40 39 37 35 32 32 29 29 29 28 26 25 27 27 27 28 28 28 28 27 27 28 30 33 37 42 49 52 56 55 58 59 60 60 60 61 62 62 60 60 59 59 59 59 58 58 57 56 56 54 53 52 50 47 47 44 44 44 47 51 52 58 64 67 57 53 48 45 44 45 48 49 48 45 42 40 38 38 38 38 38 37 37 37 36 36 36 36 37 36 35 35 34 34 33 33 33 33 36 37 39 41 45 48 50 55 58 62 62 62 62 63 64 67 66 66 66 67 68 68 69 69 70 71 72 72 74 77 82 86 87 85 81 78 80 82 82 78 77 83 88 84 80 77 78 78 78 79 80 81 83 85 90 95 99 104 107 111 117 121 124 127 127 128 -2147483647 -2147483647 -2147483647 -2147483647 -2147483647 -2147483647 -2147483647 -2147483647 -2147483647 -2147483647 -2147483647 -2147483647 -2147483647 -2147483647 -2147483647 -2147483647 -2147483647 -2147483647 -2147483647 -2147483647 -2147483647 -2147483647 -2147483647 -2147483647 -2147483647 -2147483647 -2147483647 -2147483647 -2147483647 -2147483647 -2147483647 -2147483647 -2147483647 -2147483647 -2147483647 -2147483647 -2147483647 -2147483647 -2147483647 -2147483647 -2147483647 -2147483647 -2147483647 -2147483647 -2147483647 -2147483647 -2147483647 -2147483647 -2147483647 -2147483647
24 24 23 23 23 24 25 25 26 27 28 30 30 30 30 30 30 31 30 32 29 28 32 31 34 34 35 36 36 35 33 32 32 32 32 30 29 27 28 28 28 29 29 28 29 28 28 30 32 36 40 45 52 55 55 56 58 59 62 63 61 64 64 63 63 63 62 60 60 61 60 60 60 60 60 59 57 56 53 50 49 47 47 46 46 46 48 55 60 61 54 51 54 48 52 59 58 55 48 45 43 41 39 38 38 39 41 41 39 39 38 37 37 37 37 37 37 35 35 35 34 33 33 33 36 36 38 39 43 46 51 55 58 62 64 64 65 66 67 70 72 69 70 70 70 71 70 73 74 74 74 77 76 76 79 80 80 81 81 82 87 87 85 83 80 84 89 85 88 86 87 84 81 83 83 86 88 91 94 99 104 109 113 116 119 124 124 126 -2147483647 -2147483647 -2147483647 -2147483647 -2147483647 -2147483647 -2147483647 -2147483647 -2147483647 -2147483647 -2147483647 -2147483647 -2147483647 -2147483647 -2147483647 -2147483647 -2147483647 -2147483647 -2147483647 -2147483647 -2147483647 -2147483647 -2147483647 -2147483647 -2147483647 -2147483647 -2147483647 -2147483647 -2147483647 -2147483647 -2147483647 -2147483647 -2147483647 -2147483647 -2147483647 -2147483647 -2147483647 -2147483647 -2147483647 -2147483647 -2147483647 -2147483647 -2147483647 -2147483647 -2147483647 -2147483647 -2147483647 -2147483647 -2147483647 -2147483647 -2147483647 -2147483647
25 25 24 24 25 25 25 25 26 27 27 30 30 30 30 30 30 31 30 29 29 31 33 31 33 34 37 37 37 38 38 38 36 35 32 32 30 29 29 29 30 30 30 30 30 30 30 32 33 36 40 44 49 52 55 58 58 61 63 64 64 65 66 66 66 66 65 65 63 63 63 63 63 63 60 60 60 57 55 54 51 50 49 52 54 53 48 53 54 57 54 51 50 53 56 55 54 61 58 55 48 44 39 39 39 41 44 47 46 43 42 41 41 40 40 40 39 39 38 36 35 35 35 34 36 37 40 43 44 48 51 58 65 66 69 70 72 73 73 73 73 73 75 78 83 85 85 86 85 86 82 82 80 82 82 83 84 87 86 87 88 89 85 82 81 83 85 84 87 84 87 87 85 86 86 89 91 95 99 103 107 112 117 120 123 124 -2147483647 -2147483647 -2147483647 -2147483647 -2147483647 -2147483647 -2147483647 -2147483647 -2147483647 -2147483647 -2147483647 -2147483647 -2147483647 -2147483647 -2147483647 -2147483647 -2147483647 -2147483647 -2147483647 -2147483647 -2147483647 -2147483647 -2147483647 -2147483647 -2147483647 -2147483647 -2147483647 -2147483647 -2147483647 -2147483647 -2147483647 -2147483647 -2147483647 -2147483647 -2147483647 -2147483647 -2147483647 -2147483647 -2147483647 -2147483647 -2147483647 -2147483647 -2147483647 -2147483647 -2147483647 -2147483647 -2147483647 -2147483647 -2147483647 -2147483647 -2147483647 -2147483647 -2147483647 -2147483647
25 30 31 27 27 26 26 27 28 28 30 30 33 33 34 33 32 32 30 29 28 33 34 33 34 36 38 39 39 41 39 39 38 36 35 34 33 32 30 30 30 31 30 30 30 31 33 33 35 37 41 44 49 52 55 58 60 61 63 66 67 67 66 66 68 68 68 68 67 66 66 66 66 65 64 63 62 61 59 57 57 60 54 52 52 51 52 52 54 54 54 53 52 52 51 52 52 53 49 50 61 46 54 55 49 44 47 48 48 48 48 46 44 43 44 44 44 42 42 39 39 37 36 36 36 39 43 48 52 55 58 62 67 69 68 68 66 67 68 68 72 72 75 80 81 91 95 94 94 97 95 94 94 95 93 92 94 95 92 92 89 87 86 84 84 84 83 83 88 87 90 88 87 88 91 93 96 98 102 106 111 115 120 122 -2147483647 -2147483647 -2147483647 -2147483647 -2147483647 -2147483647 -2147483647 -2147483647 -2147483647 -2147483647 -2147483647 -2147483647 -2147483647 -2147483647 -2147483647 -2147483647 -2147483647 -2147483647 -2147483647 -2147483647 -2147483647 -2147483647 -2147483647 -2147483647 -2147483647 -2147483647 -2147483647 -2147483647 -2147483647 -2147483647 -2147483647 -2147483647 -2147483647 -2147483647 -2147483647 -2147483647 -2147483647 -2147483647 -2147483647 -2147483647 -2147483647 -2147483647 -2147483647 -2147483647 -2147483647 -2147483647 -2147483647 -2147483647 -2147483647 -2147483647 -2147483647 -2147483647 -2147483647 -2147483647 -2147483647 -2147483647
30 28 27 28 32 32 32 32 33 33 36 36 36 34 33 33 34 35 33 33 32 32 33 34 36 38 39 44 49 49 45 45 42 42 40 40 40 37 33 32 33 33 32 33 34 36 36 39 41 47 50 59 65 69 69 68 71 71 70 71 71 72 70 71 71 71 71 70 70 70 69 70 68 68 68 67 66 65 66 71 66 66 66 56 53 54 55 56 57 57 57 57 58 58 61 58 54 53 51 47 44 43 41 43 48 47 54 52 48 51 54 53 51 51 54 54 51 53 49 48 46 49 45 39 42 44 49 59 59 55 59 67 74 81 82 80 77 73 75 75 75 73 75 77 79 89 97 97 97 98 95 95 100 100 100 103 106 107 107 105 99 96 94 94 96 90 88 87 88 91 91 92 92 91 94 97 100 102 104 109 113 117 119 -2147483647 -2147483647 -2147483647 -2147483647 -2147483647 -2147483647 -2147483647 -2147483647 -2147483647 -2147483647 -2147483647 -2147483647 -2147483647 -2147483647 -2147483647 -2147483647 -2147483647 -2147483647 -2147483647 -2147483647 -2147483647 -2147483647 -2147483647 -2147483647 -2147483647 -2147483647 -2147483647 -2147483647 -2147483647 -2147483647 -2147483647 -2147483647 -2147483647 -2147483647 -2147483647 -2147483647 -2147483647 -2147483647 -2147483647 -2147483647 -2147483647 -2147483647 -2147483647 -2147483647 -2147483647 -2147483647 -2147483647 -2147483647 -2147483647 -2147483647 -2147483647 -2147483647 -2147483647 -2147483647 -2147483647 -2147483647 -2147483647
27 26 27 28 29 30 32 32 35 38 41 44 44 45 45 46 45 40 38 37 38 36 36 37 38 41 45 50 54 57 58 52 53 53 55 58 57 47 40 34 35 35 36 40 44 43 49 50 57 59 60 63 69 73 78 77 75 75 76 77 77 79 79 78 78 78 77 77 76 76 75 77 75 75 74 74 72 71 69 68 67 65 59 56 56 58 60 60 61 61 61 61 61 61 58 58 57 58 55 54 54 48 47 42 40 42 47 46 53 59 57 55 53 50 51 53 56 61 64 61 60 58 53 47 53 55 61 66 62 58 72 79 83 82 80 83 88 91 89 86 82 78 78 76 78 82 84 81 85 90 94 98 102 106 106 110 113 114 117 118 120 117 114 110 110 106 101 93 95 94 94 93 95 95 97 99 103 105 108 111 114 -2147483647 -2147483647 -2147483647 -2147483647 -2147483647 -2147483647 -2147483647 -2147483647 -2147483647 -2147483647 -2147483647 -2147483647 -2147483647 -2147483647 -2147483647 -2147483647 -2147483647 -2147483647 -2147483647 -2147483647 -2147483647 -2147483647 -2147483647 -2147483647 -2147483647 -2147483647 -2147483647 -2147483647 -2147483647 -2147483647 -2147483647 -2147483647 -2147483647 -2147483647 -2147483647 -2147483647 -2147483647 -2147483647 -2147483647 -2147483647 -2147483647 -2147483647 -2147483647 -2147483647 -2147483647 -2147483647 -2147483647 -2147483647 -2147483647 -2147483647 -2147483647 -2147483647 -2147483647 -2147483647 -2147483647 -2147483647 -2147483647 -2147483647 -2147483647
26 26 26 29 29 31 33 33 35 39 47 42 42 46 48 51 51 51 50 49 49 46 45 44 45 46 49 59 68 74 80 78 75 70 68 55 47 45 46 46 63 61 68 65 83 79 82 86 86 84 95 98 99 102 109 103 94 91 82 76 75 78 81 85 87 89 86 86 86 84 82 81 79 79 79 77 76 76 73 73 72 72 68 65 66 67 68 67 70 67 67 67 67 65 64 64 61 58 57 54 54 50 47 47 42 47 54 51 53 59 61 59 58 53 60 57 54 57 57 53 50 53 54 57 50 50 48 47 54 56 68 65 72 73 76 70 75 80 82 79 83 88 88 84 85 81 81 87 94 99 102 105 111 114 116 117 116 116 116 114 115 121 121 115 112 108 103 96 97 101 98 96 98 98 99 102 105 109 110 113 -2147483647 -2147483647 -2147483647 -2147483647 -2147483647 -2147483647 -2147483647 -2147483647 -2147483647 -2147483647 -2147483647 -2147483647 -2147483647 -2147483647 -2147483647 -2147483647 -2147483647 -2147483647 -2147483647 -2147483647 -2147483647 -2147483647 -2147483647 -2147483647 -2147483647 -2147483647 -2147483647 -2147483647 -2147483647 -2147483647 -2147483647 -2147483647 -2147483647 -2147483647 -2147483647 -2147483647 -2147483647 -2147483647 -2147483647 -2147483647 -2147483647 -2147483647 -2147483647 -2147483647 -2147483647 -2147483647 -2147483647 -2147483647 -2147483647 -2147483647 -2147483647 -2147483647 -2147483647 -2147483647 -2147483647 -2147483647 -2147483647 -2147483647 -2147483647 -2147483647
26 27 29 28 33 36 35 36 38 42 44 42 42 46 44 42 44 41 41 43 42 42 43 45 49 53 56 59 62 64 72 71 70 68 69 71 63 60 56 50 57 61 75 71 79 94 101 103 99 93 93 87 85 94 102 107 108 102 89 85 81 80 84 86 88 89 90 89 88 88 88 88 87 86 85 84 83 83 82 80 79 79 79 79 80 79 79 78 78 73 73 72 72 71 71 69 67 64 61 60 57 53 50 46 45 47 49 49 52 56 56 56 53 53 53 54 56 58 56 56 53 51 49 55 57 56 55 56 52 55 56 55 61 63 62 68 67 79 79 78 77 82 86 86 84 84 91 97 101 104 109 108 109 109 116 116 119 115 114 116 117 117 121 119 115 112 106 101 104 102 101 100 99 100 103 105 108 109 -2147483647 -2147483647 -2147483647 -2147483647 -2147483647 -2147483647 -2147483647 -2147483647 -2147483647 -2147483647 -2147483647 -2147483647 -2147483647 -2147483647 -2147483647 -2147483647 -2147483647 -2147483647 -2147483647 -2147483647 -2147483647 -2147483647 -2147483647 -2147483647 -2147483647 -2147483647 -2147483647 -2147483647 -2147483647 -2147483647 -2147483647 -2147483647 -2147483647 -2147483647 -2147483647 -2147483647 -2147483647 -2147483647 -2147483647 -2147483647 -2147483647 -2147483647 -2147483647 -2147483647 -2147483647 -2147483647 -2147483647 -2147483647 -2147483647 -2147483647 -2147483647 -2147483647 -2147483647 -2147483647 -2147483647 -2147483647 -2147483647 -2147483647 -2147483647 -2147483647 -2147483647 -2147483647
27 28 28 29 35 35 33 36 37 38 38 37 39 41 42 48 50 42 43 44 44 44 46 47 47 52 56 62 71 80 89 103 111 81 103 95 85 80 65 63 78 84 89 93 94 76 79 70 64 69 75 75 77 74 77 81 93 106 108 108 100 92 104 110 114 109 105 101 99 98 96 99 101 100 94 95 95 92 92 92 85 82 83 86 89 88 86 83 83 80 80 78 77 77 77 75 74 71 68 67 63 60 57 54 52 52 53 54 55 55 57 56 56 56 56 57 60 62 60 56 55 53 51 50 51 51 50 51 51 52 54 55 57 57 59 61 65 68 70 74 80 80 84 89 86 88 94 99 104 107 106 109 110 111 111 114 115 117 118 115 118 118 119 119 119 116 111 110 103 105 105 101 103 104 105 107 -2147483647 -2147483647 -2147483647 -2147483647 -2147483647 -2147483647 -2147483647 -2147483647 -2147483647 -2147483647 -2147483647 -2147483647 -2147483647 -2147483647 -2147483647 -2147483647 -2147483647 -2147483647 -2147483647 -2147483647 -2147483647 -2147483647 -2147483647 -2147483647 -2147483647 -2147483647 -2147483647 -2147483647 -2147483647 -2147483647 -2147483647 -2147483647 -2147483647 -2147483647 -2147483647 -2147483647 -2147483647 -2147483647 -2147483647 -2147483647 -2147483647 -2147483647 -2147483647 -2147483647 -2147483647 -2147483647 -2147483647 -2147483647 -2147483647 -2147483647 -2147483647 -2147483647 -2147483647 -2147483647 -2147483647 -2147483647 -2147483647 -2147483647 -2147483647 -2147483647 -2147483647 -2147483647 -2147483647 -2147483647
30 30 31 31 32 34 33 37 39 42 42 42 43 42 44 47 46 45 44 46 49 53 55 53 62 70 77 78 83 81 82 85 85 69 73 77 73 67 50 50 56 52 52 55 58 55 61 61 69 84 86 86 86 81 79 86 86 89 88 96 100 94 111 111 112 110 109 108 110 105 105 105 102 99 97 97 96 95 93 92 95 99 105 108 102 95 92 89 86 88 91 89 86 85 84 82 81 79 77 74 71 70 66 63 61 60 60 60 61 61 61 60 61 61 61 62 63 65 63 60 59 55 54 54 54 53 53 53 53 55 56 57 58 59 61 64 66 69 72 73 77 82 84 86 89 89 97 101 103 106 109 112 113 115 116 118 121 121 121 119 118 125 123 120 119 118 116 113 107 104 105 105 105 106 107 -2147483647 -2147483647 -2147483647 -2147483647 -2147483647 -2147483647 -2147483647 -2147483647 -2147483647 -2147483647 -2147483647 -2147483647 -2147483647 -2147483647 -2147483647 -2147483647 -2147483647 -2147483647 -2147483647 -2147483647 -2147483647 -2147483647 -2147483647 -2147483647 -2147483647 -2147483647 -2147483647 -2147483647 -2147483647 -2147483647 -2147483647 -2147483647 -2147483647 -2147483647 -2147483647 -2147483647 -2147483647 -2147483647 -2147483647 -2147483647 -2147483647 -2147483647 -2147483647 -2147483647 -2147483647 -2147483647 -2147483647 -2147483647 -2147483647 -2147483647 -2147483647 -2147483647 -2147483647 -2147483647 -2147483647 -2147483647 -2147483647 -2147483647 -2147483647 -2147483647 -2147483647 -2147483647 -2147483647 -2147483647 -2147483647
32 32 34 34 34 36 37 36 39 39 39 42 42 45 45 46 48 49 51 52 49 50 51 52 53 53 56 60 59 62 63 64 64 64 58 57 60 62 47 47 50 47 54 58 64 58 65 59 62 70 76 73 81 74 74 85 82 85 83 80 82 83 88 92 92 94 97 99 101 103 104 105 106 106 106 106 103 103 101 99 98 98 98 98 98 98 100 99 99 105 107 105 105 102 96 93 90 87 85 84 83 80 77 73 70 68 68 68 68 68 68 66 66 65 66 67 68 68 69 66 66 61 60 61 58 58 58 57 58 59 59 59 61 63 66 68 70 74 79 80 85 87 89 91 92 92 96 102 104 108 112 114 116 119 120 122 123 125 125 126 124 123 123 125 125 118 115 115 111 106 104 105 106 107 -2147483647 -2147483647 -2147483647 -2147483647 -2147483647 -2147483647 -2147483647 -2147483647 -2147483647 -2147483647 -2147483647 -2147483647 -2147483647 -2147483647 -2147483647 -2147483647 -2147483647 -2147483647 -2147483647 -2147483647 -2147483647 -2147483647 -2147483647 -2147483647 -2147483647 -2147483647 -2147483647 -2147483647 -2147483647 -2147483647 -2147483647 -2147483647 -2147483647 -2147483647 -2147483647 -2147483647 -2147483647 -2147483647 -2147483647 -2147483647 -2147483647 -2147483647 -2147483647 -2147483647 -2147483647 -2147483647 -2147483647 -2147483647 -2147483647 -2147483647 -2147483647 -2147483647 -2147483647 -2147483647 -2147483647 -2147483647 -2147483647 -2147483647 -2147483647 -2147483647 -2147483647 -2147483647 -2147483647 -2147483647 -2147483647 -2147483647
36 37 37 37 37 40 39 39 39 41 42 44 51 59 63 58 55 51 50 52 53 54 55 56 57 56 56 58 61 64 63 64 67 67 68 77 72 70 64 52 45 49 53 53 51 53 57 58 56 61 65 67 71 62 71 79 81 79 84 79 82 86 91 92 96 100 105 107 110 112 113 113 114 115 114 113 112 112 109 109 107 106 106 105 105 105 107 103 104 102 102 101 101 101 101 104 105 104 99 98 96 92 87 82 78 76 77 76 77 81 84 81 78 78 76 74 74 74 75 72 71 68 70 68 66 69 66 64 62 61 63 64 66 67 69 73 77 79 82 86 91 94 94 96 99 99 100 101 106 108 111 115 118 121 123 126 129 128 122 130 130 123 122 126 125 122 115 111 109 108 107 -2147483647 -2147483647 -2147483647 -2147483647 -2147483647 -2147483647 -2147483647 -2147483647 -2147483647 -2147483647 -2147483647 -2147483647 -2147483647 -2147483647 -2147483647 -2147483647 -2147483647 -2147483647 -2147483647 -2147483647 -2147483647 -2147483647 -2147483647 -2147483647 -2147483647 -2147483647 -2147483647 -2147483647 -2147483647 -2147483647 -2147483647 -2147483647 -2147483647 -2147483647 -2147483647 -2147483647 -2147483647 -2147483647 -2147483647 -2147483647 -2147483647 -2147483647 -2147483647 -2147483647 -2147483647 -2147483647 -2147483647 -2147483647 -2147483647 -2147483647 -2147483647 -2147483647 -2147483647 -2147483647 -2147483647 -2147483647 -2147483647 -2147483647 -2147483647 -2147483647 -2147483647 -2147483647 -2147483647 -2147483647 -2147483647 -2147483647 -2147483647 -2147483647 -2147483647
41 40 40 40 42 40 40 42 42 45 45 47 47 48 50 50 53 53 54 55 56 59 66 67 63 61 60 61 61 61 62 65 67 68 71 73 74 73 64 54 47 49 50 51 53 52 54 55 58 56 57 60 62 62 65 68 73 77 81 93 96 98 102 105 106 110 115 118 120 122 123 122 122 123 122 122 121 120 120 119 117 117 118 118 119 120 119 114 113 113 113 112 110 109 108 108 107 105 104 104 106 113 112 99 91 89 89 90 89 85 84 84 87 103 110 104 97 93 93 93 87 82 79 77 76 75 71 71 70 71 70 69 70 72 74 78 81 84 86 93 93 94 98 102 105 107 109 111 114 114 118 121 124 125 127 123 124 133 129 130 132 132 125 121 120 118 117 115 111 110 -2147483647 -2147483647 -2147483647 -2147483647 -2147483647 -2147483647 -2147483647 -2147483647 -2147483647 -2147483647 -2147483647 -2147483647 -2147483647 -2147483647 -2147483647 -2147483647 -2147483647 -2147483647 -2147483647 -2147483647 -2147483647 -2147483647 -2147483647 -2147483647 -2147483647 -2147483647 -2147483647 -2147483647 -2147483647 -2147483647 -2147483647 -2147483647 -2147483647 -2147483647 -2147483647 -2147483647 -2147483647 -2147483647 -2147483647 -2147483647 -2147483647 -2147483647 -2147483647 -2147483647 -2147483647 -2147483647 -2147483647 -2147483647 -2147483647 -2147483647 -2147483647 -2147483647 -2147483647 -2147483647 -2147483647 -2147483647 -2147483647 -2147483647 -2147483647 -2147483647 -2147483647 -2147483647 -2147483647 -2147483647 -2147483647 -2147483647 -2147483647 -2147483647 -2147483647 -2147483647
52 47 44 52 51 49 48 45 45 47 48 50 50 53 53 55 56 56 58 59 59 60 60 63 63 63 63 61 62 64 68 74 74 77 82 82 80 68 62 54 51 51 52 52 54 54 55 55 56 56 57 58 58 60 62 69 77 83 91 99 113 122 122 124 123 129 130 130 139 138 140 135 131 131 131 131 130 128 128 129 128 128 131 133 135 130 127 135 128 124 129 124 123 121 118 117 116 114 113 111 109 107 106 105 106 105 106 105 111 108 103 91 89 94 99 100 102 102 102 98 101 103 101 103 104 97 93 88 79 75 74 75 77 76 80 83 85 88 92 96 98 99 100 103 104 109 112 116 116 121 125 128 129 125 128 125 110 126 126 124 128 125 129 129 124 120 116 -2147483647 -2147483647 -2147483647 -2147483647 -2147483647 -2147483647 -2147483647 -2147483647 -2147483647 -2147483647 -2147483647 -2147483647 -2147483647 -2147483647 -2147483647 -2147483647 -2147483647 -2147483647 -2147483647 -2147483647 -2147483647 -2147483647 -2147483647 -2147483647 -2147483647 -2147483647 -2147483647 -2147483647 -2147483647 -2147483647 -2147483647 -2147483647 -2147483647 -2147483647 -2147483647 -2147483647 -2147483647 -2147483647 -2147483647 -2147483647 -2147483647 -2147483647 -2147483647 -2147483647 -2147483647 -2147483647 -2147483647 -2147483647 -2147483647 -2147483647 -2147483647 -2147483647 -2147483647 -2147483647 -2147483647 -2147483647 -2147483647 -2147483647 -2147483647 -2147483647 -2147483647 -2147483647 -2147483647 -2147483647 -2147483647 -2147483647 -2147483647 -2147483647 -2147483647 -2147483647 -2147483647 -2147483647 -2147483647
42 43 50 56 55 54 52 48 49 51 51 53 54 56 58 59 60 61 61 62 63 64 63 63 63 64 65 65 64 66 68 74 83 86 94 95 98 86 72 64 59 57 56 56 57 58 59 64 67 60 59 60 63 67 76 77 86 89 100 105 111 120 128 134 134 137 143 143 143 144 140 140 140 141 140 140 140 139 140 139 137 136 134 133 135 134 129 132 135 132 132 135 132 129 132 131 126 123 122 120 118 115 114 111 109 108 105 103 102 100 99 97 94 95 98 98 99 95 92 94 93 93 90 89 100 96 100 100 93 81 75 77 81 83 85 88 91 91 96 99 99 99 101 104 110 114 112 118 111 122 127 126 125 128 127 125 117 113 119 116 121 120 125 123 121 -2147483647 -2147483647 -2147483647 -2147483647 -2147483647 -2147483647 -2147483647 -2147483647 -2147483647 -2147483647 -2147483647 -2147483647 -2147483647 -2147483647 -2147483647 -2147483647 -2147483647 -2147483647 -2147483647 -2147483647 -2147483647 -2147483647 -2147483647 -2147483647 -2147483647 -2147483647 -2147483647 -2147483647 -2147483647 -2147483647 -2147483647 -2147483647 -2147483647 -2147483647 -2147483647 -2147483647 -2147483647 -2147483647 -2147483647 -2147483647 -2147483647 -2147483647 -2147483647 -2147483647 -2147483647 -2147483647 -2147483647 -2147483647 -2147483647 -2147483647 -2147483647 -2147483647 -2147483647 -2147483647 -2147483647 -2147483647 -2147483647 -2147483647 -2147483647 -2147483647 -2147483647 -2147483647 -2147483647 -2147483647 -2147483647 -2147483647 -2147483647 -2147483647 -2147483647 -2147483647 -2147483647 -2147483647 -2147483647 -2147483647 -2147483647
44 42 44 50 53 53 53 54 54 54 55 57 59 60 61 64 64 65 67 67 67 68 68 68 67 67 67 66 68 68 67 68 71 79 88 87 91 89 84 81 77 75 75 75 78 81 85 83 79 66 69 67 75 80 87 89 97 102 102 107 112 119 129 133 135 138 140 142 143 145 146 148 149 150 149 149 147 146 146 145 143 143 141 141 141 141 141 141 140 139 139 137 137 136 136 138 138 137 132 130 128 125 124 121 119 118 115 111 110 109 106 104 102 100 99 97 101 102 108 102 94 94 102 93 85 80 82 87 90 88 81 80 83 87 91 94 96 95 93 94 96 98 99 100 101 100 100 106 108 118 126 120 123 123 120 118 118 121 117 116 116 116 -2147483647 -2147483647 -2147483647 -2147483647 -2147483647 -2147483647 -2147483647 -2147483647 -2147483647 -2147483647 -2147483647 -2147483647 -2147483647 -2147483647 -2147483647 -2147483647 -2147483647 -2147483647 -2147483647 -2147483647 -2147483647 -2147483647 -2147483647 -2147483647 -2147483647 -2147483647 -2147483647 -2147483647 -2147483647 -2147483647 -2147483647 -2147483647 -2147483647 -2147483647 -2147483647 -2147483647 -2147483647 -2147483647 -2147483647 -2147483647 -2147483647 -2147483647 -2147483647 -2147483647 -2147483647 -2147483647 -2147483647 -2147483647 -2147483647 -2147483647 -2147483647 -2147483647 -2147483647 -2147483647 -2147483647 -2147483647 -2147483647 -2147483647 -2147483647 -2147483647 -2147483647 -2147483647 -2147483647 -2147483647 -2147483647 -2147483647 -2147483647 -2147483647 -2147483647 -2147483647 -2147483647 -2147483647 -2147483647 -2147483647 -2147483647 -2147483647 -2147483647 -2147483647
53 46 44 50 53 52 53 57 57 58 59 61 62 64 66 67 67 69 70 70 71 71 71 71 71 72 70 70 69 69 68 68 69 68 68 73 71 71 71 67 66 73 87 94 97 102 107 95 81 78 81 79 87 96 96 104 104 109 112 117 121 126 130 134 138 142 145 148 151 153 155 157 157 157 157 156 156 156 156 155 154 155 153 153 150 150 151 152 155 154 156 153 155 154 150 146 146 142 141 139 137 135 133 132 131 127 124 122 119 118 114 112 109 106 104 102 101 101 105 107 108 98 93 97 100 94 82 75 75 75 79 84 88 91 96 98 99 98 94 93 93 92 92 91 91 91 91 91 94 96 105 112 123 129 126 120 121 112 112 113 -2147483647 -2147483647 -2147483647 -2147483647 -2147483647 -2147483647 -2147483647 -2147483647 -2147483647 -2147483647 -2147483647 -2147483647 -2147483647 -2147483647 -2147483647 -2147483647 -2147483647 -2147483647 -2147483647 -2147483647 -2147483647 -2147483647 -2147483647 -2147483647 -2147483647 -2147483647 -2147483647 -2147483647 -2147483647 -2147483647 -2147483647 -2147483647 -2147483647 -2147483647 -2147483647 -2147483647 -2147483647 -2147483647 -2147483647 -2147483647 -2147483647 -2147483647 -2147483647 -2147483647 -2147483647 -2147483647 -2147483647 -2147483647 -2147483647 -2147483647 -2147483647 -2147483647 -2147483647 -2147483647 -2147483647 -2147483647 -2147483647 -2147483647 -2147483647 -2147483647 -2147483647 -2147483647 -2147483647 -2147483647 -2147483647 -2147483647 -2147483647 -2147483647 -2147483647 -2147483647 -2147483647 -2147483647 -2147483647 -2147483647 -2147483647 -2147483647 -2147483647 -2147483647 -2147483647 -2147483647
50 54 49 47 52 55 57 59 60 61 63 64 65 68 68 70 73 76 75 77 75 76 74 75 76 76 75 73 75 73 74 71 70 68 67 67 67 67 67 65 66 64 67 68 74 77 83 89 88 92 92 90 94 97 105 108 113 117 122 126 130 137 142 145 148 151 154 158 159 162 164 167 167 167 169 169 168 168 165 164 162 162 159 162 160 161 162 164 161 158 159 162 167 172 167 163 170 167 163 154 152 148 144 143 142 137 134 132 129 127 124 121 116 113 109 103 107 105 103 105 112 112 106 97 92 94 97 82 78 77 82 88 94 98 99 98 98 99 94 -2147483647 -2147483647 -2147483647 -2147483647 -2147483647 -2147483647 -2147483647 -2147483647 -2147483647 -2147483647 91 91 96 98 100 111 108 107 108 -2147483647 -2147483647 -2147483647 -2147483647 -2147483647 -2147483647 -2147483647 -2147483647 -2147483647 -2147483647 -2147483647 -2147483647 -2147483647 -2147483647 -2147483647 -2147483647 -2147483647 -2147483647 -2147483647 -2147483647 -2147483647 -2147483647 -2147483647 -2147483647 -2147483647 -2147483647 -2147483647 -2147483647 -2147483647 -2147483647 -2147483647 -2147483647 -2147483647 -2147483647 -2147483647 -2147483647 -2147483647 -2147483647 -2147483647 -2147483647 -2147483647 -2147483647 -2147483647 -2147483647 -2147483647 -2147483647 -2147483647 -2147483647 -2147483647 -2147483647 -2147483647 -2147483647 -2147483647 -2147483647 -2147483647 -2147483647 -2147483647 -2147483647 -2147483647 -2147483647 -2147483647 -2147483647 -2147483647 -2147483647 -2147483647 -2147483647 -2147483647 -2147483647 -2147483647 -2147483647 -2147483647 -2147483647 -2147483647 -2147483647 -2147483647 -2147483647 -2147483647 -2147483647 -2147483647 -2147483647 -2147483647 -2147483647
48 50 52 55 55 59 61 64 64 67 68 68 69 71 72 74 75 76 78 79 79 79 80 80 80 80 79 78 79 78 76 77 75 74 73 71 72 73 69 68 71 68 68 73 80 90 95 104 100 105 110 103 106 110 113 122 126 134 136 141 141 144 148 154 157 159 163 165 167 170 172 173 178 179 179 179 176 179 177 174 177 174 172 171 172 169 169 173 172 175 175 177 180 180 183 182 180 172 174 169 166 167 163 160 155 149 145 142 140 136 134 131 127 124 122 112 102 102 105 107 107 111 111 109 107 98 92 88 85 84 88 94 100 102 100 99 97 -2147483647 -2147483647 -2147483647 -2147483647 -2147483647 -2147483647 -2147483647 -2147483647 -2147483647 -2147483647 -2147483647 -2147483647 -2147483647 -2147483647 -2147483647 -2147483647 -2147483647 -2147483647 -2147483647 -2147483647 -2147483647 -2147483647 -2147483647 -2147483647 -2147483647 -2147483647 -2147483647 -2147483647 -2147483647 -2147483647 -2147483647 -2147483647 -2147483647 -2147483647 -2147483647 -2147483647 -2147483647 -2147483647 -2147483647 -2147483647 -2147483647 -2147483647 -2147483647 -2147483647 -2147483647 -2147483647 -2147483647 -2147483647 -2147483647 -2147483647 -2147483647 -2147483647 -2147483647 -2147483647 -2147483647 -2147483647 -2147483647 -2147483647 -2147483647 -2147483647 -2147483647 -2147483647 -2147483647 -2147483647 -2147483647 -2147483647 -2147483647 -2147483647 -2147483647 -2147483647 -2147483647 -2147483647 -2147483647 -2147483647 -2147483647 -2147483647 -2147483647 -2147483647 -2147483647 -2147483647 -2147483647 -2147483647 -2147483647 -2147483647 -2147483647 -2147483647 -2147483647 -2147483647 -2147483647 -2147483647 -2147483647 -2147483647 -2147483647 -2147483647 -2147483647 -2147483647 -2147483647 -2147483647 -2147483647 -2147483647 -2147483647 -2147483647 -2147483647
52 53 54 60 63 64 66 69 71 72 71 72 73 74 76 78 79 80 82 82 82 83 83 83 83 83 82 82 82 82 80 82 78 78 77 76 74 73 71 70 72 77 84 90 93 104 112 114 117 116 119 126 122 126 127 134 132 141 142 147 151 153 157 160 163 166 169 172 174 178 180 184 188 187 193 190 188 184 184 186 185 185 186 186 187 187 182 178 175 179 176 181 185 189 186 189 188 181 180 182 183 180 178 170 164 159 156 152 149 146 143 140 137 134 128 119 110 105 108 108 102 104 111 110 114 111 107 102 99 99 99 104 103 100 100 100 -2147483647 -2147483647 -2147483647 -2147483647 -2147483647 -2147483647 -2147483647 -2147483647 -2147483647 -2147483647 -2147483647 -2147483647 -2147483647 -2147483647 -2147483647 -2147483647 -2147483647 -2147483647 -2147483647 -2147483647 -2147483647 -2147483647 -2147483647 -2147483647 -2147483647 -2147483647 -2147483647 -2147483647 -2147483647 -2147483647 -2147483647 -2147483647 -2147483647 -2147483647 -2147483647 -2147483647 -2147483647 -2147483647 -2147483647 -2147483647 -2147483647 -2147483647 -2147483647 -2147483647 -2147483647 -2147483647 -2147483647 -2147483647 -2147483647 -2147483647 -2147483647 -2147483647 -2147483647 -2147483647 -2147483647 -2147483647 -2147483647 -2147483647 -2147483647 -2147483647 -2147483647 -2147483647 -2147483647 -2147483647 -2147483647 -2147483647 -2147483647 -2147483647 -2147483647 -2147483647 -2147483647 -2147483647 -2147483647 -2147483647 -2147483647 -2147483647 -2147483647 -2147483647 -2147483647 -2147483647 -2147483647 -2147483647 -2147483647 -2147483647 -2147483647 -2147483647 -2147483647 -2147483647 -2147483647 -2147483647 -2147483647 -2147483647 -2147483647 -2147483647 -2147483647 -2147483647 -2147483647 -2147483647 -2147483647 -2147483647 -2147483647 -2147483647 -2147483647 -2147483647
57 58 60 63 66 69 69 73 75 78 76 76 77 79 83 85 87 86 86 88 92 91 89 88 86 86 87 87 85 84 84 83 82 82 81 76 75 73 73 70 76 80 92 93 99 102 102 103 111 116 111 125 122 140 131 140 141 146 150 153 155 160 162 166 170 173 175 177 178 180 183 189 189 193 197 202 198 192 191 191 192 192 195 196 193 195 194 199 196 197 199 193 186 190 195 191 194 199 206 204 192 185 184 180 180 175 169 165 160 156 153 150 146 143 137 126 119 110 105 102 104 110 110 113 113 114 114 109 111 111 113 114 109 105 103 100 -2147483647 -2147483647 -2147483647 -2147483647 -2147483647 -2147483647 -2147483647 -2147483647 -2147483647 -2147483647 -2147483647 -2147483647 -2147483647 -2147483647 -2147483647 -2147483647 -2147483647 -2147483647 -2147483647 -2147483647 -2147483647 -2147483647 -2147483647 -2147483647 -2147483647 -2147483647 -2147483647 -2147483647 -2147483647 -2147483647 -2147483647 -2147483647 -2147483647 -2147483647 -2147483647 -2147483647 -2147483647 -2147483647 -2147483647 -2147483647 -2147483647 -2147483647 -2147483647 -2147483647 -2147483647 -2147483647 -2147483647 -2147483647 -2147483647 -2147483647 -2147483647 -2147483647 -2147483647 -2147483647 -2147483647 -2147483647 -2147483647 -2147483647 -2147483647 -2147483647 -2147483647 -2147483647 -2147483647 -2147483647 -2147483647 -2147483647 -2147483647 -2147483647 -2147483647 -2147483647 -2147483647 -2147483647 -2147483647 -2147483647 -2147483647 -2147483647 -2147483647 -2147483647 -2147483647 -2147483647 -2147483647 -2147483647 -2147483647 -2147483647 -2147483647 -2147483647 -2147483647 -2147483647 -2147483647 -2147483647 -2147483647 -2147483647 -2147483647 -2147483647 -2147483647 -2147483647 -2147483647 -2147483647 -2147483647 -2147483647 -2147483647 -2147483647 -2147483647 -2147483647
61 62 64 67 71 74 74 76 79 78 82 81 82 87 88 90 90 90 90 90 96 96 93 95 92 92 97 96 97 92 92 92 96 97 100 95 94 91 85 81 86 96 90 89 96 97 98 92 95 95 105 112 111 117 120 124 131 140 146 155 160 165 169 171 173 176 178 178 180 183 185 189 191 198 206 206 204 201 201 198 195 195 199 201 201 203 204 208 212 219 224 226 219 215 229 201 201 210 195 204 208 209 201 195 189 185 176 166 161 157 163 159 156 143 136 130 122 119 111 105 104 108 107 111 112 110 113 115 117 116 117 115 113 110 105 -2147483647 -2147483647 -2147483647 -2147483647 -2147483647 -2147483647 -2147483647 -2147483647 -2147483647 -2147483647 -2147483647 -2147483647 -2147483647 -2147483647 -2147483647 -2147483647 -2147483647 -2147483647 -2147483647 -2147483647 -2147483647 -2147483647 -2147483647 -2147483647 -2147483647 -2147483647 -2147483647 -2147483647 -2147483647 -2147483647 -2147483647 -2147483647 -2147483647 -2147483647 -2147483647 -2147483647 -2147483647 -2147483647 -2147483647 -2147483647 -2147483647 -2147483647 -2147483647 -2147483647 -2147483647 -2147483647 -2147483647 -2147483647 -2147483647 -2147483647 -2147483647 -2147483647 -2147483647 -2147483647 -2147483647 -2147483647 -2147483647 -2147483647 -2147483647 -2147483647 -2147483647 -2147483647 -2147483647 -2147483647 -2147483647 -2147483647 -2147483647 -2147483647 -2147483647 -2147483647 -2147483647 -2147483647 -2147483647 -2147483647 -2147483647 -2147483647 -2147483647 -2147483647 -2147483647 -2147483647 -2147483647 -2147483647 -2147483647 -2147483647 -2147483647 -2147483647 -2147483647 -2147483647 -2147483647 -2147483647 -2147483647 -2147483647 -2147483647 -2147483647 -2147483647 -2147483647 -2147483647 -2147483647 -2147483647 -2147483647 -2147483647 -2147483647 -2147483647 -2147483647 -2147483647
65 67 69 72 75 80 85 85 87 88 89 87 88 90 93 94 93 93 94 94 93 93 91 91 91 92 93 93 96 96 102 99 102 102 101 93 90 86 82 77 79 83 78 84 90 90 85 87 90 95 94 102 108 113 119 125 131 140 149 158 164 163 164 167 169 169 175 177 183 187 189 192 189 197 204 208 206 203 200 199 201 203 204 205 205 205 208 213 222 231 239 237 235 233 235 236 236 236 233 227 216 214 208 203 196 183 174 169 163 156 154 154 152 148 137 132 125 115 109 105 103 102 101 102 103 108 111 112 118 118 116 117 116 113 110 107 106 -2147483647 -2147483647 -2147483647 -2147483647 -2147483647 -2147483647 -2147483647 -2147483647 -2147483647 -2147483647 -2147483647 -2147483647 -2147483647 -2147483647 -2147483647 -2147483647 -2147483647 -2147483647 -2147483647 -2147483647 -2147483647 -2147483647 -2147483647 -2147483647 -2147483647 -2147483647 -2147483647 -2147483647 -2147483647 -2147483647 -2147483647 -2147483647 -2147483647 -2147483647 -2147483647 -2147483647 -2147483647 -2147483647 -2147483647 -2147483647 -2147483647 -2147483647 -2147483647 -2147483647 -2147483647 -2147483647 -2147483647 -2147483647 -2147483647 -2147483647 -2147483647 -2147483647 -2147483647 -2147483647 -2147483647 -2147483647 -2147483647 -2147483647 -2147483647 -2147483647 -2147483647 -2147483647 -2147483647 -2147483647 -2147483647 -2147483647 -2147483647 -2147483647 -2147483647 -2147483647 -2147483647 -2147483647 -2147483647 -2147483647 -2147483647 -2147483647 -2147483647 -2147483647 -2147483647 -2147483647 -2147483647 -2147483647 -2147483647 -2147483647 -2147483647 -2147483647 -2147483647 -2147483647 -2147483647 -2147483647 -2147483647 -2147483647 -2147483647 -2147483647 -2147483647 -2147483647 -2147483647 -2147483647 -2147483647 -2147483647 -2147483647 -2147483647 -2147483647
71 72 74 78 80 85 88 94 99 104 108 109 106 104 103 101 100 98 97 97 95 93 92 92 95 95 95 93 91 89 91 88 88 87 89 87 87 84 80 78 79 78 78 85 90 94 92 90 87 89 95 95 108 113 123 128 134 143 153 160 161 152 -2147483647 163 173 179 171 171 174 190 182 183 177 194 206 210 213 210 209 200 196 194 197 -2147483647 -2147483647 -2147483647 -2147483647 -2147483647 -2147483647 -2147483647 234 238 238 236 238 240 237 236 233 228 219 215 209 199 195 192 185 173 163 152 149 141 138 135 133 130 123 117 109 -2147483647 -2147483647 -2147483647 -2147483647 -2147483647 -2147483647 -2147483647 -2147483647 107 110 110 112 112 113 114 111 109 107 -2147483647 -2147483647 -2147483647 -2147483647 -2147483647 -2147483647 -2147483647 -2147483647 -2147483647 -2147483647 -2147483647 -2147483647 -2147483647 -2147483647 -2147483647 -2147483647 -2147483647 -2147483647 -2147483647 -2147483647 -2147483647 -2147483647 -2147483647 -2147483647 -2147483647 -2147483647 -2147483647 -2147483647 -2147483647 -2147483647 -2147483647 -2147483647 -2147483647 -2147483647 -2147483647 -2147483647 -2147483647 -2147483647 -2147483647 -2147483647 -2147483647 -2147483647 -2147483647 -2147483647 -2147483647 -2147483647 -2147483647 -2147483647 -2147483647 -2147483647 -2147483647 -2147483647 -2147483647 -2147483647 -2147483647 -2147483647 -2147483647 -2147483647 -2147483647 -2147483647 -2147483647 -2147483647 -2147483647 -2147483647 -2147483647 -2147483647 -2147483647 -2147483647 -2147483647 -2147483647 -2147483647 -2147483647 -2147483647 -2147483647 -2147483647 -2147483647 -2147483647 -2147483647 -2147483647 -2147483647 -2147483647 -2147483647 -2147483647 -2147483647 -2147483647 -2147483647 -2147483647 -2147483647 -2147483647 -2147483647 -2147483647 -2147483647 -2147483647 -2147483647 -2147483647 -2147483647 -2147483647 -2147483647 -2147483647 -2147483647 -2147483647 -2147483647 -2147483647
76 77 78 80 84 88 90 96 100 104 107 109 105 107 106 104 103 102 100 99 98 96 94 93 93 93 94 93 90 88 89 87 85 90 91 88 86 87 85 85 80 77 78 84 88 94 92 85 83 82 86 90 100 102 119 128 135 141 148 152 -2147483647 -2147483647 -2147483647 -2147483647 -2147483647 -2147483647 -2147483647 -2147483647 186 185 174 185 177 173 194 204 215 218 216 211 205 195 -2147483647 -2147483647 -2147483647 -2147483647 -2147483647 -2147483647 -2147483647 -2147483647 -2147483647 -2147483647 -2147483647 -2147483647 -2147483647 -2147483647 -2147483647 210 219 214 217 208 204 197 188 181 177 172 168 160 149 141 135 130 126 120 115 112 109 -2147483647 -2147483647 -2147483647 -2147483647 -2147483647 -2147483647 -2147483647 -2147483647 -2147483647 -2147483647 -2147483647 -2147483647 -2147483647 -2147483647 108 108 108 -2147483647 -2147483647 -2147483647 -2147483647 -2147483647 -2147483647 -2147483647 -2147483647 -2147483647 -2147483647 -2147483647 -2147483647 -2147483647 -2147483647 -2147483647 -2147483647 -2147483647 -2147483647 -2147483647 -2147483647 -2147483647 -2147483647 -2147483647 -2147483647 -2147483647 -2147483647 -2147483647 -2147483647 -2147483647 -2147483647 -2147483647 -2147483647 -2147483647 -2147483647 -2147483647 -2147483647 -2147483647 -2147483647 -2147483647 -2147483647 -2147483647 -2147483647 -2147483647 -2147483647 -2147483647 -2147483647 -2147483647 -2147483647 -2147483647 -2147483647 -2147483647 -2147483647 -2147483647 -2147483647 -2147483647 -2147483647 -2147483647 -2147483647 -2147483647 -2147483647 -2147483647 -2147483647 -2147483647 -2147483647 -2147483647 -2147483647 -2147483647 -2147483647 -2147483647 -2147483647 -2147483647 -2147483647 -2147483647 -2147483647 -2147483647 -2147483647 -2147483647 -2147483647 -2147483647 -2147483647 -2147483647 -2147483647 -2147483647 -2147483647 -2147483647 -2147483647 -2147483647 -2147483647 -2147483647 -2147483647 -2147483647 -2147483647 -2147483647 -2147483647 -2147483647 -2147483647 -2147483647 -2147483647 -2147483647 -2147483647 -2147483647 -2147483647 -2147483647 -2147483647
78 78 80 83 88 90 94 97 101 108 109 108 107 107 108 107 106 104 102 101 99 96 95 93 94 94 96 96 94 93 90 90 92 91 93 90 87 87 86 85 83 80 82 87 93 96 91 86 85 84 87 88 -2147483647 -2147483647 -2147483647 -2147483647 -2147483647 -2147483647 -2147483647 -2147483647 -2147483647 -2147483647 -2147483647 -2147483647 -2147483647 -2147483647 -2147483647 -2147483647 -2147483647 -2147483647 -2147483647 -2147483647 -2147483647 -2147483647 -2147483647 -2147483647 -2147483647 207 213 215 207 200 -2147483647 -2147483647 -2147483647 -2147483647 -2147483647 -2147483647 -2147483647 -2147483647 -2147483647 -2147483647 -2147483647 -2147483647 -2147483647 -2147483647 -2147483647 -2147483647 -2147483647 -2147483647 -2147483647 -2147483647 187 193 183 176 174 165 161 158 155 147 137 129 123 118 114 111 -2147483647 -2147483647 -2147483647 -2147483647 -2147483647 -2147483647 -2147483647 -2147483647 -2147483647 -2147483647 -2147483647 -2147483647 -2147483647 -2147483647 -2147483647 -2147483647 -2147483647 -2147483647 -2147483647 -2147483647 -2147483647 -2147483647 -2147483647 -2147483647 -2147483647 -2147483647 -2147483647 -2147483647 -2147483647 -2147483647 -2147483647 -2147483647 -2147483647 -2147483647 -2147483647 -2147483647 -2147483647 -2147483647 -2147483647 -2147483647 -2147483647 -2147483647 -2147483647 -2147483647 -2147483647 -2147483647 -2147483647 -2147483647 -2147483647 -2147483647 -2147483647 -2147483647 -2147483647 -2147483647 -2147483647 -2147483647 -2147483647 -2147483647 -2147483647 -2147483647 -2147483647 -2147483647 -2147483647 -2147483647 -2147483647 -2147483647 -2147483647 -2147483647 -2147483647 -2147483647 -2147483647 -2147483647 -2147483647 -2147483647 -2147483647 -2147483647 -2147483647 -2147483647 -2147483647 -2147483647 -2147483647 -2147483647 -2147483647 -2147483647 -2147483647 -2147483647 -2147483647 -2147483647 -2147483647 -2147483647 -2147483647 -2147483647 -2147483647 -2147483647 -2147483647 -2147483647 -2147483647 -2147483647 -2147483647 -2147483647 -2147483647 -2147483647 -2147483647 -2147483647 -2147483647 -2147483647 -2147483647 -2147483647 -2147483647 -2147483647 -2147483647 -2147483647 -2147483647 -2147483647 -2147483647 -2147483647 -2147483647 -2147483647 -2147483647 -2147483647 -2147483647 -2147483647
80 83 83 87 90 93 97 100 104 107 109 105 107 109 109 107 106 106 103 101 100 100 98 96 97 96 95 94 94 94 91 93 92 93 94 93 90 88 87 86 85 82 85 85 86 90 95 98 96 93 87 -2147483647 -2147483647 -2147483647 -2147483647 -2147483647 -2147483647 -2147483647 -2147483647 -2147483647 -2147483647 -2147483647 -2147483647 -2147483647 -2147483647 -2147483647 -2147483647 -2147483647 -2147483647 -2147483647 -2147483647 -2147483647 -2147483647 -2147483647 -2147483647 -2147483647 -2147483647 -2147483647 -2147483647 -2147483647 -2147483647 -2147483647 -2147483647 -2147483647 -2147483647 -2147483647 -2147483647 -2147483647 -2147483647 -2147483647 -2147483647 -2147483647 -2147483647 -2147483647 -2147483647 -2147483647 -2147483647 -2147483647 -2147483647 -2147483647 -2147483647 -2147483647 -2147483647 -2147483647 -2147483647 -2147483647 165 166 163 155 147 143 142 135 126 117 114 -2147483647 -2147483647 -2147483647 -2147483647 -2147483647 -2147483647 -2147483647 -2147483647 -2147483647 -2147483647 -2147483647 -2147483647 -2147483647 -2147483647 -2147483647 -2147483647 -2147483647 -2147483647 -2147483647 -2147483647 -2147483647 -2147483647 -2147483647 -2147483647 -2147483647 -2147483647 -2147483647 -2147483647 -2147483647 -2147483647 -2147483647 -2147483647 -2147483647 -2147483647 -2147483647 -2147483647 -2147483647 -2147483647 -2147483647 -2147483647 -2147483647 -2147483647 -2147483647 -2147483647 -2147483647 -2147483647 -2147483647 -2147483647 -2147483647 -2147483647 -2147483647 -2147483647 -2147483647 -2147483647 -2147483647 -2147483647 -2147483647 -2147483647 -2147483647 -2147483647 -2147483647 -2147483647 -2147483647 -2147483647 -2147483647 -2147483647 -2147483647 -2147483647 -2147483647 -2147483647 -2147483647 -2147483647 -2147483647 -2147483647 -2147483647 -2147483647 -2147483647 -2147483647 -2147483647 -2147483647 -2147483647 -2147483647 -2147483647 -2147483647 -2147483647 -2147483647 -2147483647 -2147483647 -2147483647 -2147483647 -2147483647 -2147483647 -2147483647 -2147483647 -2147483647 -2147483647 -2147483647 -2147483647 -2147483647 -2147483647 -2147483647 -2147483647 -2147483647 -2147483647 -2147483647 -2147483647 -2147483647 -2147483647 -2147483647 -2147483647 -2147483647 -2147483647 -2147483647 -2147483647 -2147483647 -2147483647 -2147483647 -2147483647 -2147483647 -2147483647 -2147483647 -2147483647 -2147483647
84 85 85 89 93 95 98 100 104 107 107 107 106 106 107 107 106 107 105 102 100 101 99 98 98 96 97 96 96 95 93 93 95 95 94 94 94 92 90 89 90 87 88 90 90 92 93 95 94 96 98 93 -2147483647 -2147483647 -2147483647 -2147483647 -2147483647 -2147483647 -2147483647 -2147483647 -2147483647 -2147483647 -2147483647 -2147483647 -2147483647 -2147483647 -2147483647 -2147483647 -2147483647 -2147483647 -2147483647 -2147483647 -2147483647 -2147483647 -2147483647 -2147483647 -2147483647 -2147483647 -2147483647 -2147483647 -2147483647 -2147483647 -2147483647 -2147483647 -2147483647 -2147483647 -2147483647 -2147483647 -2147483647 -2147483647 -2147483647 -2147483647 -2147483647 -2147483647 -2147483647 -2147483647 -2147483647 -2147483647 -2147483647 -2147483647 -2147483647 -2147483647 -2147483647 -2147483647 -2147483647 -2147483647 -2147483647 -2147483647 152 152 144 137 135 131 128 120 114 -2147483647 -2147483647 -2147483647 -2147483647 -2147483647 -2147483647 -2147483647 -2147483647 -2147483647 -2147483647 -2147483647 -2147483647 -2147483647 -2147483647 -2147483647 -2147483647 -2147483647 -2147483647 -2147483647 -2147483647 -2147483647 -2147483647 -2147483647 -2147483647 -2147483647 -2147483647 -2147483647 -2147483647 -2147483647 -2147483647 -2147483647 -2147483647 -2147483647 -2147483647 -2147483647 -2147483647 -2147483647 -2147483647 -2147483647 -2147483647 -2147483647 -2147483647 -2147483647 -2147483647 -2147483647 -2147483647 -2147483647 -2147483647 -2147483647 -2147483647 -2147483647 -2147483647 -2147483647 -2147483647 -2147483647 -2147483647 -2147483647 -2147483647 -2147483647 -2147483647 -2147483647 -2147483647 -2147483647 -2147483647 -2147483647 -2147483647 -2147483647 -2147483647 -2147483647 -2147483647 -2147483647 -2147483647 -2147483647 -2147483647 -2147483647 -2147483647 -2147483647 -2147483647 -2147483647 -2147483647 -2147483647 -2147483647 -2147483647 -2147483647 -2147483647 -2147483647 -2147483647 -2147483647 -2147483647 -2147483647 -2147483647 -2147483647 -2147483647 -2147483647 -2147483647 -2147483647 -2147483647 -2147483647 -2147483647 -2147483647 -2147483647 -2147483647 -2147483647 -2147483647 -2147483647 -2147483647 -2147483647 -2147483647 -2147483647 -2147483647 -2147483647 -2147483647 -2147483647 -2147483647 -2147483647 -2147483647 -2147483647 -2147483647 -2147483647 -2147483647 -2147483647 -2147483647 -2147483647
84 86 89 90 93 96 98 100 103 103 105 105 104 105 108 108 108 108 106 104 101 101 100 98 98 98 98 96 96 96 96 95 95 95 96 95 96 98 97 94 93 91 89 91 90 91 91 88 -2147483647 -2147483647 -2147483647 -2147483647 -2147483647 -2147483647 -2147483647 -2147483647 -2147483647 -2147483647 -2147483647 -2147483647 -2147483647 -2147483647 -2147483647 -2147483647 -2147483647 -2147483647 -2147483647 -2147483647 -2147483647 -2147483647 -2147483647 -2147483647 -2147483647 -2147483647 -2147483647 -2147483647 -2147483647 -2147483647 -2147483647 -2147483647 -2147483647 -2147483647 -2147483647 -2147483647 -2147483647 -2147483647 -2147483647 -2147483647 -2147483647 -2147483647 -2147483647 -2147483647 -2147483647 -2147483647 -2147483647 -2147483647 -2147483647 -2147483647 -2147483647 -2147483647 -2147483647 -2147483647 -2147483647 -2147483647 -2147483647 -2147483647 -2147483647 -2147483647 -2147483647 -2147483647 -2147483647 -2147483647 -2147483647 -2147483647 -2147483647 -2147483647 114 -2147483647 -2147483647 -2147483647 -2147483647 -2147483647 -2147483647 -2147483647 -2147483647 -2147483647 -2147483647 -2147483647 -2147483647 -2147483647 -2147483647 -2147483647 -2147483647 -2147483647 -2147483647 -2147483647 -2147483647 -2147483647 -2147483647 -2147483647 -2147483647 -2147483647 -2147483647 -2147483647 -2147483647 -2147483647 -2147483647 -2147483647 -2147483647 -2147483647 -2147483647 -2147483647 -2147483647 -2147483647 -2147483647 -2147483647 -2147483647 -2147483647 -2147483647 -2147483647 -2147483647 -2147483647 -2147483647 -2147483647 -2147483647 -2147483647 -2147483647 -2147483647 -2147483647 -2147483647 -2147483647 -2147483647 -2147483647 -2147483647 -2147483647 -2147483647 -2147483647 -2147483647 -2147483647 -2147483647 -2147483647 -2147483647 -2147483647 -2147483647 -2147483647 -2147483647 -2147483647 -2147483647 -2147483647 -2147483647 -2147483647 -2147483647 -2147483647 -2147483647 -2147483647 -2147483647 -2147483647 -2147483647 -2147483647 -2147483647 -2147483647 -2147483647 -2147483647 -2147483647 -2147483647 -2147483647 -2147483647 -2147483647 -2147483647 -2147483647 -2147483647 -2147483647 -2147483647 -2147483647 -2147483647 -2147483647 -2147483647 -2147483647 -2147483647 -2147483647 -2147483647 -2147483647 -2147483647 -2147483647 -2147483647 -2147483647 -2147483647 -2147483647 -2147483647 -2147483647 -2147483647 -2147483647 -2147483647 -2147483647 -2147483647 -2147483647 -2147483647 -2147483647 -2147483647 -2147483647
83 86 88 89 92 96 98 100 101 103 104 105 104 102 105 107 107 106 104 103 103 101 100 100 98 99 100 101 100 98 96 95 98 98 96 97 96 96 96 97 97 94 88 87 90 91 86 -2147483647 -2147483647 -2147483647 -2147483647 -2147483647 -2147483647 -2147483647 -2147483647 -2147483647 -2147483647 -2147483647 -2147483647 -2147483647 -2147483647 -2147483647 -2147483647 -2147483647 -2147483647 -2147483647 -2147483647 -2147483647 -2147483647 -2147483647 -2147483647 -2147483647 -2147483647 -2147483647 -2147483647 -2147483647 -2147483647 -2147483647 -2147483647 -2147483647 -2147483647 -2147483647 -2147483647 -2147483647 -2147483647 -2147483647 -2147483647 -2147483647 -2147483647 -2147483647 -2147483647 -2147483647 -2147483647 -2147483647 -2147483647 -2147483647 -2147483647 -2147483647 -2147483647 -2147483647 -2147483647 -2147483647 -2147483647 -2147483647 -2147483647 -2147483647 -2147483647 -2147483647 -2147483647 -2147483647 -2147483647 -2147483647 -2147483647 -2147483647 -2147483647 -2147483647 -2147483647 -2147483647 -2147483647 -2147483647 -2147483647 -2147483647 -2147483647 -2147483647 -2147483647 -2147483647 -2147483647 -2147483647 -2147483647 -2147483647 -2147483647 -2147483647 -2147483647 -2147483647 -2147483647 -2147483647 -2147483647 -2147483647 -2147483647 -2147483647 -2147483647 -2147483647 -2147483647 -2147483647 -2147483647 -2147483647 -2147483647 -2147483647 -2147483647 -2147483647 -2147483647 -2147483647 -2147483647 -2147483647 -2147483647 -2147483647 -2147483647 -2147483647 -2147483647 -2147483647 -2147483647 -2147483647 -2147483647 -2147483647 -2147483647 -2147483647 -2147483647 -2147483647 -2147483647 -2147483647 -2147483647 -2147483647 -2147483647 -2147483647 -2147483647 -2147483647 -2147483647 -2147483647 -2147483647 -2147483647 -2147483647 -2147483647 -2147483647 -2147483647 -2147483647 -2147483647 -2147483647 -2147483647 -2147483647 -2147483647 -2147483647 -2147483647 -2147483647 -2147483647 -2147483647 -2147483647 -2147483647 -2147483647 -2147483647 -2147483647 -2147483647 -2147483647 -2147483647 -2147483647 -2147483647 -2147483647 -2147483647 -2147483647 -2147483647 -2147483647 -2147483647 -2147483647 -2147483647 -2147483647 -2147483647 -2147483647 -2147483647 -2147483647 -2147483647 -2147483647 -2147483647 -2147483647 -2147483647 -2147483647 -2147483647 -2147483647 -2147483647 -2147483647 -2147483647 -2147483647 -2147483647 -2147483647 -2147483647 -2147483647 -2147483647 -2147483647 -2147483647 -2147483647 -2147483647 -2147483647
81 83 85 85 90 92 97 100 102 104 106 106 103 102 102 105 104 105 102 103 102 104 106 104 99 103 106 104 104 104 104 101 98 98 99 100 100 101 101 101 100 102 98 92 91 92 92 -2147483647 -2147483647 -2147483647 -2147483647 -2147483647 -2147483647 -2147483647 -2147483647 -2147483647 -2147483647 -2147483647 -2147483647 -2147483647 -2147483647 -2147483647 -2147483647 -2147483647 -2147483647 -2147483647 -2147483647 -2147483647 -2147483647 -2147483647 -2147483647 -2147483647 -2147483647 -2147483647 -2147483647 -2147483647 -2147483647 -2147483647 -2147483647 -2147483647 -2147483647 -2147483647 -2147483647 -2147483647 -2147483647 -2147483647 -2147483647 -2147483647 -2147483647 -2147483647 -2147483647 -2147483647 -2147483647 -2147483647 -2147483647 -2147483647 -2147483647 -2147483647 -2147483647 -2147483647 -2147483647 -2147483647 -2147483647 -2147483647 -2147483647 -2147483647 -2147483647 -2147483647 -2147483647 -2147483647 -2147483647 -2147483647 -2147483647 -2147483647 -2147483647 -2147483647 -2147483647 -2147483647 -2147483647 -2147483647 -2147483647 -2147483647 -2147483647 -2147483647 -2147483647 -2147483647 -2147483647 -2147483647 -2147483647 -2147483647 -2147483647 -2147483647 -2147483647 -2147483647 -2147483647 -2147483647 -2147483647 -2147483647 -2147483647 -2147483647 -2147483647 -2147483647 -2147483647 -2147483647 -2147483647 -2147483647 -2147483647 -2147483647 -2147483647 -2147483647 -2147483647 -2147483647 -2147483647 -2147483647 -2147483647 -2147483647 -2147483647 -2147483647 -2147483647 -2147483647 -2147483647 -2147483647 -2147483647 -2147483647 -2147483647 -2147483647 -2147483647 -2147483647 -2147483647 -2147483647 -2147483647 -2147483647 -2147483647 -2147483647 -2147483647 -2147483647 -2147483647 -2147483647 -2147483647 -2147483647 -2147483647 -2147483647 -2147483647 -2147483647 -2147483647 -2147483647 -2147483647 -2147483647 -2147483647 -2147483647 -2147483647 -2147483647 -2147483647 -2147483647 -2147483647 -2147483647 -2147483647 -2147483647 -2147483647 -2147483647 -2147483647 -2147483647 -2147483647 -2147483647 -2147483647 -2147483647 -2147483647 -2147483647 -2147483647 -2147483647 -2147483647 -2147483647 -2147483647 -2147483647 -2147483647 -2147483647 -2147483647 -2147483647 -2147483647 -2147483647 -2147483647 -2147483647 -2147483647 -2147483647 -2147483647 -2147483647 -2147483647 -2147483647 -2147483647 -2147483647 -2147483647 -2147483647 -2147483647 -2147483647 -2147483647 -2147483647 -2147483647 -2147483647 -2147483647 -2147483647
81 82 82 84 85 88 92 96 99 100 103 103 106 107 102 102 102 102 103 103 102 105 104 103 102 106 106 106 107 107 107 105 102 98 97 97 97 98 100 104 107 104 99 97 94 94 -2147483647 -2147483647 -2147483647 -2147483647 -2147483647 -2147483647 -2147483647 -2147483647 -2147483647 -2147483647 -2147483647 -2147483647 -2147483647 -2147483647 -2147483647 -2147483647 -2147483647 -2147483647 -2147483647 -2147483647 -2147483647 -2147483647 -2147483647 -2147483647 -2147483647 -2147483647 -2147483647 -2147483647 -2147483647 -2147483647 -2147483647 -2147483647 -2147483647 -2147483647 -2147483647 -2147483647 -2147483647 -2147483647 -2147483647 -2147483647 -2147483647 -2147483647 -2147483647 -2147483647 -2147483647 -2147483647 -2147483647 -2147483647 -2147483647 -2147483647 -2147483647 -2147483647 -2147483647 -2147483647 -2147483647 -2147483647 -2147483647 -2147483647 -2147483647 -2147483647 -2147483647 -2147483647 -2147483647 -2147483647 -2147483647 -2147483647 -2147483647 -2147483647 -2147483647 -2147483647 -2147483647 -2147483647 -2147483647 -2147483647 -2147483647 -2147483647 -2147483647 -2147483647 -2147483647 -2147483647 -2147483647 -2147483647 -2147483647 -2147483647 -2147483647 -2147483647 -2147483647 -2147483647 -2147483647 -2147483647 -2147483647 -2147483647 -2147483647 -2147483647 -2147483647 -2147483647 -2147483647 -2147483647 -2147483647 -2147483647 -2147483647 -2147483647 -2147483647 -2147483647 -2147483647 -2147483647 -2147483647 -2147483647 -2147483647 -2147483647 -2147483647 -2147483647 -2147483647 -2147483647 -2147483647 -2147483647 -2147483647 -2147483647 -2147483647 -2147483647 -2147483647 -2147483647 -2147483647 -2147483647 -2147483647 -2147483647 -2147483647 -2147483647 -2147483647 -2147483647 -2147483647 -2147483647 -2147483647 -2147483647 -2147483647 -2147483647 -2147483647 -2147483647 -2147483647 -2147483647 -2147483647 -2147483647 -2147483647 -2147483647 -2147483647 -2147483647 -2147483647 -2147483647 -2147483647 -2147483647 -2147483647 -2147483647 -2147483647 -2147483647 -2147483647 -2147483647 -2147483647 -2147483647 -2147483647 -2147483647 -2147483647 -2147483647 -2147483647 -2147483647 -2147483647 -2147483647 -2147483647 -2147483647 -2147483647 -2147483647 -2147483647 -2147483647 -2147483647 -2147483647 -2147483647 -2147483647 -2147483647 -2147483647 -2147483647 -2147483647 -2147483647 -2147483647 -2147483647 -2147483647 -2147483647 -2147483647 -2147483647 -2147483647 -2147483647 -2147483647 -2147483647 -2147483647 -2147483647 -2147483647
79 81 81 82 84 85 87 91 96 99 102 104 106 108 110 109 107 105 102 101 102 102 -2147483647 -2147483647 -2147483647 -2147483647 97 103 103 106 106 105 102 99 96 -2147483647 -2147483647 -2147483647 93 96 100 97 95 94 -2147483647 -2147483647 -2147483647 -2147483647 -2147483647 -2147483647 -2147483647 -2147483647 -2147483647 -2147483647 -2147483647 -2147483647 -2147483647 -2147483647 -2147483647 -2147483647 -2147483647 -2147483647 -2147483647 -2147483647 -2147483647 -2147483647 -2147483647 -2147483647 -2147483647 -2147483647 -2147483647 -2147483647 -2147483647 -2147483647 -2147483647 -2147483647 -2147483647 -2147483647 -2147483647 -2147483647 -2147483647 -2147483647 -2147483647 -2147483647 -2147483647 -2147483647 -2147483647 -2147483647 -2147483647 -2147483647 -2147483647 -2147483647 -2147483647 -2147483647 -2147483647 -2147483647 -2147483647 -2147483647 -2147483647 -2147483647 -2147483647 -2147483647 -2147483647 -2147483647 -2147483647 -2147483647 -2147483647 -2147483647 -2147483647 -2147483647 -2147483647 -2147483647 -2147483647 -2147483647 -2147483647 -2147483647 -2147483647 -2147483647 -2147483647 -2147483647 -2147483647 -2147483647 -2147483647 -2147483647 -2147483647 -2147483647 -2147483647 -2147483647 -2147483647 -2147483647 -2147483647 -2147483647 -2147483647 -2147483647 -2147483647 -2147483647 -2147483647 -2147483647 -2147483647 -2147483647 -2147483647 -2147483647 -2147483647 -2147483647 -2147483647 -2147483647 -2147483647 -2147483647 -2147483647 -2147483647 -2147483647 -2147483647 -2147483647 -2147483647 -2147483647 -2147483647 -2147483647 -2147483647 -2147483647 -2147483647 -2147483647 -2147483647 -2147483647 -2147483647 -2147483647 -2147483647 -2147483647 -2147483647 -2147483647 -2147483647 -2147483647 -2147483647 -2147483647 -2147483647 -2147483647 -2147483647 -2147483647 -2147483647 -2147483647 -2147483647 -2147483647 -2147483647 -2147483647 -2147483647 -2147483647 -2147483647 -2147483647 -2147483647 -2147483647 -2147483647 -2147483647 -2147483647 -2147483647 -2147483647 -2147483647 -2147483647 -2147483647 -2147483647 -2147483647 -2147483647 -2147483647 -2147483647 -2147483647 -2147483647 -2147483647 -2147483647 -2147483647 -2147483647 -2147483647 -2147483647 -2147483647 -2147483647 -2147483647 -2147483647 -2147483647 -2147483647 -2147483647 -2147483647 -2147483647 -2147483647 -2147483647 -2147483647 -2147483647 -2147483647 -2147483647 -2147483647 -2147483647 -2147483647 -2147483647 -2147483647 -2147483647 -2147483647 -2147483647 -2147483647 -2147483647 -2147483647 -2147483647 -2147483647 -2147483647 -2147483647
73 75 81 80 80 86 89 93 92 95 96 99 102 104 106 108 109 105 106 107 105 -2147483647 -2147483647 -2147483647 -2147483647 -2147483647 -2147483647 -2147483647 -2147483647 98 104 105 99 -2147483647 -2147483647 -2147483647 -2147483647 -2147483647 -2147483647 -2147483647 -2147483647 -2147483647 -2147483647 -2147483647 -2147483647 -2147483647 -2147483647 -2147483647 -2147483647 -2147483647 -2147483647 -2147483647 -2147483647 -2147483647 -2147483647 -2147483647 -2147483647 -2147483647 -2147483647 -2147483647 -2147483647 -2147483647 -2147483647 -2147483647 -2147483647 -2147483647 -2147483647 -2147483647 -2147483647 -2147483647 -2147483647 -2147483647 -2147483647 -2147483647 -2147483647 -2147483647 -2147483647 -2147483647 -2147483647 -2147483647 -2147483647 -2147483647 -2147483647 -2147483647 -2147483647 -2147483647 -2147483647 -2147483647 -2147483647 -2147483647 -2147483647 -2147483647 -2147483647 -2147483647 -2147483647 -2147483647 -2147483647 -2147483647 -2147483647 -2147483647 -2147483647 -2147483647 -2147483647 -2147483647 -2147483647 -2147483647 -2147483647 -2147483647 -2147483647 -2147483647 -2147483647 -2147483647 -2147483647 -2147483647 -2147483647 -2147483647 -2147483647 -2147483647 -2147483647 -2147483647 -2147483647 -2147483647 -2147483647 -2147483647 -2147483647 -2147483647 -2147483647 -2147483647 -2147483647 -2147483647 -2147483647 -2147483647 -2147483647 -2147483647 -2147483647 -2147483647 -2147483647 -2147483647 -2147483647 -2147483647 -2147483647 -2147483647 -2147483647 -2147483647 -2147483647 -2147483647 -2147483647 -2147483647 -2147483647 -2147483647 -2147483647 -2147483647 -2147483647 -2147483647 -2147483647 -2147483647 -2147483647 -2147483647 -2147483647 -2147483647 -2147483647 -2147483647 -2147483647 -2147483647 -2147483647 -2147483647 -2147483647 -2147483647 -2147483647 -2147483647 -2147483647 -2147483647 -2147483647 -2147483647 -2147483647 -2147483647 -2147483647 -2147483647 -2147483647 -2147483647 -2147483647 -2147483647 -2147483647 -2147483647 -2147483647 -2147483647 -2147483647 -2147483647 -2147483647 -2147483647 -2147483647 -2147483647 -2147483647 -2147483647 -2147483647 -2147483647 -2147483647 -2147483647 -2147483647 -2147483647 -2147483647 -2147483647 -2147483647 -2147483647 -2147483647 -2147483647 -2147483647 -2147483647 -2147483647 -2147483647 -2147483647 -2147483647 -2147483647 -2147483647 -2147483647 -2147483647 -2147483647 -2147483647 -2147483647 -2147483647 -2147483647 -2147483647 -2147483647 -2147483647 -2147483647 -2147483647 -2147483647 -2147483647 -2147483647 -2147483647 -2147483647 -2147483647 -2147483647 -2147483647 -2147483647 -2147483647 -2147483647 -2147483647 -2147483647 -2147483647
70 72 75 80 82 83 85 86 88 90 93 96 99 100 -2147483647 -2147483647 -2147483647 -2147483647 101 104 104 -2147483647 -2147483647 -2147483647 -2147483647 -2147483647 -2147483647 -2147483647 -2147483647 -2147483647 -2147483647 -2147483647 -2147483647 -2147483647 -2147483647 -2147483647 -2147483647 -2147483647 -2147483647 -2147483647 -2147483647 -2147483647 -2147483647 -2147483647 -2147483647 -2147483647 -2147483647 -2147483647 -2147483647 -2147483647 -2147483647 -2147483647 -2147483647 -2147483647 -2147483647 -2147483647 -2147483647 -2147483647 -2147483647 -2147483647 -2147483647 -2147483647 -2147483647 -2147483647 -2147483647 -2147483647 -2147483647 -2147483647 -2147483647 -2147483647 -2147483647 -2147483647 -2147483647 -2147483647 -2147483647 -2147483647 -2147483647 -2147483647 -2147483647 -2147483647 -2147483647 -2147483647 -2147483647 -2147483647 -2147483647 -2147483647 -2147483647 -2147483647 -2147483647 -2147483647 -2147483647 -2147483647 -2147483647 -2147483647 -2147483647 -2147483647 -2147483647 -2147483647 -2147483647 -2147483647 -2147483647 -2147483647 -2147483647 -2147483647 -2147483647 -2147483647 -2147483647 -2147483647 -2147483647 -2147483647 -2147483647 -2147483647 -2147483647 -2147483647 -2147483647 -2147483647 -2147483647 -2147483647 -2147483647 -2147483647 -2147483647 -2147483647 -2147483647 -2147483647 -2147483647 -2147483647 -2147483647 -2147483647 -2147483647 -2147483647 -2147483647 -2147483647 -2147483647 -2147483647 -2147483647 -2147483647 -2147483647 -2147483647 -2147483647 -2147483647 -2147483647 -2147483647 -2147483647 -2147483647 -2147483647 -2147483647 -2147483647 -2147483647 -2147483647 -2147483647 -2147483647 -2147483647 -2147483647 -2147483647 -2147483647 -2147483647 -2147483647 -2147483647 -2147483647 -2147483647 -2147483647 -2147483647 -2147483647 -2147483647 -2147483647 -2147483647 -2147483647 -2147483647 -2147483647 -2147483647 -2147483647 -2147483647 -2147483647 -2147483647 -2147483647 -2147483647 -2147483647 -2147483647 -2147483647 -2147483647 -2147483647 -2147483647 -2147483647 -2147483647 -2147483647 -2147483647 -2147483647 -2147483647 -2147483647 -2147483647 -2147483647 -2147483647 -2147483647 -2147483647 -2147483647 -2147483647 -2147483647 -2147483647 -2147483647 -2147483647 -2147483647 -2147483647 -2147483647 -2147483647 -2147483647 -2147483647 -2147483647 -2147483647 -2147483647 -2147483647 -2147483647 -2147483647 -2147483647 -2147483647 -2147483647 -2147483647 -2147483647 -2147483647 -2147483647 -2147483647 -2147483647 -2147483647 -2147483647 -2147483647 -2147483647 -2147483647 -2147483647 -2147483647 -2147483647 -2147483647 -2147483647 -2147483647 -2147483647 -2147483647 -2147483647 -2147483647 -2147483647 -2147483647 -2147483647 -2147483647
72 70 73 76 80 81 81 84 86 89 91 -2147483647 -2147483647 -2147483647 -2147483647 -2147483647 -2147483647 -2147483647 -2147483647 -2147483647 -2147483647 -2147483647 -2147483647 -2147483647 -2147483647 -2147483647 -2147483647 -2147483647 -2147483647 -2147483647 -2147483647 -2147483647 -2147483647 -2147483647 -2147483647 -2147483647 -2147483647 -2147483647 -2147483647 -2147483647 -2147483647 -2147483647 -2147483647 -2147483647 -2147483647 -2147483647 -2147483647 -2147483647 -2147483647 -2147483647 -2147483647 -2147483647 -2147483647 -2147483647 -2147483647 -2147483647 -2147483647 -2147483647 -2147483647 -2147483647 -2147483647 -2147483647 -2147483647 -2147483647 -2147483647 -2147483647 -2147483647 -2147483647 -2147483647 -2147483647 -2147483647 -2147483647 -2147483647 -2147483647 -2147483647 -2147483647 -2147483647 -2147483647 -2147483647 -2147483647 -2147483647 -2147483647 -2147483647 -2147483647 -2147483647 -2147483647 -2147483647 -2147483647 -2147483647 -2147483647 -2147483647 -2147483647 -2147483647 -2147483647 -2147483647 -2147483647 -2147483647 -2147483647 -2147483647 -2147483647 -2147483647 -2147483647 -2147483647 -2147483647 -2147483647 -2147483647 -2147483647 -2147483647 -2147483647 -2147483647 -2147483647 -2147483647 -2147483647 -2147483647 -2147483647 -2147483647 -2147483647 -2147483647 -2147483647 -2147483647 -2147483647 -2147483647 -2147483647 -2147483647 -2147483647 -2147483647 -2147483647 -2147483647 -2147483647 -2147483647 -2147483647 -2147483647 -2147483647 -2147483647 -2147483647 -2147483647 -2147483647 -2147483647 -2147483647 -2147483647 -2147483647 -2147483647 -2147483647 -2147483647 -2147483647 -2147483647 -2147483647 -2147483647 -2147483647 -2147483647 -2147483647 -2147483647 -2147483647 -2147483647 -2147483647 -2147483647 -2147483647 -2147483647 -2147483647 -2147483647 -2147483647 -2147483647 -2147483647 -2147483647 -2147483647 -2147483647 -2147483647 -2147483647 -2147483647 -2147483647 -2147483647 -2147483647 -2147483647 -2147483647 -2147483647 -2147483647 -2147483647 -2147483647 -2147483647 -2147483647 -2147483647 -2147483647 -2147483647 -2147483647 -2147483647 -2147483647 -2147483647 -2147483647 -2147483647 -2147483647 -2147483647 -2147483647 -2147483647 -2147483647 -2147483647 -2147483647 -2147483647 -2147483647 -2147483647 -2147483647 -2147483647 -2147483647 -2147483647 -2147483647 -2147483647 -2147483647 -2147483647 -2147483647 -2147483647 -2147483647 -2147483647 -2147483647 -2147483647 -2147483647 -2147483647 -2147483647 -2147483647 -2147483647 -2147483647 -2147483647 -2147483647 -2147483647 -2147483647 -2147483647 -2147483647 -2147483647 -2147483647 -2147483647 -2147483647 -2147483647 -2147483647 -2147483647 -2147483647 -2147483647 -2147483647 -2147483647 -2147483647 -2147483647 -2147483647 -2147483647
74 68 71 73 76 78 80 83 86 87 -2147483647 -2147483647 -2147483647 -2147483647 -2147483647 -2147483647 -2147483647 -2147483647 -2147483647 -2147483647 -2147483647 -2147483647 -2147483647 -2147483647 -2147483647 -2147483647 -2147483647 -2147483647 -2147483647 -2147483647 -2147483647 -2147483647 -2147483647 -2147483647 -2147483647 -2147483647 -2147483647 -2147483647 -2147483647 -2147483647 -2147483647 -2147483647 -2147483647 -2147483647 -2147483647 -2147483647 -2147483647 -2147483647 -2147483647 -2147483647 -2147483647 -2147483647 -2147483647 -2147483647 -2147483647 -2147483647 -2147483647 -2147483647 -2147483647 -2147483647 -2147483647 -2147483647 -2147483647 -2147483647 -2147483647 -2147483647 -2147483647 -2147483647 -2147483647 -2147483647 -2147483647 -2147483647 -2147483647 -2147483647 -2147483647 -2147483647 -2147483647 -2147483647 -2147483647 -2147483647 -2147483647 -2147483647 -2147483647 -2147483647 -2147483647 -2147483647 -2147483647 -2147483647 -2147483647 -2147483647 -2147483647 -2147483647 -2147483647 -2147483647 -2147483647 -2147483647 -2147483647 -2147483647 -2147483647 -2147483647 -2147483647 -2147483647 -2147483647 -2147483647 -2147483647 -2147483647 -2147483647 -2147483647 -2147483647 -2147483647 -2147483647 -2147483647 -2147483647 -2147483647 -2147483647 -2147483647 -2147483647 -2147483647 -2147483647 -2147483647 -2147483647 -2147483647 -2147483647 -2147483647 -2147483647 -2147483647 -2147483647 -2147483647 -2147483647 -2147483647 -2147483647 -2147483647 -2147483647 -2147483647 -2147483647 -2147483647 -2147483647 -2147483647 -2147483647 -2147483647 -2147483647 -2147483647 -2147483647 -2147483647 -2147483647 -2147483647 -2147483647 -2147483647 -2147483647 -2147483647 -2147483647 -2147483647 -2147483647 -2147483647 -2147483647 -2147483647 -2147483647 -2147483647 -2147483647 -2147483647 -2147483647 -2147483647 -2147483647 -2147483647 -2147483647 -2147483647 -2147483647 -2147483647 -2147483647 -2147483647 -2147483647 -2147483647 -2147483647 -2147483647 -2147483647 -2147483647 -2147483647 -2147483647 -2147483647 -2147483647 -2147483647 -2147483647 -2147483647 -2147483647 -2147483647 -2147483647 -2147483647 -2147483647 -2147483647 -2147483647 -2147483647 -2147483647 -2147483647 -2147483647 -2147483647 -2147483647 -2147483647 -2147483647 -2147483647 -2147483647 -2147483647 -2147483647 -2147483647 -2147483647 -2147483647 -2147483647 -2147483647 -2147483647 -2147483647 -2147483647 -2147483647 -2147483647 -2147483647 -2147483647 -2147483647 -2147483647 -2147483647 -2147483647 -2147483647 -2147483647 -2147483647 -2147483647 -2147483647 -2147483647 -2147483647 -2147483647 -2147483647 -2147483647 -2147483647 -2147483647 -2147483647 -2147483647 -2147483647 -2147483647 -2147483647 -2147483647 -2147483647 -2147483647 -2147483647 -2147483647
66 68 69 72 74 76 79 81 84 -2147483647 -2147483647 -2147483647 -2147483647 -2147483647 -2147483647 -2147483647 -2147483647 -2147483647 -2147483647 -2147483647 -2147483647 -2147483647 -2147483647 -2147483647 -2147483647 -2147483647 -2147483647 -2147483647 -2147483647 -2147483647 -2147483647 -2147483647 -2147483647 -2147483647 -2147483647 -2147483647 -2147483647 -2147483647 -2147483647 -2147483647 -2147483647 -2147483647 -2147483647 -2147483647 -2147483647 -2147483647 -2147483647 -2147483647 -2147483647 -2147483647 -2147483647 -2147483647 -2147483647 -2147483647 -2147483647 -2147483647 -2147483647 -2147483647 -2147483647 -2147483647 -2147483647 -2147483647 -2147483647 -2147483647 -2147483647 -2147483647 -2147483647 -2147483647 -2147483647 -2147483647 -2147483647 -2147483647 -2147483647 -2147483647 -2147483647 -2147483647 -2147483647 -2147483647 -2147483647 -2147483647 -2147483647 -2147483647 -2147483647 -2147483647 -2147483647 -2147483647 -2147483647 -2147483647 -2147483647 -2147483647 -2147483647 -2147483647 -2147483647 -2147483647 -2147483647 -2147483647 -2147483647 -2147483647 -2147483647 -2147483647 -2147483647 -2147483647 -2147483647 -2147483647 -2147483647 -2147483647 -2147483647 -2147483647 -2147483647 -2147483647 -2147483647 -2147483647 -2147483647 -2147483647 -2147483647 -2147483647 -2147483647 -2147483647 -2147483647 -2147483647 -2147483647 -2147483647 -2147483647 -2147483647 -2147483647 -2147483647 -2147483647 -2147483647 -2147483647 -2147483647 -2147483647 -2147483647 -2147483647 -2147483647 -2147483647 -2147483647 -2147483647 -2147483647 -2147483647 -2147483647 -2147483647 -2147483647 -2147483647 -2147483647 -2147483647 -2147483647 -2147483647 -2147483647 -2147483647 -2147483647 -2147483647 -2147483647 -2147483647 -2147483647 -2147483647 -2147483647 -2147483647 -2147483647 -2147483647 -2147483647 -2147483647 -2147483647 -2147483647 -2147483647 -2147483647 -2147483647 -2147483647 -2147483647 -2147483647 -2147483647 -2147483647 -2147483647 -2147483647 -2147483647 -2147483647 -2147483647 -2147483647 -2147483647 -2147483647 -2147483647 -2147483647 -2147483647 -2147483647 -2147483647 -2147483647 -2147483647 -2147483647 -2147483647 -2147483647 -2147483647 -2147483647 -2147483647 -2147483647 -2147483647 -2147483647 -2147483647 -2147483647 -2147483647 -2147483647 -2147483647 -2147483647 -2147483647 -2147483647 -2147483647 -2147483647 -2147483647 -2147483647 -2147483647 -2147483647 -2147483647 -2147483647 -2147483647 -2147483647 -2147483647 -2147483647 -2147483647 -2147483647 -2147483647 -2147483647 -2147483647 -2147483647 -2147483647 -2147483647 -2147483647 -2147483647 -2147483647 -2147483647 -2147483647 -2147483647 -2147483647 -2147483647 -2147483647 -2147483647 -2147483647 -2147483647 -2147483647 -2147483647 -2147483647 -2147483647 -2147483647
66 66 69 71 74 76 78 -2147483647 -2147483647 -2147483647 -2147483647 -2147483647 -2147483647 -2147483647 -2147483647 -2147483647 -2147483647 -2147483647 -2147483647 -2147483647 -2147483647 -2147483647 -2147483647 -2147483647 -2147483647 -2147483647 -2147483647 -2147483647 -2147483647 -2147483647 -2147483647 -2147483647 -2147483647 -2147483647 -2147483647 -2147483647 -2147483647 -2147483647 -2147483647 -2147483647 -2147483647 -2147483647 -2147483647 -2147483647 -2147483647 -2147483647 -2147483647 -2147483647 -2147483647 -2147483647 -2147483647 -2147483647 -2147483647 -2147483647 -2147483647 -2147483647 -2147483647 -2147483647 -2147483647 -2147483647 -2147483647 -2147483647 -2147483647 -2147483647 -2147483647 -2147483647 -2147483647 -2147483647 -2147483647 -2147483647 -2147483647 -2147483647 -2147483647 -2147483647 -2147483647 -2147483647 -2147483647 -2147483647 -2147483647 -2147483647 -2147483647 -2147483647 -2147483647 -2147483647 -2147483647 -2147483647 -2147483647 -2147483647 -2147483647 -2147483647 -2147483647 -2147483647 -2147483647 -2147483647 -2147483647 -2147483647 -2147483647 -2147483647 -2147483647 -2147483647 -2147483647 -2147483647 -2147483647 -2147483647 -2147483647 -2147483647 -2147483647 -2147483647 -2147483647 -2147483647 -2147483647 -2147483647 -2147483647 -2147483647 -2147483647 -2147483647 -2147483647 -2147483647 -2147483647 -2147483647 -2147483647 -2147483647 -2147483647 -2147483647 -2147483647 -2147483647 -2147483647 -2147483647 -2147483647 -2147483647 -2147483647 -2147483647 -2147483647 -2147483647 -2147483647 -2147483647 -2147483647 -2147483647 -2147483647 -2147483647 -2147483647 -2147483647 -2147483647 -2147483647 -2147483647 -2147483647 -2147483647 -2147483647 -2147483647 -2147483647 -2147483647 -2147483647 -2147483647 -2147483647 -2147483647 -2147483647 -2147483647 -2147483647 -2147483647 -2147483647 -2147483647 -2147483647 -2147483647 -2147483647 -2147483647 -2147483647 -2147483647 -2147483647 -2147483647 -2147483647 -2147483647 -2147483647 -2147483647 -2147483647 -2147483647 -2147483647 -2147483647 -2147483647 -2147483647 -2147483647 -2147483647 -2147483647 -2147483647 -2147483647 -2147483647 -2147483647 -2147483647 -2147483647 -2147483647 -2147483647 -2147483647 -2147483647 -2147483647 -2147483647 -2147483647 -2147483647 -2147483647 -2147483647 -2147483647 -2147483647 -2147483647 -2147483647 -2147483647 -2147483647 -2147483647 -2147483647 -2147483647 -2147483647 -2147483647 -2147483647 -2147483647 -2147483647 -2147483647 -2147483647 -2147483647 -2147483647 -2147483647 -2147483647 -2147483647 -2147483647 -2147483647 -2147483647 -2147483647 -2147483647 -2147483647 -2147483647 -2147483647 -2147483647 -2147483647 -2147483647 -2147483647 -2147483647 -2147483647 -2147483647 -2147483647 -2147483647 -2147483647 -2147483647 -2147483647 -2147483647
64 67 69 70 74 75 -2147483647 -2147483647 -2147483647 -2147483647 -2147483647 -2147483647 -2147483647 -2147483647 -2147483647 -2147483647 -2147483647 -2147483647 -2147483647 -2147483647 -2147483647 -2147483647 -2147483647 -2147483647 -2147483647 -2147483647 -2147483647 -2147483647 -2147483647 -2147483647 -2147483647 -2147483647 -2147483647 -2147483647 -2147483647 -2147483647 -2147483647 -2147483647 -2147483647 -2147483647 -2147483647 -2147483647 -2147483647 -2147483647 -2147483647 -2147483647 -2147483647 -2147483647 -2147483647 -2147483647 -2147483647 -2147483647 -2147483647 -2147483647 -2147483647 -2147483647 -2147483647 -2147483647 -2147483647 -2147483647 -2147483647 -2147483647 -2147483647 -2147483647 -2147483647 -2147483647 -2147483647 -2147483647 -2147483647 -2147483647 -2147483647 -2147483647 -2147483647 -2147483647 -2147483647 -2147483647 -2147483647 -2147483647 -2147483647 -2147483647 -2147483647 -2147483647 -2147483647 -2147483647 -2147483647 -2147483647 -2147483647 -2147483647 -2147483647 -2147483647 -2147483647 -2147483647 -2147483647 -2147483647 -2147483647 -2147483647 -2147483647 -2147483647 -2147483647 -2147483647 -2147483647 -2147483647 -2147483647 -2147483647 -2147483647 -2147483647 -2147483647 -2147483647 -2147483647 -2147483647 -2147483647 -2147483647 -2147483647 -2147483647 -2147483647 -2147483647 -2147483647 -2147483647 -2147483647 -2147483647 -2147483647 -2147483647 -2147483647 -2147483647 -2147483647 -2147483647 -2147483647 -2147483647 -2147483647 -2147483647 -2147483647 -2147483647 -2147483647 -2147483647 -2147483647 -2147483647 -2147483647 -2147483647 -2147483647 -2147483647 -2147483647 -2147483647 -2147483647 -2147483647 -2147483647 -2147483647 -2147483647 -2147483647 -2147483647 -2147483647 -2147483647 -2147483647 -2147483647 -2147483647 -2147483647 -2147483647 -2147483647 -2147483647 -2147483647 -2147483647 -2147483647 -2147483647 -2147483647 -2147483647 -2147483647 -2147483647 -2147483647 -2147483647 -2147483647 -2147483647 -2147483647 -2147483647 -2147483647 -2147483647 -2147483647 -2147483647 -2147483647 -2147483647 -2147483647 -2147483647 -2147483647 -2147483647 -2147483647 -2147483647 -2147483647 -2147483647 -2147483647 -2147483647 -2147483647 -2147483647 -2147483647 -2147483647 -2147483647 -2147483647 -2147483647 -2147483647 -2147483647 -2147483647 -2147483647 -2147483647 -2147483647 -2147483647 -2147483647 -2147483647 -2147483647 -2147483647 -2147483647 -2147483647 -2147483647 -2147483647 -2147483647 -2147483647 -2147483647 -2147483647 -2147483647 -2147483647 -2147483647 -2147483647 -2147483647 -2147483647 -2147483647 -2147483647 -2147483647 -2147483647 -2147483647 -2147483647 -2147483647 -2147483647 -2147483647 -2147483647 -2147483647 -2147483647 -2147483647 -2147483647 -2147483647 -2147483647 -2147483647 -2147483647 -2147483647 -2147483647
65 67 68 69 -2147483647 -2147483647 -2147483647 -2147483647 -2147483647 -2147483647 -2147483647 -2147483647 -2147483647 -2147483647 -2147483647 -2147483647 -2147483647 -2147483647 -2147483647 -2147483647 -2147483647 -2147483647 -2147483647 -2147483647 -2147483647 -2147483647 -2147483647 -2147483647 -2147483647 -2147483647 -2147483647 -2147483647 -2147483647 -2147483647 -2147483647 -2147483647 -2147483647 -2147483647 -2147483647 -2147483647 -2147483647 -2147483647 -2147483647 -2147483647 -2147483647 -2147483647 -2147483647 -2147483647 -2147483647 -2147483647 -2147483647 -2147483647 -2147483647 -2147483647 -2147483647 -2147483647 -2147483647 -2147483647 -2147483647 -2147483647 -2147483647 -2147483647 -2147483647 -2147483647 -2147483647 -2147483647 -2147483647 -2147483647 -2147483647 -2147483647 -2147483647 -2147483647 -2147483647 -2147483647 -2147483647 -2147483647 -2147483647 -2147483647 -2147483647 -2147483647 -2147483647 -2147483647 -2147483647 -2147483647 -2147483647 -2147483647 -2147483647 -2147483647 -2147483647 -2147483647 -2147483647 -2147483647 -2147483647 -2147483647 -2147483647 -2147483647 -2147483647 -2147483647 -2147483647 -2147483647 -2147483647 -2147483647 -2147483647 -2147483647 -2147483647 -2147483647 -2147483647 -2147483647 -2147483647 -2147483647 -2147483647 -2147483647 -2147483647 -2147483647 -2147483647 -2147483647 -2147483647 -2147483647 -2147483647 -2147483647 -2147483647 -2147483647 -2147483647 -2147483647 -2147483647 -2147483647 -2147483647 -2147483647 -2147483647 -2147483647 -2147483647 -2147483647 -2147483647 -2147483647 -2147483647 -2147483647 -2147483647 -2147483647 -2147483647 -2147483647 -2147483647 -2147483647 -2147483647 -2147483647 -2147483647 -2147483647 -2147483647 -2147483647 -2147483647 -2147483647 -2147483647 -2147483647 -2147483647 -2147483647 -2147483647 -2147483647 -2147483647 -2147483647 -2147483647 -2147483647 -2147483647 -2147483647 -2147483647 -2147483647 -2147483647 -2147483647 -2147483647 -2147483647 -2147483647 -2147483647 -2147483647 -2147483647 -2147483647 -2147483647 -2147483647 -2147483647 -2147483647 -2147483647 -2147483647 -2147483647 -2147483647 -2147483647 -2147483647 -2147483647 -2147483647 -2147483647 -2147483647 -2147483647 -2147483647 -2147483647 -2147483647 -2147483647 -2147483647 -2147483647 -2147483647 -2147483647 -2147483647 -2147483647 -2147483647 -2147483647 -2147483647 -2147483647 -2147483647 -2147483647 -2147483647 -2147483647 -2147483647 -2147483647 -2147483647 -2147483647 -2147483647 -2147483647 -2147483647 -2147483647 -2147483647 -2147483647 -2147483647 -2147483647 -2147483647 -2147483647 -2147483647 -2147483647 -2147483647 -2147483647 -2147483647 -2147483647 -2147483647 -2147483647 -2147483647 -2147483647 -2147483647 -2147483647 -2147483647 -2147483647 -2147483647 -2147483647 -2147483647 -2147483647 -2147483647 -2147483647
64 65 -2147483647 -2147483647 -2147483647 -2147483647 -2147483647 -2147483647 -2147483647 -2147483647 -2147483647 -2147483647 -2147483647 -2147483647 -2147483647 -2147483647 -2147483647 -2147483647 -2147483647 -2147483647 -2147483647 -2147483647 -2147483647 -2147483647 -2147483647 -2147483647 -2147483647 -2147483647 -2147483647 -2147483647 -2147483647 -2147483647 -2147483647 -2147483647 -2147483647 -2147483647 -2147483647 -2147483647 -2147483647 -2147483647 -2147483647 -2147483647 -2147483647 -2147483647 -2147483647 -2147483647 -2147483647 -2147483647 -2147483647 -2147483647 -2147483647 -2147483647 -2147483647 -2147483647 -2147483647 -2147483647 -2147483647 -2147483647 -2147483647 -2147483647 -2147483647 -2147483647 -2147483647 -2147483647 -2147483647 -2147483647 -2147483647 -2147483647 -2147483647 -2147483647 -2147483647 -2147483647 -2147483647 -2147483647 -2147483647 -2147483647 -2147483647 -2147483647 -2147483647 -2147483647 -2147483647 -2147483647 -2147483647 -2147483647 -2147483647 -2147483647 -2147483647 -2147483647 -2147483647 -2147483647 -2147483647 -2147483647 -2147483647 -2147483647 -2147483647 -2147483647 -2147483647 -2147483647 -2147483647 -2147483647 -2147483647 -2147483647 -2147483647 -2147483647 -2147483647 -2147483647 -2147483647 -2147483647 -2147483647 -2147483647 -2147483647 -2147483647 -2147483647 -2147483647 -2147483647 -2147483647 -2147483647 -2147483647 -2147483647 -2147483647 -2147483647 -2147483647 -2147483647 -2147483647 -2147483647 -2147483647 -2147483647 -2147483647 -2147483647 -2147483647 -2147483647 -2147483647 -2147483647 -2147483647 -2147483647 -2147483647 -2147483647 -2147483647 -2147483647 -2147483647 -2147483647 -2147483647 -2147483647 -2147483647 -2147483647 -2147483647 -2147483647 -2147483647 -2147483647 -2147483647 -2147483647 -2147483647 -2147483647 -2147483647 -2147483647 -2147483647 -2147483647 -2147483647 -2147483647 -2147483647 -2147483647 -2147483647 -2147483647 -2147483647 -2147483647 -2147483647 -2147483647 -2147483647 -2147483647 -2147483647 -2147483647 -2147483647 -2147483647 -2147483647 -2147483647 -2147483647 -2147483647 -2147483647 -2147483647 -2147483647 -2147483647 -2147483647 -2147483647 -2147483647 -2147483647 -2147483647 -2147483647 -2147483647 -2147483647 -2147483647 -2147483647 -2147483647 -2147483647 -2147483647 -2147483647 -2147483647 -2147483647 -2147483647 -2147483647 -2147483647 -2147483647 -2147483647 -2147483647 -2147483647 -2147483647 -2147483647 -2147483647 -2147483647 -2147483647 -2147483647 -2147483647 -2147483647 -2147483647 -2147483647 -2147483647 -2147483647 -2147483647 -2147483647 -2147483647 -2147483647 -2147483647 -2147483647 -2147483647 -2147483647 -2147483647 -2147483647 -2147483647 -2147483647 -2147483647 -2147483647 -2147483647 -2147483647 -2147483647 -2147483647 -2147483647 -2147483647 -2147483647 -2147483647 -2147483647 -2147483647
64 64 -2147483647 -2147483647 -2147483647 -2147483647 -2147483647 -2147483647 -2147483647 -2147483647 -2147483647 -2147483647 -2147483647 -2147483647 -2147483647 -2147483647 -2147483647 -2147483647 -2147483647 -2147483647 -2147483647 -2147483647 -2147483647 -2147483647 -2147483647 -2147483647 -2147483647 -2147483647 -2147483647 -2147483647 -2147483647 -2147483647 -2147483647 -2147483647 -2147483647 -2147483647 -2147483647 -2147483647 -2147483647 -2147483647 -2147483647 -2147483647 -2147483647 -2147483647 -2147483647 -2147483647 -2147483647 -2147483647 -2147483647 -2147483647 -2147483647 -2147483647 -2147483647 -2147483647 -2147483647 -2147483647 -2147483647 -2147483647 -2147483647 -2147483647 -2147483647 -2147483647 -2147483647 -2147483647 -2147483647 -2147483647 -2147483647 -2147483647 -2147483647 -2147483647 -2147483647 -2147483647 -2147483647 -2147483647 -2147483647 -2147483647 -2147483647 -2147483647 -2147483647 -2147483647 -2147483647 -2147483647 -2147483647 -2147483647 -2147483647 -2147483647 -2147483647 -2147483647 -2147483647 -2147483647 -2147483647 -2147483647 -2147483647 -2147483647 -2147483647 -2147483647 -2147483647 -2147483647 -2147483647 -2147483647 -2147483647 -2147483647 -2147483647 -2147483647 -2147483647 -2147483647 -2147483647 -2147483647 -2147483647 -2147483647 -2147483647 -2147483647 -2147483647 -2147483647 -2147483647 -2147483647 -2147483647 -2147483647 -2147483647 -2147483647 -2147483647 -2147483647 -2147483647 -2147483647 -2147483647 -2147483647 -2147483647 -2147483647 -2147483647 -2147483647 -2147483647 -2147483647 -2147483647 -2147483647 -2147483647 -2147483647 -2147483647 -2147483647 -2147483647 -2147483647 -2147483647 -2147483647 -2147483647 -2147483647 -2147483647 -2147483647 -2147483647 -2147483647 -2147483647 -2147483647 -2147483647 -2147483647 -2147483647 -2147483647 -2147483647 -2147483647 -2147483647 -2147483647 -2147483647 -2147483647 -2147483647 -2147483647 -2147483647 -2147483647 -2147483647 -2147483647 -2147483647 -2147483647 -2147483647 -2147483647 -2147483647 -2147483647 -2147483647 -2147483647 -2147483647 -2147483647 -2147483647 -2147483647 -2147483647 -2147483647 -2147483647 -2147483647 -2147483647 -2147483647 -2147483647 -2147483647 -2147483647 -2147483647 -2147483647 -2147483647 -2147483647 -2147483647 -2147483647 -2147483647 -2147483647 -2147483647 -2147483647 -2147483647 -2147483647 -2147483647 -2147483647 -2147483647 -2147483647 -2147483647 -2147483647 -2147483647 -2147483647 -2147483647 -2147483647 -2147483647 -2147483647 -2147483647 -2147483647 -2147483647 -2147483647 -2147483647 -2147483647 -2147483647 -2147483647 -2147483647 -2147483647 -2147483647 -2147483647 -2147483647 -2147483647 -2147483647 -2147483647 -2147483647 -2147483647 -2147483647 -2147483647 -2147483647 -2147483647 -2147483647 -2147483647 -2147483647 -2147483647 -2147483647 -2147483647 -2147483647
63 -2147483647 -2147483647 -2147483647 -2147483647 -2147483647 -2147483647 -2147483647 -2147483647 -2147483647 -2147483647 -2147483647 -2147483647 -2147483647 -2147483647 -2147483647 -2147483647 -2147483647 -2147483647 -2147483647 -2147483647 -2147483647 -2147483647 -2147483647 -2147483647 -2147483647 -2147483647 -2147483647 -2147483647 -2147483647 -2147483647 -2147483647 -2147483647 -2147483647 -2147483647 -2147483647 -2147483647 -2147483647 -2147483647 -2147483647 -2147483647 -2147483647 -2147483647 -2147483647 -2147483647 -2147483647 -2147483647 -2147483647 -2147483647 -2147483647 -2147483647 -2147483647 -2147483647 -2147483647 -2147483647 -2147483647 -2147483647 -2147483647 -2147483647 -2147483647 -2147483647 -2147483647 -2147483647 -2147483647 -2147483647 -2147483647 -2147483647 -2147483647 -2147483647 -2147483647 -2147483647 -2147483647 -2147483647 -2147483647 -2147483647 -2147483647 -2147483647 -2147483647 -2147483647 -2147483647 -2147483647 -2147483647 -2147483647 -2147483647 -2147483647 -2147483647 -2147483647 -2147483647 -2147483647 -2147483647 -2147483647 -2147483647 -2147483647 -2147483647 -2147483647 -2147483647 -2147483647 -2147483647 -2147483647 -2147483647 -2147483647 -2147483647 -2147483647 -2147483647 -2147483647 -2147483647 -2147483647 -2147483647 -2147483647 -2147483647 -2147483647 -2147483647 -2147483647 -2147483647 -2147483647 -2147483647 -2147483647 -2147483647 -2147483647 -2147483647 -2147483647 -2147483647 -2147483647 -2147483647 -2147483647 -2147483647 -2147483647 -2147483647 -2147483647 -2147483647 -2147483647 -2147483647 -2147483647 -2147483647 -2147483647 -2147483647 -2147483647 -2147483647 -2147483647 -2147483647 -2147483647 -2147483647 -2147483647 -2147483647 -2147483647 -2147483647 -2147483647 -2147483647 -2147483647 -2147483647 -2147483647 -2147483647 -2147483647 -2147483647 -2147483647 -2147483647 -2147483647 -2147483647 -2147483647 -2147483647 -2147483647 -2147483647 -2147483647 -2147483647 -2147483647 -2147483647 -2147483647 -2147483647 -2147483647 -2147483647 -2147483647 -2147483647 -2147483647 -2147483647 -2147483647 -2147483647 -2147483647 -2147483647 -2147483647 -2147483647 -2147483647 -2147483647 -2147483647 -2147483647 -2147483647 -2147483647 -2147483647 -2147483647 -2147483647 -2147483647 -2147483647 -2147483647 -2147483647 -2147483647 -2147483647 -2147483647 -2147483647 -2147483647 -2147483647 -2147483647 -2147483647 -2147483647 -2147483647 -2147483647 -2147483647 -2147483647 -2147483647 -2147483647 -2147483647 -2147483647 -2147483647 -2147483647 -2147483647 -2147483647 -2147483647 -2147483647 -2147483647 -2147483647 -2147483647 -2147483647 -2147483647 -2147483647 -2147483647 -2147483647 -2147483647 -2147483647 -2147483647 -2147483647 -2147483647 -2147483647 -2147483647 -2147483647 -2147483647 -2147483647 -2147483647 -2147483647 -2147483647 -2147483647 -2147483647 -2147483647
-2147483647 -2147483647 -2147483647 -2147483647 -2147483647 -2147483647 -2147483647 -2147483647 -2147483647 -2147483647 -2147483647 -2147483647 -2147483647 -2147483647 -2147483647 -2147483647 -2147483647 -2147483647 -2147483647 -2147483647 -2147483647 -2147483647 -2147483647 -2147483647 -2147483647 -2147483647 -2147483647 -2147483647 -2147483647 -2147483647 -2147483647 -2147483647 -2147483647 -2147483647 -2147483647 -2147483647 -2147483647 -2147483647 -2147483647 -2147483647 -2147483647 -2147483647 -2147483647 -2147483647 -2147483647 -2147483647 -2147483647 -2147483647 -2147483647 -2147483647 -2147483647 -2147483647 -2147483647 -2147483647 -2147483647 -2147483647 -2147483647 -2147483647 -2147483647 -2147483647 -2147483647 -2147483647 -2147483647 -2147483647 -2147483647 -2147483647 -2147483647 -2147483647 -2147483647 -2147483647 -2147483647 -2147483647 -2147483647 -2147483647 -2147483647 -2147483647 -2147483647 -2147483647 -2147483647 -2147483647 -2147483647 -2147483647 -2147483647 -2147483647 -2147483647 -2147483647 -2147483647 -2147483647 -2147483647 -2147483647 -2147483647 -2147483647 -2147483647 -2147483647 -2147483647 -2147483647 -2147483647 -2147483647 -2147483647 -2147483647 -2147483647 -2147483647 -2147483647 -2147483647 -2147483647 -2147483647 -2147483647 -2147483647 -2147483647 -2147483647 -2147483647 -2147483647 -2147483647 -2147483647 -2147483647 -2147483647 -2147483647 -2147483647 -2147483647 -2147483647 -2147483647 -2147483647 -2147483647 -2147483647 -2147483647 -2147483647 -2147483647 -2147483647 -2147483647 -2147483647 -2147483647 -2147483647 -2147483647 -2147483647 -2147483647 -2147483647 -2147483647 -2147483647 -2147483647 -2147483647 -2147483647 -2147483647 -2147483647 -2147483647 -2147483647 -2147483647 -2147483647 -2147483647 -2147483647 -2147483647 -2147483647 -2147483647 -2147483647 -2147483647 -2147483647 -2147483647 -2147483647 -2147483647 -2147483647 -2147483647 -2147483647 -2147483647 -2147483647 -2147483647 -2147483647 -2147483647 -2147483647 -2147483647 -2147483647 -2147483647 -2147483647 -2147483647 -2147483647 -2147483647 -2147483647 -2147483647 -2147483647 -2147483647 -2147483647 -2147483647 -2147483647 -2147483647 -2147483647 -2147483647 -2147483647 -2147483647 -2147483647 -2147483647 -2147483647 -2147483647 -2147483647 -2147483647 -2147483647 -2147483647 -2147483647 -2147483647 -2147483647 -2147483647 -2147483647 -2147483647 -2147483647 -2147483647 -2147483647 -2147483647 -2147483647 -2147483647 -2147483647 -2147483647 -2147483647 -2147483647 -2147483647 -2147483647 -2147483647 -2147483647 -2147483647 -2147483647 -2147483647 -2147483647 -2147483647 -2147483647 -2147483647 -2147483647 -2147483647 -2147483647 -2147483647 -2147483647 -2147483647 -2147483647 -2147483647 -2147483647 -2147483647 -2147483647 -2147483647 -2147483647 -2147483647 -2147483647 -2147483647 -2147483647 -2147483647 -2147483647
-2147483647 -2147483647 -2147483647 -2147483647 -2147483647 -2147483647 -2147483647 -2147483647 -2147483647 -2147483647 -2147483647 -2147483647 -2147483647 -2147483647 -2147483647 -2147483647 -2147483647 -2147483647 -2147483647 -2147483647 -2147483647 -2147483647 -2147483647 -2147483647 -2147483647 -2147483647 -2147483647 -2147483647 -2147483647 -2147483647 -2147483647 -2147483647 -2147483647 -2147483647 -2147483647 -2147483647 -2147483647 -2147483647 -2147483647 -2147483647 -2147483647 -2147483647 -2147483647 -2147483647 -2147483647 -2147483647 -2147483647 -2147483647 -2147483647 -2147483647 -2147483647 -2147483647 -2147483647 -2147483647 -2147483647 -2147483647 -2147483647 -2147483647 -2147483647 -2147483647 -2147483647 -2147483647 -2147483647 -2147483647 -2147483647 -2147483647 -2147483647 -2147483647 -2147483647 -2147483647 -2147483647 -2147483647 -2147483647 -2147483647 -2147483647 -2147483647 -2147483647 -2147483647 -2147483647 -2147483647 -2147483647 -2147483647 -2147483647 -2147483647 -2147483647 -2147483647 -2147483647 -2147483647 -2147483647 -2147483647 -2147483647 -2147483647 -2147483647 -2147483647 -2147483647 -2147483647 -2147483647 -2147483647 -2147483647 -2147483647 -2147483647 -2147483647 -2147483647 -2147483647 -2147483647 -2147483647 -2147483647 -2147483647 -2147483647 -2147483647 -2147483647 -2147483647 -2147483647 -2147483647 -2147483647 -2147483647 -2147483647 -2147483647 -2147483647 -2147483647 -2147483647 -2147483647 -2147483647 -2147483647 -2147483647 -2147483647 -2147483647 -2147483647 -2147483647 -2147483647 -2147483647 -2147483647 -2147483647 -2147483647 -2147483647 -2147483647 -2147483647 -2147483647 -2147483647 -2147483647 -2147483647 -2147483647 -2147483647 -2147483647 -2147483647 -2147483647 -2147483647 -2147483647 -2147483647 -2147483647 -2147483647 -2147483647 -2147483647 -2147483647 -2147483647 -2147483647 -2147483647 -2147483647 -2147483647 -2147483647 -2147483647 -2147483647 -2147483647 -2147483647 -2147483647 -2147483647 -2147483647 -2147483647 -2147483647 -2147483647 -2147483647 -2147483647 -2147483647 -2147483647 -2147483647 -2147483647 -2147483647 -2147483647 -2147483647 -2147483647 -2147483647 -2147483647 -2147483647 -2147483647 -2147483647 -2147483647 -2147483647 -2147483647 -2147483647 -2147483647 -2147483647 -2147483647 -2147483647 -2147483647 -2147483647 -2147483647 -2147483647 -2147483647 -2147483647 -2147483647 -2147483647 -2147483647 -2147483647 -2147483647 -2147483647 -2147483647 -2147483647 -2147483647 -2147483647 -2147483647 -2147483647 -2147483647 -2147483647 -2147483647 -2147483647 -2147483647 -2147483647 -2147483647 -2147483647 -2147483647 -2147483647 -2147483647 -2147483647 -2147483647 -2147483647 -2147483647 -2147483647 -2147483647 -2147483647 -2147483647 -2147483647 -2147483647 -2147483647 -2147483647 -2147483647 -2147483647 -2147483647 -2147483647 -2147483647 -2147483647
-2147483647 -2147483647 -2147483647 -2147483647 -2147483647 -2147483647 -2147483647 -2147483647 -2147483647 -2147483647 -2147483647 -2147483647 -2147483647 -2147483647 -2147483647 -2147483647 -2147483647 -2147483647 -2147483647 -2147483647 -2147483647 -2147483647 -2147483647 -2147483647 -2147483647 -2147483647 -2147483647 -2147483647 -2147483647 -2147483647 -2147483647 -2147483647 -2147483647 -2147483647 -2147483647 -2147483647 -2147483647 -2147483647 -2147483647 -2147483647 -2147483647 -2147483647 -2147483647 -2147483647 -2147483647 -2147483647 -2147483647 -2147483647 -2147483647 -2147483647 -2147483647 -2147483647 -2147483647 -2147483647 -2147483647 -2147483647 -2147483647 -2147483647 -2147483647 -2147483647 -2147483647 -2147483647 -2147483647 -2147483647 -2147483647 -2147483647 -2147483647 -2147483647 -2147483647 -2147483647 -2147483647 -2147483647 -2147483647 -2147483647 -2147483647 -2147483647 -2147483647 -2147483647 -2147483647 -2147483647 -2147483647 -2147483647 -2147483647 -2147483647 -2147483647 -2147483647 -2147483647 -2147483647 -2147483647 -2147483647 -2147483647 -2147483647 -2147483647 -2147483647 -2147483647 -2147483647 -2147483647 -2147483647 -2147483647 -2147483647 -2147483647 -2147483647 -2147483647 -2147483647 -2147483647 -2147483647 -2147483647 -2147483647 -2147483647 -2147483647 -2147483647 -2147483647 -2147483647 -2147483647 -2147483647 -2147483647 -2147483647 -2147483647 -2147483647 -2147483647 -2147483647 -2147483647 -2147483647 -2147483647 -2147483647 -2147483647 -2147483647 -2147483647 -2147483647 -2147483647 -2147483647 -2147483647 -2147483647 -2147483647 -2147483647 -2147483647 -2147483647 -2147483647 -2147483647 -2147483647 -2147483647 -2147483647 -2147483647 -2147483647 -2147483647 -2147483647 -2147483647 -2147483647 -2147483647 -2147483647 -2147483647 -2147483647 -2147483647 -2147483647 -2147483647 -2147483647 -2147483647 -2147483647 -2147483647 -2147483647 -2147483647 -2147483647 -2147483647 -2147483647 -2147483647 -2147483647 -2147483647 -2147483647 -2147483647 -2147483647 -2147483647 -2147483647 -2147483647 -2147483647 -2147483647 -2147483647 -2147483647 -2147483647 -2147483647 -2147483647 -2147483647 -2147483647 -2147483647 -2147483647 -2147483647 -2147483647 -2147483647 -2147483647 -2147483647 -2147483647 -2147483647 -2147483647 -2147483647 -2147483647 -2147483647 -2147483647 -2147483647 -2147483647 -2147483647 -2147483647 -2147483647 -2147483647 -2147483647 -2147483647 -2147483647 -2147483647 -2147483647 -2147483647 -2147483647 -2147483647 -2147483647 -2147483647 -2147483647 -2147483647 -2147483647 -2147483647 -2147483647 -2147483647 -2147483647 -2147483647 -2147483647 -2147483647 -2147483647 -2147483647 -2147483647 -2147483647 -2147483647 -2147483647 -2147483647 -2147483647 -2147483647 -2147483647 -2147483647 -2147483647 -2147483647 -2147483647 -2147483647 -2147483647 -2147483647 -2147483647
