# Supplementary material for: Catchments catch all in South African coastal lowlands: topography and palaeoclimate restricted gene flow in Nymania capensis (Meliaceae)—a multilocus phylogeographic and distribution modelling approach
Source: PeerJ. 2017 Jan 31;5:e2965. doi: 10.7717/peerj.2965 (PMC5289106; doi:10.7717/peerj.2965)
Supplement: Supplemental Information 2 — See the Readme for file descriptions. This zip file includes all DNA alignments. [file peerj-05-2965-s002.zip › SupplementalInformationFiles/SDM.Data/Current/bio18.ppt.warmest.quarter.asc]

NCOLS 240 
NROWS 84 
XLLCORNER 20 
YLLCORNER -35 
CELLSIZE 0.0416666666666667 
NODATA_value -2147483647 
32 33 33 33 34 34 32 33 35 36 37 37 36 36 38 39 41 43 45 47 46 46 46 48 48 48 48 48 49 50 52 54 54 54 55 54 57 58 59 61 61 61 63 63 66 66 66 66 67 69 71 71 72 73 73 74 76 81 84 85 86 89 91 83 83 83 84 86 91 97 99 99 97 95 94 92 93 93 95 95 98 99 99 101 102 103 105 107 107 110 113 115 115 115 122 122 124 130 129 130 130 132 133 136 137 136 137 139 142 143 142 145 147 149 146 143 143 146 145 145 144 143 143 146 146 146 148 148 146 144 143 144 146 146 147 153 163 158 159 162 165 170 171 174 173 180 207 207 209 211 211 212 214 212 209 203 204 204 209 209 212 214 216 220 224 230 233 237 242 245 248 246 249 254 254 251 249 251 256 264 268 266 260 255 254 277 279 280 279 270 269 284 299 312 310 288 299 317 307 306 338 340 310 286 284 282 282 276 276 279 290 293 307 315 328 321 327 335 337 338 342 346 351 358 360 362 364 371 377 375 373 377 374 373 -2147483647 -2147483647 -2147483647 -2147483647 -2147483647 -2147483647
34 35 36 36 35 35 32 33 36 36 37 37 37 36 37 38 40 40 43 47 47 47 49 48 48 48 48 48 49 50 53 54 54 54 57 57 57 57 57 60 61 62 63 66 66 66 66 66 69 69 73 74 75 76 76 76 76 79 82 85 85 88 90 86 85 84 84 86 91 96 95 100 98 97 93 93 93 95 95 98 99 101 101 102 102 101 109 113 113 111 115 115 115 118 122 127 130 131 132 134 134 132 137 141 140 138 140 142 149 149 146 147 150 153 145 144 144 144 145 145 144 142 142 143 141 142 143 146 144 145 144 142 143 145 151 154 156 160 162 165 166 171 168 170 174 184 207 210 215 215 214 216 217 213 210 200 202 203 208 211 214 217 219 223 227 229 228 233 236 245 246 248 248 255 258 254 252 254 258 265 272 274 263 254 256 287 278 279 274 282 270 273 277 288 315 288 276 286 282 288 302 328 306 291 289 284 290 278 276 278 283 289 299 313 321 316 322 330 335 340 342 346 350 355 362 366 367 368 376 377 373 373 371 -2147483647 -2147483647 -2147483647 -2147483647 -2147483647 -2147483647 -2147483647
35 36 39 36 35 34 32 33 36 36 37 38 37 37 36 36 38 40 42 42 44 47 48 48 47 48 48 48 48 53 55 56 55 55 55 57 57 57 57 57 60 61 64 64 64 64 66 67 69 69 73 76 78 79 79 79 79 82 82 84 86 88 90 86 85 84 84 85 86 93 91 94 98 93 93 93 95 99 98 94 99 96 96 98 99 97 105 110 110 109 110 109 111 114 122 127 133 133 138 139 135 135 143 145 142 141 146 146 161 153 152 150 154 160 149 150 147 151 153 147 147 145 145 143 141 140 139 141 142 145 142 141 143 144 147 150 156 159 157 163 166 170 167 170 178 189 214 215 211 214 217 222 212 200 199 198 199 202 208 212 218 220 223 225 228 225 226 229 235 246 245 245 250 262 262 261 258 259 255 256 269 276 271 262 258 285 259 262 261 275 278 282 256 266 295 283 276 276 276 282 285 282 284 292 292 291 294 279 277 283 285 287 297 302 310 318 321 327 333 338 343 349 353 359 362 366 371 374 377 378 373 -2147483647 -2147483647 -2147483647 -2147483647 -2147483647 -2147483647 -2147483647 -2147483647 -2147483647
35 39 42 39 38 35 34 32 36 38 37 37 37 37 36 38 38 38 40 42 43 44 44 46 47 48 48 48 48 50 51 54 55 56 55 57 58 55 57 59 60 60 60 63 63 64 67 68 69 70 72 75 78 82 82 82 80 82 85 85 88 91 89 86 84 83 82 82 83 84 89 89 92 93 91 93 97 102 112 94 94 94 93 93 93 95 99 113 113 110 110 107 110 114 118 127 136 137 145 142 139 138 146 144 142 145 149 154 168 161 159 153 154 152 149 153 163 172 172 151 147 149 146 146 144 139 138 139 143 157 139 139 143 147 146 149 151 154 156 161 164 169 164 182 204 214 199 189 186 191 204 205 202 195 200 198 198 201 210 218 221 233 235 232 230 228 229 230 236 241 251 255 244 248 261 257 249 248 247 255 278 281 277 256 255 278 273 254 249 249 263 272 269 265 272 275 276 278 280 279 282 281 287 296 298 295 284 278 283 290 288 290 295 303 312 319 322 327 334 339 346 351 356 360 364 369 372 378 379 377 -2147483647 -2147483647 -2147483647 -2147483647 -2147483647 -2147483647 -2147483647 -2147483647 -2147483647 -2147483647
37 39 45 40 37 35 33 32 33 35 37 37 37 39 38 37 38 38 41 42 42 42 44 44 47 48 50 49 50 51 54 54 55 57 56 55 56 55 58 60 60 59 61 62 63 66 67 70 70 72 73 75 81 84 84 85 83 83 86 87 90 88 85 84 83 81 81 81 81 81 85 86 88 88 93 97 99 107 99 91 90 90 91 90 91 94 98 105 108 108 107 105 110 113 120 128 136 142 153 145 144 143 152 162 156 151 162 166 170 158 165 164 159 156 158 169 190 173 164 151 152 157 161 150 147 145 137 138 143 149 138 138 142 145 145 148 150 153 156 164 166 166 163 177 207 192 192 186 182 191 200 191 188 192 195 200 199 200 208 220 221 220 227 232 238 239 236 238 233 239 253 243 241 244 247 251 250 248 246 261 281 271 276 255 264 280 260 248 248 245 252 255 270 272 266 272 276 276 284 282 287 286 286 291 303 301 287 282 295 293 292 292 297 305 313 316 323 329 336 341 347 353 359 363 366 368 372 -2147483647 -2147483647 -2147483647 -2147483647 -2147483647 -2147483647 -2147483647 -2147483647 -2147483647 -2147483647 -2147483647 -2147483647 -2147483647
39 39 42 40 34 33 34 33 33 35 36 37 40 38 37 38 38 38 38 40 41 43 45 45 47 47 49 50 51 51 54 57 57 57 57 57 56 56 58 61 58 61 63 64 63 66 69 71 73 73 76 78 81 81 80 81 85 88 89 90 93 93 93 87 82 79 79 80 79 81 85 83 85 83 89 92 94 94 93 91 90 88 88 88 89 92 97 100 105 107 102 105 109 113 118 124 133 136 145 151 151 147 152 158 152 153 165 162 172 168 174 175 164 169 173 170 173 176 163 154 160 169 157 146 141 139 138 135 137 137 136 137 140 144 146 150 152 155 160 163 164 162 163 167 195 189 181 179 182 196 194 193 191 188 192 204 204 203 205 211 217 218 228 238 237 237 231 231 234 249 249 242 241 242 249 252 252 248 253 277 274 257 261 256 253 259 241 242 249 248 248 249 258 279 274 267 274 276 280 281 281 288 295 291 298 293 290 288 298 300 299 296 300 309 312 317 324 331 339 346 350 356 362 366 368 373 -2147483647 -2147483647 -2147483647 -2147483647 -2147483647 -2147483647 -2147483647 -2147483647 -2147483647 -2147483647 -2147483647 -2147483647 -2147483647 -2147483647
44 42 39 35 34 34 31 33 33 36 37 38 40 37 37 38 40 38 38 38 40 42 45 46 48 48 49 50 50 52 54 57 57 57 57 56 56 57 59 59 59 61 64 64 64 65 68 69 70 73 76 76 76 79 81 83 87 91 92 93 92 92 88 87 82 82 80 79 79 79 79 80 80 87 89 89 91 97 95 94 92 90 91 89 88 89 92 94 101 99 100 105 108 113 117 121 128 133 141 146 141 138 144 152 144 149 156 150 168 161 150 159 166 173 177 176 163 163 158 158 167 159 151 149 138 135 135 134 134 135 134 137 143 144 147 152 156 158 163 162 163 163 161 163 176 190 186 178 186 190 194 216 200 194 190 205 218 201 202 209 215 215 224 235 238 242 242 241 231 233 237 249 247 244 256 260 256 248 247 275 276 255 251 245 252 238 238 240 245 252 250 247 257 262 267 265 272 272 280 283 280 284 290 285 287 286 288 293 301 298 294 297 305 314 317 321 328 335 341 348 353 360 362 366 367 -2147483647 -2147483647 -2147483647 -2147483647 -2147483647 -2147483647 -2147483647 -2147483647 -2147483647 -2147483647 -2147483647 -2147483647 -2147483647 -2147483647 -2147483647
45 41 39 38 40 34 31 34 32 34 36 40 37 37 37 39 41 41 38 38 41 41 42 45 47 48 48 50 51 53 53 55 55 55 55 55 56 56 59 60 60 61 64 64 67 67 67 67 69 71 74 74 76 79 79 83 89 94 96 95 89 87 88 99 91 82 83 81 81 76 78 78 80 86 89 89 91 93 94 98 92 90 90 89 88 89 90 97 101 97 99 102 107 118 121 122 127 133 147 146 137 132 136 147 147 142 151 145 152 147 145 156 161 164 165 164 176 166 165 157 162 156 147 145 138 135 134 133 132 132 136 138 146 150 148 155 165 163 166 165 164 161 160 161 166 171 193 184 183 191 199 220 198 194 190 196 208 202 201 211 220 217 222 225 235 233 231 236 227 227 231 230 244 243 261 253 252 253 248 263 272 256 251 249 246 238 242 242 242 244 246 253 261 276 276 264 266 272 273 277 278 283 282 282 286 283 286 290 292 294 294 300 306 316 324 327 331 338 347 352 356 361 365 365 367 -2147483647 -2147483647 -2147483647 -2147483647 -2147483647 -2147483647 -2147483647 -2147483647 -2147483647 -2147483647 -2147483647 -2147483647 -2147483647 -2147483647 -2147483647
44 44 41 40 40 34 31 34 34 33 35 40 38 37 37 40 40 40 41 39 41 41 41 42 45 45 48 49 52 52 55 55 56 58 55 55 57 58 59 62 62 63 64 64 67 67 70 70 72 71 74 75 77 79 82 84 86 92 93 90 89 87 90 100 89 82 84 95 93 81 74 78 81 81 82 81 91 89 87 88 95 89 87 87 90 89 89 96 100 99 99 103 107 113 116 127 132 132 142 131 129 129 133 142 142 140 138 135 139 139 142 150 158 159 151 151 161 180 162 151 146 145 144 142 137 136 135 137 133 130 133 136 142 151 154 160 174 172 166 166 164 160 159 160 163 167 170 170 182 197 199 209 205 195 189 192 194 197 202 214 220 217 212 222 229 232 231 241 239 231 230 241 232 232 250 260 255 250 245 256 273 274 264 264 259 248 250 252 248 246 249 266 282 293 264 264 267 273 273 275 278 278 281 282 284 283 290 291 288 291 296 303 312 319 327 333 341 346 351 356 360 362 364 364 -2147483647 -2147483647 -2147483647 -2147483647 -2147483647 -2147483647 -2147483647 -2147483647 -2147483647 -2147483647 -2147483647 -2147483647 -2147483647 -2147483647 -2147483647 -2147483647
44 41 40 35 34 33 33 35 34 32 34 38 38 37 38 40 40 40 40 39 41 41 41 42 44 45 47 48 51 51 54 55 58 58 58 56 57 58 58 62 65 66 65 66 67 67 70 73 73 73 74 79 82 80 80 82 84 89 95 91 89 87 85 84 85 82 92 87 88 88 76 74 80 77 78 86 87 85 85 86 86 87 85 85 86 89 89 91 94 98 99 106 109 110 113 124 125 128 139 129 127 125 127 126 126 131 135 136 136 137 146 157 161 148 145 149 157 177 177 154 148 142 140 140 137 134 134 134 132 130 128 131 132 144 147 155 161 166 164 164 163 160 160 158 161 164 167 167 185 202 188 199 188 189 192 195 197 198 200 206 207 210 211 219 218 226 231 241 243 249 241 245 236 230 232 245 247 238 259 265 269 263 260 256 246 250 245 256 251 251 253 274 281 266 259 261 266 271 273 277 281 280 284 285 285 286 291 293 294 296 299 305 314 321 328 337 344 350 354 358 362 363 363 -2147483647 -2147483647 -2147483647 -2147483647 -2147483647 -2147483647 -2147483647 -2147483647 -2147483647 -2147483647 -2147483647 -2147483647 -2147483647 -2147483647 -2147483647 -2147483647 -2147483647
38 38 39 34 34 36 38 35 35 34 35 36 38 37 40 42 40 41 41 41 41 41 41 43 44 45 46 48 51 54 53 54 56 58 58 58 58 59 60 61 66 68 69 68 68 70 70 73 73 74 76 78 80 80 82 83 87 87 89 90 90 89 85 85 85 82 86 89 84 81 74 71 74 76 82 93 85 81 83 83 81 86 84 83 84 89 89 97 97 98 98 103 105 108 110 116 118 124 139 131 128 127 127 127 124 123 121 120 126 138 141 136 147 147 142 146 158 174 172 155 148 145 145 143 140 138 135 132 134 133 134 131 130 133 145 162 160 160 161 160 163 164 158 158 161 167 164 170 176 204 188 200 185 190 192 194 198 203 205 215 215 218 212 214 219 230 241 244 238 246 247 241 245 240 235 233 235 234 252 253 267 263 263 259 249 244 244 249 257 258 259 283 271 254 256 260 266 268 271 277 279 282 286 290 293 290 291 290 292 296 305 315 322 328 337 340 347 353 358 360 363 363 -2147483647 -2147483647 -2147483647 -2147483647 -2147483647 -2147483647 -2147483647 -2147483647 -2147483647 -2147483647 -2147483647 -2147483647 -2147483647 -2147483647 -2147483647 -2147483647 -2147483647 -2147483647
38 36 35 34 34 36 42 37 35 35 35 38 40 41 40 46 43 42 41 41 41 41 42 44 44 46 47 47 51 51 52 54 58 59 63 61 59 61 61 63 67 68 71 68 69 73 73 76 76 76 80 80 80 82 83 83 87 87 91 95 95 90 88 90 89 88 87 84 81 79 77 71 71 81 83 80 82 78 80 79 80 80 81 82 86 87 89 97 103 97 98 98 101 105 108 115 116 124 131 136 135 135 133 129 127 125 131 120 126 145 141 126 130 147 144 144 165 168 178 156 148 151 146 141 143 143 142 138 136 134 133 130 127 133 145 148 151 163 163 160 158 160 164 160 161 173 166 182 175 182 189 189 191 200 196 196 200 205 208 220 217 223 228 218 223 224 231 235 241 239 249 239 237 237 233 230 232 232 242 254 262 253 251 253 250 249 249 246 253 260 266 279 259 258 257 263 268 267 271 275 278 286 291 296 300 302 304 296 297 305 312 326 334 337 343 350 353 358 362 362 364 -2147483647 -2147483647 -2147483647 -2147483647 -2147483647 -2147483647 -2147483647 -2147483647 -2147483647 -2147483647 -2147483647 -2147483647 -2147483647 -2147483647 -2147483647 -2147483647 -2147483647 -2147483647 -2147483647
32 41 40 37 34 34 40 41 37 34 35 41 40 46 40 40 46 45 45 46 42 42 43 44 47 48 50 48 49 50 52 57 58 60 64 64 63 63 64 67 69 68 71 72 71 72 76 79 76 76 82 81 82 83 83 86 89 92 90 96 99 93 95 102 99 93 92 87 84 84 79 73 71 73 75 78 80 81 77 77 77 79 81 83 86 95 91 97 106 102 101 99 101 105 124 134 121 123 131 136 137 134 133 129 131 132 126 121 132 148 136 123 127 148 151 139 153 154 188 170 154 150 147 143 146 151 151 143 137 136 144 136 127 130 141 144 154 162 161 158 158 157 157 157 157 160 168 172 174 183 183 198 213 200 199 203 208 214 217 214 216 217 222 220 226 223 225 242 239 237 244 243 242 240 238 235 232 235 244 266 272 260 247 245 242 241 249 248 247 255 272 281 271 261 258 270 284 275 275 272 278 287 293 299 303 309 314 314 312 317 325 335 341 343 348 354 359 361 364 362 -2147483647 -2147483647 -2147483647 -2147483647 -2147483647 -2147483647 -2147483647 -2147483647 -2147483647 -2147483647 -2147483647 -2147483647 -2147483647 -2147483647 -2147483647 -2147483647 -2147483647 -2147483647 -2147483647 -2147483647
20 36 33 33 34 42 43 38 34 35 35 44 41 46 46 41 43 49 50 53 47 42 42 45 48 53 50 50 49 50 52 57 60 62 64 66 65 67 68 70 71 70 70 70 70 71 74 75 75 75 79 85 85 85 87 89 98 102 97 98 104 105 105 111 104 92 92 87 84 79 76 74 72 73 76 83 83 83 77 77 77 77 81 84 92 101 98 95 106 114 111 103 103 113 136 137 132 135 136 137 129 121 125 130 119 125 128 119 120 129 126 120 119 130 146 135 141 148 180 182 162 154 159 155 154 156 154 149 140 135 142 131 129 128 132 141 153 164 165 157 153 154 160 158 157 160 166 169 177 194 200 200 216 209 203 212 223 233 222 220 226 221 220 222 228 231 233 230 234 237 241 257 258 247 245 244 236 236 244 266 280 261 255 254 247 245 240 243 254 264 273 275 267 273 270 276 280 285 279 271 279 288 296 302 311 315 321 322 328 329 335 339 345 352 354 359 363 365 364 -2147483647 -2147483647 -2147483647 -2147483647 -2147483647 -2147483647 -2147483647 -2147483647 -2147483647 -2147483647 -2147483647 -2147483647 -2147483647 -2147483647 -2147483647 -2147483647 -2147483647 -2147483647 -2147483647 -2147483647 -2147483647
19 26 33 31 33 39 44 35 35 37 38 41 46 44 49 44 43 46 47 53 47 42 43 45 48 50 50 50 49 52 55 59 63 66 66 66 67 70 70 77 82 73 73 72 73 74 74 75 73 71 82 82 85 86 85 89 105 104 101 99 105 111 114 108 105 79 87 89 87 84 80 77 74 77 78 80 80 77 80 77 77 77 79 83 88 94 95 90 95 111 128 111 106 116 138 136 131 143 160 118 112 118 115 121 117 120 128 115 111 114 117 116 117 123 126 133 146 162 177 173 161 162 167 168 165 160 154 146 140 136 143 134 132 129 130 142 155 161 160 154 151 155 164 164 158 164 169 176 179 185 198 205 226 207 209 218 244 234 234 234 232 231 230 227 231 245 251 241 237 235 237 244 256 262 264 265 253 233 245 255 256 264 273 270 259 252 242 266 268 269 273 262 258 259 263 269 268 278 270 272 283 293 301 315 325 328 330 331 332 338 343 347 351 357 360 364 366 365 -2147483647 -2147483647 -2147483647 -2147483647 -2147483647 -2147483647 -2147483647 -2147483647 -2147483647 -2147483647 -2147483647 -2147483647 -2147483647 -2147483647 -2147483647 -2147483647 -2147483647 -2147483647 -2147483647 -2147483647 -2147483647 -2147483647
19 20 29 27 27 32 39 39 36 35 38 41 44 49 47 49 44 46 52 56 46 43 45 45 46 48 51 50 54 53 58 60 63 66 69 69 69 69 70 78 76 76 81 73 74 76 76 70 67 72 81 82 77 72 85 84 103 104 104 101 104 108 116 101 81 74 77 83 82 77 75 73 72 75 78 79 78 77 77 77 77 77 79 82 86 91 91 89 93 101 120 114 107 113 126 141 144 147 146 119 105 101 102 104 110 116 109 105 108 105 108 114 122 125 138 144 152 170 192 175 167 176 179 176 179 171 156 152 145 145 148 138 138 133 130 135 143 154 148 157 150 152 161 158 158 167 176 189 200 208 202 214 223 238 221 226 237 238 240 240 237 238 237 238 241 263 259 251 251 244 240 242 242 251 250 255 258 238 246 236 238 248 267 266 272 275 253 242 259 266 277 265 260 264 259 263 267 271 273 278 288 299 313 326 335 339 337 340 343 344 347 352 358 362 365 366 366 -2147483647 -2147483647 -2147483647 -2147483647 -2147483647 -2147483647 -2147483647 -2147483647 -2147483647 -2147483647 -2147483647 -2147483647 -2147483647 -2147483647 -2147483647 -2147483647 -2147483647 -2147483647 -2147483647 -2147483647 -2147483647 -2147483647 -2147483647
19 19 22 22 33 32 39 42 38 35 35 41 46 52 52 50 46 43 45 47 46 49 47 45 46 48 51 52 56 54 57 62 64 66 69 69 73 69 66 70 78 81 78 65 61 61 68 71 70 68 70 70 65 65 65 67 91 101 99 100 101 99 94 93 80 73 73 74 74 75 77 75 86 73 89 80 79 79 77 77 76 77 78 79 82 86 85 85 88 91 102 116 116 122 125 157 153 121 110 107 105 101 104 98 104 107 106 104 102 102 115 118 127 136 139 151 171 186 192 176 179 179 196 190 180 169 161 160 154 157 157 151 153 146 135 132 135 147 146 144 148 150 153 157 163 173 189 202 220 204 205 223 235 244 235 244 258 256 259 254 246 247 243 242 248 273 276 263 260 248 246 246 262 264 253 250 251 256 248 233 233 235 245 243 260 249 245 241 260 271 279 272 266 266 262 261 267 275 279 286 294 311 329 341 347 350 345 343 345 350 354 355 361 365 368 368 -2147483647 -2147483647 -2147483647 -2147483647 -2147483647 -2147483647 -2147483647 -2147483647 -2147483647 -2147483647 -2147483647 -2147483647 -2147483647 -2147483647 -2147483647 -2147483647 -2147483647 -2147483647 -2147483647 -2147483647 -2147483647 -2147483647 -2147483647 -2147483647
16 17 17 21 30 36 42 41 35 35 38 38 41 46 48 44 41 46 46 44 46 47 45 45 48 51 53 54 56 57 56 59 62 69 72 72 72 61 56 59 82 79 73 70 61 58 62 68 73 68 65 60 61 61 62 65 80 100 98 110 107 85 83 84 73 73 73 73 74 76 75 73 74 72 74 75 76 78 76 79 79 79 78 78 79 82 83 84 90 91 91 100 128 126 113 105 109 116 121 107 103 105 112 101 99 106 113 111 106 107 112 119 128 137 142 154 168 198 201 195 190 192 205 194 186 171 167 176 169 166 172 166 167 154 147 135 135 141 147 144 148 151 157 169 174 186 199 216 226 223 217 241 253 258 247 261 260 271 262 256 248 250 259 258 259 281 280 286 270 258 259 264 297 294 270 289 284 265 257 235 228 260 229 239 259 246 234 242 259 271 278 267 260 256 258 261 267 275 283 291 307 322 337 348 344 341 347 352 352 352 355 361 365 367 370 -2147483647 -2147483647 -2147483647 -2147483647 -2147483647 -2147483647 -2147483647 -2147483647 -2147483647 -2147483647 -2147483647 -2147483647 -2147483647 -2147483647 -2147483647 -2147483647 -2147483647 -2147483647 -2147483647 -2147483647 -2147483647 -2147483647 -2147483647 -2147483647 -2147483647
16 16 17 21 30 32 48 41 35 38 41 41 44 45 47 46 44 46 49 52 46 44 46 46 48 52 57 60 62 59 59 61 62 64 67 72 72 69 56 54 58 58 55 61 73 68 60 63 73 63 60 58 58 60 61 62 66 71 76 98 94 77 80 74 74 74 73 74 77 78 75 73 72 72 73 74 75 78 79 88 82 79 77 77 79 82 82 83 83 88 93 115 122 117 102 99 91 92 101 107 101 97 107 102 98 100 110 114 109 104 114 129 138 142 147 139 137 154 165 176 179 196 199 194 185 185 175 187 183 183 181 197 174 169 166 151 141 139 142 148 160 174 177 190 189 195 217 232 241 232 227 239 262 268 270 276 276 282 279 261 260 272 279 286 276 294 300 290 276 296 305 299 302 298 302 303 284 269 274 271 249 272 246 229 229 249 234 247 249 263 270 268 264 262 259 255 266 275 286 299 314 328 339 350 356 349 344 350 354 357 356 362 364 365 -2147483647 -2147483647 -2147483647 -2147483647 -2147483647 -2147483647 -2147483647 -2147483647 -2147483647 -2147483647 -2147483647 -2147483647 -2147483647 -2147483647 -2147483647 -2147483647 -2147483647 -2147483647 -2147483647 -2147483647 -2147483647 -2147483647 -2147483647 -2147483647 -2147483647 -2147483647
16 16 17 18 23 33 39 35 41 40 50 47 47 44 42 43 44 52 55 51 47 46 47 46 50 58 64 68 66 62 63 65 64 64 71 76 75 67 55 52 51 49 48 49 53 54 63 56 59 63 60 56 56 58 59 61 64 70 80 78 76 72 72 74 74 74 75 75 78 78 78 77 76 73 73 74 74 77 78 89 85 80 82 77 77 79 80 82 83 86 92 105 111 121 92 88 87 87 103 111 116 98 95 95 97 98 98 100 101 101 104 118 117 128 133 128 140 145 134 128 149 165 161 183 198 190 187 203 203 193 187 179 185 185 181 162 145 142 145 151 157 181 197 214 211 213 219 219 241 248 248 242 257 270 288 285 285 291 294 272 276 297 298 297 292 300 314 320 322 330 327 306 305 307 292 288 276 292 305 309 274 281 251 246 235 242 234 233 239 253 251 263 259 253 252 251 266 279 290 304 318 331 339 342 343 355 354 349 353 355 355 360 361 -2147483647 -2147483647 -2147483647 -2147483647 -2147483647 -2147483647 -2147483647 -2147483647 -2147483647 -2147483647 -2147483647 -2147483647 -2147483647 -2147483647 -2147483647 -2147483647 -2147483647 -2147483647 -2147483647 -2147483647 -2147483647 -2147483647 -2147483647 -2147483647 -2147483647 -2147483647 -2147483647
17 16 17 17 18 23 24 23 35 38 45 50 47 47 49 48 45 52 55 54 49 50 52 49 49 57 65 68 67 65 71 68 68 68 68 57 60 52 52 49 49 48 48 48 51 51 53 51 52 53 53 54 56 56 58 61 63 64 68 72 72 71 72 74 74 74 75 74 74 74 76 73 74 73 73 74 74 76 77 80 86 84 81 80 77 78 80 80 83 85 89 98 110 115 90 85 84 85 91 102 101 91 97 95 95 95 95 96 96 98 101 104 114 125 127 129 114 124 138 153 156 152 138 162 181 197 196 188 186 178 168 167 175 170 154 153 144 143 155 164 164 179 216 229 216 204 207 227 251 259 260 263 263 296 288 288 292 296 298 286 289 311 310 313 314 319 325 336 337 334 322 323 324 324 308 303 311 309 322 315 290 293 281 263 256 229 242 235 231 239 247 257 263 255 250 257 266 282 295 308 321 328 338 343 342 347 353 349 351 356 352 354 -2147483647 -2147483647 -2147483647 -2147483647 -2147483647 -2147483647 -2147483647 -2147483647 -2147483647 -2147483647 -2147483647 -2147483647 -2147483647 -2147483647 -2147483647 -2147483647 -2147483647 -2147483647 -2147483647 -2147483647 -2147483647 -2147483647 -2147483647 -2147483647 -2147483647 -2147483647 -2147483647 -2147483647
17 17 17 17 17 18 20 21 34 38 38 47 45 57 56 47 47 48 51 52 48 49 49 47 50 52 57 62 68 69 71 65 63 57 51 46 45 47 49 51 48 47 46 47 48 48 48 50 51 51 53 53 54 56 58 61 61 64 64 66 67 69 71 73 74 74 75 73 73 73 73 73 74 74 74 75 75 76 76 76 78 80 78 83 77 78 79 80 82 83 86 98 108 96 85 84 84 84 85 86 87 88 90 93 98 96 94 94 96 99 99 102 123 115 109 114 108 128 140 129 131 153 120 132 177 185 169 164 176 185 166 167 178 184 172 152 148 146 158 158 167 185 213 214 217 198 205 217 236 226 235 255 255 274 280 273 271 298 304 298 304 312 322 321 331 333 337 344 345 343 339 344 341 334 321 328 333 334 338 325 310 303 289 275 253 238 228 226 230 234 245 253 260 259 256 264 274 287 301 314 326 331 328 333 340 344 350 347 348 349 349 -2147483647 -2147483647 -2147483647 -2147483647 -2147483647 -2147483647 -2147483647 -2147483647 -2147483647 -2147483647 -2147483647 -2147483647 -2147483647 -2147483647 -2147483647 -2147483647 -2147483647 -2147483647 -2147483647 -2147483647 -2147483647 -2147483647 -2147483647 -2147483647 -2147483647 -2147483647 -2147483647 -2147483647 -2147483647
17 17 17 17 17 17 18 23 33 37 40 42 47 50 52 48 50 51 51 50 52 50 50 50 51 53 56 60 71 76 71 53 48 46 44 45 44 44 44 46 44 44 44 45 47 48 48 48 50 51 52 53 53 56 58 61 61 61 64 65 66 69 72 73 74 74 75 74 73 73 73 73 74 74 75 75 75 76 76 76 76 77 76 76 77 78 79 80 81 82 83 85 86 88 84 84 84 83 83 86 86 88 89 90 92 92 92 93 95 96 98 99 102 103 103 103 103 108 109 109 122 128 115 122 151 198 184 171 163 185 170 173 176 181 194 164 158 152 153 171 188 206 191 222 211 187 204 227 222 217 230 242 230 232 246 255 265 293 290 307 283 301 327 334 338 343 347 352 355 356 350 355 349 344 336 340 342 334 320 309 302 284 280 280 275 253 250 253 243 238 245 253 254 259 264 272 281 294 307 318 324 337 338 344 346 346 346 345 344 -2147483647 -2147483647 -2147483647 -2147483647 -2147483647 -2147483647 -2147483647 -2147483647 -2147483647 -2147483647 -2147483647 -2147483647 -2147483647 -2147483647 -2147483647 -2147483647 -2147483647 -2147483647 -2147483647 -2147483647 -2147483647 -2147483647 -2147483647 -2147483647 -2147483647 -2147483647 -2147483647 -2147483647 -2147483647 -2147483647 -2147483647
18 19 22 18 17 17 18 20 24 36 38 41 47 47 50 50 51 51 54 51 52 49 50 53 53 56 56 56 58 60 50 45 45 45 44 43 44 44 44 44 44 44 44 44 46 47 48 48 48 50 51 51 53 56 56 58 58 60 61 66 69 71 73 73 74 75 75 74 73 73 73 74 74 75 75 75 76 76 76 76 76 76 77 77 77 78 79 79 80 82 82 83 83 83 83 82 83 83 84 86 86 92 100 98 96 96 96 92 95 95 95 96 97 98 99 100 101 106 104 105 109 115 111 114 126 160 183 166 173 164 170 176 176 188 183 180 179 168 156 162 180 200 195 195 179 191 215 237 220 204 216 231 213 211 220 232 246 264 299 283 264 247 314 318 346 352 357 360 362 363 363 364 356 354 352 350 352 342 316 294 286 289 270 264 269 256 243 238 241 241 241 248 255 262 268 275 286 300 314 323 324 335 334 338 339 338 339 340 -2147483647 -2147483647 -2147483647 -2147483647 -2147483647 -2147483647 -2147483647 -2147483647 -2147483647 -2147483647 -2147483647 -2147483647 -2147483647 -2147483647 -2147483647 -2147483647 -2147483647 -2147483647 -2147483647 -2147483647 -2147483647 -2147483647 -2147483647 -2147483647 -2147483647 -2147483647 -2147483647 -2147483647 -2147483647 -2147483647 -2147483647 -2147483647
19 19 22 21 19 18 18 20 23 31 40 42 45 47 50 50 50 51 50 50 50 49 51 53 56 59 59 56 49 45 45 42 45 45 45 43 43 43 43 44 44 44 44 44 46 46 48 48 48 49 50 52 53 54 56 56 58 60 63 66 69 70 73 74 75 75 75 75 74 73 74 74 74 75 76 78 78 78 79 78 77 77 77 77 77 79 79 79 80 82 82 83 83 83 84 84 85 85 86 86 89 92 97 104 106 106 97 93 93 93 93 94 94 95 97 98 98 99 101 102 107 114 108 111 126 167 183 174 175 168 159 168 180 183 173 174 171 163 159 165 177 179 179 171 178 205 221 230 226 208 204 201 199 217 245 264 268 291 283 232 209 234 248 302 350 359 364 368 369 372 373 373 370 367 363 367 361 350 325 301 286 277 265 253 255 246 248 249 252 250 251 249 257 262 267 274 281 299 315 323 319 326 327 328 333 333 333 -2147483647 -2147483647 -2147483647 -2147483647 -2147483647 -2147483647 -2147483647 -2147483647 -2147483647 -2147483647 -2147483647 -2147483647 -2147483647 -2147483647 -2147483647 -2147483647 -2147483647 -2147483647 -2147483647 -2147483647 -2147483647 -2147483647 -2147483647 -2147483647 -2147483647 -2147483647 -2147483647 -2147483647 -2147483647 -2147483647 -2147483647 -2147483647 -2147483647
22 21 23 21 20 19 20 20 22 24 29 31 31 36 41 50 50 51 52 53 52 52 56 58 58 64 66 53 43 42 39 40 41 42 43 44 44 43 44 44 44 44 44 44 44 46 46 47 48 48 50 51 53 53 55 55 58 61 64 67 70 73 74 75 75 75 75 74 74 73 74 74 74 77 77 78 78 79 79 79 79 79 79 79 79 79 79 79 81 82 82 84 85 85 84 85 87 86 86 88 89 92 92 95 98 98 94 93 91 91 92 92 92 93 95 95 95 98 98 101 105 104 103 106 120 136 142 183 183 173 160 171 186 190 187 183 177 172 156 173 172 156 161 169 190 219 230 211 207 204 191 194 203 224 248 252 265 249 232 210 188 215 233 280 311 361 368 374 375 378 372 370 379 378 373 353 329 319 307 286 279 281 264 265 259 259 266 261 262 264 262 266 268 271 277 281 282 296 308 316 318 320 322 324 326 327 -2147483647 -2147483647 -2147483647 -2147483647 -2147483647 -2147483647 -2147483647 -2147483647 -2147483647 -2147483647 -2147483647 -2147483647 -2147483647 -2147483647 -2147483647 -2147483647 -2147483647 -2147483647 -2147483647 -2147483647 -2147483647 -2147483647 -2147483647 -2147483647 -2147483647 -2147483647 -2147483647 -2147483647 -2147483647 -2147483647 -2147483647 -2147483647 -2147483647 -2147483647
23 21 21 23 21 21 20 20 20 21 23 23 26 30 41 50 53 53 56 56 55 56 59 59 59 62 64 53 41 39 39 39 40 41 43 43 44 46 46 46 46 44 44 44 44 44 46 46 47 48 50 50 51 53 55 58 58 61 63 66 69 72 74 75 75 75 75 75 75 76 76 75 74 77 77 78 78 79 79 80 80 79 79 79 79 79 79 79 81 82 83 85 86 86 87 87 88 88 88 89 89 89 92 92 93 93 93 91 91 90 89 89 91 92 92 94 95 97 101 103 105 105 103 103 110 118 130 161 183 173 165 171 182 191 195 185 176 166 160 175 156 151 166 182 187 207 223 220 208 180 174 177 213 212 240 253 243 218 243 202 197 227 267 291 353 352 335 375 380 348 322 329 321 344 362 344 319 303 295 294 289 279 280 273 272 275 269 264 265 262 267 271 271 271 276 286 292 295 299 312 315 318 318 319 323 -2147483647 -2147483647 -2147483647 -2147483647 -2147483647 -2147483647 -2147483647 -2147483647 -2147483647 -2147483647 -2147483647 -2147483647 -2147483647 -2147483647 -2147483647 -2147483647 -2147483647 -2147483647 -2147483647 -2147483647 -2147483647 -2147483647 -2147483647 -2147483647 -2147483647 -2147483647 -2147483647 -2147483647 -2147483647 -2147483647 -2147483647 -2147483647 -2147483647 -2147483647 -2147483647
23 21 21 23 22 21 21 20 20 20 21 24 27 30 35 33 41 53 58 59 61 59 61 59 64 66 60 48 43 39 38 38 39 40 42 43 44 46 46 46 46 45 44 44 44 44 46 45 47 48 49 50 51 54 55 58 61 63 66 66 69 71 74 75 75 75 75 76 76 76 76 76 77 77 77 78 79 79 81 81 80 79 79 79 79 79 79 81 82 84 85 86 88 89 91 91 90 92 89 89 89 89 90 91 92 92 93 92 92 90 89 88 89 91 93 95 97 98 101 103 106 106 106 104 107 114 128 153 186 165 160 178 187 197 202 190 187 170 159 155 149 149 155 167 187 216 198 176 176 187 159 178 183 200 228 253 203 205 237 189 184 241 305 314 291 276 261 338 368 353 285 302 281 325 368 344 321 317 311 309 291 278 258 248 254 265 260 256 256 256 266 272 273 277 285 291 297 302 306 305 306 311 311 -2147483647 -2147483647 -2147483647 -2147483647 -2147483647 -2147483647 -2147483647 -2147483647 -2147483647 -2147483647 -2147483647 -2147483647 -2147483647 -2147483647 -2147483647 -2147483647 -2147483647 -2147483647 -2147483647 -2147483647 -2147483647 -2147483647 -2147483647 -2147483647 -2147483647 -2147483647 -2147483647 -2147483647 -2147483647 -2147483647 -2147483647 -2147483647 -2147483647 -2147483647 -2147483647 -2147483647 -2147483647
21 21 21 21 23 22 22 23 20 20 21 23 23 24 27 29 33 47 50 53 50 46 45 47 56 53 53 53 44 38 38 38 38 40 41 41 44 46 47 46 46 46 44 44 44 44 45 45 47 48 48 50 52 54 57 60 63 66 69 69 71 73 75 76 77 77 76 76 76 76 77 77 77 77 78 78 79 80 82 82 82 81 80 79 79 79 81 82 82 85 85 88 90 91 93 94 95 93 91 91 91 90 91 91 91 91 91 91 89 89 86 88 89 92 95 98 100 100 101 104 107 104 104 104 104 112 125 139 160 155 159 175 201 202 202 188 190 185 178 163 154 168 178 175 174 172 171 175 170 159 155 153 177 223 242 250 199 168 180 194 225 225 253 301 243 239 259 267 289 303 265 256 286 332 370 310 306 290 300 285 280 269 256 253 246 247 253 251 254 252 261 266 272 273 282 285 291 296 300 303 305 303 -2147483647 -2147483647 -2147483647 -2147483647 -2147483647 -2147483647 -2147483647 -2147483647 -2147483647 -2147483647 -2147483647 -2147483647 -2147483647 -2147483647 -2147483647 -2147483647 -2147483647 -2147483647 -2147483647 -2147483647 -2147483647 -2147483647 -2147483647 -2147483647 -2147483647 -2147483647 -2147483647 -2147483647 -2147483647 -2147483647 -2147483647 -2147483647 -2147483647 -2147483647 -2147483647 -2147483647 -2147483647 -2147483647
22 22 23 23 25 23 23 22 22 22 22 22 23 26 29 35 41 41 39 42 44 41 40 42 45 46 49 52 43 39 38 38 38 38 41 41 43 44 46 47 46 46 46 46 45 45 44 45 46 46 49 51 54 55 58 60 63 66 69 72 74 76 78 78 78 78 79 79 79 79 79 77 77 77 78 78 80 81 82 82 82 82 82 81 81 81 82 82 85 87 88 90 91 94 94 94 95 93 94 95 95 93 93 92 93 93 91 91 89 88 85 87 88 93 99 102 98 97 98 104 108 107 102 101 101 108 119 149 157 155 156 160 168 172 172 175 190 190 179 149 152 182 180 169 165 163 161 166 191 174 156 153 171 214 226 207 185 170 179 190 230 244 252 243 224 238 257 285 234 295 249 268 284 360 308 275 241 244 235 237 244 250 245 250 246 245 245 248 254 256 256 262 272 276 276 286 290 293 295 298 301 -2147483647 -2147483647 -2147483647 -2147483647 -2147483647 -2147483647 -2147483647 -2147483647 -2147483647 -2147483647 -2147483647 -2147483647 -2147483647 -2147483647 -2147483647 -2147483647 -2147483647 -2147483647 -2147483647 -2147483647 -2147483647 -2147483647 -2147483647 -2147483647 -2147483647 -2147483647 -2147483647 -2147483647 -2147483647 -2147483647 -2147483647 -2147483647 -2147483647 -2147483647 -2147483647 -2147483647 -2147483647 -2147483647 -2147483647
24 24 22 23 26 25 25 25 22 23 23 23 24 26 30 38 36 39 38 43 40 42 39 40 42 43 49 49 49 43 41 40 40 38 40 41 42 44 45 48 48 47 45 45 44 45 45 44 46 48 50 52 54 56 59 62 64 67 71 73 76 80 81 81 79 79 79 79 79 79 79 80 80 79 79 81 81 81 82 82 82 82 82 82 82 82 82 84 85 88 91 93 94 94 94 94 95 96 99 99 99 98 98 98 98 97 97 94 93 90 88 85 88 94 106 107 101 94 96 103 111 110 107 104 101 103 121 146 163 158 162 165 168 169 164 168 157 154 151 146 158 189 182 175 169 174 159 166 164 175 163 162 174 182 185 202 200 169 162 164 202 220 232 220 214 234 241 230 213 225 244 265 278 311 253 230 218 214 224 221 222 223 226 235 240 240 243 246 250 258 263 262 271 274 277 279 283 288 288 -2147483647 -2147483647 -2147483647 -2147483647 -2147483647 -2147483647 -2147483647 -2147483647 -2147483647 -2147483647 -2147483647 -2147483647 -2147483647 -2147483647 -2147483647 -2147483647 -2147483647 -2147483647 -2147483647 -2147483647 -2147483647 -2147483647 -2147483647 -2147483647 -2147483647 -2147483647 -2147483647 -2147483647 -2147483647 -2147483647 -2147483647 -2147483647 -2147483647 -2147483647 -2147483647 -2147483647 -2147483647 -2147483647 -2147483647 -2147483647 -2147483647
23 22 23 23 23 25 26 28 25 25 24 25 26 27 32 36 36 36 36 37 39 39 39 38 41 44 44 49 53 44 42 41 40 39 39 40 41 43 45 46 48 46 45 45 45 45 44 44 46 48 51 53 56 59 62 64 68 70 74 77 80 81 81 81 81 82 82 82 82 82 80 80 80 80 80 81 81 81 82 82 82 84 84 82 82 82 84 85 87 90 92 91 91 93 94 93 93 96 99 97 98 97 98 101 107 107 107 104 96 90 87 84 85 91 100 100 97 91 94 103 103 104 106 114 103 103 122 142 159 157 161 167 167 166 157 178 160 150 143 158 164 174 184 169 164 173 158 171 175 167 164 161 201 191 192 195 176 172 163 164 174 182 213 223 211 212 227 206 204 226 254 274 250 231 224 217 213 211 212 211 215 216 219 224 233 240 244 246 247 253 264 262 267 269 270 273 -2147483647 -2147483647 -2147483647 -2147483647 -2147483647 -2147483647 -2147483647 -2147483647 -2147483647 -2147483647 -2147483647 -2147483647 -2147483647 -2147483647 -2147483647 -2147483647 -2147483647 -2147483647 -2147483647 -2147483647 -2147483647 -2147483647 -2147483647 -2147483647 -2147483647 -2147483647 -2147483647 -2147483647 -2147483647 -2147483647 -2147483647 -2147483647 -2147483647 -2147483647 -2147483647 -2147483647 -2147483647 -2147483647 -2147483647 -2147483647 -2147483647 -2147483647 -2147483647 -2147483647
23 24 23 23 23 26 29 31 31 27 27 27 30 30 35 35 33 33 34 36 36 35 36 37 40 41 43 49 49 43 41 41 41 40 40 40 42 43 46 46 46 47 47 47 44 44 44 44 46 48 50 53 56 59 64 67 72 77 78 80 84 84 84 84 85 85 85 85 84 83 83 83 83 82 81 81 81 82 82 83 84 84 84 84 84 84 85 87 88 90 91 91 91 92 92 92 93 96 96 95 95 95 95 98 100 100 103 106 94 90 88 83 86 96 97 94 91 86 92 103 100 98 103 106 96 102 120 126 148 150 160 168 165 160 150 157 166 173 150 140 151 164 185 184 183 181 177 168 152 150 169 168 156 180 164 192 202 179 172 157 169 180 199 213 203 197 214 199 210 221 226 241 237 229 219 214 210 209 207 207 216 218 223 224 230 232 238 246 252 255 256 263 263 269 273 -2147483647 -2147483647 -2147483647 -2147483647 -2147483647 -2147483647 -2147483647 -2147483647 -2147483647 -2147483647 -2147483647 -2147483647 -2147483647 -2147483647 -2147483647 -2147483647 -2147483647 -2147483647 -2147483647 -2147483647 -2147483647 -2147483647 -2147483647 -2147483647 -2147483647 -2147483647 -2147483647 -2147483647 -2147483647 -2147483647 -2147483647 -2147483647 -2147483647 -2147483647 -2147483647 -2147483647 -2147483647 -2147483647 -2147483647 -2147483647 -2147483647 -2147483647 -2147483647 -2147483647 -2147483647
24 24 24 24 23 25 26 28 31 31 30 30 34 33 32 33 33 33 34 36 39 37 37 35 41 43 46 49 52 44 42 42 40 40 40 39 41 43 44 45 46 48 48 47 46 45 43 43 46 48 50 53 55 58 64 67 71 75 80 85 88 89 88 88 88 88 88 88 87 86 86 86 86 85 84 84 84 84 83 83 85 85 85 85 85 85 87 89 92 95 95 93 91 90 92 91 93 95 94 93 92 93 93 94 93 93 96 97 90 90 89 85 86 92 91 100 94 86 100 110 109 92 103 109 95 93 106 121 143 144 153 157 165 163 153 149 169 160 162 139 164 174 192 193 188 189 182 176 174 154 165 150 149 150 153 185 184 192 183 159 152 156 192 206 206 194 191 194 203 219 224 222 214 226 228 222 212 206 206 208 215 220 224 229 232 235 237 244 251 255 258 261 266 267 268 -2147483647 -2147483647 -2147483647 -2147483647 -2147483647 -2147483647 -2147483647 -2147483647 -2147483647 -2147483647 -2147483647 -2147483647 -2147483647 -2147483647 -2147483647 -2147483647 -2147483647 -2147483647 -2147483647 -2147483647 -2147483647 -2147483647 -2147483647 -2147483647 -2147483647 -2147483647 -2147483647 -2147483647 -2147483647 -2147483647 -2147483647 -2147483647 -2147483647 -2147483647 -2147483647 -2147483647 -2147483647 -2147483647 -2147483647 -2147483647 -2147483647 -2147483647 -2147483647 -2147483647 -2147483647
24 24 25 26 26 26 26 27 28 31 38 37 40 36 34 33 33 32 32 33 35 38 37 35 43 49 49 55 52 49 46 43 41 41 41 39 41 42 44 45 45 48 48 48 47 46 44 44 45 48 50 53 57 61 64 69 75 77 81 86 90 91 93 93 92 93 93 92 91 90 89 89 89 87 87 87 86 86 85 85 85 85 85 87 87 87 88 93 100 105 99 94 92 91 93 92 94 95 95 93 92 91 93 91 89 87 90 87 85 83 83 80 80 84 83 85 91 83 100 97 98 89 102 109 92 102 124 138 148 145 143 146 151 151 145 158 154 179 171 157 164 180 191 188 179 176 185 188 187 185 185 183 180 173 151 178 171 187 201 195 179 154 165 194 203 187 181 201 206 204 201 195 205 224 223 218 215 208 205 205 208 211 219 223 229 235 242 246 250 252 256 259 262 264 -2147483647 -2147483647 -2147483647 -2147483647 -2147483647 -2147483647 -2147483647 -2147483647 -2147483647 -2147483647 -2147483647 -2147483647 -2147483647 -2147483647 -2147483647 -2147483647 -2147483647 -2147483647 -2147483647 -2147483647 -2147483647 -2147483647 -2147483647 -2147483647 -2147483647 -2147483647 -2147483647 -2147483647 -2147483647 -2147483647 -2147483647 -2147483647 -2147483647 -2147483647 -2147483647 -2147483647 -2147483647 -2147483647 -2147483647 -2147483647 -2147483647 -2147483647 -2147483647 -2147483647 -2147483647 -2147483647
24 24 24 23 23 25 25 25 28 33 37 42 39 37 36 36 36 35 34 32 32 35 35 35 39 42 46 48 44 44 44 43 41 41 41 39 41 42 43 46 45 48 50 47 49 47 46 43 46 48 52 56 62 68 73 78 83 86 88 89 90 92 93 93 93 94 94 96 96 95 95 93 92 90 90 90 89 89 88 88 88 87 87 87 88 88 90 93 96 101 99 96 93 93 93 94 97 99 97 95 93 91 91 91 91 89 87 86 85 83 83 81 79 78 75 73 73 72 73 75 75 74 76 77 80 95 105 113 130 139 139 136 150 159 151 158 159 172 166 154 154 159 173 175 174 169 182 191 191 197 197 194 190 181 170 167 166 164 170 192 184 161 161 191 193 176 171 194 194 194 181 180 192 197 214 215 213 213 210 210 209 213 216 219 227 233 240 248 254 256 255 256 256 -2147483647 -2147483647 -2147483647 -2147483647 -2147483647 -2147483647 -2147483647 -2147483647 -2147483647 -2147483647 -2147483647 -2147483647 -2147483647 -2147483647 -2147483647 -2147483647 -2147483647 -2147483647 -2147483647 -2147483647 -2147483647 -2147483647 -2147483647 -2147483647 -2147483647 -2147483647 -2147483647 -2147483647 -2147483647 -2147483647 -2147483647 -2147483647 -2147483647 -2147483647 -2147483647 -2147483647 -2147483647 -2147483647 -2147483647 -2147483647 -2147483647 -2147483647 -2147483647 -2147483647 -2147483647 -2147483647 -2147483647
24 24 24 23 23 24 25 25 31 35 33 35 38 37 36 36 36 34 32 34 32 35 34 36 41 44 49 49 45 45 43 44 44 42 41 40 40 42 43 43 44 45 47 45 46 45 44 43 45 50 55 62 67 71 77 81 87 88 88 89 91 92 93 95 93 93 94 96 96 98 98 96 95 93 93 93 94 93 92 91 90 90 90 90 90 91 93 97 100 101 98 95 95 94 94 97 102 103 101 99 96 94 92 90 90 90 90 88 86 86 84 83 82 80 76 73 73 71 68 68 69 67 67 69 76 82 88 97 110 120 123 128 128 146 148 150 150 154 158 159 154 151 160 164 159 165 166 170 166 172 178 184 189 189 189 190 192 183 162 158 169 166 151 154 174 187 175 162 172 171 170 169 174 189 201 200 200 202 202 206 208 212 218 222 228 235 242 249 254 252 251 -2147483647 -2147483647 -2147483647 -2147483647 -2147483647 -2147483647 -2147483647 -2147483647 -2147483647 -2147483647 -2147483647 -2147483647 -2147483647 -2147483647 -2147483647 -2147483647 -2147483647 -2147483647 -2147483647 -2147483647 -2147483647 -2147483647 -2147483647 -2147483647 -2147483647 -2147483647 -2147483647 -2147483647 -2147483647 -2147483647 -2147483647 -2147483647 -2147483647 -2147483647 -2147483647 -2147483647 -2147483647 -2147483647 -2147483647 -2147483647 -2147483647 -2147483647 -2147483647 -2147483647 -2147483647 -2147483647 -2147483647 -2147483647 -2147483647
24 24 24 23 23 23 25 28 31 31 33 30 35 33 33 33 33 32 32 31 30 32 36 38 39 43 46 46 45 45 43 44 44 43 43 42 40 41 42 43 42 45 45 44 44 44 41 44 46 50 56 62 70 76 79 81 84 88 88 90 91 91 95 96 95 94 94 94 96 97 98 99 100 99 99 100 99 99 96 94 93 92 91 92 98 103 108 116 124 128 115 109 103 97 97 100 105 106 104 100 97 93 92 90 90 93 92 90 89 87 85 84 81 81 80 77 73 71 68 66 66 65 65 65 69 73 77 82 89 97 102 111 119 143 146 144 146 147 149 154 152 151 149 150 155 152 156 155 155 155 158 157 161 168 182 191 192 185 168 150 160 159 156 145 142 172 196 187 172 164 174 176 173 170 178 185 197 195 191 195 203 209 217 222 224 231 238 245 245 247 -2147483647 -2147483647 -2147483647 -2147483647 -2147483647 -2147483647 -2147483647 -2147483647 -2147483647 -2147483647 -2147483647 -2147483647 -2147483647 -2147483647 -2147483647 -2147483647 -2147483647 -2147483647 -2147483647 -2147483647 -2147483647 -2147483647 -2147483647 -2147483647 -2147483647 -2147483647 -2147483647 -2147483647 -2147483647 -2147483647 -2147483647 -2147483647 -2147483647 -2147483647 -2147483647 -2147483647 -2147483647 -2147483647 -2147483647 -2147483647 -2147483647 -2147483647 -2147483647 -2147483647 -2147483647 -2147483647 -2147483647 -2147483647 -2147483647 -2147483647
24 24 23 23 23 24 25 25 26 27 28 30 30 30 30 30 30 31 31 32 32 32 36 36 39 39 42 44 44 44 44 44 44 44 45 44 43 41 42 42 43 44 44 44 44 43 42 45 48 52 57 64 73 76 76 79 83 84 89 91 91 94 95 96 96 96 95 94 95 97 98 101 103 104 104 104 105 103 100 98 96 96 94 95 96 96 101 112 118 119 110 106 111 102 108 120 117 114 104 100 97 94 91 90 91 93 95 95 92 90 87 85 83 81 79 76 74 71 69 66 64 63 63 64 65 68 72 76 82 90 100 108 136 143 146 146 147 148 152 155 159 153 154 152 152 152 152 158 159 158 157 159 156 156 155 162 156 155 151 152 166 168 158 149 129 156 185 178 192 190 197 191 179 177 180 172 177 189 196 192 195 205 212 217 224 226 234 236 -2147483647 -2147483647 -2147483647 -2147483647 -2147483647 -2147483647 -2147483647 -2147483647 -2147483647 -2147483647 -2147483647 -2147483647 -2147483647 -2147483647 -2147483647 -2147483647 -2147483647 -2147483647 -2147483647 -2147483647 -2147483647 -2147483647 -2147483647 -2147483647 -2147483647 -2147483647 -2147483647 -2147483647 -2147483647 -2147483647 -2147483647 -2147483647 -2147483647 -2147483647 -2147483647 -2147483647 -2147483647 -2147483647 -2147483647 -2147483647 -2147483647 -2147483647 -2147483647 -2147483647 -2147483647 -2147483647 -2147483647 -2147483647 -2147483647 -2147483647 -2147483647 -2147483647
25 25 24 24 25 25 25 25 26 27 27 30 30 30 30 30 30 31 30 30 31 33 36 36 36 39 43 44 45 47 47 48 48 46 44 44 44 43 42 43 43 45 45 42 43 42 44 45 47 51 54 60 66 71 74 79 79 82 87 90 91 93 96 95 96 98 98 97 97 97 99 101 103 103 104 104 104 103 102 100 99 99 98 104 108 106 99 106 109 111 107 104 102 108 114 111 111 123 119 114 106 98 90 91 92 94 98 103 101 95 93 91 89 86 82 79 77 74 71 67 65 63 61 61 64 68 74 80 84 89 100 133 143 146 151 153 155 158 156 158 156 157 159 165 178 183 182 183 182 181 171 168 161 162 159 159 157 164 154 156 155 158 137 120 122 136 144 143 172 173 187 189 183 183 177 177 176 181 194 195 194 200 209 214 218 220 -2147483647 -2147483647 -2147483647 -2147483647 -2147483647 -2147483647 -2147483647 -2147483647 -2147483647 -2147483647 -2147483647 -2147483647 -2147483647 -2147483647 -2147483647 -2147483647 -2147483647 -2147483647 -2147483647 -2147483647 -2147483647 -2147483647 -2147483647 -2147483647 -2147483647 -2147483647 -2147483647 -2147483647 -2147483647 -2147483647 -2147483647 -2147483647 -2147483647 -2147483647 -2147483647 -2147483647 -2147483647 -2147483647 -2147483647 -2147483647 -2147483647 -2147483647 -2147483647 -2147483647 -2147483647 -2147483647 -2147483647 -2147483647 -2147483647 -2147483647 -2147483647 -2147483647 -2147483647 -2147483647
25 30 31 27 27 26 26 27 28 28 30 30 33 33 34 33 32 32 30 30 30 34 36 36 39 41 44 44 47 49 48 48 48 47 47 46 46 43 43 43 44 45 43 42 43 44 45 46 48 49 55 59 63 68 71 76 79 82 84 87 91 92 93 94 96 96 98 99 100 100 100 102 104 104 105 106 107 106 105 105 106 112 106 105 103 103 102 104 104 104 105 103 104 105 102 105 106 108 103 104 122 100 111 115 105 98 101 104 103 103 101 97 93 90 88 85 83 80 75 73 69 66 62 61 64 69 80 89 98 103 129 137 145 148 147 145 142 142 142 142 147 147 152 164 167 189 199 197 195 203 196 193 190 190 185 174 177 176 163 156 145 132 125 118 115 114 116 128 161 160 183 181 173 170 179 184 182 179 189 196 196 199 206 209 -2147483647 -2147483647 -2147483647 -2147483647 -2147483647 -2147483647 -2147483647 -2147483647 -2147483647 -2147483647 -2147483647 -2147483647 -2147483647 -2147483647 -2147483647 -2147483647 -2147483647 -2147483647 -2147483647 -2147483647 -2147483647 -2147483647 -2147483647 -2147483647 -2147483647 -2147483647 -2147483647 -2147483647 -2147483647 -2147483647 -2147483647 -2147483647 -2147483647 -2147483647 -2147483647 -2147483647 -2147483647 -2147483647 -2147483647 -2147483647 -2147483647 -2147483647 -2147483647 -2147483647 -2147483647 -2147483647 -2147483647 -2147483647 -2147483647 -2147483647 -2147483647 -2147483647 -2147483647 -2147483647 -2147483647 -2147483647
30 28 27 28 32 32 32 32 33 33 36 36 36 34 33 33 34 35 33 33 33 33 36 37 39 42 44 48 53 54 53 52 51 50 50 50 52 48 45 43 45 45 43 44 47 49 49 50 54 60 64 75 83 89 89 88 91 93 92 93 96 96 95 96 97 97 99 99 100 102 103 105 105 107 107 109 110 112 114 122 118 120 120 109 104 105 105 107 107 109 109 109 113 114 118 116 107 107 102 97 94 92 90 94 102 100 110 107 101 104 109 105 102 102 106 102 98 99 91 86 83 87 78 66 71 77 89 106 128 99 128 141 154 167 170 164 157 149 152 150 149 144 147 151 157 179 196 196 195 196 186 185 194 197 196 200 202 206 204 194 167 152 145 141 153 130 124 124 138 160 173 178 174 165 171 182 186 177 183 192 194 198 203 -2147483647 -2147483647 -2147483647 -2147483647 -2147483647 -2147483647 -2147483647 -2147483647 -2147483647 -2147483647 -2147483647 -2147483647 -2147483647 -2147483647 -2147483647 -2147483647 -2147483647 -2147483647 -2147483647 -2147483647 -2147483647 -2147483647 -2147483647 -2147483647 -2147483647 -2147483647 -2147483647 -2147483647 -2147483647 -2147483647 -2147483647 -2147483647 -2147483647 -2147483647 -2147483647 -2147483647 -2147483647 -2147483647 -2147483647 -2147483647 -2147483647 -2147483647 -2147483647 -2147483647 -2147483647 -2147483647 -2147483647 -2147483647 -2147483647 -2147483647 -2147483647 -2147483647 -2147483647 -2147483647 -2147483647 -2147483647 -2147483647
27 26 27 28 29 30 32 32 35 38 41 44 44 45 45 46 45 40 38 37 38 36 37 39 41 44 48 53 58 62 62 58 61 61 65 68 68 58 51 46 46 47 48 53 57 55 62 64 73 75 76 78 85 92 100 98 97 95 98 99 100 103 105 106 106 105 105 107 107 108 109 114 112 111 114 118 116 116 116 117 118 118 112 109 109 112 115 114 114 116 115 115 114 113 112 110 109 113 109 107 107 100 96 90 88 93 97 96 105 115 111 107 102 95 96 98 102 111 114 109 109 103 92 80 91 93 106 137 107 100 145 160 166 164 160 163 175 182 176 170 160 150 147 144 146 155 157 150 155 164 173 183 190 198 198 209 215 216 220 225 228 216 204 191 195 183 166 139 157 162 164 161 175 171 167 175 177 181 183 187 192 -2147483647 -2147483647 -2147483647 -2147483647 -2147483647 -2147483647 -2147483647 -2147483647 -2147483647 -2147483647 -2147483647 -2147483647 -2147483647 -2147483647 -2147483647 -2147483647 -2147483647 -2147483647 -2147483647 -2147483647 -2147483647 -2147483647 -2147483647 -2147483647 -2147483647 -2147483647 -2147483647 -2147483647 -2147483647 -2147483647 -2147483647 -2147483647 -2147483647 -2147483647 -2147483647 -2147483647 -2147483647 -2147483647 -2147483647 -2147483647 -2147483647 -2147483647 -2147483647 -2147483647 -2147483647 -2147483647 -2147483647 -2147483647 -2147483647 -2147483647 -2147483647 -2147483647 -2147483647 -2147483647 -2147483647 -2147483647 -2147483647 -2147483647 -2147483647
26 26 26 29 29 31 33 33 35 39 47 42 42 46 48 51 51 51 50 49 49 46 45 44 46 48 50 59 68 74 81 79 79 76 74 64 57 56 56 57 75 75 81 79 98 96 100 105 105 103 117 121 124 130 138 133 121 116 104 93 92 98 103 112 118 119 120 119 119 117 116 115 115 115 116 117 117 119 121 120 123 124 121 118 121 123 124 123 126 125 124 124 120 119 119 116 113 110 109 105 102 99 97 96 89 95 107 101 103 111 114 109 108 99 108 101 96 100 98 90 84 87 91 97 83 82 78 77 89 93 135 131 142 144 146 135 143 153 155 147 153 166 165 154 155 145 144 154 168 179 183 193 205 209 215 215 210 208 204 191 192 214 210 191 186 176 162 143 153 172 164 158 165 165 164 170 177 179 182 185 -2147483647 -2147483647 -2147483647 -2147483647 -2147483647 -2147483647 -2147483647 -2147483647 -2147483647 -2147483647 -2147483647 -2147483647 -2147483647 -2147483647 -2147483647 -2147483647 -2147483647 -2147483647 -2147483647 -2147483647 -2147483647 -2147483647 -2147483647 -2147483647 -2147483647 -2147483647 -2147483647 -2147483647 -2147483647 -2147483647 -2147483647 -2147483647 -2147483647 -2147483647 -2147483647 -2147483647 -2147483647 -2147483647 -2147483647 -2147483647 -2147483647 -2147483647 -2147483647 -2147483647 -2147483647 -2147483647 -2147483647 -2147483647 -2147483647 -2147483647 -2147483647 -2147483647 -2147483647 -2147483647 -2147483647 -2147483647 -2147483647 -2147483647 -2147483647 -2147483647
26 27 29 28 33 36 35 36 38 42 44 42 42 46 44 42 44 41 41 43 42 42 43 45 49 53 56 59 62 65 73 73 73 73 75 78 71 68 65 61 67 71 88 83 94 110 117 120 117 113 113 105 102 115 127 136 139 130 112 105 98 97 105 110 114 116 120 118 120 120 122 122 122 122 121 123 127 131 131 131 132 132 133 136 138 136 137 136 138 131 130 130 126 126 125 122 120 117 113 108 105 100 95 92 89 90 93 93 97 104 102 98 95 92 90 89 95 95 89 92 84 78 77 87 93 91 90 91 80 88 111 108 120 120 117 127 124 143 144 140 137 147 151 150 142 139 158 169 177 181 191 187 184 186 202 197 203 185 173 178 180 179 195 190 179 174 161 149 167 164 164 162 157 161 164 169 172 175 -2147483647 -2147483647 -2147483647 -2147483647 -2147483647 -2147483647 -2147483647 -2147483647 -2147483647 -2147483647 -2147483647 -2147483647 -2147483647 -2147483647 -2147483647 -2147483647 -2147483647 -2147483647 -2147483647 -2147483647 -2147483647 -2147483647 -2147483647 -2147483647 -2147483647 -2147483647 -2147483647 -2147483647 -2147483647 -2147483647 -2147483647 -2147483647 -2147483647 -2147483647 -2147483647 -2147483647 -2147483647 -2147483647 -2147483647 -2147483647 -2147483647 -2147483647 -2147483647 -2147483647 -2147483647 -2147483647 -2147483647 -2147483647 -2147483647 -2147483647 -2147483647 -2147483647 -2147483647 -2147483647 -2147483647 -2147483647 -2147483647 -2147483647 -2147483647 -2147483647 -2147483647 -2147483647
27 28 28 29 35 35 33 36 37 38 38 37 39 41 42 48 50 42 43 44 44 44 46 47 47 52 56 62 71 80 90 103 111 82 104 98 90 87 73 71 87 94 101 104 106 89 92 82 74 79 88 86 88 83 87 92 112 133 139 136 125 114 134 145 151 147 140 136 133 132 132 138 144 144 135 138 142 142 144 144 137 135 138 144 149 147 144 143 143 138 136 135 134 133 131 130 126 123 119 116 110 107 104 98 97 95 94 93 93 96 96 93 93 91 89 91 98 102 93 87 82 79 75 74 76 77 77 77 75 78 101 102 106 102 106 108 112 118 118 124 134 134 141 149 138 141 151 161 172 179 174 177 176 171 168 169 173 171 169 156 163 168 174 176 181 176 166 167 153 163 163 157 157 160 164 166 -2147483647 -2147483647 -2147483647 -2147483647 -2147483647 -2147483647 -2147483647 -2147483647 -2147483647 -2147483647 -2147483647 -2147483647 -2147483647 -2147483647 -2147483647 -2147483647 -2147483647 -2147483647 -2147483647 -2147483647 -2147483647 -2147483647 -2147483647 -2147483647 -2147483647 -2147483647 -2147483647 -2147483647 -2147483647 -2147483647 -2147483647 -2147483647 -2147483647 -2147483647 -2147483647 -2147483647 -2147483647 -2147483647 -2147483647 -2147483647 -2147483647 -2147483647 -2147483647 -2147483647 -2147483647 -2147483647 -2147483647 -2147483647 -2147483647 -2147483647 -2147483647 -2147483647 -2147483647 -2147483647 -2147483647 -2147483647 -2147483647 -2147483647 -2147483647 -2147483647 -2147483647 -2147483647 -2147483647 -2147483647
30 30 31 31 32 34 33 37 39 42 42 42 43 42 44 47 46 45 44 46 49 53 55 53 62 70 77 78 83 81 82 85 85 71 77 80 79 73 65 67 74 70 60 74 67 62 71 71 77 97 100 99 99 91 87 96 95 100 101 115 122 111 140 142 143 143 142 142 146 142 143 143 137 133 133 136 137 138 138 141 149 155 164 170 164 155 152 146 145 146 151 148 144 143 140 136 135 132 128 125 122 119 113 110 107 105 102 99 98 97 95 94 91 91 91 94 97 102 95 88 85 80 77 77 77 76 76 98 100 100 103 100 101 100 103 105 105 108 111 115 118 128 132 134 135 133 149 157 160 164 167 168 166 165 163 166 168 166 163 158 156 173 172 166 167 171 171 168 156 151 159 159 159 159 161 -2147483647 -2147483647 -2147483647 -2147483647 -2147483647 -2147483647 -2147483647 -2147483647 -2147483647 -2147483647 -2147483647 -2147483647 -2147483647 -2147483647 -2147483647 -2147483647 -2147483647 -2147483647 -2147483647 -2147483647 -2147483647 -2147483647 -2147483647 -2147483647 -2147483647 -2147483647 -2147483647 -2147483647 -2147483647 -2147483647 -2147483647 -2147483647 -2147483647 -2147483647 -2147483647 -2147483647 -2147483647 -2147483647 -2147483647 -2147483647 -2147483647 -2147483647 -2147483647 -2147483647 -2147483647 -2147483647 -2147483647 -2147483647 -2147483647 -2147483647 -2147483647 -2147483647 -2147483647 -2147483647 -2147483647 -2147483647 -2147483647 -2147483647 -2147483647 -2147483647 -2147483647 -2147483647 -2147483647 -2147483647 -2147483647
32 32 34 34 34 36 37 36 39 39 39 42 42 45 45 46 48 49 51 52 49 50 51 52 53 54 56 60 59 62 71 65 73 66 70 70 65 67 61 64 65 64 72 66 71 64 73 64 68 77 83 79 87 76 76 91 86 91 88 97 101 101 112 118 105 108 114 117 122 125 128 132 135 139 142 145 145 148 150 148 147 149 151 155 156 157 161 160 160 167 171 169 169 165 157 151 145 141 138 137 148 146 127 119 114 112 108 107 105 106 104 98 94 94 96 97 97 102 102 97 96 85 83 85 82 103 84 103 104 105 105 104 103 102 103 103 106 111 120 123 129 132 134 133 131 127 133 143 146 151 157 156 158 158 159 155 156 160 160 164 159 157 163 167 173 161 160 164 160 153 150 153 156 156 -2147483647 -2147483647 -2147483647 -2147483647 -2147483647 -2147483647 -2147483647 -2147483647 -2147483647 -2147483647 -2147483647 -2147483647 -2147483647 -2147483647 -2147483647 -2147483647 -2147483647 -2147483647 -2147483647 -2147483647 -2147483647 -2147483647 -2147483647 -2147483647 -2147483647 -2147483647 -2147483647 -2147483647 -2147483647 -2147483647 -2147483647 -2147483647 -2147483647 -2147483647 -2147483647 -2147483647 -2147483647 -2147483647 -2147483647 -2147483647 -2147483647 -2147483647 -2147483647 -2147483647 -2147483647 -2147483647 -2147483647 -2147483647 -2147483647 -2147483647 -2147483647 -2147483647 -2147483647 -2147483647 -2147483647 -2147483647 -2147483647 -2147483647 -2147483647 -2147483647 -2147483647 -2147483647 -2147483647 -2147483647 -2147483647 -2147483647
36 37 37 37 37 40 39 39 39 41 42 44 51 59 63 58 55 51 50 52 53 54 55 56 57 57 57 66 61 71 71 72 67 75 70 79 74 74 79 67 60 64 68 68 65 68 60 61 57 62 65 67 71 62 71 79 81 79 99 94 98 104 110 114 120 128 123 139 132 137 140 143 150 154 157 157 157 158 158 158 159 160 161 163 163 163 166 163 162 161 159 158 157 155 156 163 167 164 158 155 154 160 138 127 136 118 118 116 118 126 147 141 113 116 111 108 106 106 108 103 119 91 116 113 112 116 113 111 108 105 106 107 108 107 106 105 106 110 118 126 134 137 134 134 134 134 131 129 133 134 135 139 143 145 149 156 156 154 145 160 166 153 153 165 165 163 154 149 149 151 151 -2147483647 -2147483647 -2147483647 -2147483647 -2147483647 -2147483647 -2147483647 -2147483647 -2147483647 -2147483647 -2147483647 -2147483647 -2147483647 -2147483647 -2147483647 -2147483647 -2147483647 -2147483647 -2147483647 -2147483647 -2147483647 -2147483647 -2147483647 -2147483647 -2147483647 -2147483647 -2147483647 -2147483647 -2147483647 -2147483647 -2147483647 -2147483647 -2147483647 -2147483647 -2147483647 -2147483647 -2147483647 -2147483647 -2147483647 -2147483647 -2147483647 -2147483647 -2147483647 -2147483647 -2147483647 -2147483647 -2147483647 -2147483647 -2147483647 -2147483647 -2147483647 -2147483647 -2147483647 -2147483647 -2147483647 -2147483647 -2147483647 -2147483647 -2147483647 -2147483647 -2147483647 -2147483647 -2147483647 -2147483647 -2147483647 -2147483647 -2147483647 -2147483647 -2147483647
41 40 40 40 42 40 40 42 42 45 45 47 47 48 50 50 53 53 54 55 56 59 66 67 63 61 60 68 69 62 70 72 75 77 81 83 85 86 76 67 59 61 63 64 65 64 66 66 58 68 57 60 62 62 65 81 73 90 95 111 116 119 124 128 132 141 147 153 160 165 159 159 160 165 165 167 168 170 173 173 171 173 176 177 180 181 180 175 174 173 173 170 168 166 162 168 164 162 165 168 176 189 187 166 151 148 149 149 134 142 140 138 127 173 185 173 163 155 156 153 142 135 130 125 122 122 117 117 115 115 115 112 110 109 110 109 106 111 118 129 128 124 129 135 137 140 141 142 145 136 139 142 141 141 144 137 139 157 149 153 161 163 152 146 146 149 149 149 148 146 -2147483647 -2147483647 -2147483647 -2147483647 -2147483647 -2147483647 -2147483647 -2147483647 -2147483647 -2147483647 -2147483647 -2147483647 -2147483647 -2147483647 -2147483647 -2147483647 -2147483647 -2147483647 -2147483647 -2147483647 -2147483647 -2147483647 -2147483647 -2147483647 -2147483647 -2147483647 -2147483647 -2147483647 -2147483647 -2147483647 -2147483647 -2147483647 -2147483647 -2147483647 -2147483647 -2147483647 -2147483647 -2147483647 -2147483647 -2147483647 -2147483647 -2147483647 -2147483647 -2147483647 -2147483647 -2147483647 -2147483647 -2147483647 -2147483647 -2147483647 -2147483647 -2147483647 -2147483647 -2147483647 -2147483647 -2147483647 -2147483647 -2147483647 -2147483647 -2147483647 -2147483647 -2147483647 -2147483647 -2147483647 -2147483647 -2147483647 -2147483647 -2147483647 -2147483647 -2147483647
52 47 44 52 51 49 48 45 45 47 48 50 50 53 53 55 56 56 58 59 59 61 61 63 63 63 70 69 70 72 77 82 82 86 92 82 90 79 73 66 62 63 63 63 64 64 65 65 66 57 69 69 59 61 63 83 91 98 106 117 141 141 142 147 158 170 163 164 182 182 187 179 174 172 175 176 178 178 181 184 183 186 190 192 198 192 188 198 192 185 192 188 185 183 190 186 183 175 168 168 162 159 162 168 171 170 170 169 182 176 168 140 137 149 159 160 164 166 163 158 163 166 163 166 167 156 145 136 125 116 114 115 116 110 109 108 107 109 117 122 125 121 124 126 126 132 135 139 135 143 144 145 141 137 140 138 125 141 142 141 146 144 155 157 149 143 142 -2147483647 -2147483647 -2147483647 -2147483647 -2147483647 -2147483647 -2147483647 -2147483647 -2147483647 -2147483647 -2147483647 -2147483647 -2147483647 -2147483647 -2147483647 -2147483647 -2147483647 -2147483647 -2147483647 -2147483647 -2147483647 -2147483647 -2147483647 -2147483647 -2147483647 -2147483647 -2147483647 -2147483647 -2147483647 -2147483647 -2147483647 -2147483647 -2147483647 -2147483647 -2147483647 -2147483647 -2147483647 -2147483647 -2147483647 -2147483647 -2147483647 -2147483647 -2147483647 -2147483647 -2147483647 -2147483647 -2147483647 -2147483647 -2147483647 -2147483647 -2147483647 -2147483647 -2147483647 -2147483647 -2147483647 -2147483647 -2147483647 -2147483647 -2147483647 -2147483647 -2147483647 -2147483647 -2147483647 -2147483647 -2147483647 -2147483647 -2147483647 -2147483647 -2147483647 -2147483647 -2147483647 -2147483647 -2147483647
42 43 50 56 55 54 52 48 49 51 51 53 54 56 58 59 60 61 61 63 64 64 64 64 72 65 73 73 72 73 76 82 83 86 105 106 98 96 82 74 69 67 63 65 67 67 68 74 79 71 71 71 75 80 76 90 100 104 117 125 134 148 161 161 162 170 181 184 184 186 191 191 190 191 195 195 199 202 195 196 193 193 192 190 194 194 187 191 197 193 193 197 205 198 194 204 198 191 184 184 180 172 165 159 155 151 132 153 149 145 141 138 115 122 149 150 152 146 139 143 141 141 136 136 154 146 151 151 139 121 112 114 117 116 113 114 110 107 112 114 114 114 115 118 126 132 125 132 124 134 138 138 137 140 139 138 131 129 135 133 139 138 144 141 140 -2147483647 -2147483647 -2147483647 -2147483647 -2147483647 -2147483647 -2147483647 -2147483647 -2147483647 -2147483647 -2147483647 -2147483647 -2147483647 -2147483647 -2147483647 -2147483647 -2147483647 -2147483647 -2147483647 -2147483647 -2147483647 -2147483647 -2147483647 -2147483647 -2147483647 -2147483647 -2147483647 -2147483647 -2147483647 -2147483647 -2147483647 -2147483647 -2147483647 -2147483647 -2147483647 -2147483647 -2147483647 -2147483647 -2147483647 -2147483647 -2147483647 -2147483647 -2147483647 -2147483647 -2147483647 -2147483647 -2147483647 -2147483647 -2147483647 -2147483647 -2147483647 -2147483647 -2147483647 -2147483647 -2147483647 -2147483647 -2147483647 -2147483647 -2147483647 -2147483647 -2147483647 -2147483647 -2147483647 -2147483647 -2147483647 -2147483647 -2147483647 -2147483647 -2147483647 -2147483647 -2147483647 -2147483647 -2147483647 -2147483647 -2147483647
44 42 44 50 53 53 53 54 54 54 55 57 59 60 61 64 64 65 67 67 67 68 69 69 69 76 68 74 75 75 74 76 79 87 98 96 101 99 95 92 86 86 85 85 88 93 97 94 91 77 80 80 87 93 101 102 111 119 120 128 133 141 155 163 164 170 175 179 182 184 187 191 195 201 203 206 207 209 198 212 209 207 207 205 205 204 204 206 206 202 202 201 204 199 201 210 210 207 198 194 190 183 179 176 167 154 156 153 151 145 116 145 119 135 138 138 144 150 164 151 134 136 149 134 123 118 121 127 130 127 116 113 113 114 116 114 113 110 107 108 110 111 113 114 114 113 113 118 121 130 137 132 135 135 133 132 133 136 133 133 133 134 -2147483647 -2147483647 -2147483647 -2147483647 -2147483647 -2147483647 -2147483647 -2147483647 -2147483647 -2147483647 -2147483647 -2147483647 -2147483647 -2147483647 -2147483647 -2147483647 -2147483647 -2147483647 -2147483647 -2147483647 -2147483647 -2147483647 -2147483647 -2147483647 -2147483647 -2147483647 -2147483647 -2147483647 -2147483647 -2147483647 -2147483647 -2147483647 -2147483647 -2147483647 -2147483647 -2147483647 -2147483647 -2147483647 -2147483647 -2147483647 -2147483647 -2147483647 -2147483647 -2147483647 -2147483647 -2147483647 -2147483647 -2147483647 -2147483647 -2147483647 -2147483647 -2147483647 -2147483647 -2147483647 -2147483647 -2147483647 -2147483647 -2147483647 -2147483647 -2147483647 -2147483647 -2147483647 -2147483647 -2147483647 -2147483647 -2147483647 -2147483647 -2147483647 -2147483647 -2147483647 -2147483647 -2147483647 -2147483647 -2147483647 -2147483647 -2147483647 -2147483647 -2147483647
53 46 44 50 53 52 53 57 57 58 59 61 62 64 66 67 67 69 70 70 71 72 72 72 80 73 79 77 77 77 74 74 75 75 75 80 79 77 78 74 74 81 98 107 110 116 124 108 92 89 93 91 99 110 110 119 121 129 133 139 144 150 155 159 165 170 174 181 188 194 200 204 207 211 213 213 215 216 216 217 217 215 215 214 214 212 212 210 209 209 207 206 205 204 203 203 200 202 195 197 194 194 189 179 169 167 167 166 159 150 127 139 113 106 106 106 129 135 145 151 152 136 126 135 140 133 117 112 112 112 113 114 113 112 113 112 112 111 108 107 107 106 106 104 104 105 104 104 107 109 117 124 135 141 138 134 136 128 128 130 -2147483647 -2147483647 -2147483647 -2147483647 -2147483647 -2147483647 -2147483647 -2147483647 -2147483647 -2147483647 -2147483647 -2147483647 -2147483647 -2147483647 -2147483647 -2147483647 -2147483647 -2147483647 -2147483647 -2147483647 -2147483647 -2147483647 -2147483647 -2147483647 -2147483647 -2147483647 -2147483647 -2147483647 -2147483647 -2147483647 -2147483647 -2147483647 -2147483647 -2147483647 -2147483647 -2147483647 -2147483647 -2147483647 -2147483647 -2147483647 -2147483647 -2147483647 -2147483647 -2147483647 -2147483647 -2147483647 -2147483647 -2147483647 -2147483647 -2147483647 -2147483647 -2147483647 -2147483647 -2147483647 -2147483647 -2147483647 -2147483647 -2147483647 -2147483647 -2147483647 -2147483647 -2147483647 -2147483647 -2147483647 -2147483647 -2147483647 -2147483647 -2147483647 -2147483647 -2147483647 -2147483647 -2147483647 -2147483647 -2147483647 -2147483647 -2147483647 -2147483647 -2147483647 -2147483647 -2147483647
50 54 49 47 52 55 57 59 60 61 63 64 65 68 68 70 73 76 75 77 75 76 75 76 85 84 84 82 83 80 81 78 77 75 73 73 74 73 73 72 73 71 74 75 82 86 93 100 100 103 104 102 107 110 120 127 133 139 143 149 154 161 167 172 176 182 188 192 197 203 205 208 210 211 216 222 223 224 224 224 224 226 223 223 221 222 219 219 218 217 216 215 213 211 210 207 206 202 199 197 195 193 190 185 178 179 183 176 168 158 130 140 116 113 109 103 109 108 125 134 150 151 141 129 123 126 131 115 114 112 114 113 114 113 112 111 111 111 106 -2147483647 -2147483647 -2147483647 -2147483647 -2147483647 -2147483647 -2147483647 -2147483647 -2147483647 -2147483647 104 104 110 111 114 124 122 122 124 -2147483647 -2147483647 -2147483647 -2147483647 -2147483647 -2147483647 -2147483647 -2147483647 -2147483647 -2147483647 -2147483647 -2147483647 -2147483647 -2147483647 -2147483647 -2147483647 -2147483647 -2147483647 -2147483647 -2147483647 -2147483647 -2147483647 -2147483647 -2147483647 -2147483647 -2147483647 -2147483647 -2147483647 -2147483647 -2147483647 -2147483647 -2147483647 -2147483647 -2147483647 -2147483647 -2147483647 -2147483647 -2147483647 -2147483647 -2147483647 -2147483647 -2147483647 -2147483647 -2147483647 -2147483647 -2147483647 -2147483647 -2147483647 -2147483647 -2147483647 -2147483647 -2147483647 -2147483647 -2147483647 -2147483647 -2147483647 -2147483647 -2147483647 -2147483647 -2147483647 -2147483647 -2147483647 -2147483647 -2147483647 -2147483647 -2147483647 -2147483647 -2147483647 -2147483647 -2147483647 -2147483647 -2147483647 -2147483647 -2147483647 -2147483647 -2147483647 -2147483647 -2147483647 -2147483647 -2147483647 -2147483647 -2147483647
48 50 52 55 55 59 61 64 64 67 68 68 69 71 72 74 75 76 78 79 79 80 81 90 90 89 87 85 86 84 84 85 82 80 79 77 78 79 75 75 77 74 74 80 89 99 106 115 112 117 123 115 119 125 131 141 145 156 159 165 166 170 175 183 190 194 201 204 210 213 216 220 224 226 226 222 216 226 230 233 231 230 231 231 230 228 228 227 226 226 223 223 222 220 218 216 214 210 208 205 201 196 191 185 182 180 180 177 172 165 158 154 148 140 142 112 102 102 121 124 128 141 143 140 138 126 119 117 117 115 114 114 111 113 111 111 108 -2147483647 -2147483647 -2147483647 -2147483647 -2147483647 -2147483647 -2147483647 -2147483647 -2147483647 -2147483647 -2147483647 -2147483647 -2147483647 -2147483647 -2147483647 -2147483647 -2147483647 -2147483647 -2147483647 -2147483647 -2147483647 -2147483647 -2147483647 -2147483647 -2147483647 -2147483647 -2147483647 -2147483647 -2147483647 -2147483647 -2147483647 -2147483647 -2147483647 -2147483647 -2147483647 -2147483647 -2147483647 -2147483647 -2147483647 -2147483647 -2147483647 -2147483647 -2147483647 -2147483647 -2147483647 -2147483647 -2147483647 -2147483647 -2147483647 -2147483647 -2147483647 -2147483647 -2147483647 -2147483647 -2147483647 -2147483647 -2147483647 -2147483647 -2147483647 -2147483647 -2147483647 -2147483647 -2147483647 -2147483647 -2147483647 -2147483647 -2147483647 -2147483647 -2147483647 -2147483647 -2147483647 -2147483647 -2147483647 -2147483647 -2147483647 -2147483647 -2147483647 -2147483647 -2147483647 -2147483647 -2147483647 -2147483647 -2147483647 -2147483647 -2147483647 -2147483647 -2147483647 -2147483647 -2147483647 -2147483647 -2147483647 -2147483647 -2147483647 -2147483647 -2147483647 -2147483647 -2147483647 -2147483647 -2147483647 -2147483647 -2147483647 -2147483647 -2147483647
52 53 54 60 63 64 66 69 71 72 71 72 73 74 76 78 79 80 82 83 83 93 93 93 93 92 91 91 89 89 87 88 84 84 83 82 80 78 75 76 78 83 92 98 102 115 124 128 128 130 135 141 137 143 146 154 153 165 165 171 180 181 186 190 193 198 202 208 213 217 214 227 230 226 238 233 229 220 220 229 227 227 233 233 235 236 236 235 234 232 232 229 228 227 226 224 221 219 216 212 208 203 198 195 191 187 182 182 175 169 163 164 162 158 144 136 126 105 124 123 117 119 131 133 140 135 131 125 122 120 119 115 113 110 110 110 -2147483647 -2147483647 -2147483647 -2147483647 -2147483647 -2147483647 -2147483647 -2147483647 -2147483647 -2147483647 -2147483647 -2147483647 -2147483647 -2147483647 -2147483647 -2147483647 -2147483647 -2147483647 -2147483647 -2147483647 -2147483647 -2147483647 -2147483647 -2147483647 -2147483647 -2147483647 -2147483647 -2147483647 -2147483647 -2147483647 -2147483647 -2147483647 -2147483647 -2147483647 -2147483647 -2147483647 -2147483647 -2147483647 -2147483647 -2147483647 -2147483647 -2147483647 -2147483647 -2147483647 -2147483647 -2147483647 -2147483647 -2147483647 -2147483647 -2147483647 -2147483647 -2147483647 -2147483647 -2147483647 -2147483647 -2147483647 -2147483647 -2147483647 -2147483647 -2147483647 -2147483647 -2147483647 -2147483647 -2147483647 -2147483647 -2147483647 -2147483647 -2147483647 -2147483647 -2147483647 -2147483647 -2147483647 -2147483647 -2147483647 -2147483647 -2147483647 -2147483647 -2147483647 -2147483647 -2147483647 -2147483647 -2147483647 -2147483647 -2147483647 -2147483647 -2147483647 -2147483647 -2147483647 -2147483647 -2147483647 -2147483647 -2147483647 -2147483647 -2147483647 -2147483647 -2147483647 -2147483647 -2147483647 -2147483647 -2147483647 -2147483647 -2147483647 -2147483647 -2147483647
57 58 60 63 66 69 69 73 75 78 76 76 77 79 83 85 88 87 86 100 92 91 89 97 95 95 95 94 93 91 90 89 88 88 86 81 79 79 77 74 81 87 100 101 108 112 112 113 122 129 123 139 136 160 150 162 163 169 177 181 184 189 196 197 202 205 206 205 202 208 208 221 218 226 235 244 238 225 222 225 228 229 242 246 245 244 242 242 242 240 240 239 235 235 232 231 228 227 224 221 216 212 207 201 195 188 186 178 179 176 169 166 166 157 152 141 135 125 120 102 118 124 124 127 128 131 131 128 127 125 125 123 118 113 111 109 -2147483647 -2147483647 -2147483647 -2147483647 -2147483647 -2147483647 -2147483647 -2147483647 -2147483647 -2147483647 -2147483647 -2147483647 -2147483647 -2147483647 -2147483647 -2147483647 -2147483647 -2147483647 -2147483647 -2147483647 -2147483647 -2147483647 -2147483647 -2147483647 -2147483647 -2147483647 -2147483647 -2147483647 -2147483647 -2147483647 -2147483647 -2147483647 -2147483647 -2147483647 -2147483647 -2147483647 -2147483647 -2147483647 -2147483647 -2147483647 -2147483647 -2147483647 -2147483647 -2147483647 -2147483647 -2147483647 -2147483647 -2147483647 -2147483647 -2147483647 -2147483647 -2147483647 -2147483647 -2147483647 -2147483647 -2147483647 -2147483647 -2147483647 -2147483647 -2147483647 -2147483647 -2147483647 -2147483647 -2147483647 -2147483647 -2147483647 -2147483647 -2147483647 -2147483647 -2147483647 -2147483647 -2147483647 -2147483647 -2147483647 -2147483647 -2147483647 -2147483647 -2147483647 -2147483647 -2147483647 -2147483647 -2147483647 -2147483647 -2147483647 -2147483647 -2147483647 -2147483647 -2147483647 -2147483647 -2147483647 -2147483647 -2147483647 -2147483647 -2147483647 -2147483647 -2147483647 -2147483647 -2147483647 -2147483647 -2147483647 -2147483647 -2147483647 -2147483647 -2147483647
61 62 64 67 71 74 74 76 79 78 82 81 82 87 88 90 91 90 102 90 108 96 104 105 101 101 105 104 104 99 98 98 103 104 107 101 100 97 90 86 91 103 96 96 104 104 106 100 103 103 114 124 124 135 141 152 163 176 187 195 202 206 206 207 206 204 201 197 187 190 192 209 201 226 242 243 238 230 234 229 211 212 233 239 239 242 248 246 247 247 245 246 243 241 241 238 235 233 229 226 223 217 210 204 201 196 187 179 174 171 176 175 171 158 151 145 137 134 126 119 117 121 120 123 125 121 124 125 127 126 126 124 121 117 112 -2147483647 -2147483647 -2147483647 -2147483647 -2147483647 -2147483647 -2147483647 -2147483647 -2147483647 -2147483647 -2147483647 -2147483647 -2147483647 -2147483647 -2147483647 -2147483647 -2147483647 -2147483647 -2147483647 -2147483647 -2147483647 -2147483647 -2147483647 -2147483647 -2147483647 -2147483647 -2147483647 -2147483647 -2147483647 -2147483647 -2147483647 -2147483647 -2147483647 -2147483647 -2147483647 -2147483647 -2147483647 -2147483647 -2147483647 -2147483647 -2147483647 -2147483647 -2147483647 -2147483647 -2147483647 -2147483647 -2147483647 -2147483647 -2147483647 -2147483647 -2147483647 -2147483647 -2147483647 -2147483647 -2147483647 -2147483647 -2147483647 -2147483647 -2147483647 -2147483647 -2147483647 -2147483647 -2147483647 -2147483647 -2147483647 -2147483647 -2147483647 -2147483647 -2147483647 -2147483647 -2147483647 -2147483647 -2147483647 -2147483647 -2147483647 -2147483647 -2147483647 -2147483647 -2147483647 -2147483647 -2147483647 -2147483647 -2147483647 -2147483647 -2147483647 -2147483647 -2147483647 -2147483647 -2147483647 -2147483647 -2147483647 -2147483647 -2147483647 -2147483647 -2147483647 -2147483647 -2147483647 -2147483647 -2147483647 -2147483647 -2147483647 -2147483647 -2147483647 -2147483647 -2147483647
65 67 69 72 75 80 85 85 87 88 89 87 88 90 93 106 94 94 105 106 94 104 102 101 100 100 101 101 103 103 110 106 109 109 107 98 95 90 86 80 83 87 83 89 95 96 91 93 96 102 101 108 118 127 138 151 165 183 195 205 211 198 191 190 188 174 177 177 188 192 190 193 189 204 226 233 228 220 207 204 210 213 229 223 232 217 238 247 250 250 248 247 247 244 245 245 243 242 239 234 229 223 218 214 205 194 186 181 176 169 167 167 166 161 152 147 140 129 122 105 115 114 114 114 115 119 121 122 127 127 125 125 124 120 116 114 113 -2147483647 -2147483647 -2147483647 -2147483647 -2147483647 -2147483647 -2147483647 -2147483647 -2147483647 -2147483647 -2147483647 -2147483647 -2147483647 -2147483647 -2147483647 -2147483647 -2147483647 -2147483647 -2147483647 -2147483647 -2147483647 -2147483647 -2147483647 -2147483647 -2147483647 -2147483647 -2147483647 -2147483647 -2147483647 -2147483647 -2147483647 -2147483647 -2147483647 -2147483647 -2147483647 -2147483647 -2147483647 -2147483647 -2147483647 -2147483647 -2147483647 -2147483647 -2147483647 -2147483647 -2147483647 -2147483647 -2147483647 -2147483647 -2147483647 -2147483647 -2147483647 -2147483647 -2147483647 -2147483647 -2147483647 -2147483647 -2147483647 -2147483647 -2147483647 -2147483647 -2147483647 -2147483647 -2147483647 -2147483647 -2147483647 -2147483647 -2147483647 -2147483647 -2147483647 -2147483647 -2147483647 -2147483647 -2147483647 -2147483647 -2147483647 -2147483647 -2147483647 -2147483647 -2147483647 -2147483647 -2147483647 -2147483647 -2147483647 -2147483647 -2147483647 -2147483647 -2147483647 -2147483647 -2147483647 -2147483647 -2147483647 -2147483647 -2147483647 -2147483647 -2147483647 -2147483647 -2147483647 -2147483647 -2147483647 -2147483647 -2147483647 -2147483647 -2147483647
71 72 74 78 80 85 89 95 102 107 113 114 111 109 107 105 103 114 100 110 107 104 102 102 103 104 102 100 97 95 96 93 91 91 92 90 90 86 83 81 83 81 81 89 95 100 97 95 92 94 101 100 114 121 139 152 162 179 194 198 194 169 -2147483647 175 189 192 171 171 174 190 182 183 177 194 208 226 232 226 212 200 196 194 197 -2147483647 -2147483647 -2147483647 -2147483647 -2147483647 -2147483647 -2147483647 241 247 248 245 247 247 242 241 239 235 227 222 217 208 204 201 195 184 175 152 162 155 153 150 148 144 137 130 121 -2147483647 -2147483647 -2147483647 -2147483647 -2147483647 -2147483647 -2147483647 -2147483647 116 119 118 120 120 120 121 117 115 114 -2147483647 -2147483647 -2147483647 -2147483647 -2147483647 -2147483647 -2147483647 -2147483647 -2147483647 -2147483647 -2147483647 -2147483647 -2147483647 -2147483647 -2147483647 -2147483647 -2147483647 -2147483647 -2147483647 -2147483647 -2147483647 -2147483647 -2147483647 -2147483647 -2147483647 -2147483647 -2147483647 -2147483647 -2147483647 -2147483647 -2147483647 -2147483647 -2147483647 -2147483647 -2147483647 -2147483647 -2147483647 -2147483647 -2147483647 -2147483647 -2147483647 -2147483647 -2147483647 -2147483647 -2147483647 -2147483647 -2147483647 -2147483647 -2147483647 -2147483647 -2147483647 -2147483647 -2147483647 -2147483647 -2147483647 -2147483647 -2147483647 -2147483647 -2147483647 -2147483647 -2147483647 -2147483647 -2147483647 -2147483647 -2147483647 -2147483647 -2147483647 -2147483647 -2147483647 -2147483647 -2147483647 -2147483647 -2147483647 -2147483647 -2147483647 -2147483647 -2147483647 -2147483647 -2147483647 -2147483647 -2147483647 -2147483647 -2147483647 -2147483647 -2147483647 -2147483647 -2147483647 -2147483647 -2147483647 -2147483647 -2147483647 -2147483647 -2147483647 -2147483647 -2147483647 -2147483647 -2147483647 -2147483647 -2147483647 -2147483647 -2147483647 -2147483647 -2147483647
76 77 78 80 84 88 91 99 104 108 112 114 111 112 110 108 120 116 114 112 110 107 105 102 102 100 101 98 94 92 93 90 88 94 95 92 88 89 88 87 83 80 81 87 92 98 97 89 87 85 90 93 104 106 126 143 157 163 173 174 -2147483647 -2147483647 -2147483647 -2147483647 -2147483647 -2147483647 -2147483647 -2147483647 186 185 174 185 177 173 194 204 217 220 218 211 205 195 -2147483647 -2147483647 -2147483647 -2147483647 -2147483647 -2147483647 -2147483647 -2147483647 -2147483647 -2147483647 -2147483647 -2147483647 -2147483647 -2147483647 -2147483647 210 228 223 225 217 213 206 198 192 188 184 179 172 149 154 135 130 139 120 115 112 109 -2147483647 -2147483647 -2147483647 -2147483647 -2147483647 -2147483647 -2147483647 -2147483647 -2147483647 -2147483647 -2147483647 -2147483647 -2147483647 -2147483647 115 115 115 -2147483647 -2147483647 -2147483647 -2147483647 -2147483647 -2147483647 -2147483647 -2147483647 -2147483647 -2147483647 -2147483647 -2147483647 -2147483647 -2147483647 -2147483647 -2147483647 -2147483647 -2147483647 -2147483647 -2147483647 -2147483647 -2147483647 -2147483647 -2147483647 -2147483647 -2147483647 -2147483647 -2147483647 -2147483647 -2147483647 -2147483647 -2147483647 -2147483647 -2147483647 -2147483647 -2147483647 -2147483647 -2147483647 -2147483647 -2147483647 -2147483647 -2147483647 -2147483647 -2147483647 -2147483647 -2147483647 -2147483647 -2147483647 -2147483647 -2147483647 -2147483647 -2147483647 -2147483647 -2147483647 -2147483647 -2147483647 -2147483647 -2147483647 -2147483647 -2147483647 -2147483647 -2147483647 -2147483647 -2147483647 -2147483647 -2147483647 -2147483647 -2147483647 -2147483647 -2147483647 -2147483647 -2147483647 -2147483647 -2147483647 -2147483647 -2147483647 -2147483647 -2147483647 -2147483647 -2147483647 -2147483647 -2147483647 -2147483647 -2147483647 -2147483647 -2147483647 -2147483647 -2147483647 -2147483647 -2147483647 -2147483647 -2147483647 -2147483647 -2147483647 -2147483647 -2147483647 -2147483647 -2147483647 -2147483647 -2147483647 -2147483647 -2147483647 -2147483647 -2147483647
78 78 80 83 88 90 95 99 104 112 114 114 112 112 113 111 121 120 116 114 111 108 105 102 102 102 102 101 99 97 93 93 94 94 95 92 89 89 88 88 86 83 84 90 96 100 95 89 88 86 90 91 -2147483647 -2147483647 -2147483647 -2147483647 -2147483647 -2147483647 -2147483647 -2147483647 -2147483647 -2147483647 -2147483647 -2147483647 -2147483647 -2147483647 -2147483647 -2147483647 -2147483647 -2147483647 -2147483647 -2147483647 -2147483647 -2147483647 -2147483647 -2147483647 -2147483647 207 213 215 207 200 -2147483647 -2147483647 -2147483647 -2147483647 -2147483647 -2147483647 -2147483647 -2147483647 -2147483647 -2147483647 -2147483647 -2147483647 -2147483647 -2147483647 -2147483647 -2147483647 -2147483647 -2147483647 -2147483647 -2147483647 187 203 194 176 184 176 172 170 167 160 149 129 123 118 114 111 -2147483647 -2147483647 -2147483647 -2147483647 -2147483647 -2147483647 -2147483647 -2147483647 -2147483647 -2147483647 -2147483647 -2147483647 -2147483647 -2147483647 -2147483647 -2147483647 -2147483647 -2147483647 -2147483647 -2147483647 -2147483647 -2147483647 -2147483647 -2147483647 -2147483647 -2147483647 -2147483647 -2147483647 -2147483647 -2147483647 -2147483647 -2147483647 -2147483647 -2147483647 -2147483647 -2147483647 -2147483647 -2147483647 -2147483647 -2147483647 -2147483647 -2147483647 -2147483647 -2147483647 -2147483647 -2147483647 -2147483647 -2147483647 -2147483647 -2147483647 -2147483647 -2147483647 -2147483647 -2147483647 -2147483647 -2147483647 -2147483647 -2147483647 -2147483647 -2147483647 -2147483647 -2147483647 -2147483647 -2147483647 -2147483647 -2147483647 -2147483647 -2147483647 -2147483647 -2147483647 -2147483647 -2147483647 -2147483647 -2147483647 -2147483647 -2147483647 -2147483647 -2147483647 -2147483647 -2147483647 -2147483647 -2147483647 -2147483647 -2147483647 -2147483647 -2147483647 -2147483647 -2147483647 -2147483647 -2147483647 -2147483647 -2147483647 -2147483647 -2147483647 -2147483647 -2147483647 -2147483647 -2147483647 -2147483647 -2147483647 -2147483647 -2147483647 -2147483647 -2147483647 -2147483647 -2147483647 -2147483647 -2147483647 -2147483647 -2147483647 -2147483647 -2147483647 -2147483647 -2147483647 -2147483647 -2147483647 -2147483647 -2147483647 -2147483647 -2147483647 -2147483647 -2147483647
88 83 83 87 90 93 98 102 106 110 113 109 112 113 113 124 122 121 106 115 112 111 108 105 105 103 100 100 98 97 95 95 94 95 96 95 92 90 89 88 87 84 87 87 89 93 98 101 99 96 89 -2147483647 -2147483647 -2147483647 -2147483647 -2147483647 -2147483647 -2147483647 -2147483647 -2147483647 -2147483647 -2147483647 -2147483647 -2147483647 -2147483647 -2147483647 -2147483647 -2147483647 -2147483647 -2147483647 -2147483647 -2147483647 -2147483647 -2147483647 -2147483647 -2147483647 -2147483647 -2147483647 -2147483647 -2147483647 -2147483647 -2147483647 -2147483647 -2147483647 -2147483647 -2147483647 -2147483647 -2147483647 -2147483647 -2147483647 -2147483647 -2147483647 -2147483647 -2147483647 -2147483647 -2147483647 -2147483647 -2147483647 -2147483647 -2147483647 -2147483647 -2147483647 -2147483647 -2147483647 -2147483647 -2147483647 165 166 173 166 147 154 142 135 126 117 114 -2147483647 -2147483647 -2147483647 -2147483647 -2147483647 -2147483647 -2147483647 -2147483647 -2147483647 -2147483647 -2147483647 -2147483647 -2147483647 -2147483647 -2147483647 -2147483647 -2147483647 -2147483647 -2147483647 -2147483647 -2147483647 -2147483647 -2147483647 -2147483647 -2147483647 -2147483647 -2147483647 -2147483647 -2147483647 -2147483647 -2147483647 -2147483647 -2147483647 -2147483647 -2147483647 -2147483647 -2147483647 -2147483647 -2147483647 -2147483647 -2147483647 -2147483647 -2147483647 -2147483647 -2147483647 -2147483647 -2147483647 -2147483647 -2147483647 -2147483647 -2147483647 -2147483647 -2147483647 -2147483647 -2147483647 -2147483647 -2147483647 -2147483647 -2147483647 -2147483647 -2147483647 -2147483647 -2147483647 -2147483647 -2147483647 -2147483647 -2147483647 -2147483647 -2147483647 -2147483647 -2147483647 -2147483647 -2147483647 -2147483647 -2147483647 -2147483647 -2147483647 -2147483647 -2147483647 -2147483647 -2147483647 -2147483647 -2147483647 -2147483647 -2147483647 -2147483647 -2147483647 -2147483647 -2147483647 -2147483647 -2147483647 -2147483647 -2147483647 -2147483647 -2147483647 -2147483647 -2147483647 -2147483647 -2147483647 -2147483647 -2147483647 -2147483647 -2147483647 -2147483647 -2147483647 -2147483647 -2147483647 -2147483647 -2147483647 -2147483647 -2147483647 -2147483647 -2147483647 -2147483647 -2147483647 -2147483647 -2147483647 -2147483647 -2147483647 -2147483647 -2147483647 -2147483647 -2147483647
84 94 85 89 93 95 111 116 106 109 125 111 110 124 124 111 122 121 119 115 112 111 108 106 105 103 102 100 99 98 96 96 96 96 95 95 95 93 91 91 92 89 90 91 92 94 96 96 95 99 99 95 -2147483647 -2147483647 -2147483647 -2147483647 -2147483647 -2147483647 -2147483647 -2147483647 -2147483647 -2147483647 -2147483647 -2147483647 -2147483647 -2147483647 -2147483647 -2147483647 -2147483647 -2147483647 -2147483647 -2147483647 -2147483647 -2147483647 -2147483647 -2147483647 -2147483647 -2147483647 -2147483647 -2147483647 -2147483647 -2147483647 -2147483647 -2147483647 -2147483647 -2147483647 -2147483647 -2147483647 -2147483647 -2147483647 -2147483647 -2147483647 -2147483647 -2147483647 -2147483647 -2147483647 -2147483647 -2147483647 -2147483647 -2147483647 -2147483647 -2147483647 -2147483647 -2147483647 -2147483647 -2147483647 -2147483647 -2147483647 152 152 144 137 135 131 128 120 114 -2147483647 -2147483647 -2147483647 -2147483647 -2147483647 -2147483647 -2147483647 -2147483647 -2147483647 -2147483647 -2147483647 -2147483647 -2147483647 -2147483647 -2147483647 -2147483647 -2147483647 -2147483647 -2147483647 -2147483647 -2147483647 -2147483647 -2147483647 -2147483647 -2147483647 -2147483647 -2147483647 -2147483647 -2147483647 -2147483647 -2147483647 -2147483647 -2147483647 -2147483647 -2147483647 -2147483647 -2147483647 -2147483647 -2147483647 -2147483647 -2147483647 -2147483647 -2147483647 -2147483647 -2147483647 -2147483647 -2147483647 -2147483647 -2147483647 -2147483647 -2147483647 -2147483647 -2147483647 -2147483647 -2147483647 -2147483647 -2147483647 -2147483647 -2147483647 -2147483647 -2147483647 -2147483647 -2147483647 -2147483647 -2147483647 -2147483647 -2147483647 -2147483647 -2147483647 -2147483647 -2147483647 -2147483647 -2147483647 -2147483647 -2147483647 -2147483647 -2147483647 -2147483647 -2147483647 -2147483647 -2147483647 -2147483647 -2147483647 -2147483647 -2147483647 -2147483647 -2147483647 -2147483647 -2147483647 -2147483647 -2147483647 -2147483647 -2147483647 -2147483647 -2147483647 -2147483647 -2147483647 -2147483647 -2147483647 -2147483647 -2147483647 -2147483647 -2147483647 -2147483647 -2147483647 -2147483647 -2147483647 -2147483647 -2147483647 -2147483647 -2147483647 -2147483647 -2147483647 -2147483647 -2147483647 -2147483647 -2147483647 -2147483647 -2147483647 -2147483647 -2147483647 -2147483647 -2147483647
93 96 99 101 104 108 111 101 104 105 108 108 107 121 123 124 122 122 119 116 111 111 108 106 106 103 103 100 100 99 98 97 96 95 96 96 97 99 99 95 95 92 90 92 91 92 92 89 -2147483647 -2147483647 -2147483647 -2147483647 -2147483647 -2147483647 -2147483647 -2147483647 -2147483647 -2147483647 -2147483647 -2147483647 -2147483647 -2147483647 -2147483647 -2147483647 -2147483647 -2147483647 -2147483647 -2147483647 -2147483647 -2147483647 -2147483647 -2147483647 -2147483647 -2147483647 -2147483647 -2147483647 -2147483647 -2147483647 -2147483647 -2147483647 -2147483647 -2147483647 -2147483647 -2147483647 -2147483647 -2147483647 -2147483647 -2147483647 -2147483647 -2147483647 -2147483647 -2147483647 -2147483647 -2147483647 -2147483647 -2147483647 -2147483647 -2147483647 -2147483647 -2147483647 -2147483647 -2147483647 -2147483647 -2147483647 -2147483647 -2147483647 -2147483647 -2147483647 -2147483647 -2147483647 -2147483647 -2147483647 -2147483647 -2147483647 -2147483647 -2147483647 114 -2147483647 -2147483647 -2147483647 -2147483647 -2147483647 -2147483647 -2147483647 -2147483647 -2147483647 -2147483647 -2147483647 -2147483647 -2147483647 -2147483647 -2147483647 -2147483647 -2147483647 -2147483647 -2147483647 -2147483647 -2147483647 -2147483647 -2147483647 -2147483647 -2147483647 -2147483647 -2147483647 -2147483647 -2147483647 -2147483647 -2147483647 -2147483647 -2147483647 -2147483647 -2147483647 -2147483647 -2147483647 -2147483647 -2147483647 -2147483647 -2147483647 -2147483647 -2147483647 -2147483647 -2147483647 -2147483647 -2147483647 -2147483647 -2147483647 -2147483647 -2147483647 -2147483647 -2147483647 -2147483647 -2147483647 -2147483647 -2147483647 -2147483647 -2147483647 -2147483647 -2147483647 -2147483647 -2147483647 -2147483647 -2147483647 -2147483647 -2147483647 -2147483647 -2147483647 -2147483647 -2147483647 -2147483647 -2147483647 -2147483647 -2147483647 -2147483647 -2147483647 -2147483647 -2147483647 -2147483647 -2147483647 -2147483647 -2147483647 -2147483647 -2147483647 -2147483647 -2147483647 -2147483647 -2147483647 -2147483647 -2147483647 -2147483647 -2147483647 -2147483647 -2147483647 -2147483647 -2147483647 -2147483647 -2147483647 -2147483647 -2147483647 -2147483647 -2147483647 -2147483647 -2147483647 -2147483647 -2147483647 -2147483647 -2147483647 -2147483647 -2147483647 -2147483647 -2147483647 -2147483647 -2147483647 -2147483647 -2147483647 -2147483647 -2147483647 -2147483647 -2147483647 -2147483647 -2147483647
83 96 99 89 104 108 111 114 116 105 119 122 106 118 120 109 120 119 116 114 112 111 108 107 105 104 104 104 103 101 98 97 98 98 97 98 97 97 97 98 98 94 88 88 91 92 86 -2147483647 -2147483647 -2147483647 -2147483647 -2147483647 -2147483647 -2147483647 -2147483647 -2147483647 -2147483647 -2147483647 -2147483647 -2147483647 -2147483647 -2147483647 -2147483647 -2147483647 -2147483647 -2147483647 -2147483647 -2147483647 -2147483647 -2147483647 -2147483647 -2147483647 -2147483647 -2147483647 -2147483647 -2147483647 -2147483647 -2147483647 -2147483647 -2147483647 -2147483647 -2147483647 -2147483647 -2147483647 -2147483647 -2147483647 -2147483647 -2147483647 -2147483647 -2147483647 -2147483647 -2147483647 -2147483647 -2147483647 -2147483647 -2147483647 -2147483647 -2147483647 -2147483647 -2147483647 -2147483647 -2147483647 -2147483647 -2147483647 -2147483647 -2147483647 -2147483647 -2147483647 -2147483647 -2147483647 -2147483647 -2147483647 -2147483647 -2147483647 -2147483647 -2147483647 -2147483647 -2147483647 -2147483647 -2147483647 -2147483647 -2147483647 -2147483647 -2147483647 -2147483647 -2147483647 -2147483647 -2147483647 -2147483647 -2147483647 -2147483647 -2147483647 -2147483647 -2147483647 -2147483647 -2147483647 -2147483647 -2147483647 -2147483647 -2147483647 -2147483647 -2147483647 -2147483647 -2147483647 -2147483647 -2147483647 -2147483647 -2147483647 -2147483647 -2147483647 -2147483647 -2147483647 -2147483647 -2147483647 -2147483647 -2147483647 -2147483647 -2147483647 -2147483647 -2147483647 -2147483647 -2147483647 -2147483647 -2147483647 -2147483647 -2147483647 -2147483647 -2147483647 -2147483647 -2147483647 -2147483647 -2147483647 -2147483647 -2147483647 -2147483647 -2147483647 -2147483647 -2147483647 -2147483647 -2147483647 -2147483647 -2147483647 -2147483647 -2147483647 -2147483647 -2147483647 -2147483647 -2147483647 -2147483647 -2147483647 -2147483647 -2147483647 -2147483647 -2147483647 -2147483647 -2147483647 -2147483647 -2147483647 -2147483647 -2147483647 -2147483647 -2147483647 -2147483647 -2147483647 -2147483647 -2147483647 -2147483647 -2147483647 -2147483647 -2147483647 -2147483647 -2147483647 -2147483647 -2147483647 -2147483647 -2147483647 -2147483647 -2147483647 -2147483647 -2147483647 -2147483647 -2147483647 -2147483647 -2147483647 -2147483647 -2147483647 -2147483647 -2147483647 -2147483647 -2147483647 -2147483647 -2147483647 -2147483647 -2147483647 -2147483647 -2147483647 -2147483647 -2147483647 -2147483647 -2147483647
91 93 96 97 101 104 109 114 115 119 120 120 118 117 116 117 116 116 113 113 111 112 112 111 105 108 110 107 107 105 105 102 98 98 99 100 100 101 101 101 101 103 99 93 91 92 93 -2147483647 -2147483647 -2147483647 -2147483647 -2147483647 -2147483647 -2147483647 -2147483647 -2147483647 -2147483647 -2147483647 -2147483647 -2147483647 -2147483647 -2147483647 -2147483647 -2147483647 -2147483647 -2147483647 -2147483647 -2147483647 -2147483647 -2147483647 -2147483647 -2147483647 -2147483647 -2147483647 -2147483647 -2147483647 -2147483647 -2147483647 -2147483647 -2147483647 -2147483647 -2147483647 -2147483647 -2147483647 -2147483647 -2147483647 -2147483647 -2147483647 -2147483647 -2147483647 -2147483647 -2147483647 -2147483647 -2147483647 -2147483647 -2147483647 -2147483647 -2147483647 -2147483647 -2147483647 -2147483647 -2147483647 -2147483647 -2147483647 -2147483647 -2147483647 -2147483647 -2147483647 -2147483647 -2147483647 -2147483647 -2147483647 -2147483647 -2147483647 -2147483647 -2147483647 -2147483647 -2147483647 -2147483647 -2147483647 -2147483647 -2147483647 -2147483647 -2147483647 -2147483647 -2147483647 -2147483647 -2147483647 -2147483647 -2147483647 -2147483647 -2147483647 -2147483647 -2147483647 -2147483647 -2147483647 -2147483647 -2147483647 -2147483647 -2147483647 -2147483647 -2147483647 -2147483647 -2147483647 -2147483647 -2147483647 -2147483647 -2147483647 -2147483647 -2147483647 -2147483647 -2147483647 -2147483647 -2147483647 -2147483647 -2147483647 -2147483647 -2147483647 -2147483647 -2147483647 -2147483647 -2147483647 -2147483647 -2147483647 -2147483647 -2147483647 -2147483647 -2147483647 -2147483647 -2147483647 -2147483647 -2147483647 -2147483647 -2147483647 -2147483647 -2147483647 -2147483647 -2147483647 -2147483647 -2147483647 -2147483647 -2147483647 -2147483647 -2147483647 -2147483647 -2147483647 -2147483647 -2147483647 -2147483647 -2147483647 -2147483647 -2147483647 -2147483647 -2147483647 -2147483647 -2147483647 -2147483647 -2147483647 -2147483647 -2147483647 -2147483647 -2147483647 -2147483647 -2147483647 -2147483647 -2147483647 -2147483647 -2147483647 -2147483647 -2147483647 -2147483647 -2147483647 -2147483647 -2147483647 -2147483647 -2147483647 -2147483647 -2147483647 -2147483647 -2147483647 -2147483647 -2147483647 -2147483647 -2147483647 -2147483647 -2147483647 -2147483647 -2147483647 -2147483647 -2147483647 -2147483647 -2147483647 -2147483647 -2147483647 -2147483647 -2147483647 -2147483647 -2147483647 -2147483647 -2147483647
91 93 93 95 97 100 104 108 111 114 116 117 119 119 114 114 114 112 113 112 110 112 111 109 108 110 110 109 109 109 108 106 103 98 98 97 97 98 100 104 107 104 99 97 94 94 -2147483647 -2147483647 -2147483647 -2147483647 -2147483647 -2147483647 -2147483647 -2147483647 -2147483647 -2147483647 -2147483647 -2147483647 -2147483647 -2147483647 -2147483647 -2147483647 -2147483647 -2147483647 -2147483647 -2147483647 -2147483647 -2147483647 -2147483647 -2147483647 -2147483647 -2147483647 -2147483647 -2147483647 -2147483647 -2147483647 -2147483647 -2147483647 -2147483647 -2147483647 -2147483647 -2147483647 -2147483647 -2147483647 -2147483647 -2147483647 -2147483647 -2147483647 -2147483647 -2147483647 -2147483647 -2147483647 -2147483647 -2147483647 -2147483647 -2147483647 -2147483647 -2147483647 -2147483647 -2147483647 -2147483647 -2147483647 -2147483647 -2147483647 -2147483647 -2147483647 -2147483647 -2147483647 -2147483647 -2147483647 -2147483647 -2147483647 -2147483647 -2147483647 -2147483647 -2147483647 -2147483647 -2147483647 -2147483647 -2147483647 -2147483647 -2147483647 -2147483647 -2147483647 -2147483647 -2147483647 -2147483647 -2147483647 -2147483647 -2147483647 -2147483647 -2147483647 -2147483647 -2147483647 -2147483647 -2147483647 -2147483647 -2147483647 -2147483647 -2147483647 -2147483647 -2147483647 -2147483647 -2147483647 -2147483647 -2147483647 -2147483647 -2147483647 -2147483647 -2147483647 -2147483647 -2147483647 -2147483647 -2147483647 -2147483647 -2147483647 -2147483647 -2147483647 -2147483647 -2147483647 -2147483647 -2147483647 -2147483647 -2147483647 -2147483647 -2147483647 -2147483647 -2147483647 -2147483647 -2147483647 -2147483647 -2147483647 -2147483647 -2147483647 -2147483647 -2147483647 -2147483647 -2147483647 -2147483647 -2147483647 -2147483647 -2147483647 -2147483647 -2147483647 -2147483647 -2147483647 -2147483647 -2147483647 -2147483647 -2147483647 -2147483647 -2147483647 -2147483647 -2147483647 -2147483647 -2147483647 -2147483647 -2147483647 -2147483647 -2147483647 -2147483647 -2147483647 -2147483647 -2147483647 -2147483647 -2147483647 -2147483647 -2147483647 -2147483647 -2147483647 -2147483647 -2147483647 -2147483647 -2147483647 -2147483647 -2147483647 -2147483647 -2147483647 -2147483647 -2147483647 -2147483647 -2147483647 -2147483647 -2147483647 -2147483647 -2147483647 -2147483647 -2147483647 -2147483647 -2147483647 -2147483647 -2147483647 -2147483647 -2147483647 -2147483647 -2147483647 -2147483647 -2147483647 -2147483647 -2147483647
89 92 92 94 96 97 99 102 108 111 114 116 119 120 122 120 118 114 112 110 109 110 -2147483647 -2147483647 -2147483647 -2147483647 101 105 105 108 107 106 103 99 96 -2147483647 -2147483647 -2147483647 93 96 100 97 96 94 -2147483647 -2147483647 -2147483647 -2147483647 -2147483647 -2147483647 -2147483647 -2147483647 -2147483647 -2147483647 -2147483647 -2147483647 -2147483647 -2147483647 -2147483647 -2147483647 -2147483647 -2147483647 -2147483647 -2147483647 -2147483647 -2147483647 -2147483647 -2147483647 -2147483647 -2147483647 -2147483647 -2147483647 -2147483647 -2147483647 -2147483647 -2147483647 -2147483647 -2147483647 -2147483647 -2147483647 -2147483647 -2147483647 -2147483647 -2147483647 -2147483647 -2147483647 -2147483647 -2147483647 -2147483647 -2147483647 -2147483647 -2147483647 -2147483647 -2147483647 -2147483647 -2147483647 -2147483647 -2147483647 -2147483647 -2147483647 -2147483647 -2147483647 -2147483647 -2147483647 -2147483647 -2147483647 -2147483647 -2147483647 -2147483647 -2147483647 -2147483647 -2147483647 -2147483647 -2147483647 -2147483647 -2147483647 -2147483647 -2147483647 -2147483647 -2147483647 -2147483647 -2147483647 -2147483647 -2147483647 -2147483647 -2147483647 -2147483647 -2147483647 -2147483647 -2147483647 -2147483647 -2147483647 -2147483647 -2147483647 -2147483647 -2147483647 -2147483647 -2147483647 -2147483647 -2147483647 -2147483647 -2147483647 -2147483647 -2147483647 -2147483647 -2147483647 -2147483647 -2147483647 -2147483647 -2147483647 -2147483647 -2147483647 -2147483647 -2147483647 -2147483647 -2147483647 -2147483647 -2147483647 -2147483647 -2147483647 -2147483647 -2147483647 -2147483647 -2147483647 -2147483647 -2147483647 -2147483647 -2147483647 -2147483647 -2147483647 -2147483647 -2147483647 -2147483647 -2147483647 -2147483647 -2147483647 -2147483647 -2147483647 -2147483647 -2147483647 -2147483647 -2147483647 -2147483647 -2147483647 -2147483647 -2147483647 -2147483647 -2147483647 -2147483647 -2147483647 -2147483647 -2147483647 -2147483647 -2147483647 -2147483647 -2147483647 -2147483647 -2147483647 -2147483647 -2147483647 -2147483647 -2147483647 -2147483647 -2147483647 -2147483647 -2147483647 -2147483647 -2147483647 -2147483647 -2147483647 -2147483647 -2147483647 -2147483647 -2147483647 -2147483647 -2147483647 -2147483647 -2147483647 -2147483647 -2147483647 -2147483647 -2147483647 -2147483647 -2147483647 -2147483647 -2147483647 -2147483647 -2147483647 -2147483647 -2147483647 -2147483647 -2147483647 -2147483647 -2147483647 -2147483647 -2147483647 -2147483647 -2147483647 -2147483647 -2147483647
84 87 92 91 92 97 101 105 104 107 107 110 113 115 116 118 118 114 114 115 112 -2147483647 -2147483647 -2147483647 -2147483647 -2147483647 -2147483647 -2147483647 -2147483647 99 105 106 100 -2147483647 -2147483647 -2147483647 -2147483647 -2147483647 -2147483647 -2147483647 -2147483647 -2147483647 -2147483647 -2147483647 -2147483647 -2147483647 -2147483647 -2147483647 -2147483647 -2147483647 -2147483647 -2147483647 -2147483647 -2147483647 -2147483647 -2147483647 -2147483647 -2147483647 -2147483647 -2147483647 -2147483647 -2147483647 -2147483647 -2147483647 -2147483647 -2147483647 -2147483647 -2147483647 -2147483647 -2147483647 -2147483647 -2147483647 -2147483647 -2147483647 -2147483647 -2147483647 -2147483647 -2147483647 -2147483647 -2147483647 -2147483647 -2147483647 -2147483647 -2147483647 -2147483647 -2147483647 -2147483647 -2147483647 -2147483647 -2147483647 -2147483647 -2147483647 -2147483647 -2147483647 -2147483647 -2147483647 -2147483647 -2147483647 -2147483647 -2147483647 -2147483647 -2147483647 -2147483647 -2147483647 -2147483647 -2147483647 -2147483647 -2147483647 -2147483647 -2147483647 -2147483647 -2147483647 -2147483647 -2147483647 -2147483647 -2147483647 -2147483647 -2147483647 -2147483647 -2147483647 -2147483647 -2147483647 -2147483647 -2147483647 -2147483647 -2147483647 -2147483647 -2147483647 -2147483647 -2147483647 -2147483647 -2147483647 -2147483647 -2147483647 -2147483647 -2147483647 -2147483647 -2147483647 -2147483647 -2147483647 -2147483647 -2147483647 -2147483647 -2147483647 -2147483647 -2147483647 -2147483647 -2147483647 -2147483647 -2147483647 -2147483647 -2147483647 -2147483647 -2147483647 -2147483647 -2147483647 -2147483647 -2147483647 -2147483647 -2147483647 -2147483647 -2147483647 -2147483647 -2147483647 -2147483647 -2147483647 -2147483647 -2147483647 -2147483647 -2147483647 -2147483647 -2147483647 -2147483647 -2147483647 -2147483647 -2147483647 -2147483647 -2147483647 -2147483647 -2147483647 -2147483647 -2147483647 -2147483647 -2147483647 -2147483647 -2147483647 -2147483647 -2147483647 -2147483647 -2147483647 -2147483647 -2147483647 -2147483647 -2147483647 -2147483647 -2147483647 -2147483647 -2147483647 -2147483647 -2147483647 -2147483647 -2147483647 -2147483647 -2147483647 -2147483647 -2147483647 -2147483647 -2147483647 -2147483647 -2147483647 -2147483647 -2147483647 -2147483647 -2147483647 -2147483647 -2147483647 -2147483647 -2147483647 -2147483647 -2147483647 -2147483647 -2147483647 -2147483647 -2147483647 -2147483647 -2147483647 -2147483647 -2147483647 -2147483647 -2147483647 -2147483647 -2147483647 -2147483647 -2147483647 -2147483647 -2147483647 -2147483647 -2147483647 -2147483647 -2147483647
81 84 87 91 93 95 96 97 99 101 104 106 109 110 -2147483647 -2147483647 -2147483647 -2147483647 108 111 111 -2147483647 -2147483647 -2147483647 -2147483647 -2147483647 -2147483647 -2147483647 -2147483647 -2147483647 -2147483647 -2147483647 -2147483647 -2147483647 -2147483647 -2147483647 -2147483647 -2147483647 -2147483647 -2147483647 -2147483647 -2147483647 -2147483647 -2147483647 -2147483647 -2147483647 -2147483647 -2147483647 -2147483647 -2147483647 -2147483647 -2147483647 -2147483647 -2147483647 -2147483647 -2147483647 -2147483647 -2147483647 -2147483647 -2147483647 -2147483647 -2147483647 -2147483647 -2147483647 -2147483647 -2147483647 -2147483647 -2147483647 -2147483647 -2147483647 -2147483647 -2147483647 -2147483647 -2147483647 -2147483647 -2147483647 -2147483647 -2147483647 -2147483647 -2147483647 -2147483647 -2147483647 -2147483647 -2147483647 -2147483647 -2147483647 -2147483647 -2147483647 -2147483647 -2147483647 -2147483647 -2147483647 -2147483647 -2147483647 -2147483647 -2147483647 -2147483647 -2147483647 -2147483647 -2147483647 -2147483647 -2147483647 -2147483647 -2147483647 -2147483647 -2147483647 -2147483647 -2147483647 -2147483647 -2147483647 -2147483647 -2147483647 -2147483647 -2147483647 -2147483647 -2147483647 -2147483647 -2147483647 -2147483647 -2147483647 -2147483647 -2147483647 -2147483647 -2147483647 -2147483647 -2147483647 -2147483647 -2147483647 -2147483647 -2147483647 -2147483647 -2147483647 -2147483647 -2147483647 -2147483647 -2147483647 -2147483647 -2147483647 -2147483647 -2147483647 -2147483647 -2147483647 -2147483647 -2147483647 -2147483647 -2147483647 -2147483647 -2147483647 -2147483647 -2147483647 -2147483647 -2147483647 -2147483647 -2147483647 -2147483647 -2147483647 -2147483647 -2147483647 -2147483647 -2147483647 -2147483647 -2147483647 -2147483647 -2147483647 -2147483647 -2147483647 -2147483647 -2147483647 -2147483647 -2147483647 -2147483647 -2147483647 -2147483647 -2147483647 -2147483647 -2147483647 -2147483647 -2147483647 -2147483647 -2147483647 -2147483647 -2147483647 -2147483647 -2147483647 -2147483647 -2147483647 -2147483647 -2147483647 -2147483647 -2147483647 -2147483647 -2147483647 -2147483647 -2147483647 -2147483647 -2147483647 -2147483647 -2147483647 -2147483647 -2147483647 -2147483647 -2147483647 -2147483647 -2147483647 -2147483647 -2147483647 -2147483647 -2147483647 -2147483647 -2147483647 -2147483647 -2147483647 -2147483647 -2147483647 -2147483647 -2147483647 -2147483647 -2147483647 -2147483647 -2147483647 -2147483647 -2147483647 -2147483647 -2147483647 -2147483647 -2147483647 -2147483647 -2147483647 -2147483647 -2147483647 -2147483647 -2147483647 -2147483647 -2147483647 -2147483647 -2147483647 -2147483647 -2147483647 -2147483647 -2147483647
83 82 85 87 92 92 92 95 96 99 101 -2147483647 -2147483647 -2147483647 -2147483647 -2147483647 -2147483647 -2147483647 -2147483647 -2147483647 -2147483647 -2147483647 -2147483647 -2147483647 -2147483647 -2147483647 -2147483647 -2147483647 -2147483647 -2147483647 -2147483647 -2147483647 -2147483647 -2147483647 -2147483647 -2147483647 -2147483647 -2147483647 -2147483647 -2147483647 -2147483647 -2147483647 -2147483647 -2147483647 -2147483647 -2147483647 -2147483647 -2147483647 -2147483647 -2147483647 -2147483647 -2147483647 -2147483647 -2147483647 -2147483647 -2147483647 -2147483647 -2147483647 -2147483647 -2147483647 -2147483647 -2147483647 -2147483647 -2147483647 -2147483647 -2147483647 -2147483647 -2147483647 -2147483647 -2147483647 -2147483647 -2147483647 -2147483647 -2147483647 -2147483647 -2147483647 -2147483647 -2147483647 -2147483647 -2147483647 -2147483647 -2147483647 -2147483647 -2147483647 -2147483647 -2147483647 -2147483647 -2147483647 -2147483647 -2147483647 -2147483647 -2147483647 -2147483647 -2147483647 -2147483647 -2147483647 -2147483647 -2147483647 -2147483647 -2147483647 -2147483647 -2147483647 -2147483647 -2147483647 -2147483647 -2147483647 -2147483647 -2147483647 -2147483647 -2147483647 -2147483647 -2147483647 -2147483647 -2147483647 -2147483647 -2147483647 -2147483647 -2147483647 -2147483647 -2147483647 -2147483647 -2147483647 -2147483647 -2147483647 -2147483647 -2147483647 -2147483647 -2147483647 -2147483647 -2147483647 -2147483647 -2147483647 -2147483647 -2147483647 -2147483647 -2147483647 -2147483647 -2147483647 -2147483647 -2147483647 -2147483647 -2147483647 -2147483647 -2147483647 -2147483647 -2147483647 -2147483647 -2147483647 -2147483647 -2147483647 -2147483647 -2147483647 -2147483647 -2147483647 -2147483647 -2147483647 -2147483647 -2147483647 -2147483647 -2147483647 -2147483647 -2147483647 -2147483647 -2147483647 -2147483647 -2147483647 -2147483647 -2147483647 -2147483647 -2147483647 -2147483647 -2147483647 -2147483647 -2147483647 -2147483647 -2147483647 -2147483647 -2147483647 -2147483647 -2147483647 -2147483647 -2147483647 -2147483647 -2147483647 -2147483647 -2147483647 -2147483647 -2147483647 -2147483647 -2147483647 -2147483647 -2147483647 -2147483647 -2147483647 -2147483647 -2147483647 -2147483647 -2147483647 -2147483647 -2147483647 -2147483647 -2147483647 -2147483647 -2147483647 -2147483647 -2147483647 -2147483647 -2147483647 -2147483647 -2147483647 -2147483647 -2147483647 -2147483647 -2147483647 -2147483647 -2147483647 -2147483647 -2147483647 -2147483647 -2147483647 -2147483647 -2147483647 -2147483647 -2147483647 -2147483647 -2147483647 -2147483647 -2147483647 -2147483647 -2147483647 -2147483647 -2147483647 -2147483647 -2147483647 -2147483647 -2147483647 -2147483647 -2147483647 -2147483647 -2147483647
85 79 82 83 86 89 91 93 96 97 -2147483647 -2147483647 -2147483647 -2147483647 -2147483647 -2147483647 -2147483647 -2147483647 -2147483647 -2147483647 -2147483647 -2147483647 -2147483647 -2147483647 -2147483647 -2147483647 -2147483647 -2147483647 -2147483647 -2147483647 -2147483647 -2147483647 -2147483647 -2147483647 -2147483647 -2147483647 -2147483647 -2147483647 -2147483647 -2147483647 -2147483647 -2147483647 -2147483647 -2147483647 -2147483647 -2147483647 -2147483647 -2147483647 -2147483647 -2147483647 -2147483647 -2147483647 -2147483647 -2147483647 -2147483647 -2147483647 -2147483647 -2147483647 -2147483647 -2147483647 -2147483647 -2147483647 -2147483647 -2147483647 -2147483647 -2147483647 -2147483647 -2147483647 -2147483647 -2147483647 -2147483647 -2147483647 -2147483647 -2147483647 -2147483647 -2147483647 -2147483647 -2147483647 -2147483647 -2147483647 -2147483647 -2147483647 -2147483647 -2147483647 -2147483647 -2147483647 -2147483647 -2147483647 -2147483647 -2147483647 -2147483647 -2147483647 -2147483647 -2147483647 -2147483647 -2147483647 -2147483647 -2147483647 -2147483647 -2147483647 -2147483647 -2147483647 -2147483647 -2147483647 -2147483647 -2147483647 -2147483647 -2147483647 -2147483647 -2147483647 -2147483647 -2147483647 -2147483647 -2147483647 -2147483647 -2147483647 -2147483647 -2147483647 -2147483647 -2147483647 -2147483647 -2147483647 -2147483647 -2147483647 -2147483647 -2147483647 -2147483647 -2147483647 -2147483647 -2147483647 -2147483647 -2147483647 -2147483647 -2147483647 -2147483647 -2147483647 -2147483647 -2147483647 -2147483647 -2147483647 -2147483647 -2147483647 -2147483647 -2147483647 -2147483647 -2147483647 -2147483647 -2147483647 -2147483647 -2147483647 -2147483647 -2147483647 -2147483647 -2147483647 -2147483647 -2147483647 -2147483647 -2147483647 -2147483647 -2147483647 -2147483647 -2147483647 -2147483647 -2147483647 -2147483647 -2147483647 -2147483647 -2147483647 -2147483647 -2147483647 -2147483647 -2147483647 -2147483647 -2147483647 -2147483647 -2147483647 -2147483647 -2147483647 -2147483647 -2147483647 -2147483647 -2147483647 -2147483647 -2147483647 -2147483647 -2147483647 -2147483647 -2147483647 -2147483647 -2147483647 -2147483647 -2147483647 -2147483647 -2147483647 -2147483647 -2147483647 -2147483647 -2147483647 -2147483647 -2147483647 -2147483647 -2147483647 -2147483647 -2147483647 -2147483647 -2147483647 -2147483647 -2147483647 -2147483647 -2147483647 -2147483647 -2147483647 -2147483647 -2147483647 -2147483647 -2147483647 -2147483647 -2147483647 -2147483647 -2147483647 -2147483647 -2147483647 -2147483647 -2147483647 -2147483647 -2147483647 -2147483647 -2147483647 -2147483647 -2147483647 -2147483647 -2147483647 -2147483647 -2147483647 -2147483647 -2147483647 -2147483647 -2147483647 -2147483647 -2147483647
77 79 79 82 84 86 89 91 93 -2147483647 -2147483647 -2147483647 -2147483647 -2147483647 -2147483647 -2147483647 -2147483647 -2147483647 -2147483647 -2147483647 -2147483647 -2147483647 -2147483647 -2147483647 -2147483647 -2147483647 -2147483647 -2147483647 -2147483647 -2147483647 -2147483647 -2147483647 -2147483647 -2147483647 -2147483647 -2147483647 -2147483647 -2147483647 -2147483647 -2147483647 -2147483647 -2147483647 -2147483647 -2147483647 -2147483647 -2147483647 -2147483647 -2147483647 -2147483647 -2147483647 -2147483647 -2147483647 -2147483647 -2147483647 -2147483647 -2147483647 -2147483647 -2147483647 -2147483647 -2147483647 -2147483647 -2147483647 -2147483647 -2147483647 -2147483647 -2147483647 -2147483647 -2147483647 -2147483647 -2147483647 -2147483647 -2147483647 -2147483647 -2147483647 -2147483647 -2147483647 -2147483647 -2147483647 -2147483647 -2147483647 -2147483647 -2147483647 -2147483647 -2147483647 -2147483647 -2147483647 -2147483647 -2147483647 -2147483647 -2147483647 -2147483647 -2147483647 -2147483647 -2147483647 -2147483647 -2147483647 -2147483647 -2147483647 -2147483647 -2147483647 -2147483647 -2147483647 -2147483647 -2147483647 -2147483647 -2147483647 -2147483647 -2147483647 -2147483647 -2147483647 -2147483647 -2147483647 -2147483647 -2147483647 -2147483647 -2147483647 -2147483647 -2147483647 -2147483647 -2147483647 -2147483647 -2147483647 -2147483647 -2147483647 -2147483647 -2147483647 -2147483647 -2147483647 -2147483647 -2147483647 -2147483647 -2147483647 -2147483647 -2147483647 -2147483647 -2147483647 -2147483647 -2147483647 -2147483647 -2147483647 -2147483647 -2147483647 -2147483647 -2147483647 -2147483647 -2147483647 -2147483647 -2147483647 -2147483647 -2147483647 -2147483647 -2147483647 -2147483647 -2147483647 -2147483647 -2147483647 -2147483647 -2147483647 -2147483647 -2147483647 -2147483647 -2147483647 -2147483647 -2147483647 -2147483647 -2147483647 -2147483647 -2147483647 -2147483647 -2147483647 -2147483647 -2147483647 -2147483647 -2147483647 -2147483647 -2147483647 -2147483647 -2147483647 -2147483647 -2147483647 -2147483647 -2147483647 -2147483647 -2147483647 -2147483647 -2147483647 -2147483647 -2147483647 -2147483647 -2147483647 -2147483647 -2147483647 -2147483647 -2147483647 -2147483647 -2147483647 -2147483647 -2147483647 -2147483647 -2147483647 -2147483647 -2147483647 -2147483647 -2147483647 -2147483647 -2147483647 -2147483647 -2147483647 -2147483647 -2147483647 -2147483647 -2147483647 -2147483647 -2147483647 -2147483647 -2147483647 -2147483647 -2147483647 -2147483647 -2147483647 -2147483647 -2147483647 -2147483647 -2147483647 -2147483647 -2147483647 -2147483647 -2147483647 -2147483647 -2147483647 -2147483647 -2147483647 -2147483647 -2147483647 -2147483647 -2147483647 -2147483647 -2147483647 -2147483647 -2147483647
76 77 79 81 83 85 88 -2147483647 -2147483647 -2147483647 -2147483647 -2147483647 -2147483647 -2147483647 -2147483647 -2147483647 -2147483647 -2147483647 -2147483647 -2147483647 -2147483647 -2147483647 -2147483647 -2147483647 -2147483647 -2147483647 -2147483647 -2147483647 -2147483647 -2147483647 -2147483647 -2147483647 -2147483647 -2147483647 -2147483647 -2147483647 -2147483647 -2147483647 -2147483647 -2147483647 -2147483647 -2147483647 -2147483647 -2147483647 -2147483647 -2147483647 -2147483647 -2147483647 -2147483647 -2147483647 -2147483647 -2147483647 -2147483647 -2147483647 -2147483647 -2147483647 -2147483647 -2147483647 -2147483647 -2147483647 -2147483647 -2147483647 -2147483647 -2147483647 -2147483647 -2147483647 -2147483647 -2147483647 -2147483647 -2147483647 -2147483647 -2147483647 -2147483647 -2147483647 -2147483647 -2147483647 -2147483647 -2147483647 -2147483647 -2147483647 -2147483647 -2147483647 -2147483647 -2147483647 -2147483647 -2147483647 -2147483647 -2147483647 -2147483647 -2147483647 -2147483647 -2147483647 -2147483647 -2147483647 -2147483647 -2147483647 -2147483647 -2147483647 -2147483647 -2147483647 -2147483647 -2147483647 -2147483647 -2147483647 -2147483647 -2147483647 -2147483647 -2147483647 -2147483647 -2147483647 -2147483647 -2147483647 -2147483647 -2147483647 -2147483647 -2147483647 -2147483647 -2147483647 -2147483647 -2147483647 -2147483647 -2147483647 -2147483647 -2147483647 -2147483647 -2147483647 -2147483647 -2147483647 -2147483647 -2147483647 -2147483647 -2147483647 -2147483647 -2147483647 -2147483647 -2147483647 -2147483647 -2147483647 -2147483647 -2147483647 -2147483647 -2147483647 -2147483647 -2147483647 -2147483647 -2147483647 -2147483647 -2147483647 -2147483647 -2147483647 -2147483647 -2147483647 -2147483647 -2147483647 -2147483647 -2147483647 -2147483647 -2147483647 -2147483647 -2147483647 -2147483647 -2147483647 -2147483647 -2147483647 -2147483647 -2147483647 -2147483647 -2147483647 -2147483647 -2147483647 -2147483647 -2147483647 -2147483647 -2147483647 -2147483647 -2147483647 -2147483647 -2147483647 -2147483647 -2147483647 -2147483647 -2147483647 -2147483647 -2147483647 -2147483647 -2147483647 -2147483647 -2147483647 -2147483647 -2147483647 -2147483647 -2147483647 -2147483647 -2147483647 -2147483647 -2147483647 -2147483647 -2147483647 -2147483647 -2147483647 -2147483647 -2147483647 -2147483647 -2147483647 -2147483647 -2147483647 -2147483647 -2147483647 -2147483647 -2147483647 -2147483647 -2147483647 -2147483647 -2147483647 -2147483647 -2147483647 -2147483647 -2147483647 -2147483647 -2147483647 -2147483647 -2147483647 -2147483647 -2147483647 -2147483647 -2147483647 -2147483647 -2147483647 -2147483647 -2147483647 -2147483647 -2147483647 -2147483647 -2147483647 -2147483647 -2147483647 -2147483647 -2147483647 -2147483647 -2147483647
75 77 78 79 83 84 -2147483647 -2147483647 -2147483647 -2147483647 -2147483647 -2147483647 -2147483647 -2147483647 -2147483647 -2147483647 -2147483647 -2147483647 -2147483647 -2147483647 -2147483647 -2147483647 -2147483647 -2147483647 -2147483647 -2147483647 -2147483647 -2147483647 -2147483647 -2147483647 -2147483647 -2147483647 -2147483647 -2147483647 -2147483647 -2147483647 -2147483647 -2147483647 -2147483647 -2147483647 -2147483647 -2147483647 -2147483647 -2147483647 -2147483647 -2147483647 -2147483647 -2147483647 -2147483647 -2147483647 -2147483647 -2147483647 -2147483647 -2147483647 -2147483647 -2147483647 -2147483647 -2147483647 -2147483647 -2147483647 -2147483647 -2147483647 -2147483647 -2147483647 -2147483647 -2147483647 -2147483647 -2147483647 -2147483647 -2147483647 -2147483647 -2147483647 -2147483647 -2147483647 -2147483647 -2147483647 -2147483647 -2147483647 -2147483647 -2147483647 -2147483647 -2147483647 -2147483647 -2147483647 -2147483647 -2147483647 -2147483647 -2147483647 -2147483647 -2147483647 -2147483647 -2147483647 -2147483647 -2147483647 -2147483647 -2147483647 -2147483647 -2147483647 -2147483647 -2147483647 -2147483647 -2147483647 -2147483647 -2147483647 -2147483647 -2147483647 -2147483647 -2147483647 -2147483647 -2147483647 -2147483647 -2147483647 -2147483647 -2147483647 -2147483647 -2147483647 -2147483647 -2147483647 -2147483647 -2147483647 -2147483647 -2147483647 -2147483647 -2147483647 -2147483647 -2147483647 -2147483647 -2147483647 -2147483647 -2147483647 -2147483647 -2147483647 -2147483647 -2147483647 -2147483647 -2147483647 -2147483647 -2147483647 -2147483647 -2147483647 -2147483647 -2147483647 -2147483647 -2147483647 -2147483647 -2147483647 -2147483647 -2147483647 -2147483647 -2147483647 -2147483647 -2147483647 -2147483647 -2147483647 -2147483647 -2147483647 -2147483647 -2147483647 -2147483647 -2147483647 -2147483647 -2147483647 -2147483647 -2147483647 -2147483647 -2147483647 -2147483647 -2147483647 -2147483647 -2147483647 -2147483647 -2147483647 -2147483647 -2147483647 -2147483647 -2147483647 -2147483647 -2147483647 -2147483647 -2147483647 -2147483647 -2147483647 -2147483647 -2147483647 -2147483647 -2147483647 -2147483647 -2147483647 -2147483647 -2147483647 -2147483647 -2147483647 -2147483647 -2147483647 -2147483647 -2147483647 -2147483647 -2147483647 -2147483647 -2147483647 -2147483647 -2147483647 -2147483647 -2147483647 -2147483647 -2147483647 -2147483647 -2147483647 -2147483647 -2147483647 -2147483647 -2147483647 -2147483647 -2147483647 -2147483647 -2147483647 -2147483647 -2147483647 -2147483647 -2147483647 -2147483647 -2147483647 -2147483647 -2147483647 -2147483647 -2147483647 -2147483647 -2147483647 -2147483647 -2147483647 -2147483647 -2147483647 -2147483647 -2147483647 -2147483647 -2147483647 -2147483647 -2147483647 -2147483647 -2147483647
74 75 77 78 -2147483647 -2147483647 -2147483647 -2147483647 -2147483647 -2147483647 -2147483647 -2147483647 -2147483647 -2147483647 -2147483647 -2147483647 -2147483647 -2147483647 -2147483647 -2147483647 -2147483647 -2147483647 -2147483647 -2147483647 -2147483647 -2147483647 -2147483647 -2147483647 -2147483647 -2147483647 -2147483647 -2147483647 -2147483647 -2147483647 -2147483647 -2147483647 -2147483647 -2147483647 -2147483647 -2147483647 -2147483647 -2147483647 -2147483647 -2147483647 -2147483647 -2147483647 -2147483647 -2147483647 -2147483647 -2147483647 -2147483647 -2147483647 -2147483647 -2147483647 -2147483647 -2147483647 -2147483647 -2147483647 -2147483647 -2147483647 -2147483647 -2147483647 -2147483647 -2147483647 -2147483647 -2147483647 -2147483647 -2147483647 -2147483647 -2147483647 -2147483647 -2147483647 -2147483647 -2147483647 -2147483647 -2147483647 -2147483647 -2147483647 -2147483647 -2147483647 -2147483647 -2147483647 -2147483647 -2147483647 -2147483647 -2147483647 -2147483647 -2147483647 -2147483647 -2147483647 -2147483647 -2147483647 -2147483647 -2147483647 -2147483647 -2147483647 -2147483647 -2147483647 -2147483647 -2147483647 -2147483647 -2147483647 -2147483647 -2147483647 -2147483647 -2147483647 -2147483647 -2147483647 -2147483647 -2147483647 -2147483647 -2147483647 -2147483647 -2147483647 -2147483647 -2147483647 -2147483647 -2147483647 -2147483647 -2147483647 -2147483647 -2147483647 -2147483647 -2147483647 -2147483647 -2147483647 -2147483647 -2147483647 -2147483647 -2147483647 -2147483647 -2147483647 -2147483647 -2147483647 -2147483647 -2147483647 -2147483647 -2147483647 -2147483647 -2147483647 -2147483647 -2147483647 -2147483647 -2147483647 -2147483647 -2147483647 -2147483647 -2147483647 -2147483647 -2147483647 -2147483647 -2147483647 -2147483647 -2147483647 -2147483647 -2147483647 -2147483647 -2147483647 -2147483647 -2147483647 -2147483647 -2147483647 -2147483647 -2147483647 -2147483647 -2147483647 -2147483647 -2147483647 -2147483647 -2147483647 -2147483647 -2147483647 -2147483647 -2147483647 -2147483647 -2147483647 -2147483647 -2147483647 -2147483647 -2147483647 -2147483647 -2147483647 -2147483647 -2147483647 -2147483647 -2147483647 -2147483647 -2147483647 -2147483647 -2147483647 -2147483647 -2147483647 -2147483647 -2147483647 -2147483647 -2147483647 -2147483647 -2147483647 -2147483647 -2147483647 -2147483647 -2147483647 -2147483647 -2147483647 -2147483647 -2147483647 -2147483647 -2147483647 -2147483647 -2147483647 -2147483647 -2147483647 -2147483647 -2147483647 -2147483647 -2147483647 -2147483647 -2147483647 -2147483647 -2147483647 -2147483647 -2147483647 -2147483647 -2147483647 -2147483647 -2147483647 -2147483647 -2147483647 -2147483647 -2147483647 -2147483647 -2147483647 -2147483647 -2147483647 -2147483647 -2147483647 -2147483647 -2147483647 -2147483647 -2147483647
71 72 -2147483647 -2147483647 -2147483647 -2147483647 -2147483647 -2147483647 -2147483647 -2147483647 -2147483647 -2147483647 -2147483647 -2147483647 -2147483647 -2147483647 -2147483647 -2147483647 -2147483647 -2147483647 -2147483647 -2147483647 -2147483647 -2147483647 -2147483647 -2147483647 -2147483647 -2147483647 -2147483647 -2147483647 -2147483647 -2147483647 -2147483647 -2147483647 -2147483647 -2147483647 -2147483647 -2147483647 -2147483647 -2147483647 -2147483647 -2147483647 -2147483647 -2147483647 -2147483647 -2147483647 -2147483647 -2147483647 -2147483647 -2147483647 -2147483647 -2147483647 -2147483647 -2147483647 -2147483647 -2147483647 -2147483647 -2147483647 -2147483647 -2147483647 -2147483647 -2147483647 -2147483647 -2147483647 -2147483647 -2147483647 -2147483647 -2147483647 -2147483647 -2147483647 -2147483647 -2147483647 -2147483647 -2147483647 -2147483647 -2147483647 -2147483647 -2147483647 -2147483647 -2147483647 -2147483647 -2147483647 -2147483647 -2147483647 -2147483647 -2147483647 -2147483647 -2147483647 -2147483647 -2147483647 -2147483647 -2147483647 -2147483647 -2147483647 -2147483647 -2147483647 -2147483647 -2147483647 -2147483647 -2147483647 -2147483647 -2147483647 -2147483647 -2147483647 -2147483647 -2147483647 -2147483647 -2147483647 -2147483647 -2147483647 -2147483647 -2147483647 -2147483647 -2147483647 -2147483647 -2147483647 -2147483647 -2147483647 -2147483647 -2147483647 -2147483647 -2147483647 -2147483647 -2147483647 -2147483647 -2147483647 -2147483647 -2147483647 -2147483647 -2147483647 -2147483647 -2147483647 -2147483647 -2147483647 -2147483647 -2147483647 -2147483647 -2147483647 -2147483647 -2147483647 -2147483647 -2147483647 -2147483647 -2147483647 -2147483647 -2147483647 -2147483647 -2147483647 -2147483647 -2147483647 -2147483647 -2147483647 -2147483647 -2147483647 -2147483647 -2147483647 -2147483647 -2147483647 -2147483647 -2147483647 -2147483647 -2147483647 -2147483647 -2147483647 -2147483647 -2147483647 -2147483647 -2147483647 -2147483647 -2147483647 -2147483647 -2147483647 -2147483647 -2147483647 -2147483647 -2147483647 -2147483647 -2147483647 -2147483647 -2147483647 -2147483647 -2147483647 -2147483647 -2147483647 -2147483647 -2147483647 -2147483647 -2147483647 -2147483647 -2147483647 -2147483647 -2147483647 -2147483647 -2147483647 -2147483647 -2147483647 -2147483647 -2147483647 -2147483647 -2147483647 -2147483647 -2147483647 -2147483647 -2147483647 -2147483647 -2147483647 -2147483647 -2147483647 -2147483647 -2147483647 -2147483647 -2147483647 -2147483647 -2147483647 -2147483647 -2147483647 -2147483647 -2147483647 -2147483647 -2147483647 -2147483647 -2147483647 -2147483647 -2147483647 -2147483647 -2147483647 -2147483647 -2147483647 -2147483647 -2147483647 -2147483647 -2147483647 -2147483647 -2147483647 -2147483647 -2147483647 -2147483647 -2147483647 -2147483647 -2147483647
69 69 -2147483647 -2147483647 -2147483647 -2147483647 -2147483647 -2147483647 -2147483647 -2147483647 -2147483647 -2147483647 -2147483647 -2147483647 -2147483647 -2147483647 -2147483647 -2147483647 -2147483647 -2147483647 -2147483647 -2147483647 -2147483647 -2147483647 -2147483647 -2147483647 -2147483647 -2147483647 -2147483647 -2147483647 -2147483647 -2147483647 -2147483647 -2147483647 -2147483647 -2147483647 -2147483647 -2147483647 -2147483647 -2147483647 -2147483647 -2147483647 -2147483647 -2147483647 -2147483647 -2147483647 -2147483647 -2147483647 -2147483647 -2147483647 -2147483647 -2147483647 -2147483647 -2147483647 -2147483647 -2147483647 -2147483647 -2147483647 -2147483647 -2147483647 -2147483647 -2147483647 -2147483647 -2147483647 -2147483647 -2147483647 -2147483647 -2147483647 -2147483647 -2147483647 -2147483647 -2147483647 -2147483647 -2147483647 -2147483647 -2147483647 -2147483647 -2147483647 -2147483647 -2147483647 -2147483647 -2147483647 -2147483647 -2147483647 -2147483647 -2147483647 -2147483647 -2147483647 -2147483647 -2147483647 -2147483647 -2147483647 -2147483647 -2147483647 -2147483647 -2147483647 -2147483647 -2147483647 -2147483647 -2147483647 -2147483647 -2147483647 -2147483647 -2147483647 -2147483647 -2147483647 -2147483647 -2147483647 -2147483647 -2147483647 -2147483647 -2147483647 -2147483647 -2147483647 -2147483647 -2147483647 -2147483647 -2147483647 -2147483647 -2147483647 -2147483647 -2147483647 -2147483647 -2147483647 -2147483647 -2147483647 -2147483647 -2147483647 -2147483647 -2147483647 -2147483647 -2147483647 -2147483647 -2147483647 -2147483647 -2147483647 -2147483647 -2147483647 -2147483647 -2147483647 -2147483647 -2147483647 -2147483647 -2147483647 -2147483647 -2147483647 -2147483647 -2147483647 -2147483647 -2147483647 -2147483647 -2147483647 -2147483647 -2147483647 -2147483647 -2147483647 -2147483647 -2147483647 -2147483647 -2147483647 -2147483647 -2147483647 -2147483647 -2147483647 -2147483647 -2147483647 -2147483647 -2147483647 -2147483647 -2147483647 -2147483647 -2147483647 -2147483647 -2147483647 -2147483647 -2147483647 -2147483647 -2147483647 -2147483647 -2147483647 -2147483647 -2147483647 -2147483647 -2147483647 -2147483647 -2147483647 -2147483647 -2147483647 -2147483647 -2147483647 -2147483647 -2147483647 -2147483647 -2147483647 -2147483647 -2147483647 -2147483647 -2147483647 -2147483647 -2147483647 -2147483647 -2147483647 -2147483647 -2147483647 -2147483647 -2147483647 -2147483647 -2147483647 -2147483647 -2147483647 -2147483647 -2147483647 -2147483647 -2147483647 -2147483647 -2147483647 -2147483647 -2147483647 -2147483647 -2147483647 -2147483647 -2147483647 -2147483647 -2147483647 -2147483647 -2147483647 -2147483647 -2147483647 -2147483647 -2147483647 -2147483647 -2147483647 -2147483647 -2147483647 -2147483647 -2147483647 -2147483647 -2147483647 -2147483647 -2147483647
65 -2147483647 -2147483647 -2147483647 -2147483647 -2147483647 -2147483647 -2147483647 -2147483647 -2147483647 -2147483647 -2147483647 -2147483647 -2147483647 -2147483647 -2147483647 -2147483647 -2147483647 -2147483647 -2147483647 -2147483647 -2147483647 -2147483647 -2147483647 -2147483647 -2147483647 -2147483647 -2147483647 -2147483647 -2147483647 -2147483647 -2147483647 -2147483647 -2147483647 -2147483647 -2147483647 -2147483647 -2147483647 -2147483647 -2147483647 -2147483647 -2147483647 -2147483647 -2147483647 -2147483647 -2147483647 -2147483647 -2147483647 -2147483647 -2147483647 -2147483647 -2147483647 -2147483647 -2147483647 -2147483647 -2147483647 -2147483647 -2147483647 -2147483647 -2147483647 -2147483647 -2147483647 -2147483647 -2147483647 -2147483647 -2147483647 -2147483647 -2147483647 -2147483647 -2147483647 -2147483647 -2147483647 -2147483647 -2147483647 -2147483647 -2147483647 -2147483647 -2147483647 -2147483647 -2147483647 -2147483647 -2147483647 -2147483647 -2147483647 -2147483647 -2147483647 -2147483647 -2147483647 -2147483647 -2147483647 -2147483647 -2147483647 -2147483647 -2147483647 -2147483647 -2147483647 -2147483647 -2147483647 -2147483647 -2147483647 -2147483647 -2147483647 -2147483647 -2147483647 -2147483647 -2147483647 -2147483647 -2147483647 -2147483647 -2147483647 -2147483647 -2147483647 -2147483647 -2147483647 -2147483647 -2147483647 -2147483647 -2147483647 -2147483647 -2147483647 -2147483647 -2147483647 -2147483647 -2147483647 -2147483647 -2147483647 -2147483647 -2147483647 -2147483647 -2147483647 -2147483647 -2147483647 -2147483647 -2147483647 -2147483647 -2147483647 -2147483647 -2147483647 -2147483647 -2147483647 -2147483647 -2147483647 -2147483647 -2147483647 -2147483647 -2147483647 -2147483647 -2147483647 -2147483647 -2147483647 -2147483647 -2147483647 -2147483647 -2147483647 -2147483647 -2147483647 -2147483647 -2147483647 -2147483647 -2147483647 -2147483647 -2147483647 -2147483647 -2147483647 -2147483647 -2147483647 -2147483647 -2147483647 -2147483647 -2147483647 -2147483647 -2147483647 -2147483647 -2147483647 -2147483647 -2147483647 -2147483647 -2147483647 -2147483647 -2147483647 -2147483647 -2147483647 -2147483647 -2147483647 -2147483647 -2147483647 -2147483647 -2147483647 -2147483647 -2147483647 -2147483647 -2147483647 -2147483647 -2147483647 -2147483647 -2147483647 -2147483647 -2147483647 -2147483647 -2147483647 -2147483647 -2147483647 -2147483647 -2147483647 -2147483647 -2147483647 -2147483647 -2147483647 -2147483647 -2147483647 -2147483647 -2147483647 -2147483647 -2147483647 -2147483647 -2147483647 -2147483647 -2147483647 -2147483647 -2147483647 -2147483647 -2147483647 -2147483647 -2147483647 -2147483647 -2147483647 -2147483647 -2147483647 -2147483647 -2147483647 -2147483647 -2147483647 -2147483647 -2147483647 -2147483647 -2147483647 -2147483647 -2147483647 -2147483647 -2147483647
-2147483647 -2147483647 -2147483647 -2147483647 -2147483647 -2147483647 -2147483647 -2147483647 -2147483647 -2147483647 -2147483647 -2147483647 -2147483647 -2147483647 -2147483647 -2147483647 -2147483647 -2147483647 -2147483647 -2147483647 -2147483647 -2147483647 -2147483647 -2147483647 -2147483647 -2147483647 -2147483647 -2147483647 -2147483647 -2147483647 -2147483647 -2147483647 -2147483647 -2147483647 -2147483647 -2147483647 -2147483647 -2147483647 -2147483647 -2147483647 -2147483647 -2147483647 -2147483647 -2147483647 -2147483647 -2147483647 -2147483647 -2147483647 -2147483647 -2147483647 -2147483647 -2147483647 -2147483647 -2147483647 -2147483647 -2147483647 -2147483647 -2147483647 -2147483647 -2147483647 -2147483647 -2147483647 -2147483647 -2147483647 -2147483647 -2147483647 -2147483647 -2147483647 -2147483647 -2147483647 -2147483647 -2147483647 -2147483647 -2147483647 -2147483647 -2147483647 -2147483647 -2147483647 -2147483647 -2147483647 -2147483647 -2147483647 -2147483647 -2147483647 -2147483647 -2147483647 -2147483647 -2147483647 -2147483647 -2147483647 -2147483647 -2147483647 -2147483647 -2147483647 -2147483647 -2147483647 -2147483647 -2147483647 -2147483647 -2147483647 -2147483647 -2147483647 -2147483647 -2147483647 -2147483647 -2147483647 -2147483647 -2147483647 -2147483647 -2147483647 -2147483647 -2147483647 -2147483647 -2147483647 -2147483647 -2147483647 -2147483647 -2147483647 -2147483647 -2147483647 -2147483647 -2147483647 -2147483647 -2147483647 -2147483647 -2147483647 -2147483647 -2147483647 -2147483647 -2147483647 -2147483647 -2147483647 -2147483647 -2147483647 -2147483647 -2147483647 -2147483647 -2147483647 -2147483647 -2147483647 -2147483647 -2147483647 -2147483647 -2147483647 -2147483647 -2147483647 -2147483647 -2147483647 -2147483647 -2147483647 -2147483647 -2147483647 -2147483647 -2147483647 -2147483647 -2147483647 -2147483647 -2147483647 -2147483647 -2147483647 -2147483647 -2147483647 -2147483647 -2147483647 -2147483647 -2147483647 -2147483647 -2147483647 -2147483647 -2147483647 -2147483647 -2147483647 -2147483647 -2147483647 -2147483647 -2147483647 -2147483647 -2147483647 -2147483647 -2147483647 -2147483647 -2147483647 -2147483647 -2147483647 -2147483647 -2147483647 -2147483647 -2147483647 -2147483647 -2147483647 -2147483647 -2147483647 -2147483647 -2147483647 -2147483647 -2147483647 -2147483647 -2147483647 -2147483647 -2147483647 -2147483647 -2147483647 -2147483647 -2147483647 -2147483647 -2147483647 -2147483647 -2147483647 -2147483647 -2147483647 -2147483647 -2147483647 -2147483647 -2147483647 -2147483647 -2147483647 -2147483647 -2147483647 -2147483647 -2147483647 -2147483647 -2147483647 -2147483647 -2147483647 -2147483647 -2147483647 -2147483647 -2147483647 -2147483647 -2147483647 -2147483647 -2147483647 -2147483647 -2147483647 -2147483647 -2147483647 -2147483647 -2147483647 -2147483647 -2147483647
-2147483647 -2147483647 -2147483647 -2147483647 -2147483647 -2147483647 -2147483647 -2147483647 -2147483647 -2147483647 -2147483647 -2147483647 -2147483647 -2147483647 -2147483647 -2147483647 -2147483647 -2147483647 -2147483647 -2147483647 -2147483647 -2147483647 -2147483647 -2147483647 -2147483647 -2147483647 -2147483647 -2147483647 -2147483647 -2147483647 -2147483647 -2147483647 -2147483647 -2147483647 -2147483647 -2147483647 -2147483647 -2147483647 -2147483647 -2147483647 -2147483647 -2147483647 -2147483647 -2147483647 -2147483647 -2147483647 -2147483647 -2147483647 -2147483647 -2147483647 -2147483647 -2147483647 -2147483647 -2147483647 -2147483647 -2147483647 -2147483647 -2147483647 -2147483647 -2147483647 -2147483647 -2147483647 -2147483647 -2147483647 -2147483647 -2147483647 -2147483647 -2147483647 -2147483647 -2147483647 -2147483647 -2147483647 -2147483647 -2147483647 -2147483647 -2147483647 -2147483647 -2147483647 -2147483647 -2147483647 -2147483647 -2147483647 -2147483647 -2147483647 -2147483647 -2147483647 -2147483647 -2147483647 -2147483647 -2147483647 -2147483647 -2147483647 -2147483647 -2147483647 -2147483647 -2147483647 -2147483647 -2147483647 -2147483647 -2147483647 -2147483647 -2147483647 -2147483647 -2147483647 -2147483647 -2147483647 -2147483647 -2147483647 -2147483647 -2147483647 -2147483647 -2147483647 -2147483647 -2147483647 -2147483647 -2147483647 -2147483647 -2147483647 -2147483647 -2147483647 -2147483647 -2147483647 -2147483647 -2147483647 -2147483647 -2147483647 -2147483647 -2147483647 -2147483647 -2147483647 -2147483647 -2147483647 -2147483647 -2147483647 -2147483647 -2147483647 -2147483647 -2147483647 -2147483647 -2147483647 -2147483647 -2147483647 -2147483647 -2147483647 -2147483647 -2147483647 -2147483647 -2147483647 -2147483647 -2147483647 -2147483647 -2147483647 -2147483647 -2147483647 -2147483647 -2147483647 -2147483647 -2147483647 -2147483647 -2147483647 -2147483647 -2147483647 -2147483647 -2147483647 -2147483647 -2147483647 -2147483647 -2147483647 -2147483647 -2147483647 -2147483647 -2147483647 -2147483647 -2147483647 -2147483647 -2147483647 -2147483647 -2147483647 -2147483647 -2147483647 -2147483647 -2147483647 -2147483647 -2147483647 -2147483647 -2147483647 -2147483647 -2147483647 -2147483647 -2147483647 -2147483647 -2147483647 -2147483647 -2147483647 -2147483647 -2147483647 -2147483647 -2147483647 -2147483647 -2147483647 -2147483647 -2147483647 -2147483647 -2147483647 -2147483647 -2147483647 -2147483647 -2147483647 -2147483647 -2147483647 -2147483647 -2147483647 -2147483647 -2147483647 -2147483647 -2147483647 -2147483647 -2147483647 -2147483647 -2147483647 -2147483647 -2147483647 -2147483647 -2147483647 -2147483647 -2147483647 -2147483647 -2147483647 -2147483647 -2147483647 -2147483647 -2147483647 -2147483647 -2147483647 -2147483647 -2147483647 -2147483647 -2147483647 -2147483647 -2147483647
-2147483647 -2147483647 -2147483647 -2147483647 -2147483647 -2147483647 -2147483647 -2147483647 -2147483647 -2147483647 -2147483647 -2147483647 -2147483647 -2147483647 -2147483647 -2147483647 -2147483647 -2147483647 -2147483647 -2147483647 -2147483647 -2147483647 -2147483647 -2147483647 -2147483647 -2147483647 -2147483647 -2147483647 -2147483647 -2147483647 -2147483647 -2147483647 -2147483647 -2147483647 -2147483647 -2147483647 -2147483647 -2147483647 -2147483647 -2147483647 -2147483647 -2147483647 -2147483647 -2147483647 -2147483647 -2147483647 -2147483647 -2147483647 -2147483647 -2147483647 -2147483647 -2147483647 -2147483647 -2147483647 -2147483647 -2147483647 -2147483647 -2147483647 -2147483647 -2147483647 -2147483647 -2147483647 -2147483647 -2147483647 -2147483647 -2147483647 -2147483647 -2147483647 -2147483647 -2147483647 -2147483647 -2147483647 -2147483647 -2147483647 -2147483647 -2147483647 -2147483647 -2147483647 -2147483647 -2147483647 -2147483647 -2147483647 -2147483647 -2147483647 -2147483647 -2147483647 -2147483647 -2147483647 -2147483647 -2147483647 -2147483647 -2147483647 -2147483647 -2147483647 -2147483647 -2147483647 -2147483647 -2147483647 -2147483647 -2147483647 -2147483647 -2147483647 -2147483647 -2147483647 -2147483647 -2147483647 -2147483647 -2147483647 -2147483647 -2147483647 -2147483647 -2147483647 -2147483647 -2147483647 -2147483647 -2147483647 -2147483647 -2147483647 -2147483647 -2147483647 -2147483647 -2147483647 -2147483647 -2147483647 -2147483647 -2147483647 -2147483647 -2147483647 -2147483647 -2147483647 -2147483647 -2147483647 -2147483647 -2147483647 -2147483647 -2147483647 -2147483647 -2147483647 -2147483647 -2147483647 -2147483647 -2147483647 -2147483647 -2147483647 -2147483647 -2147483647 -2147483647 -2147483647 -2147483647 -2147483647 -2147483647 -2147483647 -2147483647 -2147483647 -2147483647 -2147483647 -2147483647 -2147483647 -2147483647 -2147483647 -2147483647 -2147483647 -2147483647 -2147483647 -2147483647 -2147483647 -2147483647 -2147483647 -2147483647 -2147483647 -2147483647 -2147483647 -2147483647 -2147483647 -2147483647 -2147483647 -2147483647 -2147483647 -2147483647 -2147483647 -2147483647 -2147483647 -2147483647 -2147483647 -2147483647 -2147483647 -2147483647 -2147483647 -2147483647 -2147483647 -2147483647 -2147483647 -2147483647 -2147483647 -2147483647 -2147483647 -2147483647 -2147483647 -2147483647 -2147483647 -2147483647 -2147483647 -2147483647 -2147483647 -2147483647 -2147483647 -2147483647 -2147483647 -2147483647 -2147483647 -2147483647 -2147483647 -2147483647 -2147483647 -2147483647 -2147483647 -2147483647 -2147483647 -2147483647 -2147483647 -2147483647 -2147483647 -2147483647 -2147483647 -2147483647 -2147483647 -2147483647 -2147483647 -2147483647 -2147483647 -2147483647 -2147483647 -2147483647 -2147483647 -2147483647 -2147483647 -2147483647 -2147483647 -2147483647 -2147483647
