# Supplementary material for: Catchments catch all in South African coastal lowlands: topography and palaeoclimate restricted gene flow in Nymania capensis (Meliaceae)—a multilocus phylogeographic and distribution modelling approach
Source: PeerJ. 2017 Jan 31;5:e2965. doi: 10.7717/peerj.2965 (PMC5289106; doi:10.7717/peerj.2965)
Supplement: Supplemental Information 2 — See the Readme for file descriptions. This zip file includes all DNA alignments. [file peerj-05-2965-s002.zip › SupplementalInformationFiles/SDM.Data/Current/bio19.ppt.coldest.quarter.asc]

NCOLS 240 
NROWS 84 
XLLCORNER 20 
YLLCORNER -35 
CELLSIZE 0.0416666666666667 
NODATA_value -2147483647 
64 61 59 57 55 52 49 47 47 45 45 42 39 38 38 38 38 37 38 37 35 33 32 31 30 30 27 27 27 26 26 26 25 25 25 24 23 23 23 23 23 23 23 24 25 24 24 25 25 26 26 26 26 27 27 28 28 29 31 31 31 31 31 28 27 26 26 26 28 31 30 28 28 27 25 24 24 25 25 26 27 28 29 29 31 32 32 33 35 35 37 39 39 39 41 42 43 45 45 44 44 42 44 44 44 44 43 44 44 44 43 43 43 43 41 40 40 40 40 38 37 37 37 37 37 36 37 37 35 34 34 34 34 34 34 36 40 36 36 38 38 39 38 39 37 39 59 58 59 61 61 64 67 63 60 46 46 47 58 56 56 57 53 53 51 53 53 52 55 55 54 46 46 49 46 43 41 40 43 47 49 46 43 39 39 46 46 45 44 42 42 43 46 50 49 44 44 49 48 47 54 54 48 48 48 48 50 51 51 54 55 57 59 61 64 67 68 71 74 80 85 90 93 93 100 107 113 112 113 118 121 124 126 128 -2147483647 -2147483647 -2147483647 -2147483647 -2147483647 -2147483647
67 64 62 61 58 54 50 48 48 48 45 45 42 39 38 38 38 37 36 38 37 35 35 34 31 30 30 27 27 27 27 27 26 25 25 25 25 23 23 23 23 23 24 26 25 24 24 25 26 26 27 28 28 28 28 29 29 29 30 31 31 31 31 29 28 27 27 27 28 30 28 31 29 28 26 25 25 26 27 27 29 30 30 32 32 30 35 38 39 36 39 39 39 40 42 45 46 45 45 46 45 45 46 48 47 44 46 46 48 48 45 45 45 46 42 40 40 40 40 40 37 37 37 36 35 35 35 36 34 34 34 33 33 34 35 37 37 38 38 39 38 39 38 38 39 43 59 62 65 67 65 68 70 66 61 46 45 44 50 58 60 57 56 56 56 50 45 45 46 52 50 47 46 49 49 46 43 43 43 48 49 51 44 41 42 52 47 47 44 46 43 43 44 44 50 44 43 45 45 45 47 52 49 48 48 50 50 51 52 54 56 58 61 63 64 67 71 73 77 80 87 97 102 106 104 107 114 119 117 121 125 127 128 -2147483647 -2147483647 -2147483647 -2147483647 -2147483647 -2147483647 -2147483647
67 67 69 64 58 55 51 49 51 49 48 45 42 42 39 38 37 37 36 35 35 35 37 34 31 30 30 29 27 29 29 29 27 26 25 25 25 23 23 23 23 24 24 24 24 24 25 26 26 26 28 30 30 31 30 29 29 31 31 31 31 32 32 29 28 28 27 27 27 29 28 28 31 28 27 27 27 29 29 27 29 29 29 29 30 30 34 37 37 36 37 37 38 39 43 46 48 48 50 50 47 47 50 51 48 47 49 48 55 51 48 48 48 51 45 45 42 45 44 40 40 39 38 37 35 35 34 34 35 36 34 33 33 34 34 35 37 37 37 37 39 40 37 39 42 46 65 65 62 64 68 73 62 49 46 43 43 43 47 54 67 66 64 61 58 45 42 42 44 51 47 44 46 57 54 51 46 47 43 43 49 52 49 44 43 51 43 44 43 45 44 45 41 42 46 42 44 45 45 46 46 46 48 49 50 50 52 52 54 55 58 61 61 64 67 69 73 78 80 85 90 97 104 107 113 114 117 121 122 124 126 -2147483647 -2147483647 -2147483647 -2147483647 -2147483647 -2147483647 -2147483647 -2147483647 -2147483647
70 72 72 67 63 58 54 49 51 51 49 48 45 42 39 39 38 36 36 36 35 34 34 33 33 31 30 29 29 27 28 28 28 27 26 26 25 24 24 24 23 23 23 24 24 25 26 26 26 26 28 29 30 32 32 32 31 32 32 32 32 34 32 31 28 28 27 27 27 27 28 28 28 28 28 28 30 32 37 27 29 29 29 28 29 30 32 39 39 39 37 37 38 41 42 46 50 51 54 52 50 50 54 51 50 51 51 52 59 55 52 49 49 48 45 48 52 56 55 43 42 40 39 38 38 35 35 35 35 42 33 33 34 35 34 34 36 37 37 37 39 40 37 46 60 67 54 46 44 45 55 56 52 44 48 43 43 43 51 59 61 78 78 66 53 46 44 42 44 46 52 54 42 43 51 48 42 41 41 44 54 54 51 45 44 49 48 44 43 42 44 45 43 43 43 44 45 45 46 47 47 49 49 50 51 52 52 54 55 57 58 62 66 67 68 71 75 81 82 86 93 100 107 111 116 117 121 121 126 128 -2147483647 -2147483647 -2147483647 -2147483647 -2147483647 -2147483647 -2147483647 -2147483647 -2147483647 -2147483647
74 74 78 70 64 58 55 51 49 49 49 48 46 45 42 39 39 36 38 37 35 34 34 33 33 33 32 30 30 29 29 29 29 28 27 25 25 24 24 26 23 23 24 24 24 26 26 27 29 29 29 30 32 33 33 32 32 32 32 32 35 32 31 30 28 28 28 27 27 27 27 27 28 28 28 31 31 36 31 27 27 27 28 28 28 30 32 37 37 38 37 37 38 41 44 48 52 54 59 54 54 53 57 61 57 54 58 60 62 55 58 55 52 51 51 56 66 57 52 45 45 46 47 42 39 38 35 35 35 39 33 32 34 34 34 35 35 37 37 40 40 40 37 44 61 51 51 46 42 48 52 45 42 42 44 46 43 43 48 62 57 51 58 61 66 61 50 48 41 44 53 42 40 40 41 42 42 43 42 47 57 50 52 46 48 52 47 44 44 42 42 43 45 43 44 45 45 47 47 47 49 49 50 51 52 54 54 55 57 59 60 66 69 72 70 74 78 83 89 90 93 99 107 112 117 123 124 -2147483647 -2147483647 -2147483647 -2147483647 -2147483647 -2147483647 -2147483647 -2147483647 -2147483647 -2147483647 -2147483647 -2147483647 -2147483647
78 75 75 72 62 58 55 52 51 49 49 49 50 46 43 42 41 39 36 36 36 37 37 34 34 33 33 32 31 29 29 32 30 29 27 27 25 24 25 26 24 24 26 26 25 26 28 29 29 30 31 31 32 32 32 32 33 35 35 35 36 35 35 31 28 28 28 28 27 27 28 27 27 27 28 29 30 30 30 28 28 28 28 28 28 30 31 34 37 38 37 37 40 41 45 48 52 52 56 58 57 54 58 61 56 56 61 58 62 60 62 63 57 59 59 58 59 59 52 46 49 53 46 39 38 36 35 35 35 35 32 32 34 35 35 37 37 37 40 40 40 38 38 40 54 51 44 44 43 51 50 48 45 42 43 49 48 46 45 47 50 47 57 69 58 55 44 42 43 51 49 42 40 40 42 44 43 43 44 55 52 46 49 47 47 49 45 45 46 45 44 43 43 44 45 46 46 47 48 50 50 50 51 52 54 54 55 57 59 61 62 65 70 78 76 76 82 86 93 100 99 104 110 116 122 123 -2147483647 -2147483647 -2147483647 -2147483647 -2147483647 -2147483647 -2147483647 -2147483647 -2147483647 -2147483647 -2147483647 -2147483647 -2147483647 -2147483647
85 80 75 66 61 60 55 52 52 52 52 52 50 47 44 44 42 40 37 36 35 36 37 37 37 34 34 32 32 32 32 32 32 29 27 26 25 25 26 26 26 26 27 26 26 26 27 27 29 30 31 30 31 31 32 32 35 38 38 37 35 35 34 32 30 30 28 28 28 27 27 27 27 29 30 28 31 31 31 31 30 28 30 28 28 28 30 31 37 34 34 38 41 43 45 47 50 51 54 57 54 53 55 58 53 56 58 53 62 57 53 55 59 62 63 62 54 54 51 49 53 49 45 43 38 36 35 35 34 35 33 33 35 35 36 38 39 40 41 40 40 40 38 38 46 53 48 44 48 49 51 66 53 47 42 51 62 45 43 44 47 46 51 58 58 58 54 50 41 41 40 48 44 41 46 48 46 44 44 55 55 47 47 47 48 49 46 47 46 46 45 44 45 46 46 47 47 50 50 50 51 52 53 54 54 56 57 58 61 62 64 70 77 83 82 82 85 93 96 101 111 112 118 122 125 -2147483647 -2147483647 -2147483647 -2147483647 -2147483647 -2147483647 -2147483647 -2147483647 -2147483647 -2147483647 -2147483647 -2147483647 -2147483647 -2147483647 -2147483647
88 79 75 72 72 62 55 55 52 52 52 54 49 46 45 45 45 42 39 37 37 35 36 37 36 35 34 34 32 32 32 31 30 29 27 27 26 25 26 26 26 26 27 26 27 27 27 27 29 29 30 30 31 32 32 35 35 40 39 38 35 35 35 38 35 31 31 30 28 28 28 27 27 30 31 31 31 31 32 34 31 31 31 30 28 28 30 34 37 34 34 38 41 46 49 50 50 54 59 58 54 51 53 56 56 53 56 53 56 52 50 54 57 58 57 57 62 56 55 51 51 49 44 42 39 37 35 35 34 33 34 35 36 39 38 39 44 43 44 42 41 39 39 39 41 43 54 48 48 51 55 70 52 47 43 46 54 46 43 47 51 47 47 47 53 50 44 47 39 39 39 38 43 43 49 45 44 47 45 50 53 49 48 49 50 50 50 47 46 46 45 46 46 47 47 47 50 50 52 53 54 54 55 56 57 58 59 61 62 65 68 72 74 84 91 90 90 93 104 109 113 118 121 126 128 -2147483647 -2147483647 -2147483647 -2147483647 -2147483647 -2147483647 -2147483647 -2147483647 -2147483647 -2147483647 -2147483647 -2147483647 -2147483647 -2147483647 -2147483647
88 85 79 75 72 63 57 58 55 52 52 57 52 47 47 47 46 44 42 39 39 36 34 34 34 34 34 34 35 33 33 32 32 31 29 27 27 27 27 27 26 28 27 27 27 28 29 29 30 29 30 31 32 32 33 35 35 38 38 37 35 35 35 41 35 31 32 36 35 31 27 28 29 28 29 28 32 31 29 30 34 31 29 28 31 31 31 34 37 36 36 39 42 46 47 53 54 54 57 52 52 50 53 56 55 53 51 49 50 49 50 54 57 57 51 51 55 64 54 48 45 44 43 41 39 37 37 37 35 33 33 34 36 39 40 43 49 49 44 44 42 40 39 39 40 41 43 41 49 56 56 60 57 50 44 44 43 43 43 50 52 47 42 45 47 47 44 48 45 40 39 43 39 39 45 48 47 45 44 48 53 53 51 52 51 51 52 51 48 47 47 48 48 48 47 48 50 51 53 54 55 58 59 59 59 61 62 62 65 68 71 77 83 87 93 96 105 108 109 115 117 123 126 127 -2147483647 -2147483647 -2147483647 -2147483647 -2147483647 -2147483647 -2147483647 -2147483647 -2147483647 -2147483647 -2147483647 -2147483647 -2147483647 -2147483647 -2147483647 -2147483647
91 85 79 70 65 62 59 60 57 52 52 55 52 49 49 49 47 45 42 39 39 37 37 34 34 34 34 33 33 32 33 32 34 32 30 28 27 27 27 28 29 30 29 29 28 28 29 32 32 30 31 33 35 33 33 35 35 38 39 38 35 35 34 32 32 32 35 34 34 33 28 27 28 27 27 30 30 30 30 30 28 30 28 28 28 30 30 31 34 37 36 43 45 45 48 52 52 52 59 53 51 50 50 49 48 49 52 52 49 49 53 58 59 52 50 51 54 64 63 51 47 44 41 41 40 38 37 36 34 34 33 33 33 38 39 42 43 46 44 43 43 40 40 39 40 40 43 42 50 60 51 55 47 47 47 46 45 43 43 43 43 43 41 44 42 44 44 48 48 49 43 43 40 39 39 44 44 42 48 51 52 52 52 53 50 52 51 52 51 49 48 49 51 49 49 50 50 51 54 55 55 59 63 65 64 62 63 65 66 69 72 77 83 87 91 99 106 114 118 119 124 126 129 -2147483647 -2147483647 -2147483647 -2147483647 -2147483647 -2147483647 -2147483647 -2147483647 -2147483647 -2147483647 -2147483647 -2147483647 -2147483647 -2147483647 -2147483647 -2147483647 -2147483647
85 82 79 70 67 67 69 62 59 54 52 54 54 50 51 53 49 47 44 42 41 38 37 37 36 34 34 34 36 35 33 32 32 33 31 30 28 27 27 28 31 32 32 30 30 32 31 32 32 32 32 33 35 35 35 35 37 36 38 38 38 36 35 34 33 32 35 35 33 31 28 27 27 28 30 34 30 28 29 28 28 30 28 28 28 31 31 36 37 36 37 43 43 45 48 49 49 53 59 56 53 52 52 51 49 47 46 45 46 51 52 49 53 53 50 51 56 64 61 52 48 45 45 44 41 41 38 37 36 35 35 34 33 33 38 46 44 43 43 43 43 43 40 40 40 43 42 45 47 61 51 57 47 47 47 46 46 46 46 48 47 47 43 42 42 45 48 48 44 46 46 42 44 42 41 40 41 42 48 48 53 52 52 53 51 51 51 51 52 51 50 53 50 49 49 51 51 53 54 55 56 60 64 69 70 66 68 68 70 73 77 86 89 91 101 101 104 112 119 125 128 131 -2147483647 -2147483647 -2147483647 -2147483647 -2147483647 -2147483647 -2147483647 -2147483647 -2147483647 -2147483647 -2147483647 -2147483647 -2147483647 -2147483647 -2147483647 -2147483647 -2147483647 -2147483647
85 79 76 70 68 68 76 66 59 56 54 59 58 58 54 59 53 50 47 44 42 40 38 37 37 37 36 34 35 33 32 35 35 34 36 33 30 30 30 30 32 32 33 30 30 33 32 34 33 33 36 35 35 35 35 35 38 38 39 41 41 38 37 38 37 35 35 33 32 32 30 27 27 31 31 28 30 27 27 27 27 27 27 28 30 31 33 36 43 36 39 39 41 45 48 49 51 54 57 58 58 58 55 52 51 49 51 46 48 56 53 47 47 53 53 50 60 61 65 54 50 49 47 44 44 44 43 41 38 37 36 34 33 34 38 39 40 46 45 43 42 43 43 40 42 47 43 50 47 50 53 52 52 54 50 48 48 48 48 51 48 50 51 43 44 43 45 44 46 43 47 42 41 41 41 40 41 42 45 48 52 49 50 51 52 52 52 51 53 52 53 54 50 50 51 51 53 54 55 56 59 63 67 72 75 77 80 74 75 81 84 94 100 99 107 112 112 118 125 130 130 -2147483647 -2147483647 -2147483647 -2147483647 -2147483647 -2147483647 -2147483647 -2147483647 -2147483647 -2147483647 -2147483647 -2147483647 -2147483647 -2147483647 -2147483647 -2147483647 -2147483647 -2147483647 -2147483647
76 87 82 76 70 67 73 73 64 57 56 64 60 66 55 52 60 55 53 51 44 41 40 40 40 40 40 36 34 34 33 35 36 36 38 36 33 33 33 34 34 33 34 33 33 33 36 36 34 33 37 36 36 36 37 38 39 41 39 42 44 39 41 45 42 39 38 35 34 33 30 28 27 27 28 28 29 29 27 27 27 27 27 29 31 37 35 39 46 44 43 42 45 48 56 60 54 55 58 60 59 58 55 54 54 54 51 48 52 58 52 46 47 56 56 50 56 56 72 62 53 50 48 45 46 48 48 44 40 38 41 38 33 34 38 38 42 45 45 43 42 41 40 40 40 41 44 46 47 53 51 57 62 55 51 51 51 54 52 48 48 47 48 45 46 43 42 47 45 42 44 43 43 42 41 41 41 42 45 52 54 51 49 49 48 49 52 52 52 53 56 57 54 53 53 54 56 56 58 58 60 64 67 70 72 78 89 86 82 85 91 99 106 104 109 115 123 127 130 133 -2147483647 -2147483647 -2147483647 -2147483647 -2147483647 -2147483647 -2147483647 -2147483647 -2147483647 -2147483647 -2147483647 -2147483647 -2147483647 -2147483647 -2147483647 -2147483647 -2147483647 -2147483647 -2147483647 -2147483647
55 79 76 70 70 79 79 70 61 59 58 70 65 69 66 57 57 63 63 63 53 42 41 42 43 46 42 38 35 35 35 38 38 39 39 39 36 37 37 37 37 35 33 33 33 33 35 35 34 33 36 39 38 38 39 40 45 48 44 43 48 48 48 50 45 39 38 35 34 31 30 29 28 27 28 31 31 31 27 26 26 27 28 30 36 43 42 40 48 52 52 48 49 53 63 63 60 62 61 62 56 52 53 55 50 52 52 49 49 52 49 46 46 49 54 50 51 53 69 69 58 53 55 52 52 51 49 45 42 38 41 35 35 32 35 38 42 47 48 42 40 42 42 42 40 41 44 45 49 57 59 58 65 60 54 57 61 66 55 52 52 48 47 45 47 47 45 43 43 43 43 50 48 44 44 44 41 42 45 52 57 51 51 52 51 51 50 50 54 56 58 58 55 57 56 58 58 60 59 60 63 66 68 70 75 85 91 95 94 93 99 100 110 115 114 122 127 132 135 -2147483647 -2147483647 -2147483647 -2147483647 -2147483647 -2147483647 -2147483647 -2147483647 -2147483647 -2147483647 -2147483647 -2147483647 -2147483647 -2147483647 -2147483647 -2147483647 -2147483647 -2147483647 -2147483647 -2147483647 -2147483647
52 64 76 67 67 76 82 67 62 64 63 65 73 68 73 63 57 60 60 66 54 44 43 43 44 45 42 39 37 38 38 41 41 43 42 39 39 40 39 43 47 39 36 36 35 35 35 35 32 31 39 38 39 40 38 41 51 48 47 45 48 51 54 49 48 32 36 37 35 34 32 31 28 30 29 29 28 28 28 26 26 27 28 30 34 39 40 34 40 52 60 54 51 56 65 63 61 65 72 52 49 51 49 51 49 50 54 49 46 46 46 46 46 48 48 49 54 61 67 65 59 58 60 59 58 55 51 45 42 41 42 38 35 35 34 38 45 46 45 42 40 42 46 45 42 45 46 50 50 52 59 62 72 59 57 61 76 66 63 60 56 54 51 48 48 52 53 48 45 44 44 45 48 49 51 50 47 43 45 49 50 53 57 56 54 53 52 58 58 59 59 56 55 55 57 59 59 61 62 63 65 68 71 76 82 85 89 99 106 109 113 107 113 119 124 129 134 137 -2147483647 -2147483647 -2147483647 -2147483647 -2147483647 -2147483647 -2147483647 -2147483647 -2147483647 -2147483647 -2147483647 -2147483647 -2147483647 -2147483647 -2147483647 -2147483647 -2147483647 -2147483647 -2147483647 -2147483647 -2147483647 -2147483647
52 52 67 61 57 64 76 73 67 61 65 67 73 78 73 75 63 62 67 70 56 47 47 43 42 43 43 41 42 41 43 43 43 45 45 44 43 40 40 46 42 42 44 36 37 37 37 32 29 32 39 39 33 31 38 38 49 50 49 46 48 51 55 45 34 29 31 34 34 31 30 28 28 29 29 28 28 28 26 27 26 27 28 28 33 37 37 36 39 46 58 56 54 55 61 67 67 69 66 54 45 42 43 44 47 50 47 45 46 43 45 46 49 49 54 56 58 67 76 68 64 66 66 66 66 61 52 49 46 45 45 40 39 36 35 36 39 45 39 45 40 41 45 43 43 46 51 56 62 65 62 66 69 76 64 66 69 68 66 63 59 58 55 54 52 63 56 52 50 46 45 44 44 47 46 47 49 45 47 45 46 49 55 55 59 60 53 53 57 59 62 59 58 59 58 59 61 62 64 66 68 71 76 80 84 90 95 98 103 111 118 120 118 125 132 139 139 -2147483647 -2147483647 -2147483647 -2147483647 -2147483647 -2147483647 -2147483647 -2147483647 -2147483647 -2147483647 -2147483647 -2147483647 -2147483647 -2147483647 -2147483647 -2147483647 -2147483647 -2147483647 -2147483647 -2147483647 -2147483647 -2147483647 -2147483647
49 48 52 48 70 64 76 81 70 62 62 68 76 82 79 76 66 59 60 60 56 57 51 46 43 45 45 44 45 41 43 46 45 45 45 45 46 43 37 40 45 47 42 31 26 26 30 33 32 29 30 31 25 27 26 26 42 48 47 47 48 46 42 41 32 29 29 29 29 29 31 28 35 26 35 30 28 28 27 27 27 28 28 28 31 33 33 33 36 39 48 58 58 61 61 74 72 57 50 47 45 43 45 42 45 47 47 45 45 44 48 48 51 54 55 59 68 75 78 69 69 69 76 73 68 61 56 55 51 52 51 46 47 43 37 36 36 42 39 39 40 40 42 43 46 50 59 63 72 63 62 70 76 80 73 76 83 79 78 70 63 62 59 55 55 67 66 57 54 48 47 47 50 52 47 46 48 48 48 45 46 46 50 50 55 52 52 52 58 62 65 62 60 61 60 60 62 65 67 69 71 76 82 88 92 94 99 105 111 115 116 128 131 132 139 141 -2147483647 -2147483647 -2147483647 -2147483647 -2147483647 -2147483647 -2147483647 -2147483647 -2147483647 -2147483647 -2147483647 -2147483647 -2147483647 -2147483647 -2147483647 -2147483647 -2147483647 -2147483647 -2147483647 -2147483647 -2147483647 -2147483647 -2147483647 -2147483647
46 45 42 46 66 74 82 81 67 64 67 67 70 76 76 70 60 65 63 58 57 54 50 46 47 48 48 48 47 44 41 44 44 50 49 49 45 35 29 29 49 45 39 35 28 25 27 30 35 31 28 25 25 25 25 26 36 49 46 54 52 38 35 35 29 29 29 29 29 30 29 28 28 26 26 27 27 27 27 28 28 28 28 28 29 30 32 32 37 39 38 45 62 62 55 48 50 55 56 48 46 46 49 42 42 47 50 49 46 47 47 50 53 56 57 63 68 83 83 80 76 77 83 76 71 63 60 63 59 56 59 56 56 49 43 38 37 40 42 40 43 43 46 50 53 57 63 72 76 73 70 80 87 87 80 87 83 88 80 71 66 63 66 64 61 72 68 69 58 52 51 52 58 57 52 55 54 50 49 45 45 52 47 50 55 53 51 53 59 63 66 63 61 60 61 63 65 67 69 72 77 81 85 91 97 102 104 107 112 120 125 128 134 140 144 -2147483647 -2147483647 -2147483647 -2147483647 -2147483647 -2147483647 -2147483647 -2147483647 -2147483647 -2147483647 -2147483647 -2147483647 -2147483647 -2147483647 -2147483647 -2147483647 -2147483647 -2147483647 -2147483647 -2147483647 -2147483647 -2147483647 -2147483647 -2147483647 -2147483647
46 43 42 46 64 66 94 81 70 70 73 73 76 78 78 76 68 69 72 69 57 53 51 47 48 51 54 55 54 49 47 46 45 45 45 49 46 41 29 26 28 28 25 28 38 33 26 27 34 27 25 22 22 25 25 25 26 30 33 46 43 32 35 29 29 29 29 29 32 32 29 28 27 26 26 26 26 27 28 35 31 29 28 28 29 30 31 31 31 36 40 55 60 58 46 43 36 38 44 47 43 41 47 44 41 42 49 51 47 44 49 55 58 58 60 56 55 61 66 71 72 80 81 78 72 71 65 70 68 67 66 73 60 56 53 46 40 40 40 43 47 53 54 60 60 63 73 81 85 78 74 80 92 94 94 96 94 94 90 74 71 76 77 78 70 79 79 71 62 63 66 59 59 59 60 62 55 51 53 52 49 55 50 49 51 55 52 57 57 60 64 64 64 63 63 63 66 69 73 77 81 86 90 94 98 105 111 113 118 122 130 133 140 144 -2147483647 -2147483647 -2147483647 -2147483647 -2147483647 -2147483647 -2147483647 -2147483647 -2147483647 -2147483647 -2147483647 -2147483647 -2147483647 -2147483647 -2147483647 -2147483647 -2147483647 -2147483647 -2147483647 -2147483647 -2147483647 -2147483647 -2147483647 -2147483647 -2147483647 -2147483647
46 43 41 41 49 69 78 67 79 75 90 85 82 76 73 70 71 79 78 70 61 56 55 50 51 60 62 64 61 53 52 51 48 45 50 55 52 41 28 24 22 20 20 20 22 22 29 24 24 26 25 22 22 22 25 25 26 30 36 33 32 29 29 29 30 30 29 29 32 32 32 30 28 27 26 26 26 27 28 35 32 29 31 27 28 29 30 31 31 34 39 49 53 59 40 36 34 35 46 51 53 42 39 39 40 40 41 42 42 41 44 51 49 54 55 52 57 59 52 50 58 65 62 73 79 75 73 80 80 73 70 64 67 67 63 53 44 41 43 44 47 57 66 75 73 73 75 74 85 89 87 82 88 96 106 102 100 101 100 81 81 92 89 85 78 81 88 82 80 85 81 62 61 61 58 56 53 58 63 66 54 57 52 53 52 55 55 56 57 60 61 64 64 64 63 64 67 71 76 81 86 89 96 101 106 107 111 119 122 129 135 138 142 -2147483647 -2147483647 -2147483647 -2147483647 -2147483647 -2147483647 -2147483647 -2147483647 -2147483647 -2147483647 -2147483647 -2147483647 -2147483647 -2147483647 -2147483647 -2147483647 -2147483647 -2147483647 -2147483647 -2147483647 -2147483647 -2147483647 -2147483647 -2147483647 -2147483647 -2147483647 -2147483647
46 42 41 39 38 44 47 42 67 73 84 90 85 83 85 82 76 80 81 75 63 63 62 53 51 57 65 64 61 58 60 56 51 51 48 34 36 27 26 23 21 20 20 20 20 20 21 21 21 21 21 21 22 22 25 25 26 26 28 30 30 30 30 30 30 30 30 29 29 29 30 28 27 27 27 26 26 27 28 29 34 32 31 29 28 29 31 31 31 33 36 43 54 56 37 33 32 32 37 43 44 36 39 39 39 39 39 39 39 40 41 44 49 53 53 53 47 50 55 62 62 60 53 63 72 79 79 73 71 67 60 59 62 59 49 49 44 44 48 51 51 57 77 84 76 68 70 79 91 95 94 94 94 112 106 103 103 104 103 91 88 103 96 96 93 87 88 94 92 84 73 71 71 71 64 62 64 63 71 68 59 62 59 56 58 56 57 58 61 61 62 65 66 66 65 68 71 75 79 84 90 97 99 104 110 113 116 123 127 131 136 140 -2147483647 -2147483647 -2147483647 -2147483647 -2147483647 -2147483647 -2147483647 -2147483647 -2147483647 -2147483647 -2147483647 -2147483647 -2147483647 -2147483647 -2147483647 -2147483647 -2147483647 -2147483647 -2147483647 -2147483647 -2147483647 -2147483647 -2147483647 -2147483647 -2147483647 -2147483647 -2147483647 -2147483647
44 42 41 38 36 36 35 39 65 73 73 84 84 95 92 82 79 76 77 75 65 62 59 53 54 54 56 60 64 63 63 51 48 37 30 24 21 21 23 23 20 20 17 19 20 19 19 20 21 21 21 21 22 23 25 25 26 26 27 28 28 30 30 31 31 31 30 29 29 29 29 28 28 28 28 28 28 29 29 29 29 31 29 32 28 28 29 31 31 32 34 43 51 42 34 32 32 32 32 33 33 33 36 36 40 39 37 37 38 40 41 43 53 49 44 47 44 54 58 53 53 62 47 50 72 74 65 61 67 71 60 60 64 67 60 49 47 45 51 50 54 62 76 76 77 66 68 74 84 76 80 90 88 98 100 92 90 105 107 97 98 102 103 100 100 97 94 101 97 91 84 86 82 78 70 72 76 76 80 74 67 66 62 61 58 57 60 62 65 65 64 66 68 69 70 74 75 79 84 90 94 99 108 111 114 119 122 127 130 134 137 -2147483647 -2147483647 -2147483647 -2147483647 -2147483647 -2147483647 -2147483647 -2147483647 -2147483647 -2147483647 -2147483647 -2147483647 -2147483647 -2147483647 -2147483647 -2147483647 -2147483647 -2147483647 -2147483647 -2147483647 -2147483647 -2147483647 -2147483647 -2147483647 -2147483647 -2147483647 -2147483647 -2147483647 -2147483647
44 43 41 37 36 34 34 43 64 72 75 79 85 87 89 84 83 80 77 72 70 64 60 57 55 54 56 58 68 71 63 38 29 27 22 22 20 20 20 20 18 17 17 17 19 19 20 19 20 21 21 21 22 23 25 25 25 26 28 28 29 30 30 31 32 32 32 31 30 29 29 29 29 28 28 29 29 29 29 29 29 29 28 28 28 28 29 30 31 32 32 34 34 35 32 32 32 31 31 33 33 33 35 36 36 36 36 37 37 38 39 41 41 42 42 42 42 44 45 45 50 51 45 47 60 83 73 66 61 72 63 64 64 66 73 57 52 49 49 58 65 75 65 81 75 62 69 81 77 72 78 83 75 75 79 82 87 101 93 104 87 92 104 107 106 107 102 105 105 99 92 95 89 83 78 80 80 75 69 65 64 61 60 63 63 61 63 64 65 69 70 69 71 72 78 81 82 85 89 97 100 103 108 112 116 121 126 131 134 -2147483647 -2147483647 -2147483647 -2147483647 -2147483647 -2147483647 -2147483647 -2147483647 -2147483647 -2147483647 -2147483647 -2147483647 -2147483647 -2147483647 -2147483647 -2147483647 -2147483647 -2147483647 -2147483647 -2147483647 -2147483647 -2147483647 -2147483647 -2147483647 -2147483647 -2147483647 -2147483647 -2147483647 -2147483647 -2147483647 -2147483647
44 44 48 38 36 34 34 34 42 68 75 78 86 85 86 86 85 81 80 73 70 64 60 63 60 59 56 53 53 53 37 30 27 24 22 20 20 20 19 18 17 17 17 17 18 19 20 20 20 21 21 21 23 24 25 25 25 26 26 29 30 31 32 32 32 32 32 32 31 30 30 30 30 30 30 30 30 30 29 29 29 28 28 28 29 29 30 30 31 31 31 32 32 32 32 31 31 31 32 33 33 36 42 40 38 38 38 36 37 38 38 38 39 40 40 41 42 44 42 42 45 47 45 45 49 64 75 65 68 62 65 66 65 71 68 65 64 57 52 54 62 72 68 69 59 65 75 86 76 67 72 79 69 67 69 75 79 85 103 92 81 72 96 96 113 119 111 111 111 105 102 102 94 91 90 88 88 82 68 60 61 64 61 62 64 64 65 67 69 73 76 78 77 78 82 88 89 93 95 101 105 109 113 117 120 125 130 133 -2147483647 -2147483647 -2147483647 -2147483647 -2147483647 -2147483647 -2147483647 -2147483647 -2147483647 -2147483647 -2147483647 -2147483647 -2147483647 -2147483647 -2147483647 -2147483647 -2147483647 -2147483647 -2147483647 -2147483647 -2147483647 -2147483647 -2147483647 -2147483647 -2147483647 -2147483647 -2147483647 -2147483647 -2147483647 -2147483647 -2147483647 -2147483647
45 43 49 44 38 34 32 32 40 59 76 79 83 84 86 83 83 80 76 72 67 63 63 63 63 64 61 53 40 33 31 25 27 24 22 20 20 18 18 17 17 17 17 17 18 19 20 20 20 21 21 22 23 24 25 25 25 26 28 29 30 32 33 33 33 32 32 32 32 32 31 30 30 30 30 31 31 31 30 30 30 30 29 29 29 29 30 31 31 31 31 32 32 32 32 32 33 33 33 33 34 36 40 45 45 45 38 34 36 36 36 36 37 39 39 39 40 42 42 42 45 47 45 45 52 68 76 70 70 65 59 62 69 69 63 63 60 56 55 56 62 63 62 59 61 73 79 83 80 72 69 68 66 72 82 88 90 99 91 72 63 70 74 89 114 121 116 118 117 115 113 110 105 102 98 102 96 89 73 65 64 63 64 63 65 65 68 70 72 73 76 82 83 88 92 95 98 98 101 104 111 114 118 122 125 129 131 -2147483647 -2147483647 -2147483647 -2147483647 -2147483647 -2147483647 -2147483647 -2147483647 -2147483647 -2147483647 -2147483647 -2147483647 -2147483647 -2147483647 -2147483647 -2147483647 -2147483647 -2147483647 -2147483647 -2147483647 -2147483647 -2147483647 -2147483647 -2147483647 -2147483647 -2147483647 -2147483647 -2147483647 -2147483647 -2147483647 -2147483647 -2147483647 -2147483647
49 44 49 41 38 34 34 34 36 40 49 52 51 59 71 84 83 80 78 76 70 67 71 69 67 70 70 51 33 27 24 22 22 21 21 21 20 19 18 18 17 17 17 18 18 19 20 20 20 21 22 22 23 24 24 25 26 28 29 32 33 33 33 34 33 33 33 32 32 32 32 32 32 32 31 31 31 31 31 31 31 31 31 30 30 30 30 31 31 31 32 32 33 33 33 33 34 33 33 35 35 36 37 37 40 40 37 35 34 34 36 36 36 38 39 39 39 39 42 42 45 45 44 45 49 56 57 75 75 69 61 66 73 74 72 68 65 63 55 63 60 53 56 59 66 80 86 76 73 70 66 66 69 76 83 83 87 83 75 66 58 67 71 83 95 118 123 123 123 123 118 112 115 112 109 95 80 74 71 67 66 67 66 68 68 70 73 74 76 78 80 81 85 88 93 98 104 104 108 110 114 118 122 126 128 130 -2147483647 -2147483647 -2147483647 -2147483647 -2147483647 -2147483647 -2147483647 -2147483647 -2147483647 -2147483647 -2147483647 -2147483647 -2147483647 -2147483647 -2147483647 -2147483647 -2147483647 -2147483647 -2147483647 -2147483647 -2147483647 -2147483647 -2147483647 -2147483647 -2147483647 -2147483647 -2147483647 -2147483647 -2147483647 -2147483647 -2147483647 -2147483647 -2147483647 -2147483647
53 46 44 47 38 37 35 31 34 33 34 33 37 46 68 84 83 83 82 80 75 74 74 70 67 70 66 50 30 25 23 22 20 20 20 20 19 20 20 20 20 20 18 18 18 19 20 20 20 22 22 22 24 24 26 26 28 28 30 32 33 34 36 35 35 35 35 33 33 33 33 32 32 32 32 32 32 32 32 32 32 32 32 31 30 30 31 31 31 31 32 33 35 34 34 34 35 35 35 35 35 35 36 36 36 36 35 35 35 34 34 34 36 36 38 39 39 40 42 44 46 45 44 44 47 49 53 66 76 71 66 67 72 76 77 70 66 60 57 64 56 53 60 66 67 76 83 82 75 63 62 63 74 73 80 86 80 73 80 66 64 72 82 90 118 115 105 124 127 106 93 94 89 99 107 95 82 75 72 73 72 71 72 72 74 76 76 78 80 82 85 86 90 95 99 102 105 109 112 115 118 122 125 128 131 -2147483647 -2147483647 -2147483647 -2147483647 -2147483647 -2147483647 -2147483647 -2147483647 -2147483647 -2147483647 -2147483647 -2147483647 -2147483647 -2147483647 -2147483647 -2147483647 -2147483647 -2147483647 -2147483647 -2147483647 -2147483647 -2147483647 -2147483647 -2147483647 -2147483647 -2147483647 -2147483647 -2147483647 -2147483647 -2147483647 -2147483647 -2147483647 -2147483647 -2147483647 -2147483647
49 43 41 46 42 36 36 34 31 30 30 36 40 46 55 51 61 83 86 85 83 80 76 71 75 74 63 43 33 25 22 21 20 20 20 19 19 21 21 20 20 20 20 20 19 19 20 20 21 22 22 22 24 26 27 28 30 31 32 32 33 35 36 36 36 36 35 35 35 35 34 34 33 33 33 33 33 33 33 33 32 32 32 32 32 31 31 31 31 33 34 35 35 36 37 37 36 36 35 35 35 35 36 36 36 36 35 35 35 35 34 34 36 36 38 39 41 42 43 45 46 46 47 44 46 48 54 63 79 67 63 73 76 80 83 75 71 64 59 57 55 55 57 61 70 82 74 64 64 67 59 64 66 72 81 87 70 71 80 65 62 75 101 104 90 85 77 108 121 112 81 87 76 95 114 100 87 85 82 81 76 75 70 71 74 77 78 80 83 88 89 91 94 98 101 104 109 112 116 120 122 125 127 -2147483647 -2147483647 -2147483647 -2147483647 -2147483647 -2147483647 -2147483647 -2147483647 -2147483647 -2147483647 -2147483647 -2147483647 -2147483647 -2147483647 -2147483647 -2147483647 -2147483647 -2147483647 -2147483647 -2147483647 -2147483647 -2147483647 -2147483647 -2147483647 -2147483647 -2147483647 -2147483647 -2147483647 -2147483647 -2147483647 -2147483647 -2147483647 -2147483647 -2147483647 -2147483647 -2147483647 -2147483647
43 42 40 42 46 39 39 39 32 31 30 33 33 33 36 39 48 70 71 75 65 57 53 53 63 58 54 51 33 25 23 21 20 20 19 19 20 21 22 21 20 20 20 20 20 20 20 21 22 22 22 25 25 27 29 31 31 33 35 35 36 36 38 38 38 38 38 36 36 35 35 35 35 35 35 35 34 35 35 34 34 32 32 32 32 32 32 33 33 34 35 35 36 37 39 39 40 38 36 36 36 36 36 36 35 35 35 35 35 34 34 34 35 38 39 41 43 43 43 46 46 46 46 45 44 48 52 58 66 64 64 71 85 84 84 75 75 71 68 61 59 64 67 67 66 64 64 66 63 60 59 59 67 79 87 88 71 61 65 69 72 71 82 101 76 72 79 81 89 94 76 72 83 103 119 90 86 80 83 78 78 75 74 75 76 78 82 85 89 94 97 100 101 106 108 112 114 117 120 123 125 126 -2147483647 -2147483647 -2147483647 -2147483647 -2147483647 -2147483647 -2147483647 -2147483647 -2147483647 -2147483647 -2147483647 -2147483647 -2147483647 -2147483647 -2147483647 -2147483647 -2147483647 -2147483647 -2147483647 -2147483647 -2147483647 -2147483647 -2147483647 -2147483647 -2147483647 -2147483647 -2147483647 -2147483647 -2147483647 -2147483647 -2147483647 -2147483647 -2147483647 -2147483647 -2147483647 -2147483647 -2147483647 -2147483647
43 42 43 46 48 41 42 39 33 34 30 30 31 36 40 51 61 57 53 57 55 47 43 44 47 45 46 48 33 26 23 22 20 20 20 20 20 21 21 23 23 22 21 21 21 21 21 21 22 23 25 25 27 29 30 32 33 35 36 38 39 39 40 40 39 39 39 38 38 38 38 36 35 35 35 35 35 35 35 35 35 35 34 33 32 32 33 34 34 35 35 37 38 39 39 39 39 38 38 38 38 37 37 37 37 37 36 35 35 34 33 34 35 38 42 44 42 41 43 46 47 47 45 43 43 46 51 63 67 65 64 65 67 68 68 69 75 76 71 57 60 71 71 67 64 64 63 64 70 67 61 60 67 77 81 77 70 65 67 70 78 82 84 80 71 75 81 92 71 94 72 81 86 119 96 79 65 67 64 67 70 73 73 78 79 83 87 92 93 99 104 107 108 112 114 116 118 121 124 125 128 -2147483647 -2147483647 -2147483647 -2147483647 -2147483647 -2147483647 -2147483647 -2147483647 -2147483647 -2147483647 -2147483647 -2147483647 -2147483647 -2147483647 -2147483647 -2147483647 -2147483647 -2147483647 -2147483647 -2147483647 -2147483647 -2147483647 -2147483647 -2147483647 -2147483647 -2147483647 -2147483647 -2147483647 -2147483647 -2147483647 -2147483647 -2147483647 -2147483647 -2147483647 -2147483647 -2147483647 -2147483647 -2147483647 -2147483647
49 46 41 40 48 46 48 45 35 37 33 33 33 35 42 57 51 54 50 57 50 49 41 40 40 41 47 44 42 30 26 23 23 20 20 20 21 21 22 23 23 23 23 21 21 21 22 21 24 25 25 28 28 29 32 33 34 36 38 39 41 42 42 42 42 41 41 41 40 38 38 38 38 38 36 35 35 35 35 35 35 35 34 34 34 34 34 34 35 35 38 39 39 40 39 39 40 41 41 42 42 42 40 40 40 40 39 37 37 35 35 33 35 38 46 48 43 41 41 45 50 49 47 46 43 44 51 63 70 68 68 68 69 69 66 67 63 61 61 59 64 72 73 71 67 65 64 67 66 65 66 65 69 72 73 74 71 67 63 64 75 75 80 74 71 77 78 74 67 69 75 81 86 102 76 65 59 58 63 63 66 68 73 78 82 87 92 99 103 105 108 112 114 116 119 120 122 124 125 -2147483647 -2147483647 -2147483647 -2147483647 -2147483647 -2147483647 -2147483647 -2147483647 -2147483647 -2147483647 -2147483647 -2147483647 -2147483647 -2147483647 -2147483647 -2147483647 -2147483647 -2147483647 -2147483647 -2147483647 -2147483647 -2147483647 -2147483647 -2147483647 -2147483647 -2147483647 -2147483647 -2147483647 -2147483647 -2147483647 -2147483647 -2147483647 -2147483647 -2147483647 -2147483647 -2147483647 -2147483647 -2147483647 -2147483647 -2147483647 -2147483647
44 41 41 45 44 46 51 51 44 40 36 36 39 36 47 51 51 50 47 44 45 44 40 37 40 42 40 44 48 33 28 26 23 22 20 20 21 22 23 23 23 23 23 23 23 24 24 24 24 25 27 28 31 32 35 36 39 39 41 43 45 45 45 44 44 44 44 43 41 41 41 41 38 38 38 38 38 37 37 35 36 37 36 34 34 34 35 35 36 38 38 38 39 39 39 38 38 40 42 40 40 40 40 42 46 46 47 44 40 36 34 33 33 37 43 43 42 38 42 47 47 47 47 51 46 45 54 62 70 68 69 72 71 69 65 69 65 61 60 60 61 67 71 69 67 67 65 65 67 64 63 67 78 77 73 74 71 70 66 66 69 70 75 78 73 73 77 69 67 73 82 88 78 70 66 62 60 60 62 63 67 71 77 83 87 92 98 105 112 114 115 118 119 121 121 121 -2147483647 -2147483647 -2147483647 -2147483647 -2147483647 -2147483647 -2147483647 -2147483647 -2147483647 -2147483647 -2147483647 -2147483647 -2147483647 -2147483647 -2147483647 -2147483647 -2147483647 -2147483647 -2147483647 -2147483647 -2147483647 -2147483647 -2147483647 -2147483647 -2147483647 -2147483647 -2147483647 -2147483647 -2147483647 -2147483647 -2147483647 -2147483647 -2147483647 -2147483647 -2147483647 -2147483647 -2147483647 -2147483647 -2147483647 -2147483647 -2147483647 -2147483647 -2147483647 -2147483647
42 41 40 41 42 48 56 60 57 45 42 41 46 44 52 50 46 44 41 42 40 37 37 35 37 38 39 44 42 32 29 26 25 23 23 21 23 23 23 23 26 26 24 24 24 24 24 24 25 27 28 31 31 34 37 39 42 44 45 45 48 48 48 47 47 47 46 45 44 44 44 42 41 41 40 39 38 38 38 37 37 37 37 36 36 35 35 37 38 38 39 38 37 38 38 38 38 40 40 40 39 39 39 40 42 42 44 46 39 37 36 33 34 40 42 40 38 38 41 45 45 44 47 48 43 45 54 55 66 66 70 74 71 67 64 67 70 68 64 60 64 69 73 73 73 72 70 67 65 65 67 67 68 71 71 75 78 75 72 67 70 68 74 78 73 71 76 70 72 74 74 78 75 71 67 65 63 63 63 65 69 74 80 88 96 106 111 114 118 120 121 123 122 123 124 -2147483647 -2147483647 -2147483647 -2147483647 -2147483647 -2147483647 -2147483647 -2147483647 -2147483647 -2147483647 -2147483647 -2147483647 -2147483647 -2147483647 -2147483647 -2147483647 -2147483647 -2147483647 -2147483647 -2147483647 -2147483647 -2147483647 -2147483647 -2147483647 -2147483647 -2147483647 -2147483647 -2147483647 -2147483647 -2147483647 -2147483647 -2147483647 -2147483647 -2147483647 -2147483647 -2147483647 -2147483647 -2147483647 -2147483647 -2147483647 -2147483647 -2147483647 -2147483647 -2147483647 -2147483647
42 45 47 46 43 45 48 51 58 54 50 50 56 52 46 46 43 43 41 42 45 41 37 33 39 41 41 43 46 34 29 26 26 23 23 23 23 23 26 26 26 26 27 27 25 24 24 24 26 27 29 31 33 35 38 41 42 45 48 51 52 52 52 50 50 50 49 48 48 47 45 45 44 43 42 41 40 40 40 39 38 37 37 37 37 37 37 38 40 41 40 39 39 38 38 38 38 40 39 38 38 38 37 37 37 37 40 41 36 37 37 34 35 40 40 44 42 38 45 49 49 42 47 50 43 42 47 55 65 64 68 70 72 72 66 65 72 68 64 61 67 70 78 79 76 78 74 72 72 69 68 68 68 69 69 76 75 77 74 71 69 70 76 79 78 74 73 71 73 77 77 76 72 74 75 71 67 66 67 69 74 79 85 92 100 111 121 126 127 128 126 125 126 126 125 -2147483647 -2147483647 -2147483647 -2147483647 -2147483647 -2147483647 -2147483647 -2147483647 -2147483647 -2147483647 -2147483647 -2147483647 -2147483647 -2147483647 -2147483647 -2147483647 -2147483647 -2147483647 -2147483647 -2147483647 -2147483647 -2147483647 -2147483647 -2147483647 -2147483647 -2147483647 -2147483647 -2147483647 -2147483647 -2147483647 -2147483647 -2147483647 -2147483647 -2147483647 -2147483647 -2147483647 -2147483647 -2147483647 -2147483647 -2147483647 -2147483647 -2147483647 -2147483647 -2147483647 -2147483647
45 45 50 56 46 45 47 48 50 57 68 62 67 58 52 49 45 40 37 37 39 42 38 33 42 49 50 54 47 40 35 30 26 26 25 23 23 26 26 26 27 27 29 28 27 27 27 26 27 29 30 32 36 38 41 43 46 48 50 53 55 55 55 55 55 54 54 52 51 51 49 48 46 46 45 43 43 42 40 40 40 40 39 38 38 38 38 41 45 48 45 41 39 39 39 39 40 40 40 39 38 37 38 37 37 35 37 35 34 33 33 33 33 36 36 37 40 38 46 45 45 41 47 51 43 47 58 64 68 66 65 66 68 68 64 64 68 73 70 63 67 74 80 78 75 74 78 79 79 79 79 77 76 75 72 76 74 79 84 81 76 73 73 79 81 75 73 77 77 75 74 72 72 77 77 74 72 72 72 74 80 87 92 103 110 121 126 134 132 128 127 127 126 127 -2147483647 -2147483647 -2147483647 -2147483647 -2147483647 -2147483647 -2147483647 -2147483647 -2147483647 -2147483647 -2147483647 -2147483647 -2147483647 -2147483647 -2147483647 -2147483647 -2147483647 -2147483647 -2147483647 -2147483647 -2147483647 -2147483647 -2147483647 -2147483647 -2147483647 -2147483647 -2147483647 -2147483647 -2147483647 -2147483647 -2147483647 -2147483647 -2147483647 -2147483647 -2147483647 -2147483647 -2147483647 -2147483647 -2147483647 -2147483647 -2147483647 -2147483647 -2147483647 -2147483647 -2147483647 -2147483647
42 41 41 41 42 44 45 46 50 58 64 73 66 60 55 54 51 45 42 36 35 38 35 33 37 38 43 43 37 34 33 30 29 26 26 25 26 26 26 28 27 29 30 29 30 29 28 27 28 30 33 36 39 43 48 51 52 55 57 56 57 58 58 57 57 56 57 57 55 54 53 51 50 48 47 46 46 44 43 43 41 41 40 40 40 40 41 41 42 45 44 42 41 41 40 41 42 43 42 40 39 38 37 38 37 37 35 35 35 35 35 33 33 33 33 33 33 33 34 35 35 35 35 36 38 45 49 53 61 64 65 64 69 66 70 66 66 71 70 64 64 67 74 75 75 73 79 83 83 86 86 85 83 79 76 76 76 76 77 84 81 75 75 82 81 77 75 79 78 76 73 72 73 74 77 78 76 77 78 80 85 92 101 113 123 133 138 142 137 133 127 126 125 -2147483647 -2147483647 -2147483647 -2147483647 -2147483647 -2147483647 -2147483647 -2147483647 -2147483647 -2147483647 -2147483647 -2147483647 -2147483647 -2147483647 -2147483647 -2147483647 -2147483647 -2147483647 -2147483647 -2147483647 -2147483647 -2147483647 -2147483647 -2147483647 -2147483647 -2147483647 -2147483647 -2147483647 -2147483647 -2147483647 -2147483647 -2147483647 -2147483647 -2147483647 -2147483647 -2147483647 -2147483647 -2147483647 -2147483647 -2147483647 -2147483647 -2147483647 -2147483647 -2147483647 -2147483647 -2147483647 -2147483647
42 42 41 41 41 44 43 46 55 64 57 60 63 57 53 49 48 44 39 39 33 36 33 35 40 43 46 45 39 36 32 31 30 29 27 26 26 26 27 28 28 28 30 29 30 29 28 28 30 34 38 42 45 48 51 55 58 58 59 58 58 58 60 60 58 57 57 57 57 57 56 55 53 51 50 50 49 47 47 44 44 43 41 41 41 41 42 43 45 47 44 43 42 41 41 43 45 47 45 44 42 40 39 37 38 38 37 37 37 36 35 35 35 35 34 33 33 34 34 34 34 33 33 34 37 40 43 47 52 57 58 60 61 60 62 63 63 66 68 68 67 65 70 71 70 74 74 77 75 78 82 85 86 86 86 87 88 85 79 78 81 80 76 78 81 83 79 76 76 75 74 73 75 76 78 78 79 81 84 86 91 99 105 115 126 136 148 141 134 129 126 -2147483647 -2147483647 -2147483647 -2147483647 -2147483647 -2147483647 -2147483647 -2147483647 -2147483647 -2147483647 -2147483647 -2147483647 -2147483647 -2147483647 -2147483647 -2147483647 -2147483647 -2147483647 -2147483647 -2147483647 -2147483647 -2147483647 -2147483647 -2147483647 -2147483647 -2147483647 -2147483647 -2147483647 -2147483647 -2147483647 -2147483647 -2147483647 -2147483647 -2147483647 -2147483647 -2147483647 -2147483647 -2147483647 -2147483647 -2147483647 -2147483647 -2147483647 -2147483647 -2147483647 -2147483647 -2147483647 -2147483647 -2147483647 -2147483647
45 44 43 41 41 42 46 52 55 52 57 49 57 51 47 47 44 40 38 35 32 32 37 38 37 42 43 42 39 36 33 33 31 30 30 29 27 26 28 28 28 30 30 30 30 29 29 30 32 35 39 43 49 52 56 55 58 59 60 60 60 61 62 62 60 60 59 59 59 59 58 58 57 56 56 54 53 52 50 47 47 44 44 44 47 51 52 58 64 67 57 53 48 45 44 45 48 49 48 45 42 40 39 39 39 39 39 39 38 38 37 37 37 37 37 36 35 35 34 34 33 33 33 33 36 37 39 41 45 48 50 55 58 62 62 62 62 63 64 67 67 67 67 68 70 70 72 72 73 75 77 77 79 82 88 92 93 90 84 81 82 82 82 78 77 83 88 84 80 77 78 78 78 79 80 81 83 85 90 95 99 106 113 122 128 133 136 136 130 128 -2147483647 -2147483647 -2147483647 -2147483647 -2147483647 -2147483647 -2147483647 -2147483647 -2147483647 -2147483647 -2147483647 -2147483647 -2147483647 -2147483647 -2147483647 -2147483647 -2147483647 -2147483647 -2147483647 -2147483647 -2147483647 -2147483647 -2147483647 -2147483647 -2147483647 -2147483647 -2147483647 -2147483647 -2147483647 -2147483647 -2147483647 -2147483647 -2147483647 -2147483647 -2147483647 -2147483647 -2147483647 -2147483647 -2147483647 -2147483647 -2147483647 -2147483647 -2147483647 -2147483647 -2147483647 -2147483647 -2147483647 -2147483647 -2147483647 -2147483647
47 48 45 44 44 43 43 43 46 46 45 48 48 45 42 41 39 37 35 36 33 32 36 34 37 37 37 38 38 36 35 33 33 33 33 31 30 28 29 29 30 30 30 30 31 31 30 32 34 38 41 46 52 55 55 56 58 59 62 63 61 64 64 63 63 63 62 60 60 61 60 60 60 60 60 59 57 56 53 50 49 47 47 46 46 46 48 55 60 61 54 51 54 48 52 59 58 55 48 45 44 42 40 39 39 41 42 42 41 40 39 39 38 37 37 37 37 35 35 35 34 33 33 33 36 36 38 39 43 46 51 55 58 62 64 64 65 66 67 70 73 70 71 71 71 73 73 77 78 78 78 81 81 81 83 85 84 85 84 84 88 88 85 83 80 84 89 85 88 86 87 84 81 83 83 86 88 91 94 99 104 110 117 123 128 129 132 130 -2147483647 -2147483647 -2147483647 -2147483647 -2147483647 -2147483647 -2147483647 -2147483647 -2147483647 -2147483647 -2147483647 -2147483647 -2147483647 -2147483647 -2147483647 -2147483647 -2147483647 -2147483647 -2147483647 -2147483647 -2147483647 -2147483647 -2147483647 -2147483647 -2147483647 -2147483647 -2147483647 -2147483647 -2147483647 -2147483647 -2147483647 -2147483647 -2147483647 -2147483647 -2147483647 -2147483647 -2147483647 -2147483647 -2147483647 -2147483647 -2147483647 -2147483647 -2147483647 -2147483647 -2147483647 -2147483647 -2147483647 -2147483647 -2147483647 -2147483647 -2147483647 -2147483647
51 51 51 50 50 47 46 46 45 45 45 45 48 47 44 41 40 37 36 33 33 34 36 34 35 37 40 39 39 39 39 39 37 36 33 33 31 30 30 31 31 32 32 31 32 32 32 34 36 39 42 46 50 53 55 58 58 61 63 64 64 65 66 66 66 66 65 65 63 63 63 63 63 63 60 60 60 57 55 54 51 50 49 52 54 53 48 53 54 57 54 51 50 53 57 55 55 63 60 56 50 45 40 41 41 42 46 49 47 44 44 43 42 41 41 40 39 39 38 36 35 35 35 34 36 37 40 43 44 48 51 58 65 66 69 70 72 74 73 74 73 74 76 80 87 89 89 90 90 91 87 87 85 87 87 88 88 91 88 89 90 89 85 82 81 83 85 84 87 84 87 87 85 86 86 89 91 95 99 103 107 112 119 122 126 126 -2147483647 -2147483647 -2147483647 -2147483647 -2147483647 -2147483647 -2147483647 -2147483647 -2147483647 -2147483647 -2147483647 -2147483647 -2147483647 -2147483647 -2147483647 -2147483647 -2147483647 -2147483647 -2147483647 -2147483647 -2147483647 -2147483647 -2147483647 -2147483647 -2147483647 -2147483647 -2147483647 -2147483647 -2147483647 -2147483647 -2147483647 -2147483647 -2147483647 -2147483647 -2147483647 -2147483647 -2147483647 -2147483647 -2147483647 -2147483647 -2147483647 -2147483647 -2147483647 -2147483647 -2147483647 -2147483647 -2147483647 -2147483647 -2147483647 -2147483647 -2147483647 -2147483647 -2147483647 -2147483647
60 76 74 61 58 53 52 51 51 48 48 51 53 53 50 47 43 39 36 33 31 36 37 35 36 38 41 41 41 42 41 40 39 37 36 35 34 33 31 31 31 33 32 32 32 34 35 36 38 39 43 46 50 53 55 58 60 61 63 66 67 67 66 66 68 68 68 68 67 66 66 66 66 65 64 63 62 61 59 57 57 60 54 52 52 51 52 52 54 54 54 53 52 52 52 53 53 54 51 51 63 48 56 57 51 46 49 50 50 50 50 48 46 45 44 44 44 42 42 39 39 37 36 36 36 39 43 48 52 55 58 62 67 69 68 68 66 67 68 68 72 72 75 82 84 95 100 100 99 103 101 101 100 102 100 97 99 100 96 94 90 87 86 84 84 84 83 83 88 87 90 88 87 88 91 93 96 98 102 106 111 115 120 122 -2147483647 -2147483647 -2147483647 -2147483647 -2147483647 -2147483647 -2147483647 -2147483647 -2147483647 -2147483647 -2147483647 -2147483647 -2147483647 -2147483647 -2147483647 -2147483647 -2147483647 -2147483647 -2147483647 -2147483647 -2147483647 -2147483647 -2147483647 -2147483647 -2147483647 -2147483647 -2147483647 -2147483647 -2147483647 -2147483647 -2147483647 -2147483647 -2147483647 -2147483647 -2147483647 -2147483647 -2147483647 -2147483647 -2147483647 -2147483647 -2147483647 -2147483647 -2147483647 -2147483647 -2147483647 -2147483647 -2147483647 -2147483647 -2147483647 -2147483647 -2147483647 -2147483647 -2147483647 -2147483647 -2147483647 -2147483647
75 72 64 64 71 69 67 65 63 61 64 64 59 53 49 46 45 42 40 38 35 35 35 36 38 41 41 46 51 51 46 46 43 43 41 41 41 38 34 33 34 34 34 35 36 39 39 42 44 49 52 60 65 69 69 68 71 71 70 71 71 72 70 71 71 71 71 70 70 70 69 70 68 68 68 67 66 65 66 71 66 66 66 56 53 54 55 56 57 57 58 58 59 59 62 60 55 54 52 49 46 44 42 44 50 49 56 55 50 53 56 55 53 53 55 55 52 53 49 48 46 49 45 39 42 44 49 59 59 55 59 67 74 82 83 81 77 73 75 75 75 73 75 78 81 93 102 102 103 104 101 101 106 107 108 111 113 113 113 110 101 96 94 94 96 90 88 87 88 91 91 92 92 91 94 97 100 102 104 109 113 117 119 -2147483647 -2147483647 -2147483647 -2147483647 -2147483647 -2147483647 -2147483647 -2147483647 -2147483647 -2147483647 -2147483647 -2147483647 -2147483647 -2147483647 -2147483647 -2147483647 -2147483647 -2147483647 -2147483647 -2147483647 -2147483647 -2147483647 -2147483647 -2147483647 -2147483647 -2147483647 -2147483647 -2147483647 -2147483647 -2147483647 -2147483647 -2147483647 -2147483647 -2147483647 -2147483647 -2147483647 -2147483647 -2147483647 -2147483647 -2147483647 -2147483647 -2147483647 -2147483647 -2147483647 -2147483647 -2147483647 -2147483647 -2147483647 -2147483647 -2147483647 -2147483647 -2147483647 -2147483647 -2147483647 -2147483647 -2147483647 -2147483647
72 65 67 67 63 66 67 65 66 71 75 77 74 74 71 70 67 53 47 44 44 41 38 39 40 43 47 52 57 60 60 54 54 54 57 60 58 48 41 35 37 37 38 42 46 46 51 52 59 60 62 63 69 73 78 77 75 75 76 77 77 79 79 78 78 78 77 77 76 76 75 77 75 75 74 74 72 71 69 68 67 65 59 56 56 58 60 60 61 62 62 62 62 62 60 59 59 60 57 56 56 50 49 44 42 44 49 48 55 62 60 57 55 51 52 54 57 62 65 62 61 58 53 47 53 55 61 66 62 58 72 80 84 83 80 84 90 94 91 88 83 78 78 76 79 84 87 83 88 94 99 104 108 113 114 118 121 121 123 123 124 120 115 110 110 106 101 93 95 94 94 93 95 95 97 99 103 105 108 111 114 -2147483647 -2147483647 -2147483647 -2147483647 -2147483647 -2147483647 -2147483647 -2147483647 -2147483647 -2147483647 -2147483647 -2147483647 -2147483647 -2147483647 -2147483647 -2147483647 -2147483647 -2147483647 -2147483647 -2147483647 -2147483647 -2147483647 -2147483647 -2147483647 -2147483647 -2147483647 -2147483647 -2147483647 -2147483647 -2147483647 -2147483647 -2147483647 -2147483647 -2147483647 -2147483647 -2147483647 -2147483647 -2147483647 -2147483647 -2147483647 -2147483647 -2147483647 -2147483647 -2147483647 -2147483647 -2147483647 -2147483647 -2147483647 -2147483647 -2147483647 -2147483647 -2147483647 -2147483647 -2147483647 -2147483647 -2147483647 -2147483647 -2147483647 -2147483647
71 69 68 67 66 69 70 67 69 73 85 74 71 76 76 78 76 73 69 65 61 54 49 48 48 48 51 63 72 78 85 81 78 72 70 57 48 46 47 47 64 62 69 67 83 79 82 86 86 84 95 98 99 102 109 103 94 91 82 76 75 78 81 85 87 89 86 86 86 84 82 81 79 79 79 77 76 76 73 73 72 73 68 65 66 67 69 67 71 69 69 69 69 66 66 66 63 61 60 57 56 53 50 49 44 49 57 53 56 62 64 61 60 55 62 59 55 58 57 53 50 53 54 57 50 50 48 47 54 56 68 65 72 73 76 70 75 80 82 79 83 90 89 85 86 82 82 89 98 104 107 112 118 121 123 124 124 123 122 118 118 123 122 115 112 108 103 96 97 101 98 96 98 98 99 102 105 109 110 113 -2147483647 -2147483647 -2147483647 -2147483647 -2147483647 -2147483647 -2147483647 -2147483647 -2147483647 -2147483647 -2147483647 -2147483647 -2147483647 -2147483647 -2147483647 -2147483647 -2147483647 -2147483647 -2147483647 -2147483647 -2147483647 -2147483647 -2147483647 -2147483647 -2147483647 -2147483647 -2147483647 -2147483647 -2147483647 -2147483647 -2147483647 -2147483647 -2147483647 -2147483647 -2147483647 -2147483647 -2147483647 -2147483647 -2147483647 -2147483647 -2147483647 -2147483647 -2147483647 -2147483647 -2147483647 -2147483647 -2147483647 -2147483647 -2147483647 -2147483647 -2147483647 -2147483647 -2147483647 -2147483647 -2147483647 -2147483647 -2147483647 -2147483647 -2147483647 -2147483647
77 74 73 70 79 81 76 72 75 80 82 74 71 76 67 64 63 55 54 52 51 49 48 48 52 57 60 62 64 67 74 73 72 70 71 73 64 61 57 51 58 62 76 72 80 94 101 103 99 93 93 87 85 94 102 108 108 102 89 85 81 80 84 86 88 89 90 89 88 88 88 88 87 86 85 84 83 83 83 80 80 80 80 80 81 81 81 80 80 75 75 74 74 73 73 72 70 67 64 63 59 56 52 48 48 49 51 52 55 59 59 58 55 55 55 55 57 58 56 56 53 51 49 55 57 56 55 56 52 55 56 55 61 63 62 68 67 79 79 78 77 82 86 86 84 84 93 101 105 109 115 114 115 115 123 123 126 120 117 118 118 117 121 119 115 112 106 101 104 102 101 100 99 100 103 105 108 109 -2147483647 -2147483647 -2147483647 -2147483647 -2147483647 -2147483647 -2147483647 -2147483647 -2147483647 -2147483647 -2147483647 -2147483647 -2147483647 -2147483647 -2147483647 -2147483647 -2147483647 -2147483647 -2147483647 -2147483647 -2147483647 -2147483647 -2147483647 -2147483647 -2147483647 -2147483647 -2147483647 -2147483647 -2147483647 -2147483647 -2147483647 -2147483647 -2147483647 -2147483647 -2147483647 -2147483647 -2147483647 -2147483647 -2147483647 -2147483647 -2147483647 -2147483647 -2147483647 -2147483647 -2147483647 -2147483647 -2147483647 -2147483647 -2147483647 -2147483647 -2147483647 -2147483647 -2147483647 -2147483647 -2147483647 -2147483647 -2147483647 -2147483647 -2147483647 -2147483647 -2147483647 -2147483647
80 77 75 75 82 79 73 75 72 71 68 64 64 64 67 72 72 57 54 54 53 51 49 51 50 54 61 68 77 88 97 111 119 83 107 98 87 82 66 64 79 85 89 93 94 76 80 71 66 70 76 76 77 75 77 81 93 106 109 108 100 92 104 111 114 110 105 101 99 98 96 99 103 101 95 96 97 94 94 94 87 84 85 88 92 91 88 85 86 82 82 81 80 80 80 79 77 74 71 70 66 63 60 56 55 55 56 56 58 58 60 58 58 58 58 58 62 64 60 56 55 53 51 50 51 51 50 51 51 52 54 55 57 57 59 61 65 68 70 74 80 80 84 89 86 88 95 101 107 112 111 114 116 116 116 118 119 120 119 115 118 118 119 119 119 116 111 110 103 105 105 101 103 104 105 107 -2147483647 -2147483647 -2147483647 -2147483647 -2147483647 -2147483647 -2147483647 -2147483647 -2147483647 -2147483647 -2147483647 -2147483647 -2147483647 -2147483647 -2147483647 -2147483647 -2147483647 -2147483647 -2147483647 -2147483647 -2147483647 -2147483647 -2147483647 -2147483647 -2147483647 -2147483647 -2147483647 -2147483647 -2147483647 -2147483647 -2147483647 -2147483647 -2147483647 -2147483647 -2147483647 -2147483647 -2147483647 -2147483647 -2147483647 -2147483647 -2147483647 -2147483647 -2147483647 -2147483647 -2147483647 -2147483647 -2147483647 -2147483647 -2147483647 -2147483647 -2147483647 -2147483647 -2147483647 -2147483647 -2147483647 -2147483647 -2147483647 -2147483647 -2147483647 -2147483647 -2147483647 -2147483647 -2147483647 -2147483647
87 84 80 79 76 76 72 75 79 81 77 72 73 65 66 69 66 59 56 59 59 66 67 61 72 81 91 89 93 88 88 90 87 71 74 78 74 68 50 51 57 53 53 56 60 57 63 63 70 84 86 86 86 81 79 86 86 89 88 96 100 94 111 111 112 110 110 109 111 106 106 106 103 100 99 99 99 98 96 95 98 102 109 112 106 98 96 92 89 91 95 93 90 89 88 86 85 83 81 78 75 73 70 67 65 64 63 63 64 64 64 63 63 63 63 63 65 67 64 60 59 55 54 54 54 53 53 53 53 55 56 57 58 59 61 64 66 69 72 73 77 82 84 86 89 89 98 103 106 110 113 116 117 118 119 121 123 123 121 119 118 125 123 120 119 118 116 113 107 104 105 105 105 106 107 -2147483647 -2147483647 -2147483647 -2147483647 -2147483647 -2147483647 -2147483647 -2147483647 -2147483647 -2147483647 -2147483647 -2147483647 -2147483647 -2147483647 -2147483647 -2147483647 -2147483647 -2147483647 -2147483647 -2147483647 -2147483647 -2147483647 -2147483647 -2147483647 -2147483647 -2147483647 -2147483647 -2147483647 -2147483647 -2147483647 -2147483647 -2147483647 -2147483647 -2147483647 -2147483647 -2147483647 -2147483647 -2147483647 -2147483647 -2147483647 -2147483647 -2147483647 -2147483647 -2147483647 -2147483647 -2147483647 -2147483647 -2147483647 -2147483647 -2147483647 -2147483647 -2147483647 -2147483647 -2147483647 -2147483647 -2147483647 -2147483647 -2147483647 -2147483647 -2147483647 -2147483647 -2147483647 -2147483647 -2147483647 -2147483647
96 90 88 86 82 81 81 74 74 74 71 70 71 71 70 68 70 67 69 66 61 58 58 57 57 57 58 62 61 64 64 64 64 64 58 57 60 62 47 48 50 48 55 59 65 59 67 61 64 71 77 74 81 74 74 85 82 85 83 80 82 83 88 92 92 94 97 99 101 103 104 106 107 108 108 109 107 106 105 103 102 101 102 102 102 102 104 103 103 110 112 110 111 107 101 98 95 92 90 88 88 84 81 77 74 72 72 72 72 72 71 70 69 68 68 69 70 71 70 67 67 61 60 61 58 58 58 57 58 59 59 59 61 63 66 68 70 74 79 80 85 87 89 91 92 92 96 102 105 109 115 116 119 122 122 123 123 125 125 126 124 123 123 125 125 118 115 115 111 106 104 105 106 107 -2147483647 -2147483647 -2147483647 -2147483647 -2147483647 -2147483647 -2147483647 -2147483647 -2147483647 -2147483647 -2147483647 -2147483647 -2147483647 -2147483647 -2147483647 -2147483647 -2147483647 -2147483647 -2147483647 -2147483647 -2147483647 -2147483647 -2147483647 -2147483647 -2147483647 -2147483647 -2147483647 -2147483647 -2147483647 -2147483647 -2147483647 -2147483647 -2147483647 -2147483647 -2147483647 -2147483647 -2147483647 -2147483647 -2147483647 -2147483647 -2147483647 -2147483647 -2147483647 -2147483647 -2147483647 -2147483647 -2147483647 -2147483647 -2147483647 -2147483647 -2147483647 -2147483647 -2147483647 -2147483647 -2147483647 -2147483647 -2147483647 -2147483647 -2147483647 -2147483647 -2147483647 -2147483647 -2147483647 -2147483647 -2147483647 -2147483647
105 102 100 96 89 93 85 79 77 74 73 74 87 97 103 90 80 69 65 65 62 62 64 63 62 61 61 61 64 66 65 65 67 67 69 78 72 71 65 52 45 49 54 54 52 54 58 59 57 62 66 69 72 66 72 79 81 79 84 79 82 86 91 92 96 100 105 107 110 112 114 115 117 119 118 117 117 116 114 114 112 111 111 110 109 110 112 109 109 107 107 106 107 107 107 110 112 110 105 104 102 98 92 88 83 81 82 81 82 86 89 86 82 82 80 77 77 77 77 74 72 68 70 68 66 69 66 64 62 61 63 64 66 67 69 73 77 79 82 86 91 94 94 96 99 99 100 101 106 108 111 115 118 121 123 127 129 128 122 130 130 123 122 126 125 122 115 111 109 108 107 -2147483647 -2147483647 -2147483647 -2147483647 -2147483647 -2147483647 -2147483647 -2147483647 -2147483647 -2147483647 -2147483647 -2147483647 -2147483647 -2147483647 -2147483647 -2147483647 -2147483647 -2147483647 -2147483647 -2147483647 -2147483647 -2147483647 -2147483647 -2147483647 -2147483647 -2147483647 -2147483647 -2147483647 -2147483647 -2147483647 -2147483647 -2147483647 -2147483647 -2147483647 -2147483647 -2147483647 -2147483647 -2147483647 -2147483647 -2147483647 -2147483647 -2147483647 -2147483647 -2147483647 -2147483647 -2147483647 -2147483647 -2147483647 -2147483647 -2147483647 -2147483647 -2147483647 -2147483647 -2147483647 -2147483647 -2147483647 -2147483647 -2147483647 -2147483647 -2147483647 -2147483647 -2147483647 -2147483647 -2147483647 -2147483647 -2147483647 -2147483647 -2147483647 -2147483647
117 109 102 99 100 92 87 85 82 80 78 77 74 74 73 72 70 70 69 68 68 72 82 83 75 67 65 65 65 65 65 67 69 69 72 74 75 74 65 55 47 49 50 52 54 52 55 56 61 58 61 64 67 69 69 71 74 78 81 93 96 98 102 105 106 110 115 118 121 124 126 126 126 128 127 127 127 126 126 125 123 123 125 125 125 127 125 121 119 119 119 118 116 115 114 114 113 111 111 111 113 121 119 106 97 95 95 96 95 91 90 89 93 110 117 110 103 98 98 98 90 84 81 79 76 75 71 71 70 71 70 69 70 72 74 78 81 84 86 93 93 94 98 102 105 107 109 111 114 114 118 121 124 125 127 124 124 133 129 130 132 132 125 121 120 118 117 115 111 110 -2147483647 -2147483647 -2147483647 -2147483647 -2147483647 -2147483647 -2147483647 -2147483647 -2147483647 -2147483647 -2147483647 -2147483647 -2147483647 -2147483647 -2147483647 -2147483647 -2147483647 -2147483647 -2147483647 -2147483647 -2147483647 -2147483647 -2147483647 -2147483647 -2147483647 -2147483647 -2147483647 -2147483647 -2147483647 -2147483647 -2147483647 -2147483647 -2147483647 -2147483647 -2147483647 -2147483647 -2147483647 -2147483647 -2147483647 -2147483647 -2147483647 -2147483647 -2147483647 -2147483647 -2147483647 -2147483647 -2147483647 -2147483647 -2147483647 -2147483647 -2147483647 -2147483647 -2147483647 -2147483647 -2147483647 -2147483647 -2147483647 -2147483647 -2147483647 -2147483647 -2147483647 -2147483647 -2147483647 -2147483647 -2147483647 -2147483647 -2147483647 -2147483647 -2147483647 -2147483647
140 124 115 126 118 108 104 92 89 86 84 83 81 80 79 77 76 75 75 73 72 71 72 71 71 71 69 67 68 68 72 77 77 80 83 85 81 69 62 54 51 51 52 52 54 55 56 58 58 60 62 63 66 67 69 74 79 83 91 99 113 122 122 125 123 131 133 134 144 144 146 141 137 137 137 138 138 135 135 136 135 135 139 140 142 137 134 142 136 132 136 132 130 129 126 124 124 121 120 118 116 114 112 112 113 113 114 112 119 116 110 97 94 100 105 106 108 108 108 103 107 108 106 108 109 101 95 89 79 75 74 75 77 76 80 83 85 88 92 96 98 99 100 103 104 109 112 116 116 121 125 128 129 129 131 130 121 129 129 127 128 126 129 129 124 120 116 -2147483647 -2147483647 -2147483647 -2147483647 -2147483647 -2147483647 -2147483647 -2147483647 -2147483647 -2147483647 -2147483647 -2147483647 -2147483647 -2147483647 -2147483647 -2147483647 -2147483647 -2147483647 -2147483647 -2147483647 -2147483647 -2147483647 -2147483647 -2147483647 -2147483647 -2147483647 -2147483647 -2147483647 -2147483647 -2147483647 -2147483647 -2147483647 -2147483647 -2147483647 -2147483647 -2147483647 -2147483647 -2147483647 -2147483647 -2147483647 -2147483647 -2147483647 -2147483647 -2147483647 -2147483647 -2147483647 -2147483647 -2147483647 -2147483647 -2147483647 -2147483647 -2147483647 -2147483647 -2147483647 -2147483647 -2147483647 -2147483647 -2147483647 -2147483647 -2147483647 -2147483647 -2147483647 -2147483647 -2147483647 -2147483647 -2147483647 -2147483647 -2147483647 -2147483647 -2147483647 -2147483647 -2147483647 -2147483647
118 116 127 134 128 120 112 101 97 94 91 90 87 86 83 83 81 79 79 79 77 76 76 74 74 74 74 72 71 71 74 80 89 92 98 101 102 88 73 64 59 58 56 56 58 59 61 65 71 65 65 67 70 73 80 81 87 89 100 105 111 120 128 137 137 141 148 149 149 149 146 147 147 148 148 149 148 147 149 147 146 145 143 141 143 143 138 140 144 141 141 144 141 137 141 139 135 132 130 128 126 123 122 119 117 116 113 110 109 108 105 103 100 101 104 105 105 101 97 99 98 97 94 92 104 100 103 103 95 82 75 77 81 83 85 88 91 92 96 99 100 100 103 106 110 114 112 118 116 123 127 130 131 136 137 135 130 125 129 126 127 126 126 124 122 -2147483647 -2147483647 -2147483647 -2147483647 -2147483647 -2147483647 -2147483647 -2147483647 -2147483647 -2147483647 -2147483647 -2147483647 -2147483647 -2147483647 -2147483647 -2147483647 -2147483647 -2147483647 -2147483647 -2147483647 -2147483647 -2147483647 -2147483647 -2147483647 -2147483647 -2147483647 -2147483647 -2147483647 -2147483647 -2147483647 -2147483647 -2147483647 -2147483647 -2147483647 -2147483647 -2147483647 -2147483647 -2147483647 -2147483647 -2147483647 -2147483647 -2147483647 -2147483647 -2147483647 -2147483647 -2147483647 -2147483647 -2147483647 -2147483647 -2147483647 -2147483647 -2147483647 -2147483647 -2147483647 -2147483647 -2147483647 -2147483647 -2147483647 -2147483647 -2147483647 -2147483647 -2147483647 -2147483647 -2147483647 -2147483647 -2147483647 -2147483647 -2147483647 -2147483647 -2147483647 -2147483647 -2147483647 -2147483647 -2147483647 -2147483647
119 113 110 119 123 117 112 113 107 103 98 96 94 90 90 88 87 86 85 83 83 83 81 81 79 78 77 76 76 76 74 74 76 84 95 92 95 92 86 82 78 76 75 75 78 82 85 83 80 71 73 73 79 83 89 89 97 102 102 107 112 119 129 133 135 139 142 145 147 149 152 155 157 159 159 159 156 156 156 154 153 154 152 152 152 152 152 152 150 149 149 146 147 146 145 148 148 146 142 140 137 134 133 130 127 126 123 120 118 117 114 111 110 107 105 104 107 108 115 108 99 99 107 97 89 83 85 90 93 89 82 80 83 87 91 94 96 98 100 102 103 106 107 109 110 110 112 115 118 125 131 129 133 137 136 134 133 133 131 129 127 126 -2147483647 -2147483647 -2147483647 -2147483647 -2147483647 -2147483647 -2147483647 -2147483647 -2147483647 -2147483647 -2147483647 -2147483647 -2147483647 -2147483647 -2147483647 -2147483647 -2147483647 -2147483647 -2147483647 -2147483647 -2147483647 -2147483647 -2147483647 -2147483647 -2147483647 -2147483647 -2147483647 -2147483647 -2147483647 -2147483647 -2147483647 -2147483647 -2147483647 -2147483647 -2147483647 -2147483647 -2147483647 -2147483647 -2147483647 -2147483647 -2147483647 -2147483647 -2147483647 -2147483647 -2147483647 -2147483647 -2147483647 -2147483647 -2147483647 -2147483647 -2147483647 -2147483647 -2147483647 -2147483647 -2147483647 -2147483647 -2147483647 -2147483647 -2147483647 -2147483647 -2147483647 -2147483647 -2147483647 -2147483647 -2147483647 -2147483647 -2147483647 -2147483647 -2147483647 -2147483647 -2147483647 -2147483647 -2147483647 -2147483647 -2147483647 -2147483647 -2147483647 -2147483647
141 120 113 118 119 113 108 113 109 106 103 101 99 99 96 94 94 92 92 90 89 88 86 85 84 84 82 81 79 78 76 76 75 73 74 77 75 72 73 69 67 74 88 95 98 104 109 95 83 81 84 82 88 96 96 104 104 109 112 117 121 126 130 134 138 142 146 151 156 159 163 166 167 168 168 167 167 167 168 168 167 168 166 166 162 163 163 164 167 166 168 164 166 164 160 157 156 153 151 149 147 145 143 141 140 137 134 132 128 127 123 121 117 115 112 109 108 108 112 114 114 104 98 102 105 99 86 79 79 79 81 86 88 91 96 100 102 105 105 106 107 107 106 108 108 109 109 112 115 116 122 128 136 141 140 138 138 131 130 129 -2147483647 -2147483647 -2147483647 -2147483647 -2147483647 -2147483647 -2147483647 -2147483647 -2147483647 -2147483647 -2147483647 -2147483647 -2147483647 -2147483647 -2147483647 -2147483647 -2147483647 -2147483647 -2147483647 -2147483647 -2147483647 -2147483647 -2147483647 -2147483647 -2147483647 -2147483647 -2147483647 -2147483647 -2147483647 -2147483647 -2147483647 -2147483647 -2147483647 -2147483647 -2147483647 -2147483647 -2147483647 -2147483647 -2147483647 -2147483647 -2147483647 -2147483647 -2147483647 -2147483647 -2147483647 -2147483647 -2147483647 -2147483647 -2147483647 -2147483647 -2147483647 -2147483647 -2147483647 -2147483647 -2147483647 -2147483647 -2147483647 -2147483647 -2147483647 -2147483647 -2147483647 -2147483647 -2147483647 -2147483647 -2147483647 -2147483647 -2147483647 -2147483647 -2147483647 -2147483647 -2147483647 -2147483647 -2147483647 -2147483647 -2147483647 -2147483647 -2147483647 -2147483647 -2147483647 -2147483647
133 138 122 115 116 115 113 113 114 114 113 110 106 106 106 106 108 109 106 105 100 94 91 91 91 88 88 86 86 84 83 79 79 76 75 72 72 72 71 71 69 69 71 72 76 79 85 92 90 93 94 91 95 97 105 108 113 117 122 126 130 137 142 145 149 153 157 162 165 170 173 176 178 178 182 183 181 182 178 178 174 174 173 176 173 175 175 177 174 170 171 174 179 184 179 175 181 178 174 165 163 159 155 153 153 147 145 142 140 137 134 131 128 125 121 118 115 112 111 112 119 119 112 103 98 99 102 87 83 81 85 90 95 98 103 105 108 109 109 -2147483647 -2147483647 -2147483647 -2147483647 -2147483647 -2147483647 -2147483647 -2147483647 -2147483647 -2147483647 115 118 120 121 125 133 131 130 130 -2147483647 -2147483647 -2147483647 -2147483647 -2147483647 -2147483647 -2147483647 -2147483647 -2147483647 -2147483647 -2147483647 -2147483647 -2147483647 -2147483647 -2147483647 -2147483647 -2147483647 -2147483647 -2147483647 -2147483647 -2147483647 -2147483647 -2147483647 -2147483647 -2147483647 -2147483647 -2147483647 -2147483647 -2147483647 -2147483647 -2147483647 -2147483647 -2147483647 -2147483647 -2147483647 -2147483647 -2147483647 -2147483647 -2147483647 -2147483647 -2147483647 -2147483647 -2147483647 -2147483647 -2147483647 -2147483647 -2147483647 -2147483647 -2147483647 -2147483647 -2147483647 -2147483647 -2147483647 -2147483647 -2147483647 -2147483647 -2147483647 -2147483647 -2147483647 -2147483647 -2147483647 -2147483647 -2147483647 -2147483647 -2147483647 -2147483647 -2147483647 -2147483647 -2147483647 -2147483647 -2147483647 -2147483647 -2147483647 -2147483647 -2147483647 -2147483647 -2147483647 -2147483647 -2147483647 -2147483647 -2147483647 -2147483647
122 124 127 127 121 121 119 119 118 122 123 117 112 112 113 112 110 108 108 106 101 98 98 98 98 96 94 91 91 89 89 88 86 82 82 79 79 79 75 74 76 73 74 78 83 93 99 105 101 106 111 104 106 110 113 122 126 134 136 141 141 144 148 155 161 164 169 172 176 180 182 184 192 193 193 194 191 195 193 190 193 190 187 186 188 183 183 188 187 189 189 191 193 193 196 194 192 185 186 181 178 179 176 173 167 161 157 153 151 148 145 141 138 135 132 128 123 119 118 116 115 119 119 116 114 104 98 94 91 89 91 96 101 106 110 114 113 -2147483647 -2147483647 -2147483647 -2147483647 -2147483647 -2147483647 -2147483647 -2147483647 -2147483647 -2147483647 -2147483647 -2147483647 -2147483647 -2147483647 -2147483647 -2147483647 -2147483647 -2147483647 -2147483647 -2147483647 -2147483647 -2147483647 -2147483647 -2147483647 -2147483647 -2147483647 -2147483647 -2147483647 -2147483647 -2147483647 -2147483647 -2147483647 -2147483647 -2147483647 -2147483647 -2147483647 -2147483647 -2147483647 -2147483647 -2147483647 -2147483647 -2147483647 -2147483647 -2147483647 -2147483647 -2147483647 -2147483647 -2147483647 -2147483647 -2147483647 -2147483647 -2147483647 -2147483647 -2147483647 -2147483647 -2147483647 -2147483647 -2147483647 -2147483647 -2147483647 -2147483647 -2147483647 -2147483647 -2147483647 -2147483647 -2147483647 -2147483647 -2147483647 -2147483647 -2147483647 -2147483647 -2147483647 -2147483647 -2147483647 -2147483647 -2147483647 -2147483647 -2147483647 -2147483647 -2147483647 -2147483647 -2147483647 -2147483647 -2147483647 -2147483647 -2147483647 -2147483647 -2147483647 -2147483647 -2147483647 -2147483647 -2147483647 -2147483647 -2147483647 -2147483647 -2147483647 -2147483647 -2147483647 -2147483647 -2147483647 -2147483647 -2147483647 -2147483647
119 121 126 135 138 126 125 124 123 121 122 122 119 118 117 114 112 111 109 107 106 104 103 103 103 101 98 98 97 96 94 93 89 89 87 86 83 82 79 79 79 82 90 95 99 106 115 117 119 118 122 128 123 127 128 136 133 143 143 148 154 154 159 163 163 170 174 179 183 188 190 197 202 202 211 208 206 201 202 205 204 204 205 205 206 206 199 194 190 194 191 196 199 203 199 203 202 195 193 195 197 193 191 183 178 172 169 165 161 159 155 152 149 145 142 138 134 129 126 123 120 116 120 119 122 118 114 109 106 105 104 107 111 114 119 120 -2147483647 -2147483647 -2147483647 -2147483647 -2147483647 -2147483647 -2147483647 -2147483647 -2147483647 -2147483647 -2147483647 -2147483647 -2147483647 -2147483647 -2147483647 -2147483647 -2147483647 -2147483647 -2147483647 -2147483647 -2147483647 -2147483647 -2147483647 -2147483647 -2147483647 -2147483647 -2147483647 -2147483647 -2147483647 -2147483647 -2147483647 -2147483647 -2147483647 -2147483647 -2147483647 -2147483647 -2147483647 -2147483647 -2147483647 -2147483647 -2147483647 -2147483647 -2147483647 -2147483647 -2147483647 -2147483647 -2147483647 -2147483647 -2147483647 -2147483647 -2147483647 -2147483647 -2147483647 -2147483647 -2147483647 -2147483647 -2147483647 -2147483647 -2147483647 -2147483647 -2147483647 -2147483647 -2147483647 -2147483647 -2147483647 -2147483647 -2147483647 -2147483647 -2147483647 -2147483647 -2147483647 -2147483647 -2147483647 -2147483647 -2147483647 -2147483647 -2147483647 -2147483647 -2147483647 -2147483647 -2147483647 -2147483647 -2147483647 -2147483647 -2147483647 -2147483647 -2147483647 -2147483647 -2147483647 -2147483647 -2147483647 -2147483647 -2147483647 -2147483647 -2147483647 -2147483647 -2147483647 -2147483647 -2147483647 -2147483647 -2147483647 -2147483647 -2147483647 -2147483647
126 133 128 131 135 140 134 131 129 127 127 126 125 123 120 119 117 115 116 121 128 124 113 109 106 106 105 104 102 100 99 96 95 95 92 89 86 85 83 82 84 89 99 100 106 108 107 107 115 119 114 127 124 144 133 143 143 148 152 156 155 163 162 168 170 175 178 181 183 188 191 201 202 208 215 222 218 210 210 211 212 212 216 216 213 215 213 218 214 214 216 209 202 205 209 205 209 214 221 219 207 200 199 195 195 190 183 179 174 169 166 163 159 156 152 149 145 140 135 131 129 127 124 123 122 123 122 117 118 118 119 120 122 125 129 128 -2147483647 -2147483647 -2147483647 -2147483647 -2147483647 -2147483647 -2147483647 -2147483647 -2147483647 -2147483647 -2147483647 -2147483647 -2147483647 -2147483647 -2147483647 -2147483647 -2147483647 -2147483647 -2147483647 -2147483647 -2147483647 -2147483647 -2147483647 -2147483647 -2147483647 -2147483647 -2147483647 -2147483647 -2147483647 -2147483647 -2147483647 -2147483647 -2147483647 -2147483647 -2147483647 -2147483647 -2147483647 -2147483647 -2147483647 -2147483647 -2147483647 -2147483647 -2147483647 -2147483647 -2147483647 -2147483647 -2147483647 -2147483647 -2147483647 -2147483647 -2147483647 -2147483647 -2147483647 -2147483647 -2147483647 -2147483647 -2147483647 -2147483647 -2147483647 -2147483647 -2147483647 -2147483647 -2147483647 -2147483647 -2147483647 -2147483647 -2147483647 -2147483647 -2147483647 -2147483647 -2147483647 -2147483647 -2147483647 -2147483647 -2147483647 -2147483647 -2147483647 -2147483647 -2147483647 -2147483647 -2147483647 -2147483647 -2147483647 -2147483647 -2147483647 -2147483647 -2147483647 -2147483647 -2147483647 -2147483647 -2147483647 -2147483647 -2147483647 -2147483647 -2147483647 -2147483647 -2147483647 -2147483647 -2147483647 -2147483647 -2147483647 -2147483647 -2147483647 -2147483647
127 131 127 130 133 133 138 148 146 137 138 136 131 129 128 129 123 124 128 128 135 133 125 122 117 116 121 117 117 109 109 109 112 112 115 109 106 102 97 92 96 104 99 98 103 105 105 99 102 101 109 114 114 120 122 126 133 141 146 155 160 165 169 171 173 177 180 182 185 190 195 200 203 213 226 227 224 220 222 218 215 216 221 224 224 226 227 230 232 238 242 243 235 231 244 217 217 226 211 220 224 226 223 214 205 201 198 193 188 182 178 173 170 166 162 159 155 151 146 141 137 135 131 130 128 125 124 126 126 128 128 130 134 139 140 -2147483647 -2147483647 -2147483647 -2147483647 -2147483647 -2147483647 -2147483647 -2147483647 -2147483647 -2147483647 -2147483647 -2147483647 -2147483647 -2147483647 -2147483647 -2147483647 -2147483647 -2147483647 -2147483647 -2147483647 -2147483647 -2147483647 -2147483647 -2147483647 -2147483647 -2147483647 -2147483647 -2147483647 -2147483647 -2147483647 -2147483647 -2147483647 -2147483647 -2147483647 -2147483647 -2147483647 -2147483647 -2147483647 -2147483647 -2147483647 -2147483647 -2147483647 -2147483647 -2147483647 -2147483647 -2147483647 -2147483647 -2147483647 -2147483647 -2147483647 -2147483647 -2147483647 -2147483647 -2147483647 -2147483647 -2147483647 -2147483647 -2147483647 -2147483647 -2147483647 -2147483647 -2147483647 -2147483647 -2147483647 -2147483647 -2147483647 -2147483647 -2147483647 -2147483647 -2147483647 -2147483647 -2147483647 -2147483647 -2147483647 -2147483647 -2147483647 -2147483647 -2147483647 -2147483647 -2147483647 -2147483647 -2147483647 -2147483647 -2147483647 -2147483647 -2147483647 -2147483647 -2147483647 -2147483647 -2147483647 -2147483647 -2147483647 -2147483647 -2147483647 -2147483647 -2147483647 -2147483647 -2147483647 -2147483647 -2147483647 -2147483647 -2147483647 -2147483647 -2147483647 -2147483647
134 133 133 134 133 136 139 141 144 145 150 149 139 138 139 138 131 128 129 125 121 121 118 116 116 115 115 116 116 117 122 117 119 120 116 106 105 99 96 92 93 96 92 96 100 100 97 98 101 103 103 106 111 117 122 129 135 144 150 178 185 182 181 167 170 172 178 182 190 196 199 203 205 212 222 228 225 223 220 220 222 225 227 228 229 228 232 237 245 252 259 267 274 276 275 268 265 264 251 245 233 231 225 220 218 216 211 205 200 195 190 184 181 177 174 170 165 161 154 149 145 139 136 132 130 130 130 133 135 136 137 141 144 150 153 153 153 -2147483647 -2147483647 -2147483647 -2147483647 -2147483647 -2147483647 -2147483647 -2147483647 -2147483647 -2147483647 -2147483647 -2147483647 -2147483647 -2147483647 -2147483647 -2147483647 -2147483647 -2147483647 -2147483647 -2147483647 -2147483647 -2147483647 -2147483647 -2147483647 -2147483647 -2147483647 -2147483647 -2147483647 -2147483647 -2147483647 -2147483647 -2147483647 -2147483647 -2147483647 -2147483647 -2147483647 -2147483647 -2147483647 -2147483647 -2147483647 -2147483647 -2147483647 -2147483647 -2147483647 -2147483647 -2147483647 -2147483647 -2147483647 -2147483647 -2147483647 -2147483647 -2147483647 -2147483647 -2147483647 -2147483647 -2147483647 -2147483647 -2147483647 -2147483647 -2147483647 -2147483647 -2147483647 -2147483647 -2147483647 -2147483647 -2147483647 -2147483647 -2147483647 -2147483647 -2147483647 -2147483647 -2147483647 -2147483647 -2147483647 -2147483647 -2147483647 -2147483647 -2147483647 -2147483647 -2147483647 -2147483647 -2147483647 -2147483647 -2147483647 -2147483647 -2147483647 -2147483647 -2147483647 -2147483647 -2147483647 -2147483647 -2147483647 -2147483647 -2147483647 -2147483647 -2147483647 -2147483647 -2147483647 -2147483647 -2147483647 -2147483647 -2147483647 -2147483647
142 145 142 140 139 138 139 144 146 147 149 147 143 139 137 134 133 130 128 128 125 121 119 120 121 121 119 117 115 112 112 110 108 106 107 105 105 100 98 95 96 95 95 100 103 107 105 103 102 102 106 106 114 117 127 133 138 147 172 179 179 153 -2147483647 165 175 182 178 183 190 202 201 205 205 216 224 229 234 231 230 224 224 222 222 -2147483647 -2147483647 -2147483647 -2147483647 -2147483647 -2147483647 -2147483647 260 271 277 279 283 283 278 278 276 272 264 257 250 242 234 225 220 215 211 205 200 196 192 188 184 180 176 171 166 -2147483647 -2147483647 -2147483647 -2147483647 -2147483647 -2147483647 -2147483647 -2147483647 135 138 141 144 147 153 158 160 159 157 -2147483647 -2147483647 -2147483647 -2147483647 -2147483647 -2147483647 -2147483647 -2147483647 -2147483647 -2147483647 -2147483647 -2147483647 -2147483647 -2147483647 -2147483647 -2147483647 -2147483647 -2147483647 -2147483647 -2147483647 -2147483647 -2147483647 -2147483647 -2147483647 -2147483647 -2147483647 -2147483647 -2147483647 -2147483647 -2147483647 -2147483647 -2147483647 -2147483647 -2147483647 -2147483647 -2147483647 -2147483647 -2147483647 -2147483647 -2147483647 -2147483647 -2147483647 -2147483647 -2147483647 -2147483647 -2147483647 -2147483647 -2147483647 -2147483647 -2147483647 -2147483647 -2147483647 -2147483647 -2147483647 -2147483647 -2147483647 -2147483647 -2147483647 -2147483647 -2147483647 -2147483647 -2147483647 -2147483647 -2147483647 -2147483647 -2147483647 -2147483647 -2147483647 -2147483647 -2147483647 -2147483647 -2147483647 -2147483647 -2147483647 -2147483647 -2147483647 -2147483647 -2147483647 -2147483647 -2147483647 -2147483647 -2147483647 -2147483647 -2147483647 -2147483647 -2147483647 -2147483647 -2147483647 -2147483647 -2147483647 -2147483647 -2147483647 -2147483647 -2147483647 -2147483647 -2147483647 -2147483647 -2147483647 -2147483647 -2147483647 -2147483647 -2147483647 -2147483647
165 150 146 144 141 143 142 146 148 149 149 149 144 144 143 141 139 137 135 131 128 126 125 122 122 121 121 118 117 115 113 112 109 111 112 108 106 105 105 102 99 98 98 102 106 108 108 102 102 102 105 107 112 114 123 132 139 145 165 169 -2147483647 -2147483647 -2147483647 -2147483647 -2147483647 -2147483647 -2147483647 -2147483647 200 203 203 212 213 214 224 229 236 240 239 236 234 229 -2147483647 -2147483647 -2147483647 -2147483647 -2147483647 -2147483647 -2147483647 -2147483647 -2147483647 -2147483647 -2147483647 -2147483647 -2147483647 -2147483647 -2147483647 263 270 267 268 261 257 250 244 238 232 227 221 217 211 206 202 199 195 189 185 181 176 -2147483647 -2147483647 -2147483647 -2147483647 -2147483647 -2147483647 -2147483647 -2147483647 -2147483647 -2147483647 -2147483647 -2147483647 -2147483647 -2147483647 158 161 161 -2147483647 -2147483647 -2147483647 -2147483647 -2147483647 -2147483647 -2147483647 -2147483647 -2147483647 -2147483647 -2147483647 -2147483647 -2147483647 -2147483647 -2147483647 -2147483647 -2147483647 -2147483647 -2147483647 -2147483647 -2147483647 -2147483647 -2147483647 -2147483647 -2147483647 -2147483647 -2147483647 -2147483647 -2147483647 -2147483647 -2147483647 -2147483647 -2147483647 -2147483647 -2147483647 -2147483647 -2147483647 -2147483647 -2147483647 -2147483647 -2147483647 -2147483647 -2147483647 -2147483647 -2147483647 -2147483647 -2147483647 -2147483647 -2147483647 -2147483647 -2147483647 -2147483647 -2147483647 -2147483647 -2147483647 -2147483647 -2147483647 -2147483647 -2147483647 -2147483647 -2147483647 -2147483647 -2147483647 -2147483647 -2147483647 -2147483647 -2147483647 -2147483647 -2147483647 -2147483647 -2147483647 -2147483647 -2147483647 -2147483647 -2147483647 -2147483647 -2147483647 -2147483647 -2147483647 -2147483647 -2147483647 -2147483647 -2147483647 -2147483647 -2147483647 -2147483647 -2147483647 -2147483647 -2147483647 -2147483647 -2147483647 -2147483647 -2147483647 -2147483647 -2147483647 -2147483647 -2147483647 -2147483647 -2147483647 -2147483647 -2147483647 -2147483647 -2147483647 -2147483647
148 143 144 144 151 148 149 150 151 154 154 150 147 147 147 144 143 141 138 136 133 130 128 125 125 125 125 124 122 120 118 117 116 116 116 113 110 108 108 107 105 102 105 106 111 113 110 107 106 105 108 109 -2147483647 -2147483647 -2147483647 -2147483647 -2147483647 -2147483647 -2147483647 -2147483647 -2147483647 -2147483647 -2147483647 -2147483647 -2147483647 -2147483647 -2147483647 -2147483647 -2147483647 -2147483647 -2147483647 -2147483647 -2147483647 -2147483647 -2147483647 -2147483647 -2147483647 237 241 242 241 239 -2147483647 -2147483647 -2147483647 -2147483647 -2147483647 -2147483647 -2147483647 -2147483647 -2147483647 -2147483647 -2147483647 -2147483647 -2147483647 -2147483647 -2147483647 -2147483647 -2147483647 -2147483647 -2147483647 -2147483647 251 255 248 244 241 234 230 227 222 217 213 208 205 199 195 189 -2147483647 -2147483647 -2147483647 -2147483647 -2147483647 -2147483647 -2147483647 -2147483647 -2147483647 -2147483647 -2147483647 -2147483647 -2147483647 -2147483647 -2147483647 -2147483647 -2147483647 -2147483647 -2147483647 -2147483647 -2147483647 -2147483647 -2147483647 -2147483647 -2147483647 -2147483647 -2147483647 -2147483647 -2147483647 -2147483647 -2147483647 -2147483647 -2147483647 -2147483647 -2147483647 -2147483647 -2147483647 -2147483647 -2147483647 -2147483647 -2147483647 -2147483647 -2147483647 -2147483647 -2147483647 -2147483647 -2147483647 -2147483647 -2147483647 -2147483647 -2147483647 -2147483647 -2147483647 -2147483647 -2147483647 -2147483647 -2147483647 -2147483647 -2147483647 -2147483647 -2147483647 -2147483647 -2147483647 -2147483647 -2147483647 -2147483647 -2147483647 -2147483647 -2147483647 -2147483647 -2147483647 -2147483647 -2147483647 -2147483647 -2147483647 -2147483647 -2147483647 -2147483647 -2147483647 -2147483647 -2147483647 -2147483647 -2147483647 -2147483647 -2147483647 -2147483647 -2147483647 -2147483647 -2147483647 -2147483647 -2147483647 -2147483647 -2147483647 -2147483647 -2147483647 -2147483647 -2147483647 -2147483647 -2147483647 -2147483647 -2147483647 -2147483647 -2147483647 -2147483647 -2147483647 -2147483647 -2147483647 -2147483647 -2147483647 -2147483647 -2147483647 -2147483647 -2147483647 -2147483647 -2147483647 -2147483647 -2147483647 -2147483647 -2147483647 -2147483647 -2147483647 -2147483647
149 151 149 150 153 154 154 155 155 157 155 151 150 150 150 149 146 145 141 138 137 136 133 131 130 128 127 127 125 125 122 122 119 119 119 118 115 113 111 111 109 108 109 109 110 113 115 117 117 115 112 -2147483647 -2147483647 -2147483647 -2147483647 -2147483647 -2147483647 -2147483647 -2147483647 -2147483647 -2147483647 -2147483647 -2147483647 -2147483647 -2147483647 -2147483647 -2147483647 -2147483647 -2147483647 -2147483647 -2147483647 -2147483647 -2147483647 -2147483647 -2147483647 -2147483647 -2147483647 -2147483647 -2147483647 -2147483647 -2147483647 -2147483647 -2147483647 -2147483647 -2147483647 -2147483647 -2147483647 -2147483647 -2147483647 -2147483647 -2147483647 -2147483647 -2147483647 -2147483647 -2147483647 -2147483647 -2147483647 -2147483647 -2147483647 -2147483647 -2147483647 -2147483647 -2147483647 -2147483647 -2147483647 -2147483647 242 243 240 234 229 226 222 219 215 211 205 -2147483647 -2147483647 -2147483647 -2147483647 -2147483647 -2147483647 -2147483647 -2147483647 -2147483647 -2147483647 -2147483647 -2147483647 -2147483647 -2147483647 -2147483647 -2147483647 -2147483647 -2147483647 -2147483647 -2147483647 -2147483647 -2147483647 -2147483647 -2147483647 -2147483647 -2147483647 -2147483647 -2147483647 -2147483647 -2147483647 -2147483647 -2147483647 -2147483647 -2147483647 -2147483647 -2147483647 -2147483647 -2147483647 -2147483647 -2147483647 -2147483647 -2147483647 -2147483647 -2147483647 -2147483647 -2147483647 -2147483647 -2147483647 -2147483647 -2147483647 -2147483647 -2147483647 -2147483647 -2147483647 -2147483647 -2147483647 -2147483647 -2147483647 -2147483647 -2147483647 -2147483647 -2147483647 -2147483647 -2147483647 -2147483647 -2147483647 -2147483647 -2147483647 -2147483647 -2147483647 -2147483647 -2147483647 -2147483647 -2147483647 -2147483647 -2147483647 -2147483647 -2147483647 -2147483647 -2147483647 -2147483647 -2147483647 -2147483647 -2147483647 -2147483647 -2147483647 -2147483647 -2147483647 -2147483647 -2147483647 -2147483647 -2147483647 -2147483647 -2147483647 -2147483647 -2147483647 -2147483647 -2147483647 -2147483647 -2147483647 -2147483647 -2147483647 -2147483647 -2147483647 -2147483647 -2147483647 -2147483647 -2147483647 -2147483647 -2147483647 -2147483647 -2147483647 -2147483647 -2147483647 -2147483647 -2147483647 -2147483647 -2147483647 -2147483647 -2147483647 -2147483647 -2147483647 -2147483647
158 158 155 156 157 159 158 157 158 158 157 154 152 152 151 149 149 148 145 143 140 138 137 134 133 132 131 130 128 128 125 125 125 124 122 121 121 119 118 116 115 115 115 116 116 117 118 118 119 121 126 123 -2147483647 -2147483647 -2147483647 -2147483647 -2147483647 -2147483647 -2147483647 -2147483647 -2147483647 -2147483647 -2147483647 -2147483647 -2147483647 -2147483647 -2147483647 -2147483647 -2147483647 -2147483647 -2147483647 -2147483647 -2147483647 -2147483647 -2147483647 -2147483647 -2147483647 -2147483647 -2147483647 -2147483647 -2147483647 -2147483647 -2147483647 -2147483647 -2147483647 -2147483647 -2147483647 -2147483647 -2147483647 -2147483647 -2147483647 -2147483647 -2147483647 -2147483647 -2147483647 -2147483647 -2147483647 -2147483647 -2147483647 -2147483647 -2147483647 -2147483647 -2147483647 -2147483647 -2147483647 -2147483647 -2147483647 -2147483647 238 239 235 229 228 226 223 216 218 -2147483647 -2147483647 -2147483647 -2147483647 -2147483647 -2147483647 -2147483647 -2147483647 -2147483647 -2147483647 -2147483647 -2147483647 -2147483647 -2147483647 -2147483647 -2147483647 -2147483647 -2147483647 -2147483647 -2147483647 -2147483647 -2147483647 -2147483647 -2147483647 -2147483647 -2147483647 -2147483647 -2147483647 -2147483647 -2147483647 -2147483647 -2147483647 -2147483647 -2147483647 -2147483647 -2147483647 -2147483647 -2147483647 -2147483647 -2147483647 -2147483647 -2147483647 -2147483647 -2147483647 -2147483647 -2147483647 -2147483647 -2147483647 -2147483647 -2147483647 -2147483647 -2147483647 -2147483647 -2147483647 -2147483647 -2147483647 -2147483647 -2147483647 -2147483647 -2147483647 -2147483647 -2147483647 -2147483647 -2147483647 -2147483647 -2147483647 -2147483647 -2147483647 -2147483647 -2147483647 -2147483647 -2147483647 -2147483647 -2147483647 -2147483647 -2147483647 -2147483647 -2147483647 -2147483647 -2147483647 -2147483647 -2147483647 -2147483647 -2147483647 -2147483647 -2147483647 -2147483647 -2147483647 -2147483647 -2147483647 -2147483647 -2147483647 -2147483647 -2147483647 -2147483647 -2147483647 -2147483647 -2147483647 -2147483647 -2147483647 -2147483647 -2147483647 -2147483647 -2147483647 -2147483647 -2147483647 -2147483647 -2147483647 -2147483647 -2147483647 -2147483647 -2147483647 -2147483647 -2147483647 -2147483647 -2147483647 -2147483647 -2147483647 -2147483647 -2147483647 -2147483647 -2147483647 -2147483647
161 161 161 162 162 163 163 160 160 158 157 156 154 153 154 155 153 152 148 146 142 142 140 137 137 136 135 133 132 131 131 128 128 128 126 125 126 126 125 123 121 120 119 119 119 119 119 116 -2147483647 -2147483647 -2147483647 -2147483647 -2147483647 -2147483647 -2147483647 -2147483647 -2147483647 -2147483647 -2147483647 -2147483647 -2147483647 -2147483647 -2147483647 -2147483647 -2147483647 -2147483647 -2147483647 -2147483647 -2147483647 -2147483647 -2147483647 -2147483647 -2147483647 -2147483647 -2147483647 -2147483647 -2147483647 -2147483647 -2147483647 -2147483647 -2147483647 -2147483647 -2147483647 -2147483647 -2147483647 -2147483647 -2147483647 -2147483647 -2147483647 -2147483647 -2147483647 -2147483647 -2147483647 -2147483647 -2147483647 -2147483647 -2147483647 -2147483647 -2147483647 -2147483647 -2147483647 -2147483647 -2147483647 -2147483647 -2147483647 -2147483647 -2147483647 -2147483647 -2147483647 -2147483647 -2147483647 -2147483647 -2147483647 -2147483647 -2147483647 -2147483647 215 -2147483647 -2147483647 -2147483647 -2147483647 -2147483647 -2147483647 -2147483647 -2147483647 -2147483647 -2147483647 -2147483647 -2147483647 -2147483647 -2147483647 -2147483647 -2147483647 -2147483647 -2147483647 -2147483647 -2147483647 -2147483647 -2147483647 -2147483647 -2147483647 -2147483647 -2147483647 -2147483647 -2147483647 -2147483647 -2147483647 -2147483647 -2147483647 -2147483647 -2147483647 -2147483647 -2147483647 -2147483647 -2147483647 -2147483647 -2147483647 -2147483647 -2147483647 -2147483647 -2147483647 -2147483647 -2147483647 -2147483647 -2147483647 -2147483647 -2147483647 -2147483647 -2147483647 -2147483647 -2147483647 -2147483647 -2147483647 -2147483647 -2147483647 -2147483647 -2147483647 -2147483647 -2147483647 -2147483647 -2147483647 -2147483647 -2147483647 -2147483647 -2147483647 -2147483647 -2147483647 -2147483647 -2147483647 -2147483647 -2147483647 -2147483647 -2147483647 -2147483647 -2147483647 -2147483647 -2147483647 -2147483647 -2147483647 -2147483647 -2147483647 -2147483647 -2147483647 -2147483647 -2147483647 -2147483647 -2147483647 -2147483647 -2147483647 -2147483647 -2147483647 -2147483647 -2147483647 -2147483647 -2147483647 -2147483647 -2147483647 -2147483647 -2147483647 -2147483647 -2147483647 -2147483647 -2147483647 -2147483647 -2147483647 -2147483647 -2147483647 -2147483647 -2147483647 -2147483647 -2147483647 -2147483647 -2147483647 -2147483647 -2147483647 -2147483647 -2147483647 -2147483647 -2147483647 -2147483647
161 164 161 161 161 165 165 162 162 162 161 159 156 154 154 156 154 152 149 148 145 143 143 140 139 140 139 138 138 135 134 131 132 131 130 129 129 129 128 128 128 125 121 121 122 122 119 -2147483647 -2147483647 -2147483647 -2147483647 -2147483647 -2147483647 -2147483647 -2147483647 -2147483647 -2147483647 -2147483647 -2147483647 -2147483647 -2147483647 -2147483647 -2147483647 -2147483647 -2147483647 -2147483647 -2147483647 -2147483647 -2147483647 -2147483647 -2147483647 -2147483647 -2147483647 -2147483647 -2147483647 -2147483647 -2147483647 -2147483647 -2147483647 -2147483647 -2147483647 -2147483647 -2147483647 -2147483647 -2147483647 -2147483647 -2147483647 -2147483647 -2147483647 -2147483647 -2147483647 -2147483647 -2147483647 -2147483647 -2147483647 -2147483647 -2147483647 -2147483647 -2147483647 -2147483647 -2147483647 -2147483647 -2147483647 -2147483647 -2147483647 -2147483647 -2147483647 -2147483647 -2147483647 -2147483647 -2147483647 -2147483647 -2147483647 -2147483647 -2147483647 -2147483647 -2147483647 -2147483647 -2147483647 -2147483647 -2147483647 -2147483647 -2147483647 -2147483647 -2147483647 -2147483647 -2147483647 -2147483647 -2147483647 -2147483647 -2147483647 -2147483647 -2147483647 -2147483647 -2147483647 -2147483647 -2147483647 -2147483647 -2147483647 -2147483647 -2147483647 -2147483647 -2147483647 -2147483647 -2147483647 -2147483647 -2147483647 -2147483647 -2147483647 -2147483647 -2147483647 -2147483647 -2147483647 -2147483647 -2147483647 -2147483647 -2147483647 -2147483647 -2147483647 -2147483647 -2147483647 -2147483647 -2147483647 -2147483647 -2147483647 -2147483647 -2147483647 -2147483647 -2147483647 -2147483647 -2147483647 -2147483647 -2147483647 -2147483647 -2147483647 -2147483647 -2147483647 -2147483647 -2147483647 -2147483647 -2147483647 -2147483647 -2147483647 -2147483647 -2147483647 -2147483647 -2147483647 -2147483647 -2147483647 -2147483647 -2147483647 -2147483647 -2147483647 -2147483647 -2147483647 -2147483647 -2147483647 -2147483647 -2147483647 -2147483647 -2147483647 -2147483647 -2147483647 -2147483647 -2147483647 -2147483647 -2147483647 -2147483647 -2147483647 -2147483647 -2147483647 -2147483647 -2147483647 -2147483647 -2147483647 -2147483647 -2147483647 -2147483647 -2147483647 -2147483647 -2147483647 -2147483647 -2147483647 -2147483647 -2147483647 -2147483647 -2147483647 -2147483647 -2147483647 -2147483647 -2147483647 -2147483647 -2147483647 -2147483647 -2147483647 -2147483647 -2147483647 -2147483647 -2147483647 -2147483647
162 160 161 160 161 161 165 165 165 165 165 163 160 156 155 156 154 154 151 151 148 149 150 148 143 146 147 145 143 141 141 138 135 135 135 135 135 134 134 134 133 135 132 128 127 128 126 -2147483647 -2147483647 -2147483647 -2147483647 -2147483647 -2147483647 -2147483647 -2147483647 -2147483647 -2147483647 -2147483647 -2147483647 -2147483647 -2147483647 -2147483647 -2147483647 -2147483647 -2147483647 -2147483647 -2147483647 -2147483647 -2147483647 -2147483647 -2147483647 -2147483647 -2147483647 -2147483647 -2147483647 -2147483647 -2147483647 -2147483647 -2147483647 -2147483647 -2147483647 -2147483647 -2147483647 -2147483647 -2147483647 -2147483647 -2147483647 -2147483647 -2147483647 -2147483647 -2147483647 -2147483647 -2147483647 -2147483647 -2147483647 -2147483647 -2147483647 -2147483647 -2147483647 -2147483647 -2147483647 -2147483647 -2147483647 -2147483647 -2147483647 -2147483647 -2147483647 -2147483647 -2147483647 -2147483647 -2147483647 -2147483647 -2147483647 -2147483647 -2147483647 -2147483647 -2147483647 -2147483647 -2147483647 -2147483647 -2147483647 -2147483647 -2147483647 -2147483647 -2147483647 -2147483647 -2147483647 -2147483647 -2147483647 -2147483647 -2147483647 -2147483647 -2147483647 -2147483647 -2147483647 -2147483647 -2147483647 -2147483647 -2147483647 -2147483647 -2147483647 -2147483647 -2147483647 -2147483647 -2147483647 -2147483647 -2147483647 -2147483647 -2147483647 -2147483647 -2147483647 -2147483647 -2147483647 -2147483647 -2147483647 -2147483647 -2147483647 -2147483647 -2147483647 -2147483647 -2147483647 -2147483647 -2147483647 -2147483647 -2147483647 -2147483647 -2147483647 -2147483647 -2147483647 -2147483647 -2147483647 -2147483647 -2147483647 -2147483647 -2147483647 -2147483647 -2147483647 -2147483647 -2147483647 -2147483647 -2147483647 -2147483647 -2147483647 -2147483647 -2147483647 -2147483647 -2147483647 -2147483647 -2147483647 -2147483647 -2147483647 -2147483647 -2147483647 -2147483647 -2147483647 -2147483647 -2147483647 -2147483647 -2147483647 -2147483647 -2147483647 -2147483647 -2147483647 -2147483647 -2147483647 -2147483647 -2147483647 -2147483647 -2147483647 -2147483647 -2147483647 -2147483647 -2147483647 -2147483647 -2147483647 -2147483647 -2147483647 -2147483647 -2147483647 -2147483647 -2147483647 -2147483647 -2147483647 -2147483647 -2147483647 -2147483647 -2147483647 -2147483647 -2147483647 -2147483647 -2147483647 -2147483647 -2147483647 -2147483647 -2147483647 -2147483647 -2147483647 -2147483647 -2147483647 -2147483647
165 165 162 159 159 159 161 164 165 164 166 164 166 166 158 157 155 154 154 152 150 152 152 149 148 149 149 149 149 148 147 145 141 137 137 135 135 136 137 140 142 140 136 135 132 131 -2147483647 -2147483647 -2147483647 -2147483647 -2147483647 -2147483647 -2147483647 -2147483647 -2147483647 -2147483647 -2147483647 -2147483647 -2147483647 -2147483647 -2147483647 -2147483647 -2147483647 -2147483647 -2147483647 -2147483647 -2147483647 -2147483647 -2147483647 -2147483647 -2147483647 -2147483647 -2147483647 -2147483647 -2147483647 -2147483647 -2147483647 -2147483647 -2147483647 -2147483647 -2147483647 -2147483647 -2147483647 -2147483647 -2147483647 -2147483647 -2147483647 -2147483647 -2147483647 -2147483647 -2147483647 -2147483647 -2147483647 -2147483647 -2147483647 -2147483647 -2147483647 -2147483647 -2147483647 -2147483647 -2147483647 -2147483647 -2147483647 -2147483647 -2147483647 -2147483647 -2147483647 -2147483647 -2147483647 -2147483647 -2147483647 -2147483647 -2147483647 -2147483647 -2147483647 -2147483647 -2147483647 -2147483647 -2147483647 -2147483647 -2147483647 -2147483647 -2147483647 -2147483647 -2147483647 -2147483647 -2147483647 -2147483647 -2147483647 -2147483647 -2147483647 -2147483647 -2147483647 -2147483647 -2147483647 -2147483647 -2147483647 -2147483647 -2147483647 -2147483647 -2147483647 -2147483647 -2147483647 -2147483647 -2147483647 -2147483647 -2147483647 -2147483647 -2147483647 -2147483647 -2147483647 -2147483647 -2147483647 -2147483647 -2147483647 -2147483647 -2147483647 -2147483647 -2147483647 -2147483647 -2147483647 -2147483647 -2147483647 -2147483647 -2147483647 -2147483647 -2147483647 -2147483647 -2147483647 -2147483647 -2147483647 -2147483647 -2147483647 -2147483647 -2147483647 -2147483647 -2147483647 -2147483647 -2147483647 -2147483647 -2147483647 -2147483647 -2147483647 -2147483647 -2147483647 -2147483647 -2147483647 -2147483647 -2147483647 -2147483647 -2147483647 -2147483647 -2147483647 -2147483647 -2147483647 -2147483647 -2147483647 -2147483647 -2147483647 -2147483647 -2147483647 -2147483647 -2147483647 -2147483647 -2147483647 -2147483647 -2147483647 -2147483647 -2147483647 -2147483647 -2147483647 -2147483647 -2147483647 -2147483647 -2147483647 -2147483647 -2147483647 -2147483647 -2147483647 -2147483647 -2147483647 -2147483647 -2147483647 -2147483647 -2147483647 -2147483647 -2147483647 -2147483647 -2147483647 -2147483647 -2147483647 -2147483647 -2147483647 -2147483647 -2147483647 -2147483647 -2147483647 -2147483647 -2147483647 -2147483647
167 166 164 161 161 160 161 161 164 168 168 168 168 172 170 167 164 160 156 155 153 153 -2147483647 -2147483647 -2147483647 -2147483647 143 147 147 149 148 147 146 141 140 -2147483647 -2147483647 -2147483647 134 135 139 137 135 134 -2147483647 -2147483647 -2147483647 -2147483647 -2147483647 -2147483647 -2147483647 -2147483647 -2147483647 -2147483647 -2147483647 -2147483647 -2147483647 -2147483647 -2147483647 -2147483647 -2147483647 -2147483647 -2147483647 -2147483647 -2147483647 -2147483647 -2147483647 -2147483647 -2147483647 -2147483647 -2147483647 -2147483647 -2147483647 -2147483647 -2147483647 -2147483647 -2147483647 -2147483647 -2147483647 -2147483647 -2147483647 -2147483647 -2147483647 -2147483647 -2147483647 -2147483647 -2147483647 -2147483647 -2147483647 -2147483647 -2147483647 -2147483647 -2147483647 -2147483647 -2147483647 -2147483647 -2147483647 -2147483647 -2147483647 -2147483647 -2147483647 -2147483647 -2147483647 -2147483647 -2147483647 -2147483647 -2147483647 -2147483647 -2147483647 -2147483647 -2147483647 -2147483647 -2147483647 -2147483647 -2147483647 -2147483647 -2147483647 -2147483647 -2147483647 -2147483647 -2147483647 -2147483647 -2147483647 -2147483647 -2147483647 -2147483647 -2147483647 -2147483647 -2147483647 -2147483647 -2147483647 -2147483647 -2147483647 -2147483647 -2147483647 -2147483647 -2147483647 -2147483647 -2147483647 -2147483647 -2147483647 -2147483647 -2147483647 -2147483647 -2147483647 -2147483647 -2147483647 -2147483647 -2147483647 -2147483647 -2147483647 -2147483647 -2147483647 -2147483647 -2147483647 -2147483647 -2147483647 -2147483647 -2147483647 -2147483647 -2147483647 -2147483647 -2147483647 -2147483647 -2147483647 -2147483647 -2147483647 -2147483647 -2147483647 -2147483647 -2147483647 -2147483647 -2147483647 -2147483647 -2147483647 -2147483647 -2147483647 -2147483647 -2147483647 -2147483647 -2147483647 -2147483647 -2147483647 -2147483647 -2147483647 -2147483647 -2147483647 -2147483647 -2147483647 -2147483647 -2147483647 -2147483647 -2147483647 -2147483647 -2147483647 -2147483647 -2147483647 -2147483647 -2147483647 -2147483647 -2147483647 -2147483647 -2147483647 -2147483647 -2147483647 -2147483647 -2147483647 -2147483647 -2147483647 -2147483647 -2147483647 -2147483647 -2147483647 -2147483647 -2147483647 -2147483647 -2147483647 -2147483647 -2147483647 -2147483647 -2147483647 -2147483647 -2147483647 -2147483647 -2147483647 -2147483647 -2147483647 -2147483647 -2147483647 -2147483647 -2147483647 -2147483647 -2147483647 -2147483647 -2147483647 -2147483647 -2147483647 -2147483647 -2147483647 -2147483647
164 164 167 164 161 164 167 168 165 166 166 165 167 167 167 168 168 163 163 163 159 -2147483647 -2147483647 -2147483647 -2147483647 -2147483647 -2147483647 -2147483647 -2147483647 146 150 150 144 -2147483647 -2147483647 -2147483647 -2147483647 -2147483647 -2147483647 -2147483647 -2147483647 -2147483647 -2147483647 -2147483647 -2147483647 -2147483647 -2147483647 -2147483647 -2147483647 -2147483647 -2147483647 -2147483647 -2147483647 -2147483647 -2147483647 -2147483647 -2147483647 -2147483647 -2147483647 -2147483647 -2147483647 -2147483647 -2147483647 -2147483647 -2147483647 -2147483647 -2147483647 -2147483647 -2147483647 -2147483647 -2147483647 -2147483647 -2147483647 -2147483647 -2147483647 -2147483647 -2147483647 -2147483647 -2147483647 -2147483647 -2147483647 -2147483647 -2147483647 -2147483647 -2147483647 -2147483647 -2147483647 -2147483647 -2147483647 -2147483647 -2147483647 -2147483647 -2147483647 -2147483647 -2147483647 -2147483647 -2147483647 -2147483647 -2147483647 -2147483647 -2147483647 -2147483647 -2147483647 -2147483647 -2147483647 -2147483647 -2147483647 -2147483647 -2147483647 -2147483647 -2147483647 -2147483647 -2147483647 -2147483647 -2147483647 -2147483647 -2147483647 -2147483647 -2147483647 -2147483647 -2147483647 -2147483647 -2147483647 -2147483647 -2147483647 -2147483647 -2147483647 -2147483647 -2147483647 -2147483647 -2147483647 -2147483647 -2147483647 -2147483647 -2147483647 -2147483647 -2147483647 -2147483647 -2147483647 -2147483647 -2147483647 -2147483647 -2147483647 -2147483647 -2147483647 -2147483647 -2147483647 -2147483647 -2147483647 -2147483647 -2147483647 -2147483647 -2147483647 -2147483647 -2147483647 -2147483647 -2147483647 -2147483647 -2147483647 -2147483647 -2147483647 -2147483647 -2147483647 -2147483647 -2147483647 -2147483647 -2147483647 -2147483647 -2147483647 -2147483647 -2147483647 -2147483647 -2147483647 -2147483647 -2147483647 -2147483647 -2147483647 -2147483647 -2147483647 -2147483647 -2147483647 -2147483647 -2147483647 -2147483647 -2147483647 -2147483647 -2147483647 -2147483647 -2147483647 -2147483647 -2147483647 -2147483647 -2147483647 -2147483647 -2147483647 -2147483647 -2147483647 -2147483647 -2147483647 -2147483647 -2147483647 -2147483647 -2147483647 -2147483647 -2147483647 -2147483647 -2147483647 -2147483647 -2147483647 -2147483647 -2147483647 -2147483647 -2147483647 -2147483647 -2147483647 -2147483647 -2147483647 -2147483647 -2147483647 -2147483647 -2147483647 -2147483647 -2147483647 -2147483647 -2147483647 -2147483647 -2147483647 -2147483647 -2147483647 -2147483647 -2147483647 -2147483647 -2147483647 -2147483647 -2147483647 -2147483647 -2147483647 -2147483647 -2147483647 -2147483647
164 163 163 167 167 167 166 164 164 164 164 165 166 164 -2147483647 -2147483647 -2147483647 -2147483647 158 162 160 -2147483647 -2147483647 -2147483647 -2147483647 -2147483647 -2147483647 -2147483647 -2147483647 -2147483647 -2147483647 -2147483647 -2147483647 -2147483647 -2147483647 -2147483647 -2147483647 -2147483647 -2147483647 -2147483647 -2147483647 -2147483647 -2147483647 -2147483647 -2147483647 -2147483647 -2147483647 -2147483647 -2147483647 -2147483647 -2147483647 -2147483647 -2147483647 -2147483647 -2147483647 -2147483647 -2147483647 -2147483647 -2147483647 -2147483647 -2147483647 -2147483647 -2147483647 -2147483647 -2147483647 -2147483647 -2147483647 -2147483647 -2147483647 -2147483647 -2147483647 -2147483647 -2147483647 -2147483647 -2147483647 -2147483647 -2147483647 -2147483647 -2147483647 -2147483647 -2147483647 -2147483647 -2147483647 -2147483647 -2147483647 -2147483647 -2147483647 -2147483647 -2147483647 -2147483647 -2147483647 -2147483647 -2147483647 -2147483647 -2147483647 -2147483647 -2147483647 -2147483647 -2147483647 -2147483647 -2147483647 -2147483647 -2147483647 -2147483647 -2147483647 -2147483647 -2147483647 -2147483647 -2147483647 -2147483647 -2147483647 -2147483647 -2147483647 -2147483647 -2147483647 -2147483647 -2147483647 -2147483647 -2147483647 -2147483647 -2147483647 -2147483647 -2147483647 -2147483647 -2147483647 -2147483647 -2147483647 -2147483647 -2147483647 -2147483647 -2147483647 -2147483647 -2147483647 -2147483647 -2147483647 -2147483647 -2147483647 -2147483647 -2147483647 -2147483647 -2147483647 -2147483647 -2147483647 -2147483647 -2147483647 -2147483647 -2147483647 -2147483647 -2147483647 -2147483647 -2147483647 -2147483647 -2147483647 -2147483647 -2147483647 -2147483647 -2147483647 -2147483647 -2147483647 -2147483647 -2147483647 -2147483647 -2147483647 -2147483647 -2147483647 -2147483647 -2147483647 -2147483647 -2147483647 -2147483647 -2147483647 -2147483647 -2147483647 -2147483647 -2147483647 -2147483647 -2147483647 -2147483647 -2147483647 -2147483647 -2147483647 -2147483647 -2147483647 -2147483647 -2147483647 -2147483647 -2147483647 -2147483647 -2147483647 -2147483647 -2147483647 -2147483647 -2147483647 -2147483647 -2147483647 -2147483647 -2147483647 -2147483647 -2147483647 -2147483647 -2147483647 -2147483647 -2147483647 -2147483647 -2147483647 -2147483647 -2147483647 -2147483647 -2147483647 -2147483647 -2147483647 -2147483647 -2147483647 -2147483647 -2147483647 -2147483647 -2147483647 -2147483647 -2147483647 -2147483647 -2147483647 -2147483647 -2147483647 -2147483647 -2147483647 -2147483647 -2147483647 -2147483647 -2147483647 -2147483647 -2147483647 -2147483647 -2147483647 -2147483647 -2147483647 -2147483647 -2147483647 -2147483647 -2147483647 -2147483647
171 165 168 168 169 167 165 165 166 166 165 -2147483647 -2147483647 -2147483647 -2147483647 -2147483647 -2147483647 -2147483647 -2147483647 -2147483647 -2147483647 -2147483647 -2147483647 -2147483647 -2147483647 -2147483647 -2147483647 -2147483647 -2147483647 -2147483647 -2147483647 -2147483647 -2147483647 -2147483647 -2147483647 -2147483647 -2147483647 -2147483647 -2147483647 -2147483647 -2147483647 -2147483647 -2147483647 -2147483647 -2147483647 -2147483647 -2147483647 -2147483647 -2147483647 -2147483647 -2147483647 -2147483647 -2147483647 -2147483647 -2147483647 -2147483647 -2147483647 -2147483647 -2147483647 -2147483647 -2147483647 -2147483647 -2147483647 -2147483647 -2147483647 -2147483647 -2147483647 -2147483647 -2147483647 -2147483647 -2147483647 -2147483647 -2147483647 -2147483647 -2147483647 -2147483647 -2147483647 -2147483647 -2147483647 -2147483647 -2147483647 -2147483647 -2147483647 -2147483647 -2147483647 -2147483647 -2147483647 -2147483647 -2147483647 -2147483647 -2147483647 -2147483647 -2147483647 -2147483647 -2147483647 -2147483647 -2147483647 -2147483647 -2147483647 -2147483647 -2147483647 -2147483647 -2147483647 -2147483647 -2147483647 -2147483647 -2147483647 -2147483647 -2147483647 -2147483647 -2147483647 -2147483647 -2147483647 -2147483647 -2147483647 -2147483647 -2147483647 -2147483647 -2147483647 -2147483647 -2147483647 -2147483647 -2147483647 -2147483647 -2147483647 -2147483647 -2147483647 -2147483647 -2147483647 -2147483647 -2147483647 -2147483647 -2147483647 -2147483647 -2147483647 -2147483647 -2147483647 -2147483647 -2147483647 -2147483647 -2147483647 -2147483647 -2147483647 -2147483647 -2147483647 -2147483647 -2147483647 -2147483647 -2147483647 -2147483647 -2147483647 -2147483647 -2147483647 -2147483647 -2147483647 -2147483647 -2147483647 -2147483647 -2147483647 -2147483647 -2147483647 -2147483647 -2147483647 -2147483647 -2147483647 -2147483647 -2147483647 -2147483647 -2147483647 -2147483647 -2147483647 -2147483647 -2147483647 -2147483647 -2147483647 -2147483647 -2147483647 -2147483647 -2147483647 -2147483647 -2147483647 -2147483647 -2147483647 -2147483647 -2147483647 -2147483647 -2147483647 -2147483647 -2147483647 -2147483647 -2147483647 -2147483647 -2147483647 -2147483647 -2147483647 -2147483647 -2147483647 -2147483647 -2147483647 -2147483647 -2147483647 -2147483647 -2147483647 -2147483647 -2147483647 -2147483647 -2147483647 -2147483647 -2147483647 -2147483647 -2147483647 -2147483647 -2147483647 -2147483647 -2147483647 -2147483647 -2147483647 -2147483647 -2147483647 -2147483647 -2147483647 -2147483647 -2147483647 -2147483647 -2147483647 -2147483647 -2147483647 -2147483647 -2147483647 -2147483647 -2147483647 -2147483647 -2147483647 -2147483647 -2147483647 -2147483647 -2147483647 -2147483647 -2147483647 -2147483647
178 167 167 167 167 168 168 168 169 169 -2147483647 -2147483647 -2147483647 -2147483647 -2147483647 -2147483647 -2147483647 -2147483647 -2147483647 -2147483647 -2147483647 -2147483647 -2147483647 -2147483647 -2147483647 -2147483647 -2147483647 -2147483647 -2147483647 -2147483647 -2147483647 -2147483647 -2147483647 -2147483647 -2147483647 -2147483647 -2147483647 -2147483647 -2147483647 -2147483647 -2147483647 -2147483647 -2147483647 -2147483647 -2147483647 -2147483647 -2147483647 -2147483647 -2147483647 -2147483647 -2147483647 -2147483647 -2147483647 -2147483647 -2147483647 -2147483647 -2147483647 -2147483647 -2147483647 -2147483647 -2147483647 -2147483647 -2147483647 -2147483647 -2147483647 -2147483647 -2147483647 -2147483647 -2147483647 -2147483647 -2147483647 -2147483647 -2147483647 -2147483647 -2147483647 -2147483647 -2147483647 -2147483647 -2147483647 -2147483647 -2147483647 -2147483647 -2147483647 -2147483647 -2147483647 -2147483647 -2147483647 -2147483647 -2147483647 -2147483647 -2147483647 -2147483647 -2147483647 -2147483647 -2147483647 -2147483647 -2147483647 -2147483647 -2147483647 -2147483647 -2147483647 -2147483647 -2147483647 -2147483647 -2147483647 -2147483647 -2147483647 -2147483647 -2147483647 -2147483647 -2147483647 -2147483647 -2147483647 -2147483647 -2147483647 -2147483647 -2147483647 -2147483647 -2147483647 -2147483647 -2147483647 -2147483647 -2147483647 -2147483647 -2147483647 -2147483647 -2147483647 -2147483647 -2147483647 -2147483647 -2147483647 -2147483647 -2147483647 -2147483647 -2147483647 -2147483647 -2147483647 -2147483647 -2147483647 -2147483647 -2147483647 -2147483647 -2147483647 -2147483647 -2147483647 -2147483647 -2147483647 -2147483647 -2147483647 -2147483647 -2147483647 -2147483647 -2147483647 -2147483647 -2147483647 -2147483647 -2147483647 -2147483647 -2147483647 -2147483647 -2147483647 -2147483647 -2147483647 -2147483647 -2147483647 -2147483647 -2147483647 -2147483647 -2147483647 -2147483647 -2147483647 -2147483647 -2147483647 -2147483647 -2147483647 -2147483647 -2147483647 -2147483647 -2147483647 -2147483647 -2147483647 -2147483647 -2147483647 -2147483647 -2147483647 -2147483647 -2147483647 -2147483647 -2147483647 -2147483647 -2147483647 -2147483647 -2147483647 -2147483647 -2147483647 -2147483647 -2147483647 -2147483647 -2147483647 -2147483647 -2147483647 -2147483647 -2147483647 -2147483647 -2147483647 -2147483647 -2147483647 -2147483647 -2147483647 -2147483647 -2147483647 -2147483647 -2147483647 -2147483647 -2147483647 -2147483647 -2147483647 -2147483647 -2147483647 -2147483647 -2147483647 -2147483647 -2147483647 -2147483647 -2147483647 -2147483647 -2147483647 -2147483647 -2147483647 -2147483647 -2147483647 -2147483647 -2147483647 -2147483647 -2147483647 -2147483647 -2147483647 -2147483647 -2147483647 -2147483647
171 169 170 170 170 170 170 171 170 -2147483647 -2147483647 -2147483647 -2147483647 -2147483647 -2147483647 -2147483647 -2147483647 -2147483647 -2147483647 -2147483647 -2147483647 -2147483647 -2147483647 -2147483647 -2147483647 -2147483647 -2147483647 -2147483647 -2147483647 -2147483647 -2147483647 -2147483647 -2147483647 -2147483647 -2147483647 -2147483647 -2147483647 -2147483647 -2147483647 -2147483647 -2147483647 -2147483647 -2147483647 -2147483647 -2147483647 -2147483647 -2147483647 -2147483647 -2147483647 -2147483647 -2147483647 -2147483647 -2147483647 -2147483647 -2147483647 -2147483647 -2147483647 -2147483647 -2147483647 -2147483647 -2147483647 -2147483647 -2147483647 -2147483647 -2147483647 -2147483647 -2147483647 -2147483647 -2147483647 -2147483647 -2147483647 -2147483647 -2147483647 -2147483647 -2147483647 -2147483647 -2147483647 -2147483647 -2147483647 -2147483647 -2147483647 -2147483647 -2147483647 -2147483647 -2147483647 -2147483647 -2147483647 -2147483647 -2147483647 -2147483647 -2147483647 -2147483647 -2147483647 -2147483647 -2147483647 -2147483647 -2147483647 -2147483647 -2147483647 -2147483647 -2147483647 -2147483647 -2147483647 -2147483647 -2147483647 -2147483647 -2147483647 -2147483647 -2147483647 -2147483647 -2147483647 -2147483647 -2147483647 -2147483647 -2147483647 -2147483647 -2147483647 -2147483647 -2147483647 -2147483647 -2147483647 -2147483647 -2147483647 -2147483647 -2147483647 -2147483647 -2147483647 -2147483647 -2147483647 -2147483647 -2147483647 -2147483647 -2147483647 -2147483647 -2147483647 -2147483647 -2147483647 -2147483647 -2147483647 -2147483647 -2147483647 -2147483647 -2147483647 -2147483647 -2147483647 -2147483647 -2147483647 -2147483647 -2147483647 -2147483647 -2147483647 -2147483647 -2147483647 -2147483647 -2147483647 -2147483647 -2147483647 -2147483647 -2147483647 -2147483647 -2147483647 -2147483647 -2147483647 -2147483647 -2147483647 -2147483647 -2147483647 -2147483647 -2147483647 -2147483647 -2147483647 -2147483647 -2147483647 -2147483647 -2147483647 -2147483647 -2147483647 -2147483647 -2147483647 -2147483647 -2147483647 -2147483647 -2147483647 -2147483647 -2147483647 -2147483647 -2147483647 -2147483647 -2147483647 -2147483647 -2147483647 -2147483647 -2147483647 -2147483647 -2147483647 -2147483647 -2147483647 -2147483647 -2147483647 -2147483647 -2147483647 -2147483647 -2147483647 -2147483647 -2147483647 -2147483647 -2147483647 -2147483647 -2147483647 -2147483647 -2147483647 -2147483647 -2147483647 -2147483647 -2147483647 -2147483647 -2147483647 -2147483647 -2147483647 -2147483647 -2147483647 -2147483647 -2147483647 -2147483647 -2147483647 -2147483647 -2147483647 -2147483647 -2147483647 -2147483647 -2147483647 -2147483647 -2147483647 -2147483647 -2147483647 -2147483647 -2147483647 -2147483647 -2147483647 -2147483647
174 173 173 173 172 173 172 -2147483647 -2147483647 -2147483647 -2147483647 -2147483647 -2147483647 -2147483647 -2147483647 -2147483647 -2147483647 -2147483647 -2147483647 -2147483647 -2147483647 -2147483647 -2147483647 -2147483647 -2147483647 -2147483647 -2147483647 -2147483647 -2147483647 -2147483647 -2147483647 -2147483647 -2147483647 -2147483647 -2147483647 -2147483647 -2147483647 -2147483647 -2147483647 -2147483647 -2147483647 -2147483647 -2147483647 -2147483647 -2147483647 -2147483647 -2147483647 -2147483647 -2147483647 -2147483647 -2147483647 -2147483647 -2147483647 -2147483647 -2147483647 -2147483647 -2147483647 -2147483647 -2147483647 -2147483647 -2147483647 -2147483647 -2147483647 -2147483647 -2147483647 -2147483647 -2147483647 -2147483647 -2147483647 -2147483647 -2147483647 -2147483647 -2147483647 -2147483647 -2147483647 -2147483647 -2147483647 -2147483647 -2147483647 -2147483647 -2147483647 -2147483647 -2147483647 -2147483647 -2147483647 -2147483647 -2147483647 -2147483647 -2147483647 -2147483647 -2147483647 -2147483647 -2147483647 -2147483647 -2147483647 -2147483647 -2147483647 -2147483647 -2147483647 -2147483647 -2147483647 -2147483647 -2147483647 -2147483647 -2147483647 -2147483647 -2147483647 -2147483647 -2147483647 -2147483647 -2147483647 -2147483647 -2147483647 -2147483647 -2147483647 -2147483647 -2147483647 -2147483647 -2147483647 -2147483647 -2147483647 -2147483647 -2147483647 -2147483647 -2147483647 -2147483647 -2147483647 -2147483647 -2147483647 -2147483647 -2147483647 -2147483647 -2147483647 -2147483647 -2147483647 -2147483647 -2147483647 -2147483647 -2147483647 -2147483647 -2147483647 -2147483647 -2147483647 -2147483647 -2147483647 -2147483647 -2147483647 -2147483647 -2147483647 -2147483647 -2147483647 -2147483647 -2147483647 -2147483647 -2147483647 -2147483647 -2147483647 -2147483647 -2147483647 -2147483647 -2147483647 -2147483647 -2147483647 -2147483647 -2147483647 -2147483647 -2147483647 -2147483647 -2147483647 -2147483647 -2147483647 -2147483647 -2147483647 -2147483647 -2147483647 -2147483647 -2147483647 -2147483647 -2147483647 -2147483647 -2147483647 -2147483647 -2147483647 -2147483647 -2147483647 -2147483647 -2147483647 -2147483647 -2147483647 -2147483647 -2147483647 -2147483647 -2147483647 -2147483647 -2147483647 -2147483647 -2147483647 -2147483647 -2147483647 -2147483647 -2147483647 -2147483647 -2147483647 -2147483647 -2147483647 -2147483647 -2147483647 -2147483647 -2147483647 -2147483647 -2147483647 -2147483647 -2147483647 -2147483647 -2147483647 -2147483647 -2147483647 -2147483647 -2147483647 -2147483647 -2147483647 -2147483647 -2147483647 -2147483647 -2147483647 -2147483647 -2147483647 -2147483647 -2147483647 -2147483647 -2147483647 -2147483647 -2147483647 -2147483647 -2147483647 -2147483647 -2147483647 -2147483647 -2147483647 -2147483647
178 177 176 177 177 176 -2147483647 -2147483647 -2147483647 -2147483647 -2147483647 -2147483647 -2147483647 -2147483647 -2147483647 -2147483647 -2147483647 -2147483647 -2147483647 -2147483647 -2147483647 -2147483647 -2147483647 -2147483647 -2147483647 -2147483647 -2147483647 -2147483647 -2147483647 -2147483647 -2147483647 -2147483647 -2147483647 -2147483647 -2147483647 -2147483647 -2147483647 -2147483647 -2147483647 -2147483647 -2147483647 -2147483647 -2147483647 -2147483647 -2147483647 -2147483647 -2147483647 -2147483647 -2147483647 -2147483647 -2147483647 -2147483647 -2147483647 -2147483647 -2147483647 -2147483647 -2147483647 -2147483647 -2147483647 -2147483647 -2147483647 -2147483647 -2147483647 -2147483647 -2147483647 -2147483647 -2147483647 -2147483647 -2147483647 -2147483647 -2147483647 -2147483647 -2147483647 -2147483647 -2147483647 -2147483647 -2147483647 -2147483647 -2147483647 -2147483647 -2147483647 -2147483647 -2147483647 -2147483647 -2147483647 -2147483647 -2147483647 -2147483647 -2147483647 -2147483647 -2147483647 -2147483647 -2147483647 -2147483647 -2147483647 -2147483647 -2147483647 -2147483647 -2147483647 -2147483647 -2147483647 -2147483647 -2147483647 -2147483647 -2147483647 -2147483647 -2147483647 -2147483647 -2147483647 -2147483647 -2147483647 -2147483647 -2147483647 -2147483647 -2147483647 -2147483647 -2147483647 -2147483647 -2147483647 -2147483647 -2147483647 -2147483647 -2147483647 -2147483647 -2147483647 -2147483647 -2147483647 -2147483647 -2147483647 -2147483647 -2147483647 -2147483647 -2147483647 -2147483647 -2147483647 -2147483647 -2147483647 -2147483647 -2147483647 -2147483647 -2147483647 -2147483647 -2147483647 -2147483647 -2147483647 -2147483647 -2147483647 -2147483647 -2147483647 -2147483647 -2147483647 -2147483647 -2147483647 -2147483647 -2147483647 -2147483647 -2147483647 -2147483647 -2147483647 -2147483647 -2147483647 -2147483647 -2147483647 -2147483647 -2147483647 -2147483647 -2147483647 -2147483647 -2147483647 -2147483647 -2147483647 -2147483647 -2147483647 -2147483647 -2147483647 -2147483647 -2147483647 -2147483647 -2147483647 -2147483647 -2147483647 -2147483647 -2147483647 -2147483647 -2147483647 -2147483647 -2147483647 -2147483647 -2147483647 -2147483647 -2147483647 -2147483647 -2147483647 -2147483647 -2147483647 -2147483647 -2147483647 -2147483647 -2147483647 -2147483647 -2147483647 -2147483647 -2147483647 -2147483647 -2147483647 -2147483647 -2147483647 -2147483647 -2147483647 -2147483647 -2147483647 -2147483647 -2147483647 -2147483647 -2147483647 -2147483647 -2147483647 -2147483647 -2147483647 -2147483647 -2147483647 -2147483647 -2147483647 -2147483647 -2147483647 -2147483647 -2147483647 -2147483647 -2147483647 -2147483647 -2147483647 -2147483647 -2147483647 -2147483647 -2147483647 -2147483647 -2147483647 -2147483647 -2147483647 -2147483647
182 181 179 179 -2147483647 -2147483647 -2147483647 -2147483647 -2147483647 -2147483647 -2147483647 -2147483647 -2147483647 -2147483647 -2147483647 -2147483647 -2147483647 -2147483647 -2147483647 -2147483647 -2147483647 -2147483647 -2147483647 -2147483647 -2147483647 -2147483647 -2147483647 -2147483647 -2147483647 -2147483647 -2147483647 -2147483647 -2147483647 -2147483647 -2147483647 -2147483647 -2147483647 -2147483647 -2147483647 -2147483647 -2147483647 -2147483647 -2147483647 -2147483647 -2147483647 -2147483647 -2147483647 -2147483647 -2147483647 -2147483647 -2147483647 -2147483647 -2147483647 -2147483647 -2147483647 -2147483647 -2147483647 -2147483647 -2147483647 -2147483647 -2147483647 -2147483647 -2147483647 -2147483647 -2147483647 -2147483647 -2147483647 -2147483647 -2147483647 -2147483647 -2147483647 -2147483647 -2147483647 -2147483647 -2147483647 -2147483647 -2147483647 -2147483647 -2147483647 -2147483647 -2147483647 -2147483647 -2147483647 -2147483647 -2147483647 -2147483647 -2147483647 -2147483647 -2147483647 -2147483647 -2147483647 -2147483647 -2147483647 -2147483647 -2147483647 -2147483647 -2147483647 -2147483647 -2147483647 -2147483647 -2147483647 -2147483647 -2147483647 -2147483647 -2147483647 -2147483647 -2147483647 -2147483647 -2147483647 -2147483647 -2147483647 -2147483647 -2147483647 -2147483647 -2147483647 -2147483647 -2147483647 -2147483647 -2147483647 -2147483647 -2147483647 -2147483647 -2147483647 -2147483647 -2147483647 -2147483647 -2147483647 -2147483647 -2147483647 -2147483647 -2147483647 -2147483647 -2147483647 -2147483647 -2147483647 -2147483647 -2147483647 -2147483647 -2147483647 -2147483647 -2147483647 -2147483647 -2147483647 -2147483647 -2147483647 -2147483647 -2147483647 -2147483647 -2147483647 -2147483647 -2147483647 -2147483647 -2147483647 -2147483647 -2147483647 -2147483647 -2147483647 -2147483647 -2147483647 -2147483647 -2147483647 -2147483647 -2147483647 -2147483647 -2147483647 -2147483647 -2147483647 -2147483647 -2147483647 -2147483647 -2147483647 -2147483647 -2147483647 -2147483647 -2147483647 -2147483647 -2147483647 -2147483647 -2147483647 -2147483647 -2147483647 -2147483647 -2147483647 -2147483647 -2147483647 -2147483647 -2147483647 -2147483647 -2147483647 -2147483647 -2147483647 -2147483647 -2147483647 -2147483647 -2147483647 -2147483647 -2147483647 -2147483647 -2147483647 -2147483647 -2147483647 -2147483647 -2147483647 -2147483647 -2147483647 -2147483647 -2147483647 -2147483647 -2147483647 -2147483647 -2147483647 -2147483647 -2147483647 -2147483647 -2147483647 -2147483647 -2147483647 -2147483647 -2147483647 -2147483647 -2147483647 -2147483647 -2147483647 -2147483647 -2147483647 -2147483647 -2147483647 -2147483647 -2147483647 -2147483647 -2147483647 -2147483647 -2147483647 -2147483647 -2147483647 -2147483647 -2147483647 -2147483647 -2147483647 -2147483647
186 183 -2147483647 -2147483647 -2147483647 -2147483647 -2147483647 -2147483647 -2147483647 -2147483647 -2147483647 -2147483647 -2147483647 -2147483647 -2147483647 -2147483647 -2147483647 -2147483647 -2147483647 -2147483647 -2147483647 -2147483647 -2147483647 -2147483647 -2147483647 -2147483647 -2147483647 -2147483647 -2147483647 -2147483647 -2147483647 -2147483647 -2147483647 -2147483647 -2147483647 -2147483647 -2147483647 -2147483647 -2147483647 -2147483647 -2147483647 -2147483647 -2147483647 -2147483647 -2147483647 -2147483647 -2147483647 -2147483647 -2147483647 -2147483647 -2147483647 -2147483647 -2147483647 -2147483647 -2147483647 -2147483647 -2147483647 -2147483647 -2147483647 -2147483647 -2147483647 -2147483647 -2147483647 -2147483647 -2147483647 -2147483647 -2147483647 -2147483647 -2147483647 -2147483647 -2147483647 -2147483647 -2147483647 -2147483647 -2147483647 -2147483647 -2147483647 -2147483647 -2147483647 -2147483647 -2147483647 -2147483647 -2147483647 -2147483647 -2147483647 -2147483647 -2147483647 -2147483647 -2147483647 -2147483647 -2147483647 -2147483647 -2147483647 -2147483647 -2147483647 -2147483647 -2147483647 -2147483647 -2147483647 -2147483647 -2147483647 -2147483647 -2147483647 -2147483647 -2147483647 -2147483647 -2147483647 -2147483647 -2147483647 -2147483647 -2147483647 -2147483647 -2147483647 -2147483647 -2147483647 -2147483647 -2147483647 -2147483647 -2147483647 -2147483647 -2147483647 -2147483647 -2147483647 -2147483647 -2147483647 -2147483647 -2147483647 -2147483647 -2147483647 -2147483647 -2147483647 -2147483647 -2147483647 -2147483647 -2147483647 -2147483647 -2147483647 -2147483647 -2147483647 -2147483647 -2147483647 -2147483647 -2147483647 -2147483647 -2147483647 -2147483647 -2147483647 -2147483647 -2147483647 -2147483647 -2147483647 -2147483647 -2147483647 -2147483647 -2147483647 -2147483647 -2147483647 -2147483647 -2147483647 -2147483647 -2147483647 -2147483647 -2147483647 -2147483647 -2147483647 -2147483647 -2147483647 -2147483647 -2147483647 -2147483647 -2147483647 -2147483647 -2147483647 -2147483647 -2147483647 -2147483647 -2147483647 -2147483647 -2147483647 -2147483647 -2147483647 -2147483647 -2147483647 -2147483647 -2147483647 -2147483647 -2147483647 -2147483647 -2147483647 -2147483647 -2147483647 -2147483647 -2147483647 -2147483647 -2147483647 -2147483647 -2147483647 -2147483647 -2147483647 -2147483647 -2147483647 -2147483647 -2147483647 -2147483647 -2147483647 -2147483647 -2147483647 -2147483647 -2147483647 -2147483647 -2147483647 -2147483647 -2147483647 -2147483647 -2147483647 -2147483647 -2147483647 -2147483647 -2147483647 -2147483647 -2147483647 -2147483647 -2147483647 -2147483647 -2147483647 -2147483647 -2147483647 -2147483647 -2147483647 -2147483647 -2147483647 -2147483647 -2147483647 -2147483647 -2147483647 -2147483647 -2147483647 -2147483647 -2147483647 -2147483647
190 188 -2147483647 -2147483647 -2147483647 -2147483647 -2147483647 -2147483647 -2147483647 -2147483647 -2147483647 -2147483647 -2147483647 -2147483647 -2147483647 -2147483647 -2147483647 -2147483647 -2147483647 -2147483647 -2147483647 -2147483647 -2147483647 -2147483647 -2147483647 -2147483647 -2147483647 -2147483647 -2147483647 -2147483647 -2147483647 -2147483647 -2147483647 -2147483647 -2147483647 -2147483647 -2147483647 -2147483647 -2147483647 -2147483647 -2147483647 -2147483647 -2147483647 -2147483647 -2147483647 -2147483647 -2147483647 -2147483647 -2147483647 -2147483647 -2147483647 -2147483647 -2147483647 -2147483647 -2147483647 -2147483647 -2147483647 -2147483647 -2147483647 -2147483647 -2147483647 -2147483647 -2147483647 -2147483647 -2147483647 -2147483647 -2147483647 -2147483647 -2147483647 -2147483647 -2147483647 -2147483647 -2147483647 -2147483647 -2147483647 -2147483647 -2147483647 -2147483647 -2147483647 -2147483647 -2147483647 -2147483647 -2147483647 -2147483647 -2147483647 -2147483647 -2147483647 -2147483647 -2147483647 -2147483647 -2147483647 -2147483647 -2147483647 -2147483647 -2147483647 -2147483647 -2147483647 -2147483647 -2147483647 -2147483647 -2147483647 -2147483647 -2147483647 -2147483647 -2147483647 -2147483647 -2147483647 -2147483647 -2147483647 -2147483647 -2147483647 -2147483647 -2147483647 -2147483647 -2147483647 -2147483647 -2147483647 -2147483647 -2147483647 -2147483647 -2147483647 -2147483647 -2147483647 -2147483647 -2147483647 -2147483647 -2147483647 -2147483647 -2147483647 -2147483647 -2147483647 -2147483647 -2147483647 -2147483647 -2147483647 -2147483647 -2147483647 -2147483647 -2147483647 -2147483647 -2147483647 -2147483647 -2147483647 -2147483647 -2147483647 -2147483647 -2147483647 -2147483647 -2147483647 -2147483647 -2147483647 -2147483647 -2147483647 -2147483647 -2147483647 -2147483647 -2147483647 -2147483647 -2147483647 -2147483647 -2147483647 -2147483647 -2147483647 -2147483647 -2147483647 -2147483647 -2147483647 -2147483647 -2147483647 -2147483647 -2147483647 -2147483647 -2147483647 -2147483647 -2147483647 -2147483647 -2147483647 -2147483647 -2147483647 -2147483647 -2147483647 -2147483647 -2147483647 -2147483647 -2147483647 -2147483647 -2147483647 -2147483647 -2147483647 -2147483647 -2147483647 -2147483647 -2147483647 -2147483647 -2147483647 -2147483647 -2147483647 -2147483647 -2147483647 -2147483647 -2147483647 -2147483647 -2147483647 -2147483647 -2147483647 -2147483647 -2147483647 -2147483647 -2147483647 -2147483647 -2147483647 -2147483647 -2147483647 -2147483647 -2147483647 -2147483647 -2147483647 -2147483647 -2147483647 -2147483647 -2147483647 -2147483647 -2147483647 -2147483647 -2147483647 -2147483647 -2147483647 -2147483647 -2147483647 -2147483647 -2147483647 -2147483647 -2147483647 -2147483647 -2147483647 -2147483647 -2147483647 -2147483647 -2147483647 -2147483647
190 -2147483647 -2147483647 -2147483647 -2147483647 -2147483647 -2147483647 -2147483647 -2147483647 -2147483647 -2147483647 -2147483647 -2147483647 -2147483647 -2147483647 -2147483647 -2147483647 -2147483647 -2147483647 -2147483647 -2147483647 -2147483647 -2147483647 -2147483647 -2147483647 -2147483647 -2147483647 -2147483647 -2147483647 -2147483647 -2147483647 -2147483647 -2147483647 -2147483647 -2147483647 -2147483647 -2147483647 -2147483647 -2147483647 -2147483647 -2147483647 -2147483647 -2147483647 -2147483647 -2147483647 -2147483647 -2147483647 -2147483647 -2147483647 -2147483647 -2147483647 -2147483647 -2147483647 -2147483647 -2147483647 -2147483647 -2147483647 -2147483647 -2147483647 -2147483647 -2147483647 -2147483647 -2147483647 -2147483647 -2147483647 -2147483647 -2147483647 -2147483647 -2147483647 -2147483647 -2147483647 -2147483647 -2147483647 -2147483647 -2147483647 -2147483647 -2147483647 -2147483647 -2147483647 -2147483647 -2147483647 -2147483647 -2147483647 -2147483647 -2147483647 -2147483647 -2147483647 -2147483647 -2147483647 -2147483647 -2147483647 -2147483647 -2147483647 -2147483647 -2147483647 -2147483647 -2147483647 -2147483647 -2147483647 -2147483647 -2147483647 -2147483647 -2147483647 -2147483647 -2147483647 -2147483647 -2147483647 -2147483647 -2147483647 -2147483647 -2147483647 -2147483647 -2147483647 -2147483647 -2147483647 -2147483647 -2147483647 -2147483647 -2147483647 -2147483647 -2147483647 -2147483647 -2147483647 -2147483647 -2147483647 -2147483647 -2147483647 -2147483647 -2147483647 -2147483647 -2147483647 -2147483647 -2147483647 -2147483647 -2147483647 -2147483647 -2147483647 -2147483647 -2147483647 -2147483647 -2147483647 -2147483647 -2147483647 -2147483647 -2147483647 -2147483647 -2147483647 -2147483647 -2147483647 -2147483647 -2147483647 -2147483647 -2147483647 -2147483647 -2147483647 -2147483647 -2147483647 -2147483647 -2147483647 -2147483647 -2147483647 -2147483647 -2147483647 -2147483647 -2147483647 -2147483647 -2147483647 -2147483647 -2147483647 -2147483647 -2147483647 -2147483647 -2147483647 -2147483647 -2147483647 -2147483647 -2147483647 -2147483647 -2147483647 -2147483647 -2147483647 -2147483647 -2147483647 -2147483647 -2147483647 -2147483647 -2147483647 -2147483647 -2147483647 -2147483647 -2147483647 -2147483647 -2147483647 -2147483647 -2147483647 -2147483647 -2147483647 -2147483647 -2147483647 -2147483647 -2147483647 -2147483647 -2147483647 -2147483647 -2147483647 -2147483647 -2147483647 -2147483647 -2147483647 -2147483647 -2147483647 -2147483647 -2147483647 -2147483647 -2147483647 -2147483647 -2147483647 -2147483647 -2147483647 -2147483647 -2147483647 -2147483647 -2147483647 -2147483647 -2147483647 -2147483647 -2147483647 -2147483647 -2147483647 -2147483647 -2147483647 -2147483647 -2147483647 -2147483647 -2147483647 -2147483647 -2147483647 -2147483647 -2147483647 -2147483647
-2147483647 -2147483647 -2147483647 -2147483647 -2147483647 -2147483647 -2147483647 -2147483647 -2147483647 -2147483647 -2147483647 -2147483647 -2147483647 -2147483647 -2147483647 -2147483647 -2147483647 -2147483647 -2147483647 -2147483647 -2147483647 -2147483647 -2147483647 -2147483647 -2147483647 -2147483647 -2147483647 -2147483647 -2147483647 -2147483647 -2147483647 -2147483647 -2147483647 -2147483647 -2147483647 -2147483647 -2147483647 -2147483647 -2147483647 -2147483647 -2147483647 -2147483647 -2147483647 -2147483647 -2147483647 -2147483647 -2147483647 -2147483647 -2147483647 -2147483647 -2147483647 -2147483647 -2147483647 -2147483647 -2147483647 -2147483647 -2147483647 -2147483647 -2147483647 -2147483647 -2147483647 -2147483647 -2147483647 -2147483647 -2147483647 -2147483647 -2147483647 -2147483647 -2147483647 -2147483647 -2147483647 -2147483647 -2147483647 -2147483647 -2147483647 -2147483647 -2147483647 -2147483647 -2147483647 -2147483647 -2147483647 -2147483647 -2147483647 -2147483647 -2147483647 -2147483647 -2147483647 -2147483647 -2147483647 -2147483647 -2147483647 -2147483647 -2147483647 -2147483647 -2147483647 -2147483647 -2147483647 -2147483647 -2147483647 -2147483647 -2147483647 -2147483647 -2147483647 -2147483647 -2147483647 -2147483647 -2147483647 -2147483647 -2147483647 -2147483647 -2147483647 -2147483647 -2147483647 -2147483647 -2147483647 -2147483647 -2147483647 -2147483647 -2147483647 -2147483647 -2147483647 -2147483647 -2147483647 -2147483647 -2147483647 -2147483647 -2147483647 -2147483647 -2147483647 -2147483647 -2147483647 -2147483647 -2147483647 -2147483647 -2147483647 -2147483647 -2147483647 -2147483647 -2147483647 -2147483647 -2147483647 -2147483647 -2147483647 -2147483647 -2147483647 -2147483647 -2147483647 -2147483647 -2147483647 -2147483647 -2147483647 -2147483647 -2147483647 -2147483647 -2147483647 -2147483647 -2147483647 -2147483647 -2147483647 -2147483647 -2147483647 -2147483647 -2147483647 -2147483647 -2147483647 -2147483647 -2147483647 -2147483647 -2147483647 -2147483647 -2147483647 -2147483647 -2147483647 -2147483647 -2147483647 -2147483647 -2147483647 -2147483647 -2147483647 -2147483647 -2147483647 -2147483647 -2147483647 -2147483647 -2147483647 -2147483647 -2147483647 -2147483647 -2147483647 -2147483647 -2147483647 -2147483647 -2147483647 -2147483647 -2147483647 -2147483647 -2147483647 -2147483647 -2147483647 -2147483647 -2147483647 -2147483647 -2147483647 -2147483647 -2147483647 -2147483647 -2147483647 -2147483647 -2147483647 -2147483647 -2147483647 -2147483647 -2147483647 -2147483647 -2147483647 -2147483647 -2147483647 -2147483647 -2147483647 -2147483647 -2147483647 -2147483647 -2147483647 -2147483647 -2147483647 -2147483647 -2147483647 -2147483647 -2147483647 -2147483647 -2147483647 -2147483647 -2147483647 -2147483647 -2147483647 -2147483647 -2147483647 -2147483647 -2147483647 -2147483647
-2147483647 -2147483647 -2147483647 -2147483647 -2147483647 -2147483647 -2147483647 -2147483647 -2147483647 -2147483647 -2147483647 -2147483647 -2147483647 -2147483647 -2147483647 -2147483647 -2147483647 -2147483647 -2147483647 -2147483647 -2147483647 -2147483647 -2147483647 -2147483647 -2147483647 -2147483647 -2147483647 -2147483647 -2147483647 -2147483647 -2147483647 -2147483647 -2147483647 -2147483647 -2147483647 -2147483647 -2147483647 -2147483647 -2147483647 -2147483647 -2147483647 -2147483647 -2147483647 -2147483647 -2147483647 -2147483647 -2147483647 -2147483647 -2147483647 -2147483647 -2147483647 -2147483647 -2147483647 -2147483647 -2147483647 -2147483647 -2147483647 -2147483647 -2147483647 -2147483647 -2147483647 -2147483647 -2147483647 -2147483647 -2147483647 -2147483647 -2147483647 -2147483647 -2147483647 -2147483647 -2147483647 -2147483647 -2147483647 -2147483647 -2147483647 -2147483647 -2147483647 -2147483647 -2147483647 -2147483647 -2147483647 -2147483647 -2147483647 -2147483647 -2147483647 -2147483647 -2147483647 -2147483647 -2147483647 -2147483647 -2147483647 -2147483647 -2147483647 -2147483647 -2147483647 -2147483647 -2147483647 -2147483647 -2147483647 -2147483647 -2147483647 -2147483647 -2147483647 -2147483647 -2147483647 -2147483647 -2147483647 -2147483647 -2147483647 -2147483647 -2147483647 -2147483647 -2147483647 -2147483647 -2147483647 -2147483647 -2147483647 -2147483647 -2147483647 -2147483647 -2147483647 -2147483647 -2147483647 -2147483647 -2147483647 -2147483647 -2147483647 -2147483647 -2147483647 -2147483647 -2147483647 -2147483647 -2147483647 -2147483647 -2147483647 -2147483647 -2147483647 -2147483647 -2147483647 -2147483647 -2147483647 -2147483647 -2147483647 -2147483647 -2147483647 -2147483647 -2147483647 -2147483647 -2147483647 -2147483647 -2147483647 -2147483647 -2147483647 -2147483647 -2147483647 -2147483647 -2147483647 -2147483647 -2147483647 -2147483647 -2147483647 -2147483647 -2147483647 -2147483647 -2147483647 -2147483647 -2147483647 -2147483647 -2147483647 -2147483647 -2147483647 -2147483647 -2147483647 -2147483647 -2147483647 -2147483647 -2147483647 -2147483647 -2147483647 -2147483647 -2147483647 -2147483647 -2147483647 -2147483647 -2147483647 -2147483647 -2147483647 -2147483647 -2147483647 -2147483647 -2147483647 -2147483647 -2147483647 -2147483647 -2147483647 -2147483647 -2147483647 -2147483647 -2147483647 -2147483647 -2147483647 -2147483647 -2147483647 -2147483647 -2147483647 -2147483647 -2147483647 -2147483647 -2147483647 -2147483647 -2147483647 -2147483647 -2147483647 -2147483647 -2147483647 -2147483647 -2147483647 -2147483647 -2147483647 -2147483647 -2147483647 -2147483647 -2147483647 -2147483647 -2147483647 -2147483647 -2147483647 -2147483647 -2147483647 -2147483647 -2147483647 -2147483647 -2147483647 -2147483647 -2147483647 -2147483647 -2147483647 -2147483647 -2147483647 -2147483647
-2147483647 -2147483647 -2147483647 -2147483647 -2147483647 -2147483647 -2147483647 -2147483647 -2147483647 -2147483647 -2147483647 -2147483647 -2147483647 -2147483647 -2147483647 -2147483647 -2147483647 -2147483647 -2147483647 -2147483647 -2147483647 -2147483647 -2147483647 -2147483647 -2147483647 -2147483647 -2147483647 -2147483647 -2147483647 -2147483647 -2147483647 -2147483647 -2147483647 -2147483647 -2147483647 -2147483647 -2147483647 -2147483647 -2147483647 -2147483647 -2147483647 -2147483647 -2147483647 -2147483647 -2147483647 -2147483647 -2147483647 -2147483647 -2147483647 -2147483647 -2147483647 -2147483647 -2147483647 -2147483647 -2147483647 -2147483647 -2147483647 -2147483647 -2147483647 -2147483647 -2147483647 -2147483647 -2147483647 -2147483647 -2147483647 -2147483647 -2147483647 -2147483647 -2147483647 -2147483647 -2147483647 -2147483647 -2147483647 -2147483647 -2147483647 -2147483647 -2147483647 -2147483647 -2147483647 -2147483647 -2147483647 -2147483647 -2147483647 -2147483647 -2147483647 -2147483647 -2147483647 -2147483647 -2147483647 -2147483647 -2147483647 -2147483647 -2147483647 -2147483647 -2147483647 -2147483647 -2147483647 -2147483647 -2147483647 -2147483647 -2147483647 -2147483647 -2147483647 -2147483647 -2147483647 -2147483647 -2147483647 -2147483647 -2147483647 -2147483647 -2147483647 -2147483647 -2147483647 -2147483647 -2147483647 -2147483647 -2147483647 -2147483647 -2147483647 -2147483647 -2147483647 -2147483647 -2147483647 -2147483647 -2147483647 -2147483647 -2147483647 -2147483647 -2147483647 -2147483647 -2147483647 -2147483647 -2147483647 -2147483647 -2147483647 -2147483647 -2147483647 -2147483647 -2147483647 -2147483647 -2147483647 -2147483647 -2147483647 -2147483647 -2147483647 -2147483647 -2147483647 -2147483647 -2147483647 -2147483647 -2147483647 -2147483647 -2147483647 -2147483647 -2147483647 -2147483647 -2147483647 -2147483647 -2147483647 -2147483647 -2147483647 -2147483647 -2147483647 -2147483647 -2147483647 -2147483647 -2147483647 -2147483647 -2147483647 -2147483647 -2147483647 -2147483647 -2147483647 -2147483647 -2147483647 -2147483647 -2147483647 -2147483647 -2147483647 -2147483647 -2147483647 -2147483647 -2147483647 -2147483647 -2147483647 -2147483647 -2147483647 -2147483647 -2147483647 -2147483647 -2147483647 -2147483647 -2147483647 -2147483647 -2147483647 -2147483647 -2147483647 -2147483647 -2147483647 -2147483647 -2147483647 -2147483647 -2147483647 -2147483647 -2147483647 -2147483647 -2147483647 -2147483647 -2147483647 -2147483647 -2147483647 -2147483647 -2147483647 -2147483647 -2147483647 -2147483647 -2147483647 -2147483647 -2147483647 -2147483647 -2147483647 -2147483647 -2147483647 -2147483647 -2147483647 -2147483647 -2147483647 -2147483647 -2147483647 -2147483647 -2147483647 -2147483647 -2147483647 -2147483647 -2147483647 -2147483647 -2147483647 -2147483647 -2147483647 -2147483647
