# Supplementary material for: Catchments catch all in South African coastal lowlands: topography and palaeoclimate restricted gene flow in Nymania capensis (Meliaceae)—a multilocus phylogeographic and distribution modelling approach
Source: PeerJ. 2017 Jan 31;5:e2965. doi: 10.7717/peerj.2965 (PMC5289106; doi:10.7717/peerj.2965)
Supplement: Supplemental Information 2 — See the Readme for file descriptions. This zip file includes all DNA alignments. [file peerj-05-2965-s002.zip › SupplementalInformationFiles/SDM.Data/Locality.dataset.csv]

SOURCE	LOC_CONF	DATE	COLLECTIONID	SPECIES	LONG	LAT	LOC_DESC
BOLUS	20000	1917/09/01	Broom-sn1	Nymania capensis	21.255707	-28.427879
BOLUS	10000	1989/05/18	Burrows2977	Nymania capensis	19.151053	-28.970698
BOLUS	10000	1984/09/09	Hobson247	Nymania capensis	25.066206	-32.567442
BOLUS	10000	1987/09/13	Hobson31	Nymania capensis	25.342716	-32.665716
BOLUS	10000	1976/05/02	Hoole-sn1	Nymania capensis	25.912807	-33.114719
GPS	0	2007/03/18	LKP-0021	Nymania capensis	22.01044	-33.50906
GPS	0	2007/03/18	LKP-0025	Nymania capensis	22.31417	-33.52242
GPS	0	2007/03/19	LKP-0027	Nymania capensis	22.08539	-33.71961
GPS	0	2007/06/01	LKP-0041	Nymania capensis	20.968903	-33.70597
GPS	0	2007/06/01	LKP-0042	Nymania capensis	20.968903	-33.70597
GPS	0	2007/06/01	LKP-0050	Nymania capensis	21.20143333	-33.59323333
GPS	0	2007/06/01	LKP-0057	Nymania capensis	21.51793333	-33.47413333
GPS	0	2007/06/02	LKP-0061	Nymania capensis	22.25893333	-33.53803333
GPS	0	2007/06/02	LKP-0064	Nymania capensis	22.28053333	-33.53466667
GPS	0	2007/06/02	LKP-0065	Nymania capensis	22.29396667	-33.53956667
GPS	0	2007/06/02	LKP-0066	Nymania capensis	22.31471667	-33.52793333
GPS	0	2007/06/02	LKP-0068	Nymania capensis	22.34268333	-33.51526667
GPS	0	2007/06/02	LKP-0070	Nymania capensis	22.39893333	-33.54126667
GPS	0	2007/06/02	LKP-0071	Nymania capensis	22.46371667	-33.54843333
GPS	0	2007/06/02	LKP-0072	Nymania capensis	22.46371667	-33.54843333
GPS	0	2007/06/02	LKP-0073	Nymania capensis	22.50668333	-33.5013
GPS	0	2007/06/02	LKP-0074	Nymania capensis	22.56176667	-33.48786667
GPS	0	2007/06/02	LKP-0075	Nymania capensis	22.77403333	-33.48473333
GPS	0	2007/06/02	LKP-0076	Nymania capensis	22.77403333	-33.48473333
GPS	0	2007/06/02	LKP-0077	Nymania capensis	22.80378333	-33.5279
GPS	0	2007/06/02	LKP-0078	Nymania capensis	22.80586667	-33.5329
GPS	0	2007/06/02	LKP-0079	Nymania capensis	22.80993333	-33.5298
GPS	0	2007/06/02	LKP-0080	Nymania capensis	22.73661667	-33.5594
GPS	0	2007/06/02	LKP-0081	Nymania capensis	22.63138333	-33.4902
GPS	0	2007/06/03	LKP-0082	Nymania capensis	21.13798239	-33.51521283
GPS	0	2007/06/03	LKP-0083	Nymania capensis	21.13798239	-33.51521283
GPS	0	2007/06/03	LKP-0084	Nymania capensis	21.09758598	-33.51242225
GPS	0	2007/06/03	LKP-0103	Nymania capensis	20.91531311	-33.4787886
GPS	0	2007/06/03	LKP-0105	Nymania capensis	20.9032886	-33.46127386
GPS	0	2007/06/03	LKP-0113	Nymania capensis	20.87133218	-33.45725373
GPS	0	2007/06/03	LKP-0114	Nymania capensis	20.87133218	-33.45725373
GPS	0	2007/06/03	LKP-0117	Nymania capensis	20.80045464	-33.50284332
GPS	0	2007/06/03	LKP-0120	Nymania capensis	20.74627577	-33.531895
GPS	0	2007/06/03	LKP-0121	Nymania capensis	20.74848868	-33.53682389
GPS	0	2007/06/03	LKP-0129	Nymania capensis	20.69507777	-33.56411663
GPS	0	2007/06/03	LKP-0146	Nymania capensis	20.62601063	-33.60882377
GPS	0	2007/06/03	LKP-0162	Nymania capensis	20.58594413	-33.65756865
GPS	0	2007/06/04	LKP-0223	Nymania capensis	22.41009981	-33.59357826
GPS	0	2007/06/04	LKP-0224	Nymania capensis	22.40515835	-33.61012121
GPS	0	2007/06/04	LKP-0228	Nymania capensis	22.40726916	-33.63038504
GPS	0	2007/06/04	LKP-0229	Nymania capensis	22.40397725	-33.63575407
GPS	0	2007/06/04	LKP-0230	Nymania capensis	22.39269814	-33.64893294
GPS	0	2007/06/04	LKP-0231	Nymania capensis	22.38850208	-33.6563728
GPS	0	2007/06/04	LKP-0232	Nymania capensis	22.56015306	-33.45424614
GPS	0	2007/06/04	LKP-0233	Nymania capensis	22.54881092	-33.47458315
GPS	0	2007/06/04	LKP-0234	Nymania capensis	22.54496606	-33.48140627
GPS	0	2007/06/04	LKP-0237	Nymania capensis	22.80268569	-33.54595087
GPS	0	2007/06/04	LKP-0238	Nymania capensis	22.80257137	-33.54949214
GPS	0	2007/06/04	LKP-0242	Nymania capensis	23.28295601	-33.49122098
GPS	0	2007/06/04	LKP-0243	Nymania capensis	23.28295601	-33.49122098
GPS	0	2007/06/04	LKP-0259	Nymania capensis	23.75130247	-33.51793075
GPS	0	2007/06/04	LKP-0260	Nymania capensis	23.75130247	-33.51793075
GPS	0	2007/06/04	LKP-0261	Nymania capensis	23.76282617	-33.51861807
GPS	0	2007/06/04	LKP-0262	Nymania capensis	23.7691592	-33.51689634
GPS	0	2007/06/04	LKP-0266	Nymania capensis	23.77570756	-33.51605211
GPS	0	2007/06/04	LKP-0269	Nymania capensis	23.7825021	-33.50856305
GPS	0	2007/06/04	LKP-0270	Nymania capensis	23.78012088	-33.51324401
GPS	0	2007/06/04	LKP-0273	Nymania capensis	23.76016248	-33.52148593
GPS	0	2007/06/04	LKP-0274	Nymania capensis	23.20625187	-33.51585112
GPS	0	2007/06/04	LKP-0275	Nymania capensis	23.10292253	-33.49655271
GPS	0	2007/06/04	LKP-0276	Nymania capensis	22.24908974	-33.44444669
GPS	0	2007/06/04	LKP-0278	Nymania capensis	22.25211988	-33.42842543
GPS	0	2007/06/20	LKP-0280	Nymania capensis	20.59674	-33.71147
GPS	0	2007/08/31	LKP-0306	Nymania capensis	22.97949758	-33.54812387
GPS	0	2007/08/31	LKP-0307	Nymania capensis	22.9019162	-33.5388695
GPS	0	2007/09/01	LKP-0312	Nymania capensis	22.26923129	-33.6909334
GPS	0	2007/08/31	LKP-0317	Nymania capensis	22.24313557	-33.67402492
GPS	0	2007/09/01	LKP-0319	Nymania capensis	22.19453193	-33.64626389
GPS	0	2007/09/01	LKP-0347	Nymania capensis	21.69733361	-33.63465864
GPS	0	2007/09/03	LKP-0358	Nymania capensis	21.6448774	-33.64676521
GPS	0	2007/09/03	LKP-0359	Nymania capensis	21.63969018	-33.65292977
GPS	0	2007/09/03	LKP-0375	Nymania capenis	21.44789027	-33.87143794
GPS	0	2007/11/23	LKP-0444	Nymania capensis	24.8399	-33.2152
GPS	0	2007/11/23	LKP-0446	Nymania capensis	24.7235	-32.7556
GPS	0	2007/11/01	LKP-0465	Nymania capensis	25.44272222	-33.25130556
GPS	0	2007/11/01	LKP-0466	Nymania capensis	24.83994444	-33.21041667
GPS	0	1982/08/24	LKP-0477	Nymania capensis	16.8833351	-28.166667
GPS	0	1982/08/15	LKP-0481	Nymania capensis	17.2416687	-28.2560056
GPS	0	1991/10/05	LKP-0482	Nymania capensis	17.249999	-28.3166676
GPS	0	2009/01/29	LKP-0490	Nymania capensis	24.70931	-32.73137
GPS	0	2009/01/29	LKP-0492	Nymania capensis	24.71334	-32.83971
GPS	0	2009/01/29	LKP-0494	Nymania capensis	24.67154	-32.93284
GPS	0	2009/01/29	LKP-0495	Nymania capensis	24.74588	-33.00048
GPS	0	2009/01/29	LKP-0498	Nymania capensis	24.81126	-33.02924
GPS	0	2009/01/29	LKP-0500	Nymania capensis	24.90961	-33.34183
GPS	0	2009/01/30	LKP-0517	Nymania capensis	24.72871	-33.8066
GPS	0	2009/01/30	LKP-0518	Nymania capensis	24.72975	-33.82032
GPS	0	2009/01/31	LKP-0532	Nymania capensis	24.87342	-33.34266
GPS	0	2009/01/31	LKP-0533	Nymania capensis	24.81866	-33.36426
GPS	0	2009/01/31	LKP-0537	Nymania capensis	24.67406	-33.32935
GPS	0	2009/02/01	LKP-0540	Nymania capensis	24.35847	-33.30996
GPS	0	2009/02/01	LKP-0545	Nymania capensis	24.1985	-33.22675
GPS	0	2009/02/01	LKP-0551	Nymania capensis	24.13407	-33.276
GPS	0	2009/02/01	LKP-0553	Nymania capensis	24.08807	-33.22869
GPS	0	2009/02/01	LKP-0555	Nymania capensis	23.84108	-33.14382
GPS	0	2009/02/01	LKP-0557	Nymania capensis	23.91255	-33.09492
GPS	0	2008/10/18	LKP-0580	Nymania capensis	16.21085	-25.94414
GPS	0	2008/10/18	LKP-0581	Nymania capensis	16.21085	-25.94414
GPS	0	2008/10/18	LKP-0582	Nymania capensis	16.17691639	-25.97482167
GPS	0	2009/03/03	LKP-0586	Nymania capensis	24.255359	-33.86002
GPS	0	2009/06/13	LKP-0621	Nymania capensis	24.73228	-32.85241
GPS	0	2009/06/13	LKP-0627	Nymania capensis	24.83205	-33.0385
GPS	0	2009/06/13	LKP-0628	Nymania capensis	24.88639	-33.09201
GPS	0	2009/06/13	LKP-0632	Nymania capensis	25.03536	-33.07723
GPS	0	2009/06/13	LKP-0633	Nymania capensis	25.17608	-33.07051
GPS	0	2009/06/13	LKP-0637	Nymania capensis	25.2825	-33.03911
GPS	0	2009/06/16	LKP-0718	Nymania capensis	25.45502	-32.62499
GPS	0	2009/06/16	LKP-0722	Nymania capensis	25.34441	-32.67994
GPS	0	2009/06/16	LKP-0726	Nymania capensis	25.20325	-32.48402
GPS	0	2009/06/16	LKP-0729	Nymania capensis	25.23449	-32.48597
GPS	0	2009/08/18	LKP-0744	Nymania capensis	25.89759	-33.10772
GPS	0	2009/09/19	LKP-0773	Nymania capenis	24.26257	-33.34454
GPS	0	2009/09/19	LKP-0774	Nymania capenis	23.28866	-33.27574
GPS	0	2009/09/19	LKP-0775	Nymania capenis	22.78863	-33.36357
GPS	0	2009/09/19	LKP-0780	Nymania capenis	23.67552	-33.39997
GPS	0	2009/09/19	LKP-0786	Nymania capenis	23.80713	-33.41187
GPS	0	2009/09/19	LKP-0789	Nymania capenis	22.68333	-33.35826
GPS	0	2009/09/20	LKP-0802	Nymania capenis	24.37291	-33.38472
GPS	0	2009/09/20	LKP-0810	Nymania capenis	24.56888	-33.42644
GPS	0	2009/09/20	LKP-0814	Nymania capenis	25.43645	-33.62652
GPS	0	2009/09/20	LKP-0822	Nymania capenis	25.11978	-33.54249
GPS	0	2009/10/08	LKP-0963	Nymania capensis	24.8175	-33.2522
GPS	0	2009/10/18	LKP-0967	Nymania capensis	25.027297	-33.378885
GPS	0	2009/10/18	LKP-0968	Nymania capensis	24.998913	-33.402755
PRECIS	2000	1983/11/17	Mullins-sn1	Nymania capensis	25.999905	-33.090512
PRECIS	2000	Not provided	Not provided	Nymania capensis	22.295958	-33.708783	OUDTSHOORN; 17 KM. SE. OF OUDTSHOORN
PRECIS	5000	Not provided	Not provided	Nymania capensis	20.969761	-33.70826	40km West of Ladismith near turn-off to Plathuis.
PRECIS	5000	Not provided	Not provided	Nymania capensis	20.269558	-33.575683	25 MI. NE. OF MONTAGU
PRECIS	5000	Not provided	Not provided	Nymania capensis	22.468135	-33.520137	DE RUST; DIE KRANS P.M.K. LE ROUXS FARM 6 MI. W. OF DE RUST.
PRECIS	2000	Not provided	Not provided	Nymania capensis	22.466982	-33.518984	OUDTSHOORN DIST; CANGO CAVES; HILLSIDE AT ENTRANCE TO CAVES
PRECIS	2000	Not provided	Not provided	Nymania capensis	22.539108	-33.491233	DE RUST; NET BUITE DE RUST 0.5000. VANAF UITDRAAIPAD NA MEIRINGSPOORT
PRECIS	5000	Not provided	Not provided	Nymania capensis	22.181929	-33.388795	CANGO VALLEY; BOOMPLAAS, WEST OF TAR ROAD
PRECIS	5000	Not provided	Not provided	Nymania capensis	22.534523	-33.333133	KLAARSTROOM; ZWARTBERG; STONY HILLS
PRECIS	5000	Not provided	Not provided	Nymania capensis	26.018608	-33.101881	FISH RIVER.; JUNCTION DRIFT ON FISH RIVER BETWEEN CARLISLE BRIDGE AND COMMADAGGA.
PRECIS	5000	Not provided	Not provided	Nymania capensis	22.296608	-30.55883	51 KM. FROM CARNARVON ON PRIESKA RD. JUST OFF RD. ON FARM RD. KOPPIE
PRECIS	5000	Not provided	Not provided	Nymania capensis	22.92145	-30.554976	63 MILES WEST OF BRITSTOWN
PRECIS	5000	Not provided	Not provided	Nymania capensis	22.752344	-29.62524	PRIESKA; 5000. FROM PRIESKA ON NIEKERKSHOOP RD. HILLSIDE
PRECIS	2000	Not provided	Not provided	Nymania capensis	22.624183	-29.64167	Douglas District: Native Location.
PRECIS	2000	Not provided	Not provided	Nymania capensis	22.554246	-29.64091	Bean se Put Farm; SW of Douglas and due S of Griquatown.
PRECIS	5000	Not provided	Not provided	Nymania capensis	22.16372	-29.439039	Prieska District: "Irene"; 10km from Marydale. Roadside.
PRECIS	5000	Not provided	Not provided	Nymania capensis	22.949979	-29.348256	Niekerkshoop: Farm Maritzdam; About 10 km due east of the town.
PRECIS	5000	Not provided	Not provided	Nymania capensis	23.770382	-29.055533	HERBERT DIST.; DOUGLAS; OUTSIDE DOUGLAS
PRECIS	5000	Not provided	Not provided	Nymania capensis	21.865558	-28.987933	Groblershoop District: 17 km SW of Groblershoop on the road to Putsonderwater.
PRECIS	5000	Not provided	Not provided	Nymania capensis	17.423421	-28.823769	13 MI. E. OF STINKFONTEIN
PRECIS	5000	Not provided	Not provided	Nymania capensis	20.634479	-28.799947	KENHARDT DIV.; KAKAMAS; LETTERKOP BOTANICAL RES. BERGKAMP
PRECIS	5000	Not provided	Not provided	Nymania capensis	17.450128	-28.798367	20 MI. BEYOND VIOOLSDRIF ON WAY TO STINKFONTEIN
PRECIS	2000	Not provided	Not provided	Nymania capensis	23.805526	-28.796854	HERBERT DIST.; CAMPBELL; 5 MI. N.E. OF CAMPBELL
PRECIS	5000	Not provided	Not provided	Nymania capensis	23.817901	-28.787401	HERBERT DIST.; CAMPBELL; TWEEFONTEIN BELOW ESCARPMENT EDGE
PRECIS	5000	Not provided	Not provided	Nymania capensis	16.998958	-28.728283	RICHTERSVELD; 22 MI. S. OF KUBOOS
PRECIS	5000	Not provided	Not provided	Nymania capensis	20.949398	-28.710342	Keimoes District:� 3 - 5000 from Keimoes on road to Kakamas.
PRECIS	5000	Not provided	Not provided	Nymania capensis	20.569358	-28.437083	KAKAMAS; BESIESPOORT FARM; 25.3 KM N OF KAKAMAS-KEIMOES ROAD 4 KM S OF FARM ON LUTZPUTZ-KAKAMAS ROAD
PRECIS	5000	Not provided	Not provided	Nymania capensis	17.253358	-28.329533	Tatasberg.
PRECIS	5000	Not provided	Not provided	Nymania capensis	20.620748	-28.288167	70 KM. NW. VAN UPINGTON OP PAD NA KARASBURG
PRECIS	2000	Not provided	Not provided	Nymania capensis	22.959908	-28.218983	POSTMASBURG; 11M NNW OF WITSANDS
PRECIS	5000	Not provided	Not provided	Nymania capensis	21.164508	-28.151033	22 MI. N. OF UPINGTON
PRECIS	5000	Not provided	Not provided	Nymania capensis	20.159008	-28.143883	On road from Upington to NAM-OOn border post, at Naroegas.
PRECIS	5000	Not provided	Not provided	Nymania capensis	22.55313	-29.639794	PRIESKA; 22000 W ON DRY SCRUB COVERED SLOPE
PRECIS	2000	Not provided	Not provided	Nymania capensis	25.89408	-33.244206	60KM SOUTH OF COOKHOUSE ALONG N10
PRECIS	5000	Not provided	Not provided	Nymania capensis	24.736639	-33.319823	Haaspoort farm
ACKDAT	1500	1957/03/26		Nymania capensis	24.65417	-32.9408	1.5 m. S.W. of Jansenville
ACKDAT	1500	1965/11/05		Nymania capensis	25.35472	-33.1544	1.5m. S.S.W. of Paddafontein
ACKDAT	1500	1959/05/23		Nymania capensis	22.86556	-33.5316	1.7m. W. of Buffelsklip P.O.
ACKDAT	1500	1957/04/05		Nymania capensis	24.5425	-32.8952	10 m. W.N.W. of Jansenville
ACKDAT	1500	1966/05/22		Nymania capensis	22.3225	-33.5	10.5m. N.E. of Oudtshoorn
ACKDAT	1500	1956/03/16		Nymania capensis	21.14778	-28.35	10.5m. N.W. of Upington
ACKDAT	1500	1961/03/23		Nymania capensis	21.34667	-28.4952	10.8m. E.S.E of Upington
ACKDAT	1500	1954/02/21		Nymania capensis	20.19889	-28.6136	11 m W. of Aughrabies Falls Hotel
ACKDAT	1500	1949/10/23		Nymania capensis	18.26	-26.463	11.5m. N. of Keetmanshoop
ACKDAT	1500	1953/05/02		Nymania capensis	25.68806	-33.1544	11.5m. N.W. of Ann's Villa
ACKDAT	1500	1958/11/19		Nymania capensis	24.23361	-33.8588	11.5m. N.W. of Assegaaibosch Hotel
ACKDAT	1500	1957/04/04		Nymania capensis	24.47861	-32.9908	12.5 m. W.S.W. of Jansenville
ACKDAT	1500	1955/05/07		Nymania capensis	18.295	-26.5952	12.5m. E. of Keetmanshoop
ACKDAT	1500	1954/02/22		Nymania capensis	19.91833	-28.5908	12.5m. N.N.E. of Nous
ACKDAT	1500	1959/05/24		Nymania capensis	23.77944	-33.4088	12.7m. W. by S. of Veerenkraal P.O.
ACKDAT	1500	1958/11/20		Nymania capensis	24.39111	-34.0908	13.5m. S. of Kirkwood
ACKDAT	1500	1952/05/21		Nymania capensis	20.46417	-28.6408	13m. N.W. of Kakamas
ACKDAT	1500	1951/09/01		Nymania capensis	24.84944	-33.0636	14 m S.E. of Jansenville
ACKDAT	1500	1959/08/01		Nymania capensis	21.31167	-33.668	14.8m. S by E. of Ladismith
ACKDAT	1500	1959/07/25		Nymania capensis	20.91472	-33.3316	14m. S.S.E. of Laingsburg
ACKDAT	1500	1957/04/05		Nymania capensis	24.47861	-32.8772	16.5 m. W.N.W. of Jansenville
ACKDAT	1500	1955/06/21		Nymania capensis	22.39222	-33.7	16.5m. S.E. by E. of Oudtshoorn
ACKDAT	1500	1959/05/22		Nymania capensis	22.09139	-33.7361	16.5m. S.W. by S. of Oudtshoorn
ACKDAT	1500	1947/05/04		Nymania capensis	24.27944	-33.518	16m. S.S.W. of Steytlerville
ACKDAT	1500	1965/11/06		Nymania capensis	24.69667	-32.7	17 m N. by E. of Jansenville
ACKDAT	1500	1948/03/29		Nymania capensis	20.86222	-28.7636	17.5m. E. of Kakamas
ACKDAT	1500	1949/05/03		Nymania capensis	22.64639	-28.3544	18.5m. N.N.E. of Witsand
ACKDAT	1500	1947/04/29		Nymania capensis	24.72028	-33.7908	18.7m. N.by W. of Humansdorp
ACKDAT	1500	1949/10/17		Nymania capensis	18.16333	-26.3208	18m. N. of Keetmanshoop
ACKDAT	1500	1948/03/06		Nymania capensis	22.41389	-33.718	18m. S.E. of Oudtshoorn
ACKDAT	1500	1955/05/17		Nymania capensis	19.60583	-28.1952	18m. S.S.W. of Charlys' Puts
ACKDAT	1500	1959/08/03		Nymania capensis	23.30132	-33.4714	19m. N.E. of Uniondale
ACKDAT	1500	1949/10/26		Nymania capensis	18.44361	-28.5588	19m. W.S.W. of Warmbad
ACKDAT	1500	1957/06/13		Nymania capensis	21.13972	-33.3725	2.5 m. W. of Vleiland P.O.
ACKDAT	1500	1949/03/19		Nymania capensis	24.69139	-32.9636	2.5m. E.S.E. of Jansenville
ACKDAT	1500	1956/03/13		Nymania capensis	22.45917	-29.5816	21 m W.N.W. of Prieska
ACKDAT	1500	1957/06/07		Nymania capensis	17.83667	-29.0408	21 m. N.N.E. of Steinkopf
ACKDAT	1500	1945/10/28		Nymania capensis	24.85611	-32.7772	24 m. S.W. of Pearston
ACKDAT	1500	1955/05/18	18176	Nymania capensis	20.525	-28.2908	26m. E.S.E. of Naroegas Stn.
ACKDAT	1500	1959/10/08		Nymania capensis	23.16667	-33.4636	26m. S.W. by W. of Willowmore
ACKDAT	1500	1955/05/07	DEW 3468	Nymania capensis	18.495	-26.5908	27 m E. of Keetmanshoop
ACKDAT	1500	1959/07/31		Nymania capensis	21.48917	-33.7316	2m. E.N.E.by W. of Vanwyksdorp
ACKDAT	1500	1956/04/22		Nymania capensis	22.08667	-29.4452	3 m S.S.W. of Marydale
ACKDAT	1500	1945/10/30		Nymania capensis	25.14889	-32.8952	3 m. W. of Vogelrivier P.O.
ACKDAT	1500	1955/04/29	DEW 3319	Nymania capensis	18.57556	-27.3072	30 m S. of Narubis : ON LOW GRANITE RIDGES
ACKDAT	1500	1955/04/30		Nymania capensis	18.53028	-27.3944	35 m S. by W. of Narubis
ACKDAT	1500	1948/06/15		Nymania capensis	19.41833	-29.0588	3-5m. N. of Pofadder
ACKDAT	1500	1955/05/09		Nymania capensis	18.16333	-26.055	36 m N. of Keetmanshoop
ACKDAT	1500	1949/10/14		Nymania capensis	19.105	-26.55	39.5m. W.N.W. of Aroab
ACKDAT	1500	1959/05/21		Nymania capensis	22.00528	-33.5952	3m. W.N.W. of Wynandsrivier P.O.
ACKDAT	1500	1961/02/09		Nymania capensis	20.68361	-28.7361	4.2m. E. of Kakamas Bridge, on N.bank
ACKDAT	1500	1959/03/06		Nymania capensis	25.23639	-33.4225	4.7m E.S.E. of Glenconnor Stn.
ACKDAT	1500	1947/05/02		Nymania capensis	24.96222	-33.5225	43 m. N.W. of Uitenhage
ACKDAT	1500	1948/03/30		Nymania capensis	21.88361	-28.2772	44m. E.N.E. of Upington
ACKDAT	1500	1958/11/21		Nymania capensis	25.0375	-33.5225	49.5m. E.S.E. of Steytlerville
ACKDAT	1500	1948/11/10		Nymania capensis	21.55361	-33.4772	5.5m. E. of Amalienstein
ACKDAT	1500	1949/10/12		Nymania capensis	20.2675	-28.168	5.5m. W.N.W. of Langklip Stn.
ACKDAT	1500	1947/05/05		Nymania capensis	24.59556	-32.9861	5.5m. W.S.W. of Jansenville
ACKDAT	1500	1965/11/05		Nymania capensis	25.36	-33.2136	5.8m. S. of Paddafontein
ACKDAT	1500	1965/11/06		Nymania capensis	24.71806	-32.8636	6 m N.N.E. of Jansenville
ACKDAT	1500	1951/08/31		Nymania capensis	24.71806	-32.8636	6 m N.N.E. of Jansenville
ACKDAT	1500	1951/09/01		Nymania capensis	24.94083	-33.2316	6 m S.S.E. of Greystones PO
ACKDAT	1500	1955/06/20		Nymania capensis	22.45694	-33.5361	6 m S.W. by W. of De Rust
ACKDAT	1500	1961/02/12		Nymania capensis	22.80611	-29.4044	6.2m. S. by W. of Niekerk's Hope
ACKDAT	1500	1959/10/09		Nymania capensis	21.36	-33.5044	6.5m. E. of Ladismith
ACKDAT	1500	1958/11/12		Nymania capensis	23.85472	-33.1272	6m. S.W. of Miller P.O.
ACKDAT	1500	1966/06/18		Nymania capensis	22.23111	-33.668	7.2m. S.S.E. of Oudtshoorn
ACKDAT	1500	1963/05/26		Nymania capensis	24.89778	-33.0272	7.4m. W.N.W of Waterford
ACKDAT	1500	1952/05/22		Nymania capensis	20.31611	-28.5272	7.5 m S. by E. of Riemvasmaak
ACKDAT	1500	1949/10/27		Nymania capensis	19.23444	-28.6452	7.5m. N. by W. of Velloor Dr.
ACKDAT	1500	1959/03/17		Nymania capensis	22.66111	-33.5044	8.5m. E. of De Rust
ACKDAT	1500	1966/05/21		Nymania capensis	22.51611	-33.6408	8.5m. S.E. of Dysselsdorp
ACKDAT	1500	1955/04/27		Nymania capensis	18.65139	-27.0319	9.5m. S. by E. of Narubis
ACKDAT	1500	1959/05/20		Nymania capensis	21.83861	-33.5272	9.7m. E. of Calitzdorp
ACKDAT	1500	1949/04/20		Nymania capensis	22.61333	-29.6361	9m. W.N.W. of Prieska
ACKDAT	1500	1952/05/18		Nymania capensis	20.34167	-28.5816	Augrabies Falls
ACKDAT	1500	1937/03/13		Nymania capensis	22.44889	-29.1772	Bloubosput
ACKDAT	1500	1953/04/30		Nymania capensis	25.44139	-32.6452	Brentford: V.B.V.
ACKDAT	1500	1937/11/09		Nymania capensis	22.60194	-29.5588	Buisvlei
ACKDAT	1500	1947/05/02		Nymania capensis	25.44611	-33.6452	c.10m. N.by E. of Uitenhage
ACKDAT	1500	1959/05/20		Nymania capensis	21.88167	-33.4952	Coetzee's Poort
ACKDAT	1500	1959/05/18		Nymania capensis	22.53222	-33.4861	De Rust hills
ACKDAT	1500	1949/10/16		Nymania capensis	18.27472	-26.6636	Ditsem
ACKDAT	1500	1963/05/23		Nymania capensis	24.71489	-33.08	Driekopsvlei W.
ACKDAT	1500	1964/06/24		Nymania capensis	22.54833	-33.7952	Ezeljachtpoort
ACKDAT	1500	1977/09/23		Nymania capensis	21.76861	-33.6588	Gamka Hot Spring, Calitzdorp
ACKDAT	1500	1948/07/04		Nymania capensis	21.6509	-33.9052	Gouritz R., N. of Langeberg
ACKDAT	1500	1948/10/08		Nymania capensis	19.32639	-28.85	Hills S. of Onseepkans
ACKDAT	1500	1952/05/18		Nymania capensis	20.61222	-28.8225	Kakamas V. R.
ACKDAT	1500	1963/05/22		Nymania capensis	25.07444	-32.8997	Kalwerkop
ACKDAT	1500	1937/03/12		Nymania capensis	22.6275	-29.3861	Kameelfontein
ACKDAT	1500	1937/11/10		Nymania capensis	22.35694	-29.2952	Koegas
ACKDAT	1500	1963/05/25		Nymania capensis	25.12889	-33.2088	Lake Mentz
ACKDAT	1500	1937/03/11		Nymania capensis	23.19889	-29.3088	Lanyon Vale
ACKDAT	1500	1967/02/08		Nymania capensis	22.29056	-29.1908	Lelyks Stad (Leelykstaat or Lelik Stad) : dolomite hills
ACKDAT	1500	1937/09/22		Nymania capensis	22.26528	-29.1952	Lelyks Stad (Leelykstaat or Lelik Stad) : jasper hills
ACKDAT	1500	1938/06/19		Nymania capensis	22.29056	-29.1908	Lelyks Stad : jasper hills II
ACKDAT	1500	1955/06/20		Nymania capensis	22.55889	-33.4136	Meirings Poort
ACKDAT	1500	1948/05/06		Nymania capensis	22.55361	-33.4408	Meiringspoort
ACKDAT	1500	1951/09/02		Nymania capensis	24.52139	-33.25	N. end of Waaipoort
ACKDAT	1500	1959/03/16		Nymania capensis	21.645	-33.6408	N. foot of Rooiberg Pass
ACKDAT	1500	1948/07/06		Nymania capensis	24.89222	-33.3361	Near Kleinpoort Stn., to E.S.E.
ACKDAT	1500	1959/08/02		Nymania capensis	22.19333	-33.7772	Near Mount Hope, to N.W.
ACKDAT	1500	1956/03/18		Nymania capensis	20.005	-28.1136	Near Nakop Stn. to S.E.
ACKDAT	1500	1947/04/28		Nymania capensis	24.43528	-33.6452	Nr. Combrink: Spekboomv. scrub
ACKDAT	1500	1937/11/10		Nymania capensis	22.64778	-29.5588	Orange View
ACKDAT	1500	1949/05/03		Nymania capensis	22.47972	-28.718	Padkloof
ACKDAT	1500	1947/05/04		Nymania capensis	24.39222	-33.2272	Pienaarspoort
ACKDAT	1500	1937/11/07		Nymania capensis	22.7575	-29.6361	Prieska Outspan
ACKDAT	1500	1937/03/10		Nymania capensis	23.57639	-29.068	Read's Drift : dolomite
ACKDAT	1500	1952/05/21		Nymania capensis	20.29056	-28.4544	Riemvasmaak
ACKDAT	1500	1959/03/16		Nymania capensis	21.63972	-33.6772	Rooiberg Pass
ACKDAT	1500	1959/05/19		Nymania capensis	22.34944	-33.4088	Rust en Vrede
ACKDAT	1500	1951/09/01		Nymania capensis	24.84389	-33.2452	Salt Pans Nek
ACKDAT	1500	1966/05/20		Nymania capensis	22.2525	-33.4408	Schoemanskloof
ACKDAT	1500	1957/06/13		Nymania capensis	21.42472	-33.4636	Seven Weeks Poort, S. end
ACKDAT	1500	1937/08/27		Nymania capensis	22.84667	-29.6225	Spitskop, Prieska
ACKDAT	1500	1953/05/05		Nymania capensis	24.37611	-33.3136	Steytlerville
ACKDAT	1500	1953/05/03		Nymania capensis	25.62361	-33.4861	The Lookout, Sunland
ACKDAT	1500	1963/05/22		Nymania capensis	25.10611	-32.6272	Turksvye R.
ACKDAT	1500	1952/05/15		Nymania capensis	20.65148	-28.8315	Veld reserve near Kakamas: Bergkamp
ACKDAT	1500	1954/04/23		Nymania capensis	24.93611	-32.7725	Wellfound
ACKDAT	1500	1945/10/29		Nymania capensis	25.27944	-33.0452	Winterfontein
ACKDAT	1500	1963/05/21		Nymania capensis	25.21806	-32.818	Withek
ACKDAT	1500	1937/03/30		Nymania capensis	22.48972	-28.5225	Witsand
ACKDAT	1500	1959/05/22		Nymania capensis	21.94611	-33.768	Zeebras Kop area
