# Supplementary material for: Catchments catch all in South African coastal lowlands: topography and palaeoclimate restricted gene flow in Nymania capensis (Meliaceae)—a multilocus phylogeographic and distribution modelling approach
Source: PeerJ. 2017 Jan 31;5:e2965. doi: 10.7717/peerj.2965 (PMC5289106; doi:10.7717/peerj.2965)
Supplement: Supplemental Information 2 — See the Readme for file descriptions. This zip file includes all DNA alignments. [file peerj-05-2965-s002.zip › SupplementalInformationFiles/SDM.Data/Locality.dataset.SDM.input.csv]

Long_E	Lat_S
20.59674	-33.71147
23.75130247	-33.51793075
25.43645	-33.62652
22.28053333	-33.53466667
24.73228	-32.85241
25.03536	-33.07723
24.7235	-32.7556
23.80713	-33.41187
20.80045464	-33.50284332
22.466982	-33.518984
25.44139	-32.6452
24.72028	-33.7908
24.736639	-33.319823
22.19453193	-33.64626389
22.19333	-33.7772
24.65417	-32.9408
24.5425	-32.8952
25.2825	-33.03911
24.39111	-34.0908
24.39222	-33.2272
21.31167	-33.668
21.55361	-33.4772
25.17608	-33.07051
23.28295601	-33.49122098
24.46083	-33.3136
22.24908974	-33.44444669
21.36	-33.5044
20.269558	-33.575683
21.48917	-33.7316
20.9032886	-33.46127386
22.78863	-33.36357
22.80378333	-33.5279
22.09139	-33.7361
22.33528	-33.0958
24.47861	-32.9908
21.76861	-33.6588
24.74588	-33.00048
26.018608	-33.101881
25.07444	-32.8997
20.69507777	-33.56411663
22.40397725	-33.63575407
23.84108	-33.14382
24.43528	-33.6452
24.13407	-33.276
25.23639	-33.4225
24.89222	-33.3361
20.91472	-33.3316
22.97949758	-33.54812387
21.94611	-33.768
24.88639	-33.09201
22.56015306	-33.45424614
25.11978	-33.54249
25.20325	-32.48402
24.998913	-33.402755
21.63969018	-33.65292977
22.51611	-33.6408
22.00528	-33.5952
23.67552	-33.39997
24.96222	-33.5225
25.89759	-33.10772
25.36	-33.2136
23.10292253	-33.49655271
22.534523	-33.333133
21.44789027	-33.87143794
21.20143333	-33.59323333
24.37291	-33.38472
24.85611	-32.7772
24.83994444	-33.21041667
21.13972	-33.3725
22.295958	-33.708783
24.27944	-33.518
25.62361	-33.4861
21.83861	-33.5272
23.28866	-33.27574
25.68806	-33.1544
25.10611	-32.6272
21.6509	-33.9052
20.968903	-33.70597
24.255359	-33.86002
22.34944	-33.4088
21.09758598	-33.51242225
22.66111	-33.5044
25.21806	-32.818
25.12889	-33.2088
25.89408	-33.244206
22.54833	-33.7952
24.26257	-33.34454
24.56888	-33.42644
