# Supplementary material for: Catchments catch all in South African coastal lowlands: topography and palaeoclimate restricted gene flow in Nymania capensis (Meliaceae)—a multilocus phylogeographic and distribution modelling approach
Source: PeerJ. 2017 Jan 31;5:e2965. doi: 10.7717/peerj.2965 (PMC5289106; doi:10.7717/peerj.2965)
Supplement: Supplemental Information 2 — See the Readme for file descriptions. This zip file includes all DNA alignments. [file peerj-05-2965-s002.zip › SupplementalInformationFiles/SDM.Data/Locality.dataset.xlsx]

## Sheet: Sheet1
SOURCE	LOC_CONF	DATE	COLLECTIONID	SPECIES	LONG	LAT	LOC_DESC
BOLUS	20000	1917-09-01	Broom-sn1	Nymania capensis	21.2557	-28.4279
BOLUS	10000	1989-05-18	Burrows2977	Nymania capensis	19.1511	-28.9707
BOLUS	10000	1984-09-09	Hobson247	Nymania capensis	25.0662	-32.5674
BOLUS	10000	1987-09-13	Hobson31	Nymania capensis	25.3427	-32.6657
BOLUS	10000	1976-05-02	Hoole-sn1	Nymania capensis	25.9128	-33.1147
GPS	10	2007-03-18	LKP-0021	Nymania capensis	22.0104	-33.5091
GPS	10	2007-03-18	LKP-0025	Nymania capensis	22.3142	-33.5224
GPS	10	2007-03-19	LKP-0027	Nymania capensis	22.0854	-33.7196
GPS	10	2007-06-01	LKP-0041	Nymania capensis	20.9689	-33.706
GPS	10	2007-06-01	LKP-0042	Nymania capensis	20.9689	-33.706
GPS	10	2007-06-01	LKP-0050	Nymania capensis	21.2014	-33.5932
GPS	10	2007-06-01	LKP-0057	Nymania capensis	21.5179	-33.4741
GPS	10	2007-06-02	LKP-0061	Nymania capensis	22.2589	-33.538
GPS	10	2007-06-02	LKP-0064	Nymania capensis	22.2805	-33.5347
GPS	10	2007-06-02	LKP-0065	Nymania capensis	22.294	-33.5396
GPS	10	2007-06-02	LKP-0066	Nymania capensis	22.3147	-33.5279
GPS	10	2007-06-02	LKP-0068	Nymania capensis	22.3427	-33.5153
GPS	10	2007-06-02	LKP-0070	Nymania capensis	22.3989	-33.5413
GPS	10	2007-06-02	LKP-0071	Nymania capensis	22.4637	-33.5484
GPS	10	2007-06-02	LKP-0072	Nymania capensis	22.4637	-33.5484
GPS	10	2007-06-02	LKP-0073	Nymania capensis	22.5067	-33.5013
GPS	10	2007-06-02	LKP-0074	Nymania capensis	22.5618	-33.4879
GPS	10	2007-06-02	LKP-0075	Nymania capensis	22.774	-33.4847
GPS	10	2007-06-02	LKP-0076	Nymania capensis	22.774	-33.4847
GPS	10	2007-06-02	LKP-0077	Nymania capensis	22.8038	-33.5279
GPS	10	2007-06-02	LKP-0078	Nymania capensis	22.8059	-33.5329
GPS	10	2007-06-02	LKP-0079	Nymania capensis	22.8099	-33.5298
GPS	10	2007-06-02	LKP-0080	Nymania capensis	22.7366	-33.5594
GPS	10	2007-06-02	LKP-0081	Nymania capensis	22.6314	-33.4902
GPS	10	2007-06-03	LKP-0082	Nymania capensis	21.138	-33.5152
GPS	10	2007-06-03	LKP-0083	Nymania capensis	21.138	-33.5152
GPS	10	2007-06-03	LKP-0084	Nymania capensis	21.0976	-33.5124
GPS	10	2007-06-03	LKP-0103	Nymania capensis	20.9153	-33.4788
GPS	10	2007-06-03	LKP-0105	Nymania capensis	20.9033	-33.4613
GPS	10	2007-06-03	LKP-0113	Nymania capensis	20.8713	-33.4573
GPS	10	2007-06-03	LKP-0114	Nymania capensis	20.8713	-33.4573
GPS	10	2007-06-03	LKP-0117	Nymania capensis	20.8005	-33.5028
GPS	10	2007-06-03	LKP-0120	Nymania capensis	20.7463	-33.5319
GPS	10	2007-06-03	LKP-0121	Nymania capensis	20.7485	-33.5368
GPS	10	2007-06-03	LKP-0129	Nymania capensis	20.6951	-33.5641
GPS	10	2007-06-03	LKP-0146	Nymania capensis	20.626	-33.6088
GPS	10	2007-06-03	LKP-0162	Nymania capensis	20.5859	-33.6576
GPS	10	2007-06-04	LKP-0223	Nymania capensis	22.4101	-33.5936
GPS	10	2007-06-04	LKP-0224	Nymania capensis	22.4052	-33.6101
GPS	10	2007-06-04	LKP-0228	Nymania capensis	22.4073	-33.6304
GPS	10	2007-06-04	LKP-0229	Nymania capensis	22.404	-33.6358
GPS	10	2007-06-04	LKP-0230	Nymania capensis	22.3927	-33.6489
GPS	10	2007-06-04	LKP-0231	Nymania capensis	22.3885	-33.6564
GPS	10	2007-06-04	LKP-0232	Nymania capensis	22.5602	-33.4542
GPS	10	2007-06-04	LKP-0233	Nymania capensis	22.5488	-33.4746
GPS	10	2007-06-04	LKP-0234	Nymania capensis	22.545	-33.4814
GPS	10	2007-06-04	LKP-0237	Nymania capensis	22.8027	-33.546
GPS	10	2007-06-04	LKP-0238	Nymania capensis	22.8026	-33.5495
GPS	10	2007-06-04	LKP-0242	Nymania capensis	23.283	-33.4912
GPS	10	2007-06-04	LKP-0243	Nymania capensis	23.283	-33.4912
GPS	10	2007-06-04	LKP-0259	Nymania capensis	23.7513	-33.5179
GPS	10	2007-06-04	LKP-0260	Nymania capensis	23.7513	-33.5179
GPS	10	2007-06-04	LKP-0261	Nymania capensis	23.7628	-33.5186
GPS	10	2007-06-04	LKP-0262	Nymania capensis	23.7692	-33.5169
GPS	10	2007-06-04	LKP-0266	Nymania capensis	23.7757	-33.5161
GPS	10	2007-06-04	LKP-0269	Nymania capensis	23.7825	-33.5086
GPS	10	2007-06-04	LKP-0270	Nymania capensis	23.7801	-33.5132
GPS	10	2007-06-04	LKP-0273	Nymania capensis	23.7602	-33.5215
GPS	10	2007-06-04	LKP-0274	Nymania capensis	23.2063	-33.5159
GPS	10	2007-06-04	LKP-0275	Nymania capensis	23.1029	-33.4966
GPS	10	2007-06-04	LKP-0276	Nymania capensis	22.2491	-33.4444
GPS	10	2007-06-04	LKP-0278	Nymania capensis	22.2521	-33.4284
GPS	10	2007-06-20	LKP-0280	Nymania capensis	20.5967	-33.7115
GPS	10	2007-08-31	LKP-0306	Nymania capensis	22.9795	-33.5481
GPS	10	2007-08-31	LKP-0307	Nymania capensis	22.9019	-33.5389
GPS	10	2007-09-01	LKP-0312	Nymania capensis	22.2692	-33.6909
GPS	10	2007-08-31	LKP-0317	Nymania capensis	22.2431	-33.674
GPS	10	2007-09-01	LKP-0319	Nymania capensis	22.1945	-33.6463
GPS	10	2007-09-01	LKP-0347	Nymania capensis	21.6973	-33.6347
GPS	10	2007-09-03	LKP-0358	Nymania capensis	21.6449	-33.6468
GPS	10	2007-09-03	LKP-0359	Nymania capensis	21.6397	-33.6529
GPS	10	2007-09-03	LKP-0375	Nymania capenis	21.4479	-33.8714
GPS	10	2007-11-23	LKP-0444	Nymania capensis	24.8399	-33.2152
GPS	10	2007-11-23	LKP-0446	Nymania capensis	24.7235	-32.7556
GPS	10	2007-11-01	LKP-0465	Nymania capensis	25.4427	-33.2513
GPS	10	2007-11-01	LKP-0466	Nymania capensis	24.8399	-33.2104
GPS	10	1982-08-24	LKP-0477	Nymania capensis	16.8833	-28.1667
GPS	10	1982-08-15	LKP-0481	Nymania capensis	17.2417	-28.256
GPS	10	1991-10-05	LKP-0482	Nymania capensis	17.25	-28.3167
GPS	10	2009-01-29	LKP-0490	Nymania capensis	24.7093	-32.7314
GPS	10	2009-01-29	LKP-0492	Nymania capensis	24.7133	-32.8397
GPS	10	2009-01-29	LKP-0494	Nymania capensis	24.6715	-32.9328
GPS	10	2009-01-29	LKP-0495	Nymania capensis	24.7459	-33.0005
GPS	10	2009-01-29	LKP-0498	Nymania capensis	24.8113	-33.0292
GPS	10	2009-01-29	LKP-0500	Nymania capensis	24.9096	-33.3418
GPS	10	2009-01-30	LKP-0517	Nymania capensis	24.7287	-33.8066
GPS	10	2009-01-30	LKP-0518	Nymania capensis	24.7297	-33.8203
GPS	10	2009-01-31	LKP-0532	Nymania capensis	24.8734	-33.3427
GPS	10	2009-01-31	LKP-0533	Nymania capensis	24.8187	-33.3643
GPS	10	2009-01-31	LKP-0537	Nymania capensis	24.6741	-33.3293
GPS	10	2009-02-01	LKP-0540	Nymania capensis	24.3585	-33.31
GPS	10	2009-02-01	LKP-0545	Nymania capensis	24.1985	-33.2268
GPS	10	2009-02-01	LKP-0551	Nymania capensis	24.1341	-33.276
GPS	10	2009-02-01	LKP-0553	Nymania capensis	24.0881	-33.2287
GPS	10	2009-02-01	LKP-0555	Nymania capensis	23.8411	-33.1438
GPS	10	2009-02-01	LKP-0557	Nymania capensis	23.9125	-33.0949
GPS	10	2008-10-18	LKP-0580	Nymania capensis	16.2109	-25.9441
GPS	10	2008-10-18	LKP-0581	Nymania capensis	16.2109	-25.9441
GPS	10	2008-10-18	LKP-0582	Nymania capensis	16.1769	-25.9748
GPS	10	2009-03-03	LKP-0586	Nymania capensis	24.2554	-33.86
GPS	10	2009-06-13	LKP-0621	Nymania capensis	24.7323	-32.8524
GPS	10	2009-06-13	LKP-0627	Nymania capensis	24.832	-33.0385
GPS	10	2009-06-13	LKP-0628	Nymania capensis	24.8864	-33.092
GPS	10	2009-06-13	LKP-0632	Nymania capensis	25.0354	-33.0772
GPS	10	2009-06-13	LKP-0633	Nymania capensis	25.1761	-33.0705
GPS	10	2009-06-13	LKP-0637	Nymania capensis	25.2825	-33.0391
GPS	10	2009-06-16	LKP-0718	Nymania capensis	25.455	-32.625
GPS	10	2009-06-16	LKP-0722	Nymania capensis	25.3444	-32.6799
GPS	10	2009-06-16	LKP-0726	Nymania capensis	25.2033	-32.484
GPS	10	2009-06-16	LKP-0729	Nymania capensis	25.2345	-32.486
GPS	10	2009-08-18	LKP-0744	Nymania capensis	25.8976	-33.1077
GPS	10	2009-09-19	LKP-0773	Nymania capenis	24.2626	-33.3445
GPS	10	2009-09-19	LKP-0774	Nymania capenis	23.2887	-33.2757
GPS	10	2009-09-19	LKP-0775	Nymania capenis	22.7886	-33.3636
GPS	10	2009-09-19	LKP-0780	Nymania capenis	23.6755	-33.4
GPS	10	2009-09-19	LKP-0786	Nymania capenis	23.8071	-33.4119
GPS	10	2009-09-19	LKP-0789	Nymania capenis	22.6833	-33.3583
GPS	10	2009-09-20	LKP-0802	Nymania capenis	24.3729	-33.3847
GPS	10	2009-09-20	LKP-0810	Nymania capenis	24.5689	-33.4264
GPS	10	2009-09-20	LKP-0814	Nymania capenis	25.4365	-33.6265
GPS	10	2009-09-20	LKP-0822	Nymania capenis	25.1198	-33.5425
GPS	10	2009-10-08	LKP-0963	Nymania capensis	24.8175	-33.2522
GPS	10	2009-10-18	LKP-0967	Nymania capensis	25.0273	-33.3789
GPS	10	2009-10-18	LKP-0968	Nymania capensis	24.9989	-33.4028
PRECIS	2000	1983-11-17	Mullins-sn1	Nymania capensis	25.9999	-33.0905
PRECIS	2000	Not provided	Not provided	Nymania capensis	22.296	-33.7088	OUDTSHOORN; 17 KM. SE. OF OUDTSHOORN
PRECIS	5000	Not provided	Not provided	Nymania capensis	20.9698	-33.7083	40km West of Ladismith near turn-off to Plathuis.
PRECIS	5000	Not provided	Not provided	Nymania capensis	20.2696	-33.5757	25 MI. NE. OF MONTAGU
PRECIS	5000	Not provided	Not provided	Nymania capensis	22.4681	-33.5201	DE RUST; DIE KRANS P.M.K. LE ROUXS FARM 6 MI. W. OF DE RUST.
PRECIS	2000	Not provided	Not provided	Nymania capensis	22.467	-33.519	OUDTSHOORN DIST; CANGO CAVES; HILLSIDE AT ENTRANCE TO CAVES
PRECIS	2000	Not provided	Not provided	Nymania capensis	22.5391	-33.4912	DE RUST; NET BUITE DE RUST 0.5000. VANAF UITDRAAIPAD NA MEIRINGSPOORT
PRECIS	5000	Not provided	Not provided	Nymania capensis	22.1819	-33.3888	CANGO VALLEY; BOOMPLAAS, WEST OF TAR ROAD
PRECIS	5000	Not provided	Not provided	Nymania capensis	22.5345	-33.3331	KLAARSTROOM; ZWARTBERG; STONY HILLS
PRECIS	5000	Not provided	Not provided	Nymania capensis	26.0186	-33.1019	FISH RIVER.; JUNCTION DRIFT ON FISH RIVER BETWEEN CARLISLE BRIDGE AND COMMADAGGA.
PRECIS	5000	Not provided	Not provided	Nymania capensis	22.2966	-30.5588	51 KM. FROM CARNARVON ON PRIESKA RD. JUST OFF RD. ON FARM RD. KOPPIE
PRECIS	5000	Not provided	Not provided	Nymania capensis	22.9215	-30.555	63 MILES WEST OF BRITSTOWN
PRECIS	5000	Not provided	Not provided	Nymania capensis	22.7523	-29.6252	PRIESKA; 5000. FROM PRIESKA ON NIEKERKSHOOP RD. HILLSIDE
PRECIS	2000	Not provided	Not provided	Nymania capensis	22.6242	-29.6417	Douglas District: Native Location.
PRECIS	2000	Not provided	Not provided	Nymania capensis	22.5542	-29.6409	Bean se Put Farm; SW of Douglas and due S of Griquatown.
PRECIS	5000	Not provided	Not provided	Nymania capensis	22.1637	-29.439	Prieska District: "Irene"; 10km from Marydale. Roadside.
PRECIS	5000	Not provided	Not provided	Nymania capensis	22.95	-29.3483	Niekerkshoop: Farm Maritzdam; About 10 km due east of the town.
PRECIS	5000	Not provided	Not provided	Nymania capensis	23.7704	-29.0555	HERBERT DIST.; DOUGLAS; OUTSIDE DOUGLAS
PRECIS	5000	Not provided	Not provided	Nymania capensis	21.8656	-28.9879	Groblershoop District: 17 km SW of Groblershoop on the road to Putsonderwater.
PRECIS	5000	Not provided	Not provided	Nymania capensis	17.4234	-28.8238	13 MI. E. OF STINKFONTEIN
PRECIS	5000	Not provided	Not provided	Nymania capensis	20.6345	-28.7999	KENHARDT DIV.; KAKAMAS; LETTERKOP BOTANICAL RES. BERGKAMP
PRECIS	5000	Not provided	Not provided	Nymania capensis	17.4501	-28.7984	20 MI. BEYOND VIOOLSDRIF ON WAY TO STINKFONTEIN
PRECIS	2000	Not provided	Not provided	Nymania capensis	23.8055	-28.7969	HERBERT DIST.; CAMPBELL; 5 MI. N.E. OF CAMPBELL
PRECIS	5000	Not provided	Not provided	Nymania capensis	23.8179	-28.7874	HERBERT DIST.; CAMPBELL; TWEEFONTEIN BELOW ESCARPMENT EDGE
PRECIS	5000	Not provided	Not provided	Nymania capensis	16.999	-28.7283	RICHTERSVELD; 22 MI. S. OF KUBOOS
PRECIS	5000	Not provided	Not provided	Nymania capensis	20.9494	-28.7103	Keimoes District:± 3 - 5000 from Keimoes on road to Kakamas.
PRECIS	5000	Not provided	Not provided	Nymania capensis	20.5694	-28.4371	KAKAMAS; BESIESPOORT FARM; 25.3 KM N OF KAKAMAS-KEIMOES ROAD 4 KM S OF FARM ON LUTZPUTZ-KAKAMAS ROAD
PRECIS	5000	Not provided	Not provided	Nymania capensis	17.2534	-28.3295	Tatasberg.
PRECIS	5000	Not provided	Not provided	Nymania capensis	20.6207	-28.2882	70 KM. NW. VAN UPINGTON OP PAD NA KARASBURG
PRECIS	2000	Not provided	Not provided	Nymania capensis	22.9599	-28.219	POSTMASBURG; 11M NNW OF WITSANDS
PRECIS	5000	Not provided	Not provided	Nymania capensis	21.1645	-28.151	22 MI. N. OF UPINGTON
PRECIS	5000	Not provided	Not provided	Nymania capensis	20.159	-28.1439	On road from Upington to NAM-OOn border post, at Naroegas.
PRECIS	5000	Not provided	Not provided	Nymania capensis	22.5531	-29.6398	PRIESKA; 22000 W ON DRY SCRUB COVERED SLOPE
PRECIS	2000	Not provided	Not provided	Nymania capensis	25.8941	-33.2442	60KM SOUTH OF COOKHOUSE ALONG N10
PRECIS	5000	Not provided	Not provided	Nymania capensis	24.7366	-33.3198	Haaspoort farm
ACKDAT	1500	1957-03-26		Nymania capensis	24.6542	-32.9408	1.5 m. S.W. of Jansenville
ACKDAT	1500	1965-11-05		Nymania capensis	25.3547	-33.1544	1.5m. S.S.W. of Paddafontein
ACKDAT	1500	1959-05-23		Nymania capensis	22.8656	-33.5316	1.7m. W. of Buffelsklip P.O.
ACKDAT	1500	1957-04-05		Nymania capensis	24.5425	-32.8952	10 m. W.N.W. of Jansenville
ACKDAT	1500	1966-05-22		Nymania capensis	22.3225	-33.5	10.5m. N.E. of Oudtshoorn
ACKDAT	1500	1956-03-16		Nymania capensis	21.1478	-28.35	10.5m. N.W. of Upington
ACKDAT	1500	1961-03-23		Nymania capensis	21.3467	-28.4952	10.8m. E.S.E of Upington
ACKDAT	1500	1954-02-21		Nymania capensis	20.1989	-28.6136	11 m W. of Aughrabies Falls Hotel
ACKDAT	1500	1949-10-23		Nymania capensis	18.26	-26.463	11.5m. N. of Keetmanshoop
ACKDAT	1500	1953-05-02		Nymania capensis	25.6881	-33.1544	11.5m. N.W. of Ann's Villa
ACKDAT	1500	1958-11-19		Nymania capensis	24.2336	-33.8588	11.5m. N.W. of Assegaaibosch Hotel
ACKDAT	1500	1957-04-04		Nymania capensis	24.4786	-32.9908	12.5 m. W.S.W. of Jansenville
ACKDAT	1500	1955-05-07		Nymania capensis	18.295	-26.5952	12.5m. E. of Keetmanshoop
ACKDAT	1500	1954-02-22		Nymania capensis	19.9183	-28.5908	12.5m. N.N.E. of Nous
ACKDAT	1500	1959-05-24		Nymania capensis	23.7794	-33.4088	12.7m. W. by S. of Veerenkraal P.O.
ACKDAT	1500	1958-11-20		Nymania capensis	24.3911	-34.0908	13.5m. S. of Kirkwood
ACKDAT	1500	1952-05-21		Nymania capensis	20.4642	-28.6408	13m. N.W. of Kakamas
ACKDAT	1500	1951-09-01		Nymania capensis	24.8494	-33.0636	14 m S.E. of Jansenville
ACKDAT	1500	1959-08-01		Nymania capensis	21.3117	-33.668	14.8m. S by E. of Ladismith
ACKDAT	1500	1959-07-25		Nymania capensis	20.9147	-33.3316	14m. S.S.E. of Laingsburg
ACKDAT	1500	1957-04-05		Nymania capensis	24.4786	-32.8772	16.5 m. W.N.W. of Jansenville
ACKDAT	1500	1955-06-21		Nymania capensis	22.3922	-33.7	16.5m. S.E. by E. of Oudtshoorn
ACKDAT	1500	1959-05-22		Nymania capensis	22.0914	-33.7361	16.5m. S.W. by S. of Oudtshoorn
ACKDAT	1500	1947-05-04		Nymania capensis	24.2794	-33.518	16m. S.S.W. of Steytlerville
ACKDAT	1500	1965-11-06		Nymania capensis	24.6967	-32.7	17 m N. by E. of Jansenville
ACKDAT	1500	1948-03-29		Nymania capensis	20.8622	-28.7636	17.5m. E. of Kakamas
ACKDAT	1500	1949-05-03		Nymania capensis	22.6464	-28.3544	18.5m. N.N.E. of Witsand
ACKDAT	1500	1947-04-29		Nymania capensis	24.7203	-33.7908	18.7m. N.by W. of Humansdorp
ACKDAT	1500	1949-10-17		Nymania capensis	18.1633	-26.3208	18m. N. of Keetmanshoop
ACKDAT	1500	1948-03-06		Nymania capensis	22.4139	-33.718	18m. S.E. of Oudtshoorn
ACKDAT	1500	1955-05-17		Nymania capensis	19.6058	-28.1952	18m. S.S.W. of Charlys' Puts
ACKDAT	1500	1959-08-03		Nymania capensis	23.3013	-33.4714	19m. N.E. of Uniondale
ACKDAT	1500	1949-10-26		Nymania capensis	18.4436	-28.5588	19m. W.S.W. of Warmbad
ACKDAT	1500	1957-06-13		Nymania capensis	21.1397	-33.3725	2.5 m. W. of Vleiland P.O.
ACKDAT	1500	1949-03-19		Nymania capensis	24.6914	-32.9636	2.5m. E.S.E. of Jansenville
ACKDAT	1500	1956-03-13		Nymania capensis	22.4592	-29.5816	21 m W.N.W. of Prieska
ACKDAT	1500	1957-06-07		Nymania capensis	17.8367	-29.0408	21 m. N.N.E. of Steinkopf
ACKDAT	1500	1945-10-28		Nymania capensis	24.8561	-32.7772	24 m. S.W. of Pearston
ACKDAT	1500	1955-05-18	18176	Nymania capensis	20.525	-28.2908	26m. E.S.E. of Naroegas Stn.
ACKDAT	1500	1959-10-08		Nymania capensis	23.1667	-33.4636	26m. S.W. by W. of Willowmore
ACKDAT	1500	1955-05-07	DEW 3468	Nymania capensis	18.495	-26.5908	27 m E. of Keetmanshoop
ACKDAT	1500	1959-07-31		Nymania capensis	21.4892	-33.7316	2m. E.N.E.by W. of Vanwyksdorp
ACKDAT	1500	1956-04-22		Nymania capensis	22.0867	-29.4452	3 m S.S.W. of Marydale
ACKDAT	1500	1945-10-30		Nymania capensis	25.1489	-32.8952	3 m. W. of Vogelrivier P.O.
ACKDAT	1500	1955-04-29	DEW 3319	Nymania capensis	18.5756	-27.3072	30 m S. of Narubis : ON LOW GRANITE RIDGES
ACKDAT	1500	1955-04-30		Nymania capensis	18.5303	-27.3944	35 m S. by W. of Narubis
ACKDAT	1500	1948-06-15		Nymania capensis	19.4183	-29.0588	3-5m. N. of Pofadder
ACKDAT	1500	1955-05-09		Nymania capensis	18.1633	-26.055	36 m N. of Keetmanshoop
ACKDAT	1500	1949-10-14		Nymania capensis	19.105	-26.55	39.5m. W.N.W. of Aroab
ACKDAT	1500	1959-05-21		Nymania capensis	22.0053	-33.5952	3m. W.N.W. of Wynandsrivier P.O.
ACKDAT	1500	1961-02-09		Nymania capensis	20.6836	-28.7361	4.2m. E. of Kakamas Bridge, on N.bank
ACKDAT	1500	1959-03-06		Nymania capensis	25.2364	-33.4225	4.7m E.S.E. of Glenconnor Stn.
ACKDAT	1500	1947-05-02		Nymania capensis	24.9622	-33.5225	43 m. N.W. of Uitenhage
ACKDAT	1500	1948-03-30		Nymania capensis	21.8836	-28.2772	44m. E.N.E. of Upington
ACKDAT	1500	1958-11-21		Nymania capensis	25.0375	-33.5225	49.5m. E.S.E. of Steytlerville
ACKDAT	1500	1948-11-10		Nymania capensis	21.5536	-33.4772	5.5m. E. of Amalienstein
ACKDAT	1500	1949-10-12		Nymania capensis	20.2675	-28.168	5.5m. W.N.W. of Langklip Stn.
ACKDAT	1500	1947-05-05		Nymania capensis	24.5956	-32.9861	5.5m. W.S.W. of Jansenville
ACKDAT	1500	1965-11-05		Nymania capensis	25.36	-33.2136	5.8m. S. of Paddafontein
ACKDAT	1500	1965-11-06		Nymania capensis	24.7181	-32.8636	6 m N.N.E. of Jansenville
ACKDAT	1500	1951-08-31		Nymania capensis	24.7181	-32.8636	6 m N.N.E. of Jansenville
ACKDAT	1500	1951-09-01		Nymania capensis	24.9408	-33.2316	6 m S.S.E. of Greystones PO
ACKDAT	1500	1955-06-20		Nymania capensis	22.4569	-33.5361	6 m S.W. by W. of De Rust
ACKDAT	1500	1961-02-12		Nymania capensis	22.8061	-29.4044	6.2m. S. by W. of Niekerk's Hope
ACKDAT	1500	1959-10-09		Nymania capensis	21.36	-33.5044	6.5m. E. of Ladismith
ACKDAT	1500	1958-11-12		Nymania capensis	23.8547	-33.1272	6m. S.W. of Miller P.O.
ACKDAT	1500	1966-06-18		Nymania capensis	22.2311	-33.668	7.2m. S.S.E. of Oudtshoorn
ACKDAT	1500	1963-05-26		Nymania capensis	24.8978	-33.0272	7.4m. W.N.W of Waterford
ACKDAT	1500	1952-05-22		Nymania capensis	20.3161	-28.5272	7.5 m S. by E. of Riemvasmaak
ACKDAT	1500	1949-10-27		Nymania capensis	19.2344	-28.6452	7.5m. N. by W. of Velloor Dr.
ACKDAT	1500	1959-03-17		Nymania capensis	22.6611	-33.5044	8.5m. E. of De Rust
ACKDAT	1500	1966-05-21		Nymania capensis	22.5161	-33.6408	8.5m. S.E. of Dysselsdorp
ACKDAT	1500	1955-04-27		Nymania capensis	18.6514	-27.0319	9.5m. S. by E. of Narubis
ACKDAT	1500	1959-05-20		Nymania capensis	21.8386	-33.5272	9.7m. E. of Calitzdorp
ACKDAT	1500	1949-04-20		Nymania capensis	22.6133	-29.6361	9m. W.N.W. of Prieska
ACKDAT	1500	1952-05-18		Nymania capensis	20.3417	-28.5816	Augrabies Falls
ACKDAT	1500	1937-03-13		Nymania capensis	22.4489	-29.1772	Bloubosput
ACKDAT	1500	1953-04-30		Nymania capensis	25.4414	-32.6452	Brentford: V.B.V.
ACKDAT	1500	1937-11-09		Nymania capensis	22.6019	-29.5588	Buisvlei
ACKDAT	1500	1947-05-02		Nymania capensis	25.4461	-33.6452	c.10m. N.by E. of Uitenhage
ACKDAT	1500	1959-05-20		Nymania capensis	21.8817	-33.4952	Coetzee's Poort
ACKDAT	1500	1959-05-18		Nymania capensis	22.5322	-33.4861	De Rust hills
ACKDAT	1500	1949-10-16		Nymania capensis	18.2747	-26.6636	Ditsem
ACKDAT	1500	1963-05-23		Nymania capensis	24.7149	-33.08	Driekopsvlei W.
ACKDAT	1500	1964-06-24		Nymania capensis	22.5483	-33.7952	Ezeljachtpoort
ACKDAT	1500	1977-09-23		Nymania capensis	21.7686	-33.6588	Gamka Hot Spring, Calitzdorp
ACKDAT	1500	1948-07-04		Nymania capensis	21.6509	-33.9052	Gouritz R., N. of Langeberg
ACKDAT	1500	1948-10-08		Nymania capensis	19.3264	-28.85	Hills S. of Onseepkans
ACKDAT	1500	1952-05-18		Nymania capensis	20.6122	-28.8225	Kakamas V. R.
ACKDAT	1500	1963-05-22		Nymania capensis	25.0744	-32.8997	Kalwerkop
ACKDAT	1500	1937-03-12		Nymania capensis	22.6275	-29.3861	Kameelfontein
ACKDAT	1500	1937-11-10		Nymania capensis	22.3569	-29.2952	Koegas
ACKDAT	1500	1963-05-25		Nymania capensis	25.1289	-33.2088	Lake Mentz
ACKDAT	1500	1937-03-11		Nymania capensis	23.1989	-29.3088	Lanyon Vale
ACKDAT	1500	1967-02-08		Nymania capensis	22.2906	-29.1908	Lelyks Stad (Leelykstaat or Lelik Stad) : dolomite hills
ACKDAT	1500	1937-09-22		Nymania capensis	22.2653	-29.1952	Lelyks Stad (Leelykstaat or Lelik Stad) : jasper hills
ACKDAT	1500	1938-06-19		Nymania capensis	22.2906	-29.1908	Lelyks Stad : jasper hills II
ACKDAT	1500	1955-06-20		Nymania capensis	22.5589	-33.4136	Meirings Poort
ACKDAT	1500	1948-05-06		Nymania capensis	22.5536	-33.4408	Meiringspoort
ACKDAT	1500	1951-09-02		Nymania capensis	24.5214	-33.25	N. end of Waaipoort
ACKDAT	1500	1959-03-16		Nymania capensis	21.645	-33.6408	N. foot of Rooiberg Pass
ACKDAT	1500	1948-07-06		Nymania capensis	24.8922	-33.3361	Near Kleinpoort Stn., to E.S.E.
ACKDAT	1500	1959-08-02		Nymania capensis	22.1933	-33.7772	Near Mount Hope, to N.W.
ACKDAT	1500	1956-03-18		Nymania capensis	20.005	-28.1136	Near Nakop Stn. to S.E.
ACKDAT	1500	1947-04-28		Nymania capensis	24.4353	-33.6452	Nr. Combrink: Spekboomv. scrub
ACKDAT	1500	1937-11-10		Nymania capensis	22.6478	-29.5588	Orange View
ACKDAT	1500	1949-05-03		Nymania capensis	22.4797	-28.718	Padkloof
ACKDAT	1500	1947-05-04		Nymania capensis	24.3922	-33.2272	Pienaarspoort
ACKDAT	1500	1937-11-07		Nymania capensis	22.7575	-29.6361	Prieska Outspan
ACKDAT	1500	1937-03-10		Nymania capensis	23.5764	-29.068	Read's Drift : dolomite
ACKDAT	1500	1952-05-21		Nymania capensis	20.2906	-28.4544	Riemvasmaak
ACKDAT	1500	1959-03-16		Nymania capensis	21.6397	-33.6772	Rooiberg Pass
ACKDAT	1500	1959-05-19		Nymania capensis	22.3494	-33.4088	Rust en Vrede
ACKDAT	1500	1951-09-01		Nymania capensis	24.8439	-33.2452	Salt Pans Nek
ACKDAT	1500	1966-05-20		Nymania capensis	22.2525	-33.4408	Schoemanskloof
ACKDAT	1500	1957-06-13		Nymania capensis	21.4247	-33.4636	Seven Weeks Poort, S. end
ACKDAT	1500	1937-08-27		Nymania capensis	22.8467	-29.6225	Spitskop, Prieska
ACKDAT	1500	1953-05-05		Nymania capensis	24.3761	-33.3136	Steytlerville
ACKDAT	1500	1953-05-03		Nymania capensis	25.6236	-33.4861	The Lookout, Sunland
ACKDAT	1500	1963-05-22		Nymania capensis	25.1061	-32.6272	Turksvye R.
ACKDAT	1500	1952-05-15		Nymania capensis	20.6515	-28.8315	Veld reserve near Kakamas: Bergkamp
ACKDAT	1500	1954-04-23		Nymania capensis	24.9361	-32.7725	Wellfound
ACKDAT	1500	1945-10-29		Nymania capensis	25.2794	-33.0452	Winterfontein
ACKDAT	1500	1963-05-21		Nymania capensis	25.2181	-32.818	Withek
ACKDAT	1500	1937-03-30		Nymania capensis	22.4897	-28.5225	Witsand
ACKDAT	1500	1959-05-22		Nymania capensis	21.9461	-33.768	Zeebras Kop area
