# Supplementary material for: Catchments catch all in South African coastal lowlands: topography and palaeoclimate restricted gene flow in Nymania capensis (Meliaceae)—a multilocus phylogeographic and distribution modelling approach
Source: PeerJ. 2017 Jan 31;5:e2965. doi: 10.7717/peerj.2965 (PMC5289106; doi:10.7717/peerj.2965)
Supplement: Supplemental Information 2 — See the Readme for file descriptions. This zip file includes all DNA alignments. [file peerj-05-2965-s002.zip › SupplementalInformationFiles/SDM.Data/MIROC/bio01.annual.mean.t.asc]

NCOLS 240 
NROWS 84 
XLLCORNER 20 
YLLCORNER -35 
CELLSIZE 0.0416666666666667 
NODATA_value -2147483647 
130 130 130 130 130 131 134 135 132 131 130 131 134 134 133 131 129 129 126 126 128 129 130 129 129 131 131 133 131 131 130 129 129 131 130 131 130 130 129 127 128 127 127 126 124 125 125 124 124 122 120 119 118 117 117 116 114 111 109 108 107 105 105 112 112 114 113 112 108 103 103 103 107 108 111 113 114 114 112 112 111 111 112 110 109 109 109 107 108 107 104 104 105 106 102 101 101 96 98 99 99 100 99 98 98 100 101 101 100 101 102 102 101 102 106 110 111 111 113 115 117 118 119 118 118 119 118 118 122 123 125 125 124 125 124 120 113 118 119 116 115 112 112 112 114 109 85 87 87 85 86 85 83 89 93 109 110 111 99 103 103 103 107 109 112 108 107 109 102 100 102 115 116 108 113 121 126 126 121 112 109 115 123 130 131 115 116 119 123 133 135 129 121 114 119 135 134 124 130 132 115 116 132 141 142 142 142 144 145 145 141 140 136 135 131 136 136 133 135 141 146 150 151 145 154 163 168 161 159 165 168 168 170 172 176 179 -2147483647 -2147483647 -2147483647 -2147483647
128 126 126 126 127 129 132 133 131 129 128 129 132 133 132 131 130 129 128 123 124 125 124 126 128 129 130 131 131 129 127 127 128 128 128 128 128 130 130 128 127 126 125 122 124 125 125 124 123 121 118 116 116 114 115 114 114 112 110 109 107 106 105 110 111 113 112 111 107 103 105 103 104 107 110 112 113 112 111 111 110 109 110 109 110 112 105 102 102 105 102 104 104 103 101 97 94 95 95 95 97 99 97 94 96 99 98 98 94 95 99 101 99 98 106 109 110 112 112 113 116 118 119 120 122 122 121 121 122 122 123 126 126 125 121 119 118 116 116 114 113 111 114 114 113 105 86 84 81 80 82 82 80 86 93 110 112 113 108 101 100 102 104 104 105 114 121 120 118 107 111 115 118 110 109 119 124 123 120 113 108 108 122 131 129 106 117 120 127 124 135 136 135 131 114 138 145 140 143 140 134 121 133 138 139 140 138 142 144 144 144 143 140 136 134 138 140 137 138 138 146 159 162 165 156 156 168 173 166 168 171 171 173 177 182 -2147483647 -2147483647 -2147483647 -2147483647 -2147483647
126 123 119 122 126 129 131 131 127 127 125 126 128 130 133 133 132 130 128 128 126 124 123 124 127 129 129 129 130 125 124 124 126 126 127 126 127 129 129 129 128 126 124 124 125 125 124 123 121 121 117 114 112 111 112 111 112 110 109 108 107 106 105 110 110 113 113 113 112 107 108 107 105 109 110 111 110 107 109 113 110 112 114 112 112 115 108 104 104 107 107 109 109 106 101 96 93 94 91 90 95 97 92 90 95 97 93 94 84 91 96 98 95 92 104 103 107 105 106 112 114 116 117 119 122 123 124 124 122 121 125 126 125 124 123 121 117 116 118 116 113 111 115 114 108 101 81 81 85 84 80 76 89 105 110 113 115 116 111 105 91 93 95 100 104 120 125 126 123 111 117 121 118 100 105 110 118 118 124 125 113 107 114 124 129 110 131 132 135 129 130 130 145 142 133 140 144 145 145 143 141 142 141 137 136 137 135 141 143 141 142 144 141 142 140 138 141 142 141 146 148 156 162 163 168 170 168 171 169 169 173 174 177 182 -2147483647 -2147483647 -2147483647 -2147483647 -2147483647 -2147483647
124 118 114 118 120 125 128 131 127 124 125 125 126 128 130 130 130 130 129 128 127 128 127 126 126 126 127 127 128 128 126 125 124 124 125 125 126 128 128 126 127 128 126 126 126 124 121 121 121 119 118 115 113 109 109 109 111 109 108 107 105 104 106 108 111 114 114 115 115 114 110 110 109 109 111 110 107 104 96 113 112 114 115 117 118 117 113 102 101 105 107 111 109 107 103 97 90 90 85 88 92 94 88 92 94 93 91 89 79 86 89 95 96 99 103 101 94 87 89 109 112 112 115 116 118 122 124 124 121 111 125 126 124 122 123 122 121 120 119 116 114 112 116 104 86 79 94 103 107 105 94 96 101 111 108 113 117 117 108 99 97 79 79 94 110 120 123 126 124 121 110 106 129 126 110 117 130 132 133 126 105 104 111 129 129 117 123 137 141 143 139 136 139 145 143 143 144 143 143 144 142 142 139 135 134 135 139 142 140 138 141 145 146 142 138 137 142 144 142 143 150 157 164 164 169 168 171 167 171 174 175 176 182 -2147483647 -2147483647 -2147483647 -2147483647 -2147483647 -2147483647 -2147483647
119 116 109 115 119 124 128 130 130 128 125 124 124 124 126 128 128 130 127 127 127 127 127 127 125 124 123 125 125 126 124 123 123 123 124 125 126 127 126 124 126 127 126 125 124 122 121 119 118 117 117 114 110 107 107 106 108 108 107 106 104 106 109 111 113 115 116 116 117 116 113 113 112 113 109 107 105 99 107 115 117 118 117 119 119 117 114 108 106 107 109 112 109 106 101 96 89 86 79 86 88 90 84 78 84 88 81 79 78 89 85 87 93 96 97 88 73 87 95 107 108 105 103 112 115 118 124 125 121 117 127 127 125 123 123 121 121 119 118 114 113 113 116 107 85 97 99 105 109 104 99 109 113 114 113 111 116 118 112 97 104 112 103 100 94 101 115 118 129 124 109 129 135 136 133 128 131 133 134 123 104 115 113 130 126 115 131 139 141 145 143 144 139 143 145 144 143 144 141 142 139 139 139 136 132 132 137 140 135 137 139 146 147 145 138 141 142 144 149 147 146 150 158 162 169 173 173 175 175 176 177 181 -2147483647 -2147483647 -2147483647 -2147483647 -2147483647 -2147483647 -2147483647 -2147483647
115 115 111 114 123 126 125 128 128 126 125 123 120 123 126 126 126 128 129 128 126 124 123 124 124 124 123 122 123 124 122 120 119 122 123 124 126 126 124 123 125 124 123 123 124 122 119 117 116 115 113 112 110 110 111 109 106 105 104 103 101 102 102 109 115 116 117 117 119 117 113 115 114 116 112 110 109 110 112 114 116 118 119 120 120 118 115 112 108 108 113 112 110 106 102 99 92 91 85 82 84 87 84 80 87 88 80 83 77 81 78 78 88 86 84 87 86 85 97 105 101 94 106 115 120 122 123 125 125 126 127 127 125 123 122 120 119 117 114 114 113 116 116 114 95 100 107 110 110 100 104 107 111 116 116 108 111 116 117 115 112 116 106 92 104 111 124 128 128 113 118 131 137 138 131 127 129 133 130 109 114 127 126 130 132 130 141 142 140 143 145 145 143 140 142 145 143 144 143 143 142 138 134 136 133 135 136 137 134 134 136 141 143 151 145 142 144 145 151 155 150 155 158 164 170 169 175 175 176 179 -2147483647 -2147483647 -2147483647 -2147483647 -2147483647 -2147483647 -2147483647 -2147483647 -2147483647 -2147483647
107 110 114 121 124 123 126 127 127 124 120 119 120 122 125 124 124 125 127 128 127 125 122 121 121 122 122 121 122 122 120 118 118 121 122 124 125 125 123 123 125 123 121 123 123 121 119 119 118 115 113 114 114 113 111 109 105 101 101 101 103 103 107 109 114 115 116 118 119 119 119 118 118 113 110 111 111 107 109 111 113 116 116 119 121 120 119 117 112 114 115 111 110 106 104 101 96 94 89 86 90 94 91 86 94 91 87 94 81 87 97 91 85 82 80 83 93 95 100 102 95 102 109 112 121 124 125 127 126 126 127 127 122 122 121 118 116 115 113 114 114 115 117 117 107 99 104 110 106 105 103 88 103 111 118 107 96 118 122 120 117 120 114 104 106 105 112 117 131 133 134 122 130 135 124 121 127 134 134 111 112 128 131 134 132 139 141 142 142 140 142 145 145 145 144 146 144 146 142 140 143 140 136 138 137 137 137 135 133 135 139 143 150 153 149 144 144 150 150 153 163 161 165 168 172 174 175 177 181 -2147483647 -2147483647 -2147483647 -2147483647 -2147483647 -2147483647 -2147483647 -2147483647 -2147483647 -2147483647 -2147483647
104 111 114 114 112 122 126 124 127 125 121 117 120 123 123 122 119 121 124 125 124 125 124 121 120 119 120 120 120 119 119 120 120 120 122 123 124 124 122 123 123 123 121 122 119 121 120 120 119 118 116 116 115 113 112 109 104 98 97 99 104 107 108 99 106 114 114 115 116 120 119 119 118 113 111 112 110 109 109 107 112 115 116 119 121 122 121 115 111 116 116 114 110 101 99 99 97 92 83 86 94 100 97 90 91 97 92 98 93 99 103 94 91 89 90 93 84 92 95 102 100 105 112 115 120 124 126 127 128 128 126 125 120 117 119 115 109 111 110 111 113 116 118 118 116 113 98 106 108 104 100 85 105 110 118 116 108 118 124 118 113 119 119 121 112 119 125 123 136 139 137 140 131 134 118 128 131 130 134 123 117 129 132 133 134 138 138 141 143 144 144 145 143 140 141 145 146 145 146 144 144 140 141 141 138 139 138 137 137 138 140 144 144 150 154 151 146 149 157 159 162 165 166 171 172 174 177 181 -2147483647 -2147483647 -2147483647 -2147483647 -2147483647 -2147483647 -2147483647 -2147483647 -2147483647 -2147483647 -2147483647 -2147483647
104 105 109 111 112 120 124 120 123 125 120 114 118 122 120 119 119 120 121 123 122 125 124 124 123 122 120 119 117 118 116 118 117 117 121 121 122 123 122 119 120 120 120 120 119 120 118 118 116 117 115 115 113 112 111 109 105 101 101 104 106 108 106 96 107 114 112 103 105 116 123 119 117 117 116 118 110 113 115 115 110 116 119 120 118 120 121 115 112 115 116 112 109 103 102 95 92 93 88 97 100 102 99 95 95 99 102 106 104 106 105 99 93 94 101 103 96 82 97 107 111 113 114 117 121 123 124 123 126 129 128 127 123 116 116 111 103 105 110 111 113 117 119 119 117 116 114 116 108 100 100 95 100 109 119 121 122 123 123 116 114 121 130 125 121 122 127 120 126 136 138 132 141 142 130 123 128 133 136 129 118 118 125 126 129 135 135 136 139 142 142 140 136 136 142 144 144 142 144 145 144 146 144 145 140 141 137 137 140 141 141 145 149 149 152 153 159 160 158 161 163 167 169 172 173 177 182 -2147483647 -2147483647 -2147483647 -2147483647 -2147483647 -2147483647 -2147483647 -2147483647 -2147483647 -2147483647 -2147483647 -2147483647 -2147483647
102 106 109 116 120 122 122 118 120 123 121 115 116 120 118 116 117 119 120 122 121 123 123 123 123 122 121 120 119 118 116 116 113 116 119 121 121 122 121 118 117 115 117 117 119 119 117 115 115 116 115 111 109 111 112 111 109 104 100 103 106 109 112 113 113 115 107 111 110 111 122 124 119 121 120 114 114 117 117 117 119 118 121 123 122 121 122 120 118 115 116 108 107 106 104 97 97 97 90 98 102 105 106 108 109 107 105 105 108 109 101 93 91 103 106 105 100 85 86 105 110 115 117 118 120 123 124 125 127 129 130 130 129 121 119 115 111 109 111 111 114 117 119 120 119 118 116 118 106 97 106 102 112 115 117 119 122 124 126 125 128 129 132 129 133 129 128 122 123 120 131 129 139 143 143 135 135 141 128 123 122 126 128 130 136 135 138 134 138 140 141 136 136 141 144 144 142 141 143 141 140 142 147 147 144 139 137 136 137 138 141 141 146 146 147 152 157 162 164 163 167 169 170 172 175 182 -2147483647 -2147483647 -2147483647 -2147483647 -2147483647 -2147483647 -2147483647 -2147483647 -2147483647 -2147483647 -2147483647 -2147483647 -2147483647 -2147483647
109 110 109 118 118 115 111 115 118 121 121 117 116 118 115 111 115 115 117 118 119 121 121 121 121 120 121 119 115 115 117 117 115 115 116 118 119 119 120 118 114 113 113 115 117 115 115 113 113 114 114 112 110 111 110 110 106 108 105 106 105 107 110 112 113 115 111 109 114 117 125 127 125 123 117 108 116 120 120 121 122 119 122 124 125 121 122 114 114 115 115 109 110 108 106 103 103 100 89 96 101 102 105 106 111 114 117 120 116 107 105 111 103 103 108 106 98 87 89 104 110 113 113 115 119 121 124 126 125 127 127 129 131 129 121 110 112 113 113 115 114 114 119 121 121 117 119 115 112 96 107 102 115 115 118 121 121 121 123 119 124 125 132 134 133 128 122 121 128 124 126 134 132 137 141 144 143 143 133 133 125 127 128 130 136 139 139 138 136 136 138 132 138 144 144 142 140 141 140 138 139 141 146 150 149 142 142 139 140 140 143 147 148 148 153 150 152 156 161 167 168 170 171 172 176 -2147483647 -2147483647 -2147483647 -2147483647 -2147483647 -2147483647 -2147483647 -2147483647 -2147483647 -2147483647 -2147483647 -2147483647 -2147483647 -2147483647 -2147483647
109 113 114 116 116 114 104 111 117 118 119 111 111 109 112 105 110 113 114 116 117 119 119 119 117 117 118 119 116 117 117 115 112 112 110 113 116 116 116 117 114 111 111 114 115 112 113 111 112 113 109 110 110 110 110 109 107 108 104 101 101 105 108 106 108 110 112 115 118 119 123 128 129 119 118 121 119 123 123 125 126 125 126 125 122 121 121 114 108 116 115 115 114 111 108 104 103 99 94 92 94 96 99 105 109 112 109 120 116 101 105 119 116 104 107 107 93 92 85 102 109 109 113 117 116 117 118 121 124 125 127 129 131 128 120 120 119 112 113 116 117 118 115 121 120 113 119 108 113 110 107 110 111 109 116 120 121 121 123 118 123 122 122 132 131 132 130 129 127 131 125 135 138 139 143 145 145 145 140 134 129 134 135 134 136 137 137 139 137 137 135 133 140 141 142 140 138 139 137 137 139 143 147 150 151 150 151 143 142 144 144 150 154 151 155 156 155 158 162 167 167 170 171 172 176 -2147483647 -2147483647 -2147483647 -2147483647 -2147483647 -2147483647 -2147483647 -2147483647 -2147483647 -2147483647 -2147483647 -2147483647 -2147483647 -2147483647 -2147483647
120 104 106 109 115 114 106 105 111 116 116 106 108 100 111 112 102 107 108 108 115 117 116 116 114 113 112 116 118 117 116 112 111 110 107 108 111 113 111 111 109 111 110 110 113 112 108 107 111 112 106 108 109 109 109 106 104 103 105 100 98 104 102 95 100 105 107 111 115 116 121 127 130 128 125 123 122 122 127 126 127 127 126 124 121 113 117 112 104 108 109 112 112 108 96 89 99 99 95 93 93 97 101 105 105 106 112 120 110 99 109 121 119 102 102 111 102 102 78 92 105 109 112 115 114 111 112 117 122 124 119 125 132 130 124 123 117 113 115 118 119 121 122 124 123 123 119 116 117 110 111 106 100 110 116 116 117 116 118 124 126 128 128 132 130 134 135 126 130 133 130 133 136 139 141 144 145 145 141 128 125 132 138 140 142 142 138 139 140 138 133 131 136 139 140 136 133 135 135 136 137 140 141 142 142 147 155 150 144 145 147 152 155 152 153 156 160 162 164 167 170 173 176 177 -2147483647 -2147483647 -2147483647 -2147483647 -2147483647 -2147483647 -2147483647 -2147483647 -2147483647 -2147483647 -2147483647 -2147483647 -2147483647 -2147483647 -2147483647 -2147483647
147 112 114 116 113 101 100 107 115 115 113 99 104 98 99 107 106 98 97 94 105 115 116 113 110 106 110 113 116 115 114 110 109 107 107 106 108 108 107 106 107 109 110 112 113 113 110 111 112 114 109 105 106 108 106 104 96 93 99 99 93 93 92 88 95 108 108 113 117 122 125 127 129 128 126 118 119 120 128 128 129 129 126 123 115 106 108 113 103 96 100 108 108 102 86 87 92 90 92 92 100 108 107 104 116 112 111 121 122 114 117 123 124 117 105 115 111 107 85 84 100 106 104 107 108 108 110 114 120 125 122 129 131 132 129 124 118 113 112 119 123 123 121 123 126 126 122 121 116 106 104 106 99 106 114 112 107 104 116 121 121 127 130 132 130 131 132 134 134 134 133 123 125 135 138 139 145 145 141 129 122 133 136 136 139 140 143 142 137 134 132 133 136 134 135 134 133 131 133 136 137 138 138 138 141 149 153 155 151 148 152 150 154 156 154 157 161 163 166 173 174 179 -2147483647 -2147483647 -2147483647 -2147483647 -2147483647 -2147483647 -2147483647 -2147483647 -2147483647 -2147483647 -2147483647 -2147483647 -2147483647 -2147483647 -2147483647 -2147483647 -2147483647 -2147483647
150 131 114 119 116 106 97 111 113 109 109 105 96 98 92 101 105 101 99 93 103 113 113 113 110 108 109 112 114 112 111 107 105 102 103 105 104 104 105 99 95 104 107 109 110 110 110 111 115 119 107 107 105 105 108 104 89 92 96 97 92 88 85 91 94 124 115 111 115 118 122 125 128 125 124 123 123 126 126 129 130 129 127 124 119 113 113 119 114 99 88 100 105 99 85 87 92 85 75 108 116 113 117 113 119 117 112 125 131 129 125 127 127 122 121 116 107 97 87 90 100 101 97 99 101 105 111 117 121 124 120 127 129 131 131 125 117 114 117 120 125 124 118 120 126 123 121 116 116 114 107 105 95 109 113 109 94 106 110 115 119 123 126 130 130 123 121 129 133 137 138 135 128 126 126 128 137 147 142 137 136 133 129 129 136 138 142 133 133 132 132 136 138 138 137 135 135 132 134 136 137 138 137 140 143 143 146 155 159 158 158 151 153 156 158 160 162 164 169 171 178 -2147483647 -2147483647 -2147483647 -2147483647 -2147483647 -2147483647 -2147483647 -2147483647 -2147483647 -2147483647 -2147483647 -2147483647 -2147483647 -2147483647 -2147483647 -2147483647 -2147483647 -2147483647 -2147483647
152 146 123 128 130 118 104 104 109 113 106 102 95 90 93 91 99 100 93 89 102 108 109 112 111 110 108 110 106 109 105 104 103 101 100 100 101 104 105 96 101 102 99 109 108 108 109 116 123 118 109 108 117 124 109 111 93 92 93 97 94 91 85 99 121 133 129 120 121 126 129 131 131 128 125 126 126 128 129 129 130 130 129 127 122 116 118 120 117 109 93 98 104 101 93 84 84 82 85 107 124 131 133 133 126 122 132 138 134 138 133 130 122 121 112 108 102 91 76 89 95 92 91 92 92 99 109 113 118 118 118 124 125 129 131 129 125 120 125 121 127 128 123 126 128 122 117 110 104 101 107 102 99 93 106 107 104 106 109 112 118 121 124 126 126 114 119 125 126 132 138 139 140 135 138 136 136 146 142 147 145 142 133 133 130 129 139 143 137 134 131 136 137 136 138 136 136 135 135 136 137 137 138 140 141 145 149 149 150 156 159 158 154 156 159 164 165 168 169 174 -2147483647 -2147483647 -2147483647 -2147483647 -2147483647 -2147483647 -2147483647 -2147483647 -2147483647 -2147483647 -2147483647 -2147483647 -2147483647 -2147483647 -2147483647 -2147483647 -2147483647 -2147483647 -2147483647 -2147483647
155 153 143 144 114 116 102 97 106 111 109 102 93 86 87 90 98 102 101 98 101 99 104 108 110 108 106 107 103 107 105 101 100 99 99 100 97 102 108 105 97 96 100 117 124 126 120 116 119 125 123 123 133 133 136 135 106 95 98 98 97 100 107 108 127 136 136 133 133 130 126 129 117 131 115 124 126 127 130 130 131 131 131 130 127 124 125 126 124 120 108 97 98 95 94 74 77 102 114 121 125 131 130 140 135 133 137 141 142 141 128 125 119 113 111 103 90 81 77 89 88 90 80 85 92 101 107 109 114 113 112 117 117 122 129 132 132 125 129 131 130 130 129 129 127 120 110 104 95 106 108 99 94 90 100 99 91 97 97 106 115 118 123 126 125 111 111 119 122 133 136 137 128 129 138 141 141 140 143 149 149 149 144 145 137 141 142 145 136 132 130 133 135 136 137 139 137 134 135 135 136 139 141 143 144 144 149 152 155 155 154 161 160 158 162 164 166 168 172 178 -2147483647 -2147483647 -2147483647 -2147483647 -2147483647 -2147483647 -2147483647 -2147483647 -2147483647 -2147483647 -2147483647 -2147483647 -2147483647 -2147483647 -2147483647 -2147483647 -2147483647 -2147483647 -2147483647 -2147483647
158 157 157 147 119 107 97 97 107 108 104 104 100 92 90 96 102 97 97 100 101 102 107 108 107 105 103 103 101 103 105 103 102 95 95 96 99 112 121 119 94 99 107 112 123 129 125 121 116 122 130 137 137 140 140 139 120 96 101 89 92 117 123 122 139 139 137 137 134 131 132 133 131 134 132 131 130 129 130 129 128 130 131 131 130 128 127 128 122 119 121 113 90 92 104 115 113 106 105 120 126 127 121 138 142 135 129 133 140 137 132 125 118 112 109 101 91 73 72 77 81 81 74 83 89 100 103 98 104 107 104 109 110 118 124 132 134 131 129 133 131 130 128 121 119 112 106 98 93 97 102 90 85 85 96 89 94 89 99 109 117 120 116 119 121 109 112 110 119 128 129 128 117 121 132 126 129 137 141 149 152 140 151 147 138 143 148 144 137 133 130 134 138 139 139 139 138 137 139 138 140 141 141 143 148 151 150 149 152 156 158 158 159 161 162 166 167 171 176 -2147483647 -2147483647 -2147483647 -2147483647 -2147483647 -2147483647 -2147483647 -2147483647 -2147483647 -2147483647 -2147483647 -2147483647 -2147483647 -2147483647 -2147483647 -2147483647 -2147483647 -2147483647 -2147483647 -2147483647 -2147483647
161 159 158 146 120 115 87 97 106 102 98 97 94 91 90 90 96 93 90 90 100 104 104 106 105 100 97 95 94 99 101 101 102 102 100 96 98 103 121 125 123 124 130 122 110 117 128 127 116 130 135 140 142 142 142 142 140 135 129 103 108 133 128 141 142 140 139 137 131 129 133 134 135 135 134 133 133 129 129 119 125 130 132 133 132 129 130 129 130 125 120 101 95 100 116 121 133 133 124 121 130 136 129 136 143 143 132 128 137 141 130 116 110 108 105 112 116 104 97 91 89 79 78 82 90 91 99 91 95 97 98 90 105 111 113 123 132 135 134 133 124 117 117 109 111 109 97 89 86 94 99 94 82 81 82 80 84 84 90 109 113 109 108 106 115 106 104 111 119 117 113 118 118 122 121 121 131 139 137 138 145 136 146 152 151 143 149 142 141 137 134 135 136 137 139 142 140 140 142 141 141 144 144 144 144 149 154 153 154 155 160 159 161 163 164 165 168 172 -2147483647 -2147483647 -2147483647 -2147483647 -2147483647 -2147483647 -2147483647 -2147483647 -2147483647 -2147483647 -2147483647 -2147483647 -2147483647 -2147483647 -2147483647 -2147483647 -2147483647 -2147483647 -2147483647 -2147483647 -2147483647 -2147483647
162 161 159 155 137 111 101 109 96 99 84 87 89 92 94 95 93 86 85 89 97 101 101 105 102 93 89 86 89 94 95 96 99 100 95 90 93 104 122 129 132 136 138 138 134 135 124 135 133 131 136 143 144 144 144 144 142 136 123 129 135 145 146 145 143 141 140 137 131 129 129 130 132 135 135 135 134 131 130 118 123 129 128 134 134 133 132 131 131 128 122 109 106 98 126 133 138 139 123 116 114 135 141 143 143 144 145 144 144 145 141 127 128 120 116 121 113 110 120 124 111 100 104 90 83 88 91 83 84 92 96 103 100 101 105 118 131 136 135 132 129 114 105 95 99 100 97 100 88 85 88 95 89 82 72 77 81 80 83 105 106 94 99 103 109 107 100 105 105 100 103 118 121 122 131 133 138 131 125 122 137 134 144 145 149 147 149 150 147 140 141 137 138 140 142 144 141 140 142 144 143 142 146 148 150 147 149 156 156 158 161 160 163 164 165 166 168 172 -2147483647 -2147483647 -2147483647 -2147483647 -2147483647 -2147483647 -2147483647 -2147483647 -2147483647 -2147483647 -2147483647 -2147483647 -2147483647 -2147483647 -2147483647 -2147483647 -2147483647 -2147483647 -2147483647 -2147483647 -2147483647 -2147483647
161 161 160 158 155 141 133 139 108 100 89 82 86 87 85 86 90 85 83 85 95 94 94 101 102 94 87 86 89 91 88 91 95 96 98 115 111 124 125 131 134 136 139 139 137 139 138 141 142 142 143 144 144 145 145 144 144 145 143 140 143 147 147 145 143 142 141 140 139 137 135 136 137 136 136 135 134 133 133 129 123 126 129 132 135 135 134 134 133 130 127 117 106 103 130 137 140 141 136 127 130 142 140 142 144 145 147 148 148 147 144 141 132 121 121 121 133 126 116 108 107 110 121 106 94 85 87 93 96 102 110 111 107 113 125 127 135 137 129 125 127 118 95 89 98 107 107 97 85 82 84 85 86 65 75 79 79 80 83 99 102 84 93 94 98 105 104 98 99 105 114 114 114 115 126 129 126 127 119 122 133 131 134 140 142 153 147 151 154 149 144 139 137 141 143 143 144 141 141 142 145 149 147 148 152 151 152 156 158 157 162 163 163 164 166 167 168 171 -2147483647 -2147483647 -2147483647 -2147483647 -2147483647 -2147483647 -2147483647 -2147483647 -2147483647 -2147483647 -2147483647 -2147483647 -2147483647 -2147483647 -2147483647 -2147483647 -2147483647 -2147483647 -2147483647 -2147483647 -2147483647 -2147483647
162 161 160 159 158 155 151 143 109 101 98 88 87 77 78 86 88 89 86 86 94 94 97 101 99 99 96 91 85 86 85 96 99 111 121 129 133 133 131 130 136 138 141 141 140 141 142 143 143 143 144 145 145 146 145 143 144 146 146 146 147 147 147 145 143 142 141 141 140 140 139 138 137 136 136 135 135 135 134 134 132 130 133 128 136 136 135 135 134 133 131 119 110 122 135 138 141 142 143 144 145 146 147 146 142 146 148 149 148 147 145 142 124 131 137 133 138 123 116 124 123 110 132 126 98 94 105 110 103 98 112 113 107 104 114 130 135 137 130 131 126 115 99 100 99 113 111 105 96 105 103 92 95 85 85 94 99 82 81 95 94 91 91 95 94 100 103 94 99 104 109 106 109 114 124 120 116 116 113 119 126 128 133 137 143 149 154 157 157 156 146 142 139 140 144 146 143 141 142 144 144 148 153 154 153 154 154 158 159 161 163 163 164 165 166 167 172 -2147483647 -2147483647 -2147483647 -2147483647 -2147483647 -2147483647 -2147483647 -2147483647 -2147483647 -2147483647 -2147483647 -2147483647 -2147483647 -2147483647 -2147483647 -2147483647 -2147483647 -2147483647 -2147483647 -2147483647 -2147483647 -2147483647 -2147483647
160 158 158 160 159 156 154 135 110 100 96 92 86 83 81 85 84 85 86 89 89 93 96 97 98 98 96 94 83 80 85 110 121 125 131 131 134 136 137 137 139 142 142 143 143 142 141 144 144 144 144 145 145 146 145 143 145 146 146 147 147 146 145 144 143 142 141 141 140 140 139 139 138 137 136 136 135 135 135 135 134 135 136 136 136 136 136 135 135 134 134 134 133 133 138 140 142 143 144 145 146 146 146 147 148 149 149 149 149 147 146 145 142 142 142 142 141 138 137 138 130 127 136 133 116 85 97 106 113 99 111 110 111 108 100 123 130 136 136 124 114 103 115 96 105 121 114 102 107 112 107 103 113 115 111 109 105 91 102 90 111 107 95 92 95 94 101 95 96 101 107 103 107 113 120 116 115 121 127 130 131 136 136 135 136 143 144 143 149 154 149 144 144 143 148 149 145 143 142 146 148 147 149 149 151 154 156 159 161 163 163 164 165 166 168 173 -2147483647 -2147483647 -2147483647 -2147483647 -2147483647 -2147483647 -2147483647 -2147483647 -2147483647 -2147483647 -2147483647 -2147483647 -2147483647 -2147483647 -2147483647 -2147483647 -2147483647 -2147483647 -2147483647 -2147483647 -2147483647 -2147483647 -2147483647 -2147483647
158 155 141 156 158 158 155 148 132 103 96 92 86 85 84 83 83 84 83 88 89 94 96 93 95 94 96 98 98 96 112 121 124 128 132 134 136 137 138 139 141 142 142 143 143 143 142 143 145 144 145 146 145 145 145 146 146 147 146 144 145 143 143 142 142 141 141 141 140 140 139 138 138 137 135 136 135 134 135 135 135 135 136 136 137 137 136 136 135 135 135 136 137 138 140 141 142 143 144 144 145 142 135 138 143 144 146 150 149 149 148 148 147 145 144 144 142 138 141 140 138 135 138 138 132 112 98 110 107 116 113 109 112 105 110 114 116 127 137 132 121 110 115 115 126 122 109 98 110 122 117 111 123 126 124 121 118 113 94 107 120 128 108 108 89 80 97 94 93 101 103 101 108 110 112 113 112 119 131 136 137 135 140 141 139 142 148 151 151 153 156 154 150 147 147 152 149 147 144 146 149 148 151 152 154 157 159 161 163 163 164 164 164 168 -2147483647 -2147483647 -2147483647 -2147483647 -2147483647 -2147483647 -2147483647 -2147483647 -2147483647 -2147483647 -2147483647 -2147483647 -2147483647 -2147483647 -2147483647 -2147483647 -2147483647 -2147483647 -2147483647 -2147483647 -2147483647 -2147483647 -2147483647 -2147483647 -2147483647 -2147483647
155 154 138 144 152 156 156 152 136 112 95 91 88 85 84 83 84 85 87 89 92 95 94 93 91 89 92 99 110 119 119 127 125 129 131 133 135 138 139 140 141 142 142 143 143 143 143 143 144 145 144 145 144 145 145 146 146 146 145 144 143 142 141 141 141 141 140 140 140 139 139 139 138 136 136 135 134 135 134 135 135 136 136 137 137 137 137 136 136 136 136 136 137 138 140 140 141 142 143 143 143 142 138 132 133 134 145 151 151 150 150 149 148 147 145 145 145 144 143 142 139 136 140 139 132 107 99 106 107 113 122 118 111 110 119 121 124 132 136 133 125 125 126 132 129 115 107 104 109 120 124 126 130 124 115 110 109 103 111 130 139 133 130 119 95 85 95 92 90 93 95 98 102 105 109 103 108 115 128 135 137 138 141 143 143 146 146 145 145 147 148 155 153 154 156 155 156 150 146 147 152 151 154 156 157 159 161 163 161 162 164 165 169 -2147483647 -2147483647 -2147483647 -2147483647 -2147483647 -2147483647 -2147483647 -2147483647 -2147483647 -2147483647 -2147483647 -2147483647 -2147483647 -2147483647 -2147483647 -2147483647 -2147483647 -2147483647 -2147483647 -2147483647 -2147483647 -2147483647 -2147483647 -2147483647 -2147483647 -2147483647 -2147483647
142 149 135 143 148 153 152 149 141 132 119 116 116 106 95 83 84 85 85 86 89 90 87 88 88 85 85 101 119 126 131 132 132 134 133 133 135 137 138 140 141 142 142 142 144 144 143 144 145 144 144 145 145 145 146 146 145 144 143 142 140 139 139 139 140 140 140 140 140 139 139 138 138 137 136 136 135 135 134 134 135 136 136 137 137 137 137 137 137 137 136 136 136 137 138 139 139 140 141 142 142 142 142 141 140 141 147 150 151 151 151 150 150 148 147 146 146 145 144 142 141 141 142 141 136 128 127 101 103 111 124 118 107 106 111 117 123 128 140 129 131 141 138 134 124 108 104 117 120 123 131 130 128 122 116 118 115 121 129 137 145 139 135 127 120 101 90 94 91 87 94 101 95 98 101 116 130 132 134 137 138 137 140 140 141 142 139 141 141 141 142 142 144 147 149 152 157 152 150 150 152 154 156 157 160 160 161 161 162 162 164 171 -2147483647 -2147483647 -2147483647 -2147483647 -2147483647 -2147483647 -2147483647 -2147483647 -2147483647 -2147483647 -2147483647 -2147483647 -2147483647 -2147483647 -2147483647 -2147483647 -2147483647 -2147483647 -2147483647 -2147483647 -2147483647 -2147483647 -2147483647 -2147483647 -2147483647 -2147483647 -2147483647 -2147483647
135 144 142 134 147 146 147 150 144 144 138 137 131 118 97 83 84 83 82 82 86 86 84 86 88 86 88 102 124 130 133 134 136 137 135 135 135 135 136 137 138 140 142 143 143 144 143 144 144 144 144 145 145 145 144 143 143 143 142 141 140 138 137 138 138 138 139 139 139 139 139 138 138 137 137 136 135 135 134 133 134 135 136 137 137 138 138 138 138 137 136 136 136 136 136 137 138 138 141 142 143 143 144 144 145 145 148 149 150 151 151 151 150 149 148 147 146 145 143 141 140 141 142 143 142 139 135 118 103 113 121 120 112 108 107 118 127 136 140 130 141 144 136 128 127 117 109 113 121 134 137 136 126 127 122 119 124 132 126 140 143 136 129 124 102 106 115 98 88 114 123 123 126 119 115 124 131 134 135 135 135 137 136 138 138 136 138 140 140 143 142 142 145 150 152 150 151 153 154 151 153 155 157 159 159 161 161 162 163 164 170 -2147483647 -2147483647 -2147483647 -2147483647 -2147483647 -2147483647 -2147483647 -2147483647 -2147483647 -2147483647 -2147483647 -2147483647 -2147483647 -2147483647 -2147483647 -2147483647 -2147483647 -2147483647 -2147483647 -2147483647 -2147483647 -2147483647 -2147483647 -2147483647 -2147483647 -2147483647 -2147483647 -2147483647 -2147483647
142 149 146 135 138 146 143 145 149 148 144 134 126 119 109 111 102 83 80 79 80 82 83 86 82 83 91 110 120 129 133 135 136 137 135 136 136 134 134 135 137 138 140 141 143 143 143 144 144 143 144 144 143 143 142 141 140 140 139 140 139 138 137 136 137 137 138 138 138 138 138 138 138 137 137 136 135 134 134 134 135 136 136 137 137 138 138 138 137 136 136 135 134 134 133 134 135 136 140 141 143 143 144 145 145 146 147 148 148 150 151 152 150 149 148 146 145 143 142 141 139 140 141 144 144 142 137 124 102 120 128 116 111 104 103 114 120 134 141 143 145 145 142 136 127 113 124 134 135 131 142 136 136 131 123 119 135 136 128 144 146 136 117 117 126 131 136 115 104 111 133 130 136 125 110 122 129 129 130 130 134 137 141 143 142 139 141 143 145 147 143 142 145 146 146 147 148 149 151 155 157 157 159 160 161 161 162 163 165 169 -2147483647 -2147483647 -2147483647 -2147483647 -2147483647 -2147483647 -2147483647 -2147483647 -2147483647 -2147483647 -2147483647 -2147483647 -2147483647 -2147483647 -2147483647 -2147483647 -2147483647 -2147483647 -2147483647 -2147483647 -2147483647 -2147483647 -2147483647 -2147483647 -2147483647 -2147483647 -2147483647 -2147483647 -2147483647 -2147483647
151 149 146 141 132 140 138 135 146 146 144 140 138 134 128 124 114 93 90 87 94 100 103 102 93 97 99 102 119 131 134 136 137 138 138 138 136 133 132 134 136 137 139 140 141 143 143 144 143 144 143 143 142 141 140 139 137 136 136 136 136 135 134 134 135 135 136 137 137 137 138 138 137 137 137 136 136 135 134 134 134 135 136 137 138 138 138 137 137 136 135 134 133 132 132 131 132 135 139 140 141 142 143 144 145 146 147 148 149 151 153 152 150 148 146 143 142 142 143 141 139 141 143 144 146 144 140 134 123 129 131 121 102 103 105 120 118 126 132 139 143 137 132 134 134 136 136 135 137 141 144 144 137 127 122 121 137 147 145 142 139 141 133 120 139 141 136 135 130 127 138 140 133 120 107 129 130 133 131 134 136 138 140 141 144 145 143 145 146 150 148 148 147 151 150 151 152 153 154 155 157 159 159 160 161 162 163 165 -2147483647 -2147483647 -2147483647 -2147483647 -2147483647 -2147483647 -2147483647 -2147483647 -2147483647 -2147483647 -2147483647 -2147483647 -2147483647 -2147483647 -2147483647 -2147483647 -2147483647 -2147483647 -2147483647 -2147483647 -2147483647 -2147483647 -2147483647 -2147483647 -2147483647 -2147483647 -2147483647 -2147483647 -2147483647 -2147483647 -2147483647 -2147483647
147 146 141 135 128 135 132 135 143 140 142 140 138 129 123 111 101 103 107 102 103 109 113 110 107 109 107 105 121 129 132 135 137 138 136 138 136 135 134 133 134 136 137 138 139 140 142 143 143 143 142 141 140 139 138 138 137 135 134 133 133 132 131 132 133 134 134 135 135 136 136 137 137 137 137 136 135 135 135 135 135 135 136 137 138 138 138 137 135 134 133 132 131 131 131 132 133 135 135 136 137 140 141 143 143 144 146 147 149 151 153 152 150 147 142 140 143 144 143 140 138 140 144 146 148 146 142 128 125 130 133 136 135 137 138 136 122 123 131 145 144 130 132 136 138 139 140 139 134 137 143 145 140 131 128 132 140 146 145 143 138 134 133 137 144 141 136 129 144 128 141 136 133 109 127 136 143 142 143 142 141 140 142 141 143 145 147 147 146 148 152 152 149 150 153 151 153 154 156 157 159 159 159 160 161 162 165 -2147483647 -2147483647 -2147483647 -2147483647 -2147483647 -2147483647 -2147483647 -2147483647 -2147483647 -2147483647 -2147483647 -2147483647 -2147483647 -2147483647 -2147483647 -2147483647 -2147483647 -2147483647 -2147483647 -2147483647 -2147483647 -2147483647 -2147483647 -2147483647 -2147483647 -2147483647 -2147483647 -2147483647 -2147483647 -2147483647 -2147483647 -2147483647 -2147483647
137 137 141 140 128 127 125 126 138 135 139 137 135 132 121 105 109 106 109 103 108 107 115 116 115 113 107 109 110 123 130 132 135 138 138 138 136 136 134 131 132 134 136 137 139 139 140 142 142 141 140 139 138 137 137 135 135 134 132 131 130 128 129 130 131 132 133 133 134 135 136 136 137 137 137 136 136 136 135 136 136 135 135 137 138 138 138 137 135 133 131 131 130 130 131 133 133 132 132 132 134 135 136 138 138 140 142 143 145 149 150 153 151 146 137 136 141 145 145 141 137 139 141 144 147 148 141 129 122 129 130 133 134 138 141 140 143 144 145 146 141 132 131 134 137 140 141 139 140 141 141 142 139 138 138 139 140 147 150 152 141 142 139 144 146 141 140 143 149 145 141 135 133 124 139 144 147 148 143 144 144 146 146 144 144 146 148 149 150 148 148 152 149 151 153 155 156 156 158 158 158 159 159 161 161 164 -2147483647 -2147483647 -2147483647 -2147483647 -2147483647 -2147483647 -2147483647 -2147483647 -2147483647 -2147483647 -2147483647 -2147483647 -2147483647 -2147483647 -2147483647 -2147483647 -2147483647 -2147483647 -2147483647 -2147483647 -2147483647 -2147483647 -2147483647 -2147483647 -2147483647 -2147483647 -2147483647 -2147483647 -2147483647 -2147483647 -2147483647 -2147483647 -2147483647 -2147483647
143 144 140 132 132 127 121 120 127 130 133 131 128 129 117 110 110 110 113 114 113 113 116 119 115 113 114 109 105 121 127 132 135 137 138 139 138 135 133 133 132 133 134 136 137 139 140 142 140 139 138 137 136 134 133 132 131 130 129 127 127 126 127 128 129 130 131 132 133 133 134 135 136 136 137 136 136 136 136 136 136 135 135 137 137 138 137 136 134 133 132 133 133 132 133 134 135 134 132 134 135 136 136 135 132 132 132 135 143 148 150 153 153 148 141 141 143 148 145 140 141 142 141 139 145 147 140 132 125 129 130 130 133 137 142 140 141 144 147 147 144 140 135 137 139 140 141 142 141 145 146 143 134 135 140 140 143 145 151 152 149 148 144 142 146 147 143 149 150 144 137 132 138 143 145 147 149 148 144 144 145 147 148 149 147 147 147 149 151 152 148 152 152 154 156 157 158 158 157 158 158 159 159 161 164 -2147483647 -2147483647 -2147483647 -2147483647 -2147483647 -2147483647 -2147483647 -2147483647 -2147483647 -2147483647 -2147483647 -2147483647 -2147483647 -2147483647 -2147483647 -2147483647 -2147483647 -2147483647 -2147483647 -2147483647 -2147483647 -2147483647 -2147483647 -2147483647 -2147483647 -2147483647 -2147483647 -2147483647 -2147483647 -2147483647 -2147483647 -2147483647 -2147483647 -2147483647 -2147483647
145 142 142 138 134 125 116 111 112 123 125 125 120 121 112 112 115 117 118 117 118 122 122 123 119 117 116 111 111 123 128 131 133 135 137 139 136 135 133 133 132 131 132 134 136 137 139 140 139 139 137 136 135 133 131 129 127 124 124 124 123 123 125 126 127 127 128 129 131 131 132 133 134 135 136 136 136 136 136 136 136 136 136 136 138 138 136 135 134 133 133 134 135 135 135 136 137 134 134 136 138 138 139 137 136 137 136 134 143 147 149 154 152 144 143 145 148 150 147 141 143 145 142 142 149 147 140 140 131 132 131 127 134 138 142 141 138 140 143 147 143 138 135 136 136 137 139 143 145 146 145 146 146 144 146 142 140 144 148 153 150 153 148 144 148 150 145 150 147 144 143 139 140 142 146 148 150 149 144 144 143 144 145 148 149 152 152 150 150 151 153 152 154 154 155 157 157 157 159 159 159 160 160 164 -2147483647 -2147483647 -2147483647 -2147483647 -2147483647 -2147483647 -2147483647 -2147483647 -2147483647 -2147483647 -2147483647 -2147483647 -2147483647 -2147483647 -2147483647 -2147483647 -2147483647 -2147483647 -2147483647 -2147483647 -2147483647 -2147483647 -2147483647 -2147483647 -2147483647 -2147483647 -2147483647 -2147483647 -2147483647 -2147483647 -2147483647 -2147483647 -2147483647 -2147483647 -2147483647 -2147483647
143 136 130 131 133 129 124 119 112 114 118 117 109 113 117 117 119 119 120 118 114 118 122 126 118 115 114 111 109 122 127 131 134 135 137 139 137 134 133 133 132 130 130 132 134 136 138 140 139 138 136 135 134 133 131 128 126 125 122 120 119 120 121 122 124 125 126 127 128 129 130 131 132 133 134 135 136 136 137 137 136 136 136 136 137 138 137 134 132 130 130 133 136 137 137 137 137 136 137 139 140 141 141 141 142 143 141 140 147 147 148 152 151 145 146 140 144 149 141 136 137 147 143 140 149 151 146 141 134 136 134 134 131 134 140 142 135 139 143 147 143 139 132 131 134 134 137 140 141 144 146 147 148 149 149 144 145 145 148 152 155 154 149 145 146 149 151 150 148 144 142 143 146 143 141 143 146 150 148 146 144 143 144 145 147 150 154 153 152 152 153 153 152 155 156 156 156 158 159 159 160 160 163 -2147483647 -2147483647 -2147483647 -2147483647 -2147483647 -2147483647 -2147483647 -2147483647 -2147483647 -2147483647 -2147483647 -2147483647 -2147483647 -2147483647 -2147483647 -2147483647 -2147483647 -2147483647 -2147483647 -2147483647 -2147483647 -2147483647 -2147483647 -2147483647 -2147483647 -2147483647 -2147483647 -2147483647 -2147483647 -2147483647 -2147483647 -2147483647 -2147483647 -2147483647 -2147483647 -2147483647 -2147483647
139 136 128 121 130 129 126 123 120 112 101 106 101 108 112 115 118 122 125 124 121 117 122 126 115 108 107 101 108 115 120 127 132 134 136 139 136 135 134 131 131 130 128 130 131 134 137 139 138 137 135 134 132 130 129 127 124 123 122 119 118 118 118 119 120 121 122 124 125 126 128 129 131 132 133 133 134 135 136 136 137 137 137 137 137 137 135 131 125 122 127 132 136 137 137 138 137 136 137 139 140 141 141 143 145 146 145 148 150 152 153 155 155 152 153 150 146 150 141 142 143 147 142 140 148 146 137 133 131 134 137 137 137 138 141 143 140 137 139 145 143 136 132 133 137 140 136 136 136 138 139 141 142 146 149 146 150 146 142 145 150 155 156 148 146 150 152 147 146 146 148 150 148 142 142 143 144 147 148 148 147 149 147 149 149 151 150 153 154 153 153 153 154 155 155 155 157 158 159 161 163 164 -2147483647 -2147483647 -2147483647 -2147483647 -2147483647 -2147483647 -2147483647 -2147483647 -2147483647 -2147483647 -2147483647 -2147483647 -2147483647 -2147483647 -2147483647 -2147483647 -2147483647 -2147483647 -2147483647 -2147483647 -2147483647 -2147483647 -2147483647 -2147483647 -2147483647 -2147483647 -2147483647 -2147483647 -2147483647 -2147483647 -2147483647 -2147483647 -2147483647 -2147483647 -2147483647 -2147483647 -2147483647 -2147483647
145 143 140 138 135 131 128 126 121 111 105 98 102 107 110 111 113 118 120 127 127 122 126 127 123 119 114 113 121 123 124 128 132 135 137 139 136 135 133 131 132 128 127 130 129 132 134 138 137 135 132 130 128 125 122 120 118 116 116 117 117 117 117 119 120 121 121 121 122 123 125 127 129 130 131 132 132 133 134 135 136 136 137 137 137 136 135 133 130 127 129 133 136 137 138 136 135 134 135 138 140 142 142 142 143 145 147 148 149 151 152 154 156 155 156 157 157 157 156 154 154 155 154 154 153 148 145 142 137 135 137 140 136 140 138 142 143 138 140 145 146 144 139 138 139 142 137 134 135 133 134 137 139 143 148 150 152 152 151 145 148 156 156 148 147 152 154 148 148 148 152 154 151 149 144 143 144 144 144 145 147 148 150 152 153 154 154 154 154 153 152 153 154 154 154 155 157 158 161 163 -2147483647 -2147483647 -2147483647 -2147483647 -2147483647 -2147483647 -2147483647 -2147483647 -2147483647 -2147483647 -2147483647 -2147483647 -2147483647 -2147483647 -2147483647 -2147483647 -2147483647 -2147483647 -2147483647 -2147483647 -2147483647 -2147483647 -2147483647 -2147483647 -2147483647 -2147483647 -2147483647 -2147483647 -2147483647 -2147483647 -2147483647 -2147483647 -2147483647 -2147483647 -2147483647 -2147483647 -2147483647 -2147483647 -2147483647 -2147483647
145 145 143 142 138 132 132 126 116 107 112 109 105 109 113 116 117 121 125 124 131 126 129 126 120 116 111 112 119 123 127 128 129 132 135 138 138 136 135 133 133 131 130 131 131 133 136 138 135 132 128 125 123 121 119 117 115 115 116 117 117 117 118 118 120 122 122 122 122 122 123 125 127 128 129 129 130 131 132 133 134 135 136 137 136 135 133 130 127 128 131 134 136 138 138 136 131 130 132 135 138 140 142 143 143 143 145 146 148 149 150 152 152 153 154 156 156 156 157 156 156 157 158 157 154 152 150 148 144 142 142 142 143 144 144 144 145 144 143 143 145 146 143 142 145 143 143 142 144 143 142 140 139 140 141 143 143 146 153 155 152 153 158 157 152 148 152 156 153 154 155 156 155 151 147 148 148 147 148 146 147 148 149 150 151 152 153 155 154 151 152 153 153 154 155 156 158 161 164 -2147483647 -2147483647 -2147483647 -2147483647 -2147483647 -2147483647 -2147483647 -2147483647 -2147483647 -2147483647 -2147483647 -2147483647 -2147483647 -2147483647 -2147483647 -2147483647 -2147483647 -2147483647 -2147483647 -2147483647 -2147483647 -2147483647 -2147483647 -2147483647 -2147483647 -2147483647 -2147483647 -2147483647 -2147483647 -2147483647 -2147483647 -2147483647 -2147483647 -2147483647 -2147483647 -2147483647 -2147483647 -2147483647 -2147483647 -2147483647 -2147483647
143 143 142 142 140 138 130 123 118 118 113 120 112 116 120 119 122 125 128 132 135 133 127 123 123 118 116 118 121 124 129 130 130 132 133 135 138 138 137 134 135 131 132 132 133 135 137 137 134 130 126 124 121 118 118 118 118 115 117 117 118 118 117 118 119 121 124 124 124 124 124 124 124 125 126 126 126 127 129 131 133 135 135 135 130 125 122 116 110 108 119 124 130 136 137 135 130 130 132 135 138 141 142 143 143 142 143 144 145 147 149 150 151 151 151 153 155 156 156 157 156 157 158 158 156 155 155 154 152 150 149 146 145 144 144 145 145 145 145 143 145 146 147 147 146 147 147 148 149 149 148 149 149 148 144 142 142 145 151 157 154 154 156 159 160 151 145 148 152 154 152 153 154 156 154 152 148 149 153 153 151 151 150 151 154 155 155 154 153 152 153 152 152 154 155 157 161 164 -2147483647 -2147483647 -2147483647 -2147483647 -2147483647 -2147483647 -2147483647 -2147483647 -2147483647 -2147483647 -2147483647 -2147483647 -2147483647 -2147483647 -2147483647 -2147483647 -2147483647 -2147483647 -2147483647 -2147483647 -2147483647 -2147483647 -2147483647 -2147483647 -2147483647 -2147483647 -2147483647 -2147483647 -2147483647 -2147483647 -2147483647 -2147483647 -2147483647 -2147483647 -2147483647 -2147483647 -2147483647 -2147483647 -2147483647 -2147483647 -2147483647 -2147483647
142 138 139 139 139 138 137 134 129 128 126 125 122 125 127 129 130 131 132 130 134 134 129 129 128 126 124 123 124 126 128 129 131 131 132 133 135 138 138 137 134 132 133 134 133 135 137 134 130 128 125 123 119 118 120 120 119 119 117 117 119 118 118 118 119 121 123 124 126 125 125 124 123 123 124 123 122 125 128 130 132 133 134 134 133 133 129 120 115 116 123 128 125 133 128 120 122 126 133 136 138 141 142 144 143 142 140 141 142 144 146 148 149 150 152 153 153 154 155 156 157 158 158 158 157 157 156 155 153 151 149 147 145 143 142 143 144 144 143 142 141 144 144 146 146 146 147 146 146 147 148 148 150 152 152 151 153 154 155 156 152 151 154 156 163 155 147 150 146 146 145 147 151 152 152 157 155 152 150 154 155 153 153 153 154 155 154 155 154 153 153 153 153 155 156 158 162 -2147483647 -2147483647 -2147483647 -2147483647 -2147483647 -2147483647 -2147483647 -2147483647 -2147483647 -2147483647 -2147483647 -2147483647 -2147483647 -2147483647 -2147483647 -2147483647 -2147483647 -2147483647 -2147483647 -2147483647 -2147483647 -2147483647 -2147483647 -2147483647 -2147483647 -2147483647 -2147483647 -2147483647 -2147483647 -2147483647 -2147483647 -2147483647 -2147483647 -2147483647 -2147483647 -2147483647 -2147483647 -2147483647 -2147483647 -2147483647 -2147483647 -2147483647 -2147483647
137 135 133 134 134 134 135 134 133 131 129 127 124 125 127 129 131 132 134 135 136 135 130 132 132 128 124 124 124 123 122 123 126 129 132 134 135 137 139 136 134 132 134 136 136 137 136 133 131 129 127 125 124 123 122 121 123 121 119 118 119 119 118 120 120 121 122 124 126 126 127 126 125 126 126 126 126 127 128 130 130 131 132 127 124 126 134 128 126 126 130 133 136 130 125 128 128 121 123 127 133 139 143 142 142 140 138 135 137 140 142 143 144 146 148 150 150 151 153 155 156 157 157 158 157 155 154 152 152 151 148 144 140 140 139 140 139 139 140 140 141 142 142 140 135 135 136 136 137 139 143 145 148 149 150 151 152 151 154 154 154 153 159 164 164 160 158 158 150 150 147 146 149 149 152 153 155 154 150 152 155 155 154 154 155 155 156 157 155 153 152 153 154 155 156 160 -2147483647 -2147483647 -2147483647 -2147483647 -2147483647 -2147483647 -2147483647 -2147483647 -2147483647 -2147483647 -2147483647 -2147483647 -2147483647 -2147483647 -2147483647 -2147483647 -2147483647 -2147483647 -2147483647 -2147483647 -2147483647 -2147483647 -2147483647 -2147483647 -2147483647 -2147483647 -2147483647 -2147483647 -2147483647 -2147483647 -2147483647 -2147483647 -2147483647 -2147483647 -2147483647 -2147483647 -2147483647 -2147483647 -2147483647 -2147483647 -2147483647 -2147483647 -2147483647 -2147483647
128 112 112 121 124 129 129 129 127 128 127 124 120 119 121 124 128 132 136 138 140 133 132 134 132 128 126 125 123 122 124 125 127 129 131 132 134 136 138 138 135 134 136 137 137 135 133 132 131 130 128 128 127 126 126 125 124 122 122 121 120 120 121 121 122 123 123 124 125 127 128 127 127 127 127 127 127 127 128 127 126 122 126 127 130 131 134 133 135 134 134 136 137 136 138 136 135 133 137 135 123 137 130 128 133 138 136 134 135 136 136 139 142 143 144 145 146 148 150 151 152 153 155 157 156 154 150 148 145 145 143 141 139 138 140 141 143 144 145 145 144 145 143 139 139 132 128 130 132 130 134 136 138 139 142 146 146 147 151 153 156 160 163 165 165 165 165 162 153 153 147 148 151 152 150 149 152 155 152 151 154 154 154 155 157 157 158 159 157 154 153 154 155 158 161 -2147483647 -2147483647 -2147483647 -2147483647 -2147483647 -2147483647 -2147483647 -2147483647 -2147483647 -2147483647 -2147483647 -2147483647 -2147483647 -2147483647 -2147483647 -2147483647 -2147483647 -2147483647 -2147483647 -2147483647 -2147483647 -2147483647 -2147483647 -2147483647 -2147483647 -2147483647 -2147483647 -2147483647 -2147483647 -2147483647 -2147483647 -2147483647 -2147483647 -2147483647 -2147483647 -2147483647 -2147483647 -2147483647 -2147483647 -2147483647 -2147483647 -2147483647 -2147483647 -2147483647 -2147483647
116 119 123 120 114 114 115 116 115 117 114 113 116 121 125 126 128 129 132 134 138 137 136 135 132 129 128 120 114 114 119 121 123 125 125 126 126 131 135 138 135 135 138 136 133 128 128 126 123 121 121 117 114 112 114 117 115 115 117 118 118 119 120 121 122 123 124 125 126 127 128 128 129 129 129 128 127 125 123 116 119 118 117 127 131 131 132 133 133 133 133 135 130 129 126 128 136 136 138 142 143 144 144 141 136 137 131 133 137 135 132 134 136 136 135 136 138 139 142 144 145 144 147 154 152 150 145 140 140 145 143 138 134 129 129 132 136 140 140 141 142 145 145 143 143 135 129 130 131 132 136 138 137 137 138 137 138 137 138 142 150 154 156 157 154 160 162 162 158 152 148 147 150 153 152 149 149 155 154 152 153 154 154 156 156 157 159 160 158 155 156 158 162 -2147483647 -2147483647 -2147483647 -2147483647 -2147483647 -2147483647 -2147483647 -2147483647 -2147483647 -2147483647 -2147483647 -2147483647 -2147483647 -2147483647 -2147483647 -2147483647 -2147483647 -2147483647 -2147483647 -2147483647 -2147483647 -2147483647 -2147483647 -2147483647 -2147483647 -2147483647 -2147483647 -2147483647 -2147483647 -2147483647 -2147483647 -2147483647 -2147483647 -2147483647 -2147483647 -2147483647 -2147483647 -2147483647 -2147483647 -2147483647 -2147483647 -2147483647 -2147483647 -2147483647 -2147483647 -2147483647 -2147483647
122 127 123 123 123 119 117 118 115 110 105 103 105 104 105 105 108 120 126 129 129 132 134 136 133 129 122 115 111 107 108 113 112 112 110 108 108 116 127 136 135 134 133 126 120 123 118 117 114 115 116 117 115 111 107 110 113 115 115 114 116 115 116 117 118 119 120 122 123 125 125 123 126 128 126 123 126 126 126 123 122 122 126 128 127 126 125 128 128 129 131 132 133 134 135 136 137 133 134 136 135 139 141 144 144 142 139 139 134 129 131 134 137 140 139 138 137 132 130 133 134 137 141 148 144 144 139 136 140 144 135 129 128 130 132 131 127 126 129 132 138 142 144 146 146 142 143 146 145 143 140 139 138 136 137 134 133 133 133 132 131 135 139 143 142 145 149 157 152 150 150 151 148 150 153 151 152 152 153 154 153 155 156 156 156 156 157 157 156 156 158 -2147483647 -2147483647 -2147483647 -2147483647 -2147483647 -2147483647 -2147483647 -2147483647 -2147483647 -2147483647 -2147483647 -2147483647 -2147483647 -2147483647 -2147483647 -2147483647 -2147483647 -2147483647 -2147483647 -2147483647 -2147483647 -2147483647 -2147483647 -2147483647 -2147483647 -2147483647 -2147483647 -2147483647 -2147483647 -2147483647 -2147483647 -2147483647 -2147483647 -2147483647 -2147483647 -2147483647 -2147483647 -2147483647 -2147483647 -2147483647 -2147483647 -2147483647 -2147483647 -2147483647 -2147483647 -2147483647 -2147483647 -2147483647 -2147483647
128 128 126 125 123 120 116 118 114 110 99 107 108 103 103 100 102 104 106 109 112 119 124 127 127 124 120 107 99 93 88 90 92 98 100 113 121 123 123 123 107 108 103 105 93 96 95 92 95 97 89 87 86 85 80 86 96 101 111 120 121 120 118 114 112 112 113 116 117 120 122 125 127 129 129 129 130 126 124 124 121 119 122 123 122 121 120 123 121 123 125 126 130 132 132 133 135 137 138 139 139 140 141 140 144 141 134 137 136 131 130 132 134 138 133 137 140 137 138 141 144 142 141 140 146 147 151 153 148 147 139 141 137 137 137 142 140 137 137 140 139 135 136 141 141 146 147 144 140 137 137 135 132 131 130 131 134 136 138 141 142 135 137 143 144 146 150 155 153 147 149 152 151 151 153 152 151 152 153 153 155 157 158 157 155 156 156 158 160 -2147483647 -2147483647 -2147483647 -2147483647 -2147483647 -2147483647 -2147483647 -2147483647 -2147483647 -2147483647 -2147483647 -2147483647 -2147483647 -2147483647 -2147483647 -2147483647 -2147483647 -2147483647 -2147483647 -2147483647 -2147483647 -2147483647 -2147483647 -2147483647 -2147483647 -2147483647 -2147483647 -2147483647 -2147483647 -2147483647 -2147483647 -2147483647 -2147483647 -2147483647 -2147483647 -2147483647 -2147483647 -2147483647 -2147483647 -2147483647 -2147483647 -2147483647 -2147483647 -2147483647 -2147483647 -2147483647 -2147483647 -2147483647 -2147483647 -2147483647 -2147483647
127 126 124 126 116 112 114 115 111 106 104 110 111 106 112 116 115 124 124 124 128 129 132 131 123 118 114 111 109 107 99 99 100 102 102 99 107 111 115 120 114 111 99 104 97 87 83 82 86 91 93 101 105 98 90 85 84 93 108 114 119 120 117 117 116 116 115 118 120 121 121 123 124 127 129 128 124 120 119 119 118 117 116 115 114 114 114 115 116 121 124 126 128 129 129 132 133 134 137 139 140 142 142 144 144 145 143 143 141 137 137 139 141 142 144 143 140 139 142 141 144 147 148 143 141 143 145 145 153 149 148 152 146 147 149 146 147 140 140 143 145 141 140 142 145 147 141 138 136 135 133 136 138 139 134 137 136 142 146 146 145 146 141 143 145 147 150 153 148 148 149 150 152 152 152 152 152 153 154 155 157 160 160 157 156 156 158 -2147483647 -2147483647 -2147483647 -2147483647 -2147483647 -2147483647 -2147483647 -2147483647 -2147483647 -2147483647 -2147483647 -2147483647 -2147483647 -2147483647 -2147483647 -2147483647 -2147483647 -2147483647 -2147483647 -2147483647 -2147483647 -2147483647 -2147483647 -2147483647 -2147483647 -2147483647 -2147483647 -2147483647 -2147483647 -2147483647 -2147483647 -2147483647 -2147483647 -2147483647 -2147483647 -2147483647 -2147483647 -2147483647 -2147483647 -2147483647 -2147483647 -2147483647 -2147483647 -2147483647 -2147483647 -2147483647 -2147483647 -2147483647 -2147483647 -2147483647 -2147483647 -2147483647 -2147483647
128 128 128 125 115 117 122 119 117 117 119 123 123 120 117 109 109 126 128 127 129 133 135 131 131 125 117 110 101 92 84 73 67 95 76 82 91 96 109 112 99 94 91 89 89 104 103 111 119 119 115 119 122 129 126 121 106 92 90 93 103 112 100 94 91 95 103 108 112 115 117 113 109 109 121 118 115 118 114 114 120 119 116 112 109 111 112 115 116 120 122 125 126 127 128 130 132 134 135 136 138 138 140 142 142 143 144 144 144 143 141 143 142 144 144 143 139 136 140 144 145 148 150 152 151 151 152 153 156 155 156 155 153 156 154 153 152 150 150 148 144 145 143 141 146 146 142 139 136 136 138 139 140 143 145 145 144 146 147 151 149 148 147 146 144 145 148 147 152 148 148 151 151 152 152 152 153 153 155 157 159 160 158 156 156 157 -2147483647 -2147483647 -2147483647 -2147483647 -2147483647 -2147483647 -2147483647 -2147483647 -2147483647 -2147483647 -2147483647 -2147483647 -2147483647 -2147483647 -2147483647 -2147483647 -2147483647 -2147483647 -2147483647 -2147483647 -2147483647 -2147483647 -2147483647 -2147483647 -2147483647 -2147483647 -2147483647 -2147483647 -2147483647 -2147483647 -2147483647 -2147483647 -2147483647 -2147483647 -2147483647 -2147483647 -2147483647 -2147483647 -2147483647 -2147483647 -2147483647 -2147483647 -2147483647 -2147483647 -2147483647 -2147483647 -2147483647 -2147483647 -2147483647 -2147483647 -2147483647 -2147483647 -2147483647 -2147483647
124 126 126 125 127 124 129 121 116 111 114 117 116 124 122 117 121 127 131 126 125 116 114 121 108 100 93 94 90 93 93 91 93 108 103 101 103 110 130 128 121 126 126 123 120 126 121 123 119 107 107 110 112 123 126 120 120 118 117 110 107 115 98 98 100 101 104 106 105 111 112 115 121 127 130 128 128 128 127 124 114 107 100 96 102 109 111 116 119 117 114 117 120 122 124 127 128 130 132 132 133 134 136 137 138 139 141 141 142 142 143 144 145 145 144 142 139 136 139 142 144 147 149 150 150 153 154 155 155 155 155 157 156 156 154 154 154 153 152 151 150 147 146 146 146 147 142 140 140 140 140 141 142 143 145 145 145 146 148 150 151 146 147 149 148 147 146 146 150 151 149 149 150 152 152 152 153 153 153 155 156 156 156 157 160 -2147483647 -2147483647 -2147483647 -2147483647 -2147483647 -2147483647 -2147483647 -2147483647 -2147483647 -2147483647 -2147483647 -2147483647 -2147483647 -2147483647 -2147483647 -2147483647 -2147483647 -2147483647 -2147483647 -2147483647 -2147483647 -2147483647 -2147483647 -2147483647 -2147483647 -2147483647 -2147483647 -2147483647 -2147483647 -2147483647 -2147483647 -2147483647 -2147483647 -2147483647 -2147483647 -2147483647 -2147483647 -2147483647 -2147483647 -2147483647 -2147483647 -2147483647 -2147483647 -2147483647 -2147483647 -2147483647 -2147483647 -2147483647 -2147483647 -2147483647 -2147483647 -2147483647 -2147483647 -2147483647 -2147483647
121 123 122 122 126 123 122 130 127 126 127 128 123 122 123 123 123 124 120 124 127 133 134 136 137 135 130 123 124 122 120 117 117 118 124 124 120 117 137 135 132 135 127 123 119 127 121 130 129 125 123 129 125 133 132 124 127 123 124 126 124 125 123 123 125 127 127 127 128 129 129 130 129 128 127 126 127 124 123 124 124 121 118 115 113 112 109 110 110 104 102 103 103 106 114 119 124 126 127 127 127 129 130 134 136 137 139 138 139 137 139 142 143 143 141 140 139 136 136 138 139 145 146 146 147 149 149 151 151 152 152 153 154 155 155 154 153 151 147 146 144 144 144 145 146 148 147 145 145 143 142 143 144 144 145 147 147 147 148 148 149 151 149 148 147 149 149 147 148 150 150 151 151 152 152 152 153 154 154 155 155 155 158 -2147483647 -2147483647 -2147483647 -2147483647 -2147483647 -2147483647 -2147483647 -2147483647 -2147483647 -2147483647 -2147483647 -2147483647 -2147483647 -2147483647 -2147483647 -2147483647 -2147483647 -2147483647 -2147483647 -2147483647 -2147483647 -2147483647 -2147483647 -2147483647 -2147483647 -2147483647 -2147483647 -2147483647 -2147483647 -2147483647 -2147483647 -2147483647 -2147483647 -2147483647 -2147483647 -2147483647 -2147483647 -2147483647 -2147483647 -2147483647 -2147483647 -2147483647 -2147483647 -2147483647 -2147483647 -2147483647 -2147483647 -2147483647 -2147483647 -2147483647 -2147483647 -2147483647 -2147483647 -2147483647 -2147483647 -2147483647 -2147483647
116 116 114 116 121 115 123 128 130 133 133 129 112 100 94 105 114 126 133 131 138 136 131 132 133 136 136 132 129 123 124 122 119 118 115 106 111 112 119 133 143 137 133 134 136 136 134 134 139 136 136 136 135 140 135 131 129 131 126 131 130 129 127 128 128 126 125 126 125 124 125 126 124 119 119 121 122 123 121 121 119 117 115 114 113 111 109 114 114 117 118 120 122 123 121 115 110 111 116 117 117 122 126 131 134 135 134 134 132 128 125 129 134 132 133 135 135 135 133 136 138 142 140 141 143 141 143 146 149 151 151 152 150 151 152 153 153 151 147 144 142 141 143 144 144 146 147 149 148 149 149 149 148 148 147 146 146 148 151 148 147 151 151 148 148 148 149 151 150 149 149 151 151 151 151 151 152 154 155 154 153 155 161 -2147483647 -2147483647 -2147483647 -2147483647 -2147483647 -2147483647 -2147483647 -2147483647 -2147483647 -2147483647 -2147483647 -2147483647 -2147483647 -2147483647 -2147483647 -2147483647 -2147483647 -2147483647 -2147483647 -2147483647 -2147483647 -2147483647 -2147483647 -2147483647 -2147483647 -2147483647 -2147483647 -2147483647 -2147483647 -2147483647 -2147483647 -2147483647 -2147483647 -2147483647 -2147483647 -2147483647 -2147483647 -2147483647 -2147483647 -2147483647 -2147483647 -2147483647 -2147483647 -2147483647 -2147483647 -2147483647 -2147483647 -2147483647 -2147483647 -2147483647 -2147483647 -2147483647 -2147483647 -2147483647 -2147483647 -2147483647 -2147483647
109 113 117 119 115 121 125 128 129 130 132 134 134 133 134 135 135 135 136 139 138 126 111 108 119 130 135 135 132 131 129 125 121 119 115 113 113 113 123 135 145 143 141 141 139 142 140 141 139 142 141 141 140 141 140 139 137 136 134 124 122 122 121 123 123 122 121 121 119 117 114 116 119 115 118 118 117 115 110 110 112 110 106 105 102 101 102 107 109 110 110 112 115 116 119 127 129 129 126 122 114 104 106 118 127 128 127 126 125 129 131 131 128 112 105 111 117 121 120 122 127 131 133 135 137 138 141 142 145 144 145 147 149 149 149 151 153 150 147 142 143 146 145 143 142 142 142 143 143 147 146 146 147 148 148 151 152 147 149 149 147 147 150 152 152 150 150 150 150 150 151 151 151 151 150 150 151 153 154 153 153 157 -2147483647 -2147483647 -2147483647 -2147483647 -2147483647 -2147483647 -2147483647 -2147483647 -2147483647 -2147483647 -2147483647 -2147483647 -2147483647 -2147483647 -2147483647 -2147483647 -2147483647 -2147483647 -2147483647 -2147483647 -2147483647 -2147483647 -2147483647 -2147483647 -2147483647 -2147483647 -2147483647 -2147483647 -2147483647 -2147483647 -2147483647 -2147483647 -2147483647 -2147483647 -2147483647 -2147483647 -2147483647 -2147483647 -2147483647 -2147483647 -2147483647 -2147483647 -2147483647 -2147483647 -2147483647 -2147483647 -2147483647 -2147483647 -2147483647 -2147483647 -2147483647 -2147483647 -2147483647 -2147483647 -2147483647 -2147483647 -2147483647 -2147483647
96 105 110 99 103 109 113 123 126 129 130 130 131 131 133 135 136 135 135 137 139 139 135 133 133 134 135 138 135 131 123 116 114 111 108 107 111 122 131 139 144 144 143 143 143 143 143 143 143 143 143 142 142 142 141 139 136 134 129 123 113 107 108 108 112 106 103 104 88 91 86 98 109 116 116 116 113 114 109 104 105 102 97 94 90 97 102 91 97 102 97 102 103 106 110 113 115 123 127 126 129 130 127 120 116 116 116 116 109 112 116 131 132 125 120 119 117 116 117 119 117 117 118 117 117 122 127 132 138 143 145 145 145 149 150 151 152 150 147 144 144 147 146 146 146 144 144 144 145 143 144 144 146 148 148 149 155 150 150 152 151 151 149 148 150 151 152 152 151 150 150 151 151 151 150 151 152 154 156 156 157 -2147483647 -2147483647 -2147483647 -2147483647 -2147483647 -2147483647 -2147483647 -2147483647 -2147483647 -2147483647 -2147483647 -2147483647 -2147483647 -2147483647 -2147483647 -2147483647 -2147483647 -2147483647 -2147483647 -2147483647 -2147483647 -2147483647 -2147483647 -2147483647 -2147483647 -2147483647 -2147483647 -2147483647 -2147483647 -2147483647 -2147483647 -2147483647 -2147483647 -2147483647 -2147483647 -2147483647 -2147483647 -2147483647 -2147483647 -2147483647 -2147483647 -2147483647 -2147483647 -2147483647 -2147483647 -2147483647 -2147483647 -2147483647 -2147483647 -2147483647 -2147483647 -2147483647 -2147483647 -2147483647 -2147483647 -2147483647 -2147483647 -2147483647 -2147483647
126 123 106 95 97 102 107 119 122 124 127 127 129 131 135 135 137 139 139 139 139 138 139 139 139 138 136 137 137 133 128 118 106 103 97 96 94 108 122 131 139 140 143 143 143 142 142 138 135 142 143 142 140 139 136 136 133 134 126 123 120 114 109 100 102 98 88 88 92 93 104 110 118 121 120 120 112 105 96 96 102 104 106 108 101 101 114 105 97 102 102 97 100 107 99 100 105 112 116 115 117 123 128 130 131 133 134 127 129 132 133 134 136 131 125 124 123 126 129 127 127 127 130 131 123 126 125 125 131 141 146 146 144 145 147 147 150 153 150 149 149 149 149 148 145 143 147 145 148 145 144 146 146 146 148 149 151 153 152 153 152 152 151 152 152 152 151 152 151 151 151 150 150 150 150 152 155 158 -2147483647 -2147483647 -2147483647 -2147483647 -2147483647 -2147483647 -2147483647 -2147483647 -2147483647 -2147483647 -2147483647 -2147483647 -2147483647 -2147483647 -2147483647 -2147483647 -2147483647 -2147483647 -2147483647 -2147483647 -2147483647 -2147483647 -2147483647 -2147483647 -2147483647 -2147483647 -2147483647 -2147483647 -2147483647 -2147483647 -2147483647 -2147483647 -2147483647 -2147483647 -2147483647 -2147483647 -2147483647 -2147483647 -2147483647 -2147483647 -2147483647 -2147483647 -2147483647 -2147483647 -2147483647 -2147483647 -2147483647 -2147483647 -2147483647 -2147483647 -2147483647 -2147483647 -2147483647 -2147483647 -2147483647 -2147483647 -2147483647 -2147483647 -2147483647 -2147483647 -2147483647 -2147483647
134 137 138 117 107 110 113 109 114 118 123 124 127 133 135 137 138 138 137 137 136 134 134 136 137 138 138 138 137 133 134 132 127 116 105 108 105 107 112 116 123 125 126 127 125 123 122 125 129 139 138 138 136 134 132 133 130 127 129 126 126 123 116 114 116 116 116 117 118 121 122 122 122 119 114 113 109 105 102 100 106 114 116 119 119 119 119 113 112 116 116 115 108 114 110 100 98 100 107 110 112 117 119 119 126 134 131 131 131 134 140 130 135 135 133 132 127 124 118 124 131 130 125 131 138 141 140 136 135 138 144 147 147 146 146 148 149 151 152 152 151 150 150 149 150 150 150 149 149 146 144 147 146 147 148 149 150 150 152 152 153 153 153 152 152 151 150 151 152 152 151 150 150 150 153 156 -2147483647 -2147483647 -2147483647 -2147483647 -2147483647 -2147483647 -2147483647 -2147483647 -2147483647 -2147483647 -2147483647 -2147483647 -2147483647 -2147483647 -2147483647 -2147483647 -2147483647 -2147483647 -2147483647 -2147483647 -2147483647 -2147483647 -2147483647 -2147483647 -2147483647 -2147483647 -2147483647 -2147483647 -2147483647 -2147483647 -2147483647 -2147483647 -2147483647 -2147483647 -2147483647 -2147483647 -2147483647 -2147483647 -2147483647 -2147483647 -2147483647 -2147483647 -2147483647 -2147483647 -2147483647 -2147483647 -2147483647 -2147483647 -2147483647 -2147483647 -2147483647 -2147483647 -2147483647 -2147483647 -2147483647 -2147483647 -2147483647 -2147483647 -2147483647 -2147483647 -2147483647 -2147483647 -2147483647 -2147483647
116 135 142 129 122 127 131 119 119 122 126 127 130 129 132 131 131 131 131 131 132 135 136 137 136 134 136 139 138 137 139 138 136 137 134 128 130 132 131 135 138 131 118 112 111 107 104 118 130 132 132 134 132 128 129 126 127 125 125 125 124 123 124 123 123 123 124 123 120 117 116 116 113 112 111 110 110 110 112 114 115 118 118 118 115 117 119 120 123 121 123 121 122 121 118 114 116 112 115 112 113 111 114 121 128 127 124 124 128 132 135 135 140 144 142 140 136 132 127 124 123 131 135 132 129 133 142 147 146 146 146 146 148 149 149 149 149 149 151 152 152 153 153 154 154 154 154 155 154 153 150 148 145 144 146 148 148 152 152 153 153 153 153 152 150 150 150 150 149 150 152 151 153 155 159 -2147483647 -2147483647 -2147483647 -2147483647 -2147483647 -2147483647 -2147483647 -2147483647 -2147483647 -2147483647 -2147483647 -2147483647 -2147483647 -2147483647 -2147483647 -2147483647 -2147483647 -2147483647 -2147483647 -2147483647 -2147483647 -2147483647 -2147483647 -2147483647 -2147483647 -2147483647 -2147483647 -2147483647 -2147483647 -2147483647 -2147483647 -2147483647 -2147483647 -2147483647 -2147483647 -2147483647 -2147483647 -2147483647 -2147483647 -2147483647 -2147483647 -2147483647 -2147483647 -2147483647 -2147483647 -2147483647 -2147483647 -2147483647 -2147483647 -2147483647 -2147483647 -2147483647 -2147483647 -2147483647 -2147483647 -2147483647 -2147483647 -2147483647 -2147483647 -2147483647 -2147483647 -2147483647 -2147483647 -2147483647 -2147483647
128 119 137 145 141 138 132 130 121 116 118 118 125 121 119 117 113 109 112 113 118 131 136 135 133 133 134 136 133 135 134 138 139 140 140 141 141 141 139 140 141 142 140 139 134 132 128 124 127 126 126 129 129 130 126 126 124 123 123 121 123 119 117 119 119 119 118 118 119 119 121 122 124 124 122 116 115 117 110 110 105 102 109 115 114 116 118 119 117 114 116 118 120 123 121 120 123 124 123 120 120 119 118 120 125 121 116 119 124 129 135 137 140 140 141 144 138 139 138 132 124 123 128 134 138 136 134 145 147 149 148 149 147 148 149 150 150 150 151 153 153 154 155 156 155 154 156 157 157 154 154 153 152 152 150 151 152 152 153 153 153 153 153 153 152 151 150 149 149 150 152 153 154 157 158 -2147483647 -2147483647 -2147483647 -2147483647 -2147483647 -2147483647 -2147483647 -2147483647 -2147483647 -2147483647 -2147483647 -2147483647 -2147483647 -2147483647 -2147483647 -2147483647 -2147483647 -2147483647 -2147483647 -2147483647 -2147483647 -2147483647 -2147483647 -2147483647 -2147483647 -2147483647 -2147483647 -2147483647 -2147483647 -2147483647 -2147483647 -2147483647 -2147483647 -2147483647 -2147483647 -2147483647 -2147483647 -2147483647 -2147483647 -2147483647 -2147483647 -2147483647 -2147483647 -2147483647 -2147483647 -2147483647 -2147483647 -2147483647 -2147483647 -2147483647 -2147483647 -2147483647 -2147483647 -2147483647 -2147483647 -2147483647 -2147483647 -2147483647 -2147483647 -2147483647 -2147483647 -2147483647 -2147483647 -2147483647 -2147483647
143 142 137 134 143 139 137 134 128 115 109 115 123 118 113 115 114 117 117 120 128 135 133 130 127 129 132 134 132 133 133 131 133 136 135 138 136 136 141 141 138 142 141 137 131 123 120 117 121 119 117 124 125 124 123 119 118 113 116 114 118 120 119 116 112 112 109 112 109 112 113 110 118 121 122 127 129 124 122 113 119 115 112 112 117 110 111 117 116 118 118 118 120 120 121 121 121 119 121 120 121 124 126 127 126 124 121 122 123 126 129 129 131 134 132 139 145 144 140 138 136 129 127 129 130 137 141 143 146 148 149 148 150 149 149 149 150 151 151 151 152 152 153 154 154 154 155 155 155 155 154 153 153 153 153 153 153 154 154 154 154 153 153 153 154 154 152 150 151 152 152 151 151 154 158 -2147483647 -2147483647 -2147483647 -2147483647 -2147483647 -2147483647 -2147483647 -2147483647 -2147483647 -2147483647 -2147483647 -2147483647 -2147483647 -2147483647 -2147483647 -2147483647 -2147483647 -2147483647 -2147483647 -2147483647 -2147483647 -2147483647 -2147483647 -2147483647 -2147483647 -2147483647 -2147483647 -2147483647 -2147483647 -2147483647 -2147483647 -2147483647 -2147483647 -2147483647 -2147483647 -2147483647 -2147483647 -2147483647 -2147483647 -2147483647 -2147483647 -2147483647 -2147483647 -2147483647 -2147483647 -2147483647 -2147483647 -2147483647 -2147483647 -2147483647 -2147483647 -2147483647 -2147483647 -2147483647 -2147483647 -2147483647 -2147483647 -2147483647 -2147483647 -2147483647 -2147483647 -2147483647 -2147483647 -2147483647 -2147483647
148 147 144 129 120 140 141 137 136 131 119 118 121 119 117 122 123 125 127 131 132 132 131 128 128 129 132 130 130 130 131 131 135 134 134 135 137 139 142 141 140 135 128 124 122 114 110 109 110 112 111 109 115 114 116 112 117 111 115 113 111 116 116 116 124 118 120 115 117 119 126 117 121 126 122 125 127 129 130 127 128 128 126 126 123 122 116 109 104 111 108 113 115 117 116 118 118 116 117 119 122 123 124 122 121 121 122 121 123 125 126 125 124 125 131 135 140 143 139 140 143 141 135 133 129 132 134 139 141 143 145 147 149 150 149 150 151 151 150 151 151 151 152 152 153 153 153 154 154 154 153 153 153 153 153 153 154 154 154 154 154 154 153 152 153 153 151 151 152 152 151 151 152 157 -2147483647 -2147483647 -2147483647 -2147483647 -2147483647 -2147483647 -2147483647 -2147483647 -2147483647 -2147483647 -2147483647 -2147483647 -2147483647 -2147483647 -2147483647 -2147483647 -2147483647 -2147483647 -2147483647 -2147483647 -2147483647 -2147483647 -2147483647 -2147483647 -2147483647 -2147483647 -2147483647 -2147483647 -2147483647 -2147483647 -2147483647 -2147483647 -2147483647 -2147483647 -2147483647 -2147483647 -2147483647 -2147483647 -2147483647 -2147483647 -2147483647 -2147483647 -2147483647 -2147483647 -2147483647 -2147483647 -2147483647 -2147483647 -2147483647 -2147483647 -2147483647 -2147483647 -2147483647 -2147483647 -2147483647 -2147483647 -2147483647 -2147483647 -2147483647 -2147483647 -2147483647 -2147483647 -2147483647 -2147483647 -2147483647 -2147483647
145 140 144 142 136 121 128 136 135 135 126 119 120 120 128 131 134 133 126 114 104 104 119 126 129 130 128 129 129 131 131 132 133 132 133 138 140 141 142 145 139 133 123 123 119 119 119 121 118 115 121 113 118 103 116 110 113 112 110 111 119 114 123 119 127 123 126 128 130 128 130 127 128 127 125 124 126 129 130 129 129 129 123 119 117 119 116 120 116 115 116 111 108 109 113 112 114 116 120 121 118 118 120 120 124 125 124 125 123 122 124 124 123 126 128 132 135 140 143 144 143 139 138 137 136 135 135 138 138 139 140 141 144 148 149 149 150 151 150 150 150 150 151 151 152 153 154 155 154 154 154 153 152 152 152 151 153 154 155 154 154 154 153 152 152 151 151 152 152 151 151 153 157 -2147483647 -2147483647 -2147483647 -2147483647 -2147483647 -2147483647 -2147483647 -2147483647 -2147483647 -2147483647 -2147483647 -2147483647 -2147483647 -2147483647 -2147483647 -2147483647 -2147483647 -2147483647 -2147483647 -2147483647 -2147483647 -2147483647 -2147483647 -2147483647 -2147483647 -2147483647 -2147483647 -2147483647 -2147483647 -2147483647 -2147483647 -2147483647 -2147483647 -2147483647 -2147483647 -2147483647 -2147483647 -2147483647 -2147483647 -2147483647 -2147483647 -2147483647 -2147483647 -2147483647 -2147483647 -2147483647 -2147483647 -2147483647 -2147483647 -2147483647 -2147483647 -2147483647 -2147483647 -2147483647 -2147483647 -2147483647 -2147483647 -2147483647 -2147483647 -2147483647 -2147483647 -2147483647 -2147483647 -2147483647 -2147483647 -2147483647 -2147483647
147 144 148 147 144 146 129 109 109 120 117 114 119 129 129 123 133 124 111 108 98 99 109 109 117 118 110 114 113 122 122 121 116 115 113 118 120 124 130 136 130 121 127 129 125 125 125 131 130 133 129 127 130 127 129 129 128 127 127 125 128 126 126 130 131 131 132 133 134 133 132 131 131 127 124 125 126 128 127 129 131 131 129 127 127 126 124 125 121 121 121 119 116 115 118 110 111 115 111 115 119 122 125 124 121 123 125 127 128 127 122 120 121 126 128 131 133 134 139 143 144 140 141 139 139 141 140 139 138 138 139 141 142 144 147 149 149 149 149 149 149 149 150 150 151 153 154 155 154 154 154 153 152 151 151 150 150 152 153 153 153 153 152 152 151 151 150 151 152 152 154 -2147483647 -2147483647 -2147483647 -2147483647 -2147483647 -2147483647 -2147483647 -2147483647 -2147483647 -2147483647 -2147483647 -2147483647 -2147483647 -2147483647 -2147483647 -2147483647 -2147483647 -2147483647 -2147483647 -2147483647 -2147483647 -2147483647 -2147483647 -2147483647 -2147483647 -2147483647 -2147483647 -2147483647 -2147483647 -2147483647 -2147483647 -2147483647 -2147483647 -2147483647 -2147483647 -2147483647 -2147483647 -2147483647 -2147483647 -2147483647 -2147483647 -2147483647 -2147483647 -2147483647 -2147483647 -2147483647 -2147483647 -2147483647 -2147483647 -2147483647 -2147483647 -2147483647 -2147483647 -2147483647 -2147483647 -2147483647 -2147483647 -2147483647 -2147483647 -2147483647 -2147483647 -2147483647 -2147483647 -2147483647 -2147483647 -2147483647 -2147483647 -2147483647 -2147483647
144 145 146 148 149 149 146 138 130 124 112 106 117 117 115 116 131 130 121 128 135 130 135 135 135 132 128 125 121 119 110 116 111 111 115 126 127 133 137 142 139 136 140 135 132 133 137 137 136 135 138 137 136 134 133 132 131 130 130 131 132 135 137 137 137 138 137 137 134 133 133 133 133 130 128 127 128 130 131 133 132 132 131 130 131 132 129 127 125 124 124 123 122 122 122 121 121 121 118 119 116 118 118 118 121 126 127 127 128 128 127 125 124 125 128 130 132 137 141 143 144 145 146 146 145 143 141 141 138 138 140 140 141 143 145 146 147 149 149 148 148 149 149 149 151 152 154 154 154 154 154 154 153 153 151 150 149 150 152 153 152 152 151 151 151 150 151 153 154 -2147483647 -2147483647 -2147483647 -2147483647 -2147483647 -2147483647 -2147483647 -2147483647 -2147483647 -2147483647 -2147483647 -2147483647 -2147483647 -2147483647 -2147483647 -2147483647 -2147483647 -2147483647 -2147483647 -2147483647 -2147483647 -2147483647 -2147483647 -2147483647 -2147483647 -2147483647 -2147483647 -2147483647 -2147483647 -2147483647 -2147483647 -2147483647 -2147483647 -2147483647 -2147483647 -2147483647 -2147483647 -2147483647 -2147483647 -2147483647 -2147483647 -2147483647 -2147483647 -2147483647 -2147483647 -2147483647 -2147483647 -2147483647 -2147483647 -2147483647 -2147483647 -2147483647 -2147483647 -2147483647 -2147483647 -2147483647 -2147483647 -2147483647 -2147483647 -2147483647 -2147483647 -2147483647 -2147483647 -2147483647 -2147483647 -2147483647 -2147483647 -2147483647 -2147483647 -2147483647 -2147483647
139 138 140 144 146 149 150 148 149 150 151 150 152 153 150 148 146 145 143 138 141 144 143 137 131 128 129 132 135 137 134 137 136 137 134 135 135 138 141 143 142 142 143 137 134 132 134 137 139 140 138 142 137 138 133 132 133 131 131 133 135 140 142 140 137 136 139 139 137 133 135 134 135 132 130 128 127 129 130 134 135 136 136 137 137 140 139 137 137 140 127 124 123 124 123 123 125 125 125 126 126 126 125 126 124 122 122 126 129 131 131 131 131 130 130 131 133 136 141 148 148 153 157 -2147483647 -2147483647 157 150 146 144 144 144 144 143 143 144 146 147 148 148 148 148 148 148 148 148 151 153 153 153 153 153 154 154 154 153 152 151 152 152 152 152 151 151 150 150 151 153 156 -2147483647 -2147483647 -2147483647 -2147483647 -2147483647 -2147483647 -2147483647 -2147483647 -2147483647 -2147483647 -2147483647 -2147483647 -2147483647 -2147483647 -2147483647 -2147483647 -2147483647 -2147483647 -2147483647 -2147483647 -2147483647 -2147483647 -2147483647 -2147483647 -2147483647 -2147483647 -2147483647 -2147483647 -2147483647 -2147483647 -2147483647 -2147483647 -2147483647 -2147483647 -2147483647 -2147483647 -2147483647 -2147483647 -2147483647 -2147483647 -2147483647 -2147483647 -2147483647 -2147483647 -2147483647 -2147483647 -2147483647 -2147483647 -2147483647 -2147483647 -2147483647 -2147483647 -2147483647 -2147483647 -2147483647 -2147483647 -2147483647 -2147483647 -2147483647 -2147483647 -2147483647 -2147483647 -2147483647 -2147483647 -2147483647 -2147483647 -2147483647 -2147483647 -2147483647 -2147483647 -2147483647 -2147483647
127 137 140 143 147 148 150 150 152 153 154 153 154 152 148 144 143 139 139 141 143 144 143 144 140 140 137 139 142 143 142 142 142 136 134 136 138 137 139 139 143 146 144 140 136 134 136 142 143 146 145 145 142 144 139 135 135 136 135 137 143 144 144 146 146 147 143 142 134 134 136 133 135 136 132 131 129 128 129 131 133 136 139 140 138 137 138 139 140 140 139 137 139 141 138 134 134 131 128 129 127 128 127 127 128 128 128 127 127 128 131 132 133 134 134 137 138 140 141 147 152 153 154 155 155 153 151 149 148 150 149 148 148 146 146 146 148 149 149 148 148 149 149 149 148 149 152 152 152 152 153 153 153 152 152 152 152 152 151 151 151 151 150 151 152 155 -2147483647 -2147483647 -2147483647 -2147483647 -2147483647 -2147483647 -2147483647 -2147483647 -2147483647 -2147483647 -2147483647 -2147483647 -2147483647 -2147483647 -2147483647 -2147483647 -2147483647 -2147483647 -2147483647 -2147483647 -2147483647 -2147483647 -2147483647 -2147483647 -2147483647 -2147483647 -2147483647 -2147483647 -2147483647 -2147483647 -2147483647 -2147483647 -2147483647 -2147483647 -2147483647 -2147483647 -2147483647 -2147483647 -2147483647 -2147483647 -2147483647 -2147483647 -2147483647 -2147483647 -2147483647 -2147483647 -2147483647 -2147483647 -2147483647 -2147483647 -2147483647 -2147483647 -2147483647 -2147483647 -2147483647 -2147483647 -2147483647 -2147483647 -2147483647 -2147483647 -2147483647 -2147483647 -2147483647 -2147483647 -2147483647 -2147483647 -2147483647 -2147483647 -2147483647 -2147483647 -2147483647 -2147483647 -2147483647 -2147483647
139 144 144 145 141 145 147 149 150 150 150 152 153 151 148 144 141 141 143 142 144 144 146 146 144 141 138 137 139 140 142 140 138 137 134 137 139 140 140 140 142 145 143 139 135 134 138 142 143 145 145 145 149 148 156 153 152 146 142 145 143 143 143 144 145 145 144 145 145 144 141 140 140 141 142 142 143 131 130 130 132 135 136 136 136 137 137 138 139 139 139 139 139 139 138 137 138 141 143 139 137 137 132 128 130 131 129 131 130 130 129 130 132 135 137 137 139 140 144 147 149 150 151 151 151 150 149 148 148 149 150 150 149 149 149 149 149 150 149 148 149 151 151 151 150 150 152 152 153 152 151 150 151 152 152 152 151 151 151 151 150 150 153 155 155 -2147483647 -2147483647 -2147483647 -2147483647 -2147483647 -2147483647 -2147483647 -2147483647 -2147483647 -2147483647 -2147483647 -2147483647 -2147483647 -2147483647 -2147483647 -2147483647 -2147483647 -2147483647 -2147483647 -2147483647 -2147483647 -2147483647 -2147483647 -2147483647 -2147483647 -2147483647 -2147483647 -2147483647 -2147483647 -2147483647 -2147483647 -2147483647 -2147483647 -2147483647 -2147483647 -2147483647 -2147483647 -2147483647 -2147483647 -2147483647 -2147483647 -2147483647 -2147483647 -2147483647 -2147483647 -2147483647 -2147483647 -2147483647 -2147483647 -2147483647 -2147483647 -2147483647 -2147483647 -2147483647 -2147483647 -2147483647 -2147483647 -2147483647 -2147483647 -2147483647 -2147483647 -2147483647 -2147483647 -2147483647 -2147483647 -2147483647 -2147483647 -2147483647 -2147483647 -2147483647 -2147483647 -2147483647 -2147483647 -2147483647 -2147483647
141 140 142 142 142 142 144 144 148 147 149 153 152 149 147 145 144 142 145 145 144 142 143 144 143 142 142 141 142 141 142 140 140 139 137 136 139 140 141 142 142 145 141 142 141 140 136 136 138 140 145 146 152 149 152 150 149 146 144 143 143 143 144 144 145 144 144 143 143 143 142 141 142 142 143 144 144 144 142 139 136 136 136 135 136 136 137 138 138 139 139 139 139 139 138 138 139 140 140 139 138 138 139 139 137 137 132 130 130 131 133 133 131 132 134 138 140 142 144 145 146 147 148 149 149 149 149 148 148 147 147 147 147 148 149 150 150 148 149 149 150 151 151 151 151 151 151 152 153 152 151 150 151 152 151 151 151 150 150 150 150 152 -2147483647 -2147483647 -2147483647 -2147483647 -2147483647 -2147483647 -2147483647 -2147483647 -2147483647 -2147483647 -2147483647 -2147483647 -2147483647 -2147483647 -2147483647 -2147483647 -2147483647 -2147483647 -2147483647 -2147483647 -2147483647 -2147483647 -2147483647 -2147483647 -2147483647 -2147483647 -2147483647 -2147483647 -2147483647 -2147483647 -2147483647 -2147483647 -2147483647 -2147483647 -2147483647 -2147483647 -2147483647 -2147483647 -2147483647 -2147483647 -2147483647 -2147483647 -2147483647 -2147483647 -2147483647 -2147483647 -2147483647 -2147483647 -2147483647 -2147483647 -2147483647 -2147483647 -2147483647 -2147483647 -2147483647 -2147483647 -2147483647 -2147483647 -2147483647 -2147483647 -2147483647 -2147483647 -2147483647 -2147483647 -2147483647 -2147483647 -2147483647 -2147483647 -2147483647 -2147483647 -2147483647 -2147483647 -2147483647 -2147483647 -2147483647 -2147483647 -2147483647 -2147483647
136 137 141 140 140 140 142 144 144 146 148 150 151 150 149 147 146 143 144 146 146 144 144 145 144 144 143 142 142 142 142 140 139 138 138 138 138 139 140 141 140 142 141 140 140 139 139 140 140 139 140 143 146 147 148 148 147 145 144 144 143 144 144 144 144 143 143 143 143 142 142 141 141 141 142 142 142 141 140 139 137 136 136 136 136 136 137 137 138 138 139 139 139 139 139 139 139 139 139 139 138 138 138 138 137 138 138 139 134 133 135 135 134 134 134 136 139 140 141 142 143 145 146 147 148 148 149 149 149 148 146 145 147 149 149 149 149 149 149 150 149 149 150 150 150 150 151 150 150 151 151 151 151 151 150 150 150 149 149 150 151 155 -2147483647 -2147483647 -2147483647 -2147483647 -2147483647 -2147483647 -2147483647 -2147483647 -2147483647 -2147483647 -2147483647 -2147483647 -2147483647 -2147483647 -2147483647 -2147483647 -2147483647 -2147483647 -2147483647 -2147483647 -2147483647 -2147483647 -2147483647 -2147483647 -2147483647 -2147483647 -2147483647 -2147483647 -2147483647 -2147483647 -2147483647 -2147483647 -2147483647 -2147483647 -2147483647 -2147483647 -2147483647 -2147483647 -2147483647 -2147483647 -2147483647 -2147483647 -2147483647 -2147483647 -2147483647 -2147483647 -2147483647 -2147483647 -2147483647 -2147483647 -2147483647 -2147483647 -2147483647 -2147483647 -2147483647 -2147483647 -2147483647 -2147483647 -2147483647 -2147483647 -2147483647 -2147483647 -2147483647 -2147483647 -2147483647 -2147483647 -2147483647 -2147483647 -2147483647 -2147483647 -2147483647 -2147483647 -2147483647 -2147483647 -2147483647 -2147483647 -2147483647 -2147483647
135 135 137 137 138 137 139 143 145 147 149 149 150 149 148 145 143 143 144 145 146 145 145 145 143 143 143 143 142 142 141 142 141 140 139 139 137 135 135 138 139 141 142 141 142 141 142 144 149 149 148 150 149 146 146 146 145 145 144 143 143 143 143 143 143 143 142 142 142 141 141 141 141 141 141 141 140 140 139 138 137 137 137 137 137 137 137 137 137 138 139 140 139 139 139 139 138 138 138 138 138 137 137 137 137 137 138 138 138 139 138 138 140 143 144 144 139 140 141 142 143 144 145 146 147 148 148 149 149 148 147 147 148 149 149 149 149 149 149 149 149 149 149 149 149 149 150 150 150 150 151 152 153 152 150 148 149 151 152 154 -2147483647 -2147483647 -2147483647 -2147483647 -2147483647 -2147483647 -2147483647 -2147483647 -2147483647 -2147483647 -2147483647 -2147483647 -2147483647 -2147483647 -2147483647 -2147483647 -2147483647 -2147483647 -2147483647 -2147483647 -2147483647 -2147483647 -2147483647 -2147483647 -2147483647 -2147483647 -2147483647 -2147483647 -2147483647 -2147483647 -2147483647 -2147483647 -2147483647 -2147483647 -2147483647 -2147483647 -2147483647 -2147483647 -2147483647 -2147483647 -2147483647 -2147483647 -2147483647 -2147483647 -2147483647 -2147483647 -2147483647 -2147483647 -2147483647 -2147483647 -2147483647 -2147483647 -2147483647 -2147483647 -2147483647 -2147483647 -2147483647 -2147483647 -2147483647 -2147483647 -2147483647 -2147483647 -2147483647 -2147483647 -2147483647 -2147483647 -2147483647 -2147483647 -2147483647 -2147483647 -2147483647 -2147483647 -2147483647 -2147483647 -2147483647 -2147483647 -2147483647 -2147483647 -2147483647 -2147483647
137 135 137 139 139 138 139 142 144 145 146 147 149 150 148 146 145 145 146 146 145 145 145 145 145 143 142 140 141 142 143 143 140 140 140 139 139 139 138 137 137 141 145 146 143 143 146 147 148 150 149 147 145 145 145 145 145 144 144 143 143 142 142 142 142 142 142 142 142 142 141 141 141 141 141 140 140 139 139 138 138 138 138 138 138 139 138 137 137 138 139 140 140 140 140 140 139 137 137 137 137 137 137 137 137 137 137 137 137 138 139 139 141 142 143 143 142 142 143 143 144 145 145 145 146 147 147 148 147 147 147 148 148 148 149 149 150 149 149 148 148 149 149 149 149 149 148 149 149 149 149 153 156 153 150 149 151 -2147483647 -2147483647 -2147483647 -2147483647 -2147483647 -2147483647 -2147483647 -2147483647 -2147483647 -2147483647 -2147483647 -2147483647 -2147483647 -2147483647 -2147483647 -2147483647 -2147483647 -2147483647 -2147483647 -2147483647 -2147483647 -2147483647 -2147483647 -2147483647 -2147483647 -2147483647 -2147483647 -2147483647 -2147483647 -2147483647 -2147483647 -2147483647 -2147483647 -2147483647 -2147483647 -2147483647 -2147483647 -2147483647 -2147483647 -2147483647 -2147483647 -2147483647 -2147483647 -2147483647 -2147483647 -2147483647 -2147483647 -2147483647 -2147483647 -2147483647 -2147483647 -2147483647 -2147483647 -2147483647 -2147483647 -2147483647 -2147483647 -2147483647 -2147483647 -2147483647 -2147483647 -2147483647 -2147483647 -2147483647 -2147483647 -2147483647 -2147483647 -2147483647 -2147483647 -2147483647 -2147483647 -2147483647 -2147483647 -2147483647 -2147483647 -2147483647 -2147483647 -2147483647 -2147483647 -2147483647 -2147483647 -2147483647 -2147483647
138 139 139 141 140 141 140 140 141 141 142 144 147 149 148 146 147 146 146 146 146 143 140 141 145 140 136 138 138 138 137 139 142 141 140 138 137 137 136 136 136 135 138 143 144 144 144 146 146 147 147 146 146 145 145 144 144 143 143 142 142 142 142 142 142 142 142 142 142 141 141 141 141 141 141 140 139 138 138 138 138 139 139 139 139 139 139 138 137 137 138 138 139 140 140 140 138 137 137 137 137 136 137 137 138 138 138 138 138 139 139 140 141 142 142 143 143 144 144 144 144 145 145 145 146 146 146 146 146 147 147 147 146 147 148 148 149 148 146 145 145 146 147 148 147 148 148 148 148 148 148 150 154 -2147483647 153 -2147483647 -2147483647 -2147483647 -2147483647 -2147483647 -2147483647 -2147483647 -2147483647 -2147483647 -2147483647 -2147483647 -2147483647 -2147483647 -2147483647 -2147483647 -2147483647 -2147483647 -2147483647 -2147483647 -2147483647 -2147483647 -2147483647 -2147483647 -2147483647 -2147483647 -2147483647 -2147483647 -2147483647 -2147483647 -2147483647 -2147483647 -2147483647 -2147483647 -2147483647 -2147483647 -2147483647 -2147483647 -2147483647 -2147483647 -2147483647 -2147483647 -2147483647 -2147483647 -2147483647 -2147483647 -2147483647 -2147483647 -2147483647 -2147483647 -2147483647 -2147483647 -2147483647 -2147483647 -2147483647 -2147483647 -2147483647 -2147483647 -2147483647 -2147483647 -2147483647 -2147483647 -2147483647 -2147483647 -2147483647 -2147483647 -2147483647 -2147483647 -2147483647 -2147483647 -2147483647 -2147483647 -2147483647 -2147483647 -2147483647 -2147483647 -2147483647 -2147483647 -2147483647 -2147483647 -2147483647 -2147483647 -2147483647 -2147483647 -2147483647 -2147483647
136 138 140 142 143 143 143 142 142 143 142 143 142 140 147 148 148 148 146 146 146 143 142 143 142 139 138 137 136 135 135 136 139 142 142 142 141 140 139 134 132 135 139 141 144 144 145 145 145 146 146 146 146 145 145 144 143 143 142 142 142 142 142 142 142 142 141 141 141 141 141 141 141 141 141 140 139 138 138 138 138 138 138 138 139 139 139 138 138 137 137 137 137 137 138 138 137 137 137 136 136 136 137 138 138 138 138 138 139 139 139 140 141 141 142 142 143 143 144 144 144 144 145 145 145 145 146 146 146 146 146 147 146 146 147 146 146 146 145 143 142 144 145 147 147 148 148 149 149 149 149 151 -2147483647 -2147483647 -2147483647 -2147483647 -2147483647 -2147483647 -2147483647 -2147483647 -2147483647 -2147483647 -2147483647 -2147483647 -2147483647 -2147483647 -2147483647 -2147483647 -2147483647 -2147483647 -2147483647 -2147483647 -2147483647 -2147483647 -2147483647 -2147483647 -2147483647 -2147483647 -2147483647 -2147483647 -2147483647 -2147483647 -2147483647 -2147483647 -2147483647 -2147483647 -2147483647 -2147483647 -2147483647 -2147483647 -2147483647 -2147483647 -2147483647 -2147483647 -2147483647 -2147483647 -2147483647 -2147483647 -2147483647 -2147483647 -2147483647 -2147483647 -2147483647 -2147483647 -2147483647 -2147483647 -2147483647 -2147483647 -2147483647 -2147483647 -2147483647 -2147483647 -2147483647 -2147483647 -2147483647 -2147483647 -2147483647 -2147483647 -2147483647 -2147483647 -2147483647 -2147483647 -2147483647 -2147483647 -2147483647 -2147483647 -2147483647 -2147483647 -2147483647 -2147483647 -2147483647 -2147483647 -2147483647 -2147483647 -2147483647 -2147483647 -2147483647 -2147483647 -2147483647 -2147483647
136 137 139 141 142 144 145 145 144 141 140 141 141 135 136 138 140 144 146 146 146 144 148 147 147 147 146 141 140 138 138 137 139 142 144 145 150 145 145 143 140 142 144 144 145 145 145 144 144 145 145 145 146 145 144 143 143 142 142 142 142 142 142 141 141 141 141 141 140 140 140 140 140 140 140 140 139 138 138 137 137 136 136 137 138 138 138 138 137 136 136 135 134 135 135 136 136 136 136 135 135 136 136 137 137 137 137 137 138 138 139 140 141 141 142 142 142 142 143 143 143 144 144 145 145 145 146 146 146 146 147 147 148 148 146 146 147 148 148 147 146 147 149 152 152 151 151 152 -2147483647 -2147483647 -2147483647 -2147483647 -2147483647 -2147483647 -2147483647 -2147483647 -2147483647 -2147483647 -2147483647 -2147483647 -2147483647 -2147483647 -2147483647 -2147483647 -2147483647 -2147483647 -2147483647 -2147483647 -2147483647 -2147483647 -2147483647 -2147483647 -2147483647 -2147483647 -2147483647 -2147483647 -2147483647 -2147483647 -2147483647 -2147483647 -2147483647 -2147483647 -2147483647 -2147483647 -2147483647 -2147483647 -2147483647 -2147483647 -2147483647 -2147483647 -2147483647 -2147483647 -2147483647 -2147483647 -2147483647 -2147483647 -2147483647 -2147483647 -2147483647 -2147483647 -2147483647 -2147483647 -2147483647 -2147483647 -2147483647 -2147483647 -2147483647 -2147483647 -2147483647 -2147483647 -2147483647 -2147483647 -2147483647 -2147483647 -2147483647 -2147483647 -2147483647 -2147483647 -2147483647 -2147483647 -2147483647 -2147483647 -2147483647 -2147483647 -2147483647 -2147483647 -2147483647 -2147483647 -2147483647 -2147483647 -2147483647 -2147483647 -2147483647 -2147483647 -2147483647 -2147483647 -2147483647 -2147483647 -2147483647 -2147483647
139 139 137 140 143 142 141 141 144 144 145 145 144 142 142 139 139 143 141 140 143 148 148 147 147 146 146 147 147 145 140 139 143 146 146 145 145 145 145 144 144 145 146 145 144 144 144 144 145 145 145 145 144 144 143 143 142 142 142 141 141 141 141 141 141 141 140 140 139 138 138 138 138 139 139 139 139 138 138 137 136 135 134 136 137 137 137 136 135 134 134 134 134 133 134 135 135 135 135 135 135 135 136 136 136 136 136 137 137 138 139 139 140 141 141 141 142 142 142 142 143 143 143 144 144 144 144 144 145 145 146 147 147 147 147 148 150 152 -2147483647 -2147483647 -2147483647 -2147483647 -2147483647 -2147483647 -2147483647 -2147483647 -2147483647 -2147483647 -2147483647 -2147483647 -2147483647 -2147483647 -2147483647 -2147483647 -2147483647 -2147483647 -2147483647 -2147483647 -2147483647 -2147483647 -2147483647 -2147483647 -2147483647 -2147483647 -2147483647 -2147483647 -2147483647 -2147483647 -2147483647 -2147483647 -2147483647 -2147483647 -2147483647 -2147483647 -2147483647 -2147483647 -2147483647 -2147483647 -2147483647 -2147483647 -2147483647 -2147483647 -2147483647 -2147483647 -2147483647 -2147483647 -2147483647 -2147483647 -2147483647 -2147483647 -2147483647 -2147483647 -2147483647 -2147483647 -2147483647 -2147483647 -2147483647 -2147483647 -2147483647 -2147483647 -2147483647 -2147483647 -2147483647 -2147483647 -2147483647 -2147483647 -2147483647 -2147483647 -2147483647 -2147483647 -2147483647 -2147483647 -2147483647 -2147483647 -2147483647 -2147483647 -2147483647 -2147483647 -2147483647 -2147483647 -2147483647 -2147483647 -2147483647 -2147483647 -2147483647 -2147483647 -2147483647 -2147483647 -2147483647 -2147483647 -2147483647 -2147483647 -2147483647 -2147483647 -2147483647 -2147483647 -2147483647 -2147483647 -2147483647 -2147483647
139 140 140 138 140 141 143 145 146 146 146 145 145 145 154 149 148 151 146 144 143 148 147 146 146 146 146 146 145 145 146 146 146 146 146 145 144 144 144 144 144 144 144 144 143 144 144 144 145 144 144 144 144 144 143 143 142 142 141 141 141 140 140 140 140 140 139 139 139 138 138 137 137 138 138 138 138 138 137 136 136 135 134 135 135 135 135 135 134 134 134 134 134 134 135 136 136 135 135 135 135 136 136 136 137 137 137 137 137 138 138 139 139 139 140 140 141 141 141 141 142 142 142 143 143 143 143 144 144 144 145 146 147 149 -2147483647 -2147483647 -2147483647 -2147483647 -2147483647 -2147483647 -2147483647 -2147483647 -2147483647 -2147483647 -2147483647 -2147483647 -2147483647 -2147483647 -2147483647 -2147483647 -2147483647 -2147483647 -2147483647 -2147483647 -2147483647 -2147483647 -2147483647 -2147483647 -2147483647 -2147483647 -2147483647 -2147483647 -2147483647 -2147483647 -2147483647 -2147483647 -2147483647 -2147483647 -2147483647 -2147483647 -2147483647 -2147483647 -2147483647 -2147483647 -2147483647 -2147483647 -2147483647 -2147483647 -2147483647 -2147483647 -2147483647 -2147483647 -2147483647 -2147483647 -2147483647 -2147483647 -2147483647 -2147483647 -2147483647 -2147483647 -2147483647 -2147483647 -2147483647 -2147483647 -2147483647 -2147483647 -2147483647 -2147483647 -2147483647 -2147483647 -2147483647 -2147483647 -2147483647 -2147483647 -2147483647 -2147483647 -2147483647 -2147483647 -2147483647 -2147483647 -2147483647 -2147483647 -2147483647 -2147483647 -2147483647 -2147483647 -2147483647 -2147483647 -2147483647 -2147483647 -2147483647 -2147483647 -2147483647 -2147483647 -2147483647 -2147483647 -2147483647 -2147483647 -2147483647 -2147483647 -2147483647 -2147483647 -2147483647 -2147483647 -2147483647 -2147483647 -2147483647 -2147483647 -2147483647 -2147483647
136 140 139 140 140 143 144 145 145 145 146 154 147 149 153 148 147 146 146 146 150 148 146 146 145 145 145 145 145 145 145 145 146 146 145 145 144 144 143 143 143 143 143 143 143 143 143 144 144 144 144 144 143 143 143 142 142 141 141 140 140 140 140 139 139 139 139 139 138 138 138 137 136 136 137 137 137 137 136 136 135 135 135 135 133 133 134 134 134 133 134 135 135 133 133 134 134 134 134 135 134 135 135 135 135 135 136 137 137 137 137 137 138 136 137 139 139 140 141 141 141 142 142 142 143 143 144 144 145 146 148 -2147483647 -2147483647 -2147483647 -2147483647 -2147483647 -2147483647 -2147483647 -2147483647 -2147483647 -2147483647 -2147483647 -2147483647 -2147483647 -2147483647 -2147483647 -2147483647 -2147483647 -2147483647 -2147483647 -2147483647 -2147483647 -2147483647 -2147483647 -2147483647 -2147483647 -2147483647 -2147483647 -2147483647 -2147483647 -2147483647 -2147483647 -2147483647 -2147483647 -2147483647 -2147483647 -2147483647 -2147483647 -2147483647 -2147483647 -2147483647 -2147483647 -2147483647 -2147483647 -2147483647 -2147483647 -2147483647 -2147483647 -2147483647 -2147483647 -2147483647 -2147483647 -2147483647 -2147483647 -2147483647 -2147483647 -2147483647 -2147483647 -2147483647 -2147483647 -2147483647 -2147483647 -2147483647 -2147483647 -2147483647 -2147483647 -2147483647 -2147483647 -2147483647 -2147483647 -2147483647 -2147483647 -2147483647 -2147483647 -2147483647 -2147483647 -2147483647 -2147483647 -2147483647 -2147483647 -2147483647 -2147483647 -2147483647 -2147483647 -2147483647 -2147483647 -2147483647 -2147483647 -2147483647 -2147483647 -2147483647 -2147483647 -2147483647 -2147483647 -2147483647 -2147483647 -2147483647 -2147483647 -2147483647 -2147483647 -2147483647 -2147483647 -2147483647 -2147483647 -2147483647 -2147483647 -2147483647 -2147483647 -2147483647 -2147483647
134 140 141 142 143 143 143 144 144 144 149 146 147 146 146 146 146 146 146 146 145 145 145 145 145 145 145 145 145 145 145 145 146 146 145 145 145 144 144 143 143 143 142 142 142 143 143 143 143 143 143 143 143 142 141 140 140 140 140 140 140 139 139 139 139 138 138 138 138 137 137 137 136 136 136 136 136 135 135 135 135 135 135 134 132 132 134 135 133 132 133 134 134 134 134 134 133 133 133 134 134 134 134 134 134 134 135 136 137 136 136 137 137 137 137 137 137 138 140 141 141 142 143 144 145 147 -2147483647 -2147483647 -2147483647 -2147483647 -2147483647 -2147483647 -2147483647 -2147483647 -2147483647 -2147483647 -2147483647 -2147483647 -2147483647 -2147483647 -2147483647 -2147483647 -2147483647 -2147483647 -2147483647 -2147483647 -2147483647 -2147483647 -2147483647 -2147483647 -2147483647 -2147483647 -2147483647 -2147483647 -2147483647 -2147483647 -2147483647 -2147483647 -2147483647 -2147483647 -2147483647 -2147483647 -2147483647 -2147483647 -2147483647 -2147483647 -2147483647 -2147483647 -2147483647 -2147483647 -2147483647 -2147483647 -2147483647 -2147483647 -2147483647 -2147483647 -2147483647 -2147483647 -2147483647 -2147483647 -2147483647 -2147483647 -2147483647 -2147483647 -2147483647 -2147483647 -2147483647 -2147483647 -2147483647 -2147483647 -2147483647 -2147483647 -2147483647 -2147483647 -2147483647 -2147483647 -2147483647 -2147483647 -2147483647 -2147483647 -2147483647 -2147483647 -2147483647 -2147483647 -2147483647 -2147483647 -2147483647 -2147483647 -2147483647 -2147483647 -2147483647 -2147483647 -2147483647 -2147483647 -2147483647 -2147483647 -2147483647 -2147483647 -2147483647 -2147483647 -2147483647 -2147483647 -2147483647 -2147483647 -2147483647 -2147483647 -2147483647 -2147483647 -2147483647 -2147483647 -2147483647 -2147483647 -2147483647 -2147483647 -2147483647 -2147483647 -2147483647 -2147483647 -2147483647 -2147483647
140 141 141 142 142 143 143 143 144 145 145 146 145 146 145 145 145 145 145 145 145 145 145 145 145 146 146 145 145 145 145 145 145 145 145 145 145 144 144 143 143 142 142 142 143 143 143 142 141 142 143 143 143 142 141 139 138 138 139 140 139 139 139 139 138 138 138 138 137 137 137 137 136 136 136 136 136 135 134 134 134 135 135 134 133 133 134 135 134 133 133 133 133 133 133 133 133 133 133 133 133 134 134 134 134 134 134 135 136 137 136 136 136 137 137 137 137 139 140 141 142 143 145 -2147483647 -2147483647 -2147483647 -2147483647 -2147483647 -2147483647 -2147483647 -2147483647 -2147483647 -2147483647 -2147483647 -2147483647 -2147483647 -2147483647 -2147483647 -2147483647 -2147483647 -2147483647 -2147483647 -2147483647 -2147483647 -2147483647 -2147483647 -2147483647 -2147483647 -2147483647 -2147483647 -2147483647 -2147483647 -2147483647 -2147483647 -2147483647 -2147483647 -2147483647 -2147483647 -2147483647 -2147483647 -2147483647 -2147483647 -2147483647 -2147483647 -2147483647 -2147483647 -2147483647 -2147483647 -2147483647 -2147483647 -2147483647 -2147483647 -2147483647 -2147483647 -2147483647 -2147483647 -2147483647 -2147483647 -2147483647 -2147483647 -2147483647 -2147483647 -2147483647 -2147483647 -2147483647 -2147483647 -2147483647 -2147483647 -2147483647 -2147483647 -2147483647 -2147483647 -2147483647 -2147483647 -2147483647 -2147483647 -2147483647 -2147483647 -2147483647 -2147483647 -2147483647 -2147483647 -2147483647 -2147483647 -2147483647 -2147483647 -2147483647 -2147483647 -2147483647 -2147483647 -2147483647 -2147483647 -2147483647 -2147483647 -2147483647 -2147483647 -2147483647 -2147483647 -2147483647 -2147483647 -2147483647 -2147483647 -2147483647 -2147483647 -2147483647 -2147483647 -2147483647 -2147483647 -2147483647 -2147483647 -2147483647 -2147483647 -2147483647 -2147483647 -2147483647 -2147483647 -2147483647 -2147483647 -2147483647 -2147483647
140 140 140 141 141 142 143 144 144 145 144 144 144 144 144 145 145 145 145 145 145 145 146 146 146 146 146 146 146 145 145 145 145 145 145 144 144 144 144 143 143 142 142 143 143 142 143 142 140 142 143 143 143 142 141 140 139 139 139 139 139 139 139 139 138 138 138 138 137 138 137 137 137 136 136 136 136 135 135 135 134 134 135 135 134 134 133 133 133 133 133 133 133 133 133 133 133 133 133 133 133 133 134 134 134 134 134 135 135 136 137 137 137 138 138 138 139 141 142 144 145 -2147483647 -2147483647 -2147483647 -2147483647 -2147483647 -2147483647 -2147483647 -2147483647 -2147483647 -2147483647 -2147483647 -2147483647 -2147483647 -2147483647 -2147483647 -2147483647 -2147483647 -2147483647 -2147483647 -2147483647 -2147483647 -2147483647 -2147483647 -2147483647 -2147483647 -2147483647 -2147483647 -2147483647 -2147483647 -2147483647 -2147483647 -2147483647 -2147483647 -2147483647 -2147483647 -2147483647 -2147483647 -2147483647 -2147483647 -2147483647 -2147483647 -2147483647 -2147483647 -2147483647 -2147483647 -2147483647 -2147483647 -2147483647 -2147483647 -2147483647 -2147483647 -2147483647 -2147483647 -2147483647 -2147483647 -2147483647 -2147483647 -2147483647 -2147483647 -2147483647 -2147483647 -2147483647 -2147483647 -2147483647 -2147483647 -2147483647 -2147483647 -2147483647 -2147483647 -2147483647 -2147483647 -2147483647 -2147483647 -2147483647 -2147483647 -2147483647 -2147483647 -2147483647 -2147483647 -2147483647 -2147483647 -2147483647 -2147483647 -2147483647 -2147483647 -2147483647 -2147483647 -2147483647 -2147483647 -2147483647 -2147483647 -2147483647 -2147483647 -2147483647 -2147483647 -2147483647 -2147483647 -2147483647 -2147483647 -2147483647 -2147483647 -2147483647 -2147483647 -2147483647 -2147483647 -2147483647 -2147483647 -2147483647 -2147483647 -2147483647 -2147483647 -2147483647 -2147483647 -2147483647 -2147483647 -2147483647 -2147483647 -2147483647 -2147483647
139 140 140 141 141 141 142 143 144 144 144 144 144 144 144 144 145 146 146 146 146 146 146 146 146 146 146 146 145 145 145 145 144 144 144 144 144 144 143 143 143 143 143 143 143 142 143 142 142 142 142 141 142 142 141 140 140 140 139 139 139 139 139 138 138 138 138 138 138 138 137 137 136 136 136 135 135 135 135 134 135 135 134 134 134 133 133 133 133 133 133 133 132 133 133 132 132 133 133 133 133 133 133 134 134 135 135 135 136 136 137 138 139 142 143 142 143 -2147483647 -2147483647 -2147483647 -2147483647 -2147483647 -2147483647 -2147483647 -2147483647 -2147483647 -2147483647 -2147483647 -2147483647 -2147483647 -2147483647 -2147483647 -2147483647 -2147483647 -2147483647 -2147483647 -2147483647 -2147483647 -2147483647 -2147483647 -2147483647 -2147483647 -2147483647 -2147483647 -2147483647 -2147483647 -2147483647 -2147483647 -2147483647 -2147483647 -2147483647 -2147483647 -2147483647 -2147483647 -2147483647 -2147483647 -2147483647 -2147483647 -2147483647 -2147483647 -2147483647 -2147483647 -2147483647 -2147483647 -2147483647 -2147483647 -2147483647 -2147483647 -2147483647 -2147483647 -2147483647 -2147483647 -2147483647 -2147483647 -2147483647 -2147483647 -2147483647 -2147483647 -2147483647 -2147483647 -2147483647 -2147483647 -2147483647 -2147483647 -2147483647 -2147483647 -2147483647 -2147483647 -2147483647 -2147483647 -2147483647 -2147483647 -2147483647 -2147483647 -2147483647 -2147483647 -2147483647 -2147483647 -2147483647 -2147483647 -2147483647 -2147483647 -2147483647 -2147483647 -2147483647 -2147483647 -2147483647 -2147483647 -2147483647 -2147483647 -2147483647 -2147483647 -2147483647 -2147483647 -2147483647 -2147483647 -2147483647 -2147483647 -2147483647 -2147483647 -2147483647 -2147483647 -2147483647 -2147483647 -2147483647 -2147483647 -2147483647 -2147483647 -2147483647 -2147483647 -2147483647 -2147483647 -2147483647 -2147483647 -2147483647 -2147483647 -2147483647 -2147483647 -2147483647 -2147483647
139 139 140 141 142 142 143 142 143 144 144 143 142 143 143 143 143 145 146 146 146 146 146 146 146 146 145 145 145 144 144 144 144 144 144 144 144 143 143 143 143 143 143 142 143 143 142 142 142 142 141 140 141 141 141 140 140 140 140 140 139 139 139 138 138 138 138 138 137 137 136 136 136 135 134 135 135 134 134 134 134 134 134 133 133 133 133 133 133 133 133 132 132 132 133 133 133 133 133 133 133 133 134 135 136 137 137 138 138 139 140 142 -2147483647 -2147483647 -2147483647 -2147483647 -2147483647 -2147483647 -2147483647 -2147483647 -2147483647 -2147483647 -2147483647 -2147483647 -2147483647 -2147483647 -2147483647 -2147483647 -2147483647 -2147483647 -2147483647 -2147483647 -2147483647 -2147483647 -2147483647 -2147483647 -2147483647 -2147483647 -2147483647 -2147483647 -2147483647 -2147483647 -2147483647 -2147483647 -2147483647 -2147483647 -2147483647 -2147483647 -2147483647 -2147483647 -2147483647 -2147483647 -2147483647 -2147483647 -2147483647 -2147483647 -2147483647 -2147483647 -2147483647 -2147483647 -2147483647 -2147483647 -2147483647 -2147483647 -2147483647 -2147483647 -2147483647 -2147483647 -2147483647 -2147483647 -2147483647 -2147483647 -2147483647 -2147483647 -2147483647 -2147483647 -2147483647 -2147483647 -2147483647 -2147483647 -2147483647 -2147483647 -2147483647 -2147483647 -2147483647 -2147483647 -2147483647 -2147483647 -2147483647 -2147483647 -2147483647 -2147483647 -2147483647 -2147483647 -2147483647 -2147483647 -2147483647 -2147483647 -2147483647 -2147483647 -2147483647 -2147483647 -2147483647 -2147483647 -2147483647 -2147483647 -2147483647 -2147483647 -2147483647 -2147483647 -2147483647 -2147483647 -2147483647 -2147483647 -2147483647 -2147483647 -2147483647 -2147483647 -2147483647 -2147483647 -2147483647 -2147483647 -2147483647 -2147483647 -2147483647 -2147483647 -2147483647 -2147483647 -2147483647 -2147483647 -2147483647 -2147483647 -2147483647 -2147483647 -2147483647 -2147483647 -2147483647 -2147483647 -2147483647 -2147483647
139 140 141 140 141 141 142 143 144 144 145 144 143 143 142 142 142 144 145 145 145 145 145 145 145 145 145 145 144 144 144 144 144 144 144 144 143 143 143 143 143 143 142 143 143 142 142 142 141 141 141 141 141 141 141 140 140 140 140 139 139 139 138 137 138 138 138 137 137 136 136 135 135 135 134 134 134 134 134 134 134 134 133 133 133 133 133 134 134 134 134 132 132 133 134 134 134 134 134 135 135 135 136 138 139 139 -2147483647 -2147483647 -2147483647 -2147483647 -2147483647 -2147483647 -2147483647 -2147483647 -2147483647 -2147483647 -2147483647 -2147483647 -2147483647 -2147483647 -2147483647 -2147483647 -2147483647 -2147483647 -2147483647 -2147483647 -2147483647 -2147483647 -2147483647 -2147483647 -2147483647 -2147483647 -2147483647 -2147483647 -2147483647 -2147483647 -2147483647 -2147483647 -2147483647 -2147483647 -2147483647 -2147483647 -2147483647 -2147483647 -2147483647 -2147483647 -2147483647 -2147483647 -2147483647 -2147483647 -2147483647 -2147483647 -2147483647 -2147483647 -2147483647 -2147483647 -2147483647 -2147483647 -2147483647 -2147483647 -2147483647 -2147483647 -2147483647 -2147483647 -2147483647 -2147483647 -2147483647 -2147483647 -2147483647 -2147483647 -2147483647 -2147483647 -2147483647 -2147483647 -2147483647 -2147483647 -2147483647 -2147483647 -2147483647 -2147483647 -2147483647 -2147483647 -2147483647 -2147483647 -2147483647 -2147483647 -2147483647 -2147483647 -2147483647 -2147483647 -2147483647 -2147483647 -2147483647 -2147483647 -2147483647 -2147483647 -2147483647 -2147483647 -2147483647 -2147483647 -2147483647 -2147483647 -2147483647 -2147483647 -2147483647 -2147483647 -2147483647 -2147483647 -2147483647 -2147483647 -2147483647 -2147483647 -2147483647 -2147483647 -2147483647 -2147483647 -2147483647 -2147483647 -2147483647 -2147483647 -2147483647 -2147483647 -2147483647 -2147483647 -2147483647 -2147483647 -2147483647 -2147483647 -2147483647 -2147483647 -2147483647 -2147483647 -2147483647 -2147483647 -2147483647 -2147483647 -2147483647 -2147483647 -2147483647 -2147483647
137 139 139 139 139 140 141 141 143 144 145 144 144 144 143 141 141 142 144 145 145 145 145 145 145 145 144 144 144 143 144 143 143 143 143 143 143 143 143 142 142 142 142 142 142 141 141 141 141 141 141 141 141 141 140 140 139 139 139 138 138 138 138 137 137 137 137 136 136 136 136 135 135 135 135 134 134 133 134 136 136 136 134 133 133 133 134 134 135 135 134 134 134 134 134 135 136 137 138 -2147483647 -2147483647 -2147483647 -2147483647 -2147483647 -2147483647 -2147483647 -2147483647 -2147483647 -2147483647 -2147483647 -2147483647 -2147483647 -2147483647 -2147483647 -2147483647 -2147483647 -2147483647 -2147483647 -2147483647 -2147483647 -2147483647 -2147483647 -2147483647 -2147483647 -2147483647 -2147483647 -2147483647 -2147483647 -2147483647 -2147483647 -2147483647 -2147483647 -2147483647 -2147483647 -2147483647 -2147483647 -2147483647 -2147483647 -2147483647 -2147483647 -2147483647 -2147483647 -2147483647 -2147483647 -2147483647 -2147483647 -2147483647 -2147483647 -2147483647 -2147483647 -2147483647 -2147483647 -2147483647 -2147483647 -2147483647 -2147483647 -2147483647 -2147483647 -2147483647 -2147483647 -2147483647 -2147483647 -2147483647 -2147483647 -2147483647 -2147483647 -2147483647 -2147483647 -2147483647 -2147483647 -2147483647 -2147483647 -2147483647 -2147483647 -2147483647 -2147483647 -2147483647 -2147483647 -2147483647 -2147483647 -2147483647 -2147483647 -2147483647 -2147483647 -2147483647 -2147483647 -2147483647 -2147483647 -2147483647 -2147483647 -2147483647 -2147483647 -2147483647 -2147483647 -2147483647 -2147483647 -2147483647 -2147483647 -2147483647 -2147483647 -2147483647 -2147483647 -2147483647 -2147483647 -2147483647 -2147483647 -2147483647 -2147483647 -2147483647 -2147483647 -2147483647 -2147483647 -2147483647 -2147483647 -2147483647 -2147483647 -2147483647 -2147483647 -2147483647 -2147483647 -2147483647 -2147483647 -2147483647 -2147483647 -2147483647 -2147483647 -2147483647 -2147483647 -2147483647 -2147483647 -2147483647 -2147483647 -2147483647 -2147483647 -2147483647 -2147483647 -2147483647 -2147483647 -2147483647 -2147483647
138 139 140 140 140 141 141 142 142 144 145 144 144 144 144 144 144 144 144 145 145 145 144 144 144 144 144 143 143 142 142 143 143 142 142 142 142 142 142 142 142 142 142 142 141 141 141 141 141 141 140 141 141 141 140 139 138 138 138 138 138 137 137 137 137 137 136 136 136 136 135 135 135 135 135 134 132 131 133 136 137 137 135 134 133 134 134 135 135 135 135 136 137 137 136 137 -2147483647 -2147483647 -2147483647 -2147483647 -2147483647 -2147483647 -2147483647 -2147483647 -2147483647 -2147483647 -2147483647 -2147483647 -2147483647 -2147483647 -2147483647 -2147483647 -2147483647 -2147483647 -2147483647 -2147483647 -2147483647 -2147483647 -2147483647 -2147483647 -2147483647 -2147483647 -2147483647 -2147483647 -2147483647 -2147483647 -2147483647 -2147483647 -2147483647 -2147483647 -2147483647 -2147483647 -2147483647 -2147483647 -2147483647 -2147483647 -2147483647 -2147483647 -2147483647 -2147483647 -2147483647 -2147483647 -2147483647 -2147483647 -2147483647 -2147483647 -2147483647 -2147483647 -2147483647 -2147483647 -2147483647 -2147483647 -2147483647 -2147483647 -2147483647 -2147483647 -2147483647 -2147483647 -2147483647 -2147483647 -2147483647 -2147483647 -2147483647 -2147483647 -2147483647 -2147483647 -2147483647 -2147483647 -2147483647 -2147483647 -2147483647 -2147483647 -2147483647 -2147483647 -2147483647 -2147483647 -2147483647 -2147483647 -2147483647 -2147483647 -2147483647 -2147483647 -2147483647 -2147483647 -2147483647 -2147483647 -2147483647 -2147483647 -2147483647 -2147483647 -2147483647 -2147483647 -2147483647 -2147483647 -2147483647 -2147483647 -2147483647 -2147483647 -2147483647 -2147483647 -2147483647 -2147483647 -2147483647 -2147483647 -2147483647 -2147483647 -2147483647 -2147483647 -2147483647 -2147483647 -2147483647 -2147483647 -2147483647 -2147483647 -2147483647 -2147483647 -2147483647 -2147483647 -2147483647 -2147483647 -2147483647 -2147483647 -2147483647 -2147483647 -2147483647 -2147483647 -2147483647 -2147483647 -2147483647 -2147483647 -2147483647 -2147483647 -2147483647 -2147483647 -2147483647 -2147483647 -2147483647 -2147483647 -2147483647 -2147483647
139 140 140 141 141 141 142 143 143 144 145 144 144 144 144 144 144 144 144 144 144 144 144 143 143 143 143 142 142 141 141 142 142 142 142 142 142 142 142 142 141 141 141 141 141 141 141 140 140 140 140 140 140 138 138 139 138 138 137 137 137 137 137 137 137 137 136 136 135 135 135 135 134 134 135 135 134 132 133 136 136 136 136 135 135 137 138 -2147483647 -2147483647 -2147483647 -2147483647 -2147483647 -2147483647 -2147483647 -2147483647 -2147483647 -2147483647 -2147483647 -2147483647 -2147483647 -2147483647 -2147483647 -2147483647 -2147483647 -2147483647 -2147483647 -2147483647 -2147483647 -2147483647 -2147483647 -2147483647 -2147483647 -2147483647 -2147483647 -2147483647 -2147483647 -2147483647 -2147483647 -2147483647 -2147483647 -2147483647 -2147483647 -2147483647 -2147483647 -2147483647 -2147483647 -2147483647 -2147483647 -2147483647 -2147483647 -2147483647 -2147483647 -2147483647 -2147483647 -2147483647 -2147483647 -2147483647 -2147483647 -2147483647 -2147483647 -2147483647 -2147483647 -2147483647 -2147483647 -2147483647 -2147483647 -2147483647 -2147483647 -2147483647 -2147483647 -2147483647 -2147483647 -2147483647 -2147483647 -2147483647 -2147483647 -2147483647 -2147483647 -2147483647 -2147483647 -2147483647 -2147483647 -2147483647 -2147483647 -2147483647 -2147483647 -2147483647 -2147483647 -2147483647 -2147483647 -2147483647 -2147483647 -2147483647 -2147483647 -2147483647 -2147483647 -2147483647 -2147483647 -2147483647 -2147483647 -2147483647 -2147483647 -2147483647 -2147483647 -2147483647 -2147483647 -2147483647 -2147483647 -2147483647 -2147483647 -2147483647 -2147483647 -2147483647 -2147483647 -2147483647 -2147483647 -2147483647 -2147483647 -2147483647 -2147483647 -2147483647 -2147483647 -2147483647 -2147483647 -2147483647 -2147483647 -2147483647 -2147483647 -2147483647 -2147483647 -2147483647 -2147483647 -2147483647 -2147483647 -2147483647 -2147483647 -2147483647 -2147483647 -2147483647 -2147483647 -2147483647 -2147483647 -2147483647 -2147483647 -2147483647 -2147483647 -2147483647 -2147483647 -2147483647 -2147483647 -2147483647 -2147483647 -2147483647 -2147483647 -2147483647 -2147483647 -2147483647 -2147483647 -2147483647 -2147483647
140 140 141 142 141 142 142 143 144 144 144 144 144 144 143 143 143 144 143 143 143 143 144 143 143 142 142 142 142 141 141 142 142 142 141 141 141 141 141 141 141 140 140 140 140 140 140 140 140 139 139 139 139 138 138 138 137 137 137 137 137 137 136 136 136 137 137 136 135 135 135 135 135 135 136 136 136 136 136 137 137 137 137 137 -2147483647 -2147483647 -2147483647 -2147483647 -2147483647 -2147483647 -2147483647 -2147483647 -2147483647 -2147483647 -2147483647 -2147483647 -2147483647 -2147483647 -2147483647 -2147483647 -2147483647 -2147483647 -2147483647 -2147483647 -2147483647 -2147483647 -2147483647 -2147483647 -2147483647 -2147483647 -2147483647 -2147483647 -2147483647 -2147483647 -2147483647 -2147483647 -2147483647 -2147483647 -2147483647 -2147483647 -2147483647 -2147483647 -2147483647 -2147483647 -2147483647 -2147483647 -2147483647 -2147483647 -2147483647 -2147483647 -2147483647 -2147483647 -2147483647 -2147483647 -2147483647 -2147483647 -2147483647 -2147483647 -2147483647 -2147483647 -2147483647 -2147483647 -2147483647 -2147483647 -2147483647 -2147483647 -2147483647 -2147483647 -2147483647 -2147483647 -2147483647 -2147483647 -2147483647 -2147483647 -2147483647 -2147483647 -2147483647 -2147483647 -2147483647 -2147483647 -2147483647 -2147483647 -2147483647 -2147483647 -2147483647 -2147483647 -2147483647 -2147483647 -2147483647 -2147483647 -2147483647 -2147483647 -2147483647 -2147483647 -2147483647 -2147483647 -2147483647 -2147483647 -2147483647 -2147483647 -2147483647 -2147483647 -2147483647 -2147483647 -2147483647 -2147483647 -2147483647 -2147483647 -2147483647 -2147483647 -2147483647 -2147483647 -2147483647 -2147483647 -2147483647 -2147483647 -2147483647 -2147483647 -2147483647 -2147483647 -2147483647 -2147483647 -2147483647 -2147483647 -2147483647 -2147483647 -2147483647 -2147483647 -2147483647 -2147483647 -2147483647 -2147483647 -2147483647 -2147483647 -2147483647 -2147483647 -2147483647 -2147483647 -2147483647 -2147483647 -2147483647 -2147483647 -2147483647 -2147483647 -2147483647 -2147483647 -2147483647 -2147483647 -2147483647 -2147483647 -2147483647 -2147483647 -2147483647 -2147483647 -2147483647 -2147483647 -2147483647 -2147483647 -2147483647 -2147483647
140 139 141 141 141 142 142 143 143 143 143 143 143 143 143 143 143 143 143 143 143 143 143 143 143 142 142 141 141 141 141 141 141 141 141 141 141 141 141 140 140 140 140 140 140 140 139 140 140 139 139 138 138 137 136 136 137 137 137 136 136 136 135 136 137 138 137 136 136 136 136 136 135 135 136 138 -2147483647 138 -2147483647 -2147483647 -2147483647 -2147483647 -2147483647 -2147483647 -2147483647 -2147483647 -2147483647 -2147483647 -2147483647 -2147483647 -2147483647 -2147483647 -2147483647 -2147483647 -2147483647 -2147483647 -2147483647 -2147483647 -2147483647 -2147483647 -2147483647 -2147483647 -2147483647 -2147483647 -2147483647 -2147483647 -2147483647 -2147483647 -2147483647 -2147483647 -2147483647 -2147483647 -2147483647 -2147483647 -2147483647 -2147483647 -2147483647 -2147483647 -2147483647 -2147483647 -2147483647 -2147483647 -2147483647 -2147483647 -2147483647 -2147483647 -2147483647 -2147483647 -2147483647 -2147483647 -2147483647 -2147483647 -2147483647 -2147483647 -2147483647 -2147483647 -2147483647 -2147483647 -2147483647 -2147483647 -2147483647 -2147483647 -2147483647 -2147483647 -2147483647 -2147483647 -2147483647 -2147483647 -2147483647 -2147483647 -2147483647 -2147483647 -2147483647 -2147483647 -2147483647 -2147483647 -2147483647 -2147483647 -2147483647 -2147483647 -2147483647 -2147483647 -2147483647 -2147483647 -2147483647 -2147483647 -2147483647 -2147483647 -2147483647 -2147483647 -2147483647 -2147483647 -2147483647 -2147483647 -2147483647 -2147483647 -2147483647 -2147483647 -2147483647 -2147483647 -2147483647 -2147483647 -2147483647 -2147483647 -2147483647 -2147483647 -2147483647 -2147483647 -2147483647 -2147483647 -2147483647 -2147483647 -2147483647 -2147483647 -2147483647 -2147483647 -2147483647 -2147483647 -2147483647 -2147483647 -2147483647 -2147483647 -2147483647 -2147483647 -2147483647 -2147483647 -2147483647 -2147483647 -2147483647 -2147483647 -2147483647 -2147483647 -2147483647 -2147483647 -2147483647 -2147483647 -2147483647 -2147483647 -2147483647 -2147483647 -2147483647 -2147483647 -2147483647 -2147483647 -2147483647 -2147483647 -2147483647 -2147483647 -2147483647 -2147483647 -2147483647 -2147483647 -2147483647 -2147483647 -2147483647 -2147483647 -2147483647 -2147483647 -2147483647 -2147483647
