# Supplementary material for: Catchments catch all in South African coastal lowlands: topography and palaeoclimate restricted gene flow in Nymania capensis (Meliaceae)—a multilocus phylogeographic and distribution modelling approach
Source: PeerJ. 2017 Jan 31;5:e2965. doi: 10.7717/peerj.2965 (PMC5289106; doi:10.7717/peerj.2965)
Supplement: Supplemental Information 2 — See the Readme for file descriptions. This zip file includes all DNA alignments. [file peerj-05-2965-s002.zip › SupplementalInformationFiles/SDM.Data/MIROC/bio02.mean.diurnal.range.asc]

NCOLS 240 
NROWS 84 
XLLCORNER 20 
YLLCORNER -35 
CELLSIZE 0.0416666666666667 
NODATA_value -2147483647 
167 168 167 168 169 169 170 170 170 170 171 171 172 172 171 170 170 170 170 170 170 170 170 170 170 170 171 171 170 170 170 169 169 169 169 169 170 170 170 169 168 168 168 168 167 167 167 167 167 167 167 168 167 167 167 166 167 166 166 166 166 166 166 167 167 167 167 168 168 167 167 168 169 169 170 170 170 170 170 170 169 169 169 169 168 168 168 167 167 167 167 167 166 167 166 166 166 166 166 166 166 166 166 166 166 166 165 164 164 164 164 164 164 164 164 165 165 164 164 165 165 164 164 163 163 162 163 162 162 162 162 162 162 162 161 160 159 160 160 160 160 160 160 161 161 161 158 159 159 159 159 159 159 159 159 160 160 159 158 156 155 154 152 150 147 146 144 144 144 144 144 144 144 143 143 144 144 143 143 141 141 142 142 142 143 141 141 139 139 141 141 140 140 138 139 142 142 140 141 142 137 137 143 146 145 146 146 147 147 144 142 140 137 135 132 131 129 127 125 120 115 109 106 107 99 92 87 89 88 83 82 81 79 77 76 74 -2147483647 -2147483647 -2147483647 -2147483647
167 167 166 168 168 169 170 170 170 170 171 171 171 172 171 171 170 171 170 170 169 170 170 169 170 170 171 171 171 170 169 169 169 169 169 169 170 170 170 170 169 168 168 167 168 167 167 167 167 166 166 167 167 166 166 166 166 166 166 166 166 166 166 166 167 167 167 167 167 167 167 167 167 168 169 169 169 169 169 169 168 168 168 168 167 167 167 166 166 166 166 166 166 166 166 165 165 165 165 165 165 164 164 163 164 164 164 164 163 163 163 163 163 162 164 164 164 164 164 164 164 164 165 164 164 164 163 163 162 162 162 162 162 162 161 161 160 160 160 160 160 160 161 161 161 161 158 158 157 157 158 158 158 158 160 160 159 158 157 156 154 153 151 149 147 146 147 146 144 144 143 144 144 142 142 143 143 142 142 141 141 140 141 142 141 139 138 139 139 138 140 141 141 140 137 142 143 143 143 143 142 138 142 144 144 145 143 145 145 144 142 140 138 135 132 130 127 125 123 120 113 102 97 94 96 94 85 83 84 81 79 78 77 76 74 -2147483647 -2147483647 -2147483647 -2147483647 -2147483647
167 166 166 167 168 169 170 170 169 169 171 171 171 172 172 172 172 170 171 171 170 170 170 170 170 170 171 171 171 170 169 169 169 169 169 168 168 169 169 169 169 169 167 167 167 167 167 167 166 166 166 165 166 166 165 165 166 166 165 165 166 165 166 166 166 167 167 166 167 166 167 167 167 168 168 168 168 168 168 168 168 168 168 167 167 167 166 165 165 165 165 165 165 165 164 163 163 163 163 163 163 164 163 162 163 163 162 162 161 162 162 162 162 161 163 162 163 163 163 164 164 165 164 164 164 164 164 163 163 162 163 162 162 162 162 161 160 160 161 160 160 160 161 161 160 159 156 157 157 157 157 156 159 160 159 159 159 158 156 155 154 153 150 149 147 148 148 147 146 143 144 145 143 142 142 141 141 141 141 141 141 140 140 140 140 137 139 139 139 138 139 139 141 141 140 141 142 142 142 143 144 144 144 142 142 142 141 143 143 141 140 139 137 134 131 129 126 122 120 114 110 102 96 93 90 87 85 82 81 79 77 77 75 74 -2147483647 -2147483647 -2147483647 -2147483647 -2147483647 -2147483647
167 165 165 167 167 169 170 170 170 169 171 171 171 171 171 172 172 171 171 171 171 171 170 170 170 170 171 171 171 171 170 169 169 168 168 168 168 169 169 169 169 169 168 167 167 167 166 166 166 166 166 165 165 165 164 165 165 165 165 165 165 165 165 165 166 166 167 167 166 166 166 166 167 167 167 167 167 166 165 167 167 167 167 167 167 167 166 165 165 164 164 164 164 164 164 163 162 162 161 162 162 163 162 162 162 162 162 161 160 160 161 162 162 162 163 163 161 160 160 164 164 164 164 164 163 164 163 163 162 160 163 163 162 162 162 161 161 161 161 160 160 160 161 159 156 155 158 159 160 160 158 159 159 160 159 159 158 157 156 154 153 151 150 148 147 147 147 148 146 145 143 142 145 144 141 142 143 142 142 142 139 139 139 140 139 137 137 138 139 140 139 139 139 140 141 141 141 141 141 142 142 143 142 140 140 140 141 141 141 140 139 136 133 132 130 128 124 120 118 114 107 100 95 92 88 86 83 82 79 77 76 75 74 -2147483647 -2147483647 -2147483647 -2147483647 -2147483647 -2147483647 -2147483647
166 166 165 167 168 169 170 170 170 170 171 171 171 171 171 171 172 172 172 171 171 171 171 171 170 170 171 171 170 171 170 169 168 168 168 168 168 169 169 168 168 168 168 167 167 166 166 166 166 165 165 165 164 165 165 164 164 164 164 164 164 164 165 165 165 166 166 166 166 166 166 166 166 166 166 166 166 165 166 167 166 167 166 166 166 166 165 165 165 165 165 165 164 164 163 162 162 161 160 161 161 161 161 159 160 161 159 159 160 161 161 160 162 162 162 160 157 159 161 163 163 162 161 162 163 163 163 163 162 161 163 163 162 162 162 162 161 161 161 160 160 160 161 160 156 158 158 160 160 160 159 160 160 159 159 158 158 157 155 154 151 151 149 148 147 145 146 146 147 146 143 145 146 146 144 143 142 142 142 140 138 138 138 139 137 136 136 137 138 139 139 139 138 139 139 140 140 140 141 141 141 141 140 140 138 138 139 139 138 138 137 133 129 129 128 125 122 117 111 110 108 104 97 92 86 83 81 79 77 76 75 74 -2147483647 -2147483647 -2147483647 -2147483647 -2147483647 -2147483647 -2147483647 -2147483647
165 166 165 167 169 169 169 170 170 170 171 171 170 171 172 172 172 172 173 173 171 171 170 171 170 170 171 170 170 170 170 169 169 168 168 168 168 168 169 168 168 168 168 167 167 166 166 165 165 165 164 164 164 164 165 165 163 164 163 163 163 163 164 164 165 165 166 165 166 166 165 165 165 166 165 165 165 165 165 166 166 166 166 165 165 165 165 164 164 164 164 164 164 164 164 163 162 162 161 161 161 162 161 160 161 161 160 160 159 159 159 159 160 160 159 159 159 159 161 162 161 159 161 163 163 163 163 163 163 163 163 163 162 162 162 162 161 161 160 160 160 161 161 161 157 158 159 160 160 159 159 159 159 160 159 157 157 156 156 153 151 151 149 147 146 146 148 148 147 143 143 145 146 145 143 142 141 142 141 138 138 139 138 137 136 136 136 137 137 137 138 138 138 138 138 138 138 139 139 139 139 139 138 138 137 137 137 138 136 135 134 132 129 121 124 122 119 115 108 104 105 99 95 89 84 83 80 78 76 75 -2147483647 -2147483647 -2147483647 -2147483647 -2147483647 -2147483647 -2147483647 -2147483647 -2147483647 -2147483647
163 165 166 169 170 169 170 170 170 170 171 171 171 171 172 172 171 172 173 173 172 171 171 170 170 170 170 170 170 170 170 169 169 168 168 168 168 168 168 168 168 168 168 167 167 166 166 166 165 165 164 164 164 164 164 165 164 163 163 163 163 163 163 164 164 164 164 164 164 165 165 164 164 164 164 164 164 164 165 164 165 165 165 165 165 165 164 164 164 164 164 164 163 163 163 163 162 162 161 161 161 162 161 161 162 161 160 161 159 160 161 160 159 159 158 158 160 160 161 161 160 160 161 162 163 163 163 163 163 163 163 163 162 162 162 161 161 160 160 160 160 160 161 161 159 158 159 160 159 159 158 156 158 158 159 156 154 156 155 153 152 151 149 147 147 146 145 146 148 148 147 143 144 144 141 140 141 142 141 137 137 138 136 136 135 135 135 136 136 136 136 137 137 137 137 137 138 137 138 138 138 137 137 137 136 136 136 135 134 133 132 129 122 117 118 119 116 109 108 103 94 94 89 86 83 80 78 77 75 -2147483647 -2147483647 -2147483647 -2147483647 -2147483647 -2147483647 -2147483647 -2147483647 -2147483647 -2147483647 -2147483647
163 165 166 167 167 170 170 170 171 170 171 170 171 172 172 172 171 171 173 173 173 172 171 171 170 170 170 171 170 170 170 170 169 169 168 168 168 167 168 168 168 168 167 167 167 167 166 165 165 165 164 164 164 164 163 163 163 163 162 162 162 163 163 162 163 164 164 164 164 164 164 164 163 163 163 163 164 164 164 164 164 164 164 164 164 164 164 163 163 163 163 163 163 162 162 162 162 161 160 160 161 162 162 161 160 161 160 161 160 161 161 160 159 159 159 159 158 159 160 160 160 161 161 162 162 163 163 163 163 163 163 162 162 161 161 161 159 159 159 160 160 161 161 161 161 161 158 159 159 158 157 155 157 158 158 157 154 155 155 153 151 151 150 150 148 148 148 147 149 149 147 147 144 144 140 141 141 140 140 138 137 137 135 134 134 133 134 135 135 135 135 136 135 135 136 136 136 136 135 135 135 135 135 134 134 135 134 134 132 131 129 126 124 117 112 112 113 109 101 97 93 90 87 83 81 79 77 75 -2147483647 -2147483647 -2147483647 -2147483647 -2147483647 -2147483647 -2147483647 -2147483647 -2147483647 -2147483647 -2147483647 -2147483647
163 163 165 167 168 170 170 169 170 171 171 170 171 172 172 171 171 172 173 173 173 173 172 171 171 171 170 171 170 170 169 169 169 168 169 167 167 167 167 167 167 167 167 167 166 166 165 165 164 164 164 164 163 163 163 162 163 163 163 162 162 162 162 161 162 163 163 162 162 163 163 163 163 163 163 163 162 163 163 163 163 163 163 163 163 163 163 163 162 163 163 163 162 162 162 161 161 161 160 161 161 161 161 161 160 161 161 161 161 161 161 160 159 160 160 160 159 157 159 161 161 161 162 162 162 162 162 162 162 163 163 163 162 161 161 160 158 158 159 160 160 160 162 162 161 161 160 161 159 157 157 156 156 157 158 156 156 155 154 152 151 151 152 151 149 148 149 146 146 148 147 145 146 145 142 141 141 140 140 138 136 134 134 134 133 133 133 133 133 134 134 134 133 133 134 135 135 135 134 133 132 131 131 131 132 132 132 131 129 128 125 122 118 115 111 109 101 99 98 94 91 86 84 81 79 77 75 -2147483647 -2147483647 -2147483647 -2147483647 -2147483647 -2147483647 -2147483647 -2147483647 -2147483647 -2147483647 -2147483647 -2147483647 -2147483647
163 164 165 168 169 170 171 169 170 171 172 171 171 172 172 171 172 172 173 173 173 173 173 171 171 171 170 171 171 170 169 169 168 168 168 168 167 167 167 167 167 166 166 166 166 166 165 164 164 164 164 163 163 163 163 162 162 163 162 161 162 162 162 162 162 162 162 162 162 162 162 162 163 163 162 162 162 162 162 162 162 163 162 163 162 162 162 162 162 162 162 161 161 161 161 160 160 160 159 160 161 161 161 161 161 161 160 160 161 161 160 159 159 160 160 160 159 157 157 160 161 161 161 161 162 162 162 162 163 163 163 163 163 162 161 160 160 159 159 160 161 161 161 162 161 161 160 160 158 156 157 156 158 156 156 156 155 155 155 153 153 152 153 151 151 150 148 146 146 144 146 144 145 145 144 142 141 141 138 136 134 134 133 133 132 133 132 132 132 133 132 132 132 133 134 134 134 134 132 132 132 130 128 127 129 130 130 129 128 126 123 121 117 115 113 106 100 95 92 91 87 84 82 80 78 75 -2147483647 -2147483647 -2147483647 -2147483647 -2147483647 -2147483647 -2147483647 -2147483647 -2147483647 -2147483647 -2147483647 -2147483647 -2147483647 -2147483647
164 165 165 169 169 169 169 169 170 171 172 171 171 172 172 171 172 171 173 173 173 173 173 173 171 171 171 171 170 170 170 169 169 168 168 168 167 167 166 167 166 166 166 166 166 165 165 164 163 163 163 163 162 162 162 162 161 161 162 162 161 161 161 161 161 161 161 161 161 161 161 161 161 162 162 161 161 161 161 161 161 162 162 162 162 162 162 161 162 162 161 161 161 161 161 160 160 160 159 160 160 160 160 160 160 160 160 160 160 160 160 160 160 160 160 160 159 157 157 159 160 160 161 161 161 161 162 162 162 162 162 163 163 163 162 159 160 160 161 161 161 160 161 162 161 160 161 160 159 155 157 156 156 156 156 155 155 154 154 152 152 152 153 153 151 149 147 146 147 145 144 145 143 144 144 143 142 140 138 136 134 133 133 132 132 132 132 131 131 131 131 130 131 132 132 132 132 132 131 131 130 129 127 125 124 127 126 126 124 122 120 115 113 112 106 106 102 97 92 87 85 82 80 79 77 -2147483647 -2147483647 -2147483647 -2147483647 -2147483647 -2147483647 -2147483647 -2147483647 -2147483647 -2147483647 -2147483647 -2147483647 -2147483647 -2147483647 -2147483647
165 166 167 169 169 169 167 169 170 171 172 171 171 171 171 170 171 171 173 173 173 173 173 173 171 171 170 172 170 171 170 169 169 168 167 167 167 166 166 166 166 165 165 165 165 165 165 164 164 163 162 162 162 162 161 161 161 161 160 161 161 160 160 160 160 160 160 160 160 160 160 160 160 161 161 161 160 160 160 161 161 161 161 161 161 161 161 161 160 161 161 160 160 160 160 160 160 159 159 159 159 159 159 160 159 160 160 159 160 159 159 159 160 159 159 159 158 157 156 159 159 159 160 160 160 160 161 161 162 162 162 162 163 163 161 161 162 160 160 161 161 161 160 161 161 159 160 158 159 158 156 156 155 154 155 155 154 154 153 151 153 151 151 152 151 150 149 148 146 146 144 145 144 144 144 142 141 140 137 135 133 133 132 132 132 131 131 131 130 130 130 129 130 131 131 131 131 130 129 129 128 126 125 122 121 120 118 122 120 118 116 110 107 107 101 98 97 94 89 85 84 81 79 77 75 -2147483647 -2147483647 -2147483647 -2147483647 -2147483647 -2147483647 -2147483647 -2147483647 -2147483647 -2147483647 -2147483647 -2147483647 -2147483647 -2147483647 -2147483647
167 164 165 167 169 169 168 168 169 170 172 170 171 170 172 172 170 171 172 172 173 173 173 172 172 170 170 170 171 171 170 169 168 168 167 167 167 167 165 165 165 166 165 165 165 164 164 163 164 163 162 161 162 161 161 161 160 160 160 160 160 161 159 159 159 160 159 160 160 160 159 159 159 159 159 160 160 159 160 160 160 160 160 160 160 160 160 160 160 160 160 160 160 160 159 158 159 159 158 158 158 158 159 159 159 159 159 159 159 158 159 159 159 158 158 159 158 158 154 157 158 159 159 160 160 159 159 160 161 162 161 162 163 164 163 163 161 160 161 161 161 161 162 161 161 161 160 158 158 156 156 154 153 154 155 154 154 152 152 154 153 153 152 152 150 151 150 147 147 146 145 144 144 143 143 142 141 139 136 134 132 132 132 132 132 131 130 130 130 129 128 128 129 130 130 129 128 128 128 128 127 125 125 124 123 119 112 114 117 115 111 107 103 103 100 96 91 89 86 83 81 78 77 76 -2147483647 -2147483647 -2147483647 -2147483647 -2147483647 -2147483647 -2147483647 -2147483647 -2147483647 -2147483647 -2147483647 -2147483647 -2147483647 -2147483647 -2147483647 -2147483647
173 166 167 169 169 167 167 169 170 170 171 169 170 170 170 171 171 170 171 170 172 173 173 172 171 171 170 170 171 171 170 169 168 168 167 166 166 166 165 164 164 165 165 165 165 164 164 164 164 163 162 161 161 161 160 160 159 159 159 159 158 159 158 158 158 159 159 159 159 159 158 158 158 158 159 159 159 160 159 159 159 160 159 160 160 159 159 160 159 158 158 159 159 158 157 157 157 157 157 157 158 158 158 158 158 158 158 158 158 158 158 158 158 158 158 159 158 158 155 155 157 158 158 158 158 158 159 160 160 161 162 163 164 164 164 163 161 160 160 161 162 161 161 161 162 160 159 159 157 155 154 154 152 153 154 152 151 150 152 153 152 152 152 152 150 149 149 148 148 146 145 143 142 142 141 140 139 138 136 133 131 131 131 130 130 130 130 129 128 127 127 128 128 128 128 126 126 126 126 126 125 125 124 123 121 115 111 108 109 110 107 107 101 97 97 93 89 86 83 79 78 76 -2147483647 -2147483647 -2147483647 -2147483647 -2147483647 -2147483647 -2147483647 -2147483647 -2147483647 -2147483647 -2147483647 -2147483647 -2147483647 -2147483647 -2147483647 -2147483647 -2147483647 -2147483647
173 170 167 170 169 168 166 170 171 169 171 170 169 170 169 171 171 171 172 170 172 173 173 173 172 171 170 170 171 170 170 168 168 167 166 166 166 165 165 163 162 164 164 164 164 164 164 163 164 163 161 161 160 160 160 160 158 158 158 158 158 157 158 158 158 158 158 158 158 158 157 157 157 158 158 158 159 159 159 158 159 159 159 159 159 159 159 159 159 158 157 158 158 158 156 156 157 156 155 158 158 158 158 158 157 157 157 157 156 157 157 157 157 158 158 158 158 156 155 155 156 157 156 156 157 157 158 160 161 162 161 163 163 164 164 162 160 160 160 161 162 161 159 159 160 159 158 157 157 156 154 153 150 153 153 152 148 151 151 151 151 151 151 151 150 148 146 147 147 146 146 145 142 140 139 137 137 137 135 133 131 131 129 129 129 129 128 127 126 126 125 127 127 127 125 125 125 124 124 124 124 123 122 120 118 116 113 105 101 100 99 102 99 95 92 88 86 83 80 79 76 -2147483647 -2147483647 -2147483647 -2147483647 -2147483647 -2147483647 -2147483647 -2147483647 -2147483647 -2147483647 -2147483647 -2147483647 -2147483647 -2147483647 -2147483647 -2147483647 -2147483647 -2147483647 -2147483647
173 173 169 171 172 170 169 169 170 170 171 170 169 169 170 169 171 171 170 170 172 173 173 173 172 172 171 170 170 170 169 168 167 167 166 166 165 165 165 162 163 164 163 164 164 163 163 164 165 163 162 161 161 161 160 160 158 157 157 158 157 157 156 158 158 157 157 157 157 157 157 157 157 157 157 158 158 158 158 159 158 159 158 158 158 158 159 158 158 158 157 157 157 157 156 155 155 155 156 157 157 157 157 156 156 157 156 155 155 155 156 156 157 157 157 157 157 155 152 154 155 155 155 155 154 156 159 159 160 160 160 161 162 163 163 163 162 161 162 160 161 161 159 160 160 159 157 155 154 153 153 152 151 149 151 152 150 150 150 150 150 150 150 150 149 145 146 146 145 145 146 144 143 141 139 137 135 136 134 134 133 131 129 128 127 126 127 127 126 125 125 126 125 124 124 124 123 123 122 122 122 121 120 118 117 113 109 107 105 100 96 94 96 92 88 84 82 80 79 77 -2147483647 -2147483647 -2147483647 -2147483647 -2147483647 -2147483647 -2147483647 -2147483647 -2147483647 -2147483647 -2147483647 -2147483647 -2147483647 -2147483647 -2147483647 -2147483647 -2147483647 -2147483647 -2147483647 -2147483647
174 174 172 174 170 170 168 167 170 170 171 170 169 168 169 169 171 172 171 172 172 171 172 173 172 171 171 169 169 169 169 167 167 166 166 166 165 165 166 165 162 162 163 166 166 166 165 164 164 164 163 163 162 162 161 161 158 158 157 157 157 157 157 158 157 157 157 156 156 156 156 156 157 157 157 157 157 158 158 158 158 159 158 158 158 158 158 158 158 158 157 156 156 156 156 153 154 156 157 157 157 156 156 155 155 155 155 154 153 154 156 156 156 157 157 156 154 153 152 154 154 155 153 154 155 157 158 158 159 159 159 160 160 161 163 162 162 160 161 161 161 161 160 160 159 158 155 154 151 153 153 151 149 148 150 149 147 147 147 148 149 149 150 149 148 144 143 144 144 146 145 144 141 139 138 137 135 134 133 133 133 132 130 129 127 127 126 126 124 124 124 124 124 122 122 122 121 121 120 121 120 118 116 114 112 111 107 103 100 99 97 90 89 88 84 82 80 79 77 76 -2147483647 -2147483647 -2147483647 -2147483647 -2147483647 -2147483647 -2147483647 -2147483647 -2147483647 -2147483647 -2147483647 -2147483647 -2147483647 -2147483647 -2147483647 -2147483647 -2147483647 -2147483647 -2147483647 -2147483647
174 174 175 174 170 168 167 167 170 170 171 171 171 170 170 171 172 171 171 173 172 172 173 172 172 171 170 170 168 169 169 168 167 166 165 165 165 167 168 167 162 162 164 164 166 166 165 164 163 164 164 164 163 162 162 161 159 157 157 156 156 157 157 157 156 155 156 156 156 156 156 156 156 156 156 157 157 157 157 157 158 158 158 157 157 157 157 157 157 157 157 157 155 155 156 157 157 156 156 156 156 156 156 155 155 155 155 155 153 154 155 156 156 156 156 155 154 150 151 152 153 153 151 153 154 156 156 155 156 157 157 158 156 158 160 161 162 161 161 161 161 160 160 158 157 156 154 151 150 150 151 148 147 147 148 146 146 145 146 148 149 149 148 147 147 143 143 142 144 144 144 142 138 137 136 134 133 133 132 133 133 129 131 129 126 126 126 125 123 123 122 122 121 121 120 120 119 119 118 118 117 115 114 112 108 105 103 103 101 95 92 90 87 84 82 80 78 77 76 -2147483647 -2147483647 -2147483647 -2147483647 -2147483647 -2147483647 -2147483647 -2147483647 -2147483647 -2147483647 -2147483647 -2147483647 -2147483647 -2147483647 -2147483647 -2147483647 -2147483647 -2147483647 -2147483647 -2147483647 -2147483647
175 175 175 174 170 170 164 168 170 169 170 170 170 170 170 171 172 171 170 171 172 173 172 172 171 171 169 168 167 168 168 168 168 167 166 165 165 166 168 169 168 167 167 166 164 164 166 165 163 164 164 165 164 162 162 161 160 159 158 157 157 157 156 156 156 156 155 156 156 155 156 156 156 156 156 157 157 157 157 157 157 158 158 158 158 157 157 157 157 157 157 155 155 155 156 156 156 156 156 156 156 155 155 155 154 153 155 155 154 153 155 155 156 155 155 157 157 156 155 154 154 152 151 152 153 154 155 154 153 153 154 152 155 156 157 159 161 161 161 160 159 157 157 155 155 154 151 149 148 149 150 148 146 145 145 144 144 143 144 148 147 146 145 143 145 142 140 141 143 142 140 140 138 136 134 132 132 132 130 129 130 127 128 128 127 125 125 123 122 122 121 120 120 119 118 117 117 116 116 115 114 112 110 109 108 103 99 99 96 94 89 87 84 81 80 79 77 76 -2147483647 -2147483647 -2147483647 -2147483647 -2147483647 -2147483647 -2147483647 -2147483647 -2147483647 -2147483647 -2147483647 -2147483647 -2147483647 -2147483647 -2147483647 -2147483647 -2147483647 -2147483647 -2147483647 -2147483647 -2147483647 -2147483647
174 175 174 175 173 169 168 170 168 168 167 168 169 170 171 172 172 170 169 171 172 172 172 172 171 169 167 166 166 167 167 167 167 167 165 164 164 165 169 169 169 168 169 168 167 167 165 166 165 164 164 165 164 163 162 161 160 159 157 157 157 156 156 156 156 155 154 154 155 155 155 155 155 156 156 156 156 156 157 156 156 157 157 157 158 158 158 157 157 157 156 155 155 155 156 156 156 156 155 155 155 155 155 154 154 154 153 153 153 153 154 156 156 156 156 156 156 156 157 157 156 155 156 153 151 151 152 150 150 152 153 154 153 153 154 157 159 160 160 159 159 156 153 151 151 151 150 151 147 146 147 148 147 144 141 142 142 142 141 146 145 142 142 142 143 141 138 139 138 136 134 138 136 134 133 132 132 129 127 126 127 125 127 126 126 124 124 123 122 121 120 119 118 117 117 115 115 115 114 112 111 110 107 105 102 102 100 95 93 90 86 85 82 80 79 77 76 76 -2147483647 -2147483647 -2147483647 -2147483647 -2147483647 -2147483647 -2147483647 -2147483647 -2147483647 -2147483647 -2147483647 -2147483647 -2147483647 -2147483647 -2147483647 -2147483647 -2147483647 -2147483647 -2147483647 -2147483647 -2147483647 -2147483647
174 174 174 175 175 174 173 174 170 168 168 167 168 169 169 170 172 169 168 170 172 171 171 171 171 169 167 166 167 167 165 166 166 166 166 169 168 169 169 170 170 169 169 168 168 168 167 167 167 166 166 165 165 164 162 161 160 159 158 157 157 157 156 156 155 155 155 154 154 154 155 155 155 155 156 156 156 156 156 156 156 156 157 157 157 157 157 157 157 156 156 155 154 154 155 156 156 156 155 155 155 155 155 154 154 153 153 154 154 154 155 155 156 156 156 156 157 157 156 155 155 155 156 154 152 150 151 152 152 153 155 155 154 155 158 158 159 159 158 158 158 156 150 149 151 153 152 149 146 146 146 145 145 140 141 142 141 141 141 144 144 138 140 139 139 140 139 137 136 135 137 135 134 132 132 130 128 126 125 124 124 123 123 123 123 124 122 121 121 119 118 117 117 116 114 113 112 113 112 111 108 105 105 103 99 98 96 93 90 88 85 83 81 79 77 76 76 75 -2147483647 -2147483647 -2147483647 -2147483647 -2147483647 -2147483647 -2147483647 -2147483647 -2147483647 -2147483647 -2147483647 -2147483647 -2147483647 -2147483647 -2147483647 -2147483647 -2147483647 -2147483647 -2147483647 -2147483647 -2147483647 -2147483647
174 174 175 175 175 175 175 174 170 168 169 168 169 165 166 170 171 171 169 170 172 171 171 172 171 170 169 167 166 166 165 167 167 169 170 171 172 171 170 170 170 170 169 169 168 168 168 168 167 166 166 165 164 164 162 161 160 160 159 158 157 157 156 155 155 155 155 155 154 154 154 154 155 155 155 156 155 156 156 156 156 156 156 156 157 157 157 157 157 157 157 156 155 155 156 156 156 156 155 155 155 155 155 155 155 155 155 155 155 155 155 155 155 155 156 156 157 155 154 156 156 154 157 156 152 151 153 154 153 152 155 155 154 153 155 158 158 158 157 158 157 154 151 151 150 153 152 151 149 151 150 147 147 144 143 145 145 140 139 142 141 139 138 138 137 137 138 134 134 134 134 132 131 130 129 127 125 124 123 122 122 121 121 121 122 122 121 121 119 117 116 115 115 114 113 111 112 111 110 108 107 104 100 98 97 94 94 90 88 85 83 81 79 78 77 75 75 -2147483647 -2147483647 -2147483647 -2147483647 -2147483647 -2147483647 -2147483647 -2147483647 -2147483647 -2147483647 -2147483647 -2147483647 -2147483647 -2147483647 -2147483647 -2147483647 -2147483647 -2147483647 -2147483647 -2147483647 -2147483647 -2147483647 -2147483647
173 173 174 175 175 175 175 173 170 168 169 169 168 168 167 169 169 169 169 170 170 171 171 171 170 170 169 168 164 163 165 170 171 172 172 172 172 172 171 171 171 171 170 169 168 168 168 168 167 166 166 165 164 164 163 161 160 160 159 158 157 157 156 155 155 155 155 155 154 154 154 154 154 154 155 155 155 155 156 156 156 156 156 156 156 157 156 156 156 157 156 156 156 156 156 156 156 156 156 156 156 156 156 155 155 155 155 155 155 155 155 156 156 155 156 156 156 156 156 156 156 156 156 156 154 149 151 153 154 152 154 154 154 153 152 156 157 157 157 156 154 151 154 149 151 155 154 150 151 152 150 149 151 151 149 148 146 142 144 140 145 142 138 137 136 136 135 133 132 132 132 129 129 128 127 125 123 123 122 121 120 121 120 119 119 120 119 118 117 116 115 114 113 112 110 108 109 109 108 105 103 102 100 99 95 93 91 88 85 83 82 80 78 77 75 75 -2147483647 -2147483647 -2147483647 -2147483647 -2147483647 -2147483647 -2147483647 -2147483647 -2147483647 -2147483647 -2147483647 -2147483647 -2147483647 -2147483647 -2147483647 -2147483647 -2147483647 -2147483647 -2147483647 -2147483647 -2147483647 -2147483647 -2147483647 -2147483647
172 172 172 174 175 175 175 175 172 168 169 168 167 168 168 168 168 168 168 170 170 171 171 170 170 169 169 169 168 167 170 172 172 172 172 172 172 172 172 171 171 171 170 169 169 168 168 168 167 166 166 165 164 164 163 161 161 160 159 158 157 156 156 155 155 155 155 155 155 153 154 154 154 154 153 154 155 155 155 155 156 156 156 156 156 156 156 156 156 156 156 156 156 156 156 156 156 156 156 156 156 155 155 155 155 155 155 156 156 155 155 155 155 156 156 156 156 156 157 157 156 156 157 157 156 153 151 153 153 154 153 153 153 152 153 153 154 155 157 156 154 152 153 153 155 155 152 148 152 154 152 150 154 154 153 152 150 147 141 144 147 149 141 140 134 131 133 131 130 130 129 128 127 126 124 122 122 121 121 122 121 120 120 120 118 119 119 117 116 114 112 111 110 109 108 106 106 106 105 103 101 100 97 94 92 90 88 86 83 82 80 79 77 75 -2147483647 -2147483647 -2147483647 -2147483647 -2147483647 -2147483647 -2147483647 -2147483647 -2147483647 -2147483647 -2147483647 -2147483647 -2147483647 -2147483647 -2147483647 -2147483647 -2147483647 -2147483647 -2147483647 -2147483647 -2147483647 -2147483647 -2147483647 -2147483647 -2147483647 -2147483647
171 171 170 172 173 174 175 175 172 169 168 168 167 168 167 168 168 168 169 170 170 170 170 169 168 167 168 169 171 171 172 173 172 172 172 172 172 172 172 172 171 171 169 169 169 168 167 168 167 167 166 165 164 164 163 161 161 160 159 158 157 156 155 155 155 155 154 154 154 153 154 153 154 153 153 153 154 154 155 155 155 155 155 156 156 156 156 156 156 156 156 156 156 156 156 156 156 156 156 156 155 155 155 154 155 154 154 155 155 155 156 156 156 156 156 157 157 157 157 157 156 156 156 156 155 152 150 151 152 153 154 153 152 152 153 154 154 155 156 155 154 154 155 157 156 152 151 149 150 153 154 155 155 153 149 147 146 144 145 151 154 151 148 142 134 131 132 130 129 128 127 126 125 123 122 120 120 118 119 120 120 120 120 120 119 117 117 115 114 113 112 109 108 106 104 104 102 103 103 101 98 97 93 91 89 88 86 84 83 81 79 78 76 -2147483647 -2147483647 -2147483647 -2147483647 -2147483647 -2147483647 -2147483647 -2147483647 -2147483647 -2147483647 -2147483647 -2147483647 -2147483647 -2147483647 -2147483647 -2147483647 -2147483647 -2147483647 -2147483647 -2147483647 -2147483647 -2147483647 -2147483647 -2147483647 -2147483647 -2147483647 -2147483647
169 170 170 171 173 174 174 173 172 172 171 171 172 171 170 167 167 167 168 169 169 169 168 168 167 166 166 169 172 172 173 174 173 173 173 172 172 172 172 172 171 171 169 169 169 168 167 167 167 167 166 165 164 164 163 163 160 159 159 157 156 156 155 155 154 155 154 154 154 154 153 153 153 153 153 153 153 153 153 153 154 154 155 155 155 155 155 155 155 155 155 155 155 155 155 155 155 155 155 155 155 154 154 154 154 154 155 155 156 156 156 157 157 157 157 157 157 157 157 157 157 156 157 157 156 154 154 150 151 152 153 152 151 150 151 152 153 153 155 154 155 157 157 156 154 150 149 152 153 154 155 155 154 152 149 149 147 149 151 154 156 152 149 145 140 133 130 129 128 126 125 125 123 121 120 119 122 121 120 121 120 119 119 117 116 116 114 114 112 112 110 109 108 106 104 103 100 100 99 98 96 93 91 88 88 86 84 83 81 80 78 76 -2147483647 -2147483647 -2147483647 -2147483647 -2147483647 -2147483647 -2147483647 -2147483647 -2147483647 -2147483647 -2147483647 -2147483647 -2147483647 -2147483647 -2147483647 -2147483647 -2147483647 -2147483647 -2147483647 -2147483647 -2147483647 -2147483647 -2147483647 -2147483647 -2147483647 -2147483647 -2147483647 -2147483647
167 169 170 169 172 172 173 173 172 173 174 174 173 172 169 166 166 166 166 167 167 167 167 167 167 166 166 169 173 173 173 174 174 173 173 172 172 172 171 171 171 171 171 169 169 168 168 167 167 166 166 165 165 164 163 162 160 159 158 157 156 156 155 155 154 154 154 154 154 154 154 153 153 153 153 153 153 153 153 153 153 153 154 154 154 154 154 154 154 155 155 155 154 154 154 154 154 154 154 154 154 155 154 154 154 155 155 155 156 156 157 157 157 157 157 157 157 157 157 156 156 156 157 156 156 156 154 152 150 151 152 152 151 150 150 152 153 154 155 153 157 157 156 155 154 152 150 150 153 156 157 156 153 153 150 149 150 153 149 154 154 150 146 143 134 133 135 129 126 129 130 128 127 121 118 121 122 122 121 119 118 118 116 115 114 113 113 112 111 110 109 108 106 104 102 102 100 98 96 96 93 91 88 87 86 84 83 81 80 78 76 -2147483647 -2147483647 -2147483647 -2147483647 -2147483647 -2147483647 -2147483647 -2147483647 -2147483647 -2147483647 -2147483647 -2147483647 -2147483647 -2147483647 -2147483647 -2147483647 -2147483647 -2147483647 -2147483647 -2147483647 -2147483647 -2147483647 -2147483647 -2147483647 -2147483647 -2147483647 -2147483647 -2147483647 -2147483647
167 169 170 169 170 172 171 172 172 173 174 173 172 172 170 171 170 165 164 164 165 165 166 166 165 165 167 171 171 173 173 174 174 174 173 173 172 172 171 171 171 170 170 168 168 168 167 167 166 166 166 165 164 163 162 161 159 159 158 157 157 156 155 154 154 154 154 154 154 154 154 153 152 153 152 152 152 152 153 153 153 153 153 153 153 154 154 154 153 153 153 153 153 153 153 153 153 153 154 154 154 154 154 155 154 155 155 156 156 157 157 158 157 157 157 157 157 157 157 156 156 156 156 156 156 156 154 152 149 152 152 151 150 149 148 150 151 152 155 155 157 157 157 156 154 150 153 156 156 155 158 156 156 154 151 148 154 153 149 154 155 150 141 139 141 142 143 132 127 127 135 130 132 124 116 119 120 119 117 116 117 116 117 116 114 113 113 111 110 109 107 106 104 102 102 101 99 97 95 92 90 88 86 85 84 83 81 80 78 76 -2147483647 -2147483647 -2147483647 -2147483647 -2147483647 -2147483647 -2147483647 -2147483647 -2147483647 -2147483647 -2147483647 -2147483647 -2147483647 -2147483647 -2147483647 -2147483647 -2147483647 -2147483647 -2147483647 -2147483647 -2147483647 -2147483647 -2147483647 -2147483647 -2147483647 -2147483647 -2147483647 -2147483647 -2147483647 -2147483647
168 170 170 169 169 169 170 170 172 172 174 173 173 173 173 173 171 168 167 166 169 170 170 170 167 168 168 168 171 173 173 173 174 174 173 173 172 172 171 170 170 170 170 168 168 168 167 167 166 165 166 165 164 163 162 161 159 158 157 156 156 155 155 154 154 154 154 153 153 153 153 153 152 152 152 152 152 152 152 152 152 152 153 153 153 153 153 153 153 153 153 153 153 153 153 153 153 153 153 153 154 154 154 154 155 155 155 156 156 157 158 158 158 158 157 157 156 157 156 156 156 156 156 156 156 156 154 153 151 152 152 150 148 148 148 150 151 152 153 154 156 155 154 155 155 155 156 155 156 157 158 157 156 152 148 147 153 156 155 154 151 152 147 140 148 147 143 141 136 133 136 136 130 120 114 122 121 121 118 118 116 116 116 114 115 113 111 110 108 106 105 103 102 100 100 98 96 94 92 90 88 86 85 83 83 81 80 78 -2147483647 -2147483647 -2147483647 -2147483647 -2147483647 -2147483647 -2147483647 -2147483647 -2147483647 -2147483647 -2147483647 -2147483647 -2147483647 -2147483647 -2147483647 -2147483647 -2147483647 -2147483647 -2147483647 -2147483647 -2147483647 -2147483647 -2147483647 -2147483647 -2147483647 -2147483647 -2147483647 -2147483647 -2147483647 -2147483647 -2147483647 -2147483647
167 168 168 168 167 168 168 169 171 171 173 173 173 172 172 170 168 169 170 169 170 171 172 171 170 170 170 168 171 172 173 173 174 174 173 173 172 172 171 170 170 170 169 168 168 168 167 167 166 165 164 165 164 163 162 161 160 158 157 156 155 155 154 153 153 153 153 153 153 153 153 153 152 152 152 152 151 152 152 152 152 152 152 152 153 153 153 153 152 152 152 152 152 152 152 152 152 152 152 153 153 153 154 154 154 155 155 156 156 157 158 158 158 157 156 156 157 157 157 156 155 156 156 156 157 156 155 151 151 151 151 151 150 150 150 151 151 151 152 155 155 153 153 155 155 155 156 156 154 155 157 157 154 151 150 151 154 155 155 153 151 149 147 148 150 146 142 137 143 132 138 133 129 115 123 126 128 126 125 121 119 117 115 114 113 112 110 108 107 105 102 101 100 98 96 96 94 91 89 88 86 85 83 83 81 80 78 -2147483647 -2147483647 -2147483647 -2147483647 -2147483647 -2147483647 -2147483647 -2147483647 -2147483647 -2147483647 -2147483647 -2147483647 -2147483647 -2147483647 -2147483647 -2147483647 -2147483647 -2147483647 -2147483647 -2147483647 -2147483647 -2147483647 -2147483647 -2147483647 -2147483647 -2147483647 -2147483647 -2147483647 -2147483647 -2147483647 -2147483647 -2147483647 -2147483647
165 166 167 167 166 167 167 168 170 170 172 172 172 172 171 168 169 169 169 168 170 170 172 172 171 171 169 169 168 171 172 172 173 174 173 173 172 172 171 170 170 170 169 168 168 168 167 166 166 165 164 163 163 162 161 160 159 157 157 155 155 154 153 153 153 153 152 152 152 152 152 152 152 151 151 151 151 151 151 151 151 152 152 152 152 152 152 152 152 152 152 152 151 151 152 152 152 152 152 152 152 152 153 153 153 154 154 155 156 157 158 159 159 157 155 155 156 157 157 156 154 155 155 156 156 156 154 151 150 150 150 150 150 150 151 151 152 153 154 155 154 152 152 153 154 155 155 155 155 154 155 155 154 153 153 153 153 155 155 156 152 152 149 150 150 146 144 144 144 141 137 132 129 122 129 131 131 128 123 122 120 118 116 113 112 111 109 106 104 103 101 98 98 96 95 93 90 89 87 86 84 83 81 81 80 78 -2147483647 -2147483647 -2147483647 -2147483647 -2147483647 -2147483647 -2147483647 -2147483647 -2147483647 -2147483647 -2147483647 -2147483647 -2147483647 -2147483647 -2147483647 -2147483647 -2147483647 -2147483647 -2147483647 -2147483647 -2147483647 -2147483647 -2147483647 -2147483647 -2147483647 -2147483647 -2147483647 -2147483647 -2147483647 -2147483647 -2147483647 -2147483647 -2147483647 -2147483647
165 166 166 166 166 166 166 166 168 169 170 171 171 171 170 169 169 169 170 170 171 171 171 172 171 170 170 168 167 170 171 172 172 173 173 173 172 172 170 170 169 169 168 168 167 167 167 166 165 165 164 163 162 162 161 159 158 157 156 154 154 153 153 153 152 152 152 152 152 152 151 152 152 151 151 151 151 151 151 151 151 151 151 151 152 152 152 152 152 151 151 151 151 151 151 151 152 151 152 152 152 152 152 152 152 152 152 153 155 157 158 159 159 158 156 156 156 158 157 156 155 155 155 154 156 156 153 151 150 150 150 150 150 150 151 151 152 154 155 155 154 153 153 153 154 154 154 154 154 155 155 154 152 152 153 152 153 154 155 155 154 153 151 149 149 148 144 145 143 140 134 130 133 133 133 132 130 128 123 121 119 117 114 113 111 109 107 105 102 100 99 96 95 94 92 90 88 87 85 84 83 82 80 80 78 -2147483647 -2147483647 -2147483647 -2147483647 -2147483647 -2147483647 -2147483647 -2147483647 -2147483647 -2147483647 -2147483647 -2147483647 -2147483647 -2147483647 -2147483647 -2147483647 -2147483647 -2147483647 -2147483647 -2147483647 -2147483647 -2147483647 -2147483647 -2147483647 -2147483647 -2147483647 -2147483647 -2147483647 -2147483647 -2147483647 -2147483647 -2147483647 -2147483647 -2147483647 -2147483647
163 165 165 165 166 165 164 164 165 167 169 169 169 169 168 168 169 170 170 170 172 172 172 172 172 171 170 168 168 170 171 171 172 173 173 173 172 171 171 170 170 169 168 168 167 167 167 166 165 165 164 162 161 160 160 159 157 155 154 154 153 152 152 152 151 151 151 151 151 151 151 151 151 151 150 150 150 150 151 150 150 151 151 151 151 151 151 151 151 151 151 151 151 151 151 151 151 151 151 152 152 152 152 153 152 153 153 152 155 157 158 159 159 157 156 157 158 158 157 155 156 156 155 155 156 156 153 153 150 150 151 150 150 151 152 151 151 152 153 155 154 153 152 151 151 152 152 153 154 154 154 153 153 153 153 152 151 152 153 153 153 152 150 148 148 147 144 144 141 139 137 133 133 132 132 131 130 127 123 120 117 115 113 111 109 106 104 103 101 98 96 94 92 91 89 87 86 85 83 82 81 80 78 78 -2147483647 -2147483647 -2147483647 -2147483647 -2147483647 -2147483647 -2147483647 -2147483647 -2147483647 -2147483647 -2147483647 -2147483647 -2147483647 -2147483647 -2147483647 -2147483647 -2147483647 -2147483647 -2147483647 -2147483647 -2147483647 -2147483647 -2147483647 -2147483647 -2147483647 -2147483647 -2147483647 -2147483647 -2147483647 -2147483647 -2147483647 -2147483647 -2147483647 -2147483647 -2147483647 -2147483647
163 163 163 164 165 165 165 165 164 165 167 167 166 167 168 169 169 170 170 170 170 171 172 173 171 169 168 168 167 170 171 171 171 173 172 172 172 171 170 170 169 169 167 167 167 167 167 166 165 164 163 162 161 160 159 158 157 155 154 152 152 151 151 151 151 150 150 150 150 150 150 150 150 150 149 149 150 150 150 150 150 150 150 150 150 150 150 150 150 150 150 150 150 151 151 151 151 151 151 151 152 152 152 153 153 154 153 153 156 156 157 159 159 157 157 156 156 158 155 154 154 157 155 154 156 157 155 153 152 152 151 151 150 150 151 152 150 151 153 154 152 151 150 150 150 151 151 152 152 152 153 152 153 153 152 152 151 152 152 151 151 149 149 147 146 145 144 142 140 137 135 134 135 130 128 127 127 127 123 119 116 114 111 109 107 105 102 100 98 96 93 92 90 88 87 86 84 83 82 81 79 78 77 -2147483647 -2147483647 -2147483647 -2147483647 -2147483647 -2147483647 -2147483647 -2147483647 -2147483647 -2147483647 -2147483647 -2147483647 -2147483647 -2147483647 -2147483647 -2147483647 -2147483647 -2147483647 -2147483647 -2147483647 -2147483647 -2147483647 -2147483647 -2147483647 -2147483647 -2147483647 -2147483647 -2147483647 -2147483647 -2147483647 -2147483647 -2147483647 -2147483647 -2147483647 -2147483647 -2147483647 -2147483647
162 162 162 162 164 164 165 165 164 164 163 164 164 165 167 168 169 170 170 170 171 170 171 172 169 167 167 165 166 168 169 170 171 171 172 172 171 171 171 170 169 168 166 167 166 166 166 166 165 164 163 162 161 159 158 157 156 154 153 152 151 151 150 150 150 149 149 149 149 149 149 149 149 149 150 149 149 149 149 149 150 150 150 150 150 150 150 149 149 148 149 149 150 150 150 150 150 150 150 151 151 151 152 152 153 154 154 155 156 157 158 160 161 159 159 158 157 158 155 155 155 157 155 154 156 155 153 151 151 151 151 151 151 151 152 153 150 149 151 152 152 150 149 149 150 151 150 150 150 150 150 151 151 151 151 150 151 150 149 149 149 147 147 146 144 143 142 140 138 136 135 135 132 129 127 126 124 123 120 116 113 110 108 107 105 103 101 98 95 93 91 89 87 87 85 84 83 82 80 79 78 76 -2147483647 -2147483647 -2147483647 -2147483647 -2147483647 -2147483647 -2147483647 -2147483647 -2147483647 -2147483647 -2147483647 -2147483647 -2147483647 -2147483647 -2147483647 -2147483647 -2147483647 -2147483647 -2147483647 -2147483647 -2147483647 -2147483647 -2147483647 -2147483647 -2147483647 -2147483647 -2147483647 -2147483647 -2147483647 -2147483647 -2147483647 -2147483647 -2147483647 -2147483647 -2147483647 -2147483647 -2147483647 -2147483647
162 162 163 163 164 164 164 164 164 164 163 162 163 165 165 166 166 168 169 170 172 171 171 171 170 169 168 168 169 169 170 170 171 171 172 172 171 171 170 169 169 167 166 166 165 166 166 166 165 164 162 161 159 158 156 155 153 152 152 151 151 150 150 149 149 149 148 148 148 148 148 148 148 149 149 148 148 148 148 149 149 149 149 149 149 149 149 149 149 148 148 149 149 149 149 150 149 149 149 150 150 151 151 152 152 153 154 154 155 157 157 158 159 159 159 158 158 158 158 157 157 158 158 157 157 156 155 154 152 152 152 152 151 151 150 151 152 150 151 152 152 152 150 150 150 151 149 149 149 148 148 149 149 149 149 149 149 149 148 147 147 145 145 144 142 141 140 138 137 135 132 132 131 129 126 124 122 120 117 114 111 108 107 104 102 100 97 96 93 91 88 86 85 85 84 83 81 80 78 77 -2147483647 -2147483647 -2147483647 -2147483647 -2147483647 -2147483647 -2147483647 -2147483647 -2147483647 -2147483647 -2147483647 -2147483647 -2147483647 -2147483647 -2147483647 -2147483647 -2147483647 -2147483647 -2147483647 -2147483647 -2147483647 -2147483647 -2147483647 -2147483647 -2147483647 -2147483647 -2147483647 -2147483647 -2147483647 -2147483647 -2147483647 -2147483647 -2147483647 -2147483647 -2147483647 -2147483647 -2147483647 -2147483647 -2147483647 -2147483647
161 162 163 163 164 163 164 164 163 162 164 164 163 164 165 166 167 168 169 169 172 171 171 170 169 168 166 166 168 169 170 170 170 170 170 172 171 171 170 169 169 167 167 166 166 166 166 165 164 163 161 159 158 156 155 153 152 151 151 151 150 150 149 148 149 148 148 147 147 147 147 147 147 147 147 147 147 147 147 148 148 148 148 148 148 148 148 148 148 148 148 148 148 149 149 148 148 148 148 149 149 150 150 151 152 152 153 153 154 155 156 157 157 158 157 157 157 157 157 157 157 157 157 158 158 158 157 156 155 154 152 152 152 153 152 152 153 152 151 151 152 152 151 150 151 150 150 149 149 149 148 148 148 147 147 148 147 147 146 145 144 144 142 141 140 139 138 136 135 132 131 129 127 126 124 122 120 117 114 111 108 106 105 102 100 98 96 93 91 87 85 85 83 83 82 81 80 78 77 -2147483647 -2147483647 -2147483647 -2147483647 -2147483647 -2147483647 -2147483647 -2147483647 -2147483647 -2147483647 -2147483647 -2147483647 -2147483647 -2147483647 -2147483647 -2147483647 -2147483647 -2147483647 -2147483647 -2147483647 -2147483647 -2147483647 -2147483647 -2147483647 -2147483647 -2147483647 -2147483647 -2147483647 -2147483647 -2147483647 -2147483647 -2147483647 -2147483647 -2147483647 -2147483647 -2147483647 -2147483647 -2147483647 -2147483647 -2147483647 -2147483647
160 161 162 163 163 163 163 162 162 164 163 165 164 165 166 167 167 168 169 170 171 171 170 169 169 168 167 167 169 169 170 170 170 170 170 171 171 170 170 169 169 167 167 166 166 166 166 165 164 162 161 159 157 155 154 153 152 150 149 150 150 149 148 148 147 148 147 147 147 146 146 146 146 146 146 146 145 146 146 147 147 147 147 148 147 147 146 145 144 144 145 146 147 148 148 147 147 147 147 148 148 149 149 150 150 151 151 152 153 154 155 155 156 156 156 156 156 156 156 156 156 156 158 158 158 158 157 157 156 156 155 154 153 153 152 153 153 152 152 151 151 151 151 151 150 150 149 149 148 148 147 147 147 146 146 146 145 145 144 142 142 141 140 139 137 137 135 133 131 129 129 127 124 121 120 118 116 113 110 107 105 103 102 100 97 95 93 91 88 86 84 83 82 82 80 79 78 77 -2147483647 -2147483647 -2147483647 -2147483647 -2147483647 -2147483647 -2147483647 -2147483647 -2147483647 -2147483647 -2147483647 -2147483647 -2147483647 -2147483647 -2147483647 -2147483647 -2147483647 -2147483647 -2147483647 -2147483647 -2147483647 -2147483647 -2147483647 -2147483647 -2147483647 -2147483647 -2147483647 -2147483647 -2147483647 -2147483647 -2147483647 -2147483647 -2147483647 -2147483647 -2147483647 -2147483647 -2147483647 -2147483647 -2147483647 -2147483647 -2147483647 -2147483647
159 160 161 161 162 163 163 163 164 165 165 165 165 166 167 168 168 169 169 169 169 170 170 170 170 169 169 168 168 169 169 169 169 169 169 169 170 170 170 169 168 167 166 166 166 166 166 165 163 162 160 158 156 154 154 153 152 150 149 148 148 148 148 147 147 147 147 146 146 146 146 145 145 145 145 145 144 145 145 145 146 146 146 147 147 147 146 145 144 144 145 146 146 146 146 145 145 146 147 147 148 148 149 149 149 150 149 150 151 152 153 153 154 154 154 155 155 155 155 155 155 156 157 156 157 157 157 157 157 156 155 154 153 152 152 152 152 151 151 150 150 150 150 149 149 148 148 147 147 146 146 145 144 144 144 144 142 142 141 140 139 139 138 136 134 133 132 130 128 127 126 124 122 119 117 113 111 110 108 104 102 100 99 97 95 92 91 87 85 84 83 82 80 80 79 78 76 -2147483647 -2147483647 -2147483647 -2147483647 -2147483647 -2147483647 -2147483647 -2147483647 -2147483647 -2147483647 -2147483647 -2147483647 -2147483647 -2147483647 -2147483647 -2147483647 -2147483647 -2147483647 -2147483647 -2147483647 -2147483647 -2147483647 -2147483647 -2147483647 -2147483647 -2147483647 -2147483647 -2147483647 -2147483647 -2147483647 -2147483647 -2147483647 -2147483647 -2147483647 -2147483647 -2147483647 -2147483647 -2147483647 -2147483647 -2147483647 -2147483647 -2147483647 -2147483647
158 158 159 160 161 162 162 163 163 165 165 165 165 165 166 167 168 168 168 169 169 170 169 170 170 169 168 168 168 168 167 168 168 169 168 168 170 169 169 168 167 167 166 166 166 166 165 164 163 162 160 158 157 156 155 153 153 150 149 148 148 147 147 147 146 146 146 145 145 145 145 144 144 144 144 144 143 144 144 144 145 145 146 146 145 145 146 146 145 145 145 145 146 145 145 145 145 144 144 145 146 146 147 148 148 148 148 148 149 150 151 151 152 152 153 153 153 153 154 155 154 154 155 155 156 156 156 156 156 156 155 153 151 151 150 150 150 149 149 149 149 148 148 147 146 145 145 145 144 144 144 143 142 143 142 141 140 140 138 137 136 136 134 132 131 130 129 127 126 125 123 121 119 117 114 111 108 106 105 102 99 97 97 94 92 90 87 85 84 83 81 80 79 79 77 76 -2147483647 -2147483647 -2147483647 -2147483647 -2147483647 -2147483647 -2147483647 -2147483647 -2147483647 -2147483647 -2147483647 -2147483647 -2147483647 -2147483647 -2147483647 -2147483647 -2147483647 -2147483647 -2147483647 -2147483647 -2147483647 -2147483647 -2147483647 -2147483647 -2147483647 -2147483647 -2147483647 -2147483647 -2147483647 -2147483647 -2147483647 -2147483647 -2147483647 -2147483647 -2147483647 -2147483647 -2147483647 -2147483647 -2147483647 -2147483647 -2147483647 -2147483647 -2147483647 -2147483647
156 154 155 157 158 160 161 161 162 163 163 163 163 163 164 165 167 167 168 169 169 169 169 170 169 168 168 168 168 167 167 167 168 168 168 168 169 169 168 167 167 166 166 166 166 165 164 163 162 162 161 159 158 156 155 154 152 150 149 148 147 146 146 146 146 145 145 145 144 144 144 144 143 143 143 143 143 143 143 143 143 143 144 145 145 145 145 145 145 144 144 144 144 144 144 145 144 145 145 145 143 145 145 144 146 147 147 147 147 148 148 149 150 150 151 151 151 151 152 153 153 153 153 154 155 155 155 154 153 153 153 151 150 150 150 151 151 151 151 150 149 148 147 146 145 143 142 142 142 141 141 141 142 142 141 139 139 138 136 135 133 131 129 127 126 126 124 123 122 121 120 118 115 113 111 109 106 103 102 100 97 95 94 92 89 87 85 84 82 81 80 79 77 77 76 -2147483647 -2147483647 -2147483647 -2147483647 -2147483647 -2147483647 -2147483647 -2147483647 -2147483647 -2147483647 -2147483647 -2147483647 -2147483647 -2147483647 -2147483647 -2147483647 -2147483647 -2147483647 -2147483647 -2147483647 -2147483647 -2147483647 -2147483647 -2147483647 -2147483647 -2147483647 -2147483647 -2147483647 -2147483647 -2147483647 -2147483647 -2147483647 -2147483647 -2147483647 -2147483647 -2147483647 -2147483647 -2147483647 -2147483647 -2147483647 -2147483647 -2147483647 -2147483647 -2147483647 -2147483647
153 155 156 156 155 156 157 158 158 160 160 160 161 163 164 164 165 165 166 167 168 169 169 169 169 168 168 166 164 164 166 166 166 166 166 166 166 168 167 167 166 166 166 165 164 163 162 162 160 159 157 155 152 151 151 151 148 147 147 146 146 145 145 144 144 144 144 143 143 143 142 142 142 142 142 142 142 141 141 140 141 141 141 144 144 144 143 143 143 143 143 143 143 143 143 143 143 143 144 144 144 144 144 145 145 145 144 145 146 146 146 146 147 147 146 146 147 148 150 150 151 150 152 153 153 153 153 150 151 153 152 150 148 145 145 146 147 148 148 148 148 148 146 145 144 142 141 140 140 140 140 140 140 140 139 138 137 136 135 133 130 128 127 126 125 124 121 118 118 118 117 115 112 109 107 106 104 100 98 97 94 93 92 89 87 85 83 82 80 79 78 77 75 -2147483647 -2147483647 -2147483647 -2147483647 -2147483647 -2147483647 -2147483647 -2147483647 -2147483647 -2147483647 -2147483647 -2147483647 -2147483647 -2147483647 -2147483647 -2147483647 -2147483647 -2147483647 -2147483647 -2147483647 -2147483647 -2147483647 -2147483647 -2147483647 -2147483647 -2147483647 -2147483647 -2147483647 -2147483647 -2147483647 -2147483647 -2147483647 -2147483647 -2147483647 -2147483647 -2147483647 -2147483647 -2147483647 -2147483647 -2147483647 -2147483647 -2147483647 -2147483647 -2147483647 -2147483647 -2147483647 -2147483647
154 155 155 156 157 156 157 157 158 158 157 157 158 157 158 158 159 163 164 165 165 167 168 168 168 167 166 164 162 161 161 163 162 162 161 160 160 163 165 166 165 165 164 163 161 161 159 158 156 155 155 154 152 150 148 148 147 146 146 145 144 143 143 142 142 141 142 142 141 141 141 140 140 141 140 140 140 140 140 140 141 141 142 143 143 142 142 142 142 142 142 142 142 142 142 142 142 142 142 142 142 143 143 143 144 144 144 144 144 144 144 144 145 146 146 146 147 145 145 146 147 147 149 151 151 151 150 148 150 153 148 145 144 145 146 145 143 142 143 144 145 146 145 144 143 142 141 140 139 138 138 138 138 137 136 136 135 134 132 130 129 128 126 125 123 121 119 116 115 115 113 110 109 106 103 102 100 98 95 94 92 91 88 86 85 84 82 80 79 78 76 -2147483647 -2147483647 -2147483647 -2147483647 -2147483647 -2147483647 -2147483647 -2147483647 -2147483647 -2147483647 -2147483647 -2147483647 -2147483647 -2147483647 -2147483647 -2147483647 -2147483647 -2147483647 -2147483647 -2147483647 -2147483647 -2147483647 -2147483647 -2147483647 -2147483647 -2147483647 -2147483647 -2147483647 -2147483647 -2147483647 -2147483647 -2147483647 -2147483647 -2147483647 -2147483647 -2147483647 -2147483647 -2147483647 -2147483647 -2147483647 -2147483647 -2147483647 -2147483647 -2147483647 -2147483647 -2147483647 -2147483647 -2147483647 -2147483647
154 155 155 155 156 156 155 157 157 157 154 156 157 156 156 156 156 157 158 159 160 164 165 166 166 165 164 161 158 156 154 154 155 156 157 161 163 163 163 163 157 157 155 155 150 150 149 148 148 148 145 144 143 142 140 141 142 142 144 145 145 143 142 140 140 139 139 138 139 139 139 139 139 139 139 139 139 138 139 139 139 139 140 141 140 140 140 140 140 140 140 140 140 140 140 140 140 141 141 141 141 141 141 142 142 142 142 143 142 141 141 142 143 144 143 145 146 145 146 147 147 148 148 148 150 151 153 154 153 154 149 150 148 148 148 150 148 146 145 146 144 142 142 142 141 140 139 138 137 136 137 136 136 135 134 134 132 130 129 127 125 125 123 121 120 118 115 112 112 112 109 106 104 102 99 98 97 95 93 91 89 87 86 84 83 82 80 79 77 -2147483647 -2147483647 -2147483647 -2147483647 -2147483647 -2147483647 -2147483647 -2147483647 -2147483647 -2147483647 -2147483647 -2147483647 -2147483647 -2147483647 -2147483647 -2147483647 -2147483647 -2147483647 -2147483647 -2147483647 -2147483647 -2147483647 -2147483647 -2147483647 -2147483647 -2147483647 -2147483647 -2147483647 -2147483647 -2147483647 -2147483647 -2147483647 -2147483647 -2147483647 -2147483647 -2147483647 -2147483647 -2147483647 -2147483647 -2147483647 -2147483647 -2147483647 -2147483647 -2147483647 -2147483647 -2147483647 -2147483647 -2147483647 -2147483647 -2147483647 -2147483647
153 153 154 155 153 153 154 154 155 154 154 156 157 156 158 159 159 161 162 162 164 165 166 166 164 163 162 161 160 160 157 157 157 157 157 155 157 158 160 161 159 158 153 154 151 147 144 144 144 145 145 146 147 144 141 139 138 139 142 143 143 142 141 140 139 138 138 137 137 138 137 137 137 137 137 137 137 136 136 137 137 137 137 137 137 137 137 137 137 138 138 139 139 139 139 139 139 139 139 139 139 139 139 140 140 139 140 140 140 141 141 141 142 142 143 143 144 144 145 145 146 147 148 148 148 149 150 151 155 154 154 156 153 153 154 151 151 146 145 146 145 143 141 140 139 138 137 136 135 134 134 134 133 132 131 129 128 126 123 122 121 120 120 118 116 114 111 108 110 107 105 103 100 98 96 95 93 91 90 87 85 84 83 82 81 80 78 -2147483647 -2147483647 -2147483647 -2147483647 -2147483647 -2147483647 -2147483647 -2147483647 -2147483647 -2147483647 -2147483647 -2147483647 -2147483647 -2147483647 -2147483647 -2147483647 -2147483647 -2147483647 -2147483647 -2147483647 -2147483647 -2147483647 -2147483647 -2147483647 -2147483647 -2147483647 -2147483647 -2147483647 -2147483647 -2147483647 -2147483647 -2147483647 -2147483647 -2147483647 -2147483647 -2147483647 -2147483647 -2147483647 -2147483647 -2147483647 -2147483647 -2147483647 -2147483647 -2147483647 -2147483647 -2147483647 -2147483647 -2147483647 -2147483647 -2147483647 -2147483647 -2147483647 -2147483647
153 153 154 154 152 152 154 154 155 156 157 158 159 158 158 156 156 161 162 162 163 165 166 165 165 164 162 160 157 153 151 147 145 153 146 148 150 152 156 158 153 151 149 147 147 151 150 153 155 154 151 151 151 152 150 147 142 138 137 137 138 139 136 135 134 134 135 134 134 135 134 134 134 134 135 135 135 135 134 134 135 136 136 135 135 135 135 136 136 136 137 137 137 137 137 137 137 137 137 137 138 137 137 137 137 137 137 138 138 138 139 139 139 141 141 142 142 142 143 144 144 145 146 147 148 149 151 152 153 155 155 156 156 155 154 153 151 149 148 146 143 142 140 138 137 135 134 133 132 133 132 129 128 127 125 124 123 121 120 117 116 115 114 113 112 110 108 106 103 103 101 98 96 94 93 92 90 88 86 84 82 82 81 81 79 78 -2147483647 -2147483647 -2147483647 -2147483647 -2147483647 -2147483647 -2147483647 -2147483647 -2147483647 -2147483647 -2147483647 -2147483647 -2147483647 -2147483647 -2147483647 -2147483647 -2147483647 -2147483647 -2147483647 -2147483647 -2147483647 -2147483647 -2147483647 -2147483647 -2147483647 -2147483647 -2147483647 -2147483647 -2147483647 -2147483647 -2147483647 -2147483647 -2147483647 -2147483647 -2147483647 -2147483647 -2147483647 -2147483647 -2147483647 -2147483647 -2147483647 -2147483647 -2147483647 -2147483647 -2147483647 -2147483647 -2147483647 -2147483647 -2147483647 -2147483647 -2147483647 -2147483647 -2147483647 -2147483647
151 151 152 152 153 153 155 155 154 153 154 156 156 158 158 157 158 160 162 161 161 160 160 162 158 156 153 153 152 153 153 152 152 157 155 154 154 156 160 160 159 160 160 159 157 158 156 156 153 148 147 147 147 149 149 145 145 143 142 139 138 138 135 134 134 133 133 133 132 132 132 132 132 132 133 133 133 133 132 133 133 132 131 131 131 133 134 134 135 135 134 135 135 135 135 135 135 135 135 135 135 135 135 135 135 135 135 135 136 136 136 136 138 138 138 139 140 140 141 142 142 143 144 145 146 147 148 150 151 153 154 152 153 152 152 151 149 147 145 143 141 140 138 136 135 132 132 131 129 128 127 126 125 123 121 120 119 117 115 113 111 112 110 107 106 105 104 102 99 97 96 94 92 90 89 88 86 85 84 82 81 81 80 78 77 -2147483647 -2147483647 -2147483647 -2147483647 -2147483647 -2147483647 -2147483647 -2147483647 -2147483647 -2147483647 -2147483647 -2147483647 -2147483647 -2147483647 -2147483647 -2147483647 -2147483647 -2147483647 -2147483647 -2147483647 -2147483647 -2147483647 -2147483647 -2147483647 -2147483647 -2147483647 -2147483647 -2147483647 -2147483647 -2147483647 -2147483647 -2147483647 -2147483647 -2147483647 -2147483647 -2147483647 -2147483647 -2147483647 -2147483647 -2147483647 -2147483647 -2147483647 -2147483647 -2147483647 -2147483647 -2147483647 -2147483647 -2147483647 -2147483647 -2147483647 -2147483647 -2147483647 -2147483647 -2147483647 -2147483647
148 150 150 150 152 152 152 156 156 156 157 157 156 156 157 158 158 159 158 159 161 163 163 164 163 164 163 162 163 162 161 160 159 159 160 160 159 157 160 160 160 160 159 157 155 158 155 157 157 154 152 153 150 153 152 146 147 144 143 144 141 141 138 137 136 135 134 133 132 131 131 130 130 130 130 130 130 131 130 131 131 131 132 132 132 132 131 132 132 131 131 131 131 132 131 132 133 133 133 133 133 133 133 133 133 133 133 133 133 134 134 135 135 136 136 137 137 138 138 139 140 141 142 143 144 145 146 148 149 151 151 152 151 149 148 147 147 146 143 141 139 137 136 134 131 129 128 126 126 124 124 122 121 119 118 115 114 113 111 110 108 105 104 104 103 100 98 98 96 92 90 89 88 87 86 84 83 82 81 80 79 79 77 -2147483647 -2147483647 -2147483647 -2147483647 -2147483647 -2147483647 -2147483647 -2147483647 -2147483647 -2147483647 -2147483647 -2147483647 -2147483647 -2147483647 -2147483647 -2147483647 -2147483647 -2147483647 -2147483647 -2147483647 -2147483647 -2147483647 -2147483647 -2147483647 -2147483647 -2147483647 -2147483647 -2147483647 -2147483647 -2147483647 -2147483647 -2147483647 -2147483647 -2147483647 -2147483647 -2147483647 -2147483647 -2147483647 -2147483647 -2147483647 -2147483647 -2147483647 -2147483647 -2147483647 -2147483647 -2147483647 -2147483647 -2147483647 -2147483647 -2147483647 -2147483647 -2147483647 -2147483647 -2147483647 -2147483647 -2147483647 -2147483647
146 146 147 148 150 149 151 155 156 157 157 157 152 150 148 152 155 158 160 160 161 162 161 162 162 163 162 162 162 161 160 160 159 158 157 153 155 155 156 158 158 159 158 158 159 159 158 158 159 158 157 157 155 157 153 149 147 147 144 143 141 139 137 136 134 133 132 131 130 129 129 128 128 128 128 127 128 128 127 127 128 128 129 130 130 130 130 129 129 130 130 130 130 131 131 130 129 130 130 130 131 131 131 131 131 131 131 132 132 132 132 133 134 134 134 135 135 136 136 137 137 138 139 140 141 142 143 145 146 147 148 149 149 149 147 144 143 143 141 139 136 135 133 131 128 126 123 121 121 119 118 116 115 114 113 112 110 108 105 106 105 101 99 99 98 96 93 92 90 89 86 85 85 85 83 82 81 80 79 78 77 77 75 -2147483647 -2147483647 -2147483647 -2147483647 -2147483647 -2147483647 -2147483647 -2147483647 -2147483647 -2147483647 -2147483647 -2147483647 -2147483647 -2147483647 -2147483647 -2147483647 -2147483647 -2147483647 -2147483647 -2147483647 -2147483647 -2147483647 -2147483647 -2147483647 -2147483647 -2147483647 -2147483647 -2147483647 -2147483647 -2147483647 -2147483647 -2147483647 -2147483647 -2147483647 -2147483647 -2147483647 -2147483647 -2147483647 -2147483647 -2147483647 -2147483647 -2147483647 -2147483647 -2147483647 -2147483647 -2147483647 -2147483647 -2147483647 -2147483647 -2147483647 -2147483647 -2147483647 -2147483647 -2147483647 -2147483647 -2147483647 -2147483647
143 145 146 147 147 149 151 153 154 155 156 157 157 157 158 158 158 159 159 160 160 159 156 155 158 161 161 161 161 159 159 159 158 157 156 155 154 154 156 157 156 157 157 157 157 157 157 157 157 158 158 158 157 157 155 152 150 147 144 140 137 136 134 133 132 130 129 128 127 127 126 126 126 125 125 125 125 126 125 125 126 126 126 126 126 126 126 127 127 127 127 128 128 129 129 129 129 129 129 129 129 127 127 129 129 129 129 129 130 130 131 131 131 130 129 130 131 132 132 132 134 135 136 137 138 139 140 141 143 144 144 145 146 145 144 143 140 140 138 136 134 132 129 127 125 124 122 120 119 116 115 114 112 110 109 105 104 105 102 101 101 99 96 93 91 91 89 88 87 85 84 83 81 81 80 80 79 78 77 76 75 75 -2147483647 -2147483647 -2147483647 -2147483647 -2147483647 -2147483647 -2147483647 -2147483647 -2147483647 -2147483647 -2147483647 -2147483647 -2147483647 -2147483647 -2147483647 -2147483647 -2147483647 -2147483647 -2147483647 -2147483647 -2147483647 -2147483647 -2147483647 -2147483647 -2147483647 -2147483647 -2147483647 -2147483647 -2147483647 -2147483647 -2147483647 -2147483647 -2147483647 -2147483647 -2147483647 -2147483647 -2147483647 -2147483647 -2147483647 -2147483647 -2147483647 -2147483647 -2147483647 -2147483647 -2147483647 -2147483647 -2147483647 -2147483647 -2147483647 -2147483647 -2147483647 -2147483647 -2147483647 -2147483647 -2147483647 -2147483647 -2147483647 -2147483647
138 141 143 141 143 145 148 151 152 153 154 154 155 156 156 157 158 158 158 158 159 160 160 160 160 160 160 159 159 158 157 155 155 154 152 151 152 155 155 155 154 154 155 155 154 155 155 155 155 155 156 157 156 156 153 150 147 144 140 137 133 131 130 129 128 127 126 126 125 125 124 125 124 123 123 123 123 122 123 123 123 123 123 123 123 124 124 123 124 125 124 125 125 126 126 126 127 127 127 127 127 127 127 127 127 127 127 127 126 128 128 128 129 129 129 129 129 129 129 130 130 130 130 130 130 132 134 135 138 140 142 142 141 141 140 138 136 135 135 133 130 127 125 123 121 120 118 118 115 114 112 111 108 106 105 102 98 99 98 96 95 93 93 91 89 87 86 85 84 83 81 80 79 79 78 77 76 75 74 74 73 -2147483647 -2147483647 -2147483647 -2147483647 -2147483647 -2147483647 -2147483647 -2147483647 -2147483647 -2147483647 -2147483647 -2147483647 -2147483647 -2147483647 -2147483647 -2147483647 -2147483647 -2147483647 -2147483647 -2147483647 -2147483647 -2147483647 -2147483647 -2147483647 -2147483647 -2147483647 -2147483647 -2147483647 -2147483647 -2147483647 -2147483647 -2147483647 -2147483647 -2147483647 -2147483647 -2147483647 -2147483647 -2147483647 -2147483647 -2147483647 -2147483647 -2147483647 -2147483647 -2147483647 -2147483647 -2147483647 -2147483647 -2147483647 -2147483647 -2147483647 -2147483647 -2147483647 -2147483647 -2147483647 -2147483647 -2147483647 -2147483647 -2147483647 -2147483647
146 145 141 139 140 142 145 148 150 151 152 153 154 154 156 156 157 157 157 157 157 159 159 159 159 158 157 157 157 157 157 154 151 149 147 146 145 149 153 153 153 153 153 153 152 152 152 153 153 153 153 152 153 152 149 147 144 141 137 134 132 130 128 127 126 125 124 124 124 123 123 122 121 120 120 120 121 121 121 121 121 122 122 122 122 122 123 123 122 123 123 123 123 124 123 123 124 125 125 125 125 125 125 124 124 123 124 125 124 125 125 125 125 126 127 127 128 128 128 129 129 130 130 131 130 131 131 131 133 137 138 138 138 137 137 135 133 130 129 127 125 123 121 119 118 116 113 114 110 110 108 106 104 103 101 99 96 94 94 92 91 89 88 87 85 84 83 83 81 79 78 78 77 76 76 75 74 73 -2147483647 -2147483647 -2147483647 -2147483647 -2147483647 -2147483647 -2147483647 -2147483647 -2147483647 -2147483647 -2147483647 -2147483647 -2147483647 -2147483647 -2147483647 -2147483647 -2147483647 -2147483647 -2147483647 -2147483647 -2147483647 -2147483647 -2147483647 -2147483647 -2147483647 -2147483647 -2147483647 -2147483647 -2147483647 -2147483647 -2147483647 -2147483647 -2147483647 -2147483647 -2147483647 -2147483647 -2147483647 -2147483647 -2147483647 -2147483647 -2147483647 -2147483647 -2147483647 -2147483647 -2147483647 -2147483647 -2147483647 -2147483647 -2147483647 -2147483647 -2147483647 -2147483647 -2147483647 -2147483647 -2147483647 -2147483647 -2147483647 -2147483647 -2147483647 -2147483647 -2147483647 -2147483647
148 149 150 144 141 144 145 145 146 148 150 150 152 153 154 154 155 155 155 155 156 156 157 156 157 156 156 156 156 156 156 155 154 152 148 149 148 148 149 149 150 150 150 151 149 148 147 148 149 150 149 149 148 147 144 143 140 137 135 132 130 129 126 125 124 123 122 121 120 119 119 118 118 118 118 119 119 119 119 119 119 119 119 119 120 120 121 121 121 122 122 122 122 123 122 122 122 122 123 123 123 123 123 123 122 120 121 121 122 122 120 123 122 122 123 124 125 125 125 126 127 127 127 128 129 130 131 131 131 133 134 134 134 133 132 130 128 125 123 121 120 118 116 114 112 110 108 107 106 105 105 102 101 99 97 95 93 92 90 89 88 86 85 84 83 82 81 81 78 77 76 76 75 75 74 73 -2147483647 -2147483647 -2147483647 -2147483647 -2147483647 -2147483647 -2147483647 -2147483647 -2147483647 -2147483647 -2147483647 -2147483647 -2147483647 -2147483647 -2147483647 -2147483647 -2147483647 -2147483647 -2147483647 -2147483647 -2147483647 -2147483647 -2147483647 -2147483647 -2147483647 -2147483647 -2147483647 -2147483647 -2147483647 -2147483647 -2147483647 -2147483647 -2147483647 -2147483647 -2147483647 -2147483647 -2147483647 -2147483647 -2147483647 -2147483647 -2147483647 -2147483647 -2147483647 -2147483647 -2147483647 -2147483647 -2147483647 -2147483647 -2147483647 -2147483647 -2147483647 -2147483647 -2147483647 -2147483647 -2147483647 -2147483647 -2147483647 -2147483647 -2147483647 -2147483647 -2147483647 -2147483647 -2147483647 -2147483647
140 148 150 146 144 147 149 146 147 148 149 150 151 151 152 152 152 153 153 153 153 153 155 155 155 155 155 155 154 154 154 154 153 153 152 151 151 151 150 150 149 148 146 144 144 142 140 144 146 146 145 145 144 141 140 137 136 133 131 129 127 125 124 123 121 120 119 118 118 117 117 116 116 116 117 117 116 116 116 116 116 116 116 117 118 118 119 119 120 120 121 121 121 121 121 121 121 121 121 121 121 121 121 121 119 119 120 120 120 119 118 118 117 116 117 117 120 121 123 123 124 124 125 125 126 127 128 128 129 130 130 130 129 127 126 125 123 122 119 117 115 113 111 109 107 104 103 101 99 98 97 97 98 97 94 92 91 88 87 86 85 83 82 81 81 80 78 78 77 76 75 74 73 72 72 -2147483647 -2147483647 -2147483647 -2147483647 -2147483647 -2147483647 -2147483647 -2147483647 -2147483647 -2147483647 -2147483647 -2147483647 -2147483647 -2147483647 -2147483647 -2147483647 -2147483647 -2147483647 -2147483647 -2147483647 -2147483647 -2147483647 -2147483647 -2147483647 -2147483647 -2147483647 -2147483647 -2147483647 -2147483647 -2147483647 -2147483647 -2147483647 -2147483647 -2147483647 -2147483647 -2147483647 -2147483647 -2147483647 -2147483647 -2147483647 -2147483647 -2147483647 -2147483647 -2147483647 -2147483647 -2147483647 -2147483647 -2147483647 -2147483647 -2147483647 -2147483647 -2147483647 -2147483647 -2147483647 -2147483647 -2147483647 -2147483647 -2147483647 -2147483647 -2147483647 -2147483647 -2147483647 -2147483647 -2147483647 -2147483647
143 141 147 150 150 149 148 148 146 145 146 146 149 148 148 147 147 145 146 147 149 151 153 153 153 153 153 153 153 153 152 152 152 151 150 150 149 149 148 147 146 146 145 145 146 145 145 142 142 141 141 140 140 138 136 134 132 130 128 126 124 123 122 120 119 118 117 116 115 114 114 113 112 112 111 112 112 112 114 114 115 115 115 115 115 116 116 117 117 118 118 119 119 119 119 119 119 119 119 119 119 119 119 118 117 118 119 118 118 117 114 114 113 114 113 113 115 116 117 119 121 121 122 122 123 123 124 124 125 125 126 124 124 123 121 119 119 117 115 112 111 109 106 104 103 101 99 97 94 93 91 90 89 88 89 87 86 85 84 83 82 81 80 79 79 76 76 76 75 74 73 72 71 71 70 -2147483647 -2147483647 -2147483647 -2147483647 -2147483647 -2147483647 -2147483647 -2147483647 -2147483647 -2147483647 -2147483647 -2147483647 -2147483647 -2147483647 -2147483647 -2147483647 -2147483647 -2147483647 -2147483647 -2147483647 -2147483647 -2147483647 -2147483647 -2147483647 -2147483647 -2147483647 -2147483647 -2147483647 -2147483647 -2147483647 -2147483647 -2147483647 -2147483647 -2147483647 -2147483647 -2147483647 -2147483647 -2147483647 -2147483647 -2147483647 -2147483647 -2147483647 -2147483647 -2147483647 -2147483647 -2147483647 -2147483647 -2147483647 -2147483647 -2147483647 -2147483647 -2147483647 -2147483647 -2147483647 -2147483647 -2147483647 -2147483647 -2147483647 -2147483647 -2147483647 -2147483647 -2147483647 -2147483647 -2147483647 -2147483647
147 147 145 145 149 148 148 147 146 143 142 144 146 146 144 145 145 146 146 147 149 150 151 151 150 151 151 151 151 151 151 150 150 149 149 148 147 147 146 145 144 143 142 142 142 142 140 138 138 137 135 136 135 134 132 130 128 126 125 124 122 120 119 118 117 116 116 115 115 113 112 113 110 109 109 108 109 108 108 110 110 111 112 113 113 114 114 115 115 116 116 116 117 117 117 117 117 117 117 116 116 115 115 114 114 114 115 116 116 114 114 114 113 112 113 111 109 110 112 114 116 118 119 119 120 120 120 120 121 120 120 119 118 117 116 115 113 112 110 109 107 106 103 102 99 97 96 94 92 90 87 86 85 84 84 83 83 82 81 80 79 78 78 76 75 74 73 74 73 72 71 71 70 69 68 -2147483647 -2147483647 -2147483647 -2147483647 -2147483647 -2147483647 -2147483647 -2147483647 -2147483647 -2147483647 -2147483647 -2147483647 -2147483647 -2147483647 -2147483647 -2147483647 -2147483647 -2147483647 -2147483647 -2147483647 -2147483647 -2147483647 -2147483647 -2147483647 -2147483647 -2147483647 -2147483647 -2147483647 -2147483647 -2147483647 -2147483647 -2147483647 -2147483647 -2147483647 -2147483647 -2147483647 -2147483647 -2147483647 -2147483647 -2147483647 -2147483647 -2147483647 -2147483647 -2147483647 -2147483647 -2147483647 -2147483647 -2147483647 -2147483647 -2147483647 -2147483647 -2147483647 -2147483647 -2147483647 -2147483647 -2147483647 -2147483647 -2147483647 -2147483647 -2147483647 -2147483647 -2147483647 -2147483647 -2147483647 -2147483647
145 145 146 143 141 147 147 146 146 146 142 142 144 143 143 145 145 146 146 147 148 148 149 149 149 149 150 149 149 149 149 149 148 148 147 146 146 144 143 142 142 141 141 140 139 137 135 134 133 133 132 130 130 129 128 126 125 123 122 121 119 118 117 115 112 113 112 111 111 109 108 108 107 107 105 105 106 107 108 107 109 109 110 110 111 111 112 113 113 113 114 114 115 115 115 115 115 115 114 114 114 113 112 113 112 113 112 113 112 112 111 112 112 112 109 108 107 106 109 109 109 111 114 115 116 117 117 116 116 116 116 115 114 112 111 110 109 108 106 105 104 102 100 99 96 94 93 91 89 87 85 84 83 82 81 81 80 79 79 78 77 76 75 74 73 72 71 72 71 70 70 69 68 67 -2147483647 -2147483647 -2147483647 -2147483647 -2147483647 -2147483647 -2147483647 -2147483647 -2147483647 -2147483647 -2147483647 -2147483647 -2147483647 -2147483647 -2147483647 -2147483647 -2147483647 -2147483647 -2147483647 -2147483647 -2147483647 -2147483647 -2147483647 -2147483647 -2147483647 -2147483647 -2147483647 -2147483647 -2147483647 -2147483647 -2147483647 -2147483647 -2147483647 -2147483647 -2147483647 -2147483647 -2147483647 -2147483647 -2147483647 -2147483647 -2147483647 -2147483647 -2147483647 -2147483647 -2147483647 -2147483647 -2147483647 -2147483647 -2147483647 -2147483647 -2147483647 -2147483647 -2147483647 -2147483647 -2147483647 -2147483647 -2147483647 -2147483647 -2147483647 -2147483647 -2147483647 -2147483647 -2147483647 -2147483647 -2147483647 -2147483647
143 143 144 145 143 139 141 144 143 144 142 141 141 142 144 145 145 145 145 142 140 141 145 147 147 148 147 147 148 147 147 147 146 145 145 144 143 142 141 140 139 139 138 137 135 134 135 134 133 131 131 128 128 125 125 123 122 121 120 118 115 115 111 112 108 109 107 107 107 106 106 106 106 105 103 103 103 106 106 106 107 108 107 107 108 109 110 111 111 111 112 112 112 112 113 113 113 112 112 111 111 111 111 110 109 108 108 109 109 110 109 109 109 108 107 106 104 103 103 104 105 108 109 110 112 111 112 112 112 112 112 112 110 108 107 105 104 103 103 102 100 99 97 95 94 92 90 88 87 85 83 82 81 80 80 79 78 77 76 76 74 73 73 72 71 71 70 70 69 69 68 67 66 -2147483647 -2147483647 -2147483647 -2147483647 -2147483647 -2147483647 -2147483647 -2147483647 -2147483647 -2147483647 -2147483647 -2147483647 -2147483647 -2147483647 -2147483647 -2147483647 -2147483647 -2147483647 -2147483647 -2147483647 -2147483647 -2147483647 -2147483647 -2147483647 -2147483647 -2147483647 -2147483647 -2147483647 -2147483647 -2147483647 -2147483647 -2147483647 -2147483647 -2147483647 -2147483647 -2147483647 -2147483647 -2147483647 -2147483647 -2147483647 -2147483647 -2147483647 -2147483647 -2147483647 -2147483647 -2147483647 -2147483647 -2147483647 -2147483647 -2147483647 -2147483647 -2147483647 -2147483647 -2147483647 -2147483647 -2147483647 -2147483647 -2147483647 -2147483647 -2147483647 -2147483647 -2147483647 -2147483647 -2147483647 -2147483647 -2147483647 -2147483647
139 140 141 141 142 142 140 135 135 138 138 138 140 142 142 141 143 142 140 139 137 138 141 141 143 144 141 142 142 144 144 143 142 141 140 141 140 140 139 138 138 136 135 134 133 132 132 130 129 127 127 125 123 122 119 116 114 112 111 110 107 107 106 104 104 104 104 104 105 105 105 104 104 103 101 101 102 104 103 105 106 106 106 106 107 107 108 109 109 110 111 111 110 111 111 111 111 110 110 110 109 107 106 106 107 106 104 105 104 104 106 107 107 104 103 102 101 101 100 100 101 103 104 106 106 106 107 108 108 108 108 107 106 104 102 101 101 100 99 98 97 96 94 92 91 89 88 86 84 83 81 80 79 78 77 77 76 75 74 73 72 71 71 70 69 69 68 68 68 67 66 -2147483647 -2147483647 -2147483647 -2147483647 -2147483647 -2147483647 -2147483647 -2147483647 -2147483647 -2147483647 -2147483647 -2147483647 -2147483647 -2147483647 -2147483647 -2147483647 -2147483647 -2147483647 -2147483647 -2147483647 -2147483647 -2147483647 -2147483647 -2147483647 -2147483647 -2147483647 -2147483647 -2147483647 -2147483647 -2147483647 -2147483647 -2147483647 -2147483647 -2147483647 -2147483647 -2147483647 -2147483647 -2147483647 -2147483647 -2147483647 -2147483647 -2147483647 -2147483647 -2147483647 -2147483647 -2147483647 -2147483647 -2147483647 -2147483647 -2147483647 -2147483647 -2147483647 -2147483647 -2147483647 -2147483647 -2147483647 -2147483647 -2147483647 -2147483647 -2147483647 -2147483647 -2147483647 -2147483647 -2147483647 -2147483647 -2147483647 -2147483647 -2147483647 -2147483647
137 138 139 139 139 139 139 140 138 138 135 134 137 138 138 138 141 141 140 141 143 143 144 144 144 144 144 143 142 142 139 140 139 138 139 140 139 138 137 134 133 132 130 130 130 128 125 125 123 122 120 118 116 115 113 111 109 107 104 102 100 101 101 101 102 102 102 103 103 103 103 103 103 102 101 101 101 102 103 103 103 103 104 104 104 104 105 106 107 107 108 109 109 109 108 108 108 107 107 107 107 106 106 105 104 101 100 101 100 100 100 101 102 101 99 98 98 96 95 96 97 97 97 98 99 101 102 103 104 104 103 103 102 100 98 98 97 96 96 95 93 92 91 90 88 86 85 84 82 80 79 78 77 76 76 75 75 74 72 71 70 70 69 68 68 67 66 67 66 -2147483647 -2147483647 -2147483647 -2147483647 -2147483647 -2147483647 -2147483647 -2147483647 -2147483647 -2147483647 -2147483647 -2147483647 -2147483647 -2147483647 -2147483647 -2147483647 -2147483647 -2147483647 -2147483647 -2147483647 -2147483647 -2147483647 -2147483647 -2147483647 -2147483647 -2147483647 -2147483647 -2147483647 -2147483647 -2147483647 -2147483647 -2147483647 -2147483647 -2147483647 -2147483647 -2147483647 -2147483647 -2147483647 -2147483647 -2147483647 -2147483647 -2147483647 -2147483647 -2147483647 -2147483647 -2147483647 -2147483647 -2147483647 -2147483647 -2147483647 -2147483647 -2147483647 -2147483647 -2147483647 -2147483647 -2147483647 -2147483647 -2147483647 -2147483647 -2147483647 -2147483647 -2147483647 -2147483647 -2147483647 -2147483647 -2147483647 -2147483647 -2147483647 -2147483647 -2147483647 -2147483647
135 136 136 137 136 136 136 137 137 137 137 137 138 138 138 139 139 139 140 140 140 142 142 142 142 141 142 142 143 143 142 142 141 140 139 138 137 134 133 131 130 128 127 127 126 125 123 121 119 117 116 112 112 110 109 107 105 103 102 100 99 100 101 100 99 100 101 101 101 101 102 101 102 101 100 100 99 100 101 101 102 101 101 101 101 100 100 100 99 98 103 105 105 104 105 104 103 102 102 101 100 100 100 99 99 100 99 97 96 95 94 93 93 93 93 93 93 92 91 91 92 91 91 -2147483647 -2147483647 93 95 97 98 98 98 98 97 96 95 94 94 93 92 92 91 90 88 87 86 84 83 81 80 79 78 76 75 74 74 73 72 71 70 69 69 68 68 67 66 66 65 65 -2147483647 -2147483647 -2147483647 -2147483647 -2147483647 -2147483647 -2147483647 -2147483647 -2147483647 -2147483647 -2147483647 -2147483647 -2147483647 -2147483647 -2147483647 -2147483647 -2147483647 -2147483647 -2147483647 -2147483647 -2147483647 -2147483647 -2147483647 -2147483647 -2147483647 -2147483647 -2147483647 -2147483647 -2147483647 -2147483647 -2147483647 -2147483647 -2147483647 -2147483647 -2147483647 -2147483647 -2147483647 -2147483647 -2147483647 -2147483647 -2147483647 -2147483647 -2147483647 -2147483647 -2147483647 -2147483647 -2147483647 -2147483647 -2147483647 -2147483647 -2147483647 -2147483647 -2147483647 -2147483647 -2147483647 -2147483647 -2147483647 -2147483647 -2147483647 -2147483647 -2147483647 -2147483647 -2147483647 -2147483647 -2147483647 -2147483647 -2147483647 -2147483647 -2147483647 -2147483647 -2147483647 -2147483647
131 133 134 134 134 134 133 134 134 134 134 135 135 135 136 137 137 137 138 138 138 139 140 140 141 141 141 141 141 142 141 140 139 138 137 135 133 132 130 129 127 125 124 123 122 122 119 116 114 112 110 108 107 105 105 104 102 101 100 99 99 100 99 100 100 100 99 99 99 98 100 99 100 101 99 99 98 99 99 99 99 99 99 98 99 98 98 97 97 96 96 96 95 94 94 95 95 96 97 97 97 96 96 96 94 94 94 93 94 93 91 90 89 88 88 86 87 87 87 86 87 88 88 89 89 90 92 92 93 93 93 92 92 92 92 91 90 90 89 88 88 86 85 84 83 82 81 79 78 77 76 75 74 73 72 70 70 69 68 68 67 67 66 65 65 64 -2147483647 -2147483647 -2147483647 -2147483647 -2147483647 -2147483647 -2147483647 -2147483647 -2147483647 -2147483647 -2147483647 -2147483647 -2147483647 -2147483647 -2147483647 -2147483647 -2147483647 -2147483647 -2147483647 -2147483647 -2147483647 -2147483647 -2147483647 -2147483647 -2147483647 -2147483647 -2147483647 -2147483647 -2147483647 -2147483647 -2147483647 -2147483647 -2147483647 -2147483647 -2147483647 -2147483647 -2147483647 -2147483647 -2147483647 -2147483647 -2147483647 -2147483647 -2147483647 -2147483647 -2147483647 -2147483647 -2147483647 -2147483647 -2147483647 -2147483647 -2147483647 -2147483647 -2147483647 -2147483647 -2147483647 -2147483647 -2147483647 -2147483647 -2147483647 -2147483647 -2147483647 -2147483647 -2147483647 -2147483647 -2147483647 -2147483647 -2147483647 -2147483647 -2147483647 -2147483647 -2147483647 -2147483647 -2147483647 -2147483647
130 130 130 130 131 131 131 132 132 132 132 132 132 133 133 134 135 135 135 136 136 137 137 137 138 138 139 139 139 139 139 138 137 135 133 132 131 129 128 126 125 122 121 120 120 119 116 113 111 108 107 105 104 103 104 102 101 99 98 98 97 97 97 97 98 98 98 98 97 97 98 98 98 98 98 98 98 97 97 97 97 97 97 97 97 96 96 95 95 94 94 93 93 92 92 92 92 91 90 91 91 90 91 92 91 90 90 89 89 89 89 88 86 84 83 82 82 83 82 83 84 85 85 86 87 88 88 89 90 89 89 89 88 88 88 87 87 86 86 85 84 83 82 81 80 79 78 77 76 75 74 73 72 71 69 69 68 67 67 66 66 65 64 63 63 -2147483647 -2147483647 -2147483647 -2147483647 -2147483647 -2147483647 -2147483647 -2147483647 -2147483647 -2147483647 -2147483647 -2147483647 -2147483647 -2147483647 -2147483647 -2147483647 -2147483647 -2147483647 -2147483647 -2147483647 -2147483647 -2147483647 -2147483647 -2147483647 -2147483647 -2147483647 -2147483647 -2147483647 -2147483647 -2147483647 -2147483647 -2147483647 -2147483647 -2147483647 -2147483647 -2147483647 -2147483647 -2147483647 -2147483647 -2147483647 -2147483647 -2147483647 -2147483647 -2147483647 -2147483647 -2147483647 -2147483647 -2147483647 -2147483647 -2147483647 -2147483647 -2147483647 -2147483647 -2147483647 -2147483647 -2147483647 -2147483647 -2147483647 -2147483647 -2147483647 -2147483647 -2147483647 -2147483647 -2147483647 -2147483647 -2147483647 -2147483647 -2147483647 -2147483647 -2147483647 -2147483647 -2147483647 -2147483647 -2147483647 -2147483647
127 127 128 128 128 128 129 129 129 129 129 129 130 131 131 131 132 133 133 133 133 135 135 135 136 136 136 136 137 137 134 134 133 132 131 130 128 126 125 123 122 120 118 117 116 114 113 112 109 107 103 102 102 101 101 100 98 98 97 96 96 95 95 95 95 96 95 95 95 95 96 96 96 96 96 96 95 95 95 95 95 95 95 95 94 94 93 93 92 92 92 91 91 91 90 90 89 89 88 88 88 88 87 87 86 85 86 86 86 85 84 83 83 82 80 78 77 78 79 80 81 82 83 83 84 85 85 86 86 86 86 86 86 85 85 84 84 83 83 82 81 80 79 78 78 77 76 75 74 73 72 71 70 69 68 67 67 66 65 65 64 63 -2147483647 -2147483647 -2147483647 -2147483647 -2147483647 -2147483647 -2147483647 -2147483647 -2147483647 -2147483647 -2147483647 -2147483647 -2147483647 -2147483647 -2147483647 -2147483647 -2147483647 -2147483647 -2147483647 -2147483647 -2147483647 -2147483647 -2147483647 -2147483647 -2147483647 -2147483647 -2147483647 -2147483647 -2147483647 -2147483647 -2147483647 -2147483647 -2147483647 -2147483647 -2147483647 -2147483647 -2147483647 -2147483647 -2147483647 -2147483647 -2147483647 -2147483647 -2147483647 -2147483647 -2147483647 -2147483647 -2147483647 -2147483647 -2147483647 -2147483647 -2147483647 -2147483647 -2147483647 -2147483647 -2147483647 -2147483647 -2147483647 -2147483647 -2147483647 -2147483647 -2147483647 -2147483647 -2147483647 -2147483647 -2147483647 -2147483647 -2147483647 -2147483647 -2147483647 -2147483647 -2147483647 -2147483647 -2147483647 -2147483647 -2147483647 -2147483647 -2147483647 -2147483647
124 124 125 125 126 126 126 126 127 127 127 127 127 128 128 129 129 130 130 130 131 132 132 132 133 133 133 132 132 132 132 131 130 129 128 127 126 124 123 121 120 118 116 114 113 111 110 107 105 104 102 98 98 98 98 97 96 95 95 94 94 94 94 94 94 93 93 93 93 94 93 94 94 94 94 94 94 93 93 93 93 93 93 93 92 92 92 91 91 90 90 89 89 88 88 88 87 87 87 86 86 86 85 84 84 83 82 81 81 82 80 79 79 78 77 75 74 75 76 77 78 79 80 81 81 82 82 82 83 83 83 84 83 82 82 81 81 81 80 80 79 78 77 76 75 74 75 73 73 72 70 69 68 67 66 66 65 65 64 63 63 62 -2147483647 -2147483647 -2147483647 -2147483647 -2147483647 -2147483647 -2147483647 -2147483647 -2147483647 -2147483647 -2147483647 -2147483647 -2147483647 -2147483647 -2147483647 -2147483647 -2147483647 -2147483647 -2147483647 -2147483647 -2147483647 -2147483647 -2147483647 -2147483647 -2147483647 -2147483647 -2147483647 -2147483647 -2147483647 -2147483647 -2147483647 -2147483647 -2147483647 -2147483647 -2147483647 -2147483647 -2147483647 -2147483647 -2147483647 -2147483647 -2147483647 -2147483647 -2147483647 -2147483647 -2147483647 -2147483647 -2147483647 -2147483647 -2147483647 -2147483647 -2147483647 -2147483647 -2147483647 -2147483647 -2147483647 -2147483647 -2147483647 -2147483647 -2147483647 -2147483647 -2147483647 -2147483647 -2147483647 -2147483647 -2147483647 -2147483647 -2147483647 -2147483647 -2147483647 -2147483647 -2147483647 -2147483647 -2147483647 -2147483647 -2147483647 -2147483647 -2147483647 -2147483647
121 122 122 122 122 123 123 123 123 124 124 124 124 125 125 126 127 127 127 128 129 129 129 129 129 129 129 130 130 129 129 128 127 126 125 124 123 122 121 119 117 115 113 112 110 108 106 104 102 101 99 98 97 95 95 95 94 93 93 92 92 92 92 91 91 91 91 91 91 91 91 92 92 92 92 92 92 91 91 91 91 91 91 90 90 90 90 89 89 88 88 87 87 86 86 86 85 85 85 84 84 83 83 82 81 81 80 79 78 78 77 76 75 74 73 72 71 72 73 74 75 76 77 78 78 79 79 80 80 80 80 81 80 80 79 79 79 78 78 77 77 76 75 74 73 73 73 72 71 70 68 67 66 66 65 64 64 63 62 61 -2147483647 -2147483647 -2147483647 -2147483647 -2147483647 -2147483647 -2147483647 -2147483647 -2147483647 -2147483647 -2147483647 -2147483647 -2147483647 -2147483647 -2147483647 -2147483647 -2147483647 -2147483647 -2147483647 -2147483647 -2147483647 -2147483647 -2147483647 -2147483647 -2147483647 -2147483647 -2147483647 -2147483647 -2147483647 -2147483647 -2147483647 -2147483647 -2147483647 -2147483647 -2147483647 -2147483647 -2147483647 -2147483647 -2147483647 -2147483647 -2147483647 -2147483647 -2147483647 -2147483647 -2147483647 -2147483647 -2147483647 -2147483647 -2147483647 -2147483647 -2147483647 -2147483647 -2147483647 -2147483647 -2147483647 -2147483647 -2147483647 -2147483647 -2147483647 -2147483647 -2147483647 -2147483647 -2147483647 -2147483647 -2147483647 -2147483647 -2147483647 -2147483647 -2147483647 -2147483647 -2147483647 -2147483647 -2147483647 -2147483647 -2147483647 -2147483647 -2147483647 -2147483647 -2147483647 -2147483647
118 118 119 119 119 120 120 120 120 121 121 122 121 122 122 124 124 124 124 124 125 125 126 126 126 126 127 127 127 126 126 125 124 124 123 121 120 119 118 116 115 113 110 108 107 106 103 102 100 98 98 96 95 94 93 93 92 91 91 90 90 89 89 89 89 89 89 89 89 90 90 90 90 90 90 90 90 90 89 89 89 89 89 88 88 88 88 87 87 86 86 85 85 84 84 84 83 83 83 82 81 81 81 80 79 79 78 77 76 75 75 74 73 71 71 70 70 70 71 72 73 74 75 75 76 76 77 77 77 78 78 78 78 77 77 76 76 76 75 75 75 74 73 72 71 71 70 70 69 68 67 65 64 64 64 63 62 -2147483647 -2147483647 -2147483647 -2147483647 -2147483647 -2147483647 -2147483647 -2147483647 -2147483647 -2147483647 -2147483647 -2147483647 -2147483647 -2147483647 -2147483647 -2147483647 -2147483647 -2147483647 -2147483647 -2147483647 -2147483647 -2147483647 -2147483647 -2147483647 -2147483647 -2147483647 -2147483647 -2147483647 -2147483647 -2147483647 -2147483647 -2147483647 -2147483647 -2147483647 -2147483647 -2147483647 -2147483647 -2147483647 -2147483647 -2147483647 -2147483647 -2147483647 -2147483647 -2147483647 -2147483647 -2147483647 -2147483647 -2147483647 -2147483647 -2147483647 -2147483647 -2147483647 -2147483647 -2147483647 -2147483647 -2147483647 -2147483647 -2147483647 -2147483647 -2147483647 -2147483647 -2147483647 -2147483647 -2147483647 -2147483647 -2147483647 -2147483647 -2147483647 -2147483647 -2147483647 -2147483647 -2147483647 -2147483647 -2147483647 -2147483647 -2147483647 -2147483647 -2147483647 -2147483647 -2147483647 -2147483647 -2147483647 -2147483647
114 114 115 115 116 116 117 117 118 118 119 119 119 119 118 119 120 120 120 121 122 123 123 124 123 124 124 124 124 124 123 123 121 121 120 119 118 116 115 114 112 111 109 107 105 103 102 99 98 96 96 94 93 92 91 91 90 90 89 88 88 87 88 87 87 88 88 88 88 88 88 88 88 88 88 88 88 88 88 87 87 87 87 87 86 86 86 85 85 84 84 84 83 83 82 82 81 81 81 80 80 79 79 78 77 76 76 75 74 73 72 72 70 70 69 69 69 69 70 70 71 71 73 73 74 74 75 75 75 75 75 75 75 75 75 74 74 74 73 73 73 72 71 70 70 69 68 69 67 66 65 64 63 -2147483647 62 -2147483647 -2147483647 -2147483647 -2147483647 -2147483647 -2147483647 -2147483647 -2147483647 -2147483647 -2147483647 -2147483647 -2147483647 -2147483647 -2147483647 -2147483647 -2147483647 -2147483647 -2147483647 -2147483647 -2147483647 -2147483647 -2147483647 -2147483647 -2147483647 -2147483647 -2147483647 -2147483647 -2147483647 -2147483647 -2147483647 -2147483647 -2147483647 -2147483647 -2147483647 -2147483647 -2147483647 -2147483647 -2147483647 -2147483647 -2147483647 -2147483647 -2147483647 -2147483647 -2147483647 -2147483647 -2147483647 -2147483647 -2147483647 -2147483647 -2147483647 -2147483647 -2147483647 -2147483647 -2147483647 -2147483647 -2147483647 -2147483647 -2147483647 -2147483647 -2147483647 -2147483647 -2147483647 -2147483647 -2147483647 -2147483647 -2147483647 -2147483647 -2147483647 -2147483647 -2147483647 -2147483647 -2147483647 -2147483647 -2147483647 -2147483647 -2147483647 -2147483647 -2147483647 -2147483647 -2147483647 -2147483647 -2147483647 -2147483647 -2147483647 -2147483647
111 111 111 112 112 111 112 113 113 114 115 115 116 117 116 116 117 117 118 119 119 120 121 121 121 122 121 122 121 121 121 120 119 118 117 116 114 113 113 112 111 109 107 105 103 101 99 98 96 95 94 93 92 91 90 89 89 87 87 86 86 86 86 86 86 86 86 86 86 86 86 86 86 86 86 86 86 86 86 86 85 85 85 85 84 84 84 83 83 83 82 82 81 81 81 80 80 79 79 79 78 77 77 76 75 74 74 73 72 71 71 69 69 68 68 67 67 68 68 68 69 70 70 71 71 72 72 73 73 73 73 73 73 73 72 72 72 72 71 71 71 70 69 69 68 67 66 65 65 64 64 62 -2147483647 -2147483647 -2147483647 -2147483647 -2147483647 -2147483647 -2147483647 -2147483647 -2147483647 -2147483647 -2147483647 -2147483647 -2147483647 -2147483647 -2147483647 -2147483647 -2147483647 -2147483647 -2147483647 -2147483647 -2147483647 -2147483647 -2147483647 -2147483647 -2147483647 -2147483647 -2147483647 -2147483647 -2147483647 -2147483647 -2147483647 -2147483647 -2147483647 -2147483647 -2147483647 -2147483647 -2147483647 -2147483647 -2147483647 -2147483647 -2147483647 -2147483647 -2147483647 -2147483647 -2147483647 -2147483647 -2147483647 -2147483647 -2147483647 -2147483647 -2147483647 -2147483647 -2147483647 -2147483647 -2147483647 -2147483647 -2147483647 -2147483647 -2147483647 -2147483647 -2147483647 -2147483647 -2147483647 -2147483647 -2147483647 -2147483647 -2147483647 -2147483647 -2147483647 -2147483647 -2147483647 -2147483647 -2147483647 -2147483647 -2147483647 -2147483647 -2147483647 -2147483647 -2147483647 -2147483647 -2147483647 -2147483647 -2147483647 -2147483647 -2147483647 -2147483647 -2147483647 -2147483647
106 106 107 107 107 108 108 109 110 111 112 112 113 114 114 115 115 115 115 116 116 117 116 117 117 117 117 118 118 118 117 117 116 115 114 112 110 110 109 108 107 105 104 102 100 99 97 96 94 93 93 91 90 90 88 87 86 86 85 85 85 84 84 84 84 84 84 84 84 84 84 84 84 85 84 84 84 84 84 84 84 83 83 83 83 82 82 82 81 81 81 80 80 80 79 79 78 78 77 77 76 75 75 74 73 73 72 71 70 70 68 67 67 67 66 66 66 66 66 67 67 68 68 69 69 69 70 70 71 70 71 70 70 70 71 70 70 69 69 69 69 68 67 66 65 65 63 63 -2147483647 -2147483647 -2147483647 -2147483647 -2147483647 -2147483647 -2147483647 -2147483647 -2147483647 -2147483647 -2147483647 -2147483647 -2147483647 -2147483647 -2147483647 -2147483647 -2147483647 -2147483647 -2147483647 -2147483647 -2147483647 -2147483647 -2147483647 -2147483647 -2147483647 -2147483647 -2147483647 -2147483647 -2147483647 -2147483647 -2147483647 -2147483647 -2147483647 -2147483647 -2147483647 -2147483647 -2147483647 -2147483647 -2147483647 -2147483647 -2147483647 -2147483647 -2147483647 -2147483647 -2147483647 -2147483647 -2147483647 -2147483647 -2147483647 -2147483647 -2147483647 -2147483647 -2147483647 -2147483647 -2147483647 -2147483647 -2147483647 -2147483647 -2147483647 -2147483647 -2147483647 -2147483647 -2147483647 -2147483647 -2147483647 -2147483647 -2147483647 -2147483647 -2147483647 -2147483647 -2147483647 -2147483647 -2147483647 -2147483647 -2147483647 -2147483647 -2147483647 -2147483647 -2147483647 -2147483647 -2147483647 -2147483647 -2147483647 -2147483647 -2147483647 -2147483647 -2147483647 -2147483647 -2147483647 -2147483647 -2147483647 -2147483647
101 102 103 104 104 105 106 107 107 107 108 109 109 110 111 112 112 112 114 114 114 114 114 114 114 114 114 114 114 114 115 114 113 111 111 110 109 108 107 105 104 103 101 100 98 97 96 94 93 91 91 90 88 87 87 86 85 84 84 84 83 83 83 83 83 83 83 83 82 83 83 82 83 82 83 82 82 82 82 82 82 82 82 81 81 81 80 80 80 80 79 79 78 78 77 77 77 76 75 75 74 74 73 73 72 71 70 70 69 68 66 66 65 66 65 65 65 65 65 65 66 66 66 67 67 68 68 68 68 69 69 69 68 68 68 68 67 67 -2147483647 -2147483647 -2147483647 -2147483647 -2147483647 -2147483647 -2147483647 -2147483647 -2147483647 -2147483647 -2147483647 -2147483647 -2147483647 -2147483647 -2147483647 -2147483647 -2147483647 -2147483647 -2147483647 -2147483647 -2147483647 -2147483647 -2147483647 -2147483647 -2147483647 -2147483647 -2147483647 -2147483647 -2147483647 -2147483647 -2147483647 -2147483647 -2147483647 -2147483647 -2147483647 -2147483647 -2147483647 -2147483647 -2147483647 -2147483647 -2147483647 -2147483647 -2147483647 -2147483647 -2147483647 -2147483647 -2147483647 -2147483647 -2147483647 -2147483647 -2147483647 -2147483647 -2147483647 -2147483647 -2147483647 -2147483647 -2147483647 -2147483647 -2147483647 -2147483647 -2147483647 -2147483647 -2147483647 -2147483647 -2147483647 -2147483647 -2147483647 -2147483647 -2147483647 -2147483647 -2147483647 -2147483647 -2147483647 -2147483647 -2147483647 -2147483647 -2147483647 -2147483647 -2147483647 -2147483647 -2147483647 -2147483647 -2147483647 -2147483647 -2147483647 -2147483647 -2147483647 -2147483647 -2147483647 -2147483647 -2147483647 -2147483647 -2147483647 -2147483647 -2147483647 -2147483647 -2147483647 -2147483647 -2147483647 -2147483647 -2147483647 -2147483647
98 98 99 100 101 101 102 102 103 104 104 105 106 107 105 108 108 109 110 111 111 111 112 112 112 112 112 112 111 111 111 110 109 109 108 107 106 105 104 103 102 101 99 98 97 95 94 92 91 89 89 88 87 86 85 84 84 83 83 82 82 82 81 81 81 81 81 81 81 81 81 81 81 81 81 81 81 81 80 80 80 80 80 80 79 79 79 79 78 78 78 77 77 76 76 75 75 74 74 73 73 72 71 71 70 70 69 68 67 66 65 64 64 63 64 64 64 64 64 64 64 65 65 65 66 66 66 66 66 66 67 67 66 66 -2147483647 -2147483647 -2147483647 -2147483647 -2147483647 -2147483647 -2147483647 -2147483647 -2147483647 -2147483647 -2147483647 -2147483647 -2147483647 -2147483647 -2147483647 -2147483647 -2147483647 -2147483647 -2147483647 -2147483647 -2147483647 -2147483647 -2147483647 -2147483647 -2147483647 -2147483647 -2147483647 -2147483647 -2147483647 -2147483647 -2147483647 -2147483647 -2147483647 -2147483647 -2147483647 -2147483647 -2147483647 -2147483647 -2147483647 -2147483647 -2147483647 -2147483647 -2147483647 -2147483647 -2147483647 -2147483647 -2147483647 -2147483647 -2147483647 -2147483647 -2147483647 -2147483647 -2147483647 -2147483647 -2147483647 -2147483647 -2147483647 -2147483647 -2147483647 -2147483647 -2147483647 -2147483647 -2147483647 -2147483647 -2147483647 -2147483647 -2147483647 -2147483647 -2147483647 -2147483647 -2147483647 -2147483647 -2147483647 -2147483647 -2147483647 -2147483647 -2147483647 -2147483647 -2147483647 -2147483647 -2147483647 -2147483647 -2147483647 -2147483647 -2147483647 -2147483647 -2147483647 -2147483647 -2147483647 -2147483647 -2147483647 -2147483647 -2147483647 -2147483647 -2147483647 -2147483647 -2147483647 -2147483647 -2147483647 -2147483647 -2147483647 -2147483647 -2147483647 -2147483647 -2147483647 -2147483647
95 95 96 96 97 98 98 99 100 100 101 101 103 103 103 105 106 107 107 108 107 108 109 109 109 109 109 109 109 108 108 107 107 106 105 105 104 103 102 101 100 99 97 96 95 93 91 90 89 89 87 86 86 84 84 83 82 82 82 81 80 80 80 80 80 80 79 80 80 79 79 79 79 79 79 79 79 79 79 79 78 78 78 78 78 77 77 77 77 76 76 75 75 74 74 74 73 73 72 72 71 70 70 69 69 68 67 67 66 64 64 63 63 62 62 63 62 63 63 62 63 63 63 64 64 64 64 64 64 64 64 -2147483647 -2147483647 -2147483647 -2147483647 -2147483647 -2147483647 -2147483647 -2147483647 -2147483647 -2147483647 -2147483647 -2147483647 -2147483647 -2147483647 -2147483647 -2147483647 -2147483647 -2147483647 -2147483647 -2147483647 -2147483647 -2147483647 -2147483647 -2147483647 -2147483647 -2147483647 -2147483647 -2147483647 -2147483647 -2147483647 -2147483647 -2147483647 -2147483647 -2147483647 -2147483647 -2147483647 -2147483647 -2147483647 -2147483647 -2147483647 -2147483647 -2147483647 -2147483647 -2147483647 -2147483647 -2147483647 -2147483647 -2147483647 -2147483647 -2147483647 -2147483647 -2147483647 -2147483647 -2147483647 -2147483647 -2147483647 -2147483647 -2147483647 -2147483647 -2147483647 -2147483647 -2147483647 -2147483647 -2147483647 -2147483647 -2147483647 -2147483647 -2147483647 -2147483647 -2147483647 -2147483647 -2147483647 -2147483647 -2147483647 -2147483647 -2147483647 -2147483647 -2147483647 -2147483647 -2147483647 -2147483647 -2147483647 -2147483647 -2147483647 -2147483647 -2147483647 -2147483647 -2147483647 -2147483647 -2147483647 -2147483647 -2147483647 -2147483647 -2147483647 -2147483647 -2147483647 -2147483647 -2147483647 -2147483647 -2147483647 -2147483647 -2147483647 -2147483647 -2147483647 -2147483647 -2147483647 -2147483647 -2147483647 -2147483647
92 91 91 92 93 94 95 96 97 98 98 99 100 101 102 103 104 104 105 105 105 106 106 106 106 107 106 106 106 105 105 105 104 104 103 102 102 100 100 99 98 96 94 93 92 90 90 88 87 87 86 85 84 83 82 82 81 81 80 80 79 79 79 78 78 78 78 78 78 78 78 78 78 78 77 77 77 77 77 77 77 77 76 76 76 76 75 75 75 75 74 74 73 73 73 72 72 71 71 70 70 69 68 68 67 67 66 65 63 63 63 62 62 61 61 60 60 61 61 62 62 62 62 62 62 62 -2147483647 -2147483647 -2147483647 -2147483647 -2147483647 -2147483647 -2147483647 -2147483647 -2147483647 -2147483647 -2147483647 -2147483647 -2147483647 -2147483647 -2147483647 -2147483647 -2147483647 -2147483647 -2147483647 -2147483647 -2147483647 -2147483647 -2147483647 -2147483647 -2147483647 -2147483647 -2147483647 -2147483647 -2147483647 -2147483647 -2147483647 -2147483647 -2147483647 -2147483647 -2147483647 -2147483647 -2147483647 -2147483647 -2147483647 -2147483647 -2147483647 -2147483647 -2147483647 -2147483647 -2147483647 -2147483647 -2147483647 -2147483647 -2147483647 -2147483647 -2147483647 -2147483647 -2147483647 -2147483647 -2147483647 -2147483647 -2147483647 -2147483647 -2147483647 -2147483647 -2147483647 -2147483647 -2147483647 -2147483647 -2147483647 -2147483647 -2147483647 -2147483647 -2147483647 -2147483647 -2147483647 -2147483647 -2147483647 -2147483647 -2147483647 -2147483647 -2147483647 -2147483647 -2147483647 -2147483647 -2147483647 -2147483647 -2147483647 -2147483647 -2147483647 -2147483647 -2147483647 -2147483647 -2147483647 -2147483647 -2147483647 -2147483647 -2147483647 -2147483647 -2147483647 -2147483647 -2147483647 -2147483647 -2147483647 -2147483647 -2147483647 -2147483647 -2147483647 -2147483647 -2147483647 -2147483647 -2147483647 -2147483647 -2147483647 -2147483647 -2147483647 -2147483647 -2147483647 -2147483647
86 87 88 89 90 91 92 93 94 95 96 96 97 98 100 100 101 102 102 102 103 103 104 104 104 104 104 104 103 103 103 102 102 101 100 100 99 98 97 95 95 93 92 91 90 89 88 87 86 86 85 83 83 82 81 81 80 79 79 79 78 78 78 77 77 77 77 77 76 77 76 76 76 76 76 76 76 76 76 76 75 75 75 75 75 74 74 74 73 73 73 72 72 72 71 70 70 70 69 69 68 68 67 66 66 65 65 64 62 62 61 61 60 60 60 60 59 59 60 60 60 60 60 -2147483647 -2147483647 -2147483647 -2147483647 -2147483647 -2147483647 -2147483647 -2147483647 -2147483647 -2147483647 -2147483647 -2147483647 -2147483647 -2147483647 -2147483647 -2147483647 -2147483647 -2147483647 -2147483647 -2147483647 -2147483647 -2147483647 -2147483647 -2147483647 -2147483647 -2147483647 -2147483647 -2147483647 -2147483647 -2147483647 -2147483647 -2147483647 -2147483647 -2147483647 -2147483647 -2147483647 -2147483647 -2147483647 -2147483647 -2147483647 -2147483647 -2147483647 -2147483647 -2147483647 -2147483647 -2147483647 -2147483647 -2147483647 -2147483647 -2147483647 -2147483647 -2147483647 -2147483647 -2147483647 -2147483647 -2147483647 -2147483647 -2147483647 -2147483647 -2147483647 -2147483647 -2147483647 -2147483647 -2147483647 -2147483647 -2147483647 -2147483647 -2147483647 -2147483647 -2147483647 -2147483647 -2147483647 -2147483647 -2147483647 -2147483647 -2147483647 -2147483647 -2147483647 -2147483647 -2147483647 -2147483647 -2147483647 -2147483647 -2147483647 -2147483647 -2147483647 -2147483647 -2147483647 -2147483647 -2147483647 -2147483647 -2147483647 -2147483647 -2147483647 -2147483647 -2147483647 -2147483647 -2147483647 -2147483647 -2147483647 -2147483647 -2147483647 -2147483647 -2147483647 -2147483647 -2147483647 -2147483647 -2147483647 -2147483647 -2147483647 -2147483647 -2147483647 -2147483647 -2147483647 -2147483647 -2147483647 -2147483647
83 84 85 85 87 88 89 90 91 92 93 94 95 96 97 98 98 99 99 100 100 100 101 101 101 101 101 101 101 101 100 100 99 99 98 96 96 95 94 93 92 91 90 89 88 87 86 85 85 84 83 82 82 81 80 79 79 78 78 77 77 76 76 76 76 76 75 75 75 75 75 75 75 75 74 74 74 74 74 74 74 73 73 73 73 73 72 72 72 71 71 71 70 70 69 69 69 68 68 67 67 66 66 65 64 64 63 63 61 60 60 59 59 59 59 58 58 58 58 59 59 -2147483647 -2147483647 -2147483647 -2147483647 -2147483647 -2147483647 -2147483647 -2147483647 -2147483647 -2147483647 -2147483647 -2147483647 -2147483647 -2147483647 -2147483647 -2147483647 -2147483647 -2147483647 -2147483647 -2147483647 -2147483647 -2147483647 -2147483647 -2147483647 -2147483647 -2147483647 -2147483647 -2147483647 -2147483647 -2147483647 -2147483647 -2147483647 -2147483647 -2147483647 -2147483647 -2147483647 -2147483647 -2147483647 -2147483647 -2147483647 -2147483647 -2147483647 -2147483647 -2147483647 -2147483647 -2147483647 -2147483647 -2147483647 -2147483647 -2147483647 -2147483647 -2147483647 -2147483647 -2147483647 -2147483647 -2147483647 -2147483647 -2147483647 -2147483647 -2147483647 -2147483647 -2147483647 -2147483647 -2147483647 -2147483647 -2147483647 -2147483647 -2147483647 -2147483647 -2147483647 -2147483647 -2147483647 -2147483647 -2147483647 -2147483647 -2147483647 -2147483647 -2147483647 -2147483647 -2147483647 -2147483647 -2147483647 -2147483647 -2147483647 -2147483647 -2147483647 -2147483647 -2147483647 -2147483647 -2147483647 -2147483647 -2147483647 -2147483647 -2147483647 -2147483647 -2147483647 -2147483647 -2147483647 -2147483647 -2147483647 -2147483647 -2147483647 -2147483647 -2147483647 -2147483647 -2147483647 -2147483647 -2147483647 -2147483647 -2147483647 -2147483647 -2147483647 -2147483647 -2147483647 -2147483647 -2147483647 -2147483647 -2147483647 -2147483647
79 80 81 82 83 85 86 87 88 89 91 92 93 93 94 95 95 96 96 97 97 98 98 98 98 98 98 98 99 98 98 96 96 95 95 94 94 93 92 91 90 90 89 87 87 86 84 83 84 83 82 81 80 79 79 78 77 77 77 76 76 76 75 75 75 74 74 74 74 74 73 73 73 73 73 73 73 73 72 72 72 72 72 71 71 71 71 70 70 70 70 69 69 68 68 68 67 67 66 66 65 65 64 64 63 62 62 61 60 59 59 59 58 58 57 57 57 -2147483647 -2147483647 -2147483647 -2147483647 -2147483647 -2147483647 -2147483647 -2147483647 -2147483647 -2147483647 -2147483647 -2147483647 -2147483647 -2147483647 -2147483647 -2147483647 -2147483647 -2147483647 -2147483647 -2147483647 -2147483647 -2147483647 -2147483647 -2147483647 -2147483647 -2147483647 -2147483647 -2147483647 -2147483647 -2147483647 -2147483647 -2147483647 -2147483647 -2147483647 -2147483647 -2147483647 -2147483647 -2147483647 -2147483647 -2147483647 -2147483647 -2147483647 -2147483647 -2147483647 -2147483647 -2147483647 -2147483647 -2147483647 -2147483647 -2147483647 -2147483647 -2147483647 -2147483647 -2147483647 -2147483647 -2147483647 -2147483647 -2147483647 -2147483647 -2147483647 -2147483647 -2147483647 -2147483647 -2147483647 -2147483647 -2147483647 -2147483647 -2147483647 -2147483647 -2147483647 -2147483647 -2147483647 -2147483647 -2147483647 -2147483647 -2147483647 -2147483647 -2147483647 -2147483647 -2147483647 -2147483647 -2147483647 -2147483647 -2147483647 -2147483647 -2147483647 -2147483647 -2147483647 -2147483647 -2147483647 -2147483647 -2147483647 -2147483647 -2147483647 -2147483647 -2147483647 -2147483647 -2147483647 -2147483647 -2147483647 -2147483647 -2147483647 -2147483647 -2147483647 -2147483647 -2147483647 -2147483647 -2147483647 -2147483647 -2147483647 -2147483647 -2147483647 -2147483647 -2147483647 -2147483647 -2147483647 -2147483647 -2147483647 -2147483647 -2147483647 -2147483647 -2147483647 -2147483647
76 77 78 79 80 81 83 85 86 87 88 89 90 91 92 92 93 93 94 94 95 95 96 96 96 96 95 95 95 95 94 94 94 93 93 92 92 90 90 89 88 88 87 86 85 84 83 83 82 81 80 80 79 78 78 77 77 76 75 75 75 74 74 74 73 73 73 73 73 72 72 72 72 72 72 71 71 71 71 71 71 71 70 70 70 70 69 69 69 69 68 68 67 67 66 66 66 65 65 64 64 63 63 62 61 61 60 60 58 58 58 57 -2147483647 -2147483647 -2147483647 -2147483647 -2147483647 -2147483647 -2147483647 -2147483647 -2147483647 -2147483647 -2147483647 -2147483647 -2147483647 -2147483647 -2147483647 -2147483647 -2147483647 -2147483647 -2147483647 -2147483647 -2147483647 -2147483647 -2147483647 -2147483647 -2147483647 -2147483647 -2147483647 -2147483647 -2147483647 -2147483647 -2147483647 -2147483647 -2147483647 -2147483647 -2147483647 -2147483647 -2147483647 -2147483647 -2147483647 -2147483647 -2147483647 -2147483647 -2147483647 -2147483647 -2147483647 -2147483647 -2147483647 -2147483647 -2147483647 -2147483647 -2147483647 -2147483647 -2147483647 -2147483647 -2147483647 -2147483647 -2147483647 -2147483647 -2147483647 -2147483647 -2147483647 -2147483647 -2147483647 -2147483647 -2147483647 -2147483647 -2147483647 -2147483647 -2147483647 -2147483647 -2147483647 -2147483647 -2147483647 -2147483647 -2147483647 -2147483647 -2147483647 -2147483647 -2147483647 -2147483647 -2147483647 -2147483647 -2147483647 -2147483647 -2147483647 -2147483647 -2147483647 -2147483647 -2147483647 -2147483647 -2147483647 -2147483647 -2147483647 -2147483647 -2147483647 -2147483647 -2147483647 -2147483647 -2147483647 -2147483647 -2147483647 -2147483647 -2147483647 -2147483647 -2147483647 -2147483647 -2147483647 -2147483647 -2147483647 -2147483647 -2147483647 -2147483647 -2147483647 -2147483647 -2147483647 -2147483647 -2147483647 -2147483647 -2147483647 -2147483647 -2147483647 -2147483647 -2147483647 -2147483647 -2147483647 -2147483647 -2147483647 -2147483647
72 73 74 77 79 80 81 82 83 84 85 86 87 88 89 90 91 91 90 91 91 92 92 92 92 93 92 92 93 92 92 92 92 91 90 90 89 89 88 87 87 86 85 84 83 82 83 82 81 80 79 78 78 77 76 76 75 74 74 74 73 73 73 72 72 72 72 71 71 71 71 71 71 70 70 70 70 70 70 69 69 69 69 69 68 68 68 68 67 67 67 66 66 66 65 65 64 64 63 63 62 62 61 61 60 60 -2147483647 -2147483647 -2147483647 -2147483647 -2147483647 -2147483647 -2147483647 -2147483647 -2147483647 -2147483647 -2147483647 -2147483647 -2147483647 -2147483647 -2147483647 -2147483647 -2147483647 -2147483647 -2147483647 -2147483647 -2147483647 -2147483647 -2147483647 -2147483647 -2147483647 -2147483647 -2147483647 -2147483647 -2147483647 -2147483647 -2147483647 -2147483647 -2147483647 -2147483647 -2147483647 -2147483647 -2147483647 -2147483647 -2147483647 -2147483647 -2147483647 -2147483647 -2147483647 -2147483647 -2147483647 -2147483647 -2147483647 -2147483647 -2147483647 -2147483647 -2147483647 -2147483647 -2147483647 -2147483647 -2147483647 -2147483647 -2147483647 -2147483647 -2147483647 -2147483647 -2147483647 -2147483647 -2147483647 -2147483647 -2147483647 -2147483647 -2147483647 -2147483647 -2147483647 -2147483647 -2147483647 -2147483647 -2147483647 -2147483647 -2147483647 -2147483647 -2147483647 -2147483647 -2147483647 -2147483647 -2147483647 -2147483647 -2147483647 -2147483647 -2147483647 -2147483647 -2147483647 -2147483647 -2147483647 -2147483647 -2147483647 -2147483647 -2147483647 -2147483647 -2147483647 -2147483647 -2147483647 -2147483647 -2147483647 -2147483647 -2147483647 -2147483647 -2147483647 -2147483647 -2147483647 -2147483647 -2147483647 -2147483647 -2147483647 -2147483647 -2147483647 -2147483647 -2147483647 -2147483647 -2147483647 -2147483647 -2147483647 -2147483647 -2147483647 -2147483647 -2147483647 -2147483647 -2147483647 -2147483647 -2147483647 -2147483647 -2147483647 -2147483647 -2147483647 -2147483647 -2147483647 -2147483647 -2147483647 -2147483647
69 70 72 73 75 76 78 78 80 81 82 83 84 85 85 87 87 88 88 88 89 89 89 90 90 90 90 90 90 90 90 90 89 89 88 88 87 87 86 85 85 84 83 82 82 82 81 80 79 79 78 77 76 76 75 75 74 73 73 73 72 72 71 71 71 71 70 70 70 70 70 69 69 69 69 69 69 68 68 68 68 68 68 68 67 67 67 66 66 65 65 65 65 64 64 63 63 62 62 -2147483647 -2147483647 -2147483647 -2147483647 -2147483647 -2147483647 -2147483647 -2147483647 -2147483647 -2147483647 -2147483647 -2147483647 -2147483647 -2147483647 -2147483647 -2147483647 -2147483647 -2147483647 -2147483647 -2147483647 -2147483647 -2147483647 -2147483647 -2147483647 -2147483647 -2147483647 -2147483647 -2147483647 -2147483647 -2147483647 -2147483647 -2147483647 -2147483647 -2147483647 -2147483647 -2147483647 -2147483647 -2147483647 -2147483647 -2147483647 -2147483647 -2147483647 -2147483647 -2147483647 -2147483647 -2147483647 -2147483647 -2147483647 -2147483647 -2147483647 -2147483647 -2147483647 -2147483647 -2147483647 -2147483647 -2147483647 -2147483647 -2147483647 -2147483647 -2147483647 -2147483647 -2147483647 -2147483647 -2147483647 -2147483647 -2147483647 -2147483647 -2147483647 -2147483647 -2147483647 -2147483647 -2147483647 -2147483647 -2147483647 -2147483647 -2147483647 -2147483647 -2147483647 -2147483647 -2147483647 -2147483647 -2147483647 -2147483647 -2147483647 -2147483647 -2147483647 -2147483647 -2147483647 -2147483647 -2147483647 -2147483647 -2147483647 -2147483647 -2147483647 -2147483647 -2147483647 -2147483647 -2147483647 -2147483647 -2147483647 -2147483647 -2147483647 -2147483647 -2147483647 -2147483647 -2147483647 -2147483647 -2147483647 -2147483647 -2147483647 -2147483647 -2147483647 -2147483647 -2147483647 -2147483647 -2147483647 -2147483647 -2147483647 -2147483647 -2147483647 -2147483647 -2147483647 -2147483647 -2147483647 -2147483647 -2147483647 -2147483647 -2147483647 -2147483647 -2147483647 -2147483647 -2147483647 -2147483647 -2147483647 -2147483647 -2147483647 -2147483647 -2147483647 -2147483647 -2147483647 -2147483647
67 68 69 70 72 74 75 76 77 78 79 80 81 82 83 84 84 85 86 86 87 87 87 88 88 88 88 88 88 88 88 87 87 87 86 86 85 85 84 83 83 82 82 81 81 80 80 78 78 77 76 76 75 75 74 73 73 72 72 72 71 71 70 70 70 70 69 69 69 69 68 68 68 68 68 68 67 67 67 67 67 67 66 66 66 65 65 65 64 64 64 63 63 62 62 62 -2147483647 -2147483647 -2147483647 -2147483647 -2147483647 -2147483647 -2147483647 -2147483647 -2147483647 -2147483647 -2147483647 -2147483647 -2147483647 -2147483647 -2147483647 -2147483647 -2147483647 -2147483647 -2147483647 -2147483647 -2147483647 -2147483647 -2147483647 -2147483647 -2147483647 -2147483647 -2147483647 -2147483647 -2147483647 -2147483647 -2147483647 -2147483647 -2147483647 -2147483647 -2147483647 -2147483647 -2147483647 -2147483647 -2147483647 -2147483647 -2147483647 -2147483647 -2147483647 -2147483647 -2147483647 -2147483647 -2147483647 -2147483647 -2147483647 -2147483647 -2147483647 -2147483647 -2147483647 -2147483647 -2147483647 -2147483647 -2147483647 -2147483647 -2147483647 -2147483647 -2147483647 -2147483647 -2147483647 -2147483647 -2147483647 -2147483647 -2147483647 -2147483647 -2147483647 -2147483647 -2147483647 -2147483647 -2147483647 -2147483647 -2147483647 -2147483647 -2147483647 -2147483647 -2147483647 -2147483647 -2147483647 -2147483647 -2147483647 -2147483647 -2147483647 -2147483647 -2147483647 -2147483647 -2147483647 -2147483647 -2147483647 -2147483647 -2147483647 -2147483647 -2147483647 -2147483647 -2147483647 -2147483647 -2147483647 -2147483647 -2147483647 -2147483647 -2147483647 -2147483647 -2147483647 -2147483647 -2147483647 -2147483647 -2147483647 -2147483647 -2147483647 -2147483647 -2147483647 -2147483647 -2147483647 -2147483647 -2147483647 -2147483647 -2147483647 -2147483647 -2147483647 -2147483647 -2147483647 -2147483647 -2147483647 -2147483647 -2147483647 -2147483647 -2147483647 -2147483647 -2147483647 -2147483647 -2147483647 -2147483647 -2147483647 -2147483647 -2147483647 -2147483647 -2147483647 -2147483647 -2147483647 -2147483647 -2147483647 -2147483647
65 66 67 69 70 71 73 74 75 76 77 78 79 80 81 82 82 83 83 84 84 85 85 85 86 86 86 86 86 86 86 86 85 85 84 84 83 83 82 82 81 80 80 80 79 78 78 77 77 76 75 75 74 73 73 72 72 71 71 70 70 69 69 69 69 68 68 68 68 67 67 67 67 67 66 66 66 66 66 65 65 65 65 64 64 64 64 -2147483647 -2147483647 -2147483647 -2147483647 -2147483647 -2147483647 -2147483647 -2147483647 -2147483647 -2147483647 -2147483647 -2147483647 -2147483647 -2147483647 -2147483647 -2147483647 -2147483647 -2147483647 -2147483647 -2147483647 -2147483647 -2147483647 -2147483647 -2147483647 -2147483647 -2147483647 -2147483647 -2147483647 -2147483647 -2147483647 -2147483647 -2147483647 -2147483647 -2147483647 -2147483647 -2147483647 -2147483647 -2147483647 -2147483647 -2147483647 -2147483647 -2147483647 -2147483647 -2147483647 -2147483647 -2147483647 -2147483647 -2147483647 -2147483647 -2147483647 -2147483647 -2147483647 -2147483647 -2147483647 -2147483647 -2147483647 -2147483647 -2147483647 -2147483647 -2147483647 -2147483647 -2147483647 -2147483647 -2147483647 -2147483647 -2147483647 -2147483647 -2147483647 -2147483647 -2147483647 -2147483647 -2147483647 -2147483647 -2147483647 -2147483647 -2147483647 -2147483647 -2147483647 -2147483647 -2147483647 -2147483647 -2147483647 -2147483647 -2147483647 -2147483647 -2147483647 -2147483647 -2147483647 -2147483647 -2147483647 -2147483647 -2147483647 -2147483647 -2147483647 -2147483647 -2147483647 -2147483647 -2147483647 -2147483647 -2147483647 -2147483647 -2147483647 -2147483647 -2147483647 -2147483647 -2147483647 -2147483647 -2147483647 -2147483647 -2147483647 -2147483647 -2147483647 -2147483647 -2147483647 -2147483647 -2147483647 -2147483647 -2147483647 -2147483647 -2147483647 -2147483647 -2147483647 -2147483647 -2147483647 -2147483647 -2147483647 -2147483647 -2147483647 -2147483647 -2147483647 -2147483647 -2147483647 -2147483647 -2147483647 -2147483647 -2147483647 -2147483647 -2147483647 -2147483647 -2147483647 -2147483647 -2147483647 -2147483647 -2147483647 -2147483647 -2147483647 -2147483647 -2147483647 -2147483647 -2147483647 -2147483647 -2147483647 -2147483647
64 64 66 67 68 69 70 72 73 74 75 76 77 77 78 79 80 80 81 82 82 82 83 83 83 84 84 84 84 84 84 83 83 83 82 82 82 81 81 80 79 79 79 78 78 77 77 76 75 74 74 73 72 72 72 71 70 70 70 69 69 68 68 68 67 67 67 67 67 66 66 66 66 65 65 65 65 64 64 64 64 64 63 63 -2147483647 -2147483647 -2147483647 -2147483647 -2147483647 -2147483647 -2147483647 -2147483647 -2147483647 -2147483647 -2147483647 -2147483647 -2147483647 -2147483647 -2147483647 -2147483647 -2147483647 -2147483647 -2147483647 -2147483647 -2147483647 -2147483647 -2147483647 -2147483647 -2147483647 -2147483647 -2147483647 -2147483647 -2147483647 -2147483647 -2147483647 -2147483647 -2147483647 -2147483647 -2147483647 -2147483647 -2147483647 -2147483647 -2147483647 -2147483647 -2147483647 -2147483647 -2147483647 -2147483647 -2147483647 -2147483647 -2147483647 -2147483647 -2147483647 -2147483647 -2147483647 -2147483647 -2147483647 -2147483647 -2147483647 -2147483647 -2147483647 -2147483647 -2147483647 -2147483647 -2147483647 -2147483647 -2147483647 -2147483647 -2147483647 -2147483647 -2147483647 -2147483647 -2147483647 -2147483647 -2147483647 -2147483647 -2147483647 -2147483647 -2147483647 -2147483647 -2147483647 -2147483647 -2147483647 -2147483647 -2147483647 -2147483647 -2147483647 -2147483647 -2147483647 -2147483647 -2147483647 -2147483647 -2147483647 -2147483647 -2147483647 -2147483647 -2147483647 -2147483647 -2147483647 -2147483647 -2147483647 -2147483647 -2147483647 -2147483647 -2147483647 -2147483647 -2147483647 -2147483647 -2147483647 -2147483647 -2147483647 -2147483647 -2147483647 -2147483647 -2147483647 -2147483647 -2147483647 -2147483647 -2147483647 -2147483647 -2147483647 -2147483647 -2147483647 -2147483647 -2147483647 -2147483647 -2147483647 -2147483647 -2147483647 -2147483647 -2147483647 -2147483647 -2147483647 -2147483647 -2147483647 -2147483647 -2147483647 -2147483647 -2147483647 -2147483647 -2147483647 -2147483647 -2147483647 -2147483647 -2147483647 -2147483647 -2147483647 -2147483647 -2147483647 -2147483647 -2147483647 -2147483647 -2147483647 -2147483647 -2147483647 -2147483647 -2147483647 -2147483647 -2147483647 -2147483647
62 63 64 65 66 67 69 69 70 72 73 74 75 75 76 77 78 78 79 79 80 80 81 81 81 81 82 82 81 81 81 81 81 81 81 80 80 79 79 78 78 78 78 77 76 75 75 74 74 73 73 72 71 71 71 70 69 69 67 67 67 66 66 66 65 65 65 64 64 64 64 64 63 63 63 63 -2147483647 62 -2147483647 -2147483647 -2147483647 -2147483647 -2147483647 -2147483647 -2147483647 -2147483647 -2147483647 -2147483647 -2147483647 -2147483647 -2147483647 -2147483647 -2147483647 -2147483647 -2147483647 -2147483647 -2147483647 -2147483647 -2147483647 -2147483647 -2147483647 -2147483647 -2147483647 -2147483647 -2147483647 -2147483647 -2147483647 -2147483647 -2147483647 -2147483647 -2147483647 -2147483647 -2147483647 -2147483647 -2147483647 -2147483647 -2147483647 -2147483647 -2147483647 -2147483647 -2147483647 -2147483647 -2147483647 -2147483647 -2147483647 -2147483647 -2147483647 -2147483647 -2147483647 -2147483647 -2147483647 -2147483647 -2147483647 -2147483647 -2147483647 -2147483647 -2147483647 -2147483647 -2147483647 -2147483647 -2147483647 -2147483647 -2147483647 -2147483647 -2147483647 -2147483647 -2147483647 -2147483647 -2147483647 -2147483647 -2147483647 -2147483647 -2147483647 -2147483647 -2147483647 -2147483647 -2147483647 -2147483647 -2147483647 -2147483647 -2147483647 -2147483647 -2147483647 -2147483647 -2147483647 -2147483647 -2147483647 -2147483647 -2147483647 -2147483647 -2147483647 -2147483647 -2147483647 -2147483647 -2147483647 -2147483647 -2147483647 -2147483647 -2147483647 -2147483647 -2147483647 -2147483647 -2147483647 -2147483647 -2147483647 -2147483647 -2147483647 -2147483647 -2147483647 -2147483647 -2147483647 -2147483647 -2147483647 -2147483647 -2147483647 -2147483647 -2147483647 -2147483647 -2147483647 -2147483647 -2147483647 -2147483647 -2147483647 -2147483647 -2147483647 -2147483647 -2147483647 -2147483647 -2147483647 -2147483647 -2147483647 -2147483647 -2147483647 -2147483647 -2147483647 -2147483647 -2147483647 -2147483647 -2147483647 -2147483647 -2147483647 -2147483647 -2147483647 -2147483647 -2147483647 -2147483647 -2147483647 -2147483647 -2147483647 -2147483647 -2147483647 -2147483647 -2147483647 -2147483647 -2147483647 -2147483647 -2147483647 -2147483647 -2147483647 -2147483647
