# Supplementary material for: Catchments catch all in South African coastal lowlands: topography and palaeoclimate restricted gene flow in Nymania capensis (Meliaceae)—a multilocus phylogeographic and distribution modelling approach
Source: PeerJ. 2017 Jan 31;5:e2965. doi: 10.7717/peerj.2965 (PMC5289106; doi:10.7717/peerj.2965)
Supplement: Supplemental Information 2 — See the Readme for file descriptions. This zip file includes all DNA alignments. [file peerj-05-2965-s002.zip › SupplementalInformationFiles/SDM.Data/MIROC/bio04.t.seasonality.asc]

NCOLS 240 
NROWS 84 
XLLCORNER 20 
YLLCORNER -35 
CELLSIZE 0.0416666666666667 
NODATA_value -2147483647 
4640 4720 4768 4810 4844 4865 4945 4971 5003 5045 5059 5131 5150 5206 5222 5234 5240 5257 5286 5276 5300 5365 5392 5376 5400 5433 5430 5485 5456 5478 5473 5448 5475 5456 5446 5458 5458 5448 5432 5405 5410 5412 5380 5365 5351 5331 5323 5320 5309 5301 5286 5307 5273 5295 5274 5274 5271 5231 5234 5229 5214 5207 5200 5250 5255 5254 5265 5253 5261 5253 5250 5298 5316 5295 5307 5366 5337 5337 5327 5284 5307 5285 5289 5272 5299 5261 5241 5216 5198 5212 5176 5157 5184 5122 5126 5108 5072 5058 5026 5033 4989 5010 4992 4973 4952 4928 4915 4896 4894 4868 4864 4824 4821 4801 4782 4786 4732 4717 4698 4692 4678 4697 4687 4714 4735 4723 4701 4758 4769 4748 4801 4798 4794 4796 4781 4797 4756 4782 4792 4781 4772 4768 4751 4761 4728 4719 4546 4566 4569 4518 4557 4524 4511 4498 4499 4469 4460 4417 4403 4343 4281 4248 4174 4102 4027 3981 3962 3942 4115 4135 4091 3946 3930 4009 3908 3823 3780 3709 3701 3727 3725 3630 3503 3437 3408 3501 3477 3425 3411 3349 3341 3347 3393 3393 3386 3341 3314 3360 3345 3354 3326 3294 3348 3393 3384 3388 3401 3425 3406 3374 3309 3260 3213 3110 3026 3002 2949 2872 2820 2744 2619 2487 2473 2411 2295 2188 2120 2103 2103 2037 1993 1975 1964 1978 1976 1969 -2147483647 -2147483647 -2147483647 -2147483647
4682 4705 4717 4785 4828 4869 4944 4973 4999 5023 5029 5082 5146 5176 5211 5227 5254 5277 5271 5246 5278 5322 5311 5355 5388 5390 5435 5455 5449 5444 5442 5415 5440 5424 5424 5430 5417 5435 5435 5400 5357 5382 5352 5347 5322 5340 5334 5299 5299 5281 5251 5233 5226 5218 5238 5224 5218 5207 5197 5206 5199 5194 5190 5206 5188 5219 5203 5196 5199 5177 5231 5195 5265 5259 5264 5281 5283 5272 5269 5300 5277 5301 5271 5272 5231 5239 5206 5178 5175 5163 5137 5158 5122 5097 5092 5040 5010 5019 5032 5028 4983 4950 4930 4927 4897 4886 4886 4858 4848 4861 4826 4792 4783 4777 4749 4716 4696 4662 4652 4643 4630 4652 4640 4659 4698 4698 4689 4690 4704 4731 4732 4747 4774 4745 4744 4750 4741 4718 4739 4726 4711 4685 4685 4697 4668 4637 4543 4513 4465 4489 4474 4433 4435 4436 4419 4429 4393 4354 4331 4276 4232 4193 4159 4085 4041 3920 3940 3942 3903 3957 3901 3888 3849 3884 3882 3780 3720 3655 3648 3663 3665 3655 3485 3387 3347 3501 3392 3374 3311 3297 3273 3264 3263 3286 3309 3305 3314 3305 3351 3328 3279 3266 3268 3312 3316 3365 3290 3343 3367 3369 3364 3298 3191 3108 3014 2979 2913 2852 2789 2718 2617 2400 2338 2238 2228 2205 2100 2043 2024 1961 1983 1954 1952 1967 2005 -2147483647 -2147483647 -2147483647 -2147483647 -2147483647
4678 4675 4690 4767 4801 4856 4908 4964 4977 4992 5017 5070 5123 5158 5187 5236 5235 5266 5307 5282 5275 5313 5295 5304 5397 5396 5409 5400 5432 5404 5412 5405 5403 5417 5424 5411 5411 5420 5412 5435 5410 5367 5356 5362 5355 5330 5308 5287 5271 5241 5233 5226 5225 5201 5192 5192 5199 5180 5170 5174 5159 5154 5163 5164 5158 5192 5177 5202 5194 5193 5197 5190 5178 5234 5234 5263 5250 5256 5255 5257 5247 5233 5247 5209 5200 5182 5185 5160 5171 5147 5137 5144 5087 5098 5042 5038 5005 4993 4959 4953 4937 4919 4906 4893 4890 4850 4834 4833 4830 4797 4759 4760 4743 4744 4688 4687 4656 4654 4626 4595 4600 4604 4601 4639 4617 4643 4671 4677 4667 4691 4700 4710 4726 4708 4711 4701 4699 4713 4694 4666 4653 4618 4621 4620 4606 4544 4464 4438 4464 4442 4401 4389 4396 4417 4415 4378 4346 4292 4282 4190 4221 4172 4126 4039 3974 3943 3977 3964 3876 3838 3831 3799 3781 3916 3846 3793 3669 3635 3576 3514 3548 3546 3474 3382 3330 3395 3244 3240 3209 3213 3203 3175 3239 3216 3224 3230 3240 3307 3285 3273 3276 3287 3289 3256 3250 3273 3252 3309 3299 3293 3294 3229 3161 3092 3013 2939 2880 2801 2744 2618 2523 2405 2292 2230 2152 2099 2049 2033 1985 1935 1952 1952 1952 1997 -2147483647 -2147483647 -2147483647 -2147483647 -2147483647 -2147483647
4637 4684 4675 4719 4769 4855 4872 4970 4968 4980 5006 5070 5098 5106 5185 5201 5237 5263 5269 5283 5272 5348 5340 5366 5355 5375 5414 5389 5419 5433 5419 5405 5391 5419 5415 5415 5389 5431 5414 5373 5360 5339 5346 5329 5297 5300 5267 5257 5235 5242 5239 5193 5178 5150 5158 5132 5156 5135 5123 5132 5114 5094 5118 5137 5144 5127 5149 5142 5157 5158 5163 5154 5174 5162 5198 5187 5169 5162 5184 5227 5183 5191 5209 5175 5198 5186 5154 5151 5107 5132 5119 5128 5084 5047 5039 5012 4979 4946 4919 4922 4913 4893 4867 4867 4839 4825 4799 4800 4765 4774 4727 4730 4717 4672 4670 4634 4639 4677 4652 4582 4569 4576 4555 4563 4581 4615 4628 4643 4636 4637 4670 4662 4684 4678 4678 4664 4666 4663 4660 4640 4626 4597 4624 4531 4441 4420 4440 4480 4479 4447 4380 4356 4364 4363 4323 4305 4285 4253 4191 4159 4111 4141 4137 4055 3914 3914 3916 3891 3841 3786 3813 3809 3744 3694 3714 3639 3604 3563 3511 3475 3555 3505 3425 3274 3237 3297 3220 3165 3185 3214 3123 3138 3153 3186 3169 3204 3191 3196 3193 3237 3240 3220 3209 3168 3179 3191 3250 3282 3219 3184 3217 3160 3075 3042 2993 2921 2840 2737 2669 2622 2479 2346 2249 2186 2122 2087 2050 2006 1954 1966 1952 1950 1976 -2147483647 -2147483647 -2147483647 -2147483647 -2147483647 -2147483647 -2147483647
4644 4656 4624 4705 4780 4848 4872 4963 4966 4993 5018 5020 5082 5115 5116 5205 5190 5236 5244 5272 5283 5322 5337 5348 5341 5341 5349 5366 5385 5388 5402 5396 5380 5398 5408 5403 5398 5418 5350 5348 5367 5373 5348 5325 5317 5289 5262 5236 5220 5201 5178 5159 5130 5114 5106 5102 5097 5110 5079 5086 5095 5093 5085 5087 5097 5089 5109 5101 5109 5106 5142 5122 5147 5131 5159 5167 5146 5145 5173 5177 5193 5185 5191 5188 5163 5176 5122 5137 5122 5062 5090 5083 5048 5035 4990 4954 4939 4898 4877 4875 4878 4863 4840 4794 4794 4795 4762 4763 4718 4753 4716 4685 4662 4632 4624 4621 4596 4629 4601 4533 4532 4527 4565 4545 4542 4558 4557 4599 4589 4599 4629 4624 4637 4623 4632 4627 4645 4615 4577 4560 4559 4541 4549 4490 4383 4417 4405 4411 4412 4394 4330 4353 4316 4300 4317 4239 4212 4237 4139 4110 4076 4018 3956 3971 3943 3884 3832 3795 3880 3794 3739 3766 3748 3720 3666 3585 3525 3501 3462 3406 3490 3377 3350 3222 3202 3243 3123 3129 3146 3128 3102 3084 3040 3082 3127 3164 3155 3136 3131 3162 3144 3146 3158 3169 3083 3111 3147 3169 3132 3115 3122 3060 2985 2958 2930 2846 2774 2679 2585 2525 2507 2375 2254 2167 2087 2053 2010 1984 1974 1962 1941 1965 -2147483647 -2147483647 -2147483647 -2147483647 -2147483647 -2147483647 -2147483647 -2147483647
4627 4663 4657 4692 4811 4858 4864 4922 4985 4983 5009 5038 5024 5094 5164 5147 5176 5201 5266 5254 5276 5258 5274 5297 5318 5319 5326 5318 5355 5369 5368 5347 5341 5363 5387 5387 5389 5375 5359 5337 5362 5340 5283 5264 5270 5262 5214 5196 5186 5165 5161 5153 5100 5104 5101 5103 5085 5064 5040 5040 5028 5034 5043 5045 5054 5050 5075 5058 5068 5061 5083 5057 5095 5078 5091 5104 5118 5105 5117 5111 5112 5151 5144 5142 5129 5144 5115 5111 5084 5056 5083 5060 5050 5024 4990 4937 4906 4887 4878 4816 4832 4814 4785 4768 4786 4749 4731 4691 4674 4663 4674 4675 4647 4624 4604 4586 4550 4569 4569 4532 4533 4497 4522 4511 4503 4533 4541 4554 4590 4569 4607 4630 4583 4583 4602 4606 4592 4566 4558 4538 4507 4536 4529 4463 4378 4380 4368 4369 4341 4289 4294 4269 4256 4233 4253 4172 4155 4148 4122 4078 4037 4014 3948 3911 3844 3801 3871 3866 3814 3702 3717 3725 3716 3665 3571 3528 3493 3428 3380 3435 3338 3278 3198 3170 3124 3107 3102 3100 3060 3043 3078 3049 3039 3000 3026 3092 3075 3114 3110 3110 3105 3076 3068 3079 3056 3088 3055 3079 3033 3028 3017 2997 2950 2801 2822 2783 2717 2629 2503 2395 2396 2301 2211 2131 2074 2026 2005 1987 1970 1970 -2147483647 -2147483647 -2147483647 -2147483647 -2147483647 -2147483647 -2147483647 -2147483647 -2147483647 -2147483647
4565 4622 4687 4751 4820 4829 4896 4941 4956 4970 4986 5022 5023 5065 5102 5129 5152 5203 5227 5247 5266 5251 5264 5261 5267 5284 5311 5303 5319 5335 5320 5351 5339 5345 5369 5383 5386 5371 5330 5353 5334 5329 5289 5264 5287 5230 5222 5185 5169 5148 5133 5140 5112 5069 5062 5061 5058 5030 5016 5020 4993 5006 5014 5005 5021 5010 5001 5007 4994 5019 5034 5063 5067 5038 5045 5059 5086 5065 5081 5094 5088 5102 5073 5107 5121 5107 5131 5121 5094 5088 5063 5047 5025 4998 4959 4938 4878 4849 4838 4807 4814 4773 4788 4741 4720 4718 4697 4660 4683 4633 4633 4618 4578 4588 4578 4521 4527 4487 4524 4499 4472 4464 4481 4464 4491 4501 4524 4546 4552 4549 4552 4558 4547 4544 4540 4543 4517 4521 4496 4490 4457 4486 4444 4472 4367 4315 4315 4309 4287 4257 4224 4195 4193 4184 4180 4132 4075 4103 4120 4056 4002 3988 3908 3884 3824 3799 3758 3750 3835 3787 3771 3652 3645 3612 3518 3505 3466 3415 3380 3346 3331 3205 3149 3125 3070 3051 3048 3025 2999 2981 2989 3042 3027 3001 2957 3057 3032 3064 3042 3020 3042 3028 3043 3028 3002 3016 3041 2996 2973 2959 2975 2943 2787 2687 2696 2696 2642 2554 2469 2382 2245 2227 2138 2098 2046 2026 1983 1969 1981 -2147483647 -2147483647 -2147483647 -2147483647 -2147483647 -2147483647 -2147483647 -2147483647 -2147483647 -2147483647 -2147483647
4551 4627 4685 4690 4725 4829 4922 4940 4974 4970 5000 4944 5024 5068 5084 5106 5099 5143 5180 5241 5229 5258 5247 5256 5261 5254 5297 5300 5315 5311 5289 5349 5332 5364 5368 5367 5368 5367 5324 5320 5294 5294 5272 5267 5214 5214 5189 5184 5148 5130 5105 5089 5096 5045 5044 5028 4984 4962 4966 4974 4992 4989 4990 4963 4959 4961 4964 4968 4966 4962 4976 4982 4983 5038 5047 5032 5036 5054 5073 5043 5066 5071 5062 5112 5103 5089 5113 5085 5062 5072 5067 5022 4996 4937 4891 4890 4831 4816 4773 4783 4786 4756 4726 4738 4678 4667 4665 4591 4604 4577 4558 4562 4526 4533 4519 4501 4507 4497 4463 4463 4432 4410 4428 4448 4451 4477 4477 4475 4498 4546 4552 4516 4525 4479 4519 4491 4434 4456 4438 4410 4455 4432 4417 4389 4343 4309 4236 4230 4205 4161 4147 4132 4118 4151 4119 4115 4051 4062 4074 4013 3947 3953 3920 3895 3800 3817 3834 3792 3850 3789 3758 3715 3616 3576 3487 3456 3416 3370 3327 3253 3228 3177 3105 3075 3045 3021 2957 2963 2946 2971 2942 2938 2929 2866 2870 2947 2992 2992 3011 3011 3020 2998 2980 2969 2969 2971 2945 2946 2942 2907 2890 2826 2792 2669 2581 2568 2581 2498 2347 2288 2216 2160 2099 2064 2035 2010 1982 1982 -2147483647 -2147483647 -2147483647 -2147483647 -2147483647 -2147483647 -2147483647 -2147483647 -2147483647 -2147483647 -2147483647 -2147483647
4563 4581 4645 4716 4728 4845 4894 4907 4930 4970 4981 4953 5014 5057 5093 5102 5108 5122 5164 5172 5209 5225 5241 5272 5272 5250 5278 5307 5284 5292 5269 5301 5334 5326 5331 5367 5349 5345 5333 5298 5264 5257 5252 5216 5204 5189 5157 5145 5101 5086 5086 5049 5029 5027 4991 4970 4977 4973 4942 4968 4927 4943 4936 4926 4932 4933 4931 4936 4931 4927 4896 4918 4917 4923 4966 4940 4970 4996 4986 5026 5017 5055 5041 5044 5073 5083 5097 5066 5072 5065 5046 4983 4963 4881 4866 4820 4781 4777 4793 4796 4750 4752 4714 4678 4644 4632 4591 4553 4556 4531 4528 4521 4487 4466 4443 4430 4464 4429 4427 4410 4411 4415 4373 4399 4433 4444 4459 4456 4483 4495 4529 4511 4472 4462 4444 4427 4353 4372 4390 4380 4393 4377 4379 4356 4317 4295 4260 4231 4143 4124 4104 4067 4059 4067 4085 4058 4066 4049 4054 3957 3925 3951 3971 3918 3848 3827 3853 3716 3745 3758 3721 3642 3630 3584 3468 3422 3380 3326 3300 3213 3158 3141 3064 3030 2985 2932 2914 2905 2883 2902 2866 2812 2772 2732 2861 2913 2913 2896 2927 2913 2913 2908 2898 2949 2876 2886 2882 2895 2856 2839 2806 2747 2671 2617 2521 2508 2358 2313 2304 2221 2184 2108 2066 2030 2015 1990 2000 -2147483647 -2147483647 -2147483647 -2147483647 -2147483647 -2147483647 -2147483647 -2147483647 -2147483647 -2147483647 -2147483647 -2147483647 -2147483647
4554 4606 4651 4766 4828 4850 4903 4878 4890 4964 4981 4943 4985 5033 5029 5009 5064 5092 5133 5173 5166 5198 5221 5256 5244 5275 5296 5282 5287 5276 5262 5271 5234 5298 5284 5317 5350 5329 5285 5279 5250 5242 5219 5180 5143 5163 5114 5089 5062 5063 5046 5009 4980 4962 4991 4935 4962 4931 4903 4909 4892 4900 4899 4903 4885 4909 4883 4897 4880 4885 4849 4847 4859 4872 4890 4929 4927 4952 4962 4971 4986 4961 5005 5010 5008 5015 5018 5045 5033 5025 5042 4957 4922 4896 4875 4824 4773 4770 4721 4701 4705 4684 4660 4635 4581 4579 4548 4551 4526 4493 4491 4474 4449 4406 4388 4412 4427 4412 4405 4366 4344 4330 4348 4376 4352 4392 4406 4403 4464 4464 4479 4479 4483 4470 4473 4407 4376 4349 4354 4355 4343 4331 4323 4303 4280 4257 4201 4195 4102 4066 4060 4028 4020 4041 4051 4028 4029 4009 4021 4021 4007 3992 3973 3920 3962 3858 3814 3728 3660 3630 3653 3567 3575 3545 3467 3415 3340 3303 3235 3189 3128 3072 3021 2987 2944 2901 2904 2839 2817 2823 2770 2735 2703 2770 2823 2837 2823 2804 2822 2850 2853 2865 2871 2806 2837 2828 2814 2810 2806 2785 2747 2714 2629 2581 2518 2447 2348 2269 2209 2187 2120 2084 2046 2019 1990 2002 -2147483647 -2147483647 -2147483647 -2147483647 -2147483647 -2147483647 -2147483647 -2147483647 -2147483647 -2147483647 -2147483647 -2147483647 -2147483647 -2147483647
4589 4640 4662 4772 4807 4804 4779 4843 4895 4957 4974 4955 4979 5006 4980 4989 5039 5062 5093 5145 5165 5161 5199 5230 5241 5229 5270 5244 5217 5232 5288 5250 5253 5272 5279 5305 5298 5298 5282 5249 5227 5173 5144 5142 5154 5103 5072 5056 5039 5013 5008 4991 4944 4943 4911 4907 4896 4883 4880 4867 4865 4863 4876 4854 4839 4872 4849 4852 4838 4819 4768 4776 4780 4817 4883 4865 4871 4883 4908 4937 4944 4962 4954 4979 4968 5003 5029 5001 4999 5008 4989 4937 4914 4875 4872 4824 4790 4768 4682 4701 4654 4616 4599 4575 4561 4517 4453 4419 4406 4422 4414 4383 4374 4381 4357 4353 4379 4361 4363 4312 4312 4326 4309 4340 4330 4350 4363 4382 4385 4426 4428 4448 4497 4485 4438 4334 4325 4363 4331 4319 4295 4273 4271 4275 4239 4171 4185 4118 4049 3996 3977 3968 3990 3972 3987 3992 3969 3961 3973 3888 3943 3888 3949 3938 3913 3842 3719 3671 3709 3618 3593 3575 3515 3463 3440 3380 3367 3312 3175 3133 3084 3030 2983 2920 2921 2864 2859 2846 2780 2750 2732 2700 2703 2773 2781 2748 2735 2748 2771 2744 2728 2787 2780 2747 2750 2744 2744 2720 2727 2708 2658 2579 2554 2504 2433 2399 2338 2266 2178 2139 2071 2065 2025 2001 1973 -2147483647 -2147483647 -2147483647 -2147483647 -2147483647 -2147483647 -2147483647 -2147483647 -2147483647 -2147483647 -2147483647 -2147483647 -2147483647 -2147483647 -2147483647
4617 4672 4697 4761 4811 4760 4704 4801 4883 4914 4966 4897 4915 4896 4962 4910 4996 5013 5066 5074 5105 5186 5183 5178 5196 5196 5206 5218 5246 5254 5257 5235 5196 5231 5177 5220 5263 5246 5239 5214 5200 5143 5118 5108 5103 5061 5029 4992 4984 5005 4965 4954 4921 4926 4900 4896 4859 4848 4850 4791 4824 4823 4799 4827 4777 4788 4782 4772 4762 4791 4767 4724 4740 4815 4806 4792 4848 4828 4843 4848 4889 4883 4900 4921 4953 4974 4980 4980 4943 5004 4979 4934 4916 4873 4815 4806 4763 4717 4667 4607 4628 4595 4580 4559 4532 4471 4475 4373 4373 4433 4388 4318 4320 4371 4323 4287 4306 4300 4334 4296 4299 4282 4284 4301 4318 4317 4313 4365 4367 4371 4384 4448 4466 4456 4369 4375 4353 4270 4295 4283 4305 4260 4203 4260 4207 4103 4159 4019 3998 3977 3940 3922 3913 3922 3944 3939 3939 3936 3924 3892 3888 3833 3833 3872 3856 3852 3778 3723 3661 3652 3546 3540 3503 3453 3437 3381 3303 3290 3173 3105 3039 2999 2947 2929 2849 2828 2839 2774 2751 2714 2661 2675 2675 2698 2695 2664 2648 2657 2651 2605 2686 2732 2720 2714 2694 2660 2645 2672 2632 2607 2569 2485 2408 2407 2341 2292 2264 2210 2141 2097 2065 2044 1992 1983 1959 -2147483647 -2147483647 -2147483647 -2147483647 -2147483647 -2147483647 -2147483647 -2147483647 -2147483647 -2147483647 -2147483647 -2147483647 -2147483647 -2147483647 -2147483647
4730 4595 4651 4710 4784 4789 4727 4748 4822 4922 4926 4834 4883 4799 4954 4968 4894 4957 4992 5004 5079 5143 5136 5135 5120 5128 5143 5196 5217 5213 5223 5198 5132 5158 5118 5142 5145 5172 5162 5127 5126 5112 5099 5063 5054 5050 4987 4970 4955 4959 4923 4923 4900 4893 4853 4827 4833 4808 4791 4785 4778 4755 4766 4756 4754 4777 4752 4775 4754 4733 4699 4680 4651 4675 4709 4767 4770 4815 4817 4835 4864 4841 4867 4910 4920 4951 4927 4921 4904 4899 4876 4867 4852 4835 4744 4676 4680 4652 4674 4624 4622 4555 4556 4520 4513 4456 4405 4360 4384 4416 4350 4271 4247 4330 4326 4269 4291 4259 4275 4278 4272 4243 4247 4252 4250 4271 4259 4275 4334 4354 4327 4376 4425 4442 4378 4386 4312 4239 4219 4275 4223 4238 4221 4207 4164 4139 4073 4039 4008 3907 3883 3888 3860 3879 3876 3872 3846 3846 3853 3882 3889 3877 3832 3845 3802 3805 3764 3671 3656 3609 3531 3503 3461 3407 3355 3349 3299 3242 3125 3040 2978 2961 2945 2886 2862 2839 2750 2750 2734 2689 2662 2599 2593 2627 2624 2578 2524 2583 2547 2600 2618 2636 2634 2632 2636 2599 2548 2555 2557 2539 2479 2417 2341 2357 2302 2250 2190 2139 2093 2065 2023 2004 1991 1948 -2147483647 -2147483647 -2147483647 -2147483647 -2147483647 -2147483647 -2147483647 -2147483647 -2147483647 -2147483647 -2147483647 -2147483647 -2147483647 -2147483647 -2147483647 -2147483647
5052 4701 4711 4790 4771 4661 4655 4756 4895 4907 4895 4751 4809 4777 4800 4907 4907 4825 4848 4819 4983 5108 5119 5110 5056 5049 5098 5151 5152 5186 5195 5154 5143 5118 5095 5063 5104 5126 5073 5061 5044 5079 5058 5055 5037 5014 4944 4950 4943 4914 4879 4861 4861 4838 4814 4800 4756 4754 4754 4755 4717 4709 4704 4715 4731 4720 4697 4719 4682 4655 4624 4630 4622 4612 4686 4725 4762 4754 4757 4796 4791 4826 4842 4848 4867 4864 4861 4897 4820 4767 4779 4832 4790 4754 4707 4660 4668 4616 4604 4577 4576 4553 4527 4497 4418 4392 4387 4284 4280 4307 4255 4208 4187 4224 4242 4203 4210 4229 4202 4205 4217 4203 4216 4225 4226 4233 4237 4228 4258 4317 4296 4361 4411 4425 4403 4363 4289 4220 4174 4255 4249 4193 4193 4131 4184 4107 4044 4040 3952 3852 3859 3853 3797 3781 3819 3815 3759 3745 3795 3789 3782 3837 3837 3812 3769 3739 3716 3687 3633 3597 3520 3425 3379 3342 3303 3241 3243 3196 3115 3013 2950 2909 2881 2848 2815 2780 2772 2743 2686 2624 2578 2574 2555 2523 2520 2518 2511 2532 2504 2521 2555 2555 2560 2565 2564 2555 2509 2446 2474 2452 2402 2358 2311 2258 2260 2187 2145 2101 2059 2043 2025 1991 -2147483647 -2147483647 -2147483647 -2147483647 -2147483647 -2147483647 -2147483647 -2147483647 -2147483647 -2147483647 -2147483647 -2147483647 -2147483647 -2147483647 -2147483647 -2147483647 -2147483647 -2147483647
5051 4905 4752 4832 4809 4691 4631 4817 4852 4834 4851 4795 4716 4778 4716 4823 4903 4864 4853 4816 4930 5051 5103 5108 5019 5066 5061 5120 5148 5149 5112 5109 5070 5027 5046 5056 5037 5006 5009 4956 4902 4992 4995 5003 4987 4951 4914 4919 4928 4933 4855 4846 4817 4796 4808 4763 4709 4710 4724 4736 4669 4704 4673 4682 4707 4623 4669 4678 4667 4647 4618 4622 4586 4606 4653 4684 4715 4715 4721 4761 4788 4798 4818 4825 4840 4836 4843 4846 4836 4784 4707 4755 4735 4718 4633 4615 4590 4547 4540 4548 4539 4522 4444 4427 4385 4334 4388 4245 4160 4159 4178 4148 4142 4177 4185 4179 4212 4247 4173 4177 4176 4167 4176 4153 4161 4169 4183 4207 4231 4259 4241 4308 4366 4395 4391 4321 4223 4176 4178 4218 4219 4183 4113 4090 4118 4074 4041 3971 3942 3856 3836 3802 3771 3764 3795 3767 3665 3696 3706 3723 3735 3749 3761 3761 3741 3643 3580 3605 3574 3553 3504 3463 3337 3309 3210 3178 3163 3166 3072 2995 2936 2882 2800 2792 2748 2735 2748 2624 2607 2572 2523 2572 2552 2534 2489 2479 2467 2456 2477 2495 2470 2509 2478 2514 2512 2492 2482 2412 2374 2324 2304 2328 2252 2234 2176 2131 2088 2067 2021 2015 2002 -2147483647 -2147483647 -2147483647 -2147483647 -2147483647 -2147483647 -2147483647 -2147483647 -2147483647 -2147483647 -2147483647 -2147483647 -2147483647 -2147483647 -2147483647 -2147483647 -2147483647 -2147483647 -2147483647
5094 5075 4854 4917 4973 4844 4713 4731 4818 4867 4804 4789 4721 4665 4721 4709 4836 4853 4763 4790 4920 5006 5032 5072 5093 5051 5059 5074 5051 5056 5065 5027 5036 5000 4982 4960 4986 4981 5011 4901 4947 4953 4876 4971 4934 4918 4890 4925 4921 4894 4824 4806 4817 4787 4758 4758 4703 4673 4670 4664 4658 4640 4638 4669 4606 4558 4556 4613 4602 4577 4545 4523 4538 4558 4594 4627 4668 4684 4681 4699 4745 4760 4786 4790 4809 4832 4818 4839 4829 4780 4701 4727 4728 4684 4630 4578 4553 4544 4521 4553 4442 4342 4290 4272 4291 4272 4175 4089 4087 4065 4058 4091 4137 4147 4194 4218 4170 4183 4171 4183 4145 4167 4125 4158 4124 4128 4166 4160 4192 4216 4216 4251 4298 4335 4376 4331 4315 4220 4260 4168 4185 4176 4083 4098 4128 4020 3953 3865 3849 3798 3774 3739 3742 3679 3743 3692 3676 3652 3687 3658 3722 3710 3699 3666 3666 3536 3541 3541 3523 3492 3471 3390 3378 3318 3245 3163 3093 3129 3052 3047 2982 2900 2784 2770 2708 2660 2655 2697 2610 2543 2512 2525 2498 2487 2478 2466 2445 2458 2420 2460 2447 2460 2436 2450 2451 2442 2416 2392 2355 2306 2231 2225 2205 2157 2102 2069 2057 2034 2005 1980 -2147483647 -2147483647 -2147483647 -2147483647 -2147483647 -2147483647 -2147483647 -2147483647 -2147483647 -2147483647 -2147483647 -2147483647 -2147483647 -2147483647 -2147483647 -2147483647 -2147483647 -2147483647 -2147483647 -2147483647
5136 5164 5110 5113 4803 4865 4691 4636 4775 4867 4861 4760 4665 4622 4659 4675 4787 4847 4866 4837 4892 4869 4968 5012 5028 4968 5025 5006 4962 5037 4997 4979 4949 4951 4923 4977 4884 4978 4974 4963 4871 4838 4885 4991 5007 4955 4941 4862 4867 4867 4822 4817 4800 4778 4752 4707 4704 4647 4636 4636 4623 4628 4615 4611 4543 4525 4529 4521 4533 4520 4551 4521 4583 4577 4626 4617 4623 4657 4659 4698 4705 4715 4724 4736 4774 4796 4787 4764 4794 4778 4741 4646 4660 4625 4573 4480 4485 4573 4538 4465 4414 4337 4323 4184 4172 4159 4080 3995 3929 3915 4070 4091 4106 4156 4161 4159 4145 4165 4119 4130 4109 4116 4094 4075 4065 4073 4129 4118 4126 4126 4116 4177 4155 4194 4310 4345 4321 4206 4194 4192 4186 4142 4096 4113 4046 3961 3846 3828 3737 3757 3758 3693 3677 3655 3663 3642 3589 3582 3581 3583 3638 3615 3638 3651 3602 3497 3440 3472 3460 3469 3386 3395 3239 3213 3188 3172 3099 3034 3016 3039 2963 2930 2829 2801 2699 2692 2670 2674 2598 2526 2480 2482 2465 2445 2457 2440 2403 2409 2380 2397 2409 2414 2433 2433 2411 2368 2356 2317 2318 2276 2231 2170 2134 2102 2055 2022 2014 1993 1991 1988 -2147483647 -2147483647 -2147483647 -2147483647 -2147483647 -2147483647 -2147483647 -2147483647 -2147483647 -2147483647 -2147483647 -2147483647 -2147483647 -2147483647 -2147483647 -2147483647 -2147483647 -2147483647 -2147483647 -2147483647
5206 5206 5228 5151 4855 4741 4625 4634 4807 4842 4765 4783 4743 4675 4652 4736 4847 4775 4801 4830 4881 4875 4959 4959 4984 4956 4946 4966 4961 4963 5007 4974 4960 4888 4875 4858 4938 5050 5059 5051 4825 4859 4907 4931 4942 4953 4897 4876 4824 4805 4819 4790 4783 4752 4701 4695 4650 4615 4606 4589 4591 4561 4567 4526 4495 4508 4486 4489 4486 4488 4487 4498 4507 4531 4563 4573 4582 4633 4667 4672 4685 4699 4700 4703 4726 4709 4727 4743 4739 4707 4715 4684 4579 4590 4599 4570 4558 4559 4517 4442 4404 4342 4341 4171 4089 4137 4143 4079 3926 3974 4054 4068 4104 4129 4140 4134 4120 4110 4087 4060 4059 4064 4050 4027 4027 4066 4063 4030 4037 4056 4025 4064 4078 4130 4167 4235 4262 4191 4189 4168 4122 4072 4039 4006 3940 3855 3816 3763 3711 3692 3703 3626 3598 3591 3582 3559 3547 3497 3545 3567 3602 3614 3550 3537 3516 3438 3417 3365 3427 3412 3344 3283 3196 3153 3125 3046 2992 2972 2956 2995 2970 2803 2925 2815 2662 2691 2741 2651 2569 2495 2444 2447 2469 2483 2487 2414 2386 2372 2407 2378 2402 2361 2372 2368 2374 2335 2324 2291 2233 2205 2172 2124 2093 2062 2016 2004 1993 1971 2020 -2147483647 -2147483647 -2147483647 -2147483647 -2147483647 -2147483647 -2147483647 -2147483647 -2147483647 -2147483647 -2147483647 -2147483647 -2147483647 -2147483647 -2147483647 -2147483647 -2147483647 -2147483647 -2147483647 -2147483647 -2147483647
5267 5230 5214 5157 4884 4846 4501 4639 4775 4724 4679 4698 4683 4652 4646 4647 4734 4726 4701 4718 4850 4888 4906 4928 4961 4846 4862 4832 4855 4904 4949 4939 4938 4938 4892 4856 4885 4929 5051 5034 4990 5000 4984 4958 4849 4867 4886 4852 4796 4832 4799 4786 4755 4705 4703 4670 4612 4592 4560 4573 4580 4514 4490 4466 4457 4453 4437 4467 4465 4487 4487 4480 4511 4543 4551 4567 4577 4589 4624 4653 4687 4668 4673 4684 4692 4726 4689 4719 4694 4685 4668 4634 4551 4597 4591 4543 4509 4479 4414 4413 4322 4308 4255 4186 4073 4008 4093 4109 3969 3907 4006 4093 4135 4111 4095 4070 4055 4093 4069 4054 4045 4020 4004 3999 4016 3979 3991 3973 3983 3950 3962 3933 3996 4029 4017 4094 4167 4162 4124 4129 4009 3956 3926 3860 3821 3826 3726 3661 3661 3616 3662 3593 3552 3541 3523 3495 3479 3447 3474 3543 3536 3481 3457 3423 3471 3355 3316 3334 3351 3306 3210 3239 3188 3110 3043 2994 2943 2961 2880 2824 2905 2740 2794 2877 2824 2665 2731 2591 2554 2498 2423 2421 2392 2406 2417 2410 2392 2376 2379 2366 2359 2348 2355 2315 2315 2281 2264 2221 2205 2175 2124 2102 2059 2034 2004 1983 1960 1980 -2147483647 -2147483647 -2147483647 -2147483647 -2147483647 -2147483647 -2147483647 -2147483647 -2147483647 -2147483647 -2147483647 -2147483647 -2147483647 -2147483647 -2147483647 -2147483647 -2147483647 -2147483647 -2147483647 -2147483647 -2147483647 -2147483647
5255 5250 5249 5256 5076 4785 4683 4802 4630 4674 4545 4564 4609 4654 4703 4708 4702 4612 4615 4687 4820 4853 4836 4908 4888 4782 4731 4729 4743 4860 4862 4850 4880 4884 4832 4746 4783 4901 4999 5059 5042 5026 5003 4994 4938 4903 4832 4865 4839 4780 4773 4762 4723 4706 4670 4639 4603 4544 4537 4514 4469 4439 4431 4439 4420 4425 4440 4429 4446 4465 4453 4472 4494 4517 4526 4571 4577 4579 4614 4631 4633 4659 4649 4676 4693 4693 4693 4708 4691 4638 4643 4633 4615 4518 4553 4490 4461 4416 4410 4386 4382 4287 4175 4125 4062 4015 3955 3908 3911 3860 3893 4027 4016 4013 4078 4034 4035 4025 4008 4011 4020 4032 4025 3957 3945 3939 3921 3930 3917 3941 3921 3947 3921 3940 3926 3987 4082 4076 4058 4046 4015 3874 3814 3707 3738 3724 3712 3673 3622 3583 3586 3577 3554 3500 3461 3440 3404 3419 3411 3487 3463 3392 3371 3343 3372 3316 3249 3228 3209 3140 3124 3193 3121 3066 3035 2985 2955 2854 2752 2709 2747 2655 2742 2734 2749 2704 2669 2701 2595 2496 2482 2433 2408 2433 2407 2417 2358 2340 2353 2355 2336 2315 2308 2294 2284 2257 2225 2205 2173 2124 2102 2059 2034 2007 1995 1985 1944 1931 -2147483647 -2147483647 -2147483647 -2147483647 -2147483647 -2147483647 -2147483647 -2147483647 -2147483647 -2147483647 -2147483647 -2147483647 -2147483647 -2147483647 -2147483647 -2147483647 -2147483647 -2147483647 -2147483647 -2147483647 -2147483647 -2147483647
5260 5270 5279 5258 5274 5164 5103 5164 4789 4693 4582 4516 4565 4571 4580 4585 4643 4608 4598 4637 4774 4742 4751 4829 4875 4767 4703 4686 4744 4749 4701 4773 4807 4805 4824 4985 4933 5030 5040 5039 5021 5007 5002 4973 4922 4888 4870 4863 4805 4773 4756 4730 4697 4660 4632 4598 4579 4546 4495 4467 4448 4425 4402 4413 4390 4413 4413 4414 4442 4465 4471 4477 4472 4493 4517 4538 4568 4568 4578 4609 4607 4622 4628 4654 4675 4658 4648 4637 4628 4626 4608 4616 4568 4534 4486 4469 4450 4420 4366 4359 4280 4205 4217 4121 4088 4032 3980 3929 3909 3899 3897 3906 3982 3996 4005 3982 3996 4002 3983 4007 3999 3961 3990 3985 3918 3906 3875 3912 3903 3917 3914 3930 3918 3933 3989 4014 4031 4006 3991 3926 3928 3848 3709 3658 3690 3712 3697 3642 3544 3543 3524 3510 3495 3428 3402 3419 3402 3358 3352 3414 3395 3288 3314 3266 3273 3274 3213 3138 3128 3157 3159 3100 3048 2985 2973 2912 2810 2774 2751 2693 2660 2569 2598 2625 2636 2775 2633 2650 2654 2565 2477 2430 2397 2391 2392 2394 2391 2316 2316 2303 2311 2304 2284 2257 2253 2224 2198 2159 2140 2117 2078 2047 2004 1985 1953 1955 1936 1916 -2147483647 -2147483647 -2147483647 -2147483647 -2147483647 -2147483647 -2147483647 -2147483647 -2147483647 -2147483647 -2147483647 -2147483647 -2147483647 -2147483647 -2147483647 -2147483647 -2147483647 -2147483647 -2147483647 -2147483647 -2147483647 -2147483647
5266 5249 5278 5289 5289 5282 5259 5201 4804 4694 4698 4571 4578 4445 4457 4580 4602 4636 4602 4636 4727 4764 4769 4849 4794 4834 4792 4732 4661 4686 4705 4768 4817 4960 5023 5058 5095 5074 5022 4983 5006 4989 4960 4941 4929 4870 4847 4819 4797 4728 4717 4696 4670 4658 4610 4576 4556 4533 4496 4466 4448 4437 4404 4391 4381 4401 4411 4401 4419 4434 4477 4456 4481 4484 4500 4525 4537 4556 4589 4601 4610 4621 4630 4609 4647 4606 4647 4616 4628 4609 4596 4583 4528 4526 4493 4460 4424 4392 4388 4273 4269 4215 4180 4128 4085 4025 4010 3976 3950 3922 3918 3930 4012 3973 3953 3965 3965 3971 3976 3927 3944 3952 3990 3952 3912 3885 3905 3911 3907 3867 3910 3922 3874 3868 3872 3945 3965 3933 3917 3896 3893 3801 3701 3675 3644 3684 3675 3626 3559 3564 3535 3465 3485 3401 3419 3424 3422 3343 3301 3336 3325 3290 3254 3226 3220 3196 3171 3121 3071 3082 3054 3008 2982 2945 2883 2826 2763 2712 2649 2619 2594 2559 2521 2540 2590 2697 2708 2728 2707 2626 2467 2408 2375 2368 2366 2401 2350 2308 2288 2294 2271 2277 2275 2251 2201 2205 2162 2130 2105 2081 2054 2023 2004 1985 1960 1940 1921 -2147483647 -2147483647 -2147483647 -2147483647 -2147483647 -2147483647 -2147483647 -2147483647 -2147483647 -2147483647 -2147483647 -2147483647 -2147483647 -2147483647 -2147483647 -2147483647 -2147483647 -2147483647 -2147483647 -2147483647 -2147483647 -2147483647 -2147483647
5270 5286 5277 5296 5309 5305 5283 5139 4818 4691 4662 4610 4550 4500 4504 4543 4542 4554 4599 4623 4645 4712 4735 4759 4826 4797 4776 4756 4594 4601 4664 4923 5036 5052 5057 5087 5064 5075 5078 5032 4997 4963 4960 4926 4877 4843 4808 4809 4763 4744 4708 4678 4664 4587 4596 4555 4538 4520 4452 4440 4440 4404 4393 4381 4364 4381 4392 4391 4411 4418 4434 4472 4470 4467 4493 4516 4531 4544 4568 4590 4597 4612 4606 4631 4610 4625 4620 4607 4609 4581 4586 4558 4531 4509 4482 4469 4424 4414 4360 4313 4273 4230 4181 4143 4104 4058 4024 3995 3990 3973 3950 3946 3941 3980 3968 3989 3983 3980 3986 3993 3970 3956 4007 3978 3931 3836 3840 3893 3890 3818 3870 3830 3840 3829 3808 3858 3865 3856 3845 3844 3772 3711 3716 3612 3645 3725 3650 3547 3560 3582 3531 3499 3563 3563 3498 3469 3419 3325 3365 3290 3366 3311 3226 3195 3163 3134 3110 3067 3035 3013 3015 2933 2912 2870 2844 2754 2702 2661 2640 2618 2538 2578 2551 2529 2491 2589 2552 2520 2576 2580 2522 2399 2408 2364 2404 2389 2315 2298 2270 2273 2270 2238 2228 2201 2177 2162 2127 2103 2081 2076 2042 2013 1975 1972 1954 1945 -2147483647 -2147483647 -2147483647 -2147483647 -2147483647 -2147483647 -2147483647 -2147483647 -2147483647 -2147483647 -2147483647 -2147483647 -2147483647 -2147483647 -2147483647 -2147483647 -2147483647 -2147483647 -2147483647 -2147483647 -2147483647 -2147483647 -2147483647 -2147483647
5283 5270 5158 5286 5297 5319 5310 5250 5103 4730 4661 4622 4538 4521 4538 4533 4522 4548 4536 4608 4617 4689 4728 4694 4723 4711 4759 4775 4755 4747 4948 5022 5041 5038 5073 5072 5058 5064 5049 5034 4987 4941 4904 4893 4850 4821 4788 4750 4750 4712 4680 4651 4629 4601 4544 4546 4526 4499 4463 4424 4389 4382 4370 4361 4355 4370 4367 4365 4399 4413 4399 4452 4439 4460 4471 4523 4504 4510 4539 4555 4582 4597 4602 4609 4586 4598 4588 4584 4588 4588 4556 4529 4518 4498 4477 4461 4441 4413 4353 4330 4286 4215 4204 4148 4105 4065 4029 4049 4040 4012 3978 3988 3995 4000 3969 3993 4001 3980 4018 3969 3960 3960 3985 3973 3931 3865 3813 3862 3822 3844 3801 3802 3794 3760 3767 3756 3761 3801 3808 3781 3732 3680 3680 3672 3728 3686 3614 3522 3590 3633 3589 3537 3618 3606 3588 3554 3482 3455 3288 3344 3410 3495 3254 3267 3119 3059 3064 3024 2973 2966 2928 2885 2856 2804 2750 2710 2678 2612 2591 2589 2578 2509 2564 2522 2517 2522 2639 2612 2567 2584 2571 2508 2449 2401 2391 2364 2337 2296 2254 2238 2250 2211 2205 2192 2157 2141 2119 2110 2068 2015 2009 1996 1956 1960 -2147483647 -2147483647 -2147483647 -2147483647 -2147483647 -2147483647 -2147483647 -2147483647 -2147483647 -2147483647 -2147483647 -2147483647 -2147483647 -2147483647 -2147483647 -2147483647 -2147483647 -2147483647 -2147483647 -2147483647 -2147483647 -2147483647 -2147483647 -2147483647 -2147483647 -2147483647
5230 5233 5121 5190 5263 5297 5310 5293 5168 4885 4621 4589 4545 4544 4527 4539 4530 4560 4584 4614 4639 4676 4697 4682 4652 4653 4668 4775 4911 4993 4981 5038 5021 5032 5058 5035 5025 5041 5036 4975 4947 4900 4887 4862 4813 4805 4752 4743 4724 4667 4657 4606 4578 4554 4578 4536 4497 4466 4448 4408 4401 4373 4350 4348 4348 4358 4381 4355 4382 4408 4404 4423 4422 4485 4466 4472 4511 4517 4515 4544 4572 4579 4588 4586 4592 4597 4582 4588 4588 4556 4548 4525 4505 4495 4467 4450 4424 4397 4356 4321 4265 4239 4204 4173 4124 4102 4077 4078 4079 4037 4039 4029 3995 3998 4021 4019 4015 4033 4041 4001 3981 3948 3951 3940 3893 3830 3785 3807 3766 3780 3797 3769 3773 3719 3726 3708 3730 3736 3745 3719 3686 3685 3719 3704 3669 3613 3556 3522 3515 3594 3613 3631 3649 3568 3473 3419 3383 3318 3337 3546 3620 3532 3454 3298 3068 3023 3000 2958 2915 2909 2848 2832 2794 2761 2696 2658 2604 2527 2502 2563 2533 2545 2614 2578 2552 2564 2558 2478 2477 2470 2476 2498 2474 2456 2424 2380 2365 2290 2245 2224 2251 2205 2184 2175 2141 2113 2101 2060 2047 2010 1980 1981 1964 -2147483647 -2147483647 -2147483647 -2147483647 -2147483647 -2147483647 -2147483647 -2147483647 -2147483647 -2147483647 -2147483647 -2147483647 -2147483647 -2147483647 -2147483647 -2147483647 -2147483647 -2147483647 -2147483647 -2147483647 -2147483647 -2147483647 -2147483647 -2147483647 -2147483647 -2147483647 -2147483647
5147 5250 5090 5190 5255 5282 5270 5304 5223 5109 4972 4941 4925 4796 4656 4505 4511 4541 4555 4588 4575 4631 4606 4623 4631 4555 4562 4760 4964 5042 5073 5065 5068 5071 5023 4995 5000 4986 4959 4944 4932 4897 4844 4822 4794 4764 4737 4712 4682 4613 4633 4578 4562 4528 4533 4505 4456 4444 4411 4383 4366 4350 4321 4338 4328 4344 4344 4355 4355 4399 4427 4411 4445 4414 4436 4454 4487 4521 4516 4555 4572 4553 4563 4564 4571 4575 4555 4555 4555 4547 4524 4515 4494 4471 4456 4419 4404 4383 4360 4316 4268 4217 4177 4170 4168 4100 4100 4077 4095 4076 4055 4067 4065 4036 4031 4046 4048 4035 4027 4028 3982 3989 4005 3966 3899 3849 3827 3744 3743 3757 3751 3739 3695 3679 3670 3673 3659 3674 3717 3677 3659 3709 3705 3696 3630 3542 3483 3539 3571 3579 3644 3636 3597 3520 3469 3456 3392 3436 3501 3594 3661 3528 3474 3337 3226 3019 2968 2936 2897 2845 2823 2810 2732 2685 2641 2612 2646 2575 2601 2600 2575 2522 2564 2522 2511 2471 2403 2422 2417 2378 2381 2360 2310 2354 2345 2343 2354 2283 2231 2208 2215 2182 2167 2171 2136 2094 2069 2047 2003 1996 1965 1996 -2147483647 -2147483647 -2147483647 -2147483647 -2147483647 -2147483647 -2147483647 -2147483647 -2147483647 -2147483647 -2147483647 -2147483647 -2147483647 -2147483647 -2147483647 -2147483647 -2147483647 -2147483647 -2147483647 -2147483647 -2147483647 -2147483647 -2147483647 -2147483647 -2147483647 -2147483647 -2147483647 -2147483647
5056 5175 5157 5089 5237 5231 5253 5256 5227 5244 5180 5182 5135 4970 4662 4485 4506 4479 4490 4513 4538 4535 4544 4537 4591 4528 4582 4761 5003 5042 5069 5080 5064 5077 5031 5013 5000 4967 4924 4882 4880 4849 4806 4802 4751 4728 4671 4671 4648 4628 4585 4541 4570 4522 4482 4429 4447 4424 4388 4364 4353 4306 4306 4294 4328 4312 4335 4338 4363 4363 4368 4399 4400 4426 4451 4474 4483 4478 4511 4497 4551 4553 4538 4566 4574 4572 4578 4559 4552 4535 4514 4510 4487 4445 4448 4413 4359 4345 4327 4306 4286 4253 4207 4183 4147 4136 4135 4106 4100 4112 4081 4126 4124 4074 4088 4063 4071 4073 4056 4000 3967 3972 3978 3973 3951 3877 3794 3757 3690 3700 3687 3669 3640 3642 3642 3628 3612 3605 3647 3591 3666 3698 3630 3596 3584 3508 3484 3502 3518 3621 3665 3655 3517 3523 3475 3421 3469 3555 3436 3588 3639 3483 3372 3269 3019 3020 3064 2916 2834 2905 2936 2864 2847 2696 2610 2608 2672 2614 2582 2545 2528 2555 2485 2460 2444 2405 2409 2422 2383 2375 2369 2323 2322 2371 2316 2300 2269 2274 2242 2186 2174 2164 2136 2114 2113 2093 2057 2030 2005 1983 1992 -2147483647 -2147483647 -2147483647 -2147483647 -2147483647 -2147483647 -2147483647 -2147483647 -2147483647 -2147483647 -2147483647 -2147483647 -2147483647 -2147483647 -2147483647 -2147483647 -2147483647 -2147483647 -2147483647 -2147483647 -2147483647 -2147483647 -2147483647 -2147483647 -2147483647 -2147483647 -2147483647 -2147483647 -2147483647
5198 5253 5225 5110 5166 5240 5234 5239 5232 5263 5232 5145 5071 4961 4820 4875 4726 4450 4451 4430 4466 4471 4494 4507 4489 4494 4586 4828 4919 5010 5050 5056 5053 5043 4991 5012 4984 4939 4920 4881 4863 4771 4756 4737 4720 4687 4664 4636 4605 4575 4554 4517 4481 4475 4456 4420 4407 4368 4356 4344 4332 4319 4301 4308 4301 4307 4308 4338 4345 4347 4399 4388 4381 4416 4423 4426 4446 4461 4480 4509 4519 4537 4546 4558 4557 4554 4535 4539 4516 4530 4507 4478 4462 4430 4416 4386 4363 4370 4329 4295 4272 4238 4237 4194 4164 4132 4114 4126 4125 4131 4144 4146 4125 4094 4083 4097 4073 4061 4052 4004 4005 3997 3966 3991 3939 3893 3821 3714 3701 3664 3635 3622 3628 3604 3578 3583 3573 3531 3572 3603 3655 3675 3654 3607 3542 3452 3532 3614 3621 3590 3692 3628 3619 3560 3474 3405 3572 3562 3419 3640 3659 3467 3205 3177 3215 3244 3279 2978 2861 2862 3028 2930 2971 2741 2540 2590 2638 2556 2496 2472 2517 2504 2557 2559 2515 2423 2436 2418 2391 2415 2328 2294 2318 2268 2261 2249 2226 2232 2204 2244 2203 2160 2118 2138 2101 2057 2037 2004 1992 1983 -2147483647 -2147483647 -2147483647 -2147483647 -2147483647 -2147483647 -2147483647 -2147483647 -2147483647 -2147483647 -2147483647 -2147483647 -2147483647 -2147483647 -2147483647 -2147483647 -2147483647 -2147483647 -2147483647 -2147483647 -2147483647 -2147483647 -2147483647 -2147483647 -2147483647 -2147483647 -2147483647 -2147483647 -2147483647 -2147483647
5248 5251 5218 5179 5083 5184 5154 5142 5272 5233 5251 5216 5177 5165 5111 5010 4905 4608 4559 4508 4615 4702 4742 4701 4602 4657 4659 4689 4906 5010 5009 5018 5023 5002 4969 4963 4941 4876 4835 4815 4746 4751 4730 4676 4663 4624 4600 4594 4559 4525 4530 4493 4464 4473 4398 4395 4347 4336 4312 4294 4300 4288 4273 4278 4260 4285 4291 4308 4319 4345 4342 4375 4380 4371 4406 4435 4433 4440 4478 4499 4526 4556 4555 4524 4555 4533 4522 4545 4517 4505 4515 4484 4460 4445 4400 4373 4373 4359 4335 4277 4259 4238 4227 4204 4192 4147 4167 4151 4137 4155 4191 4193 4153 4112 4084 4081 4077 4048 4065 4009 3990 3994 4010 3974 3976 3900 3855 3724 3665 3655 3601 3590 3562 3562 3553 3537 3535 3509 3497 3536 3612 3568 3536 3548 3571 3580 3595 3576 3606 3659 3682 3673 3616 3483 3418 3384 3590 3694 3646 3626 3530 3505 3368 3161 3389 3368 3256 3182 3074 2973 3096 3082 2907 2662 2509 2653 2625 2632 2538 2559 2530 2533 2555 2511 2489 2512 2421 2440 2417 2423 2341 2333 2302 2331 2250 2285 2250 2224 2227 2177 2148 2144 2105 2083 2058 2041 2019 2009 -2147483647 -2147483647 -2147483647 -2147483647 -2147483647 -2147483647 -2147483647 -2147483647 -2147483647 -2147483647 -2147483647 -2147483647 -2147483647 -2147483647 -2147483647 -2147483647 -2147483647 -2147483647 -2147483647 -2147483647 -2147483647 -2147483647 -2147483647 -2147483647 -2147483647 -2147483647 -2147483647 -2147483647 -2147483647 -2147483647 -2147483647 -2147483647
5229 5203 5163 5123 5060 5123 5115 5121 5232 5193 5227 5205 5205 5107 5016 4844 4698 4721 4777 4700 4738 4817 4841 4804 4743 4772 4736 4701 4897 4946 4972 4960 4982 4932 4929 4915 4862 4846 4802 4743 4734 4699 4657 4647 4603 4593 4567 4542 4516 4507 4473 4461 4411 4406 4373 4344 4327 4313 4269 4266 4237 4247 4227 4254 4260 4271 4278 4280 4303 4319 4336 4363 4396 4416 4400 4427 4434 4445 4455 4480 4498 4517 4508 4535 4524 4547 4533 4527 4513 4515 4516 4479 4434 4420 4385 4381 4346 4326 4291 4276 4246 4263 4194 4217 4198 4152 4169 4160 4152 4205 4197 4183 4161 4120 4053 4084 4054 4111 4081 4025 3984 3991 4000 4048 3993 3983 3841 3719 3648 3628 3610 3525 3463 3436 3393 3426 3448 3472 3467 3579 3579 3477 3503 3542 3555 3567 3593 3597 3540 3583 3643 3670 3613 3494 3435 3528 3561 3635 3662 3601 3453 3396 3350 3356 3441 3337 3232 3068 3275 2972 3132 2993 2904 2527 2695 2790 2891 2819 2772 2704 2644 2572 2561 2520 2485 2470 2443 2430 2414 2368 2405 2349 2279 2269 2292 2241 2231 2219 2187 2197 2166 2104 2128 2073 2049 2022 2020 -2147483647 -2147483647 -2147483647 -2147483647 -2147483647 -2147483647 -2147483647 -2147483647 -2147483647 -2147483647 -2147483647 -2147483647 -2147483647 -2147483647 -2147483647 -2147483647 -2147483647 -2147483647 -2147483647 -2147483647 -2147483647 -2147483647 -2147483647 -2147483647 -2147483647 -2147483647 -2147483647 -2147483647 -2147483647 -2147483647 -2147483647 -2147483647 -2147483647
5083 5086 5165 5189 5022 5010 4993 5020 5153 5121 5186 5144 5126 5114 4975 4739 4811 4744 4802 4691 4790 4774 4900 4880 4838 4824 4732 4738 4720 4867 4901 4900 4913 4894 4851 4825 4804 4760 4775 4687 4642 4643 4591 4569 4578 4542 4523 4505 4475 4441 4436 4426 4390 4332 4336 4302 4302 4270 4229 4238 4225 4200 4221 4222 4221 4254 4248 4269 4280 4313 4319 4343 4342 4385 4379 4413 4467 4469 4471 4504 4487 4489 4535 4519 4548 4552 4493 4513 4509 4507 4479 4455 4433 4373 4380 4353 4285 4280 4271 4221 4217 4203 4200 4223 4148 4191 4156 4138 4140 4207 4199 4188 4161 4142 4057 4005 4066 4120 4143 4042 3937 3981 4028 4021 4035 4007 3812 3717 3604 3609 3556 3529 3438 3426 3397 3396 3465 3483 3545 3565 3515 3462 3460 3478 3512 3554 3559 3566 3572 3585 3594 3622 3568 3513 3531 3528 3556 3675 3718 3696 3502 3484 3405 3451 3450 3346 3255 3284 3313 3232 3132 2982 2871 2698 2868 2986 2996 2939 2776 2745 2708 2674 2634 2542 2514 2474 2463 2403 2395 2358 2338 2362 2293 2276 2256 2267 2248 2170 2169 2171 2130 2088 2065 2039 2024 2029 -2147483647 -2147483647 -2147483647 -2147483647 -2147483647 -2147483647 -2147483647 -2147483647 -2147483647 -2147483647 -2147483647 -2147483647 -2147483647 -2147483647 -2147483647 -2147483647 -2147483647 -2147483647 -2147483647 -2147483647 -2147483647 -2147483647 -2147483647 -2147483647 -2147483647 -2147483647 -2147483647 -2147483647 -2147483647 -2147483647 -2147483647 -2147483647 -2147483647 -2147483647
5163 5183 5137 5050 5087 5017 4923 4923 4998 5076 5104 5111 5033 5067 4892 4808 4812 4806 4817 4859 4827 4811 4826 4870 4827 4793 4779 4710 4645 4824 4851 4837 4858 4849 4797 4783 4740 4712 4679 4648 4583 4556 4544 4526 4511 4487 4476 4455 4444 4390 4382 4358 4325 4293 4294 4233 4277 4206 4207 4206 4157 4172 4182 4189 4198 4221 4221 4227 4255 4281 4299 4319 4330 4344 4373 4393 4427 4461 4483 4477 4506 4500 4514 4492 4507 4491 4508 4511 4495 4454 4432 4398 4397 4379 4372 4348 4334 4295 4248 4252 4223 4228 4156 4172 4117 4082 4094 4085 4117 4170 4252 4270 4236 4201 4116 4105 4175 4163 4149 4076 4051 4058 4031 3897 4016 4053 3847 3665 3592 3586 3544 3511 3461 3421 3440 3401 3434 3515 3545 3557 3519 3471 3469 3478 3513 3519 3539 3553 3556 3579 3604 3579 3493 3484 3537 3540 3555 3587 3656 3650 3595 3536 3448 3396 3410 3378 3313 3342 3320 3188 3026 2893 2957 2988 3031 2995 3019 2917 2767 2732 2697 2664 2627 2575 2516 2479 2425 2402 2387 2352 2312 2315 2297 2275 2256 2233 2199 2206 2172 2108 2102 2082 2058 2031 2014 -2147483647 -2147483647 -2147483647 -2147483647 -2147483647 -2147483647 -2147483647 -2147483647 -2147483647 -2147483647 -2147483647 -2147483647 -2147483647 -2147483647 -2147483647 -2147483647 -2147483647 -2147483647 -2147483647 -2147483647 -2147483647 -2147483647 -2147483647 -2147483647 -2147483647 -2147483647 -2147483647 -2147483647 -2147483647 -2147483647 -2147483647 -2147483647 -2147483647 -2147483647 -2147483647
5179 5156 5147 5118 5066 4954 4850 4765 4771 4969 5014 5007 4934 4942 4791 4814 4852 4894 4891 4871 4880 4908 4860 4883 4850 4824 4766 4683 4678 4791 4798 4807 4790 4752 4722 4701 4697 4639 4603 4557 4568 4502 4481 4471 4454 4443 4427 4406 4395 4354 4362 4338 4286 4262 4221 4212 4172 4159 4156 4131 4147 4140 4139 4148 4157 4165 4199 4199 4234 4255 4281 4299 4299 4331 4352 4357 4397 4420 4440 4457 4480 4507 4503 4497 4492 4499 4496 4458 4464 4436 4465 4394 4430 4392 4379 4356 4330 4279 4262 4253 4226 4191 4186 4127 4117 4106 4081 4083 4207 4209 4225 4283 4267 4170 4126 4178 4217 4249 4177 4078 4143 4129 4026 3999 4135 4072 3894 3777 3621 3605 3536 3488 3459 3455 3475 3440 3402 3421 3502 3553 3500 3441 3438 3436 3455 3487 3497 3519 3520 3570 3547 3545 3550 3582 3554 3494 3517 3550 3567 3607 3566 3567 3468 3399 3405 3389 3306 3340 3242 3181 3126 3004 2982 2951 2993 3005 3019 2951 2796 2734 2632 2621 2577 2503 2510 2485 2445 2348 2348 2360 2349 2290 2294 2261 2246 2229 2178 2155 2145 2100 2080 2057 2020 2023 -2147483647 -2147483647 -2147483647 -2147483647 -2147483647 -2147483647 -2147483647 -2147483647 -2147483647 -2147483647 -2147483647 -2147483647 -2147483647 -2147483647 -2147483647 -2147483647 -2147483647 -2147483647 -2147483647 -2147483647 -2147483647 -2147483647 -2147483647 -2147483647 -2147483647 -2147483647 -2147483647 -2147483647 -2147483647 -2147483647 -2147483647 -2147483647 -2147483647 -2147483647 -2147483647 -2147483647
5167 5078 4994 5044 5055 5011 4937 4876 4773 4808 4881 4874 4739 4815 4878 4870 4888 4876 4907 4860 4820 4855 4915 4921 4796 4766 4699 4659 4636 4738 4741 4747 4701 4691 4658 4633 4605 4596 4535 4511 4477 4438 4427 4419 4400 4397 4376 4376 4355 4319 4288 4283 4270 4230 4202 4176 4134 4124 4127 4110 4095 4085 4101 4112 4146 4139 4143 4166 4184 4198 4230 4260 4283 4299 4329 4393 4385 4407 4451 4474 4447 4456 4496 4514 4499 4485 4499 4504 4495 4442 4453 4430 4367 4349 4357 4316 4283 4248 4282 4230 4226 4188 4207 4165 4164 4166 4173 4146 4187 4201 4212 4259 4235 4206 4225 4095 4190 4264 4148 4025 3999 4220 4098 4016 4154 4186 4006 3824 3662 3638 3553 3511 3457 3441 3467 3482 3383 3421 3510 3545 3481 3452 3378 3369 3378 3394 3448 3454 3512 3530 3536 3538 3530 3582 3559 3518 3528 3489 3541 3552 3578 3537 3441 3372 3361 3364 3353 3309 3242 3127 3066 3044 3055 2959 2899 2873 2928 2944 2841 2727 2642 2566 2521 2493 2430 2434 2409 2382 2338 2319 2343 2292 2282 2232 2240 2146 2131 2104 2133 2065 2049 2008 2007 -2147483647 -2147483647 -2147483647 -2147483647 -2147483647 -2147483647 -2147483647 -2147483647 -2147483647 -2147483647 -2147483647 -2147483647 -2147483647 -2147483647 -2147483647 -2147483647 -2147483647 -2147483647 -2147483647 -2147483647 -2147483647 -2147483647 -2147483647 -2147483647 -2147483647 -2147483647 -2147483647 -2147483647 -2147483647 -2147483647 -2147483647 -2147483647 -2147483647 -2147483647 -2147483647 -2147483647 -2147483647
5076 5079 4966 4882 4979 4988 4980 4889 4865 4757 4600 4657 4609 4704 4778 4831 4879 4934 4960 4917 4885 4808 4870 4893 4699 4608 4599 4508 4573 4635 4656 4660 4660 4650 4618 4575 4539 4493 4483 4422 4418 4385 4346 4321 4318 4319 4323 4332 4294 4276 4276 4224 4186 4178 4159 4135 4092 4088 4056 4077 4053 4057 4064 4064 4084 4095 4106 4117 4161 4177 4205 4214 4256 4270 4318 4332 4378 4381 4383 4451 4482 4491 4467 4479 4441 4471 4457 4460 4401 4359 4372 4373 4358 4334 4338 4312 4310 4250 4245 4235 4196 4183 4218 4182 4177 4166 4165 4170 4202 4229 4263 4317 4309 4307 4300 4279 4214 4352 4117 4160 4159 4271 4108 4013 4179 4076 3814 3686 3616 3631 3605 3571 3533 3493 3510 3526 3446 3385 3407 3496 3459 3402 3380 3398 3423 3410 3385 3407 3407 3430 3458 3469 3467 3482 3521 3478 3505 3473 3424 3426 3483 3493 3479 3367 3320 3353 3325 3231 3170 3147 3125 3145 3042 2924 2880 2864 2834 2838 2785 2674 2616 2561 2502 2459 2442 2417 2385 2325 2350 2301 2286 2278 2243 2227 2187 2146 2147 2137 2055 2048 2071 2015 -2147483647 -2147483647 -2147483647 -2147483647 -2147483647 -2147483647 -2147483647 -2147483647 -2147483647 -2147483647 -2147483647 -2147483647 -2147483647 -2147483647 -2147483647 -2147483647 -2147483647 -2147483647 -2147483647 -2147483647 -2147483647 -2147483647 -2147483647 -2147483647 -2147483647 -2147483647 -2147483647 -2147483647 -2147483647 -2147483647 -2147483647 -2147483647 -2147483647 -2147483647 -2147483647 -2147483647 -2147483647 -2147483647
5147 5117 5092 5095 5038 4982 4947 4932 4902 4742 4640 4503 4596 4692 4706 4749 4735 4825 4881 4944 4956 4884 4861 4882 4814 4733 4643 4626 4658 4649 4629 4613 4580 4553 4526 4505 4474 4443 4389 4407 4386 4341 4271 4282 4282 4250 4255 4272 4267 4237 4190 4178 4146 4083 4061 4050 4046 4029 4008 4017 4022 4027 4009 4025 4047 4047 4063 4091 4092 4106 4136 4169 4201 4256 4279 4325 4356 4350 4372 4398 4431 4437 4488 4470 4478 4487 4444 4446 4439 4382 4407 4387 4395 4354 4297 4279 4241 4220 4218 4206 4205 4179 4195 4167 4144 4169 4182 4179 4200 4235 4260 4301 4335 4340 4392 4392 4424 4463 4467 4457 4454 4487 4460 4429 4384 4163 4019 3925 3754 3651 3630 3628 3531 3569 3452 3544 3514 3413 3415 3483 3523 3474 3380 3430 3411 3445 3402 3346 3307 3337 3341 3381 3378 3405 3446 3451 3466 3471 3471 3394 3398 3435 3436 3318 3275 3334 3299 3202 3168 3138 3157 3105 3036 2989 2888 2829 2808 2747 2671 2614 2557 2507 2449 2448 2409 2384 2348 2354 2300 2287 2279 2251 2222 2193 2174 2127 2114 2075 2056 2074 -2147483647 -2147483647 -2147483647 -2147483647 -2147483647 -2147483647 -2147483647 -2147483647 -2147483647 -2147483647 -2147483647 -2147483647 -2147483647 -2147483647 -2147483647 -2147483647 -2147483647 -2147483647 -2147483647 -2147483647 -2147483647 -2147483647 -2147483647 -2147483647 -2147483647 -2147483647 -2147483647 -2147483647 -2147483647 -2147483647 -2147483647 -2147483647 -2147483647 -2147483647 -2147483647 -2147483647 -2147483647 -2147483647 -2147483647 -2147483647
5105 5121 5098 5095 5074 4974 4987 4909 4768 4628 4731 4688 4638 4675 4740 4773 4796 4855 4932 4890 4972 4859 4889 4830 4725 4641 4583 4568 4623 4611 4599 4553 4529 4474 4450 4457 4412 4386 4337 4325 4293 4261 4253 4244 4224 4237 4225 4261 4199 4159 4115 4100 4060 4056 4032 4002 3991 3999 3978 3991 4003 3992 3991 3998 3997 4041 4047 4052 4075 4098 4119 4135 4194 4199 4233 4263 4332 4334 4382 4402 4414 4440 4439 4474 4478 4440 4455 4453 4406 4397 4379 4333 4311 4274 4283 4227 4211 4199 4164 4153 4133 4112 4155 4159 4121 4123 4158 4156 4189 4190 4215 4270 4258 4339 4367 4419 4420 4463 4501 4529 4548 4550 4566 4518 4443 4342 4242 4100 3934 3821 3751 3690 3684 3629 3587 3538 3589 3534 3495 3469 3470 3510 3412 3405 3425 3429 3429 3391 3416 3366 3386 3350 3356 3348 3344 3362 3357 3393 3431 3416 3378 3378 3416 3373 3309 3235 3256 3243 3188 3148 3111 3067 3028 2951 2859 2826 2770 2711 2632 2568 2500 2471 2401 2418 2365 2326 2276 2285 2254 2276 2251 2230 2190 2164 2144 2113 2096 2051 2049 -2147483647 -2147483647 -2147483647 -2147483647 -2147483647 -2147483647 -2147483647 -2147483647 -2147483647 -2147483647 -2147483647 -2147483647 -2147483647 -2147483647 -2147483647 -2147483647 -2147483647 -2147483647 -2147483647 -2147483647 -2147483647 -2147483647 -2147483647 -2147483647 -2147483647 -2147483647 -2147483647 -2147483647 -2147483647 -2147483647 -2147483647 -2147483647 -2147483647 -2147483647 -2147483647 -2147483647 -2147483647 -2147483647 -2147483647 -2147483647 -2147483647
5078 5089 5055 5064 5056 5053 4935 4847 4761 4800 4695 4823 4728 4778 4837 4792 4817 4881 4941 4964 4998 4944 4850 4758 4762 4657 4602 4587 4598 4569 4515 4504 4481 4409 4393 4357 4319 4276 4299 4271 4234 4220 4191 4185 4157 4175 4205 4204 4166 4114 4083 4020 4008 3979 3988 3959 3964 3936 3958 3953 3972 3972 3955 3950 3989 3998 4016 4016 4028 4055 4089 4103 4131 4161 4189 4231 4273 4285 4309 4379 4383 4411 4418 4415 4476 4407 4369 4292 4196 4158 4274 4293 4271 4268 4255 4237 4155 4157 4133 4125 4131 4131 4127 4108 4111 4118 4085 4132 4121 4170 4200 4226 4252 4290 4321 4360 4447 4443 4511 4555 4561 4601 4608 4584 4539 4481 4386 4270 4159 4044 3955 3826 3760 3655 3635 3608 3600 3551 3504 3450 3467 3430 3473 3430 3376 3441 3391 3389 3384 3345 3382 3385 3391 3366 3331 3317 3303 3317 3341 3362 3353 3327 3338 3347 3354 3214 3098 3128 3129 3086 3022 2975 2955 2908 2845 2780 2715 2643 2618 2571 2508 2437 2374 2352 2351 2326 2322 2296 2262 2239 2221 2191 2150 2132 2123 2104 2077 2075 -2147483647 -2147483647 -2147483647 -2147483647 -2147483647 -2147483647 -2147483647 -2147483647 -2147483647 -2147483647 -2147483647 -2147483647 -2147483647 -2147483647 -2147483647 -2147483647 -2147483647 -2147483647 -2147483647 -2147483647 -2147483647 -2147483647 -2147483647 -2147483647 -2147483647 -2147483647 -2147483647 -2147483647 -2147483647 -2147483647 -2147483647 -2147483647 -2147483647 -2147483647 -2147483647 -2147483647 -2147483647 -2147483647 -2147483647 -2147483647 -2147483647 -2147483647
5016 5004 4999 5001 5034 5001 5002 4958 4894 4897 4895 4873 4847 4864 4888 4924 4948 4958 4996 4920 4980 4955 4845 4803 4753 4708 4649 4591 4518 4497 4457 4406 4394 4349 4311 4279 4248 4244 4229 4203 4183 4172 4151 4153 4136 4138 4158 4120 4064 4034 4016 3973 3948 3958 3946 3955 3944 3919 3933 3923 3924 3914 3910 3935 3947 3956 3973 3996 4016 4037 4055 4076 4099 4114 4158 4175 4223 4266 4313 4340 4385 4389 4411 4449 4444 4443 4431 4310 4193 4228 4260 4290 4220 4234 4205 4091 4139 4082 4129 4105 4116 4114 4106 4068 4089 4081 4100 4090 4097 4126 4136 4209 4268 4260 4327 4355 4425 4487 4477 4542 4597 4628 4642 4629 4575 4515 4418 4339 4239 4094 3981 3836 3728 3607 3583 3570 3527 3541 3486 3407 3380 3409 3386 3396 3364 3355 3376 3345 3309 3310 3295 3306 3313 3318 3307 3291 3291 3298 3320 3298 3272 3247 3246 3284 3339 3191 3069 3065 2990 2944 2885 2859 2856 2818 2776 2748 2685 2602 2526 2523 2485 2430 2358 2353 2324 2286 2272 2248 2227 2219 2190 2173 2145 2104 2069 2065 2028 -2147483647 -2147483647 -2147483647 -2147483647 -2147483647 -2147483647 -2147483647 -2147483647 -2147483647 -2147483647 -2147483647 -2147483647 -2147483647 -2147483647 -2147483647 -2147483647 -2147483647 -2147483647 -2147483647 -2147483647 -2147483647 -2147483647 -2147483647 -2147483647 -2147483647 -2147483647 -2147483647 -2147483647 -2147483647 -2147483647 -2147483647 -2147483647 -2147483647 -2147483647 -2147483647 -2147483647 -2147483647 -2147483647 -2147483647 -2147483647 -2147483647 -2147483647 -2147483647
4955 4922 4909 4895 4919 4895 4941 4925 4929 4895 4918 4865 4848 4829 4852 4904 4936 4922 4944 4974 4976 4904 4841 4789 4727 4656 4583 4522 4504 4427 4402 4335 4326 4268 4211 4216 4181 4178 4156 4156 4104 4095 4116 4103 4115 4125 4120 4080 4053 4020 3999 3990 3960 3947 3961 3938 3926 3946 3912 3884 3886 3918 3885 3908 3915 3909 3943 3955 3970 3986 4020 4024 4056 4076 4103 4137 4198 4258 4283 4299 4349 4380 4385 4469 4400 4405 4389 4359 4326 4311 4289 4222 4228 4179 4150 4123 4106 4020 4006 4006 4051 4055 4054 4058 4027 4070 4023 3994 4020 4052 4069 4101 4145 4187 4235 4287 4332 4413 4501 4532 4594 4634 4650 4634 4610 4550 4409 4285 4225 4092 3957 3799 3665 3603 3523 3475 3475 3423 3394 3388 3339 3378 3316 3272 3234 3219 3221 3206 3237 3266 3240 3265 3284 3252 3238 3236 3238 3206 3220 3220 3221 3196 3239 3289 3316 3237 3159 3116 2993 2918 2852 2786 2764 2727 2703 2642 2602 2567 2513 2454 2431 2393 2343 2314 2275 2270 2254 2223 2205 2172 2135 2112 2090 2066 2088 2067 -2147483647 -2147483647 -2147483647 -2147483647 -2147483647 -2147483647 -2147483647 -2147483647 -2147483647 -2147483647 -2147483647 -2147483647 -2147483647 -2147483647 -2147483647 -2147483647 -2147483647 -2147483647 -2147483647 -2147483647 -2147483647 -2147483647 -2147483647 -2147483647 -2147483647 -2147483647 -2147483647 -2147483647 -2147483647 -2147483647 -2147483647 -2147483647 -2147483647 -2147483647 -2147483647 -2147483647 -2147483647 -2147483647 -2147483647 -2147483647 -2147483647 -2147483647 -2147483647 -2147483647
4735 4540 4539 4676 4734 4844 4800 4805 4797 4835 4812 4765 4737 4726 4739 4777 4837 4903 4945 4980 4990 4838 4780 4767 4683 4608 4544 4483 4422 4389 4303 4261 4216 4171 4141 4130 4095 4095 4075 4075 4089 4070 4051 4083 4061 4056 4069 4033 4029 4016 3997 4003 4003 3962 3981 3942 3927 3876 3880 3879 3862 3850 3865 3856 3861 3878 3878 3904 3927 3955 3964 3977 4017 4056 4056 4094 4138 4181 4204 4265 4315 4312 4378 4412 4430 4384 4322 4292 4295 4256 4222 4208 4143 4129 4108 4091 4056 4052 4049 4031 3965 4009 3998 3953 3954 3964 3971 3937 3966 3966 3988 4044 4072 4119 4148 4199 4220 4318 4443 4444 4551 4621 4668 4641 4589 4526 4343 4129 4008 3948 3834 3695 3604 3542 3539 3529 3502 3491 3467 3450 3390 3364 3333 3269 3226 3165 3130 3116 3131 3157 3168 3115 3156 3145 3156 3160 3144 3135 3131 3143 3147 3165 3190 3200 3196 3219 3187 3101 2936 2885 2780 2720 2709 2693 2622 2584 2535 2508 2457 2398 2382 2341 2290 2250 2274 2233 2219 2201 2172 2129 2107 2088 2061 2025 2041 -2147483647 -2147483647 -2147483647 -2147483647 -2147483647 -2147483647 -2147483647 -2147483647 -2147483647 -2147483647 -2147483647 -2147483647 -2147483647 -2147483647 -2147483647 -2147483647 -2147483647 -2147483647 -2147483647 -2147483647 -2147483647 -2147483647 -2147483647 -2147483647 -2147483647 -2147483647 -2147483647 -2147483647 -2147483647 -2147483647 -2147483647 -2147483647 -2147483647 -2147483647 -2147483647 -2147483647 -2147483647 -2147483647 -2147483647 -2147483647 -2147483647 -2147483647 -2147483647 -2147483647 -2147483647
4541 4602 4642 4633 4549 4597 4587 4582 4592 4635 4609 4585 4629 4726 4751 4773 4831 4788 4842 4849 4919 4856 4771 4691 4595 4510 4434 4382 4288 4271 4221 4177 4139 4094 4062 4025 4027 4009 4007 4022 3994 4010 4018 4007 3997 3966 3950 3942 3881 3846 3880 3844 3810 3791 3797 3792 3821 3811 3838 3801 3791 3818 3789 3829 3831 3835 3854 3846 3876 3892 3901 3912 3956 3993 4013 4047 4088 4119 4194 4093 4204 4215 4217 4417 4359 4358 4310 4266 4236 4237 4170 4135 4142 4110 4051 4042 4023 3989 3983 3983 3985 3955 3952 3975 3901 3920 3902 3890 3942 3915 3890 3929 3982 3988 3974 4014 4054 4077 4177 4219 4321 4249 4442 4622 4523 4389 4187 3914 3887 3929 3803 3638 3533 3370 3385 3379 3387 3420 3389 3325 3345 3332 3287 3254 3230 3143 3100 3077 3082 3084 3110 3112 3087 3084 3066 3063 3043 3042 3016 3017 3062 3048 3050 3071 3018 3076 3090 3008 2900 2799 2722 2655 2639 2611 2577 2509 2469 2438 2408 2353 2331 2293 2246 2256 2223 2206 2186 2148 2130 2116 2088 2065 2061 -2147483647 -2147483647 -2147483647 -2147483647 -2147483647 -2147483647 -2147483647 -2147483647 -2147483647 -2147483647 -2147483647 -2147483647 -2147483647 -2147483647 -2147483647 -2147483647 -2147483647 -2147483647 -2147483647 -2147483647 -2147483647 -2147483647 -2147483647 -2147483647 -2147483647 -2147483647 -2147483647 -2147483647 -2147483647 -2147483647 -2147483647 -2147483647 -2147483647 -2147483647 -2147483647 -2147483647 -2147483647 -2147483647 -2147483647 -2147483647 -2147483647 -2147483647 -2147483647 -2147483647 -2147483647 -2147483647 -2147483647
4576 4683 4620 4626 4660 4607 4569 4602 4549 4504 4438 4417 4424 4427 4429 4432 4454 4641 4720 4737 4685 4710 4702 4625 4513 4442 4393 4269 4225 4186 4134 4109 4089 4065 4025 3991 3976 3961 3917 3942 3927 3935 3940 3904 3850 3870 3804 3813 3791 3775 3800 3798 3771 3749 3720 3719 3769 3770 3753 3755 3742 3735 3734 3761 3754 3753 3785 3778 3804 3820 3831 3850 3883 3901 3943 3990 4020 4054 4116 4188 4195 4225 4369 4417 4382 4339 4287 4225 4244 4166 4119 4076 4058 4043 3999 3992 3950 3951 3931 3910 3912 3913 3888 3903 3893 3906 3903 3931 3878 3799 3871 3886 3934 4013 4013 4013 3987 3887 3857 3909 3945 3999 4131 4400 4186 4149 3966 3778 3846 3882 3603 3451 3393 3389 3395 3332 3242 3168 3182 3230 3265 3299 3257 3225 3223 3135 3149 3124 3109 3046 3041 3032 3028 3030 3008 2994 2987 2954 2946 2898 2858 2874 2840 2864 2812 2826 2864 2883 2819 2734 2677 2628 2557 2522 2505 2450 2426 2380 2361 2328 2292 2282 2231 2194 2184 2155 2147 2117 2099 2076 2064 -2147483647 -2147483647 -2147483647 -2147483647 -2147483647 -2147483647 -2147483647 -2147483647 -2147483647 -2147483647 -2147483647 -2147483647 -2147483647 -2147483647 -2147483647 -2147483647 -2147483647 -2147483647 -2147483647 -2147483647 -2147483647 -2147483647 -2147483647 -2147483647 -2147483647 -2147483647 -2147483647 -2147483647 -2147483647 -2147483647 -2147483647 -2147483647 -2147483647 -2147483647 -2147483647 -2147483647 -2147483647 -2147483647 -2147483647 -2147483647 -2147483647 -2147483647 -2147483647 -2147483647 -2147483647 -2147483647 -2147483647 -2147483647 -2147483647
4604 4636 4603 4624 4622 4546 4499 4583 4527 4467 4299 4445 4466 4370 4368 4307 4339 4352 4346 4383 4431 4512 4541 4507 4440 4381 4287 4195 4103 4011 3948 3933 3914 3955 3938 3923 3869 3858 3857 3839 3816 3799 3780 3774 3729 3720 3714 3693 3677 3659 3620 3593 3603 3617 3594 3629 3621 3617 3676 3755 3729 3736 3696 3676 3676 3661 3663 3702 3727 3749 3753 3782 3809 3825 3870 3902 3928 3999 4039 4115 4118 4141 4227 4238 4233 4210 4150 4175 4080 4124 4070 4034 3999 3949 3956 3944 3928 3878 3840 3845 3844 3838 3841 3853 3867 3881 3819 3858 3844 3812 3768 3832 3875 3938 3860 3928 4007 3958 3985 4109 4178 4178 4125 4050 4223 4213 4195 4124 3988 3940 3687 3684 3535 3489 3467 3506 3374 3317 3292 3249 3258 3142 3143 3156 3124 3131 3066 3046 3006 2963 2986 2960 2934 2943 2912 2914 2943 2891 2883 2840 2814 2781 2794 2784 2759 2750 2766 2748 2714 2609 2586 2553 2512 2453 2417 2395 2349 2322 2290 2251 2241 2210 2194 2175 2135 2116 2084 2071 2086 -2147483647 -2147483647 -2147483647 -2147483647 -2147483647 -2147483647 -2147483647 -2147483647 -2147483647 -2147483647 -2147483647 -2147483647 -2147483647 -2147483647 -2147483647 -2147483647 -2147483647 -2147483647 -2147483647 -2147483647 -2147483647 -2147483647 -2147483647 -2147483647 -2147483647 -2147483647 -2147483647 -2147483647 -2147483647 -2147483647 -2147483647 -2147483647 -2147483647 -2147483647 -2147483647 -2147483647 -2147483647 -2147483647 -2147483647 -2147483647 -2147483647 -2147483647 -2147483647 -2147483647 -2147483647 -2147483647 -2147483647 -2147483647 -2147483647 -2147483647 -2147483647
4581 4542 4530 4553 4451 4398 4437 4465 4396 4353 4308 4426 4430 4389 4477 4463 4486 4604 4573 4568 4576 4542 4489 4438 4314 4253 4181 4110 4136 4055 3960 3933 3940 3896 3880 3869 3855 3830 3783 3783 3756 3767 3725 3701 3673 3621 3612 3587 3577 3598 3608 3615 3643 3593 3550 3548 3550 3557 3601 3633 3682 3693 3651 3608 3607 3608 3622 3638 3637 3679 3691 3715 3735 3762 3776 3835 3867 3904 3943 3979 4031 4002 4047 4010 4017 4027 4009 4004 3994 4010 4004 3979 3917 3884 3882 3844 3807 3803 3803 3775 3777 3772 3780 3784 3798 3781 3792 3814 3814 3790 3824 3863 3888 3938 3930 3967 3952 3950 4018 4030 4117 4221 4241 4101 3992 4033 4016 3940 3963 3867 3765 3747 3607 3596 3579 3507 3437 3313 3299 3288 3244 3177 3118 3092 3093 3042 3014 2962 2985 2932 2906 2908 2880 2867 2841 2857 2841 2809 2806 2770 2756 2744 2709 2666 2665 2665 2637 2619 2574 2539 2495 2472 2431 2382 2356 2326 2297 2270 2235 2210 2203 2177 2153 2108 2092 2069 2061 -2147483647 -2147483647 -2147483647 -2147483647 -2147483647 -2147483647 -2147483647 -2147483647 -2147483647 -2147483647 -2147483647 -2147483647 -2147483647 -2147483647 -2147483647 -2147483647 -2147483647 -2147483647 -2147483647 -2147483647 -2147483647 -2147483647 -2147483647 -2147483647 -2147483647 -2147483647 -2147483647 -2147483647 -2147483647 -2147483647 -2147483647 -2147483647 -2147483647 -2147483647 -2147483647 -2147483647 -2147483647 -2147483647 -2147483647 -2147483647 -2147483647 -2147483647 -2147483647 -2147483647 -2147483647 -2147483647 -2147483647 -2147483647 -2147483647 -2147483647 -2147483647 -2147483647 -2147483647
4534 4556 4577 4538 4385 4434 4524 4484 4492 4477 4489 4562 4569 4512 4486 4380 4375 4539 4561 4536 4516 4479 4401 4349 4288 4203 4141 4064 3975 3906 3816 3736 3667 3813 3685 3730 3755 3749 3747 3720 3700 3666 3660 3633 3617 3634 3642 3682 3767 3761 3684 3768 3799 3917 3859 3746 3547 3524 3493 3493 3527 3562 3492 3506 3491 3514 3491 3561 3557 3582 3598 3636 3630 3668 3716 3734 3757 3800 3831 3814 3955 3980 3958 3927 3863 3906 3906 3931 3935 3959 3913 3882 3846 3838 3780 3769 3717 3734 3712 3707 3713 3697 3707 3709 3707 3719 3719 3731 3759 3759 3775 3794 3822 3865 3913 3873 3876 3852 3956 4039 4057 4094 4119 4094 4044 4022 3971 3888 3842 3813 3718 3683 3643 3609 3587 3516 3439 3365 3339 3287 3197 3162 3090 3048 3012 2988 2939 2896 2900 2872 2844 2813 2797 2781 2758 2750 2742 2713 2662 2649 2661 2619 2608 2625 2577 2561 2568 2551 2483 2438 2407 2369 2350 2291 2259 2245 2235 2193 2177 2203 2165 2127 2111 2083 2048 2039 -2147483647 -2147483647 -2147483647 -2147483647 -2147483647 -2147483647 -2147483647 -2147483647 -2147483647 -2147483647 -2147483647 -2147483647 -2147483647 -2147483647 -2147483647 -2147483647 -2147483647 -2147483647 -2147483647 -2147483647 -2147483647 -2147483647 -2147483647 -2147483647 -2147483647 -2147483647 -2147483647 -2147483647 -2147483647 -2147483647 -2147483647 -2147483647 -2147483647 -2147483647 -2147483647 -2147483647 -2147483647 -2147483647 -2147483647 -2147483647 -2147483647 -2147483647 -2147483647 -2147483647 -2147483647 -2147483647 -2147483647 -2147483647 -2147483647 -2147483647 -2147483647 -2147483647 -2147483647 -2147483647
4433 4487 4505 4486 4530 4496 4588 4450 4419 4362 4400 4424 4432 4510 4476 4438 4450 4500 4499 4425 4400 4291 4250 4228 4102 4019 3932 3921 3860 3879 3827 3834 3791 3801 3731 3755 3726 3693 3663 3679 3672 3702 3736 3714 3699 3763 3744 3766 3733 3592 3584 3589 3607 3773 3853 3708 3691 3604 3624 3525 3489 3496 3451 3440 3432 3459 3484 3477 3475 3509 3520 3526 3565 3574 3597 3622 3652 3697 3751 3788 3781 3718 3682 3647 3703 3779 3806 3866 3878 3830 3770 3805 3786 3734 3738 3729 3711 3657 3658 3648 3631 3642 3618 3633 3633 3642 3642 3653 3660 3676 3689 3715 3736 3780 3796 3810 3781 3796 3869 3923 3965 3955 3964 3921 3936 3887 3828 3745 3731 3701 3663 3615 3570 3544 3481 3502 3447 3400 3326 3261 3161 3122 3064 2997 2925 2904 2863 2857 2803 2796 2750 2713 2720 2671 2669 2642 2641 2607 2592 2578 2542 2548 2511 2509 2503 2458 2470 2425 2367 2333 2315 2293 2246 2227 2223 2190 2157 2129 2123 2084 2103 2066 2049 2038 2017 -2147483647 -2147483647 -2147483647 -2147483647 -2147483647 -2147483647 -2147483647 -2147483647 -2147483647 -2147483647 -2147483647 -2147483647 -2147483647 -2147483647 -2147483647 -2147483647 -2147483647 -2147483647 -2147483647 -2147483647 -2147483647 -2147483647 -2147483647 -2147483647 -2147483647 -2147483647 -2147483647 -2147483647 -2147483647 -2147483647 -2147483647 -2147483647 -2147483647 -2147483647 -2147483647 -2147483647 -2147483647 -2147483647 -2147483647 -2147483647 -2147483647 -2147483647 -2147483647 -2147483647 -2147483647 -2147483647 -2147483647 -2147483647 -2147483647 -2147483647 -2147483647 -2147483647 -2147483647 -2147483647 -2147483647
4327 4395 4387 4404 4437 4436 4428 4524 4501 4494 4517 4501 4441 4430 4418 4437 4391 4416 4322 4350 4339 4294 4261 4194 4122 4068 3987 3872 3810 3715 3684 3717 3663 3629 3606 3586 3641 3601 3597 3592 3609 3651 3665 3665 3650 3754 3699 3845 3868 3787 3753 3881 3778 3961 3951 3750 3778 3651 3672 3665 3587 3572 3489 3493 3464 3443 3435 3428 3447 3411 3427 3467 3518 3483 3500 3548 3554 3614 3656 3700 3725 3771 3785 3749 3728 3717 3689 3722 3694 3639 3609 3629 3595 3627 3629 3634 3616 3599 3584 3583 3563 3564 3555 3544 3555 3560 3568 3562 3583 3583 3614 3643 3645 3680 3694 3712 3734 3727 3734 3765 3789 3800 3835 3806 3820 3784 3721 3683 3650 3585 3568 3506 3495 3481 3461 3406 3398 3332 3197 3116 3064 3024 3002 2946 2872 2851 2805 2753 2711 2667 2665 2634 2612 2584 2585 2511 2525 2537 2480 2455 2429 2396 2390 2381 2395 2365 2341 2303 2276 2237 2205 2190 2160 2148 2139 2094 2097 2098 2041 2058 2019 2034 2019 -2147483647 -2147483647 -2147483647 -2147483647 -2147483647 -2147483647 -2147483647 -2147483647 -2147483647 -2147483647 -2147483647 -2147483647 -2147483647 -2147483647 -2147483647 -2147483647 -2147483647 -2147483647 -2147483647 -2147483647 -2147483647 -2147483647 -2147483647 -2147483647 -2147483647 -2147483647 -2147483647 -2147483647 -2147483647 -2147483647 -2147483647 -2147483647 -2147483647 -2147483647 -2147483647 -2147483647 -2147483647 -2147483647 -2147483647 -2147483647 -2147483647 -2147483647 -2147483647 -2147483647 -2147483647 -2147483647 -2147483647 -2147483647 -2147483647 -2147483647 -2147483647 -2147483647 -2147483647 -2147483647 -2147483647 -2147483647 -2147483647
4205 4225 4215 4257 4339 4268 4415 4480 4492 4521 4510 4468 4257 4117 4030 4162 4264 4374 4384 4343 4292 4247 4166 4106 4039 3987 3945 3840 3748 3656 3611 3595 3591 3554 3571 3631 3582 3555 3578 3573 3512 3580 3646 3678 3758 3806 3825 3874 4011 4006 4038 4048 4044 4219 4084 3895 3837 3842 3673 3722 3630 3573 3454 3449 3446 3377 3357 3366 3357 3340 3354 3386 3376 3417 3423 3487 3486 3479 3562 3596 3615 3641 3662 3671 3687 3661 3627 3680 3657 3644 3634 3634 3614 3581 3549 3539 3523 3493 3509 3517 3479 3485 3483 3473 3477 3491 3486 3485 3498 3480 3472 3481 3548 3549 3564 3606 3577 3638 3620 3649 3678 3690 3652 3697 3660 3617 3568 3573 3512 3481 3471 3434 3420 3379 3383 3342 3332 3291 3182 3079 2979 2941 2910 2862 2802 2738 2691 2625 2607 2570 2539 2491 2495 2440 2475 2459 2400 2377 2306 2370 2346 2286 2274 2304 2310 2281 2228 2185 2164 2131 2108 2108 2084 2079 2038 2074 2038 2043 2016 2007 1982 1977 1974 -2147483647 -2147483647 -2147483647 -2147483647 -2147483647 -2147483647 -2147483647 -2147483647 -2147483647 -2147483647 -2147483647 -2147483647 -2147483647 -2147483647 -2147483647 -2147483647 -2147483647 -2147483647 -2147483647 -2147483647 -2147483647 -2147483647 -2147483647 -2147483647 -2147483647 -2147483647 -2147483647 -2147483647 -2147483647 -2147483647 -2147483647 -2147483647 -2147483647 -2147483647 -2147483647 -2147483647 -2147483647 -2147483647 -2147483647 -2147483647 -2147483647 -2147483647 -2147483647 -2147483647 -2147483647 -2147483647 -2147483647 -2147483647 -2147483647 -2147483647 -2147483647 -2147483647 -2147483647 -2147483647 -2147483647 -2147483647 -2147483647
4072 4157 4187 4248 4203 4302 4372 4430 4454 4439 4471 4466 4475 4420 4438 4425 4383 4341 4336 4300 4247 4140 4037 3968 3983 3916 3868 3813 3748 3702 3628 3569 3544 3525 3516 3528 3547 3509 3486 3497 3481 3529 3567 3655 3716 3782 3871 3932 3981 4107 4145 4194 4229 4240 4216 4184 4084 3925 3802 3503 3402 3383 3337 3294 3327 3252 3272 3256 3237 3261 3256 3275 3306 3316 3334 3357 3403 3395 3434 3448 3485 3521 3485 3504 3481 3451 3497 3528 3522 3528 3532 3532 3532 3496 3479 3446 3402 3425 3424 3433 3400 3370 3350 3404 3390 3376 3387 3399 3387 3399 3421 3424 3434 3294 3213 3291 3333 3381 3379 3381 3404 3492 3484 3533 3526 3522 3516 3462 3416 3418 3362 3330 3307 3274 3283 3303 3253 3212 3111 2978 2941 2926 2825 2786 2717 2671 2627 2577 2553 2466 2431 2431 2403 2362 2342 2289 2254 2285 2267 2268 2238 2236 2216 2209 2169 2134 2136 2115 2078 2065 2062 2044 2016 2012 2001 2014 1945 1980 1985 1946 1938 1942 -2147483647 -2147483647 -2147483647 -2147483647 -2147483647 -2147483647 -2147483647 -2147483647 -2147483647 -2147483647 -2147483647 -2147483647 -2147483647 -2147483647 -2147483647 -2147483647 -2147483647 -2147483647 -2147483647 -2147483647 -2147483647 -2147483647 -2147483647 -2147483647 -2147483647 -2147483647 -2147483647 -2147483647 -2147483647 -2147483647 -2147483647 -2147483647 -2147483647 -2147483647 -2147483647 -2147483647 -2147483647 -2147483647 -2147483647 -2147483647 -2147483647 -2147483647 -2147483647 -2147483647 -2147483647 -2147483647 -2147483647 -2147483647 -2147483647 -2147483647 -2147483647 -2147483647 -2147483647 -2147483647 -2147483647 -2147483647 -2147483647 -2147483647
3866 3968 4068 3967 4002 4105 4149 4318 4325 4378 4389 4400 4391 4383 4342 4344 4346 4298 4272 4208 4185 4136 4077 4020 3936 3888 3843 3844 3763 3632 3558 3569 3534 3528 3539 3526 3486 3453 3457 3442 3462 3470 3545 3590 3647 3727 3801 3886 3979 4070 4160 4261 4373 4390 4382 4208 3971 3862 3599 3474 3291 3256 3202 3196 3206 3200 3187 3223 3183 3198 3202 3230 3230 3217 3213 3203 3304 3308 3333 3352 3368 3361 3346 3322 3306 3351 3395 3328 3367 3413 3357 3373 3401 3390 3423 3393 3382 3348 3323 3319 3300 3297 3310 3299 3310 3301 3304 3295 3235 3251 3266 3365 3360 3317 3293 3306 3271 3249 3243 3272 3233 3204 3233 3191 3156 3227 3267 3274 3310 3277 3277 3252 3222 3211 3197 3211 3160 3126 3004 2949 2877 2824 2748 2689 2630 2585 2540 2505 2428 2402 2364 2340 2269 2272 2207 2205 2122 2176 2134 2144 2113 2096 2095 2116 2070 2073 2074 2027 2012 1994 1994 1971 1964 1941 1971 1967 1942 1944 1916 1905 1917 -2147483647 -2147483647 -2147483647 -2147483647 -2147483647 -2147483647 -2147483647 -2147483647 -2147483647 -2147483647 -2147483647 -2147483647 -2147483647 -2147483647 -2147483647 -2147483647 -2147483647 -2147483647 -2147483647 -2147483647 -2147483647 -2147483647 -2147483647 -2147483647 -2147483647 -2147483647 -2147483647 -2147483647 -2147483647 -2147483647 -2147483647 -2147483647 -2147483647 -2147483647 -2147483647 -2147483647 -2147483647 -2147483647 -2147483647 -2147483647 -2147483647 -2147483647 -2147483647 -2147483647 -2147483647 -2147483647 -2147483647 -2147483647 -2147483647 -2147483647 -2147483647 -2147483647 -2147483647 -2147483647 -2147483647 -2147483647 -2147483647 -2147483647 -2147483647
4230 4196 3953 3876 3914 3984 4060 4221 4245 4250 4323 4306 4287 4299 4347 4297 4276 4252 4190 4167 4114 4071 4033 3960 3949 3870 3790 3774 3727 3630 3557 3492 3531 3495 3479 3474 3456 3445 3400 3445 3444 3464 3489 3547 3581 3670 3745 3797 3815 3982 4077 4198 4270 4222 4079 4071 3833 3769 3489 3340 3236 3153 3179 3127 3137 3144 3129 3126 3124 3131 3130 3109 3089 3104 3126 3141 3170 3229 3220 3211 3283 3283 3321 3321 3326 3310 3367 3342 3304 3309 3312 3300 3301 3322 3256 3281 3292 3291 3258 3258 3266 3231 3216 3199 3210 3193 3187 3226 3226 3199 3216 3246 3240 3231 3248 3263 3258 3277 3291 3273 3246 3295 3305 3291 3193 3195 3162 3106 3176 3211 3199 3172 3136 3130 3125 3089 3034 2968 2949 2886 2829 2734 2664 2594 2546 2503 2410 2375 2295 2295 2248 2207 2149 2152 2114 2083 2050 2044 2015 2054 2041 2054 2047 2039 1999 1976 1973 1966 1956 1955 1927 1917 1923 1909 1932 1903 1918 1913 -2147483647 -2147483647 -2147483647 -2147483647 -2147483647 -2147483647 -2147483647 -2147483647 -2147483647 -2147483647 -2147483647 -2147483647 -2147483647 -2147483647 -2147483647 -2147483647 -2147483647 -2147483647 -2147483647 -2147483647 -2147483647 -2147483647 -2147483647 -2147483647 -2147483647 -2147483647 -2147483647 -2147483647 -2147483647 -2147483647 -2147483647 -2147483647 -2147483647 -2147483647 -2147483647 -2147483647 -2147483647 -2147483647 -2147483647 -2147483647 -2147483647 -2147483647 -2147483647 -2147483647 -2147483647 -2147483647 -2147483647 -2147483647 -2147483647 -2147483647 -2147483647 -2147483647 -2147483647 -2147483647 -2147483647 -2147483647 -2147483647 -2147483647 -2147483647 -2147483647 -2147483647 -2147483647
4290 4353 4388 4101 3981 3992 4072 4040 4099 4138 4189 4188 4213 4272 4250 4228 4222 4190 4150 4076 4076 4005 3957 3907 3892 3824 3805 3727 3680 3591 3563 3551 3480 3415 3430 3413 3404 3371 3399 3364 3402 3404 3449 3461 3480 3479 3479 3555 3644 3870 3932 4031 4024 3978 3787 3815 3628 3496 3442 3344 3264 3158 3099 3060 3022 3029 3030 3002 2957 2959 2945 2972 2971 2980 3037 3029 3110 3117 3154 3161 3161 3186 3171 3190 3204 3207 3216 3263 3263 3258 3248 3248 3248 3224 3226 3192 3188 3187 3183 3205 3185 3153 3150 3156 3119 3077 3119 3126 3132 3121 3063 3170 3145 3128 3160 3172 3216 3177 3106 3166 3203 3175 3144 3196 3199 3127 3176 3137 3107 3099 3051 3052 3038 3033 3009 3010 2970 2904 2837 2792 2712 2650 2576 2488 2446 2348 2282 2222 2191 2171 2148 2074 2067 2044 1994 1998 1963 1980 1975 1970 1960 1962 1958 1920 1944 1903 1911 1904 1892 1868 1893 1853 1881 1877 1865 1852 -2147483647 -2147483647 -2147483647 -2147483647 -2147483647 -2147483647 -2147483647 -2147483647 -2147483647 -2147483647 -2147483647 -2147483647 -2147483647 -2147483647 -2147483647 -2147483647 -2147483647 -2147483647 -2147483647 -2147483647 -2147483647 -2147483647 -2147483647 -2147483647 -2147483647 -2147483647 -2147483647 -2147483647 -2147483647 -2147483647 -2147483647 -2147483647 -2147483647 -2147483647 -2147483647 -2147483647 -2147483647 -2147483647 -2147483647 -2147483647 -2147483647 -2147483647 -2147483647 -2147483647 -2147483647 -2147483647 -2147483647 -2147483647 -2147483647 -2147483647 -2147483647 -2147483647 -2147483647 -2147483647 -2147483647 -2147483647 -2147483647 -2147483647 -2147483647 -2147483647 -2147483647 -2147483647 -2147483647 -2147483647
3955 4295 4400 4214 4116 4203 4278 4091 4113 4146 4146 4156 4214 4158 4177 4139 4118 4111 4038 4030 3982 3975 3932 3887 3871 3760 3781 3736 3655 3628 3611 3546 3494 3475 3452 3371 3367 3342 3332 3366 3378 3391 3350 3327 3338 3295 3245 3389 3605 3695 3715 3825 3764 3597 3649 3465 3463 3339 3277 3182 3114 3047 3023 2968 2945 2935 2901 2901 2880 2888 2872 2877 2903 2926 2929 2972 3000 3009 3015 3019 3005 3032 3061 3078 3121 3114 3103 3106 3069 3093 3080 3100 3078 3090 3092 3104 3097 3131 3103 3105 3082 3104 3072 3050 3025 3025 3034 3052 2992 2967 2989 2979 3001 3002 3006 3032 3046 3079 3119 3085 3041 3110 3108 3078 3067 3078 3057 3013 2971 2935 2991 2966 2985 2960 2930 2900 2852 2802 2734 2678 2615 2550 2475 2398 2322 2252 2162 2112 2023 1999 1981 1957 1981 1984 1920 1905 1898 1842 1891 1871 1876 1876 1901 1870 1843 1855 1849 1841 1844 1840 1828 1796 1841 1843 1827 -2147483647 -2147483647 -2147483647 -2147483647 -2147483647 -2147483647 -2147483647 -2147483647 -2147483647 -2147483647 -2147483647 -2147483647 -2147483647 -2147483647 -2147483647 -2147483647 -2147483647 -2147483647 -2147483647 -2147483647 -2147483647 -2147483647 -2147483647 -2147483647 -2147483647 -2147483647 -2147483647 -2147483647 -2147483647 -2147483647 -2147483647 -2147483647 -2147483647 -2147483647 -2147483647 -2147483647 -2147483647 -2147483647 -2147483647 -2147483647 -2147483647 -2147483647 -2147483647 -2147483647 -2147483647 -2147483647 -2147483647 -2147483647 -2147483647 -2147483647 -2147483647 -2147483647 -2147483647 -2147483647 -2147483647 -2147483647 -2147483647 -2147483647 -2147483647 -2147483647 -2147483647 -2147483647 -2147483647 -2147483647 -2147483647
4109 3988 4276 4412 4394 4324 4242 4196 4104 4006 4047 4043 4110 4013 3992 3981 3922 3871 3852 3839 3844 3894 3854 3831 3763 3721 3694 3667 3621 3575 3497 3496 3484 3486 3455 3400 3356 3360 3305 3307 3324 3342 3318 3359 3407 3415 3454 3437 3483 3466 3503 3595 3567 3560 3442 3382 3292 3243 3137 3095 3013 2964 2893 2878 2834 2852 2807 2810 2773 2742 2749 2750 2777 2729 2739 2808 2825 2825 2903 2927 2986 2994 3005 2980 2997 3004 3010 2994 3023 3037 3055 3020 2979 2952 2979 2985 2946 2929 2958 2987 2973 2978 2993 2969 2929 2969 2980 2967 2971 2922 2890 2891 2867 2915 2891 2874 2921 2951 2909 2979 2994 2978 2978 2977 3013 2986 2952 2902 2923 2930 2908 2932 2899 2870 2831 2798 2752 2714 2656 2590 2531 2488 2393 2321 2246 2175 2071 2053 1957 1859 1790 1807 1755 1741 1802 1772 1763 1793 1795 1821 1820 1828 1821 1832 1825 1816 1805 1784 1788 1751 1810 1775 1821 1806 1786 -2147483647 -2147483647 -2147483647 -2147483647 -2147483647 -2147483647 -2147483647 -2147483647 -2147483647 -2147483647 -2147483647 -2147483647 -2147483647 -2147483647 -2147483647 -2147483647 -2147483647 -2147483647 -2147483647 -2147483647 -2147483647 -2147483647 -2147483647 -2147483647 -2147483647 -2147483647 -2147483647 -2147483647 -2147483647 -2147483647 -2147483647 -2147483647 -2147483647 -2147483647 -2147483647 -2147483647 -2147483647 -2147483647 -2147483647 -2147483647 -2147483647 -2147483647 -2147483647 -2147483647 -2147483647 -2147483647 -2147483647 -2147483647 -2147483647 -2147483647 -2147483647 -2147483647 -2147483647 -2147483647 -2147483647 -2147483647 -2147483647 -2147483647 -2147483647 -2147483647 -2147483647 -2147483647 -2147483647 -2147483647 -2147483647
4268 4289 4238 4213 4343 4301 4257 4196 4127 3949 3862 3938 4010 3946 3915 3887 3861 3878 3827 3837 3853 3864 3823 3765 3698 3666 3609 3625 3580 3516 3487 3431 3416 3413 3384 3334 3313 3317 3309 3283 3253 3276 3305 3306 3341 3300 3265 3230 3294 3279 3253 3324 3332 3294 3239 3142 3102 3015 2997 2933 2926 2879 2823 2779 2764 2763 2745 2734 2750 2745 2671 2748 2681 2633 2650 2661 2715 2661 2683 2788 2760 2819 2871 2890 2864 2925 2950 2894 2917 2901 2912 2895 2883 2884 2861 2872 2872 2894 2878 2868 2881 2853 2829 2804 2829 2838 2877 2846 2821 2852 2815 2845 2804 2757 2831 2771 2797 2792 2832 2826 2848 2891 2903 2870 2880 2866 2864 2836 2844 2864 2882 2849 2830 2775 2755 2698 2664 2600 2568 2506 2451 2387 2310 2246 2178 2103 2011 1965 1858 1782 1722 1665 1678 1684 1674 1744 1715 1715 1768 1782 1770 1765 1751 1769 1766 1759 1756 1742 1757 1719 1768 1770 1752 1747 1755 -2147483647 -2147483647 -2147483647 -2147483647 -2147483647 -2147483647 -2147483647 -2147483647 -2147483647 -2147483647 -2147483647 -2147483647 -2147483647 -2147483647 -2147483647 -2147483647 -2147483647 -2147483647 -2147483647 -2147483647 -2147483647 -2147483647 -2147483647 -2147483647 -2147483647 -2147483647 -2147483647 -2147483647 -2147483647 -2147483647 -2147483647 -2147483647 -2147483647 -2147483647 -2147483647 -2147483647 -2147483647 -2147483647 -2147483647 -2147483647 -2147483647 -2147483647 -2147483647 -2147483647 -2147483647 -2147483647 -2147483647 -2147483647 -2147483647 -2147483647 -2147483647 -2147483647 -2147483647 -2147483647 -2147483647 -2147483647 -2147483647 -2147483647 -2147483647 -2147483647 -2147483647 -2147483647 -2147483647 -2147483647 -2147483647
4217 4276 4274 4039 3974 4220 4241 4182 4160 4099 3934 3922 3954 3906 3875 3896 3909 3899 3867 3869 3833 3806 3786 3721 3673 3641 3581 3565 3531 3464 3444 3404 3390 3330 3331 3305 3304 3253 3255 3264 3213 3204 3248 3228 3219 3196 3141 3125 3127 3136 3104 3075 3110 3087 3051 2973 2986 2911 2897 2881 2788 2776 2756 2689 2653 2645 2608 2637 2619 2554 2605 2566 2536 2566 2520 2552 2594 2668 2699 2665 2686 2710 2720 2707 2733 2758 2795 2856 2894 2870 2865 2858 2838 2813 2821 2791 2791 2809 2798 2788 2759 2752 2751 2748 2773 2765 2769 2779 2735 2727 2722 2713 2753 2772 2674 2693 2661 2719 2727 2742 2749 2768 2802 2790 2789 2750 2808 2765 2743 2751 2757 2783 2751 2704 2652 2619 2559 2535 2481 2428 2385 2309 2244 2196 2105 2038 2008 1896 1830 1725 1639 1611 1644 1664 1678 1673 1652 1701 1710 1708 1713 1696 1720 1720 1720 1727 1727 1681 1719 1703 1684 1734 1705 1701 -2147483647 -2147483647 -2147483647 -2147483647 -2147483647 -2147483647 -2147483647 -2147483647 -2147483647 -2147483647 -2147483647 -2147483647 -2147483647 -2147483647 -2147483647 -2147483647 -2147483647 -2147483647 -2147483647 -2147483647 -2147483647 -2147483647 -2147483647 -2147483647 -2147483647 -2147483647 -2147483647 -2147483647 -2147483647 -2147483647 -2147483647 -2147483647 -2147483647 -2147483647 -2147483647 -2147483647 -2147483647 -2147483647 -2147483647 -2147483647 -2147483647 -2147483647 -2147483647 -2147483647 -2147483647 -2147483647 -2147483647 -2147483647 -2147483647 -2147483647 -2147483647 -2147483647 -2147483647 -2147483647 -2147483647 -2147483647 -2147483647 -2147483647 -2147483647 -2147483647 -2147483647 -2147483647 -2147483647 -2147483647 -2147483647 -2147483647
4162 4157 4211 4174 4134 3931 4019 4105 4102 4079 3960 3909 3895 3859 3930 3926 3924 3875 3823 3697 3594 3577 3657 3668 3638 3581 3547 3522 3513 3493 3413 3404 3374 3302 3293 3298 3255 3217 3242 3215 3185 3180 3145 3155 3121 3133 3121 3112 3121 3074 3127 3010 3066 2907 2995 2886 2865 2832 2775 2775 2697 2680 2597 2594 2524 2521 2516 2490 2526 2538 2577 2538 2566 2493 2479 2457 2513 2606 2637 2634 2653 2657 2607 2631 2661 2669 2699 2691 2712 2734 2712 2772 2784 2774 2764 2764 2739 2721 2667 2652 2707 2718 2684 2672 2643 2647 2645 2626 2659 2668 2609 2628 2661 2632 2620 2558 2581 2585 2576 2618 2646 2661 2698 2673 2696 2692 2694 2680 2678 2679 2666 2671 2656 2619 2552 2536 2487 2457 2409 2363 2289 2254 2181 2127 2030 1975 1889 1874 1799 1710 1665 1616 1606 1621 1608 1598 1603 1659 1647 1674 1676 1676 1667 1676 1655 1671 1664 1673 1671 1677 1681 1665 1713 -2147483647 -2147483647 -2147483647 -2147483647 -2147483647 -2147483647 -2147483647 -2147483647 -2147483647 -2147483647 -2147483647 -2147483647 -2147483647 -2147483647 -2147483647 -2147483647 -2147483647 -2147483647 -2147483647 -2147483647 -2147483647 -2147483647 -2147483647 -2147483647 -2147483647 -2147483647 -2147483647 -2147483647 -2147483647 -2147483647 -2147483647 -2147483647 -2147483647 -2147483647 -2147483647 -2147483647 -2147483647 -2147483647 -2147483647 -2147483647 -2147483647 -2147483647 -2147483647 -2147483647 -2147483647 -2147483647 -2147483647 -2147483647 -2147483647 -2147483647 -2147483647 -2147483647 -2147483647 -2147483647 -2147483647 -2147483647 -2147483647 -2147483647 -2147483647 -2147483647 -2147483647 -2147483647 -2147483647 -2147483647 -2147483647 -2147483647 -2147483647
4071 4165 4138 4160 4152 4158 3984 3744 3733 3869 3835 3789 3827 3877 3877 3816 3867 3774 3617 3615 3503 3479 3519 3475 3535 3469 3404 3404 3360 3339 3333 3323 3263 3192 3180 3141 3173 3181 3130 3139 3140 3106 3071 3093 3071 3080 3077 3076 3092 3061 3026 3010 2962 2924 2865 2740 2650 2576 2499 2496 2407 2393 2410 2361 2374 2434 2420 2509 2557 2571 2564 2507 2550 2472 2376 2423 2476 2520 2515 2578 2612 2625 2585 2604 2598 2597 2585 2591 2579 2577 2579 2595 2635 2635 2594 2684 2682 2642 2684 2640 2600 2562 2529 2544 2557 2554 2528 2519 2497 2502 2593 2582 2579 2505 2476 2453 2436 2487 2502 2545 2530 2558 2575 2585 2601 2612 2610 2619 2600 2598 2594 2588 2587 2556 2479 2470 2426 2395 2354 2298 2254 2178 2124 2052 1996 1938 1865 1817 1747 1680 1633 1622 1589 1596 1604 1571 1572 1610 1595 1616 1613 1627 1638 1630 1637 1631 1635 1650 1604 1639 1639 -2147483647 -2147483647 -2147483647 -2147483647 -2147483647 -2147483647 -2147483647 -2147483647 -2147483647 -2147483647 -2147483647 -2147483647 -2147483647 -2147483647 -2147483647 -2147483647 -2147483647 -2147483647 -2147483647 -2147483647 -2147483647 -2147483647 -2147483647 -2147483647 -2147483647 -2147483647 -2147483647 -2147483647 -2147483647 -2147483647 -2147483647 -2147483647 -2147483647 -2147483647 -2147483647 -2147483647 -2147483647 -2147483647 -2147483647 -2147483647 -2147483647 -2147483647 -2147483647 -2147483647 -2147483647 -2147483647 -2147483647 -2147483647 -2147483647 -2147483647 -2147483647 -2147483647 -2147483647 -2147483647 -2147483647 -2147483647 -2147483647 -2147483647 -2147483647 -2147483647 -2147483647 -2147483647 -2147483647 -2147483647 -2147483647 -2147483647 -2147483647 -2147483647 -2147483647
4039 4063 4074 4074 4091 4067 4070 4014 3928 3858 3711 3642 3757 3736 3703 3680 3782 3766 3687 3691 3700 3665 3621 3612 3581 3539 3457 3395 3371 3332 3236 3240 3210 3124 3140 3156 3150 3135 3122 3115 3060 3047 3027 3013 3010 2990 2943 2947 2923 2905 2833 2837 2757 2711 2631 2567 2457 2369 2283 2245 2200 2268 2329 2340 2393 2430 2493 2524 2498 2497 2545 2572 2607 2519 2464 2420 2493 2548 2591 2597 2575 2571 2568 2551 2547 2535 2526 2491 2497 2484 2480 2477 2456 2465 2462 2487 2484 2477 2494 2517 2538 2509 2527 2506 2489 2455 2430 2409 2407 2376 2374 2413 2425 2431 2365 2361 2379 2394 2434 2466 2475 2501 2509 2511 2540 2532 2555 2555 2549 2558 2523 2539 2539 2524 2526 2428 2384 2329 2275 2245 2178 2115 2076 2006 1938 1885 1832 1788 1716 1651 1598 1630 1602 1592 1574 1539 1578 1560 1572 1579 1597 1589 1577 1602 1590 1604 1578 1626 1592 -2147483647 -2147483647 -2147483647 -2147483647 -2147483647 -2147483647 -2147483647 -2147483647 -2147483647 -2147483647 -2147483647 -2147483647 -2147483647 -2147483647 -2147483647 -2147483647 -2147483647 -2147483647 -2147483647 -2147483647 -2147483647 -2147483647 -2147483647 -2147483647 -2147483647 -2147483647 -2147483647 -2147483647 -2147483647 -2147483647 -2147483647 -2147483647 -2147483647 -2147483647 -2147483647 -2147483647 -2147483647 -2147483647 -2147483647 -2147483647 -2147483647 -2147483647 -2147483647 -2147483647 -2147483647 -2147483647 -2147483647 -2147483647 -2147483647 -2147483647 -2147483647 -2147483647 -2147483647 -2147483647 -2147483647 -2147483647 -2147483647 -2147483647 -2147483647 -2147483647 -2147483647 -2147483647 -2147483647 -2147483647 -2147483647 -2147483647 -2147483647 -2147483647 -2147483647 -2147483647 -2147483647
3999 3994 4011 4018 4019 3990 4003 3978 3959 3949 3949 3906 3876 3861 3842 3820 3789 3753 3731 3689 3683 3664 3632 3590 3520 3450 3441 3399 3427 3410 3354 3353 3288 3266 3169 3144 3122 3094 3071 3049 3017 2983 2961 2932 2902 2900 2881 2835 2776 2778 2692 2640 2616 2538 2510 2417 2367 2281 2202 2188 2208 2342 2369 2378 2332 2335 2415 2497 2482 2418 2559 2575 2644 2534 2466 2435 2423 2472 2512 2557 2578 2564 2543 2542 2533 2531 2509 2472 2452 2471 2406 2379 2379 2377 2382 2375 2372 2388 2384 2387 2377 2378 2385 2376 2375 2395 2377 2333 2306 2274 2288 2262 2253 2208 2223 2253 2253 2302 2318 2386 2377 2446 2452 -2147483647 -2147483647 2475 2474 2477 2477 2488 2476 2481 2483 2461 2450 2393 2341 2265 2226 2188 2127 2072 2013 1960 1909 1842 1823 1746 1679 1643 1610 1616 1554 1584 1560 1537 1545 1541 1545 1561 1549 1549 1562 1552 1552 1561 1561 1607 -2147483647 -2147483647 -2147483647 -2147483647 -2147483647 -2147483647 -2147483647 -2147483647 -2147483647 -2147483647 -2147483647 -2147483647 -2147483647 -2147483647 -2147483647 -2147483647 -2147483647 -2147483647 -2147483647 -2147483647 -2147483647 -2147483647 -2147483647 -2147483647 -2147483647 -2147483647 -2147483647 -2147483647 -2147483647 -2147483647 -2147483647 -2147483647 -2147483647 -2147483647 -2147483647 -2147483647 -2147483647 -2147483647 -2147483647 -2147483647 -2147483647 -2147483647 -2147483647 -2147483647 -2147483647 -2147483647 -2147483647 -2147483647 -2147483647 -2147483647 -2147483647 -2147483647 -2147483647 -2147483647 -2147483647 -2147483647 -2147483647 -2147483647 -2147483647 -2147483647 -2147483647 -2147483647 -2147483647 -2147483647 -2147483647 -2147483647 -2147483647 -2147483647 -2147483647 -2147483647 -2147483647 -2147483647
3754 3912 3937 3944 3942 3938 3899 3909 3904 3878 3854 3850 3810 3802 3776 3760 3727 3700 3650 3644 3639 3601 3584 3542 3543 3525 3448 3443 3447 3430 3428 3342 3296 3192 3175 3142 3098 3049 3015 2986 2948 2918 2883 2853 2840 2814 2769 2705 2650 2613 2584 2560 2497 2440 2375 2343 2305 2277 2202 2218 2310 2374 2356 2406 2441 2502 2469 2471 2397 2438 2529 2511 2602 2640 2512 2478 2424 2419 2437 2468 2481 2510 2496 2496 2476 2444 2452 2433 2415 2396 2387 2366 2378 2376 2356 2302 2319 2304 2306 2294 2290 2294 2308 2294 2283 2283 2253 2263 2241 2235 2215 2171 2189 2182 2177 2150 2231 2241 2270 2321 2343 2373 2385 2396 2396 2406 2408 2421 2400 2411 2410 2408 2407 2391 2383 2331 2285 2213 2171 2126 2075 2024 1973 1915 1856 1825 1767 1739 1658 1655 1600 1592 1547 1540 1566 1522 1512 1505 1527 1527 1531 1523 1528 1535 1528 1540 -2147483647 -2147483647 -2147483647 -2147483647 -2147483647 -2147483647 -2147483647 -2147483647 -2147483647 -2147483647 -2147483647 -2147483647 -2147483647 -2147483647 -2147483647 -2147483647 -2147483647 -2147483647 -2147483647 -2147483647 -2147483647 -2147483647 -2147483647 -2147483647 -2147483647 -2147483647 -2147483647 -2147483647 -2147483647 -2147483647 -2147483647 -2147483647 -2147483647 -2147483647 -2147483647 -2147483647 -2147483647 -2147483647 -2147483647 -2147483647 -2147483647 -2147483647 -2147483647 -2147483647 -2147483647 -2147483647 -2147483647 -2147483647 -2147483647 -2147483647 -2147483647 -2147483647 -2147483647 -2147483647 -2147483647 -2147483647 -2147483647 -2147483647 -2147483647 -2147483647 -2147483647 -2147483647 -2147483647 -2147483647 -2147483647 -2147483647 -2147483647 -2147483647 -2147483647 -2147483647 -2147483647 -2147483647 -2147483647 -2147483647
3889 3889 3889 3879 3868 3858 3852 3829 3812 3811 3779 3771 3760 3727 3706 3688 3657 3628 3624 3612 3574 3530 3563 3499 3504 3449 3396 3382 3384 3370 3350 3308 3219 3181 3122 3094 3063 3015 2986 2950 2894 2861 2829 2791 2748 2735 2682 2631 2540 2524 2488 2452 2463 2426 2506 2464 2408 2336 2267 2297 2276 2275 2317 2346 2377 2379 2430 2464 2489 2498 2521 2551 2561 2564 2564 2556 2549 2433 2393 2393 2423 2437 2433 2420 2409 2401 2391 2378 2347 2363 2345 2316 2336 2311 2300 2287 2291 2309 2309 2263 2268 2246 2225 2229 2198 2208 2200 2184 2175 2154 2153 2105 2117 2112 2122 2151 2164 2166 2198 2245 2249 2272 2301 2312 2314 2336 2334 2336 2347 2347 2346 2334 2326 2297 2273 2252 2202 2149 2107 2065 2022 1989 1927 1866 1825 1785 1730 1698 1662 1649 1590 1538 1522 1546 1522 1504 1517 1495 1495 1502 1496 1513 1506 1536 1528 -2147483647 -2147483647 -2147483647 -2147483647 -2147483647 -2147483647 -2147483647 -2147483647 -2147483647 -2147483647 -2147483647 -2147483647 -2147483647 -2147483647 -2147483647 -2147483647 -2147483647 -2147483647 -2147483647 -2147483647 -2147483647 -2147483647 -2147483647 -2147483647 -2147483647 -2147483647 -2147483647 -2147483647 -2147483647 -2147483647 -2147483647 -2147483647 -2147483647 -2147483647 -2147483647 -2147483647 -2147483647 -2147483647 -2147483647 -2147483647 -2147483647 -2147483647 -2147483647 -2147483647 -2147483647 -2147483647 -2147483647 -2147483647 -2147483647 -2147483647 -2147483647 -2147483647 -2147483647 -2147483647 -2147483647 -2147483647 -2147483647 -2147483647 -2147483647 -2147483647 -2147483647 -2147483647 -2147483647 -2147483647 -2147483647 -2147483647 -2147483647 -2147483647 -2147483647 -2147483647 -2147483647 -2147483647 -2147483647 -2147483647 -2147483647
3812 3808 3800 3799 3791 3799 3771 3765 3761 3729 3733 3705 3700 3666 3644 3625 3615 3590 3559 3547 3520 3485 3467 3452 3460 3420 3384 3351 3314 3362 3291 3245 3192 3132 3088 3032 3008 2962 2945 2897 2842 2796 2777 2721 2668 2643 2595 2574 2489 2442 2379 2341 2448 2352 2416 2395 2328 2276 2220 2251 2224 2234 2241 2275 2307 2343 2349 2388 2398 2419 2433 2472 2479 2507 2507 2507 2493 2483 2461 2444 2406 2400 2379 2362 2336 2334 2319 2320 2301 2300 2288 2272 2269 2245 2250 2245 2228 2241 2215 2226 2206 2206 2199 2187 2171 2154 2131 2133 2119 2078 2064 2070 2050 2037 2078 2078 2105 2118 2151 2188 2216 2218 2238 2240 2267 2268 2269 2264 2281 2273 2273 2276 2257 2222 2215 2187 2149 2100 2056 2018 1981 1929 1887 1857 1796 1752 1708 1661 1637 1621 1548 1547 1529 1511 1495 1488 1482 1469 1487 1475 1476 1475 -2147483647 -2147483647 -2147483647 -2147483647 -2147483647 -2147483647 -2147483647 -2147483647 -2147483647 -2147483647 -2147483647 -2147483647 -2147483647 -2147483647 -2147483647 -2147483647 -2147483647 -2147483647 -2147483647 -2147483647 -2147483647 -2147483647 -2147483647 -2147483647 -2147483647 -2147483647 -2147483647 -2147483647 -2147483647 -2147483647 -2147483647 -2147483647 -2147483647 -2147483647 -2147483647 -2147483647 -2147483647 -2147483647 -2147483647 -2147483647 -2147483647 -2147483647 -2147483647 -2147483647 -2147483647 -2147483647 -2147483647 -2147483647 -2147483647 -2147483647 -2147483647 -2147483647 -2147483647 -2147483647 -2147483647 -2147483647 -2147483647 -2147483647 -2147483647 -2147483647 -2147483647 -2147483647 -2147483647 -2147483647 -2147483647 -2147483647 -2147483647 -2147483647 -2147483647 -2147483647 -2147483647 -2147483647 -2147483647 -2147483647 -2147483647 -2147483647 -2147483647 -2147483647
3708 3727 3721 3723 3712 3701 3692 3692 3670 3660 3646 3622 3626 3609 3592 3573 3547 3520 3501 3481 3460 3448 3427 3384 3377 3383 3304 3320 3289 3266 3240 3169 3144 3079 3048 2982 2945 2917 2862 2808 2785 2727 2695 2656 2619 2574 2528 2480 2415 2360 2293 2239 2280 2256 2224 2249 2224 2217 2210 2173 2189 2221 2187 2233 2266 2284 2298 2319 2335 2369 2377 2409 2420 2412 2433 2420 2420 2409 2401 2386 2346 2326 2326 2300 2300 2287 2271 2257 2250 2246 2239 2228 2215 2208 2195 2195 2187 2183 2195 2172 2154 2145 2143 2134 2109 2111 2109 2111 2070 2071 2061 2042 2033 2004 2018 2017 2039 2073 2078 2109 2122 2143 2157 2174 2185 2174 2207 2207 2206 2201 2211 2191 2192 2157 2140 2106 2089 2042 2018 1970 1940 1892 1855 1804 1755 1722 1680 1653 1596 1562 1540 1539 1521 1488 1459 1456 1456 1454 1449 1448 1459 1471 -2147483647 -2147483647 -2147483647 -2147483647 -2147483647 -2147483647 -2147483647 -2147483647 -2147483647 -2147483647 -2147483647 -2147483647 -2147483647 -2147483647 -2147483647 -2147483647 -2147483647 -2147483647 -2147483647 -2147483647 -2147483647 -2147483647 -2147483647 -2147483647 -2147483647 -2147483647 -2147483647 -2147483647 -2147483647 -2147483647 -2147483647 -2147483647 -2147483647 -2147483647 -2147483647 -2147483647 -2147483647 -2147483647 -2147483647 -2147483647 -2147483647 -2147483647 -2147483647 -2147483647 -2147483647 -2147483647 -2147483647 -2147483647 -2147483647 -2147483647 -2147483647 -2147483647 -2147483647 -2147483647 -2147483647 -2147483647 -2147483647 -2147483647 -2147483647 -2147483647 -2147483647 -2147483647 -2147483647 -2147483647 -2147483647 -2147483647 -2147483647 -2147483647 -2147483647 -2147483647 -2147483647 -2147483647 -2147483647 -2147483647 -2147483647 -2147483647 -2147483647 -2147483647
3629 3629 3662 3632 3623 3623 3616 3616 3596 3584 3597 3573 3553 3543 3513 3492 3478 3458 3443 3437 3428 3379 3357 3356 3333 3309 3293 3266 3240 3196 3169 3138 3078 3040 2988 2953 2893 2838 2801 2781 2732 2687 2641 2586 2554 2500 2443 2418 2384 2367 2277 2324 2226 2182 2214 2206 2188 2173 2154 2164 2122 2128 2143 2175 2184 2215 2231 2250 2275 2297 2306 2334 2346 2358 2369 2369 2341 2346 2312 2312 2300 2291 2283 2257 2257 2246 2206 2206 2187 2193 2183 2175 2185 2154 2154 2142 2123 2121 2110 2109 2108 2100 2100 2082 2078 2070 2059 2050 2020 2025 2028 1998 2027 2034 2037 2016 2002 2028 2050 2058 2079 2080 2102 2113 2136 2132 2135 2144 2137 2144 2128 2134 2123 2094 2073 2055 2021 1989 1949 1929 1898 1845 1806 1754 1734 1706 1673 1627 1608 1540 1548 1532 1509 1488 1456 1455 1454 1453 1449 1449 -2147483647 -2147483647 -2147483647 -2147483647 -2147483647 -2147483647 -2147483647 -2147483647 -2147483647 -2147483647 -2147483647 -2147483647 -2147483647 -2147483647 -2147483647 -2147483647 -2147483647 -2147483647 -2147483647 -2147483647 -2147483647 -2147483647 -2147483647 -2147483647 -2147483647 -2147483647 -2147483647 -2147483647 -2147483647 -2147483647 -2147483647 -2147483647 -2147483647 -2147483647 -2147483647 -2147483647 -2147483647 -2147483647 -2147483647 -2147483647 -2147483647 -2147483647 -2147483647 -2147483647 -2147483647 -2147483647 -2147483647 -2147483647 -2147483647 -2147483647 -2147483647 -2147483647 -2147483647 -2147483647 -2147483647 -2147483647 -2147483647 -2147483647 -2147483647 -2147483647 -2147483647 -2147483647 -2147483647 -2147483647 -2147483647 -2147483647 -2147483647 -2147483647 -2147483647 -2147483647 -2147483647 -2147483647 -2147483647 -2147483647 -2147483647 -2147483647 -2147483647 -2147483647 -2147483647 -2147483647
3541 3552 3555 3551 3561 3549 3536 3548 3530 3514 3504 3497 3486 3470 3454 3443 3415 3399 3369 3365 3353 3335 3307 3282 3262 3252 3219 3183 3158 3138 3087 3059 3013 2982 2934 2898 2850 2809 2754 2697 2684 2621 2586 2535 2494 2446 2418 2364 2342 2308 2275 2236 2155 2173 2119 2134 2121 2128 2096 2098 2140 2101 2113 2143 2143 2163 2181 2189 2222 2238 2261 2281 2281 2281 2281 2292 2291 2273 2273 2246 2249 2237 2229 2210 2224 2207 2179 2174 2134 2132 2144 2132 2142 2112 2115 2101 2085 2062 2060 2062 2050 2050 2041 2029 2023 2022 2008 2008 1980 1990 1988 1984 1992 1977 1988 1979 1990 1977 1997 2020 2041 2030 2027 2068 2072 2083 2064 2091 2078 2062 2074 2070 2062 2041 2016 2011 1973 1949 1920 1877 1845 1797 1771 1736 1688 1656 1624 1584 1576 1539 1521 1512 1515 1472 1446 1442 1440 -2147483647 -2147483647 -2147483647 -2147483647 -2147483647 -2147483647 -2147483647 -2147483647 -2147483647 -2147483647 -2147483647 -2147483647 -2147483647 -2147483647 -2147483647 -2147483647 -2147483647 -2147483647 -2147483647 -2147483647 -2147483647 -2147483647 -2147483647 -2147483647 -2147483647 -2147483647 -2147483647 -2147483647 -2147483647 -2147483647 -2147483647 -2147483647 -2147483647 -2147483647 -2147483647 -2147483647 -2147483647 -2147483647 -2147483647 -2147483647 -2147483647 -2147483647 -2147483647 -2147483647 -2147483647 -2147483647 -2147483647 -2147483647 -2147483647 -2147483647 -2147483647 -2147483647 -2147483647 -2147483647 -2147483647 -2147483647 -2147483647 -2147483647 -2147483647 -2147483647 -2147483647 -2147483647 -2147483647 -2147483647 -2147483647 -2147483647 -2147483647 -2147483647 -2147483647 -2147483647 -2147483647 -2147483647 -2147483647 -2147483647 -2147483647 -2147483647 -2147483647 -2147483647 -2147483647 -2147483647 -2147483647 -2147483647 -2147483647
3456 3463 3475 3496 3480 3467 3467 3467 3455 3450 3442 3441 3423 3407 3399 3383 3388 3344 3338 3312 3289 3261 3242 3223 3197 3165 3151 3127 3101 3063 3028 3001 2982 2936 2881 2832 2785 2742 2707 2673 2610 2579 2528 2482 2437 2404 2352 2325 2272 2241 2186 2188 2132 2139 2078 2090 2089 2045 2066 2068 2058 2081 2101 2101 2103 2113 2130 2154 2180 2206 2210 2210 2231 2242 2226 2238 2217 2215 2207 2196 2207 2173 2173 2173 2165 2145 2123 2115 2098 2107 2084 2090 2085 2073 2072 2060 2049 2027 2032 2017 2021 1995 1986 1985 1988 1977 1954 1967 1954 1937 1958 1954 1940 1941 1956 1941 1958 1959 1978 1967 1977 1989 2009 2011 2011 2022 2022 2031 2034 2021 2020 2009 1999 1985 1985 1941 1920 1893 1866 1823 1789 1766 1742 1701 1666 1638 1620 1562 1564 1515 1504 1493 1499 -2147483647 1460 -2147483647 -2147483647 -2147483647 -2147483647 -2147483647 -2147483647 -2147483647 -2147483647 -2147483647 -2147483647 -2147483647 -2147483647 -2147483647 -2147483647 -2147483647 -2147483647 -2147483647 -2147483647 -2147483647 -2147483647 -2147483647 -2147483647 -2147483647 -2147483647 -2147483647 -2147483647 -2147483647 -2147483647 -2147483647 -2147483647 -2147483647 -2147483647 -2147483647 -2147483647 -2147483647 -2147483647 -2147483647 -2147483647 -2147483647 -2147483647 -2147483647 -2147483647 -2147483647 -2147483647 -2147483647 -2147483647 -2147483647 -2147483647 -2147483647 -2147483647 -2147483647 -2147483647 -2147483647 -2147483647 -2147483647 -2147483647 -2147483647 -2147483647 -2147483647 -2147483647 -2147483647 -2147483647 -2147483647 -2147483647 -2147483647 -2147483647 -2147483647 -2147483647 -2147483647 -2147483647 -2147483647 -2147483647 -2147483647 -2147483647 -2147483647 -2147483647 -2147483647 -2147483647 -2147483647 -2147483647 -2147483647 -2147483647 -2147483647 -2147483647 -2147483647
3358 3384 3386 3392 3392 3373 3393 3375 3405 3401 3361 3366 3373 3351 3336 3311 3293 3301 3254 3240 3233 3216 3195 3171 3160 3117 3075 3052 3031 2995 2962 2929 2891 2856 2848 2793 2738 2700 2664 2602 2563 2523 2465 2426 2406 2357 2321 2289 2219 2207 2212 2155 2127 2068 2107 2052 2033 2055 2028 2027 2036 2036 2031 2059 2080 2078 2101 2091 2107 2123 2150 2173 2178 2187 2168 2178 2178 2166 2148 2147 2133 2133 2124 2124 2104 2090 2090 2083 2060 2065 2063 2034 2031 2009 2022 2012 2009 1987 1985 1973 1967 1957 1957 1955 1950 1948 1923 1909 1921 1909 1899 1913 1896 1886 1901 1898 1910 1906 1910 1912 1927 1960 1961 1935 1946 1979 1982 1977 1958 1961 1970 1967 1953 1928 1909 1893 1873 1843 1809 1782 1753 1727 1707 1671 1638 1621 1588 1563 1515 1508 1493 1481 -2147483647 -2147483647 -2147483647 -2147483647 -2147483647 -2147483647 -2147483647 -2147483647 -2147483647 -2147483647 -2147483647 -2147483647 -2147483647 -2147483647 -2147483647 -2147483647 -2147483647 -2147483647 -2147483647 -2147483647 -2147483647 -2147483647 -2147483647 -2147483647 -2147483647 -2147483647 -2147483647 -2147483647 -2147483647 -2147483647 -2147483647 -2147483647 -2147483647 -2147483647 -2147483647 -2147483647 -2147483647 -2147483647 -2147483647 -2147483647 -2147483647 -2147483647 -2147483647 -2147483647 -2147483647 -2147483647 -2147483647 -2147483647 -2147483647 -2147483647 -2147483647 -2147483647 -2147483647 -2147483647 -2147483647 -2147483647 -2147483647 -2147483647 -2147483647 -2147483647 -2147483647 -2147483647 -2147483647 -2147483647 -2147483647 -2147483647 -2147483647 -2147483647 -2147483647 -2147483647 -2147483647 -2147483647 -2147483647 -2147483647 -2147483647 -2147483647 -2147483647 -2147483647 -2147483647 -2147483647 -2147483647 -2147483647 -2147483647 -2147483647 -2147483647 -2147483647 -2147483647 -2147483647
3255 3309 3304 3323 3277 3331 3312 3305 3336 3312 3284 3265 3273 3301 3249 3254 3214 3224 3198 3189 3173 3140 3128 3106 3094 3066 3053 3017 2961 2953 2898 2865 2844 2815 2772 2731 2716 2642 2611 2558 2515 2470 2449 2406 2364 2319 2291 2216 2186 2149 2166 2112 2109 2074 2036 2040 2017 1999 2007 1991 1980 1980 1994 2010 2030 2030 2057 2047 2081 2069 2100 2087 2111 2111 2125 2113 2125 2094 2105 2101 2083 2083 2060 2063 2052 2061 2050 2049 2028 2017 1998 1979 1991 1972 1960 1965 1953 1934 1933 1940 1931 1908 1898 1916 1894 1904 1894 1879 1883 1878 1876 1860 1859 1859 1859 1859 1867 1871 1867 1892 1885 1910 1915 1908 1934 1917 1915 1929 1918 1912 1912 1897 1896 1879 1864 1843 1822 1802 1772 1749 1730 1691 1670 1663 1613 1589 1582 1548 -2147483647 -2147483647 -2147483647 -2147483647 -2147483647 -2147483647 -2147483647 -2147483647 -2147483647 -2147483647 -2147483647 -2147483647 -2147483647 -2147483647 -2147483647 -2147483647 -2147483647 -2147483647 -2147483647 -2147483647 -2147483647 -2147483647 -2147483647 -2147483647 -2147483647 -2147483647 -2147483647 -2147483647 -2147483647 -2147483647 -2147483647 -2147483647 -2147483647 -2147483647 -2147483647 -2147483647 -2147483647 -2147483647 -2147483647 -2147483647 -2147483647 -2147483647 -2147483647 -2147483647 -2147483647 -2147483647 -2147483647 -2147483647 -2147483647 -2147483647 -2147483647 -2147483647 -2147483647 -2147483647 -2147483647 -2147483647 -2147483647 -2147483647 -2147483647 -2147483647 -2147483647 -2147483647 -2147483647 -2147483647 -2147483647 -2147483647 -2147483647 -2147483647 -2147483647 -2147483647 -2147483647 -2147483647 -2147483647 -2147483647 -2147483647 -2147483647 -2147483647 -2147483647 -2147483647 -2147483647 -2147483647 -2147483647 -2147483647 -2147483647 -2147483647 -2147483647 -2147483647 -2147483647 -2147483647 -2147483647 -2147483647 -2147483647
3181 3228 3214 3230 3249 3228 3263 3254 3236 3252 3211 3213 3220 3165 3201 3173 3152 3172 3141 3101 3108 3091 3091 3050 3015 2993 2974 2947 2922 2906 2855 2819 2798 2757 2732 2680 2666 2597 2568 2534 2485 2447 2405 2352 2321 2291 2219 2212 2176 2128 2089 2123 2064 2018 2040 2015 1992 1967 1981 1965 1959 1954 1965 1975 1990 1999 1998 2011 2010 2006 2035 2055 2055 2049 2055 2063 2050 2045 2038 2032 2045 2011 2016 1999 1999 2010 1981 1989 1965 1944 1949 1929 1932 1918 1923 1911 1910 1894 1893 1892 1883 1869 1869 1851 1868 1866 1829 1848 1834 1842 1827 1845 1809 1829 1831 1823 1820 1839 1839 1864 1837 1858 1869 1868 1870 1881 1860 1873 1868 1871 1875 1857 1843 1841 1813 1813 1783 1751 -2147483647 -2147483647 -2147483647 -2147483647 -2147483647 -2147483647 -2147483647 -2147483647 -2147483647 -2147483647 -2147483647 -2147483647 -2147483647 -2147483647 -2147483647 -2147483647 -2147483647 -2147483647 -2147483647 -2147483647 -2147483647 -2147483647 -2147483647 -2147483647 -2147483647 -2147483647 -2147483647 -2147483647 -2147483647 -2147483647 -2147483647 -2147483647 -2147483647 -2147483647 -2147483647 -2147483647 -2147483647 -2147483647 -2147483647 -2147483647 -2147483647 -2147483647 -2147483647 -2147483647 -2147483647 -2147483647 -2147483647 -2147483647 -2147483647 -2147483647 -2147483647 -2147483647 -2147483647 -2147483647 -2147483647 -2147483647 -2147483647 -2147483647 -2147483647 -2147483647 -2147483647 -2147483647 -2147483647 -2147483647 -2147483647 -2147483647 -2147483647 -2147483647 -2147483647 -2147483647 -2147483647 -2147483647 -2147483647 -2147483647 -2147483647 -2147483647 -2147483647 -2147483647 -2147483647 -2147483647 -2147483647 -2147483647 -2147483647 -2147483647 -2147483647 -2147483647 -2147483647 -2147483647 -2147483647 -2147483647 -2147483647 -2147483647 -2147483647 -2147483647 -2147483647 -2147483647 -2147483647 -2147483647 -2147483647 -2147483647 -2147483647 -2147483647
3119 3102 3143 3141 3153 3153 3189 3179 3163 3147 3155 3171 3123 3133 3122 3127 3087 3092 3087 3054 3038 3005 3005 2983 2979 2947 2926 2897 2865 2846 2809 2763 2736 2720 2675 2634 2600 2554 2522 2470 2447 2397 2364 2321 2280 2246 2217 2167 2141 2105 2084 2060 2029 1999 2015 1981 1963 1951 1947 1939 1938 1925 1936 1936 1954 1964 1959 1948 1970 1969 1998 1987 2000 2002 2004 2005 2006 2015 1990 1991 1982 1971 1962 1968 1952 1932 1937 1939 1921 1909 1899 1911 1888 1887 1871 1883 1868 1883 1862 1851 1847 1836 1835 1835 1825 1832 1830 1812 1799 1800 1766 1815 1783 1821 1784 1809 1804 1809 1801 1792 1821 1810 1822 1831 1821 1816 1819 1824 1831 1821 1819 1798 1813 1792 -2147483647 -2147483647 -2147483647 -2147483647 -2147483647 -2147483647 -2147483647 -2147483647 -2147483647 -2147483647 -2147483647 -2147483647 -2147483647 -2147483647 -2147483647 -2147483647 -2147483647 -2147483647 -2147483647 -2147483647 -2147483647 -2147483647 -2147483647 -2147483647 -2147483647 -2147483647 -2147483647 -2147483647 -2147483647 -2147483647 -2147483647 -2147483647 -2147483647 -2147483647 -2147483647 -2147483647 -2147483647 -2147483647 -2147483647 -2147483647 -2147483647 -2147483647 -2147483647 -2147483647 -2147483647 -2147483647 -2147483647 -2147483647 -2147483647 -2147483647 -2147483647 -2147483647 -2147483647 -2147483647 -2147483647 -2147483647 -2147483647 -2147483647 -2147483647 -2147483647 -2147483647 -2147483647 -2147483647 -2147483647 -2147483647 -2147483647 -2147483647 -2147483647 -2147483647 -2147483647 -2147483647 -2147483647 -2147483647 -2147483647 -2147483647 -2147483647 -2147483647 -2147483647 -2147483647 -2147483647 -2147483647 -2147483647 -2147483647 -2147483647 -2147483647 -2147483647 -2147483647 -2147483647 -2147483647 -2147483647 -2147483647 -2147483647 -2147483647 -2147483647 -2147483647 -2147483647 -2147483647 -2147483647 -2147483647 -2147483647 -2147483647 -2147483647 -2147483647 -2147483647 -2147483647 -2147483647
3006 3012 3048 3088 3024 3068 3069 3123 3088 3118 3137 3088 3064 3075 3027 3066 3054 3028 3014 2998 2973 2967 2940 2924 2904 2875 2860 2842 2809 2763 2763 2716 2681 2666 2629 2597 2543 2511 2460 2436 2383 2360 2310 2291 2238 2171 2184 2127 2124 2097 2058 2044 1983 2005 1981 1947 1928 1920 1916 1908 1911 1903 1906 1908 1914 1904 1912 1922 1939 1936 1936 1937 1944 1957 1967 1978 1964 1942 1942 1942 1950 1931 1920 1921 1908 1900 1897 1893 1878 1869 1874 1874 1859 1852 1847 1844 1844 1820 1824 1810 1790 1820 1799 1787 1783 1796 1772 1775 1767 1767 1759 1758 1769 1750 1762 1752 1752 1776 1776 1758 1781 1776 1776 1782 1783 1782 1800 1775 1785 1775 1785 -2147483647 -2147483647 -2147483647 -2147483647 -2147483647 -2147483647 -2147483647 -2147483647 -2147483647 -2147483647 -2147483647 -2147483647 -2147483647 -2147483647 -2147483647 -2147483647 -2147483647 -2147483647 -2147483647 -2147483647 -2147483647 -2147483647 -2147483647 -2147483647 -2147483647 -2147483647 -2147483647 -2147483647 -2147483647 -2147483647 -2147483647 -2147483647 -2147483647 -2147483647 -2147483647 -2147483647 -2147483647 -2147483647 -2147483647 -2147483647 -2147483647 -2147483647 -2147483647 -2147483647 -2147483647 -2147483647 -2147483647 -2147483647 -2147483647 -2147483647 -2147483647 -2147483647 -2147483647 -2147483647 -2147483647 -2147483647 -2147483647 -2147483647 -2147483647 -2147483647 -2147483647 -2147483647 -2147483647 -2147483647 -2147483647 -2147483647 -2147483647 -2147483647 -2147483647 -2147483647 -2147483647 -2147483647 -2147483647 -2147483647 -2147483647 -2147483647 -2147483647 -2147483647 -2147483647 -2147483647 -2147483647 -2147483647 -2147483647 -2147483647 -2147483647 -2147483647 -2147483647 -2147483647 -2147483647 -2147483647 -2147483647 -2147483647 -2147483647 -2147483647 -2147483647 -2147483647 -2147483647 -2147483647 -2147483647 -2147483647 -2147483647 -2147483647 -2147483647 -2147483647 -2147483647 -2147483647 -2147483647 -2147483647 -2147483647
2929 2947 2933 2983 3008 2991 2985 2995 3020 3012 3034 3044 3021 3031 3015 2994 2983 2973 2947 2943 2915 2903 2883 2871 2859 2820 2806 2798 2750 2727 2707 2641 2635 2620 2557 2522 2499 2467 2416 2383 2366 2302 2283 2225 2209 2184 2168 2075 2082 2055 2038 2016 1988 1991 1952 1917 1910 1882 1913 1903 1890 1876 1864 1884 1889 1872 1876 1893 1881 1906 1917 1905 1896 1915 1908 1912 1923 1888 1912 1923 1916 1885 1880 1873 1861 1862 1845 1866 1855 1855 1811 1835 1823 1813 1813 1804 1784 1784 1784 1774 1774 1751 1772 1752 1739 1745 1733 1757 1765 1718 1718 1732 1727 1737 1724 1704 1744 1726 1736 1736 1744 1742 1755 1742 1752 1764 -2147483647 -2147483647 -2147483647 -2147483647 -2147483647 -2147483647 -2147483647 -2147483647 -2147483647 -2147483647 -2147483647 -2147483647 -2147483647 -2147483647 -2147483647 -2147483647 -2147483647 -2147483647 -2147483647 -2147483647 -2147483647 -2147483647 -2147483647 -2147483647 -2147483647 -2147483647 -2147483647 -2147483647 -2147483647 -2147483647 -2147483647 -2147483647 -2147483647 -2147483647 -2147483647 -2147483647 -2147483647 -2147483647 -2147483647 -2147483647 -2147483647 -2147483647 -2147483647 -2147483647 -2147483647 -2147483647 -2147483647 -2147483647 -2147483647 -2147483647 -2147483647 -2147483647 -2147483647 -2147483647 -2147483647 -2147483647 -2147483647 -2147483647 -2147483647 -2147483647 -2147483647 -2147483647 -2147483647 -2147483647 -2147483647 -2147483647 -2147483647 -2147483647 -2147483647 -2147483647 -2147483647 -2147483647 -2147483647 -2147483647 -2147483647 -2147483647 -2147483647 -2147483647 -2147483647 -2147483647 -2147483647 -2147483647 -2147483647 -2147483647 -2147483647 -2147483647 -2147483647 -2147483647 -2147483647 -2147483647 -2147483647 -2147483647 -2147483647 -2147483647 -2147483647 -2147483647 -2147483647 -2147483647 -2147483647 -2147483647 -2147483647 -2147483647 -2147483647 -2147483647 -2147483647 -2147483647 -2147483647 -2147483647 -2147483647 -2147483647 -2147483647 -2147483647 -2147483647 -2147483647
2815 2877 2850 2892 2911 2948 2964 2971 2925 2953 2978 2958 2934 2948 2923 2923 2916 2901 2900 2881 2858 2841 2832 2806 2792 2772 2755 2707 2699 2667 2629 2617 2591 2543 2513 2494 2451 2436 2385 2330 2319 2273 2222 2198 2182 2164 2088 2086 2060 2018 2016 1988 1947 1929 1910 1893 1861 1854 1869 1859 1869 1849 1862 1848 1849 1856 1833 1848 1864 1854 1875 1865 1850 1888 1877 1873 1859 1880 1856 1853 1845 1853 1846 1845 1838 1821 1825 1820 1816 1803 1781 1781 1781 1781 1773 1757 1757 1757 1748 1732 1733 1739 1736 1730 1710 1695 1724 1695 1713 1709 1709 1673 1718 1694 1712 1699 1682 1707 1702 1707 1713 1721 1722 -2147483647 -2147483647 -2147483647 -2147483647 -2147483647 -2147483647 -2147483647 -2147483647 -2147483647 -2147483647 -2147483647 -2147483647 -2147483647 -2147483647 -2147483647 -2147483647 -2147483647 -2147483647 -2147483647 -2147483647 -2147483647 -2147483647 -2147483647 -2147483647 -2147483647 -2147483647 -2147483647 -2147483647 -2147483647 -2147483647 -2147483647 -2147483647 -2147483647 -2147483647 -2147483647 -2147483647 -2147483647 -2147483647 -2147483647 -2147483647 -2147483647 -2147483647 -2147483647 -2147483647 -2147483647 -2147483647 -2147483647 -2147483647 -2147483647 -2147483647 -2147483647 -2147483647 -2147483647 -2147483647 -2147483647 -2147483647 -2147483647 -2147483647 -2147483647 -2147483647 -2147483647 -2147483647 -2147483647 -2147483647 -2147483647 -2147483647 -2147483647 -2147483647 -2147483647 -2147483647 -2147483647 -2147483647 -2147483647 -2147483647 -2147483647 -2147483647 -2147483647 -2147483647 -2147483647 -2147483647 -2147483647 -2147483647 -2147483647 -2147483647 -2147483647 -2147483647 -2147483647 -2147483647 -2147483647 -2147483647 -2147483647 -2147483647 -2147483647 -2147483647 -2147483647 -2147483647 -2147483647 -2147483647 -2147483647 -2147483647 -2147483647 -2147483647 -2147483647 -2147483647 -2147483647 -2147483647 -2147483647 -2147483647 -2147483647 -2147483647 -2147483647 -2147483647 -2147483647 -2147483647 -2147483647 -2147483647 -2147483647
2772 2773 2816 2839 2828 2859 2873 2854 2887 2919 2909 2889 2884 2874 2876 2873 2857 2857 2834 2822 2802 2796 2772 2749 2742 2722 2684 2666 2644 2617 2591 2568 2530 2494 2470 2448 2412 2384 2329 2307 2273 2241 2211 2151 2146 2133 2068 2049 2018 1998 1988 1988 1947 1922 1890 1869 1869 1847 1837 1839 1845 1823 1821 1827 1839 1825 1830 1826 1826 1832 1846 1832 1831 1833 1829 1840 1840 1818 1840 1820 1809 1817 1823 1819 1797 1803 1790 1785 1775 1775 1768 1746 1746 1743 1734 1725 1712 1712 1707 1719 1710 1697 1704 1698 1683 1683 1664 1680 1669 1667 1684 1663 1682 1672 1667 1656 1638 1667 1710 1678 1677 -2147483647 -2147483647 -2147483647 -2147483647 -2147483647 -2147483647 -2147483647 -2147483647 -2147483647 -2147483647 -2147483647 -2147483647 -2147483647 -2147483647 -2147483647 -2147483647 -2147483647 -2147483647 -2147483647 -2147483647 -2147483647 -2147483647 -2147483647 -2147483647 -2147483647 -2147483647 -2147483647 -2147483647 -2147483647 -2147483647 -2147483647 -2147483647 -2147483647 -2147483647 -2147483647 -2147483647 -2147483647 -2147483647 -2147483647 -2147483647 -2147483647 -2147483647 -2147483647 -2147483647 -2147483647 -2147483647 -2147483647 -2147483647 -2147483647 -2147483647 -2147483647 -2147483647 -2147483647 -2147483647 -2147483647 -2147483647 -2147483647 -2147483647 -2147483647 -2147483647 -2147483647 -2147483647 -2147483647 -2147483647 -2147483647 -2147483647 -2147483647 -2147483647 -2147483647 -2147483647 -2147483647 -2147483647 -2147483647 -2147483647 -2147483647 -2147483647 -2147483647 -2147483647 -2147483647 -2147483647 -2147483647 -2147483647 -2147483647 -2147483647 -2147483647 -2147483647 -2147483647 -2147483647 -2147483647 -2147483647 -2147483647 -2147483647 -2147483647 -2147483647 -2147483647 -2147483647 -2147483647 -2147483647 -2147483647 -2147483647 -2147483647 -2147483647 -2147483647 -2147483647 -2147483647 -2147483647 -2147483647 -2147483647 -2147483647 -2147483647 -2147483647 -2147483647 -2147483647 -2147483647 -2147483647 -2147483647 -2147483647 -2147483647 -2147483647
2684 2726 2739 2750 2806 2779 2785 2835 2796 2824 2822 2839 2834 2834 2805 2805 2802 2791 2779 2751 2751 2739 2718 2683 2686 2666 2642 2611 2588 2568 2530 2503 2515 2466 2416 2387 2362 2331 2308 2262 2240 2208 2193 2138 2140 2060 2069 1999 1999 1968 1958 1920 1902 1894 1894 1861 1841 1841 1814 1814 1808 1813 1801 1797 1797 1805 1805 1787 1787 1808 1815 1789 1803 1797 1789 1808 1779 1790 1790 1800 1780 1782 1777 1769 1770 1759 1760 1759 1736 1716 1716 1728 1700 1722 1707 1700 1705 1707 1697 1686 1680 1672 1667 1680 1661 1672 1661 1661 1636 1635 1634 1685 1641 1653 1694 1662 1663 -2147483647 -2147483647 -2147483647 -2147483647 -2147483647 -2147483647 -2147483647 -2147483647 -2147483647 -2147483647 -2147483647 -2147483647 -2147483647 -2147483647 -2147483647 -2147483647 -2147483647 -2147483647 -2147483647 -2147483647 -2147483647 -2147483647 -2147483647 -2147483647 -2147483647 -2147483647 -2147483647 -2147483647 -2147483647 -2147483647 -2147483647 -2147483647 -2147483647 -2147483647 -2147483647 -2147483647 -2147483647 -2147483647 -2147483647 -2147483647 -2147483647 -2147483647 -2147483647 -2147483647 -2147483647 -2147483647 -2147483647 -2147483647 -2147483647 -2147483647 -2147483647 -2147483647 -2147483647 -2147483647 -2147483647 -2147483647 -2147483647 -2147483647 -2147483647 -2147483647 -2147483647 -2147483647 -2147483647 -2147483647 -2147483647 -2147483647 -2147483647 -2147483647 -2147483647 -2147483647 -2147483647 -2147483647 -2147483647 -2147483647 -2147483647 -2147483647 -2147483647 -2147483647 -2147483647 -2147483647 -2147483647 -2147483647 -2147483647 -2147483647 -2147483647 -2147483647 -2147483647 -2147483647 -2147483647 -2147483647 -2147483647 -2147483647 -2147483647 -2147483647 -2147483647 -2147483647 -2147483647 -2147483647 -2147483647 -2147483647 -2147483647 -2147483647 -2147483647 -2147483647 -2147483647 -2147483647 -2147483647 -2147483647 -2147483647 -2147483647 -2147483647 -2147483647 -2147483647 -2147483647 -2147483647 -2147483647 -2147483647 -2147483647 -2147483647 -2147483647 -2147483647 -2147483647 -2147483647
2603 2643 2678 2682 2714 2734 2747 2746 2746 2766 2777 2758 2760 2756 2759 2730 2745 2741 2718 2707 2689 2684 2660 2640 2631 2608 2590 2582 2553 2485 2490 2488 2452 2414 2400 2368 2337 2301 2269 2251 2198 2173 2151 2099 2087 2035 2033 1999 1977 1944 1929 1896 1882 1867 1859 1837 1825 1831 1811 1791 1786 1788 1782 1786 1778 1787 1775 1775 1779 1777 1758 1766 1777 1771 1758 1763 1763 1746 1742 1742 1748 1753 1744 1741 1741 1741 1721 1721 1709 1709 1715 1694 1676 1684 1682 1682 1679 1679 1663 1660 1654 1654 1643 1655 1635 1645 1623 1645 1682 1633 1584 1644 -2147483647 -2147483647 -2147483647 -2147483647 -2147483647 -2147483647 -2147483647 -2147483647 -2147483647 -2147483647 -2147483647 -2147483647 -2147483647 -2147483647 -2147483647 -2147483647 -2147483647 -2147483647 -2147483647 -2147483647 -2147483647 -2147483647 -2147483647 -2147483647 -2147483647 -2147483647 -2147483647 -2147483647 -2147483647 -2147483647 -2147483647 -2147483647 -2147483647 -2147483647 -2147483647 -2147483647 -2147483647 -2147483647 -2147483647 -2147483647 -2147483647 -2147483647 -2147483647 -2147483647 -2147483647 -2147483647 -2147483647 -2147483647 -2147483647 -2147483647 -2147483647 -2147483647 -2147483647 -2147483647 -2147483647 -2147483647 -2147483647 -2147483647 -2147483647 -2147483647 -2147483647 -2147483647 -2147483647 -2147483647 -2147483647 -2147483647 -2147483647 -2147483647 -2147483647 -2147483647 -2147483647 -2147483647 -2147483647 -2147483647 -2147483647 -2147483647 -2147483647 -2147483647 -2147483647 -2147483647 -2147483647 -2147483647 -2147483647 -2147483647 -2147483647 -2147483647 -2147483647 -2147483647 -2147483647 -2147483647 -2147483647 -2147483647 -2147483647 -2147483647 -2147483647 -2147483647 -2147483647 -2147483647 -2147483647 -2147483647 -2147483647 -2147483647 -2147483647 -2147483647 -2147483647 -2147483647 -2147483647 -2147483647 -2147483647 -2147483647 -2147483647 -2147483647 -2147483647 -2147483647 -2147483647 -2147483647 -2147483647 -2147483647 -2147483647 -2147483647 -2147483647 -2147483647 -2147483647 -2147483647 -2147483647 -2147483647 -2147483647 -2147483647
2576 2609 2608 2640 2643 2681 2685 2694 2694 2702 2694 2706 2717 2694 2702 2691 2685 2674 2658 2642 2631 2628 2632 2605 2588 2598 2525 2550 2489 2448 2442 2435 2398 2370 2356 2294 2290 2228 2272 2207 2145 2144 2108 2089 2055 2018 1989 1986 1956 1929 1906 1894 1882 1855 1834 1819 1815 1797 1785 1786 1765 1752 1759 1759 1742 1754 1750 1742 1742 1754 1742 1731 1737 1718 1731 1739 1729 1739 1727 1719 1707 1713 1719 1707 1691 1698 1691 1695 1693 1685 1677 1661 1660 1657 1659 1661 1653 1648 1657 1636 1635 1633 1615 1643 1643 1613 -2147483647 -2147483647 -2147483647 -2147483647 -2147483647 -2147483647 -2147483647 -2147483647 -2147483647 -2147483647 -2147483647 -2147483647 -2147483647 -2147483647 -2147483647 -2147483647 -2147483647 -2147483647 -2147483647 -2147483647 -2147483647 -2147483647 -2147483647 -2147483647 -2147483647 -2147483647 -2147483647 -2147483647 -2147483647 -2147483647 -2147483647 -2147483647 -2147483647 -2147483647 -2147483647 -2147483647 -2147483647 -2147483647 -2147483647 -2147483647 -2147483647 -2147483647 -2147483647 -2147483647 -2147483647 -2147483647 -2147483647 -2147483647 -2147483647 -2147483647 -2147483647 -2147483647 -2147483647 -2147483647 -2147483647 -2147483647 -2147483647 -2147483647 -2147483647 -2147483647 -2147483647 -2147483647 -2147483647 -2147483647 -2147483647 -2147483647 -2147483647 -2147483647 -2147483647 -2147483647 -2147483647 -2147483647 -2147483647 -2147483647 -2147483647 -2147483647 -2147483647 -2147483647 -2147483647 -2147483647 -2147483647 -2147483647 -2147483647 -2147483647 -2147483647 -2147483647 -2147483647 -2147483647 -2147483647 -2147483647 -2147483647 -2147483647 -2147483647 -2147483647 -2147483647 -2147483647 -2147483647 -2147483647 -2147483647 -2147483647 -2147483647 -2147483647 -2147483647 -2147483647 -2147483647 -2147483647 -2147483647 -2147483647 -2147483647 -2147483647 -2147483647 -2147483647 -2147483647 -2147483647 -2147483647 -2147483647 -2147483647 -2147483647 -2147483647 -2147483647 -2147483647 -2147483647 -2147483647 -2147483647 -2147483647 -2147483647 -2147483647 -2147483647 -2147483647 -2147483647 -2147483647 -2147483647 -2147483647 -2147483647
2533 2544 2564 2590 2597 2613 2615 2615 2649 2620 2630 2675 2653 2619 2598 2651 2597 2609 2601 2631 2580 2578 2565 2543 2532 2533 2468 2473 2458 2438 2407 2375 2363 2309 2303 2256 2229 2231 2198 2161 2104 2093 2096 2044 2014 2000 1969 1969 1919 1917 1886 1861 1854 1841 1819 1791 1786 1770 1753 1780 1751 1736 1722 1740 1715 1730 1704 1716 1738 1704 1710 1721 1696 1704 1704 1710 1704 1685 1685 1706 1705 1706 1691 1691 1668 1682 1656 1675 1648 1648 1647 1650 1639 1645 1624 1636 1631 1635 1631 -2147483647 -2147483647 -2147483647 -2147483647 -2147483647 -2147483647 -2147483647 -2147483647 -2147483647 -2147483647 -2147483647 -2147483647 -2147483647 -2147483647 -2147483647 -2147483647 -2147483647 -2147483647 -2147483647 -2147483647 -2147483647 -2147483647 -2147483647 -2147483647 -2147483647 -2147483647 -2147483647 -2147483647 -2147483647 -2147483647 -2147483647 -2147483647 -2147483647 -2147483647 -2147483647 -2147483647 -2147483647 -2147483647 -2147483647 -2147483647 -2147483647 -2147483647 -2147483647 -2147483647 -2147483647 -2147483647 -2147483647 -2147483647 -2147483647 -2147483647 -2147483647 -2147483647 -2147483647 -2147483647 -2147483647 -2147483647 -2147483647 -2147483647 -2147483647 -2147483647 -2147483647 -2147483647 -2147483647 -2147483647 -2147483647 -2147483647 -2147483647 -2147483647 -2147483647 -2147483647 -2147483647 -2147483647 -2147483647 -2147483647 -2147483647 -2147483647 -2147483647 -2147483647 -2147483647 -2147483647 -2147483647 -2147483647 -2147483647 -2147483647 -2147483647 -2147483647 -2147483647 -2147483647 -2147483647 -2147483647 -2147483647 -2147483647 -2147483647 -2147483647 -2147483647 -2147483647 -2147483647 -2147483647 -2147483647 -2147483647 -2147483647 -2147483647 -2147483647 -2147483647 -2147483647 -2147483647 -2147483647 -2147483647 -2147483647 -2147483647 -2147483647 -2147483647 -2147483647 -2147483647 -2147483647 -2147483647 -2147483647 -2147483647 -2147483647 -2147483647 -2147483647 -2147483647 -2147483647 -2147483647 -2147483647 -2147483647 -2147483647 -2147483647 -2147483647 -2147483647 -2147483647 -2147483647 -2147483647 -2147483647 -2147483647 -2147483647 -2147483647 -2147483647 -2147483647 -2147483647 -2147483647
2518 2477 2501 2534 2550 2551 2532 2560 2567 2571 2561 2596 2593 2575 2597 2607 2533 2558 2537 2540 2534 2544 2529 2522 2490 2437 2461 2393 2407 2397 2351 2339 2288 2286 2284 2231 2223 2197 2155 2139 2106 2054 2043 2022 1994 1969 1947 1927 1895 1883 1862 1842 1825 1815 1785 1764 1780 1751 1736 1743 1722 1703 1713 1718 1710 1694 1690 1699 1694 1694 1690 1677 1694 1682 1674 1684 1662 1645 1666 1691 1691 1665 1670 1651 1653 1642 1653 1627 1646 1653 1634 1621 1626 1616 1611 1613 -2147483647 -2147483647 -2147483647 -2147483647 -2147483647 -2147483647 -2147483647 -2147483647 -2147483647 -2147483647 -2147483647 -2147483647 -2147483647 -2147483647 -2147483647 -2147483647 -2147483647 -2147483647 -2147483647 -2147483647 -2147483647 -2147483647 -2147483647 -2147483647 -2147483647 -2147483647 -2147483647 -2147483647 -2147483647 -2147483647 -2147483647 -2147483647 -2147483647 -2147483647 -2147483647 -2147483647 -2147483647 -2147483647 -2147483647 -2147483647 -2147483647 -2147483647 -2147483647 -2147483647 -2147483647 -2147483647 -2147483647 -2147483647 -2147483647 -2147483647 -2147483647 -2147483647 -2147483647 -2147483647 -2147483647 -2147483647 -2147483647 -2147483647 -2147483647 -2147483647 -2147483647 -2147483647 -2147483647 -2147483647 -2147483647 -2147483647 -2147483647 -2147483647 -2147483647 -2147483647 -2147483647 -2147483647 -2147483647 -2147483647 -2147483647 -2147483647 -2147483647 -2147483647 -2147483647 -2147483647 -2147483647 -2147483647 -2147483647 -2147483647 -2147483647 -2147483647 -2147483647 -2147483647 -2147483647 -2147483647 -2147483647 -2147483647 -2147483647 -2147483647 -2147483647 -2147483647 -2147483647 -2147483647 -2147483647 -2147483647 -2147483647 -2147483647 -2147483647 -2147483647 -2147483647 -2147483647 -2147483647 -2147483647 -2147483647 -2147483647 -2147483647 -2147483647 -2147483647 -2147483647 -2147483647 -2147483647 -2147483647 -2147483647 -2147483647 -2147483647 -2147483647 -2147483647 -2147483647 -2147483647 -2147483647 -2147483647 -2147483647 -2147483647 -2147483647 -2147483647 -2147483647 -2147483647 -2147483647 -2147483647 -2147483647 -2147483647 -2147483647 -2147483647 -2147483647 -2147483647 -2147483647 -2147483647 -2147483647 -2147483647
2422 2463 2467 2459 2505 2487 2521 2515 2520 2516 2515 2526 2532 2550 2545 2507 2547 2496 2510 2492 2488 2467 2438 2459 2446 2381 2399 2397 2341 2344 2303 2304 2257 2229 2206 2186 2183 2142 2105 2092 2050 2034 1988 1999 1968 1935 1915 1909 1869 1855 1835 1824 1807 1778 1772 1765 1751 1735 1725 1713 1714 1693 1688 1693 1677 1682 1681 1670 1662 1662 1656 1657 1662 1662 1657 1669 1648 1640 1649 1669 1638 1631 1649 1625 1625 1627 1627 -2147483647 -2147483647 -2147483647 -2147483647 -2147483647 -2147483647 -2147483647 -2147483647 -2147483647 -2147483647 -2147483647 -2147483647 -2147483647 -2147483647 -2147483647 -2147483647 -2147483647 -2147483647 -2147483647 -2147483647 -2147483647 -2147483647 -2147483647 -2147483647 -2147483647 -2147483647 -2147483647 -2147483647 -2147483647 -2147483647 -2147483647 -2147483647 -2147483647 -2147483647 -2147483647 -2147483647 -2147483647 -2147483647 -2147483647 -2147483647 -2147483647 -2147483647 -2147483647 -2147483647 -2147483647 -2147483647 -2147483647 -2147483647 -2147483647 -2147483647 -2147483647 -2147483647 -2147483647 -2147483647 -2147483647 -2147483647 -2147483647 -2147483647 -2147483647 -2147483647 -2147483647 -2147483647 -2147483647 -2147483647 -2147483647 -2147483647 -2147483647 -2147483647 -2147483647 -2147483647 -2147483647 -2147483647 -2147483647 -2147483647 -2147483647 -2147483647 -2147483647 -2147483647 -2147483647 -2147483647 -2147483647 -2147483647 -2147483647 -2147483647 -2147483647 -2147483647 -2147483647 -2147483647 -2147483647 -2147483647 -2147483647 -2147483647 -2147483647 -2147483647 -2147483647 -2147483647 -2147483647 -2147483647 -2147483647 -2147483647 -2147483647 -2147483647 -2147483647 -2147483647 -2147483647 -2147483647 -2147483647 -2147483647 -2147483647 -2147483647 -2147483647 -2147483647 -2147483647 -2147483647 -2147483647 -2147483647 -2147483647 -2147483647 -2147483647 -2147483647 -2147483647 -2147483647 -2147483647 -2147483647 -2147483647 -2147483647 -2147483647 -2147483647 -2147483647 -2147483647 -2147483647 -2147483647 -2147483647 -2147483647 -2147483647 -2147483647 -2147483647 -2147483647 -2147483647 -2147483647 -2147483647 -2147483647 -2147483647 -2147483647 -2147483647 -2147483647 -2147483647 -2147483647 -2147483647 -2147483647 -2147483647 -2147483647 -2147483647
2371 2376 2419 2391 2450 2419 2478 2478 2441 2482 2481 2493 2460 2490 2498 2462 2493 2476 2439 2405 2431 2399 2399 2389 2399 2359 2329 2321 2294 2280 2268 2249 2202 2201 2173 2184 2130 2107 2072 2068 2033 2001 1974 1963 1940 1917 1898 1876 1842 1825 1807 1808 1784 1773 1747 1731 1725 1713 1694 1689 1677 1688 1676 1656 1668 1662 1665 1655 1656 1636 1629 1636 1644 1635 1629 1644 1640 1632 1632 1632 1625 1632 1632 1616 -2147483647 -2147483647 -2147483647 -2147483647 -2147483647 -2147483647 -2147483647 -2147483647 -2147483647 -2147483647 -2147483647 -2147483647 -2147483647 -2147483647 -2147483647 -2147483647 -2147483647 -2147483647 -2147483647 -2147483647 -2147483647 -2147483647 -2147483647 -2147483647 -2147483647 -2147483647 -2147483647 -2147483647 -2147483647 -2147483647 -2147483647 -2147483647 -2147483647 -2147483647 -2147483647 -2147483647 -2147483647 -2147483647 -2147483647 -2147483647 -2147483647 -2147483647 -2147483647 -2147483647 -2147483647 -2147483647 -2147483647 -2147483647 -2147483647 -2147483647 -2147483647 -2147483647 -2147483647 -2147483647 -2147483647 -2147483647 -2147483647 -2147483647 -2147483647 -2147483647 -2147483647 -2147483647 -2147483647 -2147483647 -2147483647 -2147483647 -2147483647 -2147483647 -2147483647 -2147483647 -2147483647 -2147483647 -2147483647 -2147483647 -2147483647 -2147483647 -2147483647 -2147483647 -2147483647 -2147483647 -2147483647 -2147483647 -2147483647 -2147483647 -2147483647 -2147483647 -2147483647 -2147483647 -2147483647 -2147483647 -2147483647 -2147483647 -2147483647 -2147483647 -2147483647 -2147483647 -2147483647 -2147483647 -2147483647 -2147483647 -2147483647 -2147483647 -2147483647 -2147483647 -2147483647 -2147483647 -2147483647 -2147483647 -2147483647 -2147483647 -2147483647 -2147483647 -2147483647 -2147483647 -2147483647 -2147483647 -2147483647 -2147483647 -2147483647 -2147483647 -2147483647 -2147483647 -2147483647 -2147483647 -2147483647 -2147483647 -2147483647 -2147483647 -2147483647 -2147483647 -2147483647 -2147483647 -2147483647 -2147483647 -2147483647 -2147483647 -2147483647 -2147483647 -2147483647 -2147483647 -2147483647 -2147483647 -2147483647 -2147483647 -2147483647 -2147483647 -2147483647 -2147483647 -2147483647 -2147483647 -2147483647 -2147483647 -2147483647 -2147483647 -2147483647 -2147483647
2319 2354 2306 2341 2347 2383 2393 2400 2394 2404 2427 2425 2397 2425 2421 2390 2422 2424 2412 2395 2371 2359 2348 2319 2303 2301 2291 2240 2263 2216 2216 2194 2181 2161 2143 2108 2089 2070 2055 2023 1978 1963 1963 1927 1908 1883 1859 1845 1835 1806 1785 1784 1772 1731 1726 1707 1706 1689 1658 1675 1690 1681 1663 1618 1629 1652 1647 1629 1638 1646 1604 1608 1596 1585 1591 1623 -2147483647 1617 -2147483647 -2147483647 -2147483647 -2147483647 -2147483647 -2147483647 -2147483647 -2147483647 -2147483647 -2147483647 -2147483647 -2147483647 -2147483647 -2147483647 -2147483647 -2147483647 -2147483647 -2147483647 -2147483647 -2147483647 -2147483647 -2147483647 -2147483647 -2147483647 -2147483647 -2147483647 -2147483647 -2147483647 -2147483647 -2147483647 -2147483647 -2147483647 -2147483647 -2147483647 -2147483647 -2147483647 -2147483647 -2147483647 -2147483647 -2147483647 -2147483647 -2147483647 -2147483647 -2147483647 -2147483647 -2147483647 -2147483647 -2147483647 -2147483647 -2147483647 -2147483647 -2147483647 -2147483647 -2147483647 -2147483647 -2147483647 -2147483647 -2147483647 -2147483647 -2147483647 -2147483647 -2147483647 -2147483647 -2147483647 -2147483647 -2147483647 -2147483647 -2147483647 -2147483647 -2147483647 -2147483647 -2147483647 -2147483647 -2147483647 -2147483647 -2147483647 -2147483647 -2147483647 -2147483647 -2147483647 -2147483647 -2147483647 -2147483647 -2147483647 -2147483647 -2147483647 -2147483647 -2147483647 -2147483647 -2147483647 -2147483647 -2147483647 -2147483647 -2147483647 -2147483647 -2147483647 -2147483647 -2147483647 -2147483647 -2147483647 -2147483647 -2147483647 -2147483647 -2147483647 -2147483647 -2147483647 -2147483647 -2147483647 -2147483647 -2147483647 -2147483647 -2147483647 -2147483647 -2147483647 -2147483647 -2147483647 -2147483647 -2147483647 -2147483647 -2147483647 -2147483647 -2147483647 -2147483647 -2147483647 -2147483647 -2147483647 -2147483647 -2147483647 -2147483647 -2147483647 -2147483647 -2147483647 -2147483647 -2147483647 -2147483647 -2147483647 -2147483647 -2147483647 -2147483647 -2147483647 -2147483647 -2147483647 -2147483647 -2147483647 -2147483647 -2147483647 -2147483647 -2147483647 -2147483647 -2147483647 -2147483647 -2147483647 -2147483647 -2147483647 -2147483647 -2147483647 -2147483647 -2147483647 -2147483647 -2147483647 -2147483647 -2147483647
