# Supplementary material for: Catchments catch all in South African coastal lowlands: topography and palaeoclimate restricted gene flow in Nymania capensis (Meliaceae)—a multilocus phylogeographic and distribution modelling approach
Source: PeerJ. 2017 Jan 31;5:e2965. doi: 10.7717/peerj.2965 (PMC5289106; doi:10.7717/peerj.2965)
Supplement: Supplemental Information 2 — See the Readme for file descriptions. This zip file includes all DNA alignments. [file peerj-05-2965-s002.zip › SupplementalInformationFiles/SDM.Data/MIROC/bio05.max.t.warmest.month.asc]

NCOLS 240 
NROWS 84 
XLLCORNER 20 
YLLCORNER -35 
CELLSIZE 0.0416666666666667 
NODATA_value -2147483647 
284 285 285 286 287 288 292 293 291 291 290 292 295 296 295 293 290 291 288 287 290 292 293 292 293 294 295 297 295 295 293 292 293 294 293 294 294 293 292 289 290 288 287 288 285 285 286 284 283 282 279 280 277 276 276 276 274 269 267 266 266 264 264 272 272 273 273 273 268 263 263 264 268 270 273 276 276 276 274 274 273 272 273 271 269 268 269 266 266 266 263 262 263 263 259 258 257 253 254 254 255 255 255 254 253 255 256 255 254 255 256 256 254 255 259 263 264 264 266 267 269 271 271 270 270 270 269 270 272 274 276 275 274 275 274 270 262 267 267 264 262 259 259 259 260 255 231 233 233 231 232 231 228 234 238 251 253 252 241 243 241 240 241 241 241 236 234 234 229 227 227 238 238 230 234 240 244 242 236 227 225 229 233 239 239 226 225 227 230 239 241 234 228 221 225 240 239 228 235 237 219 219 236 246 246 247 247 250 250 248 243 241 236 233 228 231 230 226 226 230 230 230 230 224 228 232 235 229 226 230 232 230 233 234 237 239 -2147483647 -2147483647 -2147483647 -2147483647
282 281 279 282 283 286 291 291 289 289 287 289 293 295 295 293 292 291 290 284 285 288 286 288 291 292 293 295 295 293 291 290 291 291 291 290 290 292 292 290 289 288 287 283 284 285 285 283 282 280 277 275 274 272 273 272 272 270 268 268 266 265 264 269 270 272 271 270 266 262 264 262 264 267 271 273 274 273 272 271 270 269 270 268 269 271 263 260 260 263 260 262 261 260 258 253 250 251 251 251 252 253 251 248 249 253 252 251 246 248 253 253 252 250 259 262 263 264 264 265 268 270 272 271 273 273 273 272 272 273 274 275 276 274 269 268 267 264 264 261 260 257 260 260 258 250 231 228 226 225 227 226 225 230 236 252 252 253 248 240 237 239 238 236 235 241 248 246 242 232 234 237 239 231 229 238 241 238 235 227 223 222 232 239 237 218 225 227 232 229 239 241 239 236 220 242 249 244 248 243 238 224 236 242 242 244 241 245 248 247 246 244 240 234 230 233 232 229 228 226 230 235 237 236 229 227 234 237 230 231 233 233 234 237 243 -2147483647 -2147483647 -2147483647 -2147483647 -2147483647
280 276 273 277 282 286 289 290 285 285 285 286 289 291 295 295 294 292 291 291 289 287 285 286 290 292 293 293 293 288 287 286 287 289 290 289 290 291 291 291 290 287 285 284 285 285 284 282 280 279 276 272 271 270 270 269 270 268 267 266 265 263 263 267 269 272 272 271 271 266 267 265 263 269 270 272 270 267 269 272 270 271 274 271 271 273 267 262 262 265 263 267 265 262 256 251 247 249 245 244 249 251 245 243 249 249 245 247 236 243 248 250 247 243 256 255 259 256 257 264 266 268 269 271 273 274 275 275 272 270 275 276 275 273 272 269 265 264 266 262 259 256 260 259 253 245 225 225 229 228 224 219 232 248 251 253 255 254 249 242 230 230 230 232 234 248 253 253 247 234 240 242 238 222 225 228 233 233 238 237 226 220 225 232 236 220 236 237 238 232 234 233 249 245 237 244 247 248 248 245 244 246 244 239 238 240 237 244 246 243 243 245 240 239 235 231 233 232 229 230 230 233 235 234 237 237 234 235 232 231 234 235 237 242 -2147483647 -2147483647 -2147483647 -2147483647 -2147483647 -2147483647
277 271 268 272 275 281 286 290 285 282 284 285 287 289 292 292 293 293 291 290 289 291 290 290 288 289 291 290 291 292 290 287 285 287 287 287 287 291 290 288 288 289 286 286 285 283 280 280 280 278 276 273 271 267 266 266 268 266 265 265 262 260 263 266 269 272 273 273 273 272 268 269 267 267 269 268 265 262 254 272 271 273 274 275 276 275 271 260 259 262 263 267 264 262 258 252 245 244 238 241 245 248 241 244 248 246 243 241 230 237 240 246 247 250 255 252 244 237 238 260 264 263 265 267 269 273 274 274 271 260 275 276 272 270 271 269 268 266 266 261 259 257 261 248 229 223 236 245 249 246 236 238 243 252 248 253 256 254 245 236 233 217 216 227 238 247 250 252 249 244 232 228 250 245 228 234 245 246 246 238 220 217 222 236 236 224 228 241 246 247 242 239 242 248 246 246 245 245 244 246 245 245 241 236 235 236 240 244 241 239 241 244 242 238 233 231 232 232 229 227 230 233 236 234 236 234 236 231 233 236 235 236 241 -2147483647 -2147483647 -2147483647 -2147483647 -2147483647 -2147483647 -2147483647
272 269 262 269 275 281 286 289 289 287 284 283 284 285 287 290 289 292 290 289 289 290 289 290 288 287 286 287 288 289 287 286 285 284 285 288 287 290 288 285 288 289 288 285 284 282 280 278 276 276 275 272 267 264 265 263 265 265 264 263 261 263 266 268 270 272 273 273 274 272 271 270 270 271 267 265 263 257 265 273 275 275 275 277 277 275 270 265 263 263 265 268 265 261 256 250 242 238 231 238 241 242 236 229 235 240 231 229 228 240 235 237 243 246 247 238 220 236 245 257 258 255 253 262 265 267 273 274 270 266 276 276 273 271 270 268 268 265 263 258 257 258 261 251 227 239 241 246 251 246 240 249 253 253 253 250 253 255 247 233 238 244 234 231 224 228 241 243 254 247 231 251 257 256 251 244 245 247 246 234 217 226 222 236 231 221 235 242 245 249 246 246 240 245 246 245 244 245 242 243 240 240 240 237 231 231 237 240 235 236 237 242 241 239 231 233 231 230 231 229 227 228 231 232 235 237 236 237 236 236 237 242 -2147483647 -2147483647 -2147483647 -2147483647 -2147483647 -2147483647 -2147483647 -2147483647
267 268 264 268 280 283 282 286 287 285 284 284 279 283 287 287 288 290 292 291 289 286 285 286 287 285 286 284 285 287 285 282 282 283 284 285 287 288 286 283 286 285 283 283 283 281 277 275 274 273 270 270 267 266 268 267 263 261 260 259 256 258 258 265 271 272 274 274 275 273 269 271 271 273 268 267 267 267 268 271 273 274 275 277 276 275 271 268 264 263 268 268 265 262 257 253 245 244 238 234 236 239 235 231 239 239 230 233 226 230 227 227 237 235 233 236 234 234 246 255 250 242 255 264 269 271 272 274 274 274 276 276 272 270 269 267 265 263 260 258 257 260 260 257 237 241 248 250 251 241 244 246 250 255 254 246 247 252 252 249 245 249 237 223 231 237 251 254 253 235 239 252 258 257 248 243 243 246 242 221 224 235 232 235 236 234 244 246 243 245 247 247 244 240 243 245 243 245 243 243 242 237 233 235 232 234 234 236 232 232 233 237 237 240 235 231 231 230 232 233 228 229 230 233 236 233 237 237 237 239 -2147483647 -2147483647 -2147483647 -2147483647 -2147483647 -2147483647 -2147483647 -2147483647 -2147483647 -2147483647
258 263 267 277 281 280 284 285 286 282 280 279 279 283 285 284 285 287 290 291 289 286 284 283 282 284 284 283 284 284 282 280 280 282 283 285 286 286 284 284 285 284 281 282 282 280 278 277 276 272 271 272 270 269 267 265 261 257 255 256 257 259 262 264 270 271 272 273 274 275 275 273 273 268 266 267 267 263 265 267 269 272 272 275 277 276 275 273 268 270 270 266 264 261 257 254 249 246 241 237 242 246 242 237 245 242 238 244 230 236 247 240 234 230 228 230 241 243 249 251 243 250 258 259 269 272 273 275 274 273 274 274 269 268 267 264 261 260 256 257 257 258 260 260 248 239 244 251 246 245 242 227 241 248 255 244 232 254 257 253 249 252 244 233 234 231 236 241 257 257 256 243 249 253 240 235 241 247 246 222 222 235 237 239 236 243 244 245 244 242 243 246 246 244 243 246 243 246 241 239 242 239 234 237 234 235 236 232 230 232 235 237 239 239 236 231 230 232 231 231 235 233 234 235 236 237 238 239 241 -2147483647 -2147483647 -2147483647 -2147483647 -2147483647 -2147483647 -2147483647 -2147483647 -2147483647 -2147483647 -2147483647
254 263 267 268 267 279 284 282 286 284 280 276 280 284 284 283 280 282 287 288 287 288 286 284 282 281 282 282 281 281 281 282 281 281 283 284 285 285 283 283 283 283 281 281 278 280 278 278 277 275 273 273 272 269 267 265 259 253 251 253 259 262 262 253 261 269 268 269 270 274 273 274 271 267 266 267 265 264 265 262 267 271 272 274 276 277 276 270 267 271 271 267 263 255 253 252 249 244 234 237 245 251 248 241 242 248 242 248 242 248 252 243 239 237 238 240 232 240 242 250 247 252 259 263 268 271 273 274 275 276 274 271 266 263 265 260 252 254 253 254 256 258 260 259 257 253 238 245 246 241 238 223 241 247 255 253 242 253 258 251 244 250 249 250 240 246 253 249 262 263 260 262 250 253 233 242 245 242 245 232 225 236 238 238 237 241 241 242 244 244 244 244 241 238 238 243 245 244 244 242 242 238 238 237 235 236 235 233 233 232 234 235 234 237 237 234 231 230 233 233 234 234 234 237 236 237 239 241 -2147483647 -2147483647 -2147483647 -2147483647 -2147483647 -2147483647 -2147483647 -2147483647 -2147483647 -2147483647 -2147483647 -2147483647
255 256 262 266 267 278 282 278 281 283 280 273 278 282 281 279 280 282 283 285 284 287 286 286 286 283 282 281 279 279 278 279 279 278 282 282 283 283 282 279 280 279 279 279 278 278 275 276 273 274 272 270 268 268 266 263 260 256 255 258 260 262 260 250 261 268 266 257 259 269 276 272 270 270 269 271 264 267 270 270 264 271 272 274 273 275 276 269 267 270 271 265 262 256 254 247 244 245 239 249 251 253 250 245 246 249 251 255 254 255 254 248 240 242 249 250 243 228 244 254 259 261 261 264 268 269 271 270 273 275 274 273 269 261 260 255 245 247 252 253 255 258 261 260 257 256 254 255 245 237 237 231 235 244 255 255 257 257 257 249 245 253 262 256 250 250 255 245 250 260 260 253 260 260 246 237 241 244 247 237 225 224 229 230 231 238 236 237 240 242 241 237 233 232 240 243 242 240 241 241 240 242 239 240 235 237 232 231 234 234 233 235 236 234 234 235 236 235 233 233 234 235 235 236 236 239 243 -2147483647 -2147483647 -2147483647 -2147483647 -2147483647 -2147483647 -2147483647 -2147483647 -2147483647 -2147483647 -2147483647 -2147483647 -2147483647
253 257 262 273 277 279 280 276 278 282 281 274 276 280 278 276 278 279 281 285 283 285 285 285 285 285 283 282 280 280 277 276 274 276 279 281 281 282 280 278 276 274 276 276 277 277 275 270 270 271 272 266 263 265 266 265 263 258 254 257 259 262 265 266 266 268 260 264 263 264 275 276 271 274 272 267 267 269 270 270 272 271 274 276 276 275 276 274 271 268 269 261 259 259 256 248 248 248 239 249 253 255 255 258 259 256 253 254 256 258 249 240 238 250 253 252 246 230 232 251 257 261 263 264 267 270 270 271 274 275 276 276 274 266 264 259 254 251 253 253 256 258 259 261 259 257 255 256 242 233 242 238 247 249 252 252 255 257 259 258 260 261 264 259 264 259 256 247 247 242 252 249 258 261 259 250 248 252 237 231 228 231 232 233 238 236 239 234 237 238 238 233 232 237 241 241 239 237 238 237 235 237 241 240 238 233 230 230 230 229 231 231 232 231 232 233 234 236 236 234 235 235 235 235 237 242 -2147483647 -2147483647 -2147483647 -2147483647 -2147483647 -2147483647 -2147483647 -2147483647 -2147483647 -2147483647 -2147483647 -2147483647 -2147483647 -2147483647
261 263 263 274 275 272 268 273 275 280 280 276 275 277 275 271 275 276 279 280 281 283 283 284 283 282 282 281 276 275 278 278 276 275 277 278 279 279 279 277 273 271 271 273 275 272 271 269 269 269 270 267 264 265 264 264 260 261 259 259 257 260 263 263 265 267 264 261 267 268 275 277 275 274 269 260 268 272 272 273 275 272 275 277 277 274 275 267 267 268 268 262 262 260 258 255 254 250 238 245 250 251 254 255 260 262 265 267 263 254 252 258 250 250 255 252 244 232 234 249 256 259 259 261 264 266 269 272 270 272 272 274 276 274 265 252 254 254 255 256 256 254 259 261 260 255 256 252 247 231 241 236 248 249 251 253 254 254 256 250 255 255 263 265 263 256 248 245 252 246 247 254 250 254 257 257 256 254 241 239 230 231 231 232 237 240 239 238 233 234 235 228 233 240 240 238 236 236 235 233 233 236 239 241 240 234 234 231 231 230 231 233 232 231 233 230 230 230 232 235 235 236 236 235 237 -2147483647 -2147483647 -2147483647 -2147483647 -2147483647 -2147483647 -2147483647 -2147483647 -2147483647 -2147483647 -2147483647 -2147483647 -2147483647 -2147483647 -2147483647
262 266 268 272 273 270 259 268 274 276 279 269 270 268 271 264 270 273 275 277 279 281 281 281 279 279 279 281 277 278 279 275 272 272 269 273 276 275 275 275 272 269 268 271 272 269 268 267 267 268 264 264 263 263 263 262 260 260 257 253 253 257 260 259 259 261 263 265 268 269 273 276 278 269 268 271 269 273 273 276 276 276 277 277 274 274 273 266 260 269 268 268 266 263 259 255 254 249 244 241 243 245 247 253 257 260 257 266 262 248 251 265 262 250 253 253 239 237 229 247 254 253 258 262 261 261 262 266 268 269 271 274 276 272 263 262 261 254 254 257 258 257 254 260 259 249 256 243 248 244 240 242 244 241 248 252 253 253 255 247 255 251 251 263 261 261 257 254 250 254 245 255 255 256 259 259 257 256 248 240 234 238 238 237 237 237 237 238 235 234 231 228 235 237 237 235 232 233 231 230 233 235 238 240 240 238 238 232 230 231 230 233 235 232 233 231 230 231 232 235 233 235 234 234 236 -2147483647 -2147483647 -2147483647 -2147483647 -2147483647 -2147483647 -2147483647 -2147483647 -2147483647 -2147483647 -2147483647 -2147483647 -2147483647 -2147483647 -2147483647
275 257 259 264 271 271 262 261 268 275 275 263 266 257 270 271 261 266 267 268 276 279 277 276 275 273 272 277 279 278 277 272 270 269 265 266 270 272 269 268 267 268 267 267 270 269 263 262 266 267 260 262 262 263 262 259 257 254 257 251 249 256 253 246 250 256 257 262 265 266 271 275 277 276 274 273 272 271 276 276 277 278 276 275 272 265 268 263 255 259 260 263 263 260 245 238 248 248 244 241 242 245 249 253 252 253 259 265 257 245 255 266 264 248 247 255 247 246 221 236 249 253 255 258 257 255 255 261 266 268 261 268 275 274 267 265 259 254 255 259 258 260 261 263 262 260 255 251 251 242 242 237 232 241 247 247 248 246 249 255 257 259 258 261 259 263 262 251 254 255 250 251 253 254 256 257 257 254 248 233 228 234 240 241 243 242 236 237 237 234 228 225 230 234 234 230 225 228 227 229 229 231 232 232 232 235 239 235 231 230 231 233 234 231 229 231 232 232 232 233 235 236 238 238 -2147483647 -2147483647 -2147483647 -2147483647 -2147483647 -2147483647 -2147483647 -2147483647 -2147483647 -2147483647 -2147483647 -2147483647 -2147483647 -2147483647 -2147483647 -2147483647
309 266 269 272 270 256 256 264 273 273 273 255 261 255 256 266 265 256 256 252 265 277 277 274 270 266 270 273 276 276 274 270 268 266 264 263 266 265 264 262 263 266 267 269 270 268 266 266 267 268 262 258 259 260 258 255 247 243 249 250 243 243 242 238 245 258 258 263 266 270 272 274 276 275 273 267 268 270 277 277 278 279 276 273 266 256 259 264 254 246 250 258 258 251 235 235 240 238 240 240 248 256 254 251 262 258 257 266 266 259 262 266 267 261 249 259 254 252 227 227 243 249 246 250 251 251 253 256 263 268 265 272 275 276 272 267 260 252 251 259 263 262 260 261 265 262 258 256 248 237 235 237 230 236 244 241 236 232 246 251 250 257 260 261 258 257 258 259 258 256 252 241 242 250 252 250 255 254 248 233 225 235 237 237 239 239 241 239 233 230 226 227 230 227 228 226 224 223 224 227 228 229 229 227 230 235 237 237 233 230 232 229 232 231 229 230 231 232 232 238 238 241 -2147483647 -2147483647 -2147483647 -2147483647 -2147483647 -2147483647 -2147483647 -2147483647 -2147483647 -2147483647 -2147483647 -2147483647 -2147483647 -2147483647 -2147483647 -2147483647 -2147483647 -2147483647
311 290 270 276 273 261 251 268 272 266 267 262 252 255 248 258 265 259 258 250 262 274 274 273 269 268 268 272 274 272 270 266 263 259 260 262 261 260 261 253 248 260 263 265 266 265 265 265 269 273 260 259 258 258 261 255 239 242 246 248 242 237 235 241 244 273 263 260 263 266 269 272 274 271 271 270 271 275 275 278 279 279 277 274 269 263 263 270 265 249 236 249 255 248 232 235 240 232 221 255 263 260 262 259 264 262 257 269 274 271 268 270 269 265 264 259 250 240 229 232 242 243 239 241 243 246 252 259 264 266 262 270 272 274 274 266 257 254 256 260 264 263 256 257 263 258 256 250 249 245 238 235 225 239 243 238 221 234 239 243 247 251 254 258 258 248 244 252 255 259 258 254 244 240 238 238 245 254 248 241 239 235 229 229 233 236 240 228 228 227 224 230 232 231 229 226 226 223 225 226 227 228 226 228 230 229 230 235 237 235 235 230 229 230 230 230 231 232 234 235 240 -2147483647 -2147483647 -2147483647 -2147483647 -2147483647 -2147483647 -2147483647 -2147483647 -2147483647 -2147483647 -2147483647 -2147483647 -2147483647 -2147483647 -2147483647 -2147483647 -2147483647 -2147483647 -2147483647
314 306 281 287 290 276 260 260 267 271 263 260 252 246 249 247 258 258 250 246 261 268 270 273 272 270 268 269 265 267 264 262 260 258 257 256 257 259 261 250 256 257 252 264 262 262 263 271 279 272 262 260 270 276 260 262 243 242 242 246 242 240 233 249 269 281 276 268 269 273 275 276 276 274 272 273 273 276 277 277 279 279 277 277 271 266 267 270 267 258 242 247 253 249 241 230 230 229 232 255 269 275 277 277 270 266 274 279 275 279 275 271 265 263 255 251 245 232 216 230 236 233 231 233 232 240 251 255 259 260 259 266 267 271 273 270 266 259 264 259 265 265 259 262 264 257 251 241 235 231 236 231 227 221 235 236 231 234 236 239 245 248 250 252 252 236 241 247 247 252 256 255 255 249 250 245 243 253 247 251 248 243 232 231 228 225 235 239 231 227 224 229 229 228 230 227 227 225 224 225 226 225 226 227 226 229 231 231 231 233 235 233 228 228 229 232 232 233 233 236 -2147483647 -2147483647 -2147483647 -2147483647 -2147483647 -2147483647 -2147483647 -2147483647 -2147483647 -2147483647 -2147483647 -2147483647 -2147483647 -2147483647 -2147483647 -2147483647 -2147483647 -2147483647 -2147483647 -2147483647
317 316 305 306 271 274 258 251 262 269 267 259 249 241 243 245 255 261 259 257 259 257 263 268 270 267 265 265 261 265 263 257 256 255 255 256 252 258 264 260 251 248 254 273 281 282 275 269 273 279 277 276 286 285 288 287 256 244 246 246 245 248 255 256 275 283 283 279 280 276 272 274 264 276 262 271 273 274 277 278 279 279 279 278 275 273 274 274 273 268 256 244 245 242 241 219 222 249 261 266 270 275 274 281 276 274 277 280 280 280 269 267 261 255 254 245 231 221 217 229 228 230 219 224 231 241 248 249 254 252 253 258 256 261 270 273 272 264 267 269 268 267 266 265 262 253 242 235 225 235 237 227 222 218 228 226 217 222 223 232 241 243 249 252 249 233 231 239 242 252 254 253 241 240 248 251 247 244 247 253 252 250 243 244 234 237 238 240 230 225 223 225 227 226 227 228 226 223 223 224 223 226 227 227 229 226 229 231 232 231 229 233 230 228 229 230 232 233 235 240 -2147483647 -2147483647 -2147483647 -2147483647 -2147483647 -2147483647 -2147483647 -2147483647 -2147483647 -2147483647 -2147483647 -2147483647 -2147483647 -2147483647 -2147483647 -2147483647 -2147483647 -2147483647 -2147483647 -2147483647
321 320 321 310 277 263 251 251 265 266 262 261 257 249 246 253 261 255 255 259 260 260 266 268 266 264 261 261 258 261 263 261 259 251 251 250 255 269 279 276 247 252 261 267 278 285 280 276 269 275 284 290 290 292 291 290 269 244 250 237 240 265 271 270 286 285 283 283 279 276 277 278 276 279 277 277 276 276 278 277 276 278 279 279 278 276 275 277 270 267 269 261 237 239 251 261 259 252 250 264 270 271 265 279 282 276 270 273 278 276 272 266 259 253 251 241 232 212 212 216 220 220 212 221 227 238 242 237 242 245 242 247 247 256 263 271 274 269 267 270 267 266 264 256 252 244 237 227 222 225 230 218 211 212 222 214 219 212 223 234 242 245 241 242 244 229 231 228 238 246 246 243 229 231 241 233 234 241 244 252 254 239 252 245 235 239 244 239 230 225 222 225 228 229 229 227 226 225 227 225 227 226 226 226 230 230 229 228 228 231 230 229 228 230 229 231 232 233 238 -2147483647 -2147483647 -2147483647 -2147483647 -2147483647 -2147483647 -2147483647 -2147483647 -2147483647 -2147483647 -2147483647 -2147483647 -2147483647 -2147483647 -2147483647 -2147483647 -2147483647 -2147483647 -2147483647 -2147483647 -2147483647
325 323 321 309 278 273 238 252 263 258 253 253 250 247 246 246 253 250 246 247 257 263 262 266 264 258 254 251 250 256 258 258 259 258 255 250 253 258 279 283 280 281 286 279 264 271 283 282 269 284 289 294 294 293 293 292 289 284 278 250 256 280 275 289 289 287 284 282 277 274 278 279 280 280 280 280 278 276 276 266 273 277 280 281 280 277 277 277 277 272 268 247 241 247 262 267 279 278 269 266 273 279 271 278 282 282 273 269 275 279 269 257 251 249 246 253 256 245 237 230 228 217 216 219 228 229 236 229 232 233 235 225 242 248 249 260 269 272 271 269 259 251 249 241 243 240 226 217 213 221 227 220 209 206 207 204 207 207 213 233 237 231 230 226 236 224 221 228 237 233 227 231 230 232 229 226 235 242 238 238 246 234 244 251 249 238 244 235 234 229 224 225 225 226 227 229 227 227 228 227 226 227 227 227 226 228 230 229 229 228 230 228 229 230 230 230 231 234 -2147483647 -2147483647 -2147483647 -2147483647 -2147483647 -2147483647 -2147483647 -2147483647 -2147483647 -2147483647 -2147483647 -2147483647 -2147483647 -2147483647 -2147483647 -2147483647 -2147483647 -2147483647 -2147483647 -2147483647 -2147483647 -2147483647
325 325 323 319 298 268 257 266 251 255 237 241 243 248 251 251 251 241 239 246 255 259 258 263 260 249 244 241 243 250 251 251 256 255 250 243 246 259 279 288 289 294 295 295 290 291 278 290 288 284 289 296 297 295 295 294 292 285 270 276 282 291 293 291 290 287 286 282 276 274 274 275 277 281 281 280 279 276 276 265 270 276 275 282 282 281 280 278 278 275 269 256 252 244 272 278 282 283 267 259 258 277 282 283 283 283 284 283 282 282 279 268 268 260 257 261 253 250 260 264 249 239 243 228 219 225 227 218 219 227 231 238 235 235 240 253 267 272 270 267 264 246 236 225 228 229 226 227 215 211 214 221 215 206 195 200 203 202 204 228 228 214 218 222 228 225 216 220 219 212 214 230 231 230 236 237 241 232 224 221 235 230 242 242 245 242 243 243 240 232 231 226 227 229 229 230 227 225 227 228 227 225 227 228 229 226 225 229 229 229 230 229 229 230 229 230 231 234 -2147483647 -2147483647 -2147483647 -2147483647 -2147483647 -2147483647 -2147483647 -2147483647 -2147483647 -2147483647 -2147483647 -2147483647 -2147483647 -2147483647 -2147483647 -2147483647 -2147483647 -2147483647 -2147483647 -2147483647 -2147483647 -2147483647
325 324 325 323 318 303 295 301 266 255 243 235 240 242 239 241 246 240 237 240 252 250 250 258 260 250 241 240 243 246 241 245 249 250 253 272 267 282 283 290 292 293 296 295 293 294 294 296 297 296 297 297 297 297 295 293 293 294 291 287 289 293 292 292 289 287 287 285 283 282 280 282 282 281 281 280 281 280 279 276 268 272 276 279 282 282 281 281 279 276 273 263 252 248 275 281 283 284 279 270 272 283 281 282 283 284 285 286 286 285 282 279 271 261 261 260 273 265 255 246 245 247 258 243 230 220 222 228 231 237 245 246 242 247 260 262 270 272 264 258 260 250 224 217 226 236 236 224 210 208 210 209 211 187 196 201 200 200 204 220 222 202 211 211 215 222 220 211 211 217 225 223 222 221 231 231 226 226 218 219 229 225 229 234 237 248 240 243 245 239 233 228 225 228 229 229 229 226 225 225 227 229 227 227 228 227 227 229 230 228 230 231 229 228 229 230 230 232 -2147483647 -2147483647 -2147483647 -2147483647 -2147483647 -2147483647 -2147483647 -2147483647 -2147483647 -2147483647 -2147483647 -2147483647 -2147483647 -2147483647 -2147483647 -2147483647 -2147483647 -2147483647 -2147483647 -2147483647 -2147483647 -2147483647
326 324 325 323 323 318 315 305 267 255 253 241 241 228 229 241 243 244 240 241 250 251 254 259 255 256 252 245 238 239 238 250 253 268 279 288 292 292 289 287 293 296 297 297 296 296 297 298 298 297 297 297 298 297 295 293 293 294 294 293 294 294 293 290 289 287 287 286 285 284 284 283 282 282 281 281 280 280 279 280 278 277 279 274 283 281 282 281 280 279 278 266 255 268 279 282 284 285 286 285 286 286 287 286 282 285 287 287 286 285 283 280 263 269 275 271 276 261 253 261 261 247 270 263 233 228 240 246 238 232 247 247 240 237 247 264 269 270 262 264 258 246 228 228 227 242 239 232 222 231 228 216 219 207 207 217 222 201 200 214 214 209 207 211 209 214 216 205 210 214 218 214 215 219 226 220 215 214 209 215 221 222 226 229 236 243 247 249 248 245 234 229 226 226 229 230 227 225 224 225 225 226 230 230 228 227 227 229 229 229 229 229 229 230 229 229 233 -2147483647 -2147483647 -2147483647 -2147483647 -2147483647 -2147483647 -2147483647 -2147483647 -2147483647 -2147483647 -2147483647 -2147483647 -2147483647 -2147483647 -2147483647 -2147483647 -2147483647 -2147483647 -2147483647 -2147483647 -2147483647 -2147483647 -2147483647
324 322 322 324 323 320 319 297 268 255 251 246 240 235 234 239 237 238 240 243 244 248 252 254 255 254 252 248 234 232 238 267 280 284 290 291 293 295 296 296 297 300 299 299 298 297 296 298 298 298 297 297 297 296 295 292 294 295 293 293 293 292 290 289 287 287 286 286 285 284 284 283 282 282 281 281 281 280 280 280 280 281 283 282 282 283 282 281 281 280 279 279 278 278 282 284 285 286 287 286 287 286 287 287 287 288 288 288 287 286 284 283 280 279 280 280 278 276 275 275 267 264 273 270 252 218 230 240 247 232 245 243 244 240 232 255 262 268 268 256 244 232 244 223 232 251 242 229 234 239 233 227 239 241 235 232 227 210 222 208 231 225 211 206 209 207 214 205 206 210 214 209 212 216 221 216 213 218 222 224 225 230 230 227 227 235 235 233 239 243 237 230 230 228 232 232 228 225 223 226 227 225 225 225 225 226 227 228 229 231 229 229 228 229 230 234 -2147483647 -2147483647 -2147483647 -2147483647 -2147483647 -2147483647 -2147483647 -2147483647 -2147483647 -2147483647 -2147483647 -2147483647 -2147483647 -2147483647 -2147483647 -2147483647 -2147483647 -2147483647 -2147483647 -2147483647 -2147483647 -2147483647 -2147483647 -2147483647
322 318 302 320 322 322 319 311 293 258 251 246 239 238 237 236 236 237 236 242 243 249 252 248 249 249 251 253 252 250 269 280 283 287 291 293 295 296 297 298 299 299 298 299 299 298 298 297 298 298 297 297 297 296 295 295 295 295 294 291 290 288 287 287 286 286 286 285 285 284 283 283 282 281 280 280 280 279 280 280 281 281 282 282 282 283 282 281 281 281 280 280 281 282 284 285 285 286 285 285 287 282 275 278 283 283 284 289 288 287 286 286 285 283 282 281 280 276 278 277 275 270 275 274 267 246 230 244 239 248 245 242 244 235 241 245 247 258 268 262 250 237 243 244 256 251 236 223 236 249 243 237 250 253 251 246 243 236 212 227 242 251 224 225 202 191 207 203 200 207 209 205 211 211 211 211 209 214 225 231 231 227 232 232 230 232 240 241 240 241 242 239 234 230 230 232 231 227 224 225 227 224 226 225 227 228 229 229 230 229 229 229 228 230 -2147483647 -2147483647 -2147483647 -2147483647 -2147483647 -2147483647 -2147483647 -2147483647 -2147483647 -2147483647 -2147483647 -2147483647 -2147483647 -2147483647 -2147483647 -2147483647 -2147483647 -2147483647 -2147483647 -2147483647 -2147483647 -2147483647 -2147483647 -2147483647 -2147483647 -2147483647
317 316 299 306 315 320 320 316 297 270 249 245 241 239 237 236 237 238 241 243 247 250 249 247 245 243 246 254 267 277 278 287 283 287 290 292 294 297 298 298 299 299 297 298 298 298 296 297 298 297 296 296 296 295 295 295 294 294 293 290 289 288 286 285 285 285 285 284 284 283 283 283 282 281 280 279 279 279 279 280 281 281 282 282 283 283 282 282 282 281 281 280 281 282 283 284 283 284 285 284 284 282 278 272 272 273 283 289 289 289 288 287 286 285 283 283 282 281 280 279 276 271 275 274 266 240 231 238 239 245 254 249 242 240 250 251 254 262 266 262 254 254 255 261 258 242 233 229 234 246 250 254 258 250 239 232 230 222 230 255 265 257 252 236 207 196 204 200 196 198 199 200 203 204 206 199 204 209 221 228 229 231 234 236 235 237 236 233 233 233 234 239 236 235 237 235 235 229 225 224 227 226 227 228 227 228 229 229 228 227 228 228 231 -2147483647 -2147483647 -2147483647 -2147483647 -2147483647 -2147483647 -2147483647 -2147483647 -2147483647 -2147483647 -2147483647 -2147483647 -2147483647 -2147483647 -2147483647 -2147483647 -2147483647 -2147483647 -2147483647 -2147483647 -2147483647 -2147483647 -2147483647 -2147483647 -2147483647 -2147483647 -2147483647
302 311 296 305 312 316 316 312 303 292 278 275 275 263 249 235 237 238 239 240 242 245 241 241 242 237 237 256 277 285 290 292 291 292 292 291 293 295 296 297 298 299 297 297 298 298 297 297 297 297 297 295 296 295 295 295 292 291 290 287 285 284 283 283 284 284 284 284 284 284 283 282 282 280 280 280 279 279 279 279 280 281 281 282 283 283 282 282 282 281 281 280 280 281 282 282 281 282 283 283 283 282 282 281 279 280 286 288 290 290 289 289 288 286 285 284 283 283 281 279 277 276 277 276 270 261 259 232 233 242 254 248 237 235 240 245 251 256 269 257 260 270 267 263 251 234 227 242 246 249 258 257 255 246 240 241 236 243 253 264 272 264 258 245 235 210 198 200 196 191 197 202 194 195 197 210 226 227 227 231 231 228 232 230 231 231 227 228 227 226 226 226 227 228 229 232 234 229 226 226 226 226 228 227 229 228 228 228 227 227 228 232 -2147483647 -2147483647 -2147483647 -2147483647 -2147483647 -2147483647 -2147483647 -2147483647 -2147483647 -2147483647 -2147483647 -2147483647 -2147483647 -2147483647 -2147483647 -2147483647 -2147483647 -2147483647 -2147483647 -2147483647 -2147483647 -2147483647 -2147483647 -2147483647 -2147483647 -2147483647 -2147483647 -2147483647
294 305 304 293 310 308 309 312 306 306 300 298 291 276 251 234 235 234 234 234 238 238 236 238 240 237 240 257 282 289 292 294 295 296 294 293 294 293 293 294 295 296 298 298 297 297 296 296 297 296 294 295 295 295 293 292 290 290 289 286 285 282 281 281 282 282 283 283 283 283 282 282 281 281 281 281 280 279 278 278 279 280 281 281 282 283 283 283 282 282 281 280 279 278 278 279 279 279 282 282 283 283 283 283 284 285 287 288 289 290 290 290 289 287 286 285 284 282 280 277 275 276 277 278 276 272 266 248 233 243 250 248 241 235 234 246 254 262 267 256 270 272 263 255 253 242 234 236 246 261 265 263 250 252 245 241 247 257 248 266 270 258 249 241 212 215 225 204 192 218 229 226 227 216 209 220 227 229 229 227 227 228 226 227 226 224 226 227 226 227 226 224 227 230 230 228 227 229 228 225 225 227 228 227 228 228 228 227 228 228 231 -2147483647 -2147483647 -2147483647 -2147483647 -2147483647 -2147483647 -2147483647 -2147483647 -2147483647 -2147483647 -2147483647 -2147483647 -2147483647 -2147483647 -2147483647 -2147483647 -2147483647 -2147483647 -2147483647 -2147483647 -2147483647 -2147483647 -2147483647 -2147483647 -2147483647 -2147483647 -2147483647 -2147483647 -2147483647
303 310 308 295 299 308 305 306 310 310 306 294 285 278 265 268 257 233 229 229 230 232 234 237 232 232 243 265 277 287 292 294 295 296 294 294 294 291 291 292 292 293 295 295 296 296 296 297 295 294 295 294 293 292 291 289 286 286 285 285 284 282 280 280 280 281 281 282 282 282 283 280 280 280 280 279 278 278 278 278 279 279 281 281 282 283 283 281 280 280 279 278 277 276 275 276 277 277 280 282 282 283 284 284 283 285 286 286 287 289 290 291 289 287 286 284 283 280 279 277 275 275 276 278 278 275 268 253 232 249 257 244 239 231 229 241 246 259 268 269 272 272 269 263 253 237 249 260 262 257 269 263 262 256 246 241 260 260 250 270 273 259 233 231 241 247 253 222 208 214 241 234 241 223 203 216 224 223 222 221 225 227 233 234 231 227 228 229 229 230 225 223 225 225 225 225 225 225 224 227 227 227 227 228 228 227 227 227 228 231 -2147483647 -2147483647 -2147483647 -2147483647 -2147483647 -2147483647 -2147483647 -2147483647 -2147483647 -2147483647 -2147483647 -2147483647 -2147483647 -2147483647 -2147483647 -2147483647 -2147483647 -2147483647 -2147483647 -2147483647 -2147483647 -2147483647 -2147483647 -2147483647 -2147483647 -2147483647 -2147483647 -2147483647 -2147483647 -2147483647
312 311 307 302 291 300 298 295 307 307 306 300 298 295 287 282 271 247 242 238 247 255 258 256 245 250 253 256 274 289 292 294 295 296 296 296 293 290 288 289 290 292 293 293 294 295 295 294 293 294 294 292 291 290 288 287 283 282 281 280 280 279 277 277 278 279 279 279 279 280 280 281 280 280 280 279 279 278 277 278 278 280 280 281 282 282 281 281 280 279 278 277 275 274 273 272 273 276 279 279 280 282 283 284 285 284 285 287 288 290 292 291 289 286 284 280 279 279 279 276 275 276 278 278 280 276 271 263 252 257 257 248 228 229 231 245 243 251 256 265 270 263 258 260 259 261 262 260 263 268 270 271 263 251 243 241 261 273 271 267 263 266 254 233 259 261 253 248 240 233 247 249 236 216 199 225 225 228 223 227 227 228 231 230 232 232 229 230 229 233 228 228 226 228 226 227 226 226 226 226 226 227 227 226 227 227 227 228 -2147483647 -2147483647 -2147483647 -2147483647 -2147483647 -2147483647 -2147483647 -2147483647 -2147483647 -2147483647 -2147483647 -2147483647 -2147483647 -2147483647 -2147483647 -2147483647 -2147483647 -2147483647 -2147483647 -2147483647 -2147483647 -2147483647 -2147483647 -2147483647 -2147483647 -2147483647 -2147483647 -2147483647 -2147483647 -2147483647 -2147483647 -2147483647
307 306 301 295 286 294 291 294 303 300 303 301 299 288 281 267 256 257 262 257 258 265 269 265 262 264 261 258 276 286 289 291 295 296 293 295 292 290 289 287 289 289 290 290 291 292 294 293 293 293 292 290 289 287 286 285 283 279 278 277 276 274 274 275 275 277 276 278 278 278 279 280 279 280 280 279 278 278 278 279 279 278 279 281 281 282 281 280 279 277 276 275 274 272 272 273 273 275 275 275 276 279 279 281 282 282 285 285 287 290 292 291 289 284 278 277 279 281 279 276 273 275 278 280 281 279 272 256 253 257 260 261 259 261 260 260 246 247 254 271 269 254 256 261 263 264 265 264 259 262 268 270 265 253 250 255 264 271 270 268 260 255 253 257 266 259 251 240 259 234 251 242 236 201 224 235 243 240 240 238 235 231 231 229 231 231 232 231 229 229 232 230 226 226 228 225 226 225 227 226 227 226 226 226 226 226 228 -2147483647 -2147483647 -2147483647 -2147483647 -2147483647 -2147483647 -2147483647 -2147483647 -2147483647 -2147483647 -2147483647 -2147483647 -2147483647 -2147483647 -2147483647 -2147483647 -2147483647 -2147483647 -2147483647 -2147483647 -2147483647 -2147483647 -2147483647 -2147483647 -2147483647 -2147483647 -2147483647 -2147483647 -2147483647 -2147483647 -2147483647 -2147483647 -2147483647
295 296 300 299 286 285 282 283 297 294 299 297 294 291 279 259 263 260 265 256 262 262 272 272 271 268 260 263 264 278 286 289 291 295 293 294 292 291 289 285 285 287 288 288 290 290 291 293 291 290 289 287 286 284 283 281 280 278 276 275 272 270 271 272 274 274 274 275 276 277 278 279 279 279 279 279 279 279 279 279 279 278 279 280 281 282 281 280 278 276 274 273 271 270 272 274 273 271 271 271 272 273 274 276 276 278 280 281 283 288 289 292 290 284 273 272 277 282 282 277 270 272 275 278 281 281 271 257 248 255 255 258 257 261 264 262 266 268 269 271 265 256 255 258 261 264 265 263 264 265 265 267 263 261 261 262 264 271 275 276 265 265 260 266 269 260 256 259 263 258 250 241 234 220 240 247 250 248 239 239 238 238 237 233 232 231 232 232 231 228 227 229 225 225 226 227 227 225 226 226 225 225 224 225 225 227 -2147483647 -2147483647 -2147483647 -2147483647 -2147483647 -2147483647 -2147483647 -2147483647 -2147483647 -2147483647 -2147483647 -2147483647 -2147483647 -2147483647 -2147483647 -2147483647 -2147483647 -2147483647 -2147483647 -2147483647 -2147483647 -2147483647 -2147483647 -2147483647 -2147483647 -2147483647 -2147483647 -2147483647 -2147483647 -2147483647 -2147483647 -2147483647 -2147483647 -2147483647
302 304 299 290 290 285 277 275 284 287 291 290 286 287 272 265 265 264 267 269 268 268 271 275 270 267 269 261 256 276 282 287 290 293 294 294 292 290 287 286 284 285 285 287 288 289 289 291 289 288 287 284 282 281 279 277 276 273 272 269 268 267 268 269 270 271 272 273 273 275 276 276 278 277 279 278 278 279 279 279 279 278 279 280 280 280 280 279 277 275 273 274 274 273 273 274 275 273 271 273 273 275 274 273 269 269 268 271 280 286 290 293 292 286 278 277 280 285 282 275 275 276 275 271 278 280 270 260 251 254 256 254 257 260 265 262 264 268 271 270 268 262 258 260 262 263 265 265 264 268 269 267 256 257 263 262 265 269 274 275 273 272 266 262 267 266 260 265 264 255 244 235 243 248 250 251 251 248 240 239 237 238 238 238 234 232 229 230 232 229 226 227 226 227 228 227 227 226 225 224 224 224 223 225 226 -2147483647 -2147483647 -2147483647 -2147483647 -2147483647 -2147483647 -2147483647 -2147483647 -2147483647 -2147483647 -2147483647 -2147483647 -2147483647 -2147483647 -2147483647 -2147483647 -2147483647 -2147483647 -2147483647 -2147483647 -2147483647 -2147483647 -2147483647 -2147483647 -2147483647 -2147483647 -2147483647 -2147483647 -2147483647 -2147483647 -2147483647 -2147483647 -2147483647 -2147483647 -2147483647
303 300 300 296 291 281 270 264 265 279 282 282 275 276 266 266 270 272 273 271 274 278 277 278 274 272 270 262 263 277 282 285 287 289 291 293 290 288 286 284 283 282 282 284 285 287 289 289 288 287 284 283 280 279 275 273 270 267 266 266 264 263 265 266 267 268 269 269 271 272 273 274 275 276 277 277 278 278 278 278 278 279 279 279 280 280 279 278 276 274 274 275 276 276 275 276 276 272 272 274 275 275 276 274 272 273 272 269 281 285 287 293 290 281 280 282 285 287 282 275 278 279 275 274 283 280 270 268 257 258 255 252 257 261 266 263 259 262 266 270 266 260 257 257 258 259 261 265 267 268 267 267 268 266 267 263 261 265 269 274 272 273 268 264 267 267 261 264 259 255 252 244 245 246 249 251 252 250 241 238 235 235 233 234 234 235 234 229 228 228 228 225 226 226 225 226 225 224 225 224 224 223 223 227 -2147483647 -2147483647 -2147483647 -2147483647 -2147483647 -2147483647 -2147483647 -2147483647 -2147483647 -2147483647 -2147483647 -2147483647 -2147483647 -2147483647 -2147483647 -2147483647 -2147483647 -2147483647 -2147483647 -2147483647 -2147483647 -2147483647 -2147483647 -2147483647 -2147483647 -2147483647 -2147483647 -2147483647 -2147483647 -2147483647 -2147483647 -2147483647 -2147483647 -2147483647 -2147483647 -2147483647
300 293 287 288 290 286 279 273 265 267 273 272 262 267 272 272 273 274 275 272 268 272 278 281 272 268 267 263 260 275 281 284 287 288 290 292 289 286 284 284 282 280 279 281 283 285 287 288 287 285 282 281 279 278 275 272 269 267 263 260 259 259 261 261 263 264 265 267 268 269 270 272 273 274 275 276 277 278 278 278 278 279 279 279 279 280 278 276 273 271 272 274 275 276 276 276 275 273 275 276 277 277 278 278 279 279 277 276 284 285 286 291 290 283 284 276 280 287 276 269 270 283 276 273 282 284 278 269 260 261 258 258 253 256 262 264 257 261 266 270 265 260 252 251 254 254 258 261 263 265 267 268 269 270 269 264 266 265 269 272 274 273 267 263 263 265 265 263 259 252 249 248 252 245 242 242 247 250 245 239 235 232 230 231 230 232 233 231 228 227 226 225 224 225 224 223 223 223 224 223 223 223 224 -2147483647 -2147483647 -2147483647 -2147483647 -2147483647 -2147483647 -2147483647 -2147483647 -2147483647 -2147483647 -2147483647 -2147483647 -2147483647 -2147483647 -2147483647 -2147483647 -2147483647 -2147483647 -2147483647 -2147483647 -2147483647 -2147483647 -2147483647 -2147483647 -2147483647 -2147483647 -2147483647 -2147483647 -2147483647 -2147483647 -2147483647 -2147483647 -2147483647 -2147483647 -2147483647 -2147483647 -2147483647
295 292 283 275 285 284 281 277 274 265 251 257 251 260 265 269 273 277 280 279 276 271 277 281 267 259 257 250 258 266 271 280 285 287 288 291 288 286 284 281 280 279 276 278 279 281 285 287 285 284 281 279 276 273 272 269 266 264 262 258 257 257 256 257 259 260 261 262 264 266 268 269 270 271 273 273 274 275 276 277 279 279 278 279 278 279 277 272 265 262 267 272 275 276 276 276 275 274 275 276 276 277 278 279 280 283 281 285 288 290 291 294 294 291 290 287 282 288 275 277 277 282 275 271 282 277 266 259 256 260 261 262 260 261 264 266 261 256 260 266 263 256 251 253 256 259 255 255 256 257 258 259 261 265 268 265 269 265 261 263 269 270 271 263 261 264 264 257 255 254 253 257 251 243 242 243 242 243 242 239 236 235 231 233 231 231 229 229 228 226 224 223 222 222 222 222 222 223 223 223 225 225 -2147483647 -2147483647 -2147483647 -2147483647 -2147483647 -2147483647 -2147483647 -2147483647 -2147483647 -2147483647 -2147483647 -2147483647 -2147483647 -2147483647 -2147483647 -2147483647 -2147483647 -2147483647 -2147483647 -2147483647 -2147483647 -2147483647 -2147483647 -2147483647 -2147483647 -2147483647 -2147483647 -2147483647 -2147483647 -2147483647 -2147483647 -2147483647 -2147483647 -2147483647 -2147483647 -2147483647 -2147483647 -2147483647
301 300 296 295 291 286 283 279 275 263 255 247 252 259 261 263 265 271 274 282 283 277 280 281 276 272 265 264 272 274 275 279 282 286 288 290 286 286 282 280 281 276 273 276 275 278 280 285 284 281 277 275 271 267 263 260 258 254 255 256 256 255 255 257 258 258 258 259 260 261 263 265 267 269 271 271 272 273 274 275 277 277 278 278 278 277 276 274 271 266 268 272 275 276 275 273 271 270 272 274 276 277 278 278 278 281 283 284 286 288 290 292 293 294 293 294 294 294 293 291 291 291 291 289 288 280 276 271 264 261 261 264 259 263 259 265 265 258 261 266 267 265 258 257 258 261 255 252 252 251 252 254 256 261 265 267 268 269 268 261 264 270 269 261 260 263 264 256 255 254 257 258 254 250 244 241 241 238 236 234 233 232 232 233 232 232 230 229 227 224 222 221 221 221 220 221 221 222 223 225 -2147483647 -2147483647 -2147483647 -2147483647 -2147483647 -2147483647 -2147483647 -2147483647 -2147483647 -2147483647 -2147483647 -2147483647 -2147483647 -2147483647 -2147483647 -2147483647 -2147483647 -2147483647 -2147483647 -2147483647 -2147483647 -2147483647 -2147483647 -2147483647 -2147483647 -2147483647 -2147483647 -2147483647 -2147483647 -2147483647 -2147483647 -2147483647 -2147483647 -2147483647 -2147483647 -2147483647 -2147483647 -2147483647 -2147483647 -2147483647
301 301 299 297 294 287 286 280 268 257 264 260 256 260 265 268 269 274 279 277 285 279 282 278 271 266 260 261 270 273 277 279 279 281 284 288 288 285 283 281 281 278 277 278 276 279 281 284 281 277 272 268 265 262 260 256 253 253 254 255 255 255 254 255 257 259 259 259 259 260 260 262 264 266 267 267 269 270 272 273 275 276 277 278 277 276 273 271 267 267 271 272 274 275 275 271 268 267 267 270 273 275 276 277 278 277 280 280 283 284 286 288 288 290 291 293 292 293 294 293 293 293 294 292 289 286 283 279 273 269 267 266 267 268 266 265 267 265 263 262 264 266 262 261 263 261 261 259 261 259 258 256 256 256 257 259 258 262 268 268 265 266 270 268 262 257 260 263 259 259 258 257 255 250 244 244 242 239 236 234 232 231 230 230 229 228 228 228 225 220 219 220 218 219 219 220 221 223 225 -2147483647 -2147483647 -2147483647 -2147483647 -2147483647 -2147483647 -2147483647 -2147483647 -2147483647 -2147483647 -2147483647 -2147483647 -2147483647 -2147483647 -2147483647 -2147483647 -2147483647 -2147483647 -2147483647 -2147483647 -2147483647 -2147483647 -2147483647 -2147483647 -2147483647 -2147483647 -2147483647 -2147483647 -2147483647 -2147483647 -2147483647 -2147483647 -2147483647 -2147483647 -2147483647 -2147483647 -2147483647 -2147483647 -2147483647 -2147483647 -2147483647
298 298 297 297 294 293 283 275 269 270 264 272 263 268 272 270 274 278 282 286 289 286 279 275 274 267 265 266 271 274 278 279 279 281 281 283 286 286 284 282 282 277 278 278 278 280 283 282 279 273 269 266 262 258 257 257 256 253 253 254 255 254 253 254 255 258 259 259 259 260 260 260 261 263 263 264 264 265 268 271 273 274 275 275 271 266 261 254 246 244 256 261 266 272 273 270 265 264 266 269 271 274 275 276 276 276 276 278 279 281 283 285 287 286 286 288 291 291 292 293 293 294 295 294 292 290 288 286 283 280 276 272 270 268 266 267 267 267 265 263 264 264 265 265 263 264 263 263 264 264 263 263 263 262 258 256 256 258 263 268 265 265 266 268 269 259 251 253 255 256 254 251 252 251 247 244 239 238 239 237 234 231 229 229 230 229 227 225 222 219 219 218 217 218 219 220 222 225 -2147483647 -2147483647 -2147483647 -2147483647 -2147483647 -2147483647 -2147483647 -2147483647 -2147483647 -2147483647 -2147483647 -2147483647 -2147483647 -2147483647 -2147483647 -2147483647 -2147483647 -2147483647 -2147483647 -2147483647 -2147483647 -2147483647 -2147483647 -2147483647 -2147483647 -2147483647 -2147483647 -2147483647 -2147483647 -2147483647 -2147483647 -2147483647 -2147483647 -2147483647 -2147483647 -2147483647 -2147483647 -2147483647 -2147483647 -2147483647 -2147483647 -2147483647
296 291 293 293 294 292 291 287 282 281 279 277 274 277 280 282 283 284 286 283 287 287 281 281 279 277 274 272 272 275 276 277 278 278 279 280 282 285 284 283 280 278 277 278 278 280 282 278 274 270 267 263 258 258 258 259 257 256 253 253 255 254 253 254 254 256 258 260 261 260 260 260 259 259 260 260 259 263 265 269 271 272 274 274 273 273 268 257 251 252 260 264 261 269 263 254 256 259 266 269 271 273 275 276 275 274 272 273 275 277 279 282 283 284 286 287 288 289 289 291 292 294 294 293 292 291 289 287 284 281 277 273 269 265 264 265 264 264 263 260 259 262 262 262 262 262 262 260 260 261 261 261 263 263 264 262 263 264 265 265 261 260 262 264 270 260 251 252 246 246 244 244 246 245 244 246 243 237 234 235 235 232 230 229 228 227 225 223 221 219 218 217 217 218 218 219 222 -2147483647 -2147483647 -2147483647 -2147483647 -2147483647 -2147483647 -2147483647 -2147483647 -2147483647 -2147483647 -2147483647 -2147483647 -2147483647 -2147483647 -2147483647 -2147483647 -2147483647 -2147483647 -2147483647 -2147483647 -2147483647 -2147483647 -2147483647 -2147483647 -2147483647 -2147483647 -2147483647 -2147483647 -2147483647 -2147483647 -2147483647 -2147483647 -2147483647 -2147483647 -2147483647 -2147483647 -2147483647 -2147483647 -2147483647 -2147483647 -2147483647 -2147483647 -2147483647
290 287 285 286 286 287 287 287 286 284 282 280 276 276 278 281 283 284 286 288 289 287 281 283 282 278 272 271 271 270 269 269 272 276 277 280 281 282 285 281 278 276 279 280 280 281 280 277 273 271 268 267 264 262 261 260 260 258 255 253 254 254 252 254 254 255 255 257 259 259 261 259 259 260 262 262 262 264 265 267 268 270 271 268 264 266 272 266 264 263 267 268 270 264 259 261 261 253 253 257 264 269 274 273 273 271 268 265 268 271 274 275 277 279 280 282 283 284 287 289 290 291 292 292 291 289 286 283 282 280 275 268 262 261 259 259 259 257 258 257 258 258 257 254 249 248 248 248 250 251 255 256 259 260 260 261 261 259 261 261 261 260 266 270 269 264 261 259 249 248 244 241 242 240 241 240 239 237 233 232 232 230 228 228 227 226 225 223 221 218 216 216 216 217 217 221 -2147483647 -2147483647 -2147483647 -2147483647 -2147483647 -2147483647 -2147483647 -2147483647 -2147483647 -2147483647 -2147483647 -2147483647 -2147483647 -2147483647 -2147483647 -2147483647 -2147483647 -2147483647 -2147483647 -2147483647 -2147483647 -2147483647 -2147483647 -2147483647 -2147483647 -2147483647 -2147483647 -2147483647 -2147483647 -2147483647 -2147483647 -2147483647 -2147483647 -2147483647 -2147483647 -2147483647 -2147483647 -2147483647 -2147483647 -2147483647 -2147483647 -2147483647 -2147483647 -2147483647
277 259 259 270 274 280 280 280 278 280 278 274 269 268 270 273 279 283 287 290 291 283 282 284 281 277 273 272 270 269 269 270 271 273 275 276 278 280 282 281 279 278 280 281 281 279 276 274 273 272 271 270 268 266 266 264 262 259 257 255 254 254 254 255 254 255 256 256 257 259 260 260 259 261 261 261 261 262 263 264 264 260 264 267 269 269 270 269 270 269 269 269 269 268 269 267 266 264 267 265 252 266 260 256 262 266 266 263 264 265 266 269 271 273 274 275 277 279 282 283 285 287 289 291 290 287 281 276 272 271 268 264 260 259 259 262 262 263 263 262 260 260 258 252 251 243 240 240 242 240 244 245 248 249 251 254 253 253 256 258 261 265 266 267 268 267 266 261 250 249 241 239 241 240 237 234 234 235 232 229 229 228 227 226 226 225 224 224 221 218 217 216 216 219 220 -2147483647 -2147483647 -2147483647 -2147483647 -2147483647 -2147483647 -2147483647 -2147483647 -2147483647 -2147483647 -2147483647 -2147483647 -2147483647 -2147483647 -2147483647 -2147483647 -2147483647 -2147483647 -2147483647 -2147483647 -2147483647 -2147483647 -2147483647 -2147483647 -2147483647 -2147483647 -2147483647 -2147483647 -2147483647 -2147483647 -2147483647 -2147483647 -2147483647 -2147483647 -2147483647 -2147483647 -2147483647 -2147483647 -2147483647 -2147483647 -2147483647 -2147483647 -2147483647 -2147483647 -2147483647
262 266 271 268 261 261 262 262 262 265 261 260 264 270 274 276 278 278 282 284 288 288 286 284 280 276 274 266 258 258 262 264 267 268 267 269 269 274 278 281 278 278 281 279 275 270 269 268 263 260 260 255 251 247 249 252 249 249 251 251 250 251 252 253 254 254 255 256 256 257 258 259 259 261 260 260 260 258 258 249 254 253 253 266 268 268 268 267 267 266 265 266 262 261 258 258 265 265 266 269 271 271 271 269 263 264 258 260 264 262 259 261 264 264 262 264 265 266 272 273 275 273 278 287 283 280 275 265 265 270 266 259 253 246 246 249 253 257 256 256 257 260 258 255 254 245 239 239 240 241 244 246 245 245 245 244 244 243 243 246 252 256 257 257 254 260 260 258 252 245 240 237 237 238 236 232 230 233 231 227 227 227 226 226 224 224 224 223 221 219 218 219 221 -2147483647 -2147483647 -2147483647 -2147483647 -2147483647 -2147483647 -2147483647 -2147483647 -2147483647 -2147483647 -2147483647 -2147483647 -2147483647 -2147483647 -2147483647 -2147483647 -2147483647 -2147483647 -2147483647 -2147483647 -2147483647 -2147483647 -2147483647 -2147483647 -2147483647 -2147483647 -2147483647 -2147483647 -2147483647 -2147483647 -2147483647 -2147483647 -2147483647 -2147483647 -2147483647 -2147483647 -2147483647 -2147483647 -2147483647 -2147483647 -2147483647 -2147483647 -2147483647 -2147483647 -2147483647 -2147483647 -2147483647
268 274 270 270 271 266 263 264 261 256 250 247 249 248 248 250 252 267 273 277 276 280 282 283 279 274 267 258 253 249 249 255 253 253 250 247 247 257 267 277 276 275 274 266 259 262 255 255 251 252 254 254 250 245 240 243 245 248 247 246 246 246 245 246 247 248 250 251 253 253 254 252 255 257 256 254 257 257 257 257 256 257 263 267 265 263 261 262 262 261 262 263 262 263 263 264 263 260 261 261 261 265 266 269 270 268 265 265 259 254 256 259 262 267 266 265 263 256 255 258 259 262 268 278 271 271 264 258 263 269 255 247 244 246 249 247 241 238 241 245 250 255 255 257 256 252 251 253 252 250 246 245 244 242 242 239 238 237 236 234 232 235 238 241 239 240 244 251 244 241 239 237 233 233 233 231 229 228 228 227 225 226 225 223 222 222 221 220 219 218 219 -2147483647 -2147483647 -2147483647 -2147483647 -2147483647 -2147483647 -2147483647 -2147483647 -2147483647 -2147483647 -2147483647 -2147483647 -2147483647 -2147483647 -2147483647 -2147483647 -2147483647 -2147483647 -2147483647 -2147483647 -2147483647 -2147483647 -2147483647 -2147483647 -2147483647 -2147483647 -2147483647 -2147483647 -2147483647 -2147483647 -2147483647 -2147483647 -2147483647 -2147483647 -2147483647 -2147483647 -2147483647 -2147483647 -2147483647 -2147483647 -2147483647 -2147483647 -2147483647 -2147483647 -2147483647 -2147483647 -2147483647 -2147483647 -2147483647
275 274 272 272 269 265 261 264 260 254 241 251 252 246 245 241 244 246 248 252 256 264 269 273 272 268 262 248 238 232 224 227 229 236 238 251 260 262 262 262 243 244 238 240 226 229 228 224 227 229 219 216 214 213 206 213 224 229 241 251 252 250 246 242 239 238 240 242 243 247 249 252 253 255 256 256 258 255 254 256 254 252 257 259 256 255 253 255 252 254 255 255 258 259 259 259 261 261 262 263 263 264 265 264 267 265 258 261 259 255 252 256 258 262 257 261 265 262 262 267 270 269 267 265 273 275 278 279 273 273 260 262 255 255 254 260 255 251 250 253 251 246 246 251 250 253 253 249 246 241 242 239 236 235 233 234 237 237 238 240 239 232 234 238 238 240 242 244 242 235 235 235 232 231 230 229 226 226 226 224 224 225 225 223 220 220 219 219 221 -2147483647 -2147483647 -2147483647 -2147483647 -2147483647 -2147483647 -2147483647 -2147483647 -2147483647 -2147483647 -2147483647 -2147483647 -2147483647 -2147483647 -2147483647 -2147483647 -2147483647 -2147483647 -2147483647 -2147483647 -2147483647 -2147483647 -2147483647 -2147483647 -2147483647 -2147483647 -2147483647 -2147483647 -2147483647 -2147483647 -2147483647 -2147483647 -2147483647 -2147483647 -2147483647 -2147483647 -2147483647 -2147483647 -2147483647 -2147483647 -2147483647 -2147483647 -2147483647 -2147483647 -2147483647 -2147483647 -2147483647 -2147483647 -2147483647 -2147483647 -2147483647
273 271 269 272 259 254 257 259 254 248 245 253 254 249 256 259 258 269 269 269 273 274 277 276 266 260 254 251 249 246 237 236 237 239 239 234 242 248 252 257 251 247 233 237 230 217 212 210 214 221 222 231 236 227 216 210 210 219 236 243 248 249 245 243 241 241 240 243 244 245 246 247 248 251 254 253 251 247 247 248 248 247 246 245 243 244 244 245 245 251 252 253 254 254 254 256 256 257 259 261 261 264 264 265 266 266 264 264 263 258 259 261 263 265 267 266 263 262 266 265 268 272 274 268 264 267 269 268 278 274 271 275 266 267 269 264 264 253 253 255 257 251 249 250 252 253 246 242 240 238 236 239 239 240 235 237 236 239 242 240 240 240 235 235 237 237 238 240 235 233 231 230 230 229 226 226 225 224 224 223 224 226 225 221 219 218 219 -2147483647 -2147483647 -2147483647 -2147483647 -2147483647 -2147483647 -2147483647 -2147483647 -2147483647 -2147483647 -2147483647 -2147483647 -2147483647 -2147483647 -2147483647 -2147483647 -2147483647 -2147483647 -2147483647 -2147483647 -2147483647 -2147483647 -2147483647 -2147483647 -2147483647 -2147483647 -2147483647 -2147483647 -2147483647 -2147483647 -2147483647 -2147483647 -2147483647 -2147483647 -2147483647 -2147483647 -2147483647 -2147483647 -2147483647 -2147483647 -2147483647 -2147483647 -2147483647 -2147483647 -2147483647 -2147483647 -2147483647 -2147483647 -2147483647 -2147483647 -2147483647 -2147483647 -2147483647
272 274 274 270 258 259 266 262 261 261 263 268 267 264 260 251 251 270 273 271 273 278 279 274 273 267 257 249 237 227 217 204 197 229 206 213 223 229 244 247 232 226 222 219 219 236 235 245 255 255 248 255 258 267 263 254 233 217 214 217 228 237 224 216 213 218 225 230 235 237 239 236 233 232 245 243 240 243 240 239 248 248 244 240 236 238 240 242 243 247 248 249 250 251 251 252 253 254 256 256 258 257 259 260 261 262 262 263 263 262 260 262 262 264 265 263 260 257 262 266 267 271 274 275 274 274 275 276 278 278 278 277 273 275 273 271 269 265 264 260 255 254 250 248 250 249 244 241 238 237 239 239 238 240 241 240 239 240 240 242 241 239 237 236 233 233 234 232 233 229 227 227 226 225 224 223 223 221 222 223 224 224 222 219 218 218 -2147483647 -2147483647 -2147483647 -2147483647 -2147483647 -2147483647 -2147483647 -2147483647 -2147483647 -2147483647 -2147483647 -2147483647 -2147483647 -2147483647 -2147483647 -2147483647 -2147483647 -2147483647 -2147483647 -2147483647 -2147483647 -2147483647 -2147483647 -2147483647 -2147483647 -2147483647 -2147483647 -2147483647 -2147483647 -2147483647 -2147483647 -2147483647 -2147483647 -2147483647 -2147483647 -2147483647 -2147483647 -2147483647 -2147483647 -2147483647 -2147483647 -2147483647 -2147483647 -2147483647 -2147483647 -2147483647 -2147483647 -2147483647 -2147483647 -2147483647 -2147483647 -2147483647 -2147483647 -2147483647
267 269 269 268 271 267 274 264 259 252 255 259 258 268 265 260 263 271 274 269 267 257 254 262 246 237 228 228 224 228 227 224 227 243 237 235 237 244 265 264 255 262 263 259 256 263 257 260 254 238 236 241 243 257 262 251 250 246 245 235 230 238 220 220 220 222 225 226 225 231 232 234 241 245 248 248 248 249 248 248 238 230 222 217 224 233 236 242 244 241 238 240 243 243 245 247 248 249 250 250 251 252 253 254 255 255 257 258 258 258 259 260 262 262 262 260 257 255 259 263 263 267 269 270 271 273 274 274 275 276 275 275 274 273 271 271 269 267 264 262 259 254 252 250 248 248 243 240 240 239 237 237 237 237 238 237 237 237 238 239 238 234 235 235 233 231 229 227 228 226 224 222 222 222 221 221 220 219 218 219 219 220 218 218 220 -2147483647 -2147483647 -2147483647 -2147483647 -2147483647 -2147483647 -2147483647 -2147483647 -2147483647 -2147483647 -2147483647 -2147483647 -2147483647 -2147483647 -2147483647 -2147483647 -2147483647 -2147483647 -2147483647 -2147483647 -2147483647 -2147483647 -2147483647 -2147483647 -2147483647 -2147483647 -2147483647 -2147483647 -2147483647 -2147483647 -2147483647 -2147483647 -2147483647 -2147483647 -2147483647 -2147483647 -2147483647 -2147483647 -2147483647 -2147483647 -2147483647 -2147483647 -2147483647 -2147483647 -2147483647 -2147483647 -2147483647 -2147483647 -2147483647 -2147483647 -2147483647 -2147483647 -2147483647 -2147483647 -2147483647
261 264 263 263 268 266 264 274 270 269 270 270 265 264 264 266 264 266 260 265 269 275 275 277 277 275 269 260 261 258 255 252 251 251 258 257 253 250 270 268 266 269 262 258 253 263 256 267 267 262 259 266 260 271 269 256 258 252 252 252 248 248 244 244 244 245 244 244 244 244 244 245 245 244 243 243 244 244 242 244 244 243 240 237 235 234 230 232 231 225 222 223 222 226 233 237 241 243 243 243 243 244 246 248 251 252 252 253 253 252 254 257 259 258 257 256 255 253 253 255 256 262 264 263 266 267 267 269 269 270 270 270 270 270 270 268 266 264 258 255 251 249 248 247 246 247 244 240 240 239 236 237 236 235 235 235 235 235 234 233 235 234 232 231 228 229 227 225 223 222 220 221 220 219 219 218 218 218 217 217 216 216 219 -2147483647 -2147483647 -2147483647 -2147483647 -2147483647 -2147483647 -2147483647 -2147483647 -2147483647 -2147483647 -2147483647 -2147483647 -2147483647 -2147483647 -2147483647 -2147483647 -2147483647 -2147483647 -2147483647 -2147483647 -2147483647 -2147483647 -2147483647 -2147483647 -2147483647 -2147483647 -2147483647 -2147483647 -2147483647 -2147483647 -2147483647 -2147483647 -2147483647 -2147483647 -2147483647 -2147483647 -2147483647 -2147483647 -2147483647 -2147483647 -2147483647 -2147483647 -2147483647 -2147483647 -2147483647 -2147483647 -2147483647 -2147483647 -2147483647 -2147483647 -2147483647 -2147483647 -2147483647 -2147483647 -2147483647 -2147483647 -2147483647
255 255 252 255 261 254 264 272 274 277 277 272 251 237 229 242 253 267 274 272 279 276 270 271 271 273 273 268 264 257 257 255 251 251 247 237 243 243 251 265 273 269 266 268 272 272 270 272 278 276 276 275 274 281 273 265 261 261 253 257 253 250 246 246 245 242 240 240 239 238 238 239 237 234 234 236 238 238 237 238 237 236 235 233 233 230 228 233 233 235 236 237 238 239 237 231 225 227 231 232 232 236 239 244 246 248 247 247 246 241 239 242 248 246 247 249 249 249 247 250 253 257 254 256 258 256 258 261 263 265 266 266 264 265 266 264 264 261 256 251 247 244 244 244 242 241 241 241 239 238 238 236 235 234 234 232 231 231 232 230 229 230 229 227 226 224 223 223 221 219 217 218 217 217 215 215 216 216 216 215 213 215 220 -2147483647 -2147483647 -2147483647 -2147483647 -2147483647 -2147483647 -2147483647 -2147483647 -2147483647 -2147483647 -2147483647 -2147483647 -2147483647 -2147483647 -2147483647 -2147483647 -2147483647 -2147483647 -2147483647 -2147483647 -2147483647 -2147483647 -2147483647 -2147483647 -2147483647 -2147483647 -2147483647 -2147483647 -2147483647 -2147483647 -2147483647 -2147483647 -2147483647 -2147483647 -2147483647 -2147483647 -2147483647 -2147483647 -2147483647 -2147483647 -2147483647 -2147483647 -2147483647 -2147483647 -2147483647 -2147483647 -2147483647 -2147483647 -2147483647 -2147483647 -2147483647 -2147483647 -2147483647 -2147483647 -2147483647 -2147483647 -2147483647
245 250 255 257 252 260 266 269 271 272 274 276 277 275 277 276 277 276 277 279 278 264 246 243 255 266 271 269 266 264 262 257 252 250 246 244 243 244 253 265 274 272 272 273 272 276 275 278 276 281 282 282 282 282 279 276 271 266 261 246 241 240 238 237 237 235 234 233 230 228 227 228 230 228 230 230 230 229 224 225 227 226 221 220 217 217 218 224 225 226 226 227 230 230 233 238 240 241 238 234 227 217 218 230 238 239 238 237 236 240 242 242 239 223 215 222 228 232 232 233 238 243 244 247 249 251 254 254 256 257 257 259 261 261 260 261 260 257 253 246 246 246 243 240 238 236 235 235 234 235 232 232 232 231 229 231 230 228 228 228 226 225 226 227 225 222 220 219 218 217 217 216 215 214 213 213 212 214 214 212 212 215 -2147483647 -2147483647 -2147483647 -2147483647 -2147483647 -2147483647 -2147483647 -2147483647 -2147483647 -2147483647 -2147483647 -2147483647 -2147483647 -2147483647 -2147483647 -2147483647 -2147483647 -2147483647 -2147483647 -2147483647 -2147483647 -2147483647 -2147483647 -2147483647 -2147483647 -2147483647 -2147483647 -2147483647 -2147483647 -2147483647 -2147483647 -2147483647 -2147483647 -2147483647 -2147483647 -2147483647 -2147483647 -2147483647 -2147483647 -2147483647 -2147483647 -2147483647 -2147483647 -2147483647 -2147483647 -2147483647 -2147483647 -2147483647 -2147483647 -2147483647 -2147483647 -2147483647 -2147483647 -2147483647 -2147483647 -2147483647 -2147483647 -2147483647
228 239 246 232 236 245 249 262 265 269 271 271 272 272 273 275 276 275 274 276 278 278 272 270 269 269 270 272 268 262 253 246 244 241 236 235 239 250 258 267 272 272 272 273 273 274 275 277 279 280 281 283 283 283 280 275 267 262 252 243 231 223 223 221 225 219 215 216 200 203 199 211 220 225 225 225 224 225 221 216 218 214 210 206 202 210 215 203 209 216 209 215 216 218 222 224 226 232 237 235 237 238 235 229 226 226 225 225 217 221 225 240 241 234 229 228 226 225 225 228 225 224 227 224 224 230 235 240 248 253 255 255 254 258 257 257 257 255 250 247 244 244 241 239 238 235 233 232 232 229 228 228 227 228 226 226 229 227 226 226 225 224 222 221 220 220 219 218 217 215 215 214 213 212 212 211 212 213 214 214 214 -2147483647 -2147483647 -2147483647 -2147483647 -2147483647 -2147483647 -2147483647 -2147483647 -2147483647 -2147483647 -2147483647 -2147483647 -2147483647 -2147483647 -2147483647 -2147483647 -2147483647 -2147483647 -2147483647 -2147483647 -2147483647 -2147483647 -2147483647 -2147483647 -2147483647 -2147483647 -2147483647 -2147483647 -2147483647 -2147483647 -2147483647 -2147483647 -2147483647 -2147483647 -2147483647 -2147483647 -2147483647 -2147483647 -2147483647 -2147483647 -2147483647 -2147483647 -2147483647 -2147483647 -2147483647 -2147483647 -2147483647 -2147483647 -2147483647 -2147483647 -2147483647 -2147483647 -2147483647 -2147483647 -2147483647 -2147483647 -2147483647 -2147483647 -2147483647
263 260 240 226 229 235 242 256 259 262 266 266 268 269 275 274 276 277 276 276 276 274 275 274 274 271 268 269 268 264 258 246 234 230 223 222 220 234 249 259 266 266 271 271 271 272 272 271 268 276 277 278 277 276 269 268 260 257 246 239 234 227 221 212 213 209 199 199 203 204 214 218 224 225 225 225 219 214 206 206 212 214 216 218 212 212 225 216 208 213 212 207 210 217 208 210 214 221 224 223 225 230 234 235 236 237 238 234 235 237 239 240 241 237 232 231 230 233 236 234 234 235 238 238 229 233 231 231 237 248 253 252 251 250 252 252 253 252 249 246 245 242 241 238 234 231 231 230 230 228 225 225 224 224 223 223 223 224 222 224 221 222 220 220 219 217 216 216 215 213 212 211 211 210 210 211 213 216 -2147483647 -2147483647 -2147483647 -2147483647 -2147483647 -2147483647 -2147483647 -2147483647 -2147483647 -2147483647 -2147483647 -2147483647 -2147483647 -2147483647 -2147483647 -2147483647 -2147483647 -2147483647 -2147483647 -2147483647 -2147483647 -2147483647 -2147483647 -2147483647 -2147483647 -2147483647 -2147483647 -2147483647 -2147483647 -2147483647 -2147483647 -2147483647 -2147483647 -2147483647 -2147483647 -2147483647 -2147483647 -2147483647 -2147483647 -2147483647 -2147483647 -2147483647 -2147483647 -2147483647 -2147483647 -2147483647 -2147483647 -2147483647 -2147483647 -2147483647 -2147483647 -2147483647 -2147483647 -2147483647 -2147483647 -2147483647 -2147483647 -2147483647 -2147483647 -2147483647 -2147483647 -2147483647
271 277 278 252 240 243 247 243 248 253 259 261 265 270 274 274 274 274 273 272 272 269 269 268 269 269 269 269 267 262 263 260 255 243 231 233 231 232 238 241 248 250 252 254 252 250 248 253 258 270 269 271 268 265 259 260 252 246 246 240 237 233 225 222 223 222 221 222 222 224 225 224 223 221 218 217 214 211 209 207 213 219 221 224 224 224 225 220 219 222 222 222 216 221 217 208 206 207 214 216 218 222 225 225 230 235 233 233 234 236 240 233 237 237 236 235 232 228 222 228 235 234 229 235 242 244 244 240 239 242 247 250 250 249 248 248 248 248 247 245 242 240 238 236 234 232 230 229 227 224 222 221 220 220 220 220 220 219 220 220 220 219 219 217 217 214 213 213 213 212 211 209 209 209 211 213 -2147483647 -2147483647 -2147483647 -2147483647 -2147483647 -2147483647 -2147483647 -2147483647 -2147483647 -2147483647 -2147483647 -2147483647 -2147483647 -2147483647 -2147483647 -2147483647 -2147483647 -2147483647 -2147483647 -2147483647 -2147483647 -2147483647 -2147483647 -2147483647 -2147483647 -2147483647 -2147483647 -2147483647 -2147483647 -2147483647 -2147483647 -2147483647 -2147483647 -2147483647 -2147483647 -2147483647 -2147483647 -2147483647 -2147483647 -2147483647 -2147483647 -2147483647 -2147483647 -2147483647 -2147483647 -2147483647 -2147483647 -2147483647 -2147483647 -2147483647 -2147483647 -2147483647 -2147483647 -2147483647 -2147483647 -2147483647 -2147483647 -2147483647 -2147483647 -2147483647 -2147483647 -2147483647 -2147483647 -2147483647
248 273 284 265 256 263 269 253 254 257 261 262 268 264 268 267 266 265 265 265 265 268 269 268 268 264 266 269 267 265 267 265 262 263 259 253 255 256 255 259 261 254 241 234 234 229 224 241 256 259 259 261 258 251 252 245 245 240 239 235 232 229 229 227 226 226 225 224 220 217 216 216 214 213 213 212 211 212 214 216 216 219 220 220 218 220 221 223 225 224 225 225 225 225 222 218 220 216 219 217 217 215 218 223 229 228 225 225 228 231 234 233 236 240 238 237 235 232 229 226 225 232 237 233 231 234 242 247 246 246 246 246 247 247 246 245 244 243 243 242 241 238 237 235 233 231 231 228 226 223 221 219 217 216 215 216 216 217 218 217 217 216 216 214 212 211 210 210 209 209 210 209 210 212 214 -2147483647 -2147483647 -2147483647 -2147483647 -2147483647 -2147483647 -2147483647 -2147483647 -2147483647 -2147483647 -2147483647 -2147483647 -2147483647 -2147483647 -2147483647 -2147483647 -2147483647 -2147483647 -2147483647 -2147483647 -2147483647 -2147483647 -2147483647 -2147483647 -2147483647 -2147483647 -2147483647 -2147483647 -2147483647 -2147483647 -2147483647 -2147483647 -2147483647 -2147483647 -2147483647 -2147483647 -2147483647 -2147483647 -2147483647 -2147483647 -2147483647 -2147483647 -2147483647 -2147483647 -2147483647 -2147483647 -2147483647 -2147483647 -2147483647 -2147483647 -2147483647 -2147483647 -2147483647 -2147483647 -2147483647 -2147483647 -2147483647 -2147483647 -2147483647 -2147483647 -2147483647 -2147483647 -2147483647 -2147483647 -2147483647
262 250 274 285 281 276 269 266 254 248 250 250 260 253 251 249 243 239 242 242 248 262 267 265 263 263 263 263 261 262 259 263 264 264 264 264 263 263 261 261 261 263 261 260 256 254 251 246 249 248 248 252 251 251 244 241 238 234 232 228 229 224 221 221 220 220 218 217 216 216 217 219 220 219 218 213 212 214 209 209 206 204 210 215 214 217 218 220 218 216 218 220 221 223 222 221 224 224 224 221 220 219 219 220 224 221 216 219 223 226 230 231 233 233 235 237 233 234 233 230 223 223 227 233 236 235 233 241 244 245 244 245 243 243 242 243 241 240 239 239 237 236 235 234 231 229 228 227 225 221 219 217 215 215 214 214 214 214 215 215 215 214 214 213 212 210 208 207 207 207 209 209 211 212 212 -2147483647 -2147483647 -2147483647 -2147483647 -2147483647 -2147483647 -2147483647 -2147483647 -2147483647 -2147483647 -2147483647 -2147483647 -2147483647 -2147483647 -2147483647 -2147483647 -2147483647 -2147483647 -2147483647 -2147483647 -2147483647 -2147483647 -2147483647 -2147483647 -2147483647 -2147483647 -2147483647 -2147483647 -2147483647 -2147483647 -2147483647 -2147483647 -2147483647 -2147483647 -2147483647 -2147483647 -2147483647 -2147483647 -2147483647 -2147483647 -2147483647 -2147483647 -2147483647 -2147483647 -2147483647 -2147483647 -2147483647 -2147483647 -2147483647 -2147483647 -2147483647 -2147483647 -2147483647 -2147483647 -2147483647 -2147483647 -2147483647 -2147483647 -2147483647 -2147483647 -2147483647 -2147483647 -2147483647 -2147483647 -2147483647
280 279 274 269 282 277 274 269 262 245 238 246 255 249 243 244 243 247 245 248 258 264 262 258 255 256 259 261 258 257 257 255 257 259 258 259 257 256 260 260 256 260 259 255 251 244 239 234 239 237 234 241 241 239 236 230 228 221 222 219 222 222 220 216 212 212 208 209 207 209 208 206 212 213 215 218 221 216 214 209 213 211 209 210 214 209 210 215 215 217 217 217 218 219 219 219 219 218 220 217 219 221 221 222 222 220 218 219 219 221 223 223 225 226 225 229 234 233 232 230 229 225 223 226 226 232 235 237 239 241 242 241 241 239 239 239 238 237 236 235 234 232 231 229 227 225 225 223 221 218 216 213 212 212 212 213 213 214 213 213 213 213 211 211 211 211 208 206 207 207 207 206 206 208 210 -2147483647 -2147483647 -2147483647 -2147483647 -2147483647 -2147483647 -2147483647 -2147483647 -2147483647 -2147483647 -2147483647 -2147483647 -2147483647 -2147483647 -2147483647 -2147483647 -2147483647 -2147483647 -2147483647 -2147483647 -2147483647 -2147483647 -2147483647 -2147483647 -2147483647 -2147483647 -2147483647 -2147483647 -2147483647 -2147483647 -2147483647 -2147483647 -2147483647 -2147483647 -2147483647 -2147483647 -2147483647 -2147483647 -2147483647 -2147483647 -2147483647 -2147483647 -2147483647 -2147483647 -2147483647 -2147483647 -2147483647 -2147483647 -2147483647 -2147483647 -2147483647 -2147483647 -2147483647 -2147483647 -2147483647 -2147483647 -2147483647 -2147483647 -2147483647 -2147483647 -2147483647 -2147483647 -2147483647 -2147483647 -2147483647
282 283 281 261 250 276 278 271 270 264 249 247 252 248 245 250 252 254 256 260 261 260 258 255 254 255 258 255 254 253 254 253 257 254 254 255 256 257 259 258 256 251 245 241 238 231 225 224 224 225 224 220 227 224 225 219 223 216 218 215 212 215 214 213 218 214 214 209 210 211 217 209 211 215 211 215 217 220 220 218 220 220 218 218 217 215 211 207 202 209 206 210 212 214 213 215 214 212 213 214 217 218 218 216 216 215 216 215 217 218 218 217 217 218 221 224 227 230 228 229 231 230 226 226 223 225 227 230 232 234 236 237 238 237 236 235 234 234 233 232 230 228 227 226 224 222 222 220 218 216 213 211 210 211 211 211 211 212 212 212 211 210 209 208 208 208 207 206 207 206 205 205 205 209 -2147483647 -2147483647 -2147483647 -2147483647 -2147483647 -2147483647 -2147483647 -2147483647 -2147483647 -2147483647 -2147483647 -2147483647 -2147483647 -2147483647 -2147483647 -2147483647 -2147483647 -2147483647 -2147483647 -2147483647 -2147483647 -2147483647 -2147483647 -2147483647 -2147483647 -2147483647 -2147483647 -2147483647 -2147483647 -2147483647 -2147483647 -2147483647 -2147483647 -2147483647 -2147483647 -2147483647 -2147483647 -2147483647 -2147483647 -2147483647 -2147483647 -2147483647 -2147483647 -2147483647 -2147483647 -2147483647 -2147483647 -2147483647 -2147483647 -2147483647 -2147483647 -2147483647 -2147483647 -2147483647 -2147483647 -2147483647 -2147483647 -2147483647 -2147483647 -2147483647 -2147483647 -2147483647 -2147483647 -2147483647 -2147483647 -2147483647
278 272 278 275 268 250 259 268 267 267 255 248 248 248 257 260 263 261 253 239 228 228 244 251 255 254 252 252 252 254 252 253 254 251 252 256 256 257 257 259 253 248 238 238 233 232 233 234 229 226 232 223 227 210 222 214 216 214 211 211 216 210 216 212 217 213 216 216 219 218 219 215 217 215 212 210 214 218 219 218 218 219 213 210 208 211 209 214 210 210 210 206 205 205 209 207 209 211 214 214 212 211 212 212 214 215 214 215 214 213 214 214 213 215 216 218 220 224 226 228 228 225 225 225 225 224 224 226 226 228 228 230 231 232 232 232 231 231 229 228 226 226 224 223 221 220 219 219 217 214 212 210 209 208 208 208 208 210 211 210 209 208 207 206 205 205 203 205 205 205 203 204 209 -2147483647 -2147483647 -2147483647 -2147483647 -2147483647 -2147483647 -2147483647 -2147483647 -2147483647 -2147483647 -2147483647 -2147483647 -2147483647 -2147483647 -2147483647 -2147483647 -2147483647 -2147483647 -2147483647 -2147483647 -2147483647 -2147483647 -2147483647 -2147483647 -2147483647 -2147483647 -2147483647 -2147483647 -2147483647 -2147483647 -2147483647 -2147483647 -2147483647 -2147483647 -2147483647 -2147483647 -2147483647 -2147483647 -2147483647 -2147483647 -2147483647 -2147483647 -2147483647 -2147483647 -2147483647 -2147483647 -2147483647 -2147483647 -2147483647 -2147483647 -2147483647 -2147483647 -2147483647 -2147483647 -2147483647 -2147483647 -2147483647 -2147483647 -2147483647 -2147483647 -2147483647 -2147483647 -2147483647 -2147483647 -2147483647 -2147483647 -2147483647
276 275 279 279 276 278 258 234 233 247 243 239 246 256 256 249 260 250 234 232 219 220 231 231 240 240 230 234 233 242 242 240 234 232 230 234 236 239 244 249 244 235 238 240 236 235 235 240 238 239 235 232 232 229 227 224 220 218 216 215 214 213 213 214 215 217 217 219 220 220 219 217 218 213 208 210 212 215 213 217 219 219 216 215 216 215 214 215 211 212 212 211 209 208 210 203 204 207 204 207 209 211 212 211 210 210 211 214 213 212 210 209 209 212 212 213 215 216 220 224 225 223 224 223 224 225 225 224 223 224 224 226 226 227 228 228 228 226 226 225 224 222 220 220 219 218 218 216 214 212 211 209 208 207 206 205 204 206 207 207 207 206 205 204 203 203 202 203 203 203 205 -2147483647 -2147483647 -2147483647 -2147483647 -2147483647 -2147483647 -2147483647 -2147483647 -2147483647 -2147483647 -2147483647 -2147483647 -2147483647 -2147483647 -2147483647 -2147483647 -2147483647 -2147483647 -2147483647 -2147483647 -2147483647 -2147483647 -2147483647 -2147483647 -2147483647 -2147483647 -2147483647 -2147483647 -2147483647 -2147483647 -2147483647 -2147483647 -2147483647 -2147483647 -2147483647 -2147483647 -2147483647 -2147483647 -2147483647 -2147483647 -2147483647 -2147483647 -2147483647 -2147483647 -2147483647 -2147483647 -2147483647 -2147483647 -2147483647 -2147483647 -2147483647 -2147483647 -2147483647 -2147483647 -2147483647 -2147483647 -2147483647 -2147483647 -2147483647 -2147483647 -2147483647 -2147483647 -2147483647 -2147483647 -2147483647 -2147483647 -2147483647 -2147483647 -2147483647
272 273 274 276 278 277 276 267 257 250 235 228 241 240 239 239 255 255 245 252 259 254 258 257 257 254 248 245 240 237 227 232 228 226 229 240 241 246 249 251 248 244 247 243 239 239 241 241 238 236 236 234 231 227 223 221 216 213 211 211 211 215 218 218 219 221 221 221 218 217 218 218 219 215 212 211 213 215 217 218 217 218 217 216 216 217 216 213 212 212 212 211 210 211 210 210 209 209 206 207 206 206 205 205 207 210 210 210 210 210 209 208 208 207 209 210 212 216 219 221 223 224 225 225 225 224 224 224 221 221 222 222 223 223 224 224 224 224 223 222 220 219 218 216 216 216 216 214 213 212 210 210 208 206 205 203 203 203 204 205 204 203 203 202 202 201 200 203 204 -2147483647 -2147483647 -2147483647 -2147483647 -2147483647 -2147483647 -2147483647 -2147483647 -2147483647 -2147483647 -2147483647 -2147483647 -2147483647 -2147483647 -2147483647 -2147483647 -2147483647 -2147483647 -2147483647 -2147483647 -2147483647 -2147483647 -2147483647 -2147483647 -2147483647 -2147483647 -2147483647 -2147483647 -2147483647 -2147483647 -2147483647 -2147483647 -2147483647 -2147483647 -2147483647 -2147483647 -2147483647 -2147483647 -2147483647 -2147483647 -2147483647 -2147483647 -2147483647 -2147483647 -2147483647 -2147483647 -2147483647 -2147483647 -2147483647 -2147483647 -2147483647 -2147483647 -2147483647 -2147483647 -2147483647 -2147483647 -2147483647 -2147483647 -2147483647 -2147483647 -2147483647 -2147483647 -2147483647 -2147483647 -2147483647 -2147483647 -2147483647 -2147483647 -2147483647 -2147483647 -2147483647
265 265 267 270 273 276 277 275 275 276 277 275 277 277 274 271 269 268 265 260 263 265 264 258 251 248 248 251 253 255 251 253 251 252 247 247 247 248 249 250 248 247 247 241 238 235 235 236 236 236 232 233 227 225 220 216 214 210 209 209 212 219 222 220 217 216 221 222 220 216 219 217 220 216 213 211 210 212 214 218 219 220 219 220 220 222 220 218 218 220 210 209 208 208 208 207 208 208 208 209 208 208 207 207 206 204 205 205 207 208 208 207 207 206 206 207 209 212 216 223 224 228 232 -2147483647 -2147483647 232 227 224 222 222 222 222 222 221 221 221 221 220 220 218 218 216 214 214 212 213 214 212 210 209 209 208 207 206 205 204 203 202 203 203 202 201 201 200 200 200 201 205 -2147483647 -2147483647 -2147483647 -2147483647 -2147483647 -2147483647 -2147483647 -2147483647 -2147483647 -2147483647 -2147483647 -2147483647 -2147483647 -2147483647 -2147483647 -2147483647 -2147483647 -2147483647 -2147483647 -2147483647 -2147483647 -2147483647 -2147483647 -2147483647 -2147483647 -2147483647 -2147483647 -2147483647 -2147483647 -2147483647 -2147483647 -2147483647 -2147483647 -2147483647 -2147483647 -2147483647 -2147483647 -2147483647 -2147483647 -2147483647 -2147483647 -2147483647 -2147483647 -2147483647 -2147483647 -2147483647 -2147483647 -2147483647 -2147483647 -2147483647 -2147483647 -2147483647 -2147483647 -2147483647 -2147483647 -2147483647 -2147483647 -2147483647 -2147483647 -2147483647 -2147483647 -2147483647 -2147483647 -2147483647 -2147483647 -2147483647 -2147483647 -2147483647 -2147483647 -2147483647 -2147483647 -2147483647
248 260 265 268 271 272 274 273 275 276 276 276 276 273 270 266 265 261 259 261 262 263 262 263 259 258 254 256 259 259 258 256 256 248 246 246 247 245 245 244 246 247 245 240 237 234 233 236 236 236 233 232 227 228 220 215 214 213 212 213 220 223 222 225 227 227 223 222 215 215 218 215 217 220 215 213 210 210 211 213 215 218 219 220 219 217 218 218 218 218 217 215 216 218 215 211 211 209 207 207 206 206 206 205 206 206 204 203 204 204 205 206 206 206 207 208 210 212 214 219 224 225 226 228 228 226 225 223 222 224 223 222 222 220 220 220 219 219 218 216 216 215 214 211 210 209 211 210 209 208 207 206 206 204 204 203 202 202 201 201 201 200 199 200 200 203 -2147483647 -2147483647 -2147483647 -2147483647 -2147483647 -2147483647 -2147483647 -2147483647 -2147483647 -2147483647 -2147483647 -2147483647 -2147483647 -2147483647 -2147483647 -2147483647 -2147483647 -2147483647 -2147483647 -2147483647 -2147483647 -2147483647 -2147483647 -2147483647 -2147483647 -2147483647 -2147483647 -2147483647 -2147483647 -2147483647 -2147483647 -2147483647 -2147483647 -2147483647 -2147483647 -2147483647 -2147483647 -2147483647 -2147483647 -2147483647 -2147483647 -2147483647 -2147483647 -2147483647 -2147483647 -2147483647 -2147483647 -2147483647 -2147483647 -2147483647 -2147483647 -2147483647 -2147483647 -2147483647 -2147483647 -2147483647 -2147483647 -2147483647 -2147483647 -2147483647 -2147483647 -2147483647 -2147483647 -2147483647 -2147483647 -2147483647 -2147483647 -2147483647 -2147483647 -2147483647 -2147483647 -2147483647 -2147483647 -2147483647
261 265 266 267 263 267 269 270 272 271 271 273 273 271 267 264 260 259 262 261 261 262 263 262 261 258 254 253 254 255 256 253 250 247 243 244 246 246 244 243 244 244 242 236 233 231 231 233 232 232 230 229 232 230 237 234 231 223 218 222 219 219 220 221 223 222 223 223 224 223 222 221 221 222 223 223 223 212 210 210 213 215 216 215 216 215 215 216 216 215 215 214 215 214 213 211 212 215 217 213 211 210 206 204 204 204 204 204 203 202 201 201 203 204 206 207 209 210 213 217 219 220 221 223 223 222 221 220 220 220 221 221 220 219 219 218 218 217 216 214 214 214 214 212 210 209 209 208 208 206 205 202 203 203 202 201 201 200 200 199 198 199 200 203 202 -2147483647 -2147483647 -2147483647 -2147483647 -2147483647 -2147483647 -2147483647 -2147483647 -2147483647 -2147483647 -2147483647 -2147483647 -2147483647 -2147483647 -2147483647 -2147483647 -2147483647 -2147483647 -2147483647 -2147483647 -2147483647 -2147483647 -2147483647 -2147483647 -2147483647 -2147483647 -2147483647 -2147483647 -2147483647 -2147483647 -2147483647 -2147483647 -2147483647 -2147483647 -2147483647 -2147483647 -2147483647 -2147483647 -2147483647 -2147483647 -2147483647 -2147483647 -2147483647 -2147483647 -2147483647 -2147483647 -2147483647 -2147483647 -2147483647 -2147483647 -2147483647 -2147483647 -2147483647 -2147483647 -2147483647 -2147483647 -2147483647 -2147483647 -2147483647 -2147483647 -2147483647 -2147483647 -2147483647 -2147483647 -2147483647 -2147483647 -2147483647 -2147483647 -2147483647 -2147483647 -2147483647 -2147483647 -2147483647 -2147483647 -2147483647
259 259 261 262 261 262 263 264 266 266 267 270 270 267 264 262 261 259 261 261 260 258 258 259 258 256 257 255 254 254 253 251 249 246 244 242 244 244 244 242 242 242 238 237 235 233 228 226 226 226 228 227 233 229 232 229 226 222 219 217 217 218 218 219 220 221 220 220 220 220 219 219 220 221 221 222 223 222 220 217 214 213 213 212 212 213 213 214 213 213 213 213 213 212 211 211 211 212 212 211 210 210 210 209 207 208 203 201 201 201 202 201 200 200 203 205 207 209 211 213 215 216 217 218 218 218 218 218 217 217 216 216 216 216 217 217 216 214 213 213 212 213 211 210 209 208 208 207 206 205 203 202 201 201 200 199 199 198 198 197 198 198 -2147483647 -2147483647 -2147483647 -2147483647 -2147483647 -2147483647 -2147483647 -2147483647 -2147483647 -2147483647 -2147483647 -2147483647 -2147483647 -2147483647 -2147483647 -2147483647 -2147483647 -2147483647 -2147483647 -2147483647 -2147483647 -2147483647 -2147483647 -2147483647 -2147483647 -2147483647 -2147483647 -2147483647 -2147483647 -2147483647 -2147483647 -2147483647 -2147483647 -2147483647 -2147483647 -2147483647 -2147483647 -2147483647 -2147483647 -2147483647 -2147483647 -2147483647 -2147483647 -2147483647 -2147483647 -2147483647 -2147483647 -2147483647 -2147483647 -2147483647 -2147483647 -2147483647 -2147483647 -2147483647 -2147483647 -2147483647 -2147483647 -2147483647 -2147483647 -2147483647 -2147483647 -2147483647 -2147483647 -2147483647 -2147483647 -2147483647 -2147483647 -2147483647 -2147483647 -2147483647 -2147483647 -2147483647 -2147483647 -2147483647 -2147483647 -2147483647 -2147483647 -2147483647
252 253 257 256 256 257 258 260 260 262 264 265 266 265 263 263 260 258 258 260 259 258 258 258 256 256 255 253 252 252 251 248 247 245 243 241 240 239 239 239 237 237 235 233 231 229 228 226 224 222 221 221 224 223 224 223 221 219 217 216 216 216 217 217 218 217 218 218 218 218 217 217 218 217 219 219 219 218 217 215 213 212 212 211 211 211 211 210 211 211 211 211 211 210 209 209 209 209 209 209 208 208 207 207 206 206 206 207 202 200 201 202 201 200 200 201 203 205 206 208 209 211 213 214 215 215 216 216 215 215 214 212 214 214 215 213 214 212 212 212 210 210 209 208 206 206 205 205 203 203 202 201 201 199 198 197 197 196 196 196 197 200 -2147483647 -2147483647 -2147483647 -2147483647 -2147483647 -2147483647 -2147483647 -2147483647 -2147483647 -2147483647 -2147483647 -2147483647 -2147483647 -2147483647 -2147483647 -2147483647 -2147483647 -2147483647 -2147483647 -2147483647 -2147483647 -2147483647 -2147483647 -2147483647 -2147483647 -2147483647 -2147483647 -2147483647 -2147483647 -2147483647 -2147483647 -2147483647 -2147483647 -2147483647 -2147483647 -2147483647 -2147483647 -2147483647 -2147483647 -2147483647 -2147483647 -2147483647 -2147483647 -2147483647 -2147483647 -2147483647 -2147483647 -2147483647 -2147483647 -2147483647 -2147483647 -2147483647 -2147483647 -2147483647 -2147483647 -2147483647 -2147483647 -2147483647 -2147483647 -2147483647 -2147483647 -2147483647 -2147483647 -2147483647 -2147483647 -2147483647 -2147483647 -2147483647 -2147483647 -2147483647 -2147483647 -2147483647 -2147483647 -2147483647 -2147483647 -2147483647 -2147483647 -2147483647
248 249 251 251 252 251 253 257 259 261 262 262 263 263 260 258 256 255 256 257 258 256 255 255 253 253 252 251 250 249 248 247 246 244 242 240 238 234 233 234 234 234 234 231 231 229 227 228 230 229 227 228 225 220 220 219 218 216 215 215 215 215 215 214 214 214 215 215 215 215 215 216 215 216 216 215 215 215 214 213 211 211 211 210 210 210 209 209 208 209 210 210 209 209 208 208 207 206 206 206 206 205 205 204 204 203 204 204 203 204 203 203 204 207 207 206 202 203 205 206 208 208 210 211 212 213 214 214 213 213 212 211 212 212 212 212 211 210 210 209 208 208 206 205 205 204 203 203 201 201 201 201 201 200 197 195 196 197 198 199 -2147483647 -2147483647 -2147483647 -2147483647 -2147483647 -2147483647 -2147483647 -2147483647 -2147483647 -2147483647 -2147483647 -2147483647 -2147483647 -2147483647 -2147483647 -2147483647 -2147483647 -2147483647 -2147483647 -2147483647 -2147483647 -2147483647 -2147483647 -2147483647 -2147483647 -2147483647 -2147483647 -2147483647 -2147483647 -2147483647 -2147483647 -2147483647 -2147483647 -2147483647 -2147483647 -2147483647 -2147483647 -2147483647 -2147483647 -2147483647 -2147483647 -2147483647 -2147483647 -2147483647 -2147483647 -2147483647 -2147483647 -2147483647 -2147483647 -2147483647 -2147483647 -2147483647 -2147483647 -2147483647 -2147483647 -2147483647 -2147483647 -2147483647 -2147483647 -2147483647 -2147483647 -2147483647 -2147483647 -2147483647 -2147483647 -2147483647 -2147483647 -2147483647 -2147483647 -2147483647 -2147483647 -2147483647 -2147483647 -2147483647 -2147483647 -2147483647 -2147483647 -2147483647 -2147483647 -2147483647
246 246 248 250 251 249 250 253 255 256 257 258 260 260 258 256 255 254 255 254 254 254 253 253 253 251 249 246 246 246 247 246 242 241 241 238 237 235 233 232 230 232 234 234 229 228 229 228 228 228 226 222 218 218 217 216 215 214 213 213 212 211 212 212 212 212 213 213 213 213 213 213 213 214 213 213 213 212 212 211 211 210 210 210 210 209 209 208 206 207 208 208 208 208 208 208 205 204 204 204 203 202 202 202 201 201 201 200 201 202 202 202 203 204 204 204 204 203 204 205 207 207 207 208 209 210 211 211 211 209 210 210 210 210 210 210 209 209 208 206 206 204 204 203 203 201 201 200 200 199 198 201 203 200 196 195 196 -2147483647 -2147483647 -2147483647 -2147483647 -2147483647 -2147483647 -2147483647 -2147483647 -2147483647 -2147483647 -2147483647 -2147483647 -2147483647 -2147483647 -2147483647 -2147483647 -2147483647 -2147483647 -2147483647 -2147483647 -2147483647 -2147483647 -2147483647 -2147483647 -2147483647 -2147483647 -2147483647 -2147483647 -2147483647 -2147483647 -2147483647 -2147483647 -2147483647 -2147483647 -2147483647 -2147483647 -2147483647 -2147483647 -2147483647 -2147483647 -2147483647 -2147483647 -2147483647 -2147483647 -2147483647 -2147483647 -2147483647 -2147483647 -2147483647 -2147483647 -2147483647 -2147483647 -2147483647 -2147483647 -2147483647 -2147483647 -2147483647 -2147483647 -2147483647 -2147483647 -2147483647 -2147483647 -2147483647 -2147483647 -2147483647 -2147483647 -2147483647 -2147483647 -2147483647 -2147483647 -2147483647 -2147483647 -2147483647 -2147483647 -2147483647 -2147483647 -2147483647 -2147483647 -2147483647 -2147483647 -2147483647 -2147483647 -2147483647
244 245 247 248 248 249 248 249 250 250 251 253 256 257 255 254 254 253 253 253 252 250 246 246 250 245 241 242 241 241 239 241 242 240 238 235 234 232 230 228 227 225 226 229 228 227 224 226 223 223 222 220 218 217 216 214 213 212 211 210 209 210 211 210 211 211 211 211 212 212 212 212 212 212 211 211 210 209 209 209 209 208 209 209 208 208 207 206 205 205 205 206 205 206 206 206 204 203 202 202 202 200 200 201 201 201 200 200 201 200 201 202 202 202 203 203 203 204 204 204 205 206 206 206 207 207 208 208 208 208 208 207 206 207 208 207 207 206 204 203 201 201 202 201 200 199 199 198 198 196 197 197 200 -2147483647 198 -2147483647 -2147483647 -2147483647 -2147483647 -2147483647 -2147483647 -2147483647 -2147483647 -2147483647 -2147483647 -2147483647 -2147483647 -2147483647 -2147483647 -2147483647 -2147483647 -2147483647 -2147483647 -2147483647 -2147483647 -2147483647 -2147483647 -2147483647 -2147483647 -2147483647 -2147483647 -2147483647 -2147483647 -2147483647 -2147483647 -2147483647 -2147483647 -2147483647 -2147483647 -2147483647 -2147483647 -2147483647 -2147483647 -2147483647 -2147483647 -2147483647 -2147483647 -2147483647 -2147483647 -2147483647 -2147483647 -2147483647 -2147483647 -2147483647 -2147483647 -2147483647 -2147483647 -2147483647 -2147483647 -2147483647 -2147483647 -2147483647 -2147483647 -2147483647 -2147483647 -2147483647 -2147483647 -2147483647 -2147483647 -2147483647 -2147483647 -2147483647 -2147483647 -2147483647 -2147483647 -2147483647 -2147483647 -2147483647 -2147483647 -2147483647 -2147483647 -2147483647 -2147483647 -2147483647 -2147483647 -2147483647 -2147483647 -2147483647 -2147483647 -2147483647
239 242 244 247 247 247 248 247 248 249 248 249 248 245 252 252 252 253 250 250 250 248 246 246 246 242 240 240 238 236 235 236 237 239 238 236 235 232 230 225 223 223 224 225 226 225 224 223 221 221 220 219 217 215 214 213 211 210 209 209 209 208 208 210 210 209 209 209 209 209 209 210 211 210 209 210 208 207 207 207 207 207 206 207 206 207 206 205 204 204 203 203 203 202 203 203 201 200 200 200 199 199 200 200 200 200 198 199 199 199 199 199 200 200 201 200 201 201 202 202 203 204 204 204 204 205 206 206 206 206 205 205 205 205 205 204 203 203 200 198 198 197 199 199 198 198 197 198 196 196 196 197 -2147483647 -2147483647 -2147483647 -2147483647 -2147483647 -2147483647 -2147483647 -2147483647 -2147483647 -2147483647 -2147483647 -2147483647 -2147483647 -2147483647 -2147483647 -2147483647 -2147483647 -2147483647 -2147483647 -2147483647 -2147483647 -2147483647 -2147483647 -2147483647 -2147483647 -2147483647 -2147483647 -2147483647 -2147483647 -2147483647 -2147483647 -2147483647 -2147483647 -2147483647 -2147483647 -2147483647 -2147483647 -2147483647 -2147483647 -2147483647 -2147483647 -2147483647 -2147483647 -2147483647 -2147483647 -2147483647 -2147483647 -2147483647 -2147483647 -2147483647 -2147483647 -2147483647 -2147483647 -2147483647 -2147483647 -2147483647 -2147483647 -2147483647 -2147483647 -2147483647 -2147483647 -2147483647 -2147483647 -2147483647 -2147483647 -2147483647 -2147483647 -2147483647 -2147483647 -2147483647 -2147483647 -2147483647 -2147483647 -2147483647 -2147483647 -2147483647 -2147483647 -2147483647 -2147483647 -2147483647 -2147483647 -2147483647 -2147483647 -2147483647 -2147483647 -2147483647 -2147483647 -2147483647
236 238 240 241 243 246 246 247 246 244 243 244 244 239 239 241 243 246 248 248 248 246 249 248 247 247 245 241 239 237 235 234 235 237 237 237 240 234 234 230 227 226 227 226 225 224 223 220 219 218 218 217 215 214 211 210 210 208 208 207 207 207 207 207 208 207 207 207 207 206 207 207 208 207 208 207 207 206 205 205 204 204 203 204 204 204 204 203 202 201 200 200 199 199 198 199 198 198 197 197 197 197 197 198 197 197 197 197 197 198 197 197 198 199 199 199 199 200 199 201 201 202 202 202 203 203 203 203 203 203 204 204 205 204 203 202 202 202 202 200 199 199 200 203 202 199 199 199 -2147483647 -2147483647 -2147483647 -2147483647 -2147483647 -2147483647 -2147483647 -2147483647 -2147483647 -2147483647 -2147483647 -2147483647 -2147483647 -2147483647 -2147483647 -2147483647 -2147483647 -2147483647 -2147483647 -2147483647 -2147483647 -2147483647 -2147483647 -2147483647 -2147483647 -2147483647 -2147483647 -2147483647 -2147483647 -2147483647 -2147483647 -2147483647 -2147483647 -2147483647 -2147483647 -2147483647 -2147483647 -2147483647 -2147483647 -2147483647 -2147483647 -2147483647 -2147483647 -2147483647 -2147483647 -2147483647 -2147483647 -2147483647 -2147483647 -2147483647 -2147483647 -2147483647 -2147483647 -2147483647 -2147483647 -2147483647 -2147483647 -2147483647 -2147483647 -2147483647 -2147483647 -2147483647 -2147483647 -2147483647 -2147483647 -2147483647 -2147483647 -2147483647 -2147483647 -2147483647 -2147483647 -2147483647 -2147483647 -2147483647 -2147483647 -2147483647 -2147483647 -2147483647 -2147483647 -2147483647 -2147483647 -2147483647 -2147483647 -2147483647 -2147483647 -2147483647 -2147483647 -2147483647 -2147483647 -2147483647 -2147483647 -2147483647
235 236 235 238 240 241 240 240 244 244 244 245 244 242 243 240 240 243 242 240 243 247 247 246 245 244 243 243 243 241 235 233 237 238 236 235 234 232 231 229 229 228 228 225 223 222 220 219 218 217 216 215 213 211 211 209 208 207 206 205 205 205 205 205 205 205 205 205 204 203 204 204 205 205 205 205 205 204 203 203 202 200 200 201 202 201 200 201 199 197 197 197 196 196 196 196 196 196 196 195 195 195 195 195 195 195 194 194 195 195 195 196 195 197 197 197 198 197 198 199 199 199 199 200 200 200 201 201 200 201 202 202 202 202 202 202 203 204 -2147483647 -2147483647 -2147483647 -2147483647 -2147483647 -2147483647 -2147483647 -2147483647 -2147483647 -2147483647 -2147483647 -2147483647 -2147483647 -2147483647 -2147483647 -2147483647 -2147483647 -2147483647 -2147483647 -2147483647 -2147483647 -2147483647 -2147483647 -2147483647 -2147483647 -2147483647 -2147483647 -2147483647 -2147483647 -2147483647 -2147483647 -2147483647 -2147483647 -2147483647 -2147483647 -2147483647 -2147483647 -2147483647 -2147483647 -2147483647 -2147483647 -2147483647 -2147483647 -2147483647 -2147483647 -2147483647 -2147483647 -2147483647 -2147483647 -2147483647 -2147483647 -2147483647 -2147483647 -2147483647 -2147483647 -2147483647 -2147483647 -2147483647 -2147483647 -2147483647 -2147483647 -2147483647 -2147483647 -2147483647 -2147483647 -2147483647 -2147483647 -2147483647 -2147483647 -2147483647 -2147483647 -2147483647 -2147483647 -2147483647 -2147483647 -2147483647 -2147483647 -2147483647 -2147483647 -2147483647 -2147483647 -2147483647 -2147483647 -2147483647 -2147483647 -2147483647 -2147483647 -2147483647 -2147483647 -2147483647 -2147483647 -2147483647 -2147483647 -2147483647 -2147483647 -2147483647 -2147483647 -2147483647 -2147483647 -2147483647 -2147483647 -2147483647
233 234 234 234 235 237 239 241 242 243 243 243 242 242 251 246 244 248 244 241 241 244 243 242 242 241 241 240 239 238 238 237 237 236 235 233 232 230 229 227 226 224 223 222 221 219 218 217 216 214 213 212 211 210 209 207 206 206 205 205 203 203 203 203 203 203 203 202 202 203 203 202 202 202 203 203 202 202 201 201 200 199 198 198 198 198 198 198 196 196 195 196 195 195 195 196 195 195 194 194 194 194 194 194 193 194 194 193 193 194 193 194 194 194 194 195 196 196 196 196 197 197 197 197 198 198 198 198 198 198 199 199 201 202 -2147483647 -2147483647 -2147483647 -2147483647 -2147483647 -2147483647 -2147483647 -2147483647 -2147483647 -2147483647 -2147483647 -2147483647 -2147483647 -2147483647 -2147483647 -2147483647 -2147483647 -2147483647 -2147483647 -2147483647 -2147483647 -2147483647 -2147483647 -2147483647 -2147483647 -2147483647 -2147483647 -2147483647 -2147483647 -2147483647 -2147483647 -2147483647 -2147483647 -2147483647 -2147483647 -2147483647 -2147483647 -2147483647 -2147483647 -2147483647 -2147483647 -2147483647 -2147483647 -2147483647 -2147483647 -2147483647 -2147483647 -2147483647 -2147483647 -2147483647 -2147483647 -2147483647 -2147483647 -2147483647 -2147483647 -2147483647 -2147483647 -2147483647 -2147483647 -2147483647 -2147483647 -2147483647 -2147483647 -2147483647 -2147483647 -2147483647 -2147483647 -2147483647 -2147483647 -2147483647 -2147483647 -2147483647 -2147483647 -2147483647 -2147483647 -2147483647 -2147483647 -2147483647 -2147483647 -2147483647 -2147483647 -2147483647 -2147483647 -2147483647 -2147483647 -2147483647 -2147483647 -2147483647 -2147483647 -2147483647 -2147483647 -2147483647 -2147483647 -2147483647 -2147483647 -2147483647 -2147483647 -2147483647 -2147483647 -2147483647 -2147483647 -2147483647 -2147483647 -2147483647 -2147483647 -2147483647
226 230 230 232 232 235 237 239 239 240 241 247 242 244 246 243 242 242 241 242 244 242 241 240 239 239 238 237 236 236 236 235 234 234 232 231 229 227 226 225 223 223 221 220 219 217 216 215 214 213 212 211 209 209 207 206 204 204 203 203 203 201 201 201 202 201 201 201 201 201 201 200 199 199 200 200 200 199 198 198 198 197 197 197 195 195 195 196 195 194 194 195 194 193 193 193 193 192 193 193 191 192 191 191 191 191 192 192 191 191 191 190 191 189 190 192 192 194 194 194 194 195 195 196 196 197 197 197 198 199 201 -2147483647 -2147483647 -2147483647 -2147483647 -2147483647 -2147483647 -2147483647 -2147483647 -2147483647 -2147483647 -2147483647 -2147483647 -2147483647 -2147483647 -2147483647 -2147483647 -2147483647 -2147483647 -2147483647 -2147483647 -2147483647 -2147483647 -2147483647 -2147483647 -2147483647 -2147483647 -2147483647 -2147483647 -2147483647 -2147483647 -2147483647 -2147483647 -2147483647 -2147483647 -2147483647 -2147483647 -2147483647 -2147483647 -2147483647 -2147483647 -2147483647 -2147483647 -2147483647 -2147483647 -2147483647 -2147483647 -2147483647 -2147483647 -2147483647 -2147483647 -2147483647 -2147483647 -2147483647 -2147483647 -2147483647 -2147483647 -2147483647 -2147483647 -2147483647 -2147483647 -2147483647 -2147483647 -2147483647 -2147483647 -2147483647 -2147483647 -2147483647 -2147483647 -2147483647 -2147483647 -2147483647 -2147483647 -2147483647 -2147483647 -2147483647 -2147483647 -2147483647 -2147483647 -2147483647 -2147483647 -2147483647 -2147483647 -2147483647 -2147483647 -2147483647 -2147483647 -2147483647 -2147483647 -2147483647 -2147483647 -2147483647 -2147483647 -2147483647 -2147483647 -2147483647 -2147483647 -2147483647 -2147483647 -2147483647 -2147483647 -2147483647 -2147483647 -2147483647 -2147483647 -2147483647 -2147483647 -2147483647 -2147483647 -2147483647
222 227 229 230 232 233 234 235 235 236 240 239 239 239 239 239 240 238 239 239 238 238 237 237 237 236 236 236 234 234 234 232 232 232 230 229 228 226 225 223 222 220 218 217 216 215 214 213 211 211 211 209 209 207 204 203 202 201 201 201 201 200 200 200 200 199 199 199 199 199 199 198 197 197 197 197 197 196 196 196 196 196 196 195 193 193 194 195 193 192 192 193 192 192 192 191 190 190 190 190 190 189 189 189 189 189 189 190 190 189 189 189 190 190 189 189 188 191 191 193 194 194 194 195 198 199 -2147483647 -2147483647 -2147483647 -2147483647 -2147483647 -2147483647 -2147483647 -2147483647 -2147483647 -2147483647 -2147483647 -2147483647 -2147483647 -2147483647 -2147483647 -2147483647 -2147483647 -2147483647 -2147483647 -2147483647 -2147483647 -2147483647 -2147483647 -2147483647 -2147483647 -2147483647 -2147483647 -2147483647 -2147483647 -2147483647 -2147483647 -2147483647 -2147483647 -2147483647 -2147483647 -2147483647 -2147483647 -2147483647 -2147483647 -2147483647 -2147483647 -2147483647 -2147483647 -2147483647 -2147483647 -2147483647 -2147483647 -2147483647 -2147483647 -2147483647 -2147483647 -2147483647 -2147483647 -2147483647 -2147483647 -2147483647 -2147483647 -2147483647 -2147483647 -2147483647 -2147483647 -2147483647 -2147483647 -2147483647 -2147483647 -2147483647 -2147483647 -2147483647 -2147483647 -2147483647 -2147483647 -2147483647 -2147483647 -2147483647 -2147483647 -2147483647 -2147483647 -2147483647 -2147483647 -2147483647 -2147483647 -2147483647 -2147483647 -2147483647 -2147483647 -2147483647 -2147483647 -2147483647 -2147483647 -2147483647 -2147483647 -2147483647 -2147483647 -2147483647 -2147483647 -2147483647 -2147483647 -2147483647 -2147483647 -2147483647 -2147483647 -2147483647 -2147483647 -2147483647 -2147483647 -2147483647 -2147483647 -2147483647 -2147483647 -2147483647 -2147483647 -2147483647 -2147483647 -2147483647
223 226 226 227 229 230 231 232 232 235 235 236 236 236 236 236 236 236 236 236 236 236 236 235 235 234 235 233 233 233 231 231 230 229 228 227 225 225 223 220 220 218 216 216 215 214 213 210 209 209 209 209 207 205 203 200 199 199 200 200 200 200 199 198 198 198 197 197 197 197 197 196 197 197 196 196 195 195 194 193 193 195 194 193 192 192 193 193 192 192 190 190 190 190 190 189 189 189 188 188 188 188 188 188 187 187 187 187 188 189 188 187 188 188 188 188 188 189 191 192 193 194 196 -2147483647 -2147483647 -2147483647 -2147483647 -2147483647 -2147483647 -2147483647 -2147483647 -2147483647 -2147483647 -2147483647 -2147483647 -2147483647 -2147483647 -2147483647 -2147483647 -2147483647 -2147483647 -2147483647 -2147483647 -2147483647 -2147483647 -2147483647 -2147483647 -2147483647 -2147483647 -2147483647 -2147483647 -2147483647 -2147483647 -2147483647 -2147483647 -2147483647 -2147483647 -2147483647 -2147483647 -2147483647 -2147483647 -2147483647 -2147483647 -2147483647 -2147483647 -2147483647 -2147483647 -2147483647 -2147483647 -2147483647 -2147483647 -2147483647 -2147483647 -2147483647 -2147483647 -2147483647 -2147483647 -2147483647 -2147483647 -2147483647 -2147483647 -2147483647 -2147483647 -2147483647 -2147483647 -2147483647 -2147483647 -2147483647 -2147483647 -2147483647 -2147483647 -2147483647 -2147483647 -2147483647 -2147483647 -2147483647 -2147483647 -2147483647 -2147483647 -2147483647 -2147483647 -2147483647 -2147483647 -2147483647 -2147483647 -2147483647 -2147483647 -2147483647 -2147483647 -2147483647 -2147483647 -2147483647 -2147483647 -2147483647 -2147483647 -2147483647 -2147483647 -2147483647 -2147483647 -2147483647 -2147483647 -2147483647 -2147483647 -2147483647 -2147483647 -2147483647 -2147483647 -2147483647 -2147483647 -2147483647 -2147483647 -2147483647 -2147483647 -2147483647 -2147483647 -2147483647 -2147483647 -2147483647 -2147483647 -2147483647
220 222 223 224 225 227 228 229 231 231 231 232 233 233 233 233 235 235 234 233 233 234 234 233 233 233 232 232 231 230 230 228 228 227 226 224 223 222 220 219 217 217 215 215 214 212 211 209 207 208 208 208 206 204 203 201 200 199 199 199 199 198 198 198 197 196 196 197 197 196 196 195 195 195 194 195 195 194 194 193 193 193 192 193 192 191 190 190 190 190 190 189 189 189 188 188 187 187 187 187 187 187 186 186 186 186 186 187 186 187 187 187 187 188 188 187 188 190 192 193 194 -2147483647 -2147483647 -2147483647 -2147483647 -2147483647 -2147483647 -2147483647 -2147483647 -2147483647 -2147483647 -2147483647 -2147483647 -2147483647 -2147483647 -2147483647 -2147483647 -2147483647 -2147483647 -2147483647 -2147483647 -2147483647 -2147483647 -2147483647 -2147483647 -2147483647 -2147483647 -2147483647 -2147483647 -2147483647 -2147483647 -2147483647 -2147483647 -2147483647 -2147483647 -2147483647 -2147483647 -2147483647 -2147483647 -2147483647 -2147483647 -2147483647 -2147483647 -2147483647 -2147483647 -2147483647 -2147483647 -2147483647 -2147483647 -2147483647 -2147483647 -2147483647 -2147483647 -2147483647 -2147483647 -2147483647 -2147483647 -2147483647 -2147483647 -2147483647 -2147483647 -2147483647 -2147483647 -2147483647 -2147483647 -2147483647 -2147483647 -2147483647 -2147483647 -2147483647 -2147483647 -2147483647 -2147483647 -2147483647 -2147483647 -2147483647 -2147483647 -2147483647 -2147483647 -2147483647 -2147483647 -2147483647 -2147483647 -2147483647 -2147483647 -2147483647 -2147483647 -2147483647 -2147483647 -2147483647 -2147483647 -2147483647 -2147483647 -2147483647 -2147483647 -2147483647 -2147483647 -2147483647 -2147483647 -2147483647 -2147483647 -2147483647 -2147483647 -2147483647 -2147483647 -2147483647 -2147483647 -2147483647 -2147483647 -2147483647 -2147483647 -2147483647 -2147483647 -2147483647 -2147483647 -2147483647 -2147483647 -2147483647 -2147483647 -2147483647
217 219 220 222 223 223 225 227 228 229 229 230 230 230 230 230 231 232 232 232 233 232 231 232 231 231 230 229 229 228 228 225 225 224 223 222 221 220 219 217 217 215 214 213 212 211 210 208 208 207 206 203 203 203 202 201 199 199 199 199 197 197 197 196 196 196 196 195 195 196 195 194 194 194 193 193 192 192 192 192 192 192 191 191 191 190 190 189 188 188 188 188 187 187 186 186 186 186 185 185 185 185 185 185 185 186 186 186 185 185 187 187 188 190 192 190 191 -2147483647 -2147483647 -2147483647 -2147483647 -2147483647 -2147483647 -2147483647 -2147483647 -2147483647 -2147483647 -2147483647 -2147483647 -2147483647 -2147483647 -2147483647 -2147483647 -2147483647 -2147483647 -2147483647 -2147483647 -2147483647 -2147483647 -2147483647 -2147483647 -2147483647 -2147483647 -2147483647 -2147483647 -2147483647 -2147483647 -2147483647 -2147483647 -2147483647 -2147483647 -2147483647 -2147483647 -2147483647 -2147483647 -2147483647 -2147483647 -2147483647 -2147483647 -2147483647 -2147483647 -2147483647 -2147483647 -2147483647 -2147483647 -2147483647 -2147483647 -2147483647 -2147483647 -2147483647 -2147483647 -2147483647 -2147483647 -2147483647 -2147483647 -2147483647 -2147483647 -2147483647 -2147483647 -2147483647 -2147483647 -2147483647 -2147483647 -2147483647 -2147483647 -2147483647 -2147483647 -2147483647 -2147483647 -2147483647 -2147483647 -2147483647 -2147483647 -2147483647 -2147483647 -2147483647 -2147483647 -2147483647 -2147483647 -2147483647 -2147483647 -2147483647 -2147483647 -2147483647 -2147483647 -2147483647 -2147483647 -2147483647 -2147483647 -2147483647 -2147483647 -2147483647 -2147483647 -2147483647 -2147483647 -2147483647 -2147483647 -2147483647 -2147483647 -2147483647 -2147483647 -2147483647 -2147483647 -2147483647 -2147483647 -2147483647 -2147483647 -2147483647 -2147483647 -2147483647 -2147483647 -2147483647 -2147483647 -2147483647 -2147483647 -2147483647 -2147483647 -2147483647 -2147483647 -2147483647
214 216 217 219 221 222 223 224 226 227 228 226 227 227 227 227 228 230 231 230 230 230 229 229 229 228 227 227 226 224 224 224 223 222 221 220 219 218 216 216 214 214 213 211 211 209 208 207 206 205 204 202 202 202 200 200 199 198 198 197 197 196 195 195 195 195 194 194 194 193 193 192 192 191 191 191 191 190 190 190 190 190 189 189 189 189 187 187 187 187 187 186 185 186 186 186 185 185 185 185 184 184 184 186 186 186 186 187 187 187 188 190 -2147483647 -2147483647 -2147483647 -2147483647 -2147483647 -2147483647 -2147483647 -2147483647 -2147483647 -2147483647 -2147483647 -2147483647 -2147483647 -2147483647 -2147483647 -2147483647 -2147483647 -2147483647 -2147483647 -2147483647 -2147483647 -2147483647 -2147483647 -2147483647 -2147483647 -2147483647 -2147483647 -2147483647 -2147483647 -2147483647 -2147483647 -2147483647 -2147483647 -2147483647 -2147483647 -2147483647 -2147483647 -2147483647 -2147483647 -2147483647 -2147483647 -2147483647 -2147483647 -2147483647 -2147483647 -2147483647 -2147483647 -2147483647 -2147483647 -2147483647 -2147483647 -2147483647 -2147483647 -2147483647 -2147483647 -2147483647 -2147483647 -2147483647 -2147483647 -2147483647 -2147483647 -2147483647 -2147483647 -2147483647 -2147483647 -2147483647 -2147483647 -2147483647 -2147483647 -2147483647 -2147483647 -2147483647 -2147483647 -2147483647 -2147483647 -2147483647 -2147483647 -2147483647 -2147483647 -2147483647 -2147483647 -2147483647 -2147483647 -2147483647 -2147483647 -2147483647 -2147483647 -2147483647 -2147483647 -2147483647 -2147483647 -2147483647 -2147483647 -2147483647 -2147483647 -2147483647 -2147483647 -2147483647 -2147483647 -2147483647 -2147483647 -2147483647 -2147483647 -2147483647 -2147483647 -2147483647 -2147483647 -2147483647 -2147483647 -2147483647 -2147483647 -2147483647 -2147483647 -2147483647 -2147483647 -2147483647 -2147483647 -2147483647 -2147483647 -2147483647 -2147483647 -2147483647 -2147483647 -2147483647 -2147483647 -2147483647 -2147483647 -2147483647
212 214 215 217 218 220 221 223 224 225 225 225 225 225 225 225 226 226 227 228 226 227 227 226 226 226 224 225 223 222 222 221 221 220 219 218 217 216 216 214 213 212 211 211 209 208 207 206 205 204 203 202 201 201 200 198 198 198 197 196 195 195 194 193 194 194 194 192 193 191 191 190 190 190 190 189 190 190 190 189 188 188 188 187 187 187 187 187 186 186 186 185 184 185 186 185 185 185 185 184 186 185 185 187 187 187 -2147483647 -2147483647 -2147483647 -2147483647 -2147483647 -2147483647 -2147483647 -2147483647 -2147483647 -2147483647 -2147483647 -2147483647 -2147483647 -2147483647 -2147483647 -2147483647 -2147483647 -2147483647 -2147483647 -2147483647 -2147483647 -2147483647 -2147483647 -2147483647 -2147483647 -2147483647 -2147483647 -2147483647 -2147483647 -2147483647 -2147483647 -2147483647 -2147483647 -2147483647 -2147483647 -2147483647 -2147483647 -2147483647 -2147483647 -2147483647 -2147483647 -2147483647 -2147483647 -2147483647 -2147483647 -2147483647 -2147483647 -2147483647 -2147483647 -2147483647 -2147483647 -2147483647 -2147483647 -2147483647 -2147483647 -2147483647 -2147483647 -2147483647 -2147483647 -2147483647 -2147483647 -2147483647 -2147483647 -2147483647 -2147483647 -2147483647 -2147483647 -2147483647 -2147483647 -2147483647 -2147483647 -2147483647 -2147483647 -2147483647 -2147483647 -2147483647 -2147483647 -2147483647 -2147483647 -2147483647 -2147483647 -2147483647 -2147483647 -2147483647 -2147483647 -2147483647 -2147483647 -2147483647 -2147483647 -2147483647 -2147483647 -2147483647 -2147483647 -2147483647 -2147483647 -2147483647 -2147483647 -2147483647 -2147483647 -2147483647 -2147483647 -2147483647 -2147483647 -2147483647 -2147483647 -2147483647 -2147483647 -2147483647 -2147483647 -2147483647 -2147483647 -2147483647 -2147483647 -2147483647 -2147483647 -2147483647 -2147483647 -2147483647 -2147483647 -2147483647 -2147483647 -2147483647 -2147483647 -2147483647 -2147483647 -2147483647 -2147483647 -2147483647 -2147483647 -2147483647 -2147483647 -2147483647 -2147483647 -2147483647
208 211 212 214 214 216 217 218 221 222 222 223 223 223 222 222 221 222 224 225 224 224 224 224 223 223 222 222 221 220 220 219 219 218 217 216 215 214 214 212 211 210 209 209 207 206 205 205 204 203 202 201 200 199 198 197 196 196 195 195 194 194 192 192 191 192 191 191 191 190 190 190 189 189 189 189 188 187 188 190 189 189 187 186 185 186 186 187 187 187 186 185 184 185 185 185 185 186 187 -2147483647 -2147483647 -2147483647 -2147483647 -2147483647 -2147483647 -2147483647 -2147483647 -2147483647 -2147483647 -2147483647 -2147483647 -2147483647 -2147483647 -2147483647 -2147483647 -2147483647 -2147483647 -2147483647 -2147483647 -2147483647 -2147483647 -2147483647 -2147483647 -2147483647 -2147483647 -2147483647 -2147483647 -2147483647 -2147483647 -2147483647 -2147483647 -2147483647 -2147483647 -2147483647 -2147483647 -2147483647 -2147483647 -2147483647 -2147483647 -2147483647 -2147483647 -2147483647 -2147483647 -2147483647 -2147483647 -2147483647 -2147483647 -2147483647 -2147483647 -2147483647 -2147483647 -2147483647 -2147483647 -2147483647 -2147483647 -2147483647 -2147483647 -2147483647 -2147483647 -2147483647 -2147483647 -2147483647 -2147483647 -2147483647 -2147483647 -2147483647 -2147483647 -2147483647 -2147483647 -2147483647 -2147483647 -2147483647 -2147483647 -2147483647 -2147483647 -2147483647 -2147483647 -2147483647 -2147483647 -2147483647 -2147483647 -2147483647 -2147483647 -2147483647 -2147483647 -2147483647 -2147483647 -2147483647 -2147483647 -2147483647 -2147483647 -2147483647 -2147483647 -2147483647 -2147483647 -2147483647 -2147483647 -2147483647 -2147483647 -2147483647 -2147483647 -2147483647 -2147483647 -2147483647 -2147483647 -2147483647 -2147483647 -2147483647 -2147483647 -2147483647 -2147483647 -2147483647 -2147483647 -2147483647 -2147483647 -2147483647 -2147483647 -2147483647 -2147483647 -2147483647 -2147483647 -2147483647 -2147483647 -2147483647 -2147483647 -2147483647 -2147483647 -2147483647 -2147483647 -2147483647 -2147483647 -2147483647 -2147483647 -2147483647 -2147483647 -2147483647 -2147483647 -2147483647 -2147483647 -2147483647
208 210 210 212 213 214 215 217 217 219 221 220 221 221 221 222 221 221 222 223 222 222 222 221 221 220 220 219 219 218 217 217 216 216 215 214 213 212 212 210 209 208 207 207 205 205 204 203 202 201 200 200 200 199 197 195 195 194 194 194 192 192 192 191 191 191 190 189 190 189 188 188 188 187 187 187 185 183 185 189 190 189 188 186 184 186 185 185 186 186 186 185 187 187 186 186 -2147483647 -2147483647 -2147483647 -2147483647 -2147483647 -2147483647 -2147483647 -2147483647 -2147483647 -2147483647 -2147483647 -2147483647 -2147483647 -2147483647 -2147483647 -2147483647 -2147483647 -2147483647 -2147483647 -2147483647 -2147483647 -2147483647 -2147483647 -2147483647 -2147483647 -2147483647 -2147483647 -2147483647 -2147483647 -2147483647 -2147483647 -2147483647 -2147483647 -2147483647 -2147483647 -2147483647 -2147483647 -2147483647 -2147483647 -2147483647 -2147483647 -2147483647 -2147483647 -2147483647 -2147483647 -2147483647 -2147483647 -2147483647 -2147483647 -2147483647 -2147483647 -2147483647 -2147483647 -2147483647 -2147483647 -2147483647 -2147483647 -2147483647 -2147483647 -2147483647 -2147483647 -2147483647 -2147483647 -2147483647 -2147483647 -2147483647 -2147483647 -2147483647 -2147483647 -2147483647 -2147483647 -2147483647 -2147483647 -2147483647 -2147483647 -2147483647 -2147483647 -2147483647 -2147483647 -2147483647 -2147483647 -2147483647 -2147483647 -2147483647 -2147483647 -2147483647 -2147483647 -2147483647 -2147483647 -2147483647 -2147483647 -2147483647 -2147483647 -2147483647 -2147483647 -2147483647 -2147483647 -2147483647 -2147483647 -2147483647 -2147483647 -2147483647 -2147483647 -2147483647 -2147483647 -2147483647 -2147483647 -2147483647 -2147483647 -2147483647 -2147483647 -2147483647 -2147483647 -2147483647 -2147483647 -2147483647 -2147483647 -2147483647 -2147483647 -2147483647 -2147483647 -2147483647 -2147483647 -2147483647 -2147483647 -2147483647 -2147483647 -2147483647 -2147483647 -2147483647 -2147483647 -2147483647 -2147483647 -2147483647 -2147483647 -2147483647 -2147483647 -2147483647 -2147483647 -2147483647 -2147483647 -2147483647 -2147483647 -2147483647
207 209 210 211 212 213 215 215 217 217 218 218 219 219 219 220 220 220 220 219 220 220 219 219 219 218 218 217 215 215 214 215 213 213 212 212 211 210 210 208 207 206 205 205 204 203 202 202 200 200 199 198 198 195 195 194 194 193 192 192 192 190 190 190 190 190 189 189 188 188 187 187 187 186 187 186 185 184 185 187 187 187 187 186 186 187 187 -2147483647 -2147483647 -2147483647 -2147483647 -2147483647 -2147483647 -2147483647 -2147483647 -2147483647 -2147483647 -2147483647 -2147483647 -2147483647 -2147483647 -2147483647 -2147483647 -2147483647 -2147483647 -2147483647 -2147483647 -2147483647 -2147483647 -2147483647 -2147483647 -2147483647 -2147483647 -2147483647 -2147483647 -2147483647 -2147483647 -2147483647 -2147483647 -2147483647 -2147483647 -2147483647 -2147483647 -2147483647 -2147483647 -2147483647 -2147483647 -2147483647 -2147483647 -2147483647 -2147483647 -2147483647 -2147483647 -2147483647 -2147483647 -2147483647 -2147483647 -2147483647 -2147483647 -2147483647 -2147483647 -2147483647 -2147483647 -2147483647 -2147483647 -2147483647 -2147483647 -2147483647 -2147483647 -2147483647 -2147483647 -2147483647 -2147483647 -2147483647 -2147483647 -2147483647 -2147483647 -2147483647 -2147483647 -2147483647 -2147483647 -2147483647 -2147483647 -2147483647 -2147483647 -2147483647 -2147483647 -2147483647 -2147483647 -2147483647 -2147483647 -2147483647 -2147483647 -2147483647 -2147483647 -2147483647 -2147483647 -2147483647 -2147483647 -2147483647 -2147483647 -2147483647 -2147483647 -2147483647 -2147483647 -2147483647 -2147483647 -2147483647 -2147483647 -2147483647 -2147483647 -2147483647 -2147483647 -2147483647 -2147483647 -2147483647 -2147483647 -2147483647 -2147483647 -2147483647 -2147483647 -2147483647 -2147483647 -2147483647 -2147483647 -2147483647 -2147483647 -2147483647 -2147483647 -2147483647 -2147483647 -2147483647 -2147483647 -2147483647 -2147483647 -2147483647 -2147483647 -2147483647 -2147483647 -2147483647 -2147483647 -2147483647 -2147483647 -2147483647 -2147483647 -2147483647 -2147483647 -2147483647 -2147483647 -2147483647 -2147483647 -2147483647 -2147483647 -2147483647 -2147483647 -2147483647 -2147483647 -2147483647 -2147483647 -2147483647
205 207 209 210 211 211 213 214 216 216 216 216 216 217 217 217 217 218 217 217 218 217 218 217 217 216 214 215 213 213 212 213 211 211 210 210 209 208 208 206 206 205 204 203 202 201 201 200 198 198 197 196 196 194 193 193 192 192 191 190 190 190 189 189 189 190 189 187 187 186 186 186 186 186 187 187 188 186 187 187 187 187 187 187 -2147483647 -2147483647 -2147483647 -2147483647 -2147483647 -2147483647 -2147483647 -2147483647 -2147483647 -2147483647 -2147483647 -2147483647 -2147483647 -2147483647 -2147483647 -2147483647 -2147483647 -2147483647 -2147483647 -2147483647 -2147483647 -2147483647 -2147483647 -2147483647 -2147483647 -2147483647 -2147483647 -2147483647 -2147483647 -2147483647 -2147483647 -2147483647 -2147483647 -2147483647 -2147483647 -2147483647 -2147483647 -2147483647 -2147483647 -2147483647 -2147483647 -2147483647 -2147483647 -2147483647 -2147483647 -2147483647 -2147483647 -2147483647 -2147483647 -2147483647 -2147483647 -2147483647 -2147483647 -2147483647 -2147483647 -2147483647 -2147483647 -2147483647 -2147483647 -2147483647 -2147483647 -2147483647 -2147483647 -2147483647 -2147483647 -2147483647 -2147483647 -2147483647 -2147483647 -2147483647 -2147483647 -2147483647 -2147483647 -2147483647 -2147483647 -2147483647 -2147483647 -2147483647 -2147483647 -2147483647 -2147483647 -2147483647 -2147483647 -2147483647 -2147483647 -2147483647 -2147483647 -2147483647 -2147483647 -2147483647 -2147483647 -2147483647 -2147483647 -2147483647 -2147483647 -2147483647 -2147483647 -2147483647 -2147483647 -2147483647 -2147483647 -2147483647 -2147483647 -2147483647 -2147483647 -2147483647 -2147483647 -2147483647 -2147483647 -2147483647 -2147483647 -2147483647 -2147483647 -2147483647 -2147483647 -2147483647 -2147483647 -2147483647 -2147483647 -2147483647 -2147483647 -2147483647 -2147483647 -2147483647 -2147483647 -2147483647 -2147483647 -2147483647 -2147483647 -2147483647 -2147483647 -2147483647 -2147483647 -2147483647 -2147483647 -2147483647 -2147483647 -2147483647 -2147483647 -2147483647 -2147483647 -2147483647 -2147483647 -2147483647 -2147483647 -2147483647 -2147483647 -2147483647 -2147483647 -2147483647 -2147483647 -2147483647 -2147483647 -2147483647 -2147483647 -2147483647
204 205 206 208 208 210 211 212 212 213 214 214 214 215 215 215 215 215 215 215 215 215 215 215 214 213 213 212 211 211 211 211 209 209 208 208 207 207 206 205 204 203 203 202 200 200 199 198 198 197 195 195 195 192 191 190 191 190 189 189 188 188 187 187 188 188 188 187 186 185 185 185 185 185 186 187 -2147483647 187 -2147483647 -2147483647 -2147483647 -2147483647 -2147483647 -2147483647 -2147483647 -2147483647 -2147483647 -2147483647 -2147483647 -2147483647 -2147483647 -2147483647 -2147483647 -2147483647 -2147483647 -2147483647 -2147483647 -2147483647 -2147483647 -2147483647 -2147483647 -2147483647 -2147483647 -2147483647 -2147483647 -2147483647 -2147483647 -2147483647 -2147483647 -2147483647 -2147483647 -2147483647 -2147483647 -2147483647 -2147483647 -2147483647 -2147483647 -2147483647 -2147483647 -2147483647 -2147483647 -2147483647 -2147483647 -2147483647 -2147483647 -2147483647 -2147483647 -2147483647 -2147483647 -2147483647 -2147483647 -2147483647 -2147483647 -2147483647 -2147483647 -2147483647 -2147483647 -2147483647 -2147483647 -2147483647 -2147483647 -2147483647 -2147483647 -2147483647 -2147483647 -2147483647 -2147483647 -2147483647 -2147483647 -2147483647 -2147483647 -2147483647 -2147483647 -2147483647 -2147483647 -2147483647 -2147483647 -2147483647 -2147483647 -2147483647 -2147483647 -2147483647 -2147483647 -2147483647 -2147483647 -2147483647 -2147483647 -2147483647 -2147483647 -2147483647 -2147483647 -2147483647 -2147483647 -2147483647 -2147483647 -2147483647 -2147483647 -2147483647 -2147483647 -2147483647 -2147483647 -2147483647 -2147483647 -2147483647 -2147483647 -2147483647 -2147483647 -2147483647 -2147483647 -2147483647 -2147483647 -2147483647 -2147483647 -2147483647 -2147483647 -2147483647 -2147483647 -2147483647 -2147483647 -2147483647 -2147483647 -2147483647 -2147483647 -2147483647 -2147483647 -2147483647 -2147483647 -2147483647 -2147483647 -2147483647 -2147483647 -2147483647 -2147483647 -2147483647 -2147483647 -2147483647 -2147483647 -2147483647 -2147483647 -2147483647 -2147483647 -2147483647 -2147483647 -2147483647 -2147483647 -2147483647 -2147483647 -2147483647 -2147483647 -2147483647 -2147483647 -2147483647 -2147483647 -2147483647 -2147483647 -2147483647 -2147483647 -2147483647 -2147483647 -2147483647
