# Supplementary material for: Catchments catch all in South African coastal lowlands: topography and palaeoclimate restricted gene flow in Nymania capensis (Meliaceae)—a multilocus phylogeographic and distribution modelling approach
Source: PeerJ. 2017 Jan 31;5:e2965. doi: 10.7717/peerj.2965 (PMC5289106; doi:10.7717/peerj.2965)
Supplement: Supplemental Information 2 — See the Readme for file descriptions. This zip file includes all DNA alignments. [file peerj-05-2965-s002.zip › SupplementalInformationFiles/SDM.Data/MIROC/bio06.min.t.coldest.month.asc]

NCOLS 240 
NROWS 84 
XLLCORNER 20 
YLLCORNER -35 
CELLSIZE 0.0416666666666667 
NODATA_value -2147483647 
-9 -11 -11 -13 -14 -14 -14 -14 -17 -19 -21 -21 -21 -21 -23 -24 -25 -27 -30 -30 -29 -29 -29 -29 -30 -29 -30 -29 -30 -31 -32 -33 -33 -31 -32 -32 -33 -33 -34 -34 -34 -34 -35 -35 -36 -37 -36 -38 -38 -39 -42 -44 -44 -46 -47 -48 -50 -53 -55 -56 -56 -57 -57 -51 -51 -49 -50 -51 -54 -58 -60 -59 -57 -55 -53 -52 -51 -50 -51 -49 -50 -50 -47 -49 -50 -49 -49 -49 -49 -49 -51 -50 -50 -47 -52 -52 -52 -57 -54 -54 -53 -52 -53 -53 -53 -51 -49 -50 -49 -49 -48 -47 -49 -48 -43 -39 -37 -37 -35 -35 -32 -31 -31 -31 -31 -30 -31 -31 -29 -27 -26 -26 -27 -25 -26 -29 -34 -31 -31 -33 -35 -36 -37 -38 -37 -41 -60 -59 -60 -61 -60 -61 -64 -57 -53 -38 -36 -35 -45 -40 -38 -36 -30 -25 -19 -22 -22 -20 -33 -35 -34 -18 -17 -28 -20 -12 -7 -6 -10 -19 -22 -16 -8 0 1 -14 -13 -9 -6 3 4 -1 -9 -15 -12 0 -1 -9 -5 -4 -16 -15 -6 -1 0 -1 -1 0 0 2 1 3 3 5 4 10 13 12 16 25 36 45 49 43 59 74 85 78 75 87 91 92 96 99 103 108 -2147483647 -2147483647 -2147483647 -2147483647
-11 -13 -14 -16 -17 -16 -15 -15 -18 -20 -22 -23 -21 -22 -23 -24 -25 -27 -29 -32 -32 -32 -32 -32 -31 -31 -31 -31 -30 -32 -33 -33 -33 -33 -33 -33 -34 -34 -33 -34 -34 -35 -36 -37 -38 -37 -36 -37 -38 -40 -43 -45 -46 -47 -47 -49 -49 -50 -52 -53 -54 -55 -56 -52 -50 -50 -49 -50 -54 -57 -57 -58 -57 -55 -52 -51 -49 -50 -50 -50 -50 -51 -49 -50 -47 -44 -52 -54 -53 -50 -52 -50 -49 -49 -52 -55 -57 -56 -56 -56 -54 -51 -53 -56 -53 -50 -51 -51 -54 -53 -49 -47 -48 -50 -42 -38 -37 -35 -35 -35 -31 -31 -29 -29 -28 -28 -28 -28 -28 -27 -27 -25 -25 -26 -29 -31 -31 -32 -33 -34 -35 -37 -35 -36 -36 -43 -59 -61 -63 -64 -62 -62 -63 -59 -53 -36 -33 -30 -34 -39 -39 -35 -32 -29 -26 -15 -10 -10 -11 -24 -20 -16 -12 -22 -24 -12 -6 -7 -9 -17 -21 -22 -7 2 2 -22 -9 -7 0 -2 6 6 5 1 -13 4 8 4 5 1 -1 -10 -3 -1 -1 -1 -1 0 0 2 3 5 6 5 7 12 17 16 20 23 37 60 69 75 65 67 86 94 87 92 96 98 100 104 110 -2147483647 -2147483647 -2147483647 -2147483647 -2147483647
-12 -16 -20 -20 -17 -16 -16 -17 -21 -22 -24 -25 -24 -24 -22 -23 -24 -26 -28 -29 -31 -32 -33 -32 -32 -31 -31 -31 -32 -35 -35 -36 -34 -34 -33 -34 -33 -33 -34 -34 -34 -35 -36 -37 -35 -35 -36 -37 -40 -40 -43 -46 -49 -50 -49 -50 -49 -51 -52 -53 -53 -55 -55 -51 -50 -48 -48 -48 -49 -53 -52 -53 -55 -52 -51 -50 -50 -53 -51 -47 -49 -47 -45 -45 -44 -41 -47 -50 -50 -46 -47 -43 -44 -45 -50 -54 -57 -56 -59 -59 -55 -52 -57 -58 -53 -51 -54 -53 -63 -56 -51 -49 -51 -54 -42 -43 -40 -40 -40 -35 -34 -32 -31 -29 -27 -26 -26 -25 -27 -28 -25 -24 -25 -26 -27 -28 -31 -32 -31 -33 -35 -36 -34 -35 -40 -46 -62 -62 -59 -60 -62 -66 -55 -41 -35 -32 -29 -27 -30 -33 -48 -44 -40 -33 -27 -10 -7 -6 -7 -17 -12 -8 -11 -33 -26 -20 -11 -10 -3 -2 -14 -19 -13 -1 3 -14 8 8 10 5 4 4 14 12 4 8 9 9 8 5 3 3 2 0 0 0 -1 0 2 2 3 7 7 11 12 13 19 24 25 36 43 58 69 74 82 87 88 93 94 96 100 101 105 110 -2147483647 -2147483647 -2147483647 -2147483647 -2147483647 -2147483647
-14 -20 -24 -23 -22 -20 -18 -17 -21 -24 -24 -26 -25 -24 -24 -25 -25 -26 -28 -29 -30 -31 -32 -32 -32 -32 -33 -33 -33 -33 -34 -35 -36 -35 -34 -34 -34 -34 -34 -35 -34 -34 -35 -35 -35 -36 -39 -39 -39 -40 -42 -45 -47 -50 -51 -50 -50 -50 -53 -53 -54 -55 -53 -51 -49 -46 -45 -45 -45 -46 -49 -49 -50 -50 -49 -50 -52 -54 -61 -46 -45 -43 -41 -39 -38 -38 -41 -51 -52 -47 -45 -41 -42 -44 -47 -53 -58 -58 -63 -60 -56 -54 -59 -55 -53 -54 -55 -57 -66 -59 -56 -51 -50 -46 -42 -44 -51 -57 -56 -36 -34 -34 -31 -30 -29 -26 -25 -24 -27 -35 -25 -23 -26 -28 -27 -28 -29 -29 -30 -33 -35 -35 -33 -42 -56 -61 -51 -44 -40 -42 -49 -48 -44 -34 -36 -31 -26 -25 -31 -38 -39 -57 -57 -38 -19 -10 -7 -5 -6 -7 -18 -23 0 -2 -18 -10 1 4 7 0 -21 -22 -14 6 7 -5 1 15 18 18 15 11 13 15 14 11 11 9 8 8 6 5 2 1 0 0 2 4 3 2 4 11 15 13 11 14 22 28 29 33 46 61 73 76 86 86 93 90 97 101 102 104 109 -2147483647 -2147483647 -2147483647 -2147483647 -2147483647 -2147483647 -2147483647
-18 -21 -29 -25 -23 -20 -18 -18 -20 -22 -25 -27 -27 -28 -27 -26 -28 -27 -30 -30 -30 -31 -32 -32 -33 -34 -35 -35 -34 -34 -36 -37 -36 -36 -35 -34 -35 -34 -34 -36 -35 -34 -35 -35 -36 -37 -38 -39 -41 -41 -42 -44 -48 -52 -51 -52 -50 -50 -51 -52 -54 -52 -49 -47 -45 -43 -43 -43 -41 -42 -45 -46 -46 -45 -49 -51 -52 -56 -50 -42 -40 -39 -39 -37 -35 -37 -39 -45 -46 -45 -42 -39 -41 -43 -48 -52 -59 -61 -68 -61 -59 -57 -62 -67 -61 -58 -64 -65 -66 -56 -60 -57 -52 -49 -47 -56 -69 -56 -49 -37 -36 -39 -41 -33 -30 -29 -24 -23 -27 -30 -23 -23 -24 -26 -27 -28 -29 -30 -31 -34 -35 -34 -33 -38 -55 -47 -45 -41 -36 -41 -45 -36 -33 -30 -31 -31 -26 -24 -27 -39 -31 -22 -29 -31 -36 -27 -12 -10 -3 -5 -17 0 4 5 4 1 5 7 9 0 -19 -7 -9 9 5 -5 12 19 20 21 20 19 16 17 16 14 12 12 9 8 6 5 5 3 1 1 2 4 2 4 6 16 20 19 13 20 24 31 41 41 42 51 65 74 86 94 96 100 100 103 105 109 -2147483647 -2147483647 -2147483647 -2147483647 -2147483647 -2147483647 -2147483647 -2147483647
-22 -23 -28 -27 -20 -19 -21 -19 -20 -22 -26 -27 -30 -29 -28 -28 -29 -28 -29 -30 -31 -32 -34 -33 -33 -34 -35 -36 -36 -35 -37 -39 -39 -37 -36 -35 -35 -33 -36 -37 -35 -36 -36 -37 -35 -37 -39 -41 -42 -43 -44 -45 -47 -48 -47 -49 -50 -52 -52 -54 -54 -54 -54 -48 -42 -41 -39 -39 -38 -40 -43 -41 -43 -40 -44 -46 -46 -46 -44 -41 -39 -37 -36 -35 -35 -35 -37 -40 -43 -43 -38 -38 -40 -43 -47 -49 -56 -56 -61 -63 -62 -58 -61 -64 -58 -57 -64 -60 -67 -63 -65 -65 -56 -58 -58 -55 -56 -57 -46 -38 -41 -48 -37 -30 -26 -25 -24 -23 -23 -23 -22 -23 -24 -26 -27 -29 -30 -31 -33 -34 -34 -32 -32 -33 -47 -44 -37 -36 -36 -43 -39 -36 -33 -28 -28 -32 -29 -24 -22 -22 -22 -17 -25 -37 -24 -17 -6 -3 -3 -12 -8 1 6 8 4 2 4 9 7 -13 -8 6 6 12 14 13 24 24 22 23 23 22 20 18 17 17 14 13 11 10 10 7 5 5 4 4 4 6 4 5 7 13 18 32 25 24 29 34 47 56 51 60 68 79 90 89 98 100 103 107 -2147483647 -2147483647 -2147483647 -2147483647 -2147483647 -2147483647 -2147483647 -2147483647 -2147483647 -2147483647
-28 -27 -25 -21 -20 -21 -20 -20 -22 -24 -29 -31 -31 -29 -29 -30 -30 -31 -30 -30 -31 -32 -34 -35 -36 -35 -36 -37 -37 -37 -39 -41 -40 -38 -37 -35 -34 -35 -36 -36 -36 -36 -38 -36 -37 -37 -38 -38 -39 -41 -43 -42 -43 -44 -46 -48 -51 -54 -54 -54 -52 -52 -48 -45 -41 -40 -38 -37 -36 -36 -36 -38 -38 -42 -44 -44 -44 -47 -45 -43 -41 -37 -37 -35 -33 -32 -34 -35 -39 -36 -35 -39 -39 -42 -44 -47 -51 -52 -57 -59 -55 -51 -54 -59 -50 -53 -57 -50 -62 -55 -46 -51 -56 -60 -61 -58 -48 -46 -42 -40 -46 -40 -34 -32 -25 -23 -21 -21 -22 -23 -22 -23 -26 -27 -28 -30 -31 -32 -34 -33 -33 -33 -31 -31 -37 -43 -40 -35 -38 -38 -38 -51 -38 -31 -25 -33 -41 -21 -16 -17 -18 -14 -17 -25 -23 -22 -15 -10 0 2 3 -2 2 7 0 -2 3 11 12 -9 -8 10 15 19 17 26 27 26 26 24 24 24 23 21 20 19 17 17 12 10 12 10 7 9 8 8 7 7 6 8 12 18 31 39 35 29 33 44 47 54 73 71 80 86 93 97 100 104 107 -2147483647 -2147483647 -2147483647 -2147483647 -2147483647 -2147483647 -2147483647 -2147483647 -2147483647 -2147483647 -2147483647
-30 -27 -26 -27 -30 -23 -21 -23 -22 -24 -29 -31 -30 -29 -30 -31 -33 -32 -32 -32 -32 -32 -33 -35 -36 -37 -37 -38 -39 -39 -39 -39 -39 -38 -37 -36 -35 -35 -37 -37 -36 -36 -37 -37 -39 -37 -37 -37 -38 -38 -40 -40 -41 -43 -43 -46 -51 -55 -56 -54 -50 -47 -46 -54 -47 -40 -40 -38 -37 -34 -35 -35 -35 -41 -43 -41 -43 -44 -44 -45 -40 -36 -35 -34 -31 -30 -31 -36 -38 -34 -34 -35 -38 -46 -47 -47 -49 -53 -61 -58 -51 -44 -47 -54 -52 -45 -51 -44 -50 -43 -39 -48 -50 -52 -51 -48 -56 -48 -46 -39 -41 -36 -31 -29 -24 -22 -21 -21 -21 -21 -23 -24 -28 -29 -29 -32 -35 -35 -35 -35 -33 -31 -30 -30 -30 -33 -43 -37 -35 -38 -41 -52 -35 -31 -23 -25 -29 -20 -15 -18 -20 -14 -13 -11 -16 -10 -5 -5 3 6 6 9 4 8 -4 5 8 9 13 5 0 13 18 20 22 27 27 27 28 27 27 26 24 23 21 21 19 18 18 16 16 13 13 13 11 12 12 11 11 12 16 22 24 38 46 43 38 44 60 66 72 79 83 91 93 98 103 107 -2147483647 -2147483647 -2147483647 -2147483647 -2147483647 -2147483647 -2147483647 -2147483647 -2147483647 -2147483647 -2147483647 -2147483647
-30 -30 -29 -29 -30 -24 -22 -26 -24 -25 -29 -33 -31 -31 -32 -33 -33 -34 -34 -33 -34 -33 -34 -33 -35 -36 -37 -39 -41 -39 -41 -40 -41 -41 -38 -37 -36 -36 -37 -40 -37 -38 -38 -38 -38 -38 -39 -37 -39 -38 -40 -40 -41 -42 -43 -45 -48 -52 -52 -49 -46 -44 -46 -55 -45 -38 -40 -49 -47 -36 -29 -33 -35 -35 -35 -34 -41 -38 -35 -36 -41 -35 -33 -31 -34 -31 -30 -35 -37 -35 -33 -36 -39 -43 -44 -49 -52 -50 -56 -47 -43 -41 -44 -48 -47 -43 -39 -35 -36 -35 -36 -41 -47 -46 -39 -37 -44 -56 -43 -34 -31 -29 -29 -26 -23 -23 -22 -23 -21 -20 -21 -22 -25 -30 -31 -34 -38 -38 -35 -34 -33 -30 -29 -29 -30 -30 -31 -29 -34 -40 -39 -43 -38 -31 -22 -19 -17 -16 -15 -18 -19 -13 -5 -9 -9 -8 -4 -7 -2 5 7 4 12 14 6 1 7 12 16 12 2 3 11 14 18 26 26 26 28 28 28 27 25 24 23 22 21 19 19 20 19 22 19 19 15 16 12 12 17 20 21 28 35 38 45 49 62 65 64 71 76 84 89 93 96 102 108 -2147483647 -2147483647 -2147483647 -2147483647 -2147483647 -2147483647 -2147483647 -2147483647 -2147483647 -2147483647 -2147483647 -2147483647 -2147483647
-32 -30 -29 -25 -24 -24 -24 -28 -27 -26 -28 -33 -32 -31 -33 -35 -34 -35 -35 -34 -35 -34 -34 -35 -35 -36 -37 -38 -40 -40 -42 -42 -43 -42 -39 -38 -38 -37 -37 -40 -41 -42 -40 -39 -38 -38 -38 -40 -40 -39 -38 -42 -44 -42 -42 -41 -43 -48 -51 -48 -45 -42 -39 -38 -38 -35 -44 -39 -39 -39 -28 -26 -32 -30 -30 -35 -36 -35 -33 -34 -33 -32 -29 -27 -27 -28 -27 -29 -30 -33 -32 -38 -39 -39 -41 -47 -47 -46 -53 -44 -40 -37 -36 -34 -32 -34 -35 -35 -33 -32 -39 -47 -48 -36 -33 -35 -40 -54 -52 -35 -30 -26 -25 -24 -23 -22 -21 -21 -20 -19 -19 -19 -20 -27 -28 -31 -33 -35 -35 -33 -32 -30 -28 -27 -27 -28 -28 -28 -35 -41 -35 -36 -28 -25 -22 -20 -18 -14 -13 -12 -9 -8 -4 -5 -2 -2 -2 -5 -3 -5 3 3 11 16 17 12 14 20 10 7 8 13 17 20 27 26 28 26 29 29 30 27 26 26 26 24 22 20 21 20 18 20 25 27 22 17 15 16 17 18 23 26 34 37 40 50 61 71 75 76 83 87 91 95 100 107 -2147483647 -2147483647 -2147483647 -2147483647 -2147483647 -2147483647 -2147483647 -2147483647 -2147483647 -2147483647 -2147483647 -2147483647 -2147483647 -2147483647
-28 -29 -29 -25 -26 -29 -32 -30 -29 -28 -29 -32 -33 -33 -35 -39 -36 -36 -37 -37 -36 -35 -36 -36 -37 -37 -37 -39 -42 -42 -41 -41 -42 -43 -41 -40 -38 -38 -38 -40 -43 -43 -42 -41 -39 -40 -40 -41 -40 -39 -39 -41 -42 -41 -41 -41 -45 -43 -46 -45 -45 -43 -39 -38 -36 -35 -38 -40 -35 -32 -23 -21 -23 -26 -33 -40 -33 -29 -30 -28 -27 -30 -26 -25 -24 -28 -27 -34 -34 -32 -32 -36 -35 -36 -39 -40 -40 -43 -52 -46 -41 -38 -36 -34 -28 -26 -22 -19 -22 -32 -35 -28 -35 -35 -30 -33 -40 -50 -48 -35 -30 -27 -27 -27 -23 -23 -20 -20 -21 -20 -21 -20 -20 -22 -27 -34 -33 -33 -33 -31 -31 -31 -27 -26 -26 -28 -26 -28 -30 -41 -32 -35 -25 -23 -21 -19 -17 -16 -13 -14 -11 -9 -4 -2 -1 -3 -6 -5 0 -1 0 7 7 12 16 19 20 22 17 18 12 16 18 22 27 30 30 30 28 28 29 24 28 28 27 26 24 22 22 20 20 22 27 32 31 23 23 21 23 24 29 38 40 41 52 50 55 62 72 82 86 90 94 96 101 -2147483647 -2147483647 -2147483647 -2147483647 -2147483647 -2147483647 -2147483647 -2147483647 -2147483647 -2147483647 -2147483647 -2147483647 -2147483647 -2147483647 -2147483647
-28 -26 -27 -26 -28 -30 -36 -32 -30 -30 -31 -36 -37 -38 -38 -43 -40 -39 -39 -38 -38 -38 -38 -38 -39 -39 -39 -39 -42 -41 -41 -43 -44 -44 -46 -43 -41 -41 -40 -40 -43 -44 -43 -41 -40 -42 -41 -42 -41 -39 -42 -41 -41 -41 -41 -41 -42 -41 -45 -47 -48 -43 -40 -42 -39 -37 -35 -33 -29 -29 -25 -19 -18 -29 -30 -27 -29 -24 -25 -22 -23 -22 -22 -23 -25 -26 -27 -33 -38 -31 -30 -30 -31 -33 -35 -39 -39 -42 -46 -48 -46 -44 -40 -35 -31 -26 -29 -17 -21 -37 -33 -18 -22 -35 -31 -31 -44 -45 -51 -35 -30 -30 -27 -25 -26 -26 -24 -23 -22 -22 -20 -20 -19 -22 -27 -28 -29 -32 -32 -30 -29 -28 -30 -26 -26 -30 -26 -33 -28 -31 -31 -28 -26 -28 -21 -18 -17 -15 -13 -16 -11 -11 -10 -2 -1 0 0 0 -1 4 0 9 12 14 18 21 23 23 24 21 18 24 26 25 29 30 30 32 30 30 29 26 30 29 28 26 24 25 23 23 23 26 30 34 36 36 38 28 29 33 35 46 52 49 58 62 62 69 76 84 86 91 95 96 102 -2147483647 -2147483647 -2147483647 -2147483647 -2147483647 -2147483647 -2147483647 -2147483647 -2147483647 -2147483647 -2147483647 -2147483647 -2147483647 -2147483647 -2147483647
-21 -31 -32 -31 -29 -29 -36 -37 -33 -30 -32 -39 -39 -45 -38 -38 -45 -43 -44 -45 -40 -39 -40 -40 -41 -42 -43 -41 -40 -41 -42 -45 -44 -45 -46 -47 -44 -43 -44 -43 -45 -44 -44 -44 -41 -42 -44 -45 -41 -39 -44 -42 -41 -40 -40 -42 -44 -45 -42 -46 -50 -42 -44 -51 -46 -41 -39 -35 -32 -30 -24 -18 -15 -17 -20 -23 -24 -25 -20 -20 -20 -19 -21 -23 -25 -34 -29 -34 -41 -36 -35 -32 -32 -35 -46 -52 -42 -41 -46 -46 -46 -42 -38 -35 -34 -32 -25 -17 -27 -38 -28 -16 -16 -35 -35 -25 -35 -35 -56 -44 -33 -29 -27 -25 -27 -29 -29 -25 -22 -22 -26 -22 -19 -21 -25 -26 -29 -31 -30 -29 -27 -25 -25 -23 -22 -22 -25 -25 -25 -29 -27 -31 -34 -26 -21 -20 -18 -18 -15 -11 -9 -6 -5 -2 -2 2 3 -1 1 5 4 7 10 15 18 21 24 26 25 17 15 23 29 31 33 33 32 32 33 31 28 26 29 30 30 27 25 25 24 25 24 26 27 28 28 35 48 41 35 36 43 50 57 54 57 64 72 76 81 87 92 96 100 103 -2147483647 -2147483647 -2147483647 -2147483647 -2147483647 -2147483647 -2147483647 -2147483647 -2147483647 -2147483647 -2147483647 -2147483647 -2147483647 -2147483647 -2147483647 -2147483647
-4 -27 -27 -28 -30 -38 -39 -35 -31 -32 -34 -45 -42 -47 -47 -42 -43 -48 -50 -53 -47 -40 -40 -43 -44 -47 -44 -43 -42 -42 -43 -45 -46 -47 -47 -48 -46 -46 -46 -46 -45 -45 -43 -42 -40 -41 -41 -41 -39 -37 -41 -43 -42 -41 -42 -42 -50 -52 -47 -47 -52 -52 -52 -56 -49 -37 -36 -32 -28 -22 -18 -16 -15 -15 -19 -26 -26 -25 -17 -17 -17 -17 -19 -22 -30 -38 -35 -32 -40 -46 -43 -35 -35 -40 -54 -53 -48 -49 -47 -47 -38 -31 -32 -34 -21 -24 -26 -15 -13 -21 -18 -12 -11 -19 -31 -22 -25 -29 -49 -50 -36 -31 -34 -32 -31 -31 -30 -26 -23 -21 -23 -20 -19 -20 -22 -25 -28 -31 -31 -27 -24 -24 -25 -23 -20 -19 -21 -21 -24 -31 -32 -30 -34 -27 -21 -23 -24 -27 -16 -12 -11 -7 -4 -1 -2 0 1 4 4 6 7 0 3 13 16 19 25 27 26 18 14 25 27 29 31 33 34 34 32 31 29 28 31 29 28 28 27 24 25 26 26 27 26 26 31 40 48 52 47 44 50 49 59 63 61 69 75 80 85 94 97 103 -2147483647 -2147483647 -2147483647 -2147483647 -2147483647 -2147483647 -2147483647 -2147483647 -2147483647 -2147483647 -2147483647 -2147483647 -2147483647 -2147483647 -2147483647 -2147483647 -2147483647 -2147483647
-2 -15 -27 -25 -28 -36 -42 -33 -32 -35 -38 -41 -47 -47 -51 -47 -43 -47 -49 -54 -48 -42 -42 -43 -44 -46 -45 -44 -43 -45 -46 -48 -48 -51 -50 -48 -48 -48 -47 -52 -55 -47 -45 -44 -42 -42 -41 -40 -37 -34 -41 -40 -42 -42 -39 -41 -55 -52 -49 -47 -51 -55 -58 -52 -49 -18 -29 -32 -29 -25 -20 -18 -14 -18 -19 -21 -21 -19 -18 -16 -15 -15 -17 -21 -25 -31 -31 -24 -29 -42 -52 -41 -36 -41 -54 -51 -46 -52 -62 -31 -23 -26 -20 -24 -17 -19 -25 -9 -2 -4 -8 -6 -7 -12 -14 -19 -28 -38 -46 -44 -35 -35 -38 -36 -35 -32 -28 -24 -22 -21 -23 -20 -20 -20 -20 -24 -28 -29 -27 -25 -22 -23 -24 -23 -18 -20 -21 -24 -23 -25 -28 -30 -35 -25 -22 -23 -34 -25 -20 -17 -12 -8 -6 -2 -1 -5 -5 1 5 9 11 10 7 6 8 13 21 28 27 26 27 25 24 24 30 32 35 30 30 30 30 32 32 32 32 30 29 28 27 28 29 29 29 31 34 36 41 55 61 62 64 54 59 66 70 74 80 84 91 94 101 -2147483647 -2147483647 -2147483647 -2147483647 -2147483647 -2147483647 -2147483647 -2147483647 -2147483647 -2147483647 -2147483647 -2147483647 -2147483647 -2147483647 -2147483647 -2147483647 -2147483647 -2147483647 -2147483647
-1 -6 -21 -20 -19 -28 -37 -38 -36 -33 -40 -43 -48 -52 -51 -53 -48 -48 -52 -57 -49 -46 -45 -43 -44 -45 -46 -46 -48 -46 -49 -49 -50 -51 -51 -51 -50 -48 -47 -53 -49 -49 -50 -43 -43 -43 -41 -35 -29 -33 -39 -39 -31 -24 -36 -34 -51 -51 -50 -46 -48 -51 -57 -44 -20 -7 -11 -21 -20 -14 -11 -9 -9 -13 -16 -17 -17 -15 -14 -14 -14 -14 -16 -16 -22 -27 -26 -23 -26 -33 -46 -42 -36 -38 -45 -54 -53 -55 -51 -31 -14 -5 -2 0 -8 -12 0 7 2 7 2 -2 -11 -13 -22 -27 -32 -43 -55 -44 -38 -42 -43 -41 -42 -36 -29 -26 -24 -24 -25 -21 -22 -20 -20 -22 -23 -26 -23 -24 -19 -19 -21 -18 -16 -20 -23 -28 -31 -33 -27 -31 -32 -35 -26 -24 -26 -23 -21 -17 -13 -10 -7 -4 -3 -11 -6 -1 0 7 11 14 15 14 19 20 22 29 29 32 33 32 27 28 27 27 35 37 33 32 29 32 33 33 34 32 31 30 30 30 30 30 32 34 34 40 47 48 52 60 68 68 63 68 74 83 86 90 92 99 -2147483647 -2147483647 -2147483647 -2147483647 -2147483647 -2147483647 -2147483647 -2147483647 -2147483647 -2147483647 -2147483647 -2147483647 -2147483647 -2147483647 -2147483647 -2147483647 -2147483647 -2147483647 -2147483647 -2147483647
0 -1 -9 -10 -30 -30 -39 -43 -38 -35 -38 -43 -49 -55 -54 -54 -49 -47 -48 -51 -50 -52 -48 -46 -44 -46 -48 -47 -49 -47 -49 -51 -51 -53 -52 -51 -53 -49 -45 -47 -50 -52 -49 -37 -31 -29 -33 -34 -32 -27 -27 -27 -16 -14 -11 -10 -37 -47 -44 -44 -44 -41 -34 -33 -11 -2 -2 -5 -6 -8 -14 -10 -24 -9 -27 -17 -15 -16 -13 -13 -12 -12 -13 -13 -16 -19 -18 -17 -19 -23 -33 -42 -41 -43 -43 -61 -58 -36 -24 -16 -11 -4 -4 7 2 0 5 11 13 12 -3 -7 -14 -21 -23 -31 -42 -51 -53 -43 -43 -43 -52 -47 -42 -35 -30 -29 -26 -27 -27 -25 -26 -23 -20 -19 -18 -22 -18 -17 -17 -16 -16 -15 -17 -21 -27 -31 -35 -28 -26 -32 -34 -36 -30 -29 -34 -29 -28 -20 -14 -11 -7 -4 -3 -12 -10 -5 -1 7 11 13 8 11 20 24 25 26 30 33 35 36 35 36 33 35 36 38 34 32 30 32 33 34 34 35 34 31 31 31 31 34 36 38 41 42 49 56 59 61 62 74 74 74 81 85 88 91 96 103 -2147483647 -2147483647 -2147483647 -2147483647 -2147483647 -2147483647 -2147483647 -2147483647 -2147483647 -2147483647 -2147483647 -2147483647 -2147483647 -2147483647 -2147483647 -2147483647 -2147483647 -2147483647 -2147483647 -2147483647
1 0 0 -8 -27 -35 -42 -43 -37 -37 -41 -42 -45 -51 -53 -50 -47 -50 -51 -50 -50 -49 -47 -45 -47 -48 -50 -50 -50 -49 -49 -49 -50 -54 -53 -53 -52 -43 -37 -37 -53 -49 -44 -40 -32 -26 -28 -31 -34 -28 -20 -13 -11 -8 -6 -6 -23 -45 -40 -50 -47 -23 -16 -16 2 2 0 0 -3 -7 -6 -5 -8 -5 -8 -9 -10 -12 -12 -12 -14 -12 -11 -11 -12 -14 -15 -14 -20 -22 -20 -27 -46 -45 -34 -24 -25 -31 -32 -17 -10 -8 -14 5 10 3 -3 2 12 7 1 -6 -14 -21 -24 -33 -40 -56 -57 -53 -49 -50 -55 -48 -43 -35 -33 -35 -32 -30 -32 -29 -29 -24 -20 -17 -14 -15 -17 -14 -15 -14 -16 -19 -21 -25 -29 -34 -36 -34 -29 -36 -39 -39 -31 -35 -31 -34 -26 -18 -12 -9 -10 -7 -5 -12 -10 -9 -3 4 6 7 1 5 17 14 19 26 30 35 36 33 38 37 35 37 40 38 35 32 32 34 37 37 37 36 36 36 36 35 37 38 38 42 48 53 53 54 58 66 70 72 76 80 83 88 91 96 100 -2147483647 -2147483647 -2147483647 -2147483647 -2147483647 -2147483647 -2147483647 -2147483647 -2147483647 -2147483647 -2147483647 -2147483647 -2147483647 -2147483647 -2147483647 -2147483647 -2147483647 -2147483647 -2147483647 -2147483647 -2147483647
3 1 0 -9 -27 -30 -49 -44 -38 -41 -45 -47 -50 -52 -53 -53 -50 -53 -55 -56 -51 -48 -48 -47 -48 -50 -53 -54 -54 -52 -51 -51 -50 -51 -51 -53 -51 -48 -36 -33 -34 -32 -28 -33 -40 -34 -25 -25 -33 -22 -15 -11 -7 -5 -4 -3 -3 -6 -11 -37 -32 -5 -8 6 7 4 3 0 -5 -8 -4 -3 -4 -4 -5 -6 -7 -11 -12 -22 -16 -12 -10 -9 -10 -13 -12 -13 -12 -16 -20 -37 -41 -37 -22 -17 -6 -4 -13 -14 -5 1 -6 3 11 14 0 -2 8 14 0 -16 -23 -23 -28 -20 -17 -29 -35 -41 -41 -50 -51 -47 -41 -40 -35 -40 -37 -35 -34 -41 -31 -27 -26 -19 -14 -11 -11 -12 -18 -22 -22 -28 -25 -26 -34 -38 -41 -34 -30 -34 -41 -42 -40 -41 -37 -36 -32 -17 -14 -15 -15 -16 -9 -14 -14 -8 -3 -3 -4 0 2 7 9 11 22 28 29 30 35 31 37 40 40 39 41 39 39 36 35 36 37 37 38 40 39 39 40 40 40 43 45 45 46 53 60 60 64 66 74 75 80 83 86 89 93 97 -2147483647 -2147483647 -2147483647 -2147483647 -2147483647 -2147483647 -2147483647 -2147483647 -2147483647 -2147483647 -2147483647 -2147483647 -2147483647 -2147483647 -2147483647 -2147483647 -2147483647 -2147483647 -2147483647 -2147483647 -2147483647 -2147483647
3 3 0 -3 -16 -33 -40 -35 -45 -43 -53 -52 -52 -51 -51 -51 -52 -57 -58 -56 -53 -50 -50 -48 -50 -55 -57 -59 -57 -55 -54 -54 -51 -51 -53 -56 -54 -47 -36 -31 -29 -25 -22 -21 -24 -22 -28 -20 -19 -20 -14 -8 -5 -4 -2 0 0 -3 -16 -9 -1 10 11 11 10 7 6 3 -4 -6 -6 -6 -5 -3 -3 -5 -6 -9 -10 -22 -17 -12 -13 -8 -8 -9 -10 -11 -11 -13 -18 -29 -32 -37 -12 -5 0 0 -12 -19 -21 0 7 10 12 14 16 17 17 18 12 -4 -3 -12 -16 -11 -19 -22 -13 -10 -23 -32 -29 -40 -46 -41 -38 -45 -44 -39 -36 -31 -34 -32 -29 -22 -13 -8 -9 -11 -13 -23 -29 -34 -33 -31 -34 -31 -38 -39 -37 -32 -35 -39 -47 -42 -38 -38 -36 -19 -17 -25 -21 -16 -11 -12 -16 -11 -11 -12 -9 1 6 9 18 22 27 25 21 21 32 32 38 39 41 41 43 43 42 39 41 38 39 40 42 43 42 40 42 45 44 43 48 52 55 53 56 66 67 72 78 79 83 86 87 90 93 98 -2147483647 -2147483647 -2147483647 -2147483647 -2147483647 -2147483647 -2147483647 -2147483647 -2147483647 -2147483647 -2147483647 -2147483647 -2147483647 -2147483647 -2147483647 -2147483647 -2147483647 -2147483647 -2147483647 -2147483647 -2147483647 -2147483647
3 3 2 0 -4 -15 -20 -17 -37 -42 -51 -55 -53 -54 -57 -56 -54 -58 -59 -59 -53 -54 -54 -50 -50 -54 -58 -59 -57 -56 -58 -56 -54 -53 -51 -41 -43 -35 -34 -30 -27 -25 -22 -20 -21 -19 -18 -15 -12 -10 -8 -6 -4 -2 -1 0 1 4 4 3 7 11 12 11 10 9 7 6 4 2 -1 0 0 -1 -2 -3 -5 -6 -7 -11 -17 -15 -11 -10 -7 -7 -8 -7 -8 -10 -13 -21 -31 -33 -8 -2 0 1 0 -8 -5 7 5 9 12 14 17 18 18 17 15 11 1 -10 -10 -11 0 -7 -16 -25 -25 -22 -13 -26 -35 -43 -41 -37 -34 -31 -25 -24 -27 -23 -15 -13 -7 -5 -12 -14 -13 -19 -34 -38 -32 -25 -25 -32 -39 -42 -39 -38 -36 -52 -43 -40 -39 -37 -35 -23 -19 -31 -24 -22 -18 -12 -12 -15 -13 -7 -1 1 3 5 16 21 20 22 18 21 31 31 34 37 40 43 42 44 46 45 43 41 39 42 44 44 45 43 43 45 48 52 51 54 59 60 62 68 71 72 80 83 84 86 90 92 93 97 -2147483647 -2147483647 -2147483647 -2147483647 -2147483647 -2147483647 -2147483647 -2147483647 -2147483647 -2147483647 -2147483647 -2147483647 -2147483647 -2147483647 -2147483647 -2147483647 -2147483647 -2147483647 -2147483647 -2147483647 -2147483647 -2147483647
3 3 1 0 -2 -5 -8 -15 -36 -42 -45 -53 -54 -60 -59 -56 -56 -56 -57 -58 -54 -54 -52 -50 -51 -52 -53 -56 -59 -59 -59 -53 -51 -44 -38 -33 -31 -31 -31 -31 -27 -24 -20 -19 -19 -17 -15 -13 -11 -9 -7 -5 -3 -2 0 0 2 4 6 8 10 11 12 12 11 8 7 7 6 5 3 2 0 0 -1 -2 -3 -4 -6 -6 -8 -10 -7 -12 -6 -5 -7 -6 -8 -8 -9 -19 -27 -15 -5 0 1 3 4 7 7 10 12 12 9 14 16 18 18 17 15 11 -7 0 4 0 5 -8 -16 -8 -9 -22 -2 -8 -32 -35 -27 -23 -29 -33 -21 -22 -26 -29 -21 -9 -5 -3 -10 -8 -12 -20 -31 -30 -30 -20 -21 -25 -31 -24 -25 -32 -29 -35 -35 -27 -24 -35 -35 -24 -24 -25 -24 -20 -20 -15 -13 -16 -11 -7 -1 -2 0 6 17 16 14 15 14 21 28 31 35 37 41 43 46 48 49 50 46 43 42 43 46 48 45 45 45 47 49 53 60 62 62 65 66 71 75 79 82 84 86 89 91 93 98 -2147483647 -2147483647 -2147483647 -2147483647 -2147483647 -2147483647 -2147483647 -2147483647 -2147483647 -2147483647 -2147483647 -2147483647 -2147483647 -2147483647 -2147483647 -2147483647 -2147483647 -2147483647 -2147483647 -2147483647 -2147483647 -2147483647 -2147483647
2 0 0 0 -1 -4 -6 -20 -36 -43 -47 -50 -54 -56 -58 -57 -57 -58 -57 -56 -56 -55 -53 -52 -52 -52 -52 -54 -60 -61 -59 -44 -39 -36 -33 -33 -31 -29 -28 -27 -24 -21 -20 -18 -16 -15 -15 -12 -10 -9 -7 -5 -4 -1 0 0 3 4 6 8 9 11 10 10 10 8 7 7 6 5 4 2 1 1 -1 -1 -2 -3 -5 -5 -5 -5 -4 -5 -5 -4 -5 -6 -6 -6 -7 -7 -6 -7 -1 0 2 2 4 6 9 9 10 13 14 16 16 16 17 16 15 13 10 10 10 8 8 4 3 3 -3 -5 1 -1 -16 -41 -32 -26 -20 -31 -22 -22 -22 -25 -31 -13 -7 -1 -2 -12 -19 -28 -19 -31 -25 -14 -19 -26 -22 -19 -21 -24 -16 -14 -17 -17 -19 -28 -20 -26 -11 -13 -20 -22 -18 -19 -11 -14 -12 -7 -2 -2 1 7 16 15 15 21 28 31 34 37 37 38 38 41 42 43 47 50 48 45 46 46 50 51 49 47 47 51 54 54 57 58 62 66 70 75 78 82 84 85 87 90 94 99 -2147483647 -2147483647 -2147483647 -2147483647 -2147483647 -2147483647 -2147483647 -2147483647 -2147483647 -2147483647 -2147483647 -2147483647 -2147483647 -2147483647 -2147483647 -2147483647 -2147483647 -2147483647 -2147483647 -2147483647 -2147483647 -2147483647 -2147483647 -2147483647
1 -1 -13 -2 -1 -2 -5 -11 -21 -40 -47 -50 -54 -55 -57 -58 -58 -57 -58 -57 -56 -54 -52 -54 -53 -54 -53 -52 -52 -52 -44 -39 -37 -35 -33 -32 -30 -30 -27 -25 -23 -21 -19 -17 -15 -14 -14 -12 -10 -8 -6 -4 -3 -2 -1 1 3 5 7 7 8 8 8 8 9 7 7 7 6 5 5 3 2 0 0 -1 -2 -3 -3 -3 -4 -4 -4 -4 -3 -4 -4 -4 -5 -5 -5 -4 -3 -2 0 0 1 2 5 6 7 6 0 4 9 11 13 16 15 16 16 15 14 11 12 10 8 4 6 6 4 0 3 2 -2 -19 -31 -21 -24 -17 -18 -21 -20 -26 -22 -18 -17 -8 0 -3 -12 -21 -18 -17 -8 -12 -21 -29 -20 -11 -14 -18 -10 -7 -8 -9 -9 -12 -24 -14 -4 0 -11 -9 -21 -28 -13 -14 -14 -6 -2 -3 4 8 12 15 14 22 32 36 37 37 39 40 40 42 45 48 49 50 53 53 51 50 50 55 53 52 50 53 57 57 62 63 67 71 74 77 81 83 86 87 89 94 -2147483647 -2147483647 -2147483647 -2147483647 -2147483647 -2147483647 -2147483647 -2147483647 -2147483647 -2147483647 -2147483647 -2147483647 -2147483647 -2147483647 -2147483647 -2147483647 -2147483647 -2147483647 -2147483647 -2147483647 -2147483647 -2147483647 -2147483647 -2147483647 -2147483647 -2147483647
-1 -2 -14 -11 -6 -3 -4 -7 -19 -35 -46 -49 -52 -54 -56 -56 -57 -57 -56 -56 -54 -52 -53 -54 -54 -56 -54 -51 -45 -39 -40 -35 -37 -35 -33 -32 -31 -28 -26 -24 -23 -21 -20 -17 -15 -14 -12 -12 -10 -8 -7 -4 -3 -1 0 1 4 5 6 6 6 7 7 7 7 7 6 6 5 5 5 4 3 0 0 -1 -2 -2 -3 -3 -4 -4 -3 -3 -3 -3 -3 -4 -4 -4 -4 -4 -3 -2 0 0 1 2 3 5 6 5 3 -1 0 2 12 16 16 16 15 14 14 13 11 10 10 9 7 6 4 1 5 4 -1 -22 -29 -24 -22 -17 -10 -13 -20 -20 -12 -11 -9 -1 1 -1 -9 -8 -7 -4 -5 -16 -21 -23 -19 -12 -9 -8 -4 -8 -12 -14 -15 -18 -12 0 5 4 3 -1 -15 -22 -13 -14 -14 -11 -7 -3 1 5 10 7 13 21 33 37 38 39 40 41 42 45 45 46 46 48 49 55 54 57 58 59 61 56 55 55 61 62 66 69 71 74 78 81 81 84 87 88 94 -2147483647 -2147483647 -2147483647 -2147483647 -2147483647 -2147483647 -2147483647 -2147483647 -2147483647 -2147483647 -2147483647 -2147483647 -2147483647 -2147483647 -2147483647 -2147483647 -2147483647 -2147483647 -2147483647 -2147483647 -2147483647 -2147483647 -2147483647 -2147483647 -2147483647 -2147483647 -2147483647
-10 -6 -16 -11 -9 -6 -7 -10 -16 -23 -32 -34 -35 -42 -50 -56 -56 -56 -56 -57 -55 -55 -57 -57 -56 -58 -58 -49 -39 -35 -33 -33 -34 -33 -33 -33 -31 -29 -27 -25 -23 -21 -19 -18 -15 -13 -13 -10 -9 -7 -6 -4 -3 -1 0 2 2 3 4 4 5 4 5 5 7 6 6 6 6 5 5 4 2 2 1 0 -1 -2 -3 -3 -3 -2 -3 -3 -2 -2 -3 -3 -3 -3 -3 -4 -4 -3 -1 0 0 1 2 3 4 6 7 6 5 7 12 15 15 15 15 15 14 12 11 10 10 9 8 6 5 5 6 6 2 -3 -5 -27 -25 -18 -7 -12 -21 -22 -18 -14 -8 -3 6 -3 -1 5 2 -1 -9 -20 -22 -13 -11 -9 -4 -4 -5 -8 -11 -9 -10 -6 0 4 9 8 6 3 1 -9 -16 -11 -12 -14 -7 0 -3 0 6 20 30 34 35 37 38 39 40 42 43 44 43 45 45 45 47 48 50 52 55 57 63 59 58 60 63 66 69 72 75 77 80 81 82 84 88 94 -2147483647 -2147483647 -2147483647 -2147483647 -2147483647 -2147483647 -2147483647 -2147483647 -2147483647 -2147483647 -2147483647 -2147483647 -2147483647 -2147483647 -2147483647 -2147483647 -2147483647 -2147483647 -2147483647 -2147483647 -2147483647 -2147483647 -2147483647 -2147483647 -2147483647 -2147483647 -2147483647 -2147483647
-15 -9 -11 -17 -9 -11 -11 -9 -13 -14 -19 -21 -26 -33 -47 -55 -56 -57 -58 -59 -56 -57 -58 -56 -56 -57 -56 -48 -37 -33 -32 -32 -32 -32 -33 -33 -31 -31 -29 -27 -25 -22 -19 -17 -15 -13 -11 -10 -9 -8 -7 -5 -3 -2 0 0 0 2 4 4 3 4 4 5 4 5 5 5 5 5 4 4 3 2 1 0 0 -1 -2 -3 -3 -3 -2 -2 -1 -1 -1 -1 -1 -3 -3 -4 -3 -3 -2 -1 0 0 3 4 5 6 8 7 9 10 12 14 14 15 14 14 13 12 11 10 9 8 6 6 5 5 6 7 6 5 2 -11 -23 -16 -8 -9 -15 -20 -21 -11 -3 5 7 -1 6 7 2 -4 -5 -12 -18 -15 -9 -1 0 0 -5 -4 -7 -8 -4 0 -1 6 8 6 4 3 -8 -4 2 -7 -13 8 15 17 21 20 19 27 31 34 35 37 38 39 40 42 42 42 44 45 46 47 48 49 52 56 58 57 58 62 64 62 65 68 72 75 75 78 80 82 85 87 93 -2147483647 -2147483647 -2147483647 -2147483647 -2147483647 -2147483647 -2147483647 -2147483647 -2147483647 -2147483647 -2147483647 -2147483647 -2147483647 -2147483647 -2147483647 -2147483647 -2147483647 -2147483647 -2147483647 -2147483647 -2147483647 -2147483647 -2147483647 -2147483647 -2147483647 -2147483647 -2147483647 -2147483647 -2147483647
-9 -5 -9 -16 -15 -10 -12 -12 -10 -11 -15 -23 -28 -33 -39 -39 -45 -56 -57 -59 -59 -58 -58 -56 -58 -58 -53 -44 -38 -33 -32 -32 -31 -31 -32 -32 -31 -31 -31 -28 -26 -22 -19 -17 -15 -13 -12 -9 -8 -8 -6 -4 -3 -2 -1 -1 0 1 1 3 3 4 3 3 3 5 5 4 4 4 4 4 3 3 2 0 0 -2 -3 -3 -2 -2 -1 -2 -1 -1 -1 -1 -2 -3 -3 -4 -4 -4 -4 -3 -2 -1 2 4 5 6 7 8 8 10 11 11 12 12 13 13 12 11 10 9 8 6 6 5 4 5 6 7 8 7 4 -4 -23 -8 0 -12 -16 -22 -23 -13 -8 5 11 10 10 9 6 2 -4 -14 -7 0 0 -2 4 0 0 -1 -6 -7 1 3 0 8 10 6 0 0 6 10 13 5 1 7 20 20 23 23 19 27 30 32 34 36 37 40 42 43 43 44 46 47 49 51 49 50 52 54 54 56 58 60 62 67 70 72 76 77 78 80 82 84 87 92 -2147483647 -2147483647 -2147483647 -2147483647 -2147483647 -2147483647 -2147483647 -2147483647 -2147483647 -2147483647 -2147483647 -2147483647 -2147483647 -2147483647 -2147483647 -2147483647 -2147483647 -2147483647 -2147483647 -2147483647 -2147483647 -2147483647 -2147483647 -2147483647 -2147483647 -2147483647 -2147483647 -2147483647 -2147483647 -2147483647
-2 -6 -8 -12 -19 -15 -15 -19 -12 -13 -15 -19 -20 -24 -29 -31 -37 -49 -52 -54 -51 -48 -46 -47 -52 -50 -48 -47 -39 -32 -31 -30 -30 -29 -30 -30 -31 -32 -30 -28 -25 -22 -20 -17 -15 -13 -11 -10 -9 -6 -6 -6 -4 -3 -2 -2 -1 -1 0 0 1 1 1 2 2 3 4 3 3 3 3 3 3 3 2 1 0 0 -2 -2 -2 -2 -1 0 -1 -1 -1 -2 -2 -3 -4 -3 -4 -5 -5 -5 -5 -2 1 2 4 5 6 7 9 10 10 11 12 12 13 12 11 10 9 6 5 5 5 5 4 6 6 8 8 8 6 3 -4 0 3 -5 -22 -21 -20 -7 -9 -1 3 8 10 5 0 1 1 2 1 0 3 4 5 6 2 -3 -5 -4 3 8 8 7 7 9 7 3 11 14 14 15 15 16 21 24 24 21 17 29 30 32 34 35 38 40 41 43 45 46 47 48 50 55 54 55 55 59 59 60 62 64 66 69 72 75 76 78 80 82 84 87 -2147483647 -2147483647 -2147483647 -2147483647 -2147483647 -2147483647 -2147483647 -2147483647 -2147483647 -2147483647 -2147483647 -2147483647 -2147483647 -2147483647 -2147483647 -2147483647 -2147483647 -2147483647 -2147483647 -2147483647 -2147483647 -2147483647 -2147483647 -2147483647 -2147483647 -2147483647 -2147483647 -2147483647 -2147483647 -2147483647 -2147483647 -2147483647
-5 -7 -12 -16 -21 -17 -20 -18 -14 -16 -16 -18 -20 -27 -31 -38 -44 -43 -42 -44 -46 -42 -40 -42 -43 -42 -44 -45 -37 -32 -32 -30 -29 -28 -30 -28 -30 -29 -29 -28 -26 -23 -21 -19 -16 -14 -11 -9 -8 -7 -6 -6 -6 -5 -4 -2 -1 -2 -1 -1 0 -1 0 0 1 2 2 3 3 3 2 3 3 3 2 1 0 0 -1 -1 -1 -2 -1 0 -1 0 -1 -2 -3 -3 -4 -5 -5 -6 -5 -4 -3 -1 0 0 0 3 5 5 6 8 9 10 11 11 12 11 10 8 5 4 5 6 5 4 3 4 7 8 9 9 9 -1 -2 2 6 9 10 14 14 11 -3 -3 3 13 11 0 2 4 5 5 4 4 1 2 5 6 4 0 -1 1 5 9 8 9 7 7 7 10 14 15 14 14 20 17 22 22 24 17 27 29 31 32 35 38 38 40 42 43 46 48 50 51 51 54 58 59 57 59 62 62 64 67 70 71 74 76 77 79 80 83 87 -2147483647 -2147483647 -2147483647 -2147483647 -2147483647 -2147483647 -2147483647 -2147483647 -2147483647 -2147483647 -2147483647 -2147483647 -2147483647 -2147483647 -2147483647 -2147483647 -2147483647 -2147483647 -2147483647 -2147483647 -2147483647 -2147483647 -2147483647 -2147483647 -2147483647 -2147483647 -2147483647 -2147483647 -2147483647 -2147483647 -2147483647 -2147483647 -2147483647
-12 -13 -11 -12 -20 -21 -23 -24 -17 -19 -18 -19 -22 -24 -31 -41 -40 -41 -40 -44 -42 -43 -38 -38 -39 -41 -44 -42 -41 -35 -32 -30 -30 -27 -27 -26 -28 -27 -28 -28 -26 -24 -21 -18 -16 -14 -12 -9 -9 -8 -7 -7 -6 -5 -5 -4 -3 -3 -2 -2 -3 -3 -2 -1 0 0 1 1 2 1 3 2 2 3 2 2 0 0 0 0 0 -2 -1 -1 0 0 0 -1 -3 -4 -6 -6 -7 -6 -5 -3 -2 -3 -3 -3 -1 0 0 2 3 3 5 7 8 9 9 11 10 7 2 1 4 6 5 4 3 3 5 6 9 10 8 0 -5 2 4 7 10 14 17 15 15 15 14 13 10 3 2 4 4 6 6 5 5 6 6 6 4 4 4 4 6 9 11 12 8 10 10 13 16 14 16 18 22 22 21 23 24 23 28 29 31 34 36 38 39 42 44 45 46 48 51 54 55 55 56 60 59 61 64 65 68 70 72 74 75 77 79 80 82 86 -2147483647 -2147483647 -2147483647 -2147483647 -2147483647 -2147483647 -2147483647 -2147483647 -2147483647 -2147483647 -2147483647 -2147483647 -2147483647 -2147483647 -2147483647 -2147483647 -2147483647 -2147483647 -2147483647 -2147483647 -2147483647 -2147483647 -2147483647 -2147483647 -2147483647 -2147483647 -2147483647 -2147483647 -2147483647 -2147483647 -2147483647 -2147483647 -2147483647 -2147483647
-7 -7 -11 -17 -18 -21 -26 -28 -23 -22 -21 -24 -26 -26 -33 -37 -37 -38 -37 -36 -38 -39 -37 -36 -38 -40 -39 -42 -44 -36 -33 -30 -28 -27 -25 -24 -25 -25 -26 -26 -25 -23 -21 -18 -16 -14 -12 -9 -9 -8 -8 -7 -6 -7 -7 -6 -6 -4 -4 -5 -4 -5 -3 -2 -1 0 0 0 1 1 2 1 2 2 2 2 1 0 0 0 -1 -2 -1 -1 0 0 -1 -1 -3 -4 -5 -3 -3 -4 -3 -2 -1 -2 -3 -1 0 0 1 0 -1 0 -1 0 6 8 9 10 10 7 4 4 4 7 5 3 3 4 4 4 7 8 7 3 -1 2 5 4 9 13 16 15 14 14 15 14 13 9 5 6 6 7 8 8 7 9 10 8 2 3 6 6 8 9 12 13 13 13 13 13 16 18 17 21 22 22 21 22 24 26 28 30 31 34 36 37 39 42 45 48 49 50 51 55 58 59 57 61 62 64 67 69 71 72 73 75 77 78 79 82 86 -2147483647 -2147483647 -2147483647 -2147483647 -2147483647 -2147483647 -2147483647 -2147483647 -2147483647 -2147483647 -2147483647 -2147483647 -2147483647 -2147483647 -2147483647 -2147483647 -2147483647 -2147483647 -2147483647 -2147483647 -2147483647 -2147483647 -2147483647 -2147483647 -2147483647 -2147483647 -2147483647 -2147483647 -2147483647 -2147483647 -2147483647 -2147483647 -2147483647 -2147483647 -2147483647
-5 -8 -9 -12 -16 -22 -28 -31 -30 -25 -26 -26 -31 -30 -35 -36 -34 -34 -33 -35 -35 -33 -33 -33 -35 -37 -37 -40 -40 -33 -31 -30 -28 -27 -25 -22 -25 -25 -26 -25 -25 -23 -22 -19 -17 -14 -12 -9 -9 -8 -9 -8 -7 -7 -7 -8 -8 -8 -8 -6 -8 -7 -4 -3 -3 -1 -2 -1 0 0 0 1 2 1 2 2 2 1 0 0 0 -1 -1 0 0 0 -1 -1 -2 -4 -4 -2 -1 -1 -1 0 0 -1 0 0 1 2 3 2 1 2 1 0 5 7 8 10 8 4 4 5 5 6 5 3 3 5 4 5 8 8 6 7 3 5 4 2 9 13 15 14 12 13 13 14 12 8 5 7 6 6 7 9 10 10 9 10 10 8 10 8 7 9 11 16 14 17 15 14 18 20 18 22 22 22 22 23 25 26 28 30 32 34 36 38 40 41 45 48 51 54 56 57 57 60 62 61 64 65 67 71 71 73 76 77 78 80 82 86 -2147483647 -2147483647 -2147483647 -2147483647 -2147483647 -2147483647 -2147483647 -2147483647 -2147483647 -2147483647 -2147483647 -2147483647 -2147483647 -2147483647 -2147483647 -2147483647 -2147483647 -2147483647 -2147483647 -2147483647 -2147483647 -2147483647 -2147483647 -2147483647 -2147483647 -2147483647 -2147483647 -2147483647 -2147483647 -2147483647 -2147483647 -2147483647 -2147483647 -2147483647 -2147483647 -2147483647
-6 -12 -16 -16 -16 -18 -23 -27 -30 -30 -30 -31 -35 -34 -32 -32 -31 -32 -32 -34 -37 -35 -32 -31 -35 -37 -37 -38 -40 -34 -30 -28 -25 -26 -23 -21 -23 -24 -24 -23 -23 -24 -22 -20 -17 -15 -12 -9 -9 -8 -9 -8 -7 -6 -6 -8 -8 -7 -9 -10 -9 -8 -7 -6 -5 -4 -2 -1 -1 0 0 0 0 0 2 1 1 2 0 0 0 0 0 0 0 0 0 -3 -5 -6 -5 -3 0 0 0 0 1 0 0 2 3 4 4 4 5 5 4 3 7 7 7 8 8 5 5 3 3 6 2 0 1 5 3 3 6 7 7 7 4 6 6 7 6 9 13 14 10 12 12 13 13 9 5 4 6 4 6 8 8 10 12 12 13 13 13 9 11 10 13 16 19 19 17 16 17 20 21 22 23 22 23 24 26 27 28 30 31 34 37 39 41 42 45 48 51 55 59 61 61 62 62 63 64 67 68 71 72 75 77 78 80 82 85 -2147483647 -2147483647 -2147483647 -2147483647 -2147483647 -2147483647 -2147483647 -2147483647 -2147483647 -2147483647 -2147483647 -2147483647 -2147483647 -2147483647 -2147483647 -2147483647 -2147483647 -2147483647 -2147483647 -2147483647 -2147483647 -2147483647 -2147483647 -2147483647 -2147483647 -2147483647 -2147483647 -2147483647 -2147483647 -2147483647 -2147483647 -2147483647 -2147483647 -2147483647 -2147483647 -2147483647 -2147483647
-8 -12 -17 -22 -17 -18 -21 -23 -26 -30 -38 -36 -40 -36 -34 -32 -31 -31 -29 -29 -32 -35 -32 -30 -36 -40 -41 -43 -40 -36 -33 -29 -25 -24 -23 -20 -21 -21 -22 -22 -23 -21 -22 -20 -18 -16 -12 -9 -9 -8 -9 -8 -7 -7 -7 -7 -9 -8 -8 -10 -10 -9 -9 -8 -6 -6 -5 -3 -3 -2 -1 0 0 0 0 0 0 1 1 0 0 0 0 0 0 0 -1 -5 -9 -11 -7 -3 0 1 0 1 0 1 1 2 4 5 4 5 7 8 6 8 9 9 9 9 9 7 7 6 4 5 2 2 2 3 3 3 5 5 4 2 2 5 8 8 9 10 12 12 12 10 12 14 13 8 5 5 8 9 7 5 6 7 7 8 10 11 15 12 15 12 11 13 17 21 23 18 18 22 24 22 23 25 25 27 29 27 29 31 32 35 38 42 43 48 48 52 54 57 58 62 64 64 63 64 67 68 70 71 73 75 78 81 83 86 -2147483647 -2147483647 -2147483647 -2147483647 -2147483647 -2147483647 -2147483647 -2147483647 -2147483647 -2147483647 -2147483647 -2147483647 -2147483647 -2147483647 -2147483647 -2147483647 -2147483647 -2147483647 -2147483647 -2147483647 -2147483647 -2147483647 -2147483647 -2147483647 -2147483647 -2147483647 -2147483647 -2147483647 -2147483647 -2147483647 -2147483647 -2147483647 -2147483647 -2147483647 -2147483647 -2147483647 -2147483647 -2147483647
-4 -5 -8 -10 -13 -16 -19 -21 -24 -31 -35 -39 -37 -35 -35 -34 -34 -31 -31 -27 -29 -31 -30 -29 -32 -32 -35 -35 -32 -31 -30 -27 -24 -21 -20 -17 -20 -20 -21 -22 -21 -23 -22 -19 -19 -16 -13 -8 -9 -9 -10 -10 -10 -10 -11 -12 -12 -13 -11 -10 -10 -10 -9 -7 -6 -5 -5 -5 -4 -3 -2 -2 -1 -1 0 0 0 0 0 0 1 0 0 0 0 0 -1 -3 -4 -8 -6 -3 -1 0 1 0 0 0 1 2 4 5 5 5 6 7 8 8 8 9 9 8 9 8 8 9 7 7 6 5 4 5 4 4 4 5 5 5 5 5 6 8 7 11 10 12 12 11 12 13 13 13 10 9 9 10 7 6 6 5 6 7 8 11 15 17 17 18 18 14 17 24 25 20 21 24 26 23 25 25 30 32 31 31 30 31 33 35 38 41 46 49 53 56 59 61 64 64 64 63 64 66 68 69 70 73 74 77 81 84 -2147483647 -2147483647 -2147483647 -2147483647 -2147483647 -2147483647 -2147483647 -2147483647 -2147483647 -2147483647 -2147483647 -2147483647 -2147483647 -2147483647 -2147483647 -2147483647 -2147483647 -2147483647 -2147483647 -2147483647 -2147483647 -2147483647 -2147483647 -2147483647 -2147483647 -2147483647 -2147483647 -2147483647 -2147483647 -2147483647 -2147483647 -2147483647 -2147483647 -2147483647 -2147483647 -2147483647 -2147483647 -2147483647 -2147483647 -2147483647
-3 -4 -5 -8 -11 -15 -16 -19 -26 -33 -30 -32 -35 -33 -32 -31 -31 -30 -28 -29 -26 -28 -26 -29 -32 -34 -37 -35 -32 -30 -27 -26 -25 -22 -19 -17 -16 -18 -17 -19 -18 -18 -19 -17 -17 -14 -11 -9 -9 -10 -12 -12 -12 -12 -12 -13 -13 -12 -11 -10 -9 -9 -8 -7 -5 -4 -4 -4 -4 -4 -4 -2 -2 -1 0 -1 -1 -1 -1 0 0 0 0 0 0 -1 -3 -5 -7 -7 -4 -1 0 1 1 1 -2 -2 -1 1 3 5 5 6 6 6 6 7 7 8 8 8 8 7 8 8 7 6 7 5 4 4 5 5 3 3 4 5 5 6 8 9 9 11 12 12 12 12 12 12 13 13 13 11 14 12 12 11 12 12 11 9 9 10 11 12 12 15 22 24 22 23 28 28 24 23 26 30 28 32 34 35 36 34 34 35 37 40 42 45 47 51 53 56 59 61 65 66 65 63 64 66 68 70 71 74 77 81 85 -2147483647 -2147483647 -2147483647 -2147483647 -2147483647 -2147483647 -2147483647 -2147483647 -2147483647 -2147483647 -2147483647 -2147483647 -2147483647 -2147483647 -2147483647 -2147483647 -2147483647 -2147483647 -2147483647 -2147483647 -2147483647 -2147483647 -2147483647 -2147483647 -2147483647 -2147483647 -2147483647 -2147483647 -2147483647 -2147483647 -2147483647 -2147483647 -2147483647 -2147483647 -2147483647 -2147483647 -2147483647 -2147483647 -2147483647 -2147483647 -2147483647
-4 -4 -6 -6 -9 -10 -16 -22 -25 -26 -29 -26 -31 -29 -28 -29 -28 -26 -25 -23 -22 -23 -28 -29 -29 -32 -33 -32 -30 -28 -24 -24 -23 -20 -20 -18 -14 -13 -15 -16 -15 -17 -16 -15 -14 -11 -9 -9 -10 -12 -12 -12 -12 -13 -12 -11 -10 -10 -9 -9 -8 -7 -7 -7 -6 -4 -2 -2 -2 -2 -2 -3 -3 -2 -2 -3 -3 -3 -2 0 0 0 1 0 -4 -8 -10 -13 -18 -18 -12 -8 -3 1 2 0 -2 -2 -1 1 3 5 6 7 6 5 6 6 6 7 7 8 7 7 5 6 6 6 5 5 4 4 4 3 2 2 4 6 6 7 8 9 9 10 10 12 12 12 13 13 13 14 14 15 15 15 15 16 17 18 17 18 18 18 13 13 13 16 21 28 25 26 28 31 32 27 24 27 31 34 33 35 37 41 41 41 39 44 49 51 53 55 56 59 62 64 65 65 66 65 66 67 69 71 73 77 81 84 -2147483647 -2147483647 -2147483647 -2147483647 -2147483647 -2147483647 -2147483647 -2147483647 -2147483647 -2147483647 -2147483647 -2147483647 -2147483647 -2147483647 -2147483647 -2147483647 -2147483647 -2147483647 -2147483647 -2147483647 -2147483647 -2147483647 -2147483647 -2147483647 -2147483647 -2147483647 -2147483647 -2147483647 -2147483647 -2147483647 -2147483647 -2147483647 -2147483647 -2147483647 -2147483647 -2147483647 -2147483647 -2147483647 -2147483647 -2147483647 -2147483647 -2147483647
-3 -6 -7 -7 -8 -9 -11 -14 -17 -20 -21 -22 -25 -23 -22 -23 -22 -23 -22 -24 -21 -22 -25 -25 -25 -26 -28 -28 -27 -26 -23 -22 -20 -20 -18 -16 -15 -12 -12 -13 -14 -15 -14 -13 -12 -10 -8 -10 -11 -12 -12 -11 -13 -12 -10 -9 -9 -8 -8 -8 -6 -6 -6 -5 -5 -3 -2 -1 0 0 0 -1 -3 -3 -3 -4 -5 -4 -2 -2 0 0 0 -1 -2 -1 -5 -10 -13 -13 -8 -5 -6 0 -3 -9 -8 -4 0 3 4 6 7 7 7 5 4 4 5 6 6 6 6 6 6 6 5 4 5 4 3 3 2 3 3 4 4 5 5 6 7 8 8 9 9 10 10 11 12 12 11 13 13 15 16 15 16 16 16 18 19 19 21 22 23 23 25 26 27 29 26 26 29 31 37 33 28 31 29 31 31 33 37 40 42 49 50 48 49 54 57 58 60 62 64 65 66 67 68 67 68 69 71 73 75 77 83 -2147483647 -2147483647 -2147483647 -2147483647 -2147483647 -2147483647 -2147483647 -2147483647 -2147483647 -2147483647 -2147483647 -2147483647 -2147483647 -2147483647 -2147483647 -2147483647 -2147483647 -2147483647 -2147483647 -2147483647 -2147483647 -2147483647 -2147483647 -2147483647 -2147483647 -2147483647 -2147483647 -2147483647 -2147483647 -2147483647 -2147483647 -2147483647 -2147483647 -2147483647 -2147483647 -2147483647 -2147483647 -2147483647 -2147483647 -2147483647 -2147483647 -2147483647 -2147483647
-5 -7 -10 -10 -11 -11 -12 -13 -14 -16 -18 -20 -23 -23 -22 -22 -21 -20 -20 -19 -19 -21 -24 -22 -21 -24 -26 -26 -26 -26 -26 -25 -23 -19 -16 -15 -14 -12 -9 -11 -12 -14 -12 -10 -10 -9 -8 -9 -10 -10 -10 -9 -9 -8 -8 -6 -5 -5 -6 -6 -5 -4 -5 -4 -4 -3 -2 -1 0 1 0 0 0 0 0 -1 -1 -2 -1 -1 -1 -1 -2 -5 -8 -6 0 -5 -6 -6 -2 0 2 -1 -5 -3 -1 -7 -5 -3 0 5 8 7 7 5 4 1 2 4 4 4 4 4 4 5 4 3 3 2 3 3 2 3 2 1 2 3 4 5 6 6 6 7 8 9 9 9 11 11 12 12 13 12 9 10 10 10 11 12 16 18 21 21 23 25 26 26 29 29 30 30 36 41 40 38 37 39 33 35 33 35 39 40 45 48 52 53 51 55 60 60 61 64 66 67 69 70 69 69 70 71 73 75 76 81 -2147483647 -2147483647 -2147483647 -2147483647 -2147483647 -2147483647 -2147483647 -2147483647 -2147483647 -2147483647 -2147483647 -2147483647 -2147483647 -2147483647 -2147483647 -2147483647 -2147483647 -2147483647 -2147483647 -2147483647 -2147483647 -2147483647 -2147483647 -2147483647 -2147483647 -2147483647 -2147483647 -2147483647 -2147483647 -2147483647 -2147483647 -2147483647 -2147483647 -2147483647 -2147483647 -2147483647 -2147483647 -2147483647 -2147483647 -2147483647 -2147483647 -2147483647 -2147483647 -2147483647
-10 -20 -21 -16 -15 -14 -14 -14 -17 -17 -18 -21 -24 -25 -25 -23 -21 -19 -18 -16 -16 -20 -21 -19 -20 -22 -24 -24 -25 -25 -23 -22 -20 -18 -16 -14 -14 -11 -8 -8 -10 -10 -8 -7 -7 -8 -10 -9 -9 -8 -8 -7 -6 -5 -4 -3 -3 -3 -3 -4 -3 -2 -2 -2 -1 -1 0 0 0 1 2 1 1 1 1 0 0 0 -1 -2 -4 -8 -6 -5 -3 -2 0 0 1 1 2 3 4 4 5 3 3 1 4 3 -4 5 0 -2 2 4 3 2 2 2 1 2 3 3 3 3 2 3 2 2 0 0 0 2 1 0 1 2 3 4 5 6 6 6 7 9 11 11 12 13 13 15 14 12 13 9 6 7 9 8 9 12 14 14 17 22 22 23 29 31 35 40 43 45 46 45 47 45 39 41 36 38 43 46 46 47 51 56 55 56 60 63 64 66 68 70 72 74 73 72 72 73 76 79 82 -2147483647 -2147483647 -2147483647 -2147483647 -2147483647 -2147483647 -2147483647 -2147483647 -2147483647 -2147483647 -2147483647 -2147483647 -2147483647 -2147483647 -2147483647 -2147483647 -2147483647 -2147483647 -2147483647 -2147483647 -2147483647 -2147483647 -2147483647 -2147483647 -2147483647 -2147483647 -2147483647 -2147483647 -2147483647 -2147483647 -2147483647 -2147483647 -2147483647 -2147483647 -2147483647 -2147483647 -2147483647 -2147483647 -2147483647 -2147483647 -2147483647 -2147483647 -2147483647 -2147483647 -2147483647
-16 -15 -13 -15 -20 -21 -21 -22 -22 -23 -25 -27 -26 -23 -22 -20 -20 -19 -19 -18 -15 -16 -17 -17 -18 -21 -21 -26 -29 -29 -25 -23 -21 -20 -19 -17 -17 -13 -9 -6 -8 -9 -5 -7 -9 -12 -11 -12 -13 -12 -11 -12 -12 -13 -10 -7 -8 -7 -5 -5 -3 -3 -1 0 0 0 0 2 1 3 3 4 3 3 3 1 0 -1 -3 -8 -7 -9 -9 -5 -2 0 0 0 1 1 2 3 -1 0 -2 0 5 6 7 9 10 11 11 8 4 5 1 1 3 2 0 1 1 1 0 1 0 0 1 1 0 0 -1 0 -1 0 0 1 2 3 4 4 4 4 3 5 7 10 10 12 12 16 16 16 16 11 8 8 9 10 13 15 14 13 16 15 15 16 19 23 32 38 39 40 39 44 47 50 47 42 40 41 45 50 50 49 51 59 59 60 62 64 66 69 69 72 75 76 75 74 76 79 83 -2147483647 -2147483647 -2147483647 -2147483647 -2147483647 -2147483647 -2147483647 -2147483647 -2147483647 -2147483647 -2147483647 -2147483647 -2147483647 -2147483647 -2147483647 -2147483647 -2147483647 -2147483647 -2147483647 -2147483647 -2147483647 -2147483647 -2147483647 -2147483647 -2147483647 -2147483647 -2147483647 -2147483647 -2147483647 -2147483647 -2147483647 -2147483647 -2147483647 -2147483647 -2147483647 -2147483647 -2147483647 -2147483647 -2147483647 -2147483647 -2147483647 -2147483647 -2147483647 -2147483647 -2147483647 -2147483647 -2147483647
-11 -9 -12 -13 -14 -17 -19 -20 -22 -26 -28 -31 -30 -31 -31 -31 -30 -24 -21 -19 -20 -18 -17 -15 -16 -19 -24 -27 -30 -32 -31 -27 -27 -27 -29 -29 -29 -23 -14 -6 -7 -7 -9 -13 -17 -14 -17 -16 -16 -14 -12 -10 -11 -12 -14 -12 -9 -7 -6 -5 -4 -4 -4 -3 -1 0 0 1 2 2 2 2 3 4 2 0 1 1 0 -3 -4 -5 -4 -4 -4 -4 -5 -2 -2 0 1 3 3 4 5 6 7 3 5 6 5 8 9 11 12 9 6 7 3 0 0 2 3 4 3 2 0 0 -1 -1 0 0 0 -1 0 0 0 1 2 3 3 2 2 3 5 5 4 4 6 8 11 14 16 19 19 18 19 22 22 21 18 17 16 15 16 13 13 14 16 17 18 22 27 31 32 35 39 49 44 44 45 47 46 50 54 55 56 58 61 63 64 67 69 71 71 73 75 75 75 77 79 -2147483647 -2147483647 -2147483647 -2147483647 -2147483647 -2147483647 -2147483647 -2147483647 -2147483647 -2147483647 -2147483647 -2147483647 -2147483647 -2147483647 -2147483647 -2147483647 -2147483647 -2147483647 -2147483647 -2147483647 -2147483647 -2147483647 -2147483647 -2147483647 -2147483647 -2147483647 -2147483647 -2147483647 -2147483647 -2147483647 -2147483647 -2147483647 -2147483647 -2147483647 -2147483647 -2147483647 -2147483647 -2147483647 -2147483647 -2147483647 -2147483647 -2147483647 -2147483647 -2147483647 -2147483647 -2147483647 -2147483647 -2147483647 -2147483647
-6 -8 -10 -11 -13 -15 -18 -18 -21 -25 -31 -27 -27 -30 -31 -32 -32 -31 -31 -29 -28 -25 -22 -20 -20 -21 -23 -31 -35 -37 -41 -39 -37 -34 -32 -24 -17 -14 -16 -15 -26 -24 -26 -25 -32 -29 -29 -30 -27 -24 -30 -30 -30 -31 -34 -30 -20 -16 -7 -1 0 0 -1 -3 -4 -4 -3 -1 -1 1 2 4 6 7 6 5 6 2 0 -1 -3 -6 -5 -4 -6 -6 -6 -5 -5 -3 -1 0 2 4 4 5 7 8 8 10 10 10 11 10 12 9 5 5 6 3 2 2 2 4 1 2 2 1 0 1 1 0 0 0 0 0 2 4 3 3 4 4 4 6 7 9 10 9 9 12 13 11 13 17 18 22 24 23 19 17 17 16 13 13 12 13 17 20 23 29 29 25 27 34 36 40 44 50 48 44 48 52 52 55 58 58 59 61 63 65 68 70 73 73 72 74 75 77 81 -2147483647 -2147483647 -2147483647 -2147483647 -2147483647 -2147483647 -2147483647 -2147483647 -2147483647 -2147483647 -2147483647 -2147483647 -2147483647 -2147483647 -2147483647 -2147483647 -2147483647 -2147483647 -2147483647 -2147483647 -2147483647 -2147483647 -2147483647 -2147483647 -2147483647 -2147483647 -2147483647 -2147483647 -2147483647 -2147483647 -2147483647 -2147483647 -2147483647 -2147483647 -2147483647 -2147483647 -2147483647 -2147483647 -2147483647 -2147483647 -2147483647 -2147483647 -2147483647 -2147483647 -2147483647 -2147483647 -2147483647 -2147483647 -2147483647 -2147483647 -2147483647
-5 -8 -9 -9 -15 -19 -18 -18 -22 -25 -27 -24 -25 -28 -24 -24 -24 -20 -19 -19 -18 -17 -15 -16 -20 -23 -26 -27 -29 -29 -32 -32 -32 -30 -30 -31 -27 -23 -20 -16 -19 -21 -28 -24 -27 -33 -35 -35 -32 -27 -25 -19 -15 -20 -25 -29 -29 -21 -8 -3 0 0 0 0 0 0 0 1 3 2 3 4 5 6 8 6 3 0 -1 -2 -4 -5 -7 -8 -9 -8 -8 -8 -8 -3 -1 0 2 3 2 5 7 7 9 11 11 13 14 14 14 15 13 12 10 7 6 7 7 7 8 7 4 3 4 2 2 2 2 0 1 0 1 2 6 5 6 8 8 8 10 11 13 11 12 14 17 16 17 19 23 25 20 19 17 18 16 18 21 23 19 23 22 30 36 36 36 38 35 37 41 44 48 53 47 49 51 53 57 59 60 61 63 64 67 70 72 76 76 75 74 76 79 -2147483647 -2147483647 -2147483647 -2147483647 -2147483647 -2147483647 -2147483647 -2147483647 -2147483647 -2147483647 -2147483647 -2147483647 -2147483647 -2147483647 -2147483647 -2147483647 -2147483647 -2147483647 -2147483647 -2147483647 -2147483647 -2147483647 -2147483647 -2147483647 -2147483647 -2147483647 -2147483647 -2147483647 -2147483647 -2147483647 -2147483647 -2147483647 -2147483647 -2147483647 -2147483647 -2147483647 -2147483647 -2147483647 -2147483647 -2147483647 -2147483647 -2147483647 -2147483647 -2147483647 -2147483647 -2147483647 -2147483647 -2147483647 -2147483647 -2147483647 -2147483647 -2147483647 -2147483647
-4 -5 -6 -8 -15 -15 -12 -15 -18 -18 -18 -15 -17 -18 -21 -26 -26 -17 -16 -17 -16 -13 -11 -14 -13 -17 -22 -26 -32 -35 -40 -47 -50 -33 -44 -39 -34 -31 -22 -19 -28 -30 -32 -33 -32 -21 -21 -15 -9 -8 -8 -5 -1 4 2 0 -9 -20 -22 -19 -10 -3 -12 -17 -19 -14 -8 -4 -1 1 2 0 -4 -5 4 0 -1 0 -3 -4 -1 -2 -4 -8 -9 -9 -7 -7 -6 -3 -1 0 2 3 4 5 7 9 10 10 11 12 14 14 15 15 15 15 14 13 11 11 10 10 9 8 5 3 3 4 5 5 6 6 6 5 7 8 10 10 12 11 10 14 13 14 16 16 18 18 19 20 20 19 25 26 24 22 20 20 23 26 27 30 34 34 35 38 41 47 45 45 45 45 44 46 49 50 56 53 53 59 60 62 63 65 66 68 70 73 76 77 76 75 76 78 -2147483647 -2147483647 -2147483647 -2147483647 -2147483647 -2147483647 -2147483647 -2147483647 -2147483647 -2147483647 -2147483647 -2147483647 -2147483647 -2147483647 -2147483647 -2147483647 -2147483647 -2147483647 -2147483647 -2147483647 -2147483647 -2147483647 -2147483647 -2147483647 -2147483647 -2147483647 -2147483647 -2147483647 -2147483647 -2147483647 -2147483647 -2147483647 -2147483647 -2147483647 -2147483647 -2147483647 -2147483647 -2147483647 -2147483647 -2147483647 -2147483647 -2147483647 -2147483647 -2147483647 -2147483647 -2147483647 -2147483647 -2147483647 -2147483647 -2147483647 -2147483647 -2147483647 -2147483647 -2147483647
-4 -5 -6 -7 -7 -9 -8 -13 -16 -20 -20 -18 -20 -15 -17 -20 -18 -14 -12 -16 -16 -22 -24 -19 -27 -32 -34 -34 -36 -34 -33 -35 -33 -23 -26 -27 -25 -20 -4 -6 -12 -8 -8 -10 -10 -7 -10 -6 -8 -14 -13 -9 -7 0 3 0 0 0 0 -3 -6 0 -12 -12 -10 -9 -6 -4 -5 0 0 2 7 11 12 11 10 10 9 5 -3 -7 -14 -16 -12 -8 -7 -3 -2 -3 -5 -3 0 0 2 4 5 7 9 9 10 11 12 12 13 13 14 15 15 15 14 14 15 13 12 8 6 4 5 6 5 6 9 8 7 10 11 12 12 12 12 15 15 16 16 16 18 19 20 22 24 22 23 25 27 30 26 25 27 27 29 30 32 35 38 38 39 42 46 50 52 47 50 53 53 52 51 53 58 60 59 60 62 65 66 67 69 70 71 74 75 76 76 79 82 -2147483647 -2147483647 -2147483647 -2147483647 -2147483647 -2147483647 -2147483647 -2147483647 -2147483647 -2147483647 -2147483647 -2147483647 -2147483647 -2147483647 -2147483647 -2147483647 -2147483647 -2147483647 -2147483647 -2147483647 -2147483647 -2147483647 -2147483647 -2147483647 -2147483647 -2147483647 -2147483647 -2147483647 -2147483647 -2147483647 -2147483647 -2147483647 -2147483647 -2147483647 -2147483647 -2147483647 -2147483647 -2147483647 -2147483647 -2147483647 -2147483647 -2147483647 -2147483647 -2147483647 -2147483647 -2147483647 -2147483647 -2147483647 -2147483647 -2147483647 -2147483647 -2147483647 -2147483647 -2147483647 -2147483647
-5 -6 -7 -8 -6 -8 -10 -7 -10 -11 -11 -11 -14 -15 -14 -15 -16 -16 -17 -16 -13 -9 -9 -7 -5 -6 -9 -13 -12 -12 -13 -16 -15 -14 -9 -9 -11 -13 2 0 -1 0 -5 -8 -9 -6 -7 -3 -3 -2 -1 1 1 2 2 2 3 3 2 2 2 3 5 6 8 10 12 12 13 14 15 15 15 14 13 13 12 9 7 8 6 4 0 -2 -4 -4 -6 -6 -6 -10 -12 -11 -11 -9 -2 0 4 6 7 6 6 7 9 11 13 14 14 14 14 12 13 14 15 13 12 10 8 5 5 6 5 8 9 8 9 9 9 11 10 11 11 14 16 17 19 19 19 19 19 21 21 23 24 26 30 34 34 33 34 35 33 36 38 39 41 45 46 47 50 51 54 57 57 56 55 60 59 58 60 64 64 66 67 68 68 70 72 73 74 75 76 77 80 -2147483647 -2147483647 -2147483647 -2147483647 -2147483647 -2147483647 -2147483647 -2147483647 -2147483647 -2147483647 -2147483647 -2147483647 -2147483647 -2147483647 -2147483647 -2147483647 -2147483647 -2147483647 -2147483647 -2147483647 -2147483647 -2147483647 -2147483647 -2147483647 -2147483647 -2147483647 -2147483647 -2147483647 -2147483647 -2147483647 -2147483647 -2147483647 -2147483647 -2147483647 -2147483647 -2147483647 -2147483647 -2147483647 -2147483647 -2147483647 -2147483647 -2147483647 -2147483647 -2147483647 -2147483647 -2147483647 -2147483647 -2147483647 -2147483647 -2147483647 -2147483647 -2147483647 -2147483647 -2147483647 -2147483647 -2147483647 -2147483647
-7 -8 -10 -9 -8 -12 -8 -7 -6 -5 -6 -9 -19 -26 -30 -24 -19 -13 -9 -10 -5 -7 -9 -8 -7 -4 -3 -5 -6 -10 -8 -9 -12 -12 -14 -20 -17 -15 -10 0 9 3 0 0 0 0 -1 0 0 0 0 0 0 0 0 1 1 2 2 4 6 7 7 10 11 12 12 13 13 13 14 15 13 10 9 10 11 10 8 7 5 3 0 0 -1 -3 -5 -1 0 0 1 2 4 5 3 0 -4 -2 0 0 1 4 7 11 13 13 13 12 10 7 5 7 10 7 8 8 8 6 5 6 7 9 7 7 8 7 8 10 12 13 14 15 14 16 18 20 22 21 21 22 21 23 26 29 31 35 37 41 41 43 45 46 46 48 48 47 50 53 59 55 55 62 65 61 61 62 66 67 67 67 67 69 69 69 71 72 73 75 77 77 76 79 85 -2147483647 -2147483647 -2147483647 -2147483647 -2147483647 -2147483647 -2147483647 -2147483647 -2147483647 -2147483647 -2147483647 -2147483647 -2147483647 -2147483647 -2147483647 -2147483647 -2147483647 -2147483647 -2147483647 -2147483647 -2147483647 -2147483647 -2147483647 -2147483647 -2147483647 -2147483647 -2147483647 -2147483647 -2147483647 -2147483647 -2147483647 -2147483647 -2147483647 -2147483647 -2147483647 -2147483647 -2147483647 -2147483647 -2147483647 -2147483647 -2147483647 -2147483647 -2147483647 -2147483647 -2147483647 -2147483647 -2147483647 -2147483647 -2147483647 -2147483647 -2147483647 -2147483647 -2147483647 -2147483647 -2147483647 -2147483647 -2147483647
-9 -8 -6 -7 -10 -8 -6 -7 -6 -7 -5 -5 -6 -6 -5 -6 -5 -6 -4 -3 -3 -12 -22 -22 -16 -7 -3 -2 -3 -3 -3 -6 -9 -10 -12 -14 -14 -13 -5 3 13 9 7 6 3 5 2 2 0 0 0 -1 -1 -1 -1 0 2 3 6 4 5 6 8 9 10 11 11 12 11 9 8 9 11 8 11 10 9 7 2 2 2 0 -3 -4 -6 -7 -7 -3 -2 -2 -2 -1 1 1 4 9 12 12 9 6 0 -7 -5 3 9 10 9 8 7 10 10 10 7 -1 -6 -3 0 2 1 2 4 5 6 7 8 8 9 10 12 12 12 14 16 17 18 20 24 23 22 22 25 28 31 30 32 33 35 38 38 45 46 46 50 51 52 57 60 54 59 60 59 60 66 70 71 69 69 70 70 71 71 73 73 73 73 73 74 77 78 78 79 82 -2147483647 -2147483647 -2147483647 -2147483647 -2147483647 -2147483647 -2147483647 -2147483647 -2147483647 -2147483647 -2147483647 -2147483647 -2147483647 -2147483647 -2147483647 -2147483647 -2147483647 -2147483647 -2147483647 -2147483647 -2147483647 -2147483647 -2147483647 -2147483647 -2147483647 -2147483647 -2147483647 -2147483647 -2147483647 -2147483647 -2147483647 -2147483647 -2147483647 -2147483647 -2147483647 -2147483647 -2147483647 -2147483647 -2147483647 -2147483647 -2147483647 -2147483647 -2147483647 -2147483647 -2147483647 -2147483647 -2147483647 -2147483647 -2147483647 -2147483647 -2147483647 -2147483647 -2147483647 -2147483647 -2147483647 -2147483647 -2147483647 -2147483647
-16 -11 -9 -18 -16 -13 -12 -8 -6 -6 -5 -6 -6 -6 -5 -3 -3 -4 -4 -3 -1 -1 -4 -5 -4 -3 -1 0 -1 -2 -7 -12 -13 -15 -17 -17 -14 -5 1 8 13 13 10 10 8 7 7 5 4 2 0 -1 -3 -3 -2 0 2 4 5 5 3 0 1 2 6 1 0 0 -13 -11 -15 -4 5 11 11 11 8 9 3 -1 0 -3 -7 -10 -13 -9 -5 -13 -10 -6 -10 -6 -5 -3 -1 0 2 9 13 11 13 14 12 6 3 3 2 2 -1 -1 2 12 12 8 3 2 1 0 1 2 1 1 1 1 1 4 6 8 11 13 15 15 16 20 22 24 28 27 26 26 29 33 35 36 39 38 40 40 44 43 45 47 51 55 57 59 68 63 65 67 68 70 67 68 71 74 74 74 74 73 74 75 75 75 75 76 77 80 82 83 83 -2147483647 -2147483647 -2147483647 -2147483647 -2147483647 -2147483647 -2147483647 -2147483647 -2147483647 -2147483647 -2147483647 -2147483647 -2147483647 -2147483647 -2147483647 -2147483647 -2147483647 -2147483647 -2147483647 -2147483647 -2147483647 -2147483647 -2147483647 -2147483647 -2147483647 -2147483647 -2147483647 -2147483647 -2147483647 -2147483647 -2147483647 -2147483647 -2147483647 -2147483647 -2147483647 -2147483647 -2147483647 -2147483647 -2147483647 -2147483647 -2147483647 -2147483647 -2147483647 -2147483647 -2147483647 -2147483647 -2147483647 -2147483647 -2147483647 -2147483647 -2147483647 -2147483647 -2147483647 -2147483647 -2147483647 -2147483647 -2147483647 -2147483647 -2147483647
0 0 -11 -19 -18 -16 -14 -9 -8 -7 -6 -7 -6 -5 -2 -2 -2 0 -1 0 0 -1 0 0 0 0 0 1 1 0 -2 -10 -18 -19 -24 -23 -24 -15 -4 2 10 10 12 11 10 9 7 4 1 4 2 0 -1 -2 0 1 3 6 6 7 8 7 3 -1 0 -3 -12 -12 -8 -7 3 8 16 18 17 17 9 2 -5 -6 -1 0 1 2 -3 -3 6 -1 -7 -3 -4 -9 -6 -1 -7 -6 -3 1 5 5 5 10 14 16 17 19 20 13 15 16 17 18 19 14 9 8 7 8 10 8 9 8 9 9 5 7 7 7 10 16 19 19 18 20 22 24 29 34 32 33 35 39 41 42 41 41 47 46 51 49 50 53 55 57 59 62 67 70 70 73 71 73 73 75 76 77 76 76 76 76 77 76 76 76 77 79 81 85 -2147483647 -2147483647 -2147483647 -2147483647 -2147483647 -2147483647 -2147483647 -2147483647 -2147483647 -2147483647 -2147483647 -2147483647 -2147483647 -2147483647 -2147483647 -2147483647 -2147483647 -2147483647 -2147483647 -2147483647 -2147483647 -2147483647 -2147483647 -2147483647 -2147483647 -2147483647 -2147483647 -2147483647 -2147483647 -2147483647 -2147483647 -2147483647 -2147483647 -2147483647 -2147483647 -2147483647 -2147483647 -2147483647 -2147483647 -2147483647 -2147483647 -2147483647 -2147483647 -2147483647 -2147483647 -2147483647 -2147483647 -2147483647 -2147483647 -2147483647 -2147483647 -2147483647 -2147483647 -2147483647 -2147483647 -2147483647 -2147483647 -2147483647 -2147483647 -2147483647 -2147483647 -2147483647
4 5 4 -5 -11 -11 -10 -12 -11 -9 -7 -6 -5 -3 -1 -1 0 0 0 0 0 -1 -2 0 0 1 2 3 2 0 2 0 -2 -9 -16 -14 -15 -13 -9 -6 -2 0 0 0 0 -1 -1 0 1 4 2 2 0 1 3 3 6 7 11 11 12 13 10 10 13 13 14 15 18 21 22 22 22 20 15 13 8 5 1 0 4 11 12 15 13 13 12 7 5 8 7 6 2 6 2 -4 -6 -5 0 1 3 7 9 8 14 23 19 19 18 21 27 16 21 20 18 16 11 9 5 9 13 12 8 12 16 19 17 15 15 16 21 24 24 24 25 29 31 36 39 40 42 44 45 47 49 53 55 55 56 54 52 58 58 60 64 66 68 69 72 74 76 76 77 77 78 77 77 78 79 79 79 78 78 79 81 85 -2147483647 -2147483647 -2147483647 -2147483647 -2147483647 -2147483647 -2147483647 -2147483647 -2147483647 -2147483647 -2147483647 -2147483647 -2147483647 -2147483647 -2147483647 -2147483647 -2147483647 -2147483647 -2147483647 -2147483647 -2147483647 -2147483647 -2147483647 -2147483647 -2147483647 -2147483647 -2147483647 -2147483647 -2147483647 -2147483647 -2147483647 -2147483647 -2147483647 -2147483647 -2147483647 -2147483647 -2147483647 -2147483647 -2147483647 -2147483647 -2147483647 -2147483647 -2147483647 -2147483647 -2147483647 -2147483647 -2147483647 -2147483647 -2147483647 -2147483647 -2147483647 -2147483647 -2147483647 -2147483647 -2147483647 -2147483647 -2147483647 -2147483647 -2147483647 -2147483647 -2147483647 -2147483647 -2147483647 -2147483647
-1 5 7 1 -1 -1 0 -6 -6 -6 -4 -4 -3 -3 -1 -2 -2 -3 -3 -3 -1 0 0 1 0 0 1 3 4 3 5 6 5 6 4 1 3 5 5 8 11 5 -2 -6 -7 -8 -9 0 3 4 3 3 3 5 4 7 8 10 11 13 15 16 18 19 20 21 22 23 21 19 18 19 17 15 14 12 12 12 14 15 16 17 17 16 13 13 15 15 17 15 16 14 14 13 11 7 9 5 8 6 6 4 7 13 19 18 15 14 18 22 25 26 30 34 31 28 23 19 13 10 10 15 18 15 13 16 22 26 27 26 26 26 28 31 32 34 35 39 43 45 47 50 53 55 57 61 63 65 66 67 65 64 60 59 64 67 69 75 76 77 78 78 79 80 79 78 79 79 79 79 82 81 83 85 88 -2147483647 -2147483647 -2147483647 -2147483647 -2147483647 -2147483647 -2147483647 -2147483647 -2147483647 -2147483647 -2147483647 -2147483647 -2147483647 -2147483647 -2147483647 -2147483647 -2147483647 -2147483647 -2147483647 -2147483647 -2147483647 -2147483647 -2147483647 -2147483647 -2147483647 -2147483647 -2147483647 -2147483647 -2147483647 -2147483647 -2147483647 -2147483647 -2147483647 -2147483647 -2147483647 -2147483647 -2147483647 -2147483647 -2147483647 -2147483647 -2147483647 -2147483647 -2147483647 -2147483647 -2147483647 -2147483647 -2147483647 -2147483647 -2147483647 -2147483647 -2147483647 -2147483647 -2147483647 -2147483647 -2147483647 -2147483647 -2147483647 -2147483647 -2147483647 -2147483647 -2147483647 -2147483647 -2147483647 -2147483647 -2147483647
4 0 6 8 6 4 1 0 -4 -7 -7 -8 -4 -7 -8 -9 -12 -14 -12 -12 -9 -1 2 1 0 0 0 3 1 3 3 6 7 9 10 11 12 13 12 14 14 16 14 13 8 7 4 2 4 4 4 5 6 7 8 9 10 11 13 14 17 16 16 18 20 20 21 22 22 24 26 27 29 29 28 23 20 22 15 13 7 5 10 15 14 16 16 17 14 11 12 13 15 17 15 15 18 17 17 15 14 14 12 14 19 14 10 13 16 22 28 30 33 32 34 37 29 29 27 21 13 13 15 20 23 21 19 28 30 31 29 31 31 34 36 39 41 42 46 49 52 54 58 61 62 63 66 71 73 72 74 74 74 75 72 75 77 78 79 79 80 80 81 81 80 81 80 80 80 82 83 84 85 88 90 -2147483647 -2147483647 -2147483647 -2147483647 -2147483647 -2147483647 -2147483647 -2147483647 -2147483647 -2147483647 -2147483647 -2147483647 -2147483647 -2147483647 -2147483647 -2147483647 -2147483647 -2147483647 -2147483647 -2147483647 -2147483647 -2147483647 -2147483647 -2147483647 -2147483647 -2147483647 -2147483647 -2147483647 -2147483647 -2147483647 -2147483647 -2147483647 -2147483647 -2147483647 -2147483647 -2147483647 -2147483647 -2147483647 -2147483647 -2147483647 -2147483647 -2147483647 -2147483647 -2147483647 -2147483647 -2147483647 -2147483647 -2147483647 -2147483647 -2147483647 -2147483647 -2147483647 -2147483647 -2147483647 -2147483647 -2147483647 -2147483647 -2147483647 -2147483647 -2147483647 -2147483647 -2147483647 -2147483647 -2147483647 -2147483647
11 10 7 5 8 7 5 3 0 -7 -10 -8 -3 -6 -10 -8 -9 -8 -8 -6 -1 2 1 -1 -2 -1 1 2 1 2 2 3 4 7 7 10 10 10 15 15 13 17 16 13 9 3 3 1 3 4 4 7 8 9 9 9 11 10 12 12 17 19 20 18 17 17 15 18 15 19 21 17 26 30 31 34 34 32 29 20 25 20 16 16 19 13 12 17 16 16 16 17 17 16 18 17 17 15 17 16 17 20 22 24 23 20 18 17 19 21 24 24 27 30 27 34 40 38 34 30 27 20 18 19 20 25 28 30 31 35 35 36 39 39 40 42 45 48 50 52 54 55 59 61 64 66 69 71 73 76 77 78 78 78 79 79 81 81 82 82 83 83 83 84 85 86 84 83 83 84 85 84 85 87 90 -2147483647 -2147483647 -2147483647 -2147483647 -2147483647 -2147483647 -2147483647 -2147483647 -2147483647 -2147483647 -2147483647 -2147483647 -2147483647 -2147483647 -2147483647 -2147483647 -2147483647 -2147483647 -2147483647 -2147483647 -2147483647 -2147483647 -2147483647 -2147483647 -2147483647 -2147483647 -2147483647 -2147483647 -2147483647 -2147483647 -2147483647 -2147483647 -2147483647 -2147483647 -2147483647 -2147483647 -2147483647 -2147483647 -2147483647 -2147483647 -2147483647 -2147483647 -2147483647 -2147483647 -2147483647 -2147483647 -2147483647 -2147483647 -2147483647 -2147483647 -2147483647 -2147483647 -2147483647 -2147483647 -2147483647 -2147483647 -2147483647 -2147483647 -2147483647 -2147483647 -2147483647 -2147483647 -2147483647 -2147483647 -2147483647
16 15 11 5 0 8 9 6 5 3 -3 -4 -2 -5 -6 -3 -3 -2 -1 1 2 2 0 0 0 0 2 1 1 1 3 3 7 6 7 9 11 14 17 17 17 14 8 6 4 0 -1 0 0 2 3 1 6 7 9 8 12 10 14 14 14 19 20 21 30 25 28 24 25 29 34 28 32 35 34 36 36 35 34 33 33 32 30 30 27 25 19 13 7 12 10 14 15 17 16 17 16 15 16 18 20 21 23 21 20 19 21 18 21 23 25 23 22 23 29 33 39 41 37 36 39 36 28 26 22 24 26 30 32 34 37 38 41 44 46 47 50 51 52 54 56 57 60 62 65 67 70 72 76 77 79 79 80 80 81 82 83 84 84 84 85 85 86 85 86 86 85 85 86 86 86 85 87 92 -2147483647 -2147483647 -2147483647 -2147483647 -2147483647 -2147483647 -2147483647 -2147483647 -2147483647 -2147483647 -2147483647 -2147483647 -2147483647 -2147483647 -2147483647 -2147483647 -2147483647 -2147483647 -2147483647 -2147483647 -2147483647 -2147483647 -2147483647 -2147483647 -2147483647 -2147483647 -2147483647 -2147483647 -2147483647 -2147483647 -2147483647 -2147483647 -2147483647 -2147483647 -2147483647 -2147483647 -2147483647 -2147483647 -2147483647 -2147483647 -2147483647 -2147483647 -2147483647 -2147483647 -2147483647 -2147483647 -2147483647 -2147483647 -2147483647 -2147483647 -2147483647 -2147483647 -2147483647 -2147483647 -2147483647 -2147483647 -2147483647 -2147483647 -2147483647 -2147483647 -2147483647 -2147483647 -2147483647 -2147483647 -2147483647 -2147483647
16 11 14 12 7 1 4 7 6 7 1 -2 -3 -2 1 3 5 4 0 -7 -13 -14 -4 0 1 1 0 1 1 3 4 5 6 6 8 12 15 16 18 21 17 14 7 7 6 5 6 8 6 5 10 6 10 3 11 9 13 12 12 15 23 19 30 27 36 32 36 37 39 37 38 37 37 37 38 37 37 36 36 35 34 33 30 27 24 25 21 24 21 19 19 14 12 12 15 14 16 17 21 23 19 19 21 22 26 27 25 27 25 23 26 25 24 28 29 34 37 42 44 45 42 36 35 33 32 30 30 33 33 35 35 37 41 46 49 50 53 55 55 57 58 60 62 64 67 70 73 75 77 79 80 81 81 81 82 82 84 85 87 86 88 87 86 86 86 86 86 87 87 88 87 89 93 -2147483647 -2147483647 -2147483647 -2147483647 -2147483647 -2147483647 -2147483647 -2147483647 -2147483647 -2147483647 -2147483647 -2147483647 -2147483647 -2147483647 -2147483647 -2147483647 -2147483647 -2147483647 -2147483647 -2147483647 -2147483647 -2147483647 -2147483647 -2147483647 -2147483647 -2147483647 -2147483647 -2147483647 -2147483647 -2147483647 -2147483647 -2147483647 -2147483647 -2147483647 -2147483647 -2147483647 -2147483647 -2147483647 -2147483647 -2147483647 -2147483647 -2147483647 -2147483647 -2147483647 -2147483647 -2147483647 -2147483647 -2147483647 -2147483647 -2147483647 -2147483647 -2147483647 -2147483647 -2147483647 -2147483647 -2147483647 -2147483647 -2147483647 -2147483647 -2147483647 -2147483647 -2147483647 -2147483647 -2147483647 -2147483647 -2147483647 -2147483647
19 17 18 17 16 16 5 -5 -5 0 -1 -4 0 3 3 0 5 0 -7 -9 -15 -15 -9 -9 -4 -3 -8 -6 -5 0 0 0 -2 -2 -3 0 2 5 11 16 12 6 12 13 11 11 12 18 17 20 18 17 21 21 24 27 29 31 33 32 39 37 38 42 43 43 43 42 41 40 40 39 39 39 39 39 38 37 37 37 36 36 34 33 32 31 29 29 26 25 24 22 20 19 21 14 14 18 15 18 22 26 29 29 26 28 31 32 33 33 25 24 25 31 33 36 40 39 44 47 48 43 42 39 39 40 39 37 37 37 38 40 42 46 52 54 55 56 57 59 60 62 64 66 69 72 75 77 79 81 82 83 82 82 82 82 83 84 87 88 88 88 87 88 88 87 87 88 89 89 91 -2147483647 -2147483647 -2147483647 -2147483647 -2147483647 -2147483647 -2147483647 -2147483647 -2147483647 -2147483647 -2147483647 -2147483647 -2147483647 -2147483647 -2147483647 -2147483647 -2147483647 -2147483647 -2147483647 -2147483647 -2147483647 -2147483647 -2147483647 -2147483647 -2147483647 -2147483647 -2147483647 -2147483647 -2147483647 -2147483647 -2147483647 -2147483647 -2147483647 -2147483647 -2147483647 -2147483647 -2147483647 -2147483647 -2147483647 -2147483647 -2147483647 -2147483647 -2147483647 -2147483647 -2147483647 -2147483647 -2147483647 -2147483647 -2147483647 -2147483647 -2147483647 -2147483647 -2147483647 -2147483647 -2147483647 -2147483647 -2147483647 -2147483647 -2147483647 -2147483647 -2147483647 -2147483647 -2147483647 -2147483647 -2147483647 -2147483647 -2147483647 -2147483647 -2147483647
19 18 19 20 21 21 18 13 7 4 -3 -7 -1 -1 -2 -1 6 5 0 4 8 4 7 7 7 5 3 1 0 0 -5 -1 -3 -3 0 6 8 13 18 22 22 20 24 21 19 20 26 26 26 26 30 31 31 32 32 34 36 38 41 45 49 49 49 49 48 48 47 44 43 42 41 40 40 40 40 40 39 39 38 39 39 39 37 37 37 38 36 34 31 30 29 28 27 27 27 25 26 27 24 25 22 24 24 25 28 34 36 36 36 37 36 33 32 33 37 39 41 46 50 50 52 51 51 51 49 46 44 43 40 40 42 42 44 49 51 55 57 59 60 60 62 64 65 67 71 74 77 78 80 82 83 84 84 85 84 83 84 85 88 88 88 89 89 88 89 88 89 90 92 -2147483647 -2147483647 -2147483647 -2147483647 -2147483647 -2147483647 -2147483647 -2147483647 -2147483647 -2147483647 -2147483647 -2147483647 -2147483647 -2147483647 -2147483647 -2147483647 -2147483647 -2147483647 -2147483647 -2147483647 -2147483647 -2147483647 -2147483647 -2147483647 -2147483647 -2147483647 -2147483647 -2147483647 -2147483647 -2147483647 -2147483647 -2147483647 -2147483647 -2147483647 -2147483647 -2147483647 -2147483647 -2147483647 -2147483647 -2147483647 -2147483647 -2147483647 -2147483647 -2147483647 -2147483647 -2147483647 -2147483647 -2147483647 -2147483647 -2147483647 -2147483647 -2147483647 -2147483647 -2147483647 -2147483647 -2147483647 -2147483647 -2147483647 -2147483647 -2147483647 -2147483647 -2147483647 -2147483647 -2147483647 -2147483647 -2147483647 -2147483647 -2147483647 -2147483647 -2147483647 -2147483647
16 15 17 19 21 24 24 22 22 23 24 23 25 26 23 21 18 18 16 12 14 15 15 9 6 5 5 7 8 10 9 10 11 13 12 14 16 20 23 26 26 27 30 25 23 21 25 29 33 35 35 40 36 39 36 38 40 41 44 47 49 51 52 50 50 49 49 47 46 44 43 42 40 41 41 40 41 39 39 41 42 44 43 44 44 48 46 46 47 49 36 31 30 32 30 32 34 34 35 35 36 36 35 37 35 32 34 37 41 43 44 45 45 45 45 45 47 49 54 59 59 63 66 -2147483647 -2147483647 65 57 52 49 49 50 50 50 50 53 57 58 60 62 62 64 65 67 69 70 75 78 79 81 82 84 85 86 87 87 87 87 87 89 90 90 89 89 89 89 90 93 94 -2147483647 -2147483647 -2147483647 -2147483647 -2147483647 -2147483647 -2147483647 -2147483647 -2147483647 -2147483647 -2147483647 -2147483647 -2147483647 -2147483647 -2147483647 -2147483647 -2147483647 -2147483647 -2147483647 -2147483647 -2147483647 -2147483647 -2147483647 -2147483647 -2147483647 -2147483647 -2147483647 -2147483647 -2147483647 -2147483647 -2147483647 -2147483647 -2147483647 -2147483647 -2147483647 -2147483647 -2147483647 -2147483647 -2147483647 -2147483647 -2147483647 -2147483647 -2147483647 -2147483647 -2147483647 -2147483647 -2147483647 -2147483647 -2147483647 -2147483647 -2147483647 -2147483647 -2147483647 -2147483647 -2147483647 -2147483647 -2147483647 -2147483647 -2147483647 -2147483647 -2147483647 -2147483647 -2147483647 -2147483647 -2147483647 -2147483647 -2147483647 -2147483647 -2147483647 -2147483647 -2147483647 -2147483647
12 16 19 21 24 25 27 26 27 28 29 29 29 27 23 19 18 16 14 16 17 17 15 17 13 12 11 12 13 13 13 15 16 14 14 17 20 21 23 24 29 32 33 30 28 27 30 37 40 44 44 46 44 48 45 43 45 46 48 50 53 54 54 54 54 54 52 50 46 45 45 43 42 41 42 41 41 41 41 41 43 44 47 48 47 47 49 50 51 52 51 49 51 54 51 48 48 44 42 42 40 41 41 41 43 43 43 42 42 43 47 50 51 52 53 56 56 57 57 63 66 66 66 67 66 63 61 59 57 59 58 59 59 58 58 60 62 64 65 65 66 69 71 72 72 74 79 80 82 83 85 86 87 88 88 88 89 89 90 90 91 90 90 90 93 95 -2147483647 -2147483647 -2147483647 -2147483647 -2147483647 -2147483647 -2147483647 -2147483647 -2147483647 -2147483647 -2147483647 -2147483647 -2147483647 -2147483647 -2147483647 -2147483647 -2147483647 -2147483647 -2147483647 -2147483647 -2147483647 -2147483647 -2147483647 -2147483647 -2147483647 -2147483647 -2147483647 -2147483647 -2147483647 -2147483647 -2147483647 -2147483647 -2147483647 -2147483647 -2147483647 -2147483647 -2147483647 -2147483647 -2147483647 -2147483647 -2147483647 -2147483647 -2147483647 -2147483647 -2147483647 -2147483647 -2147483647 -2147483647 -2147483647 -2147483647 -2147483647 -2147483647 -2147483647 -2147483647 -2147483647 -2147483647 -2147483647 -2147483647 -2147483647 -2147483647 -2147483647 -2147483647 -2147483647 -2147483647 -2147483647 -2147483647 -2147483647 -2147483647 -2147483647 -2147483647 -2147483647 -2147483647 -2147483647 -2147483647
21 24 24 24 22 24 27 27 29 27 29 30 31 28 25 22 19 18 20 18 20 19 20 20 17 15 13 12 13 13 15 15 15 16 15 18 22 24 25 27 30 34 33 31 29 29 34 40 43 46 48 50 53 53 58 57 58 55 54 56 55 55 55 55 55 55 54 53 53 52 50 48 48 49 49 49 50 43 43 42 44 46 46 47 47 48 49 50 52 53 53 53 54 55 53 52 53 56 58 56 52 54 49 45 47 48 47 49 49 48 47 50 53 56 59 60 61 61 64 66 67 67 67 66 66 64 63 62 60 61 63 63 63 63 64 65 67 68 68 68 70 73 75 76 76 78 80 82 83 85 84 85 86 87 90 89 90 90 90 90 90 91 94 96 96 -2147483647 -2147483647 -2147483647 -2147483647 -2147483647 -2147483647 -2147483647 -2147483647 -2147483647 -2147483647 -2147483647 -2147483647 -2147483647 -2147483647 -2147483647 -2147483647 -2147483647 -2147483647 -2147483647 -2147483647 -2147483647 -2147483647 -2147483647 -2147483647 -2147483647 -2147483647 -2147483647 -2147483647 -2147483647 -2147483647 -2147483647 -2147483647 -2147483647 -2147483647 -2147483647 -2147483647 -2147483647 -2147483647 -2147483647 -2147483647 -2147483647 -2147483647 -2147483647 -2147483647 -2147483647 -2147483647 -2147483647 -2147483647 -2147483647 -2147483647 -2147483647 -2147483647 -2147483647 -2147483647 -2147483647 -2147483647 -2147483647 -2147483647 -2147483647 -2147483647 -2147483647 -2147483647 -2147483647 -2147483647 -2147483647 -2147483647 -2147483647 -2147483647 -2147483647 -2147483647 -2147483647 -2147483647 -2147483647 -2147483647 -2147483647
24 22 25 25 24 25 25 26 28 28 29 32 31 29 26 25 23 21 23 23 21 19 20 20 18 18 18 17 17 16 18 18 18 19 19 20 24 26 28 30 33 36 34 37 37 37 36 36 41 44 51 53 57 56 58 58 58 56 57 56 57 57 57 57 57 56 56 55 54 53 52 51 51 51 52 53 54 53 52 50 48 48 49 48 49 50 51 52 54 54 55 55 55 56 56 55 56 57 58 58 57 57 58 59 57 58 54 52 51 53 56 56 54 57 59 64 66 67 67 67 67 68 67 67 67 66 65 64 64 63 63 63 63 64 68 68 69 68 70 72 73 75 77 77 79 79 81 84 84 85 86 86 88 89 89 90 90 91 90 91 92 93 -2147483647 -2147483647 -2147483647 -2147483647 -2147483647 -2147483647 -2147483647 -2147483647 -2147483647 -2147483647 -2147483647 -2147483647 -2147483647 -2147483647 -2147483647 -2147483647 -2147483647 -2147483647 -2147483647 -2147483647 -2147483647 -2147483647 -2147483647 -2147483647 -2147483647 -2147483647 -2147483647 -2147483647 -2147483647 -2147483647 -2147483647 -2147483647 -2147483647 -2147483647 -2147483647 -2147483647 -2147483647 -2147483647 -2147483647 -2147483647 -2147483647 -2147483647 -2147483647 -2147483647 -2147483647 -2147483647 -2147483647 -2147483647 -2147483647 -2147483647 -2147483647 -2147483647 -2147483647 -2147483647 -2147483647 -2147483647 -2147483647 -2147483647 -2147483647 -2147483647 -2147483647 -2147483647 -2147483647 -2147483647 -2147483647 -2147483647 -2147483647 -2147483647 -2147483647 -2147483647 -2147483647 -2147483647 -2147483647 -2147483647 -2147483647 -2147483647 -2147483647 -2147483647
23 24 26 25 24 24 26 27 28 29 31 32 32 31 30 29 27 24 25 26 25 23 22 23 22 21 21 20 20 20 21 20 21 21 23 23 25 26 30 32 32 35 36 37 38 39 41 43 46 46 49 55 57 58 59 58 59 58 58 59 58 58 59 59 58 58 57 57 56 55 54 53 53 53 53 54 54 53 52 51 51 51 51 51 51 52 52 53 54 56 56 57 57 57 57 58 58 58 58 59 59 59 59 60 60 60 62 62 59 57 60 62 61 62 62 66 69 69 68 68 68 67 68 69 68 69 68 68 68 67 65 64 66 69 70 70 72 72 73 74 74 76 77 79 80 81 82 83 84 86 86 89 89 90 90 90 90 91 91 92 94 97 -2147483647 -2147483647 -2147483647 -2147483647 -2147483647 -2147483647 -2147483647 -2147483647 -2147483647 -2147483647 -2147483647 -2147483647 -2147483647 -2147483647 -2147483647 -2147483647 -2147483647 -2147483647 -2147483647 -2147483647 -2147483647 -2147483647 -2147483647 -2147483647 -2147483647 -2147483647 -2147483647 -2147483647 -2147483647 -2147483647 -2147483647 -2147483647 -2147483647 -2147483647 -2147483647 -2147483647 -2147483647 -2147483647 -2147483647 -2147483647 -2147483647 -2147483647 -2147483647 -2147483647 -2147483647 -2147483647 -2147483647 -2147483647 -2147483647 -2147483647 -2147483647 -2147483647 -2147483647 -2147483647 -2147483647 -2147483647 -2147483647 -2147483647 -2147483647 -2147483647 -2147483647 -2147483647 -2147483647 -2147483647 -2147483647 -2147483647 -2147483647 -2147483647 -2147483647 -2147483647 -2147483647 -2147483647 -2147483647 -2147483647 -2147483647 -2147483647 -2147483647 -2147483647
24 24 25 25 26 25 26 29 31 33 33 34 34 33 32 29 27 25 27 27 27 26 26 25 24 24 23 23 22 23 23 24 25 25 26 26 26 26 27 31 33 36 39 40 43 43 46 50 55 56 57 59 59 59 59 59 60 59 60 60 60 60 60 59 60 59 59 58 57 56 56 55 55 54 54 54 54 54 54 54 53 53 53 54 54 54 54 54 55 57 58 59 59 60 60 60 60 59 60 60 60 60 60 61 61 61 63 63 65 66 66 67 68 71 73 74 71 70 70 70 70 70 70 69 70 70 71 71 70 69 69 68 70 71 71 72 73 74 75 75 77 78 79 80 80 82 83 85 85 86 88 90 92 92 90 90 91 93 94 97 -2147483647 -2147483647 -2147483647 -2147483647 -2147483647 -2147483647 -2147483647 -2147483647 -2147483647 -2147483647 -2147483647 -2147483647 -2147483647 -2147483647 -2147483647 -2147483647 -2147483647 -2147483647 -2147483647 -2147483647 -2147483647 -2147483647 -2147483647 -2147483647 -2147483647 -2147483647 -2147483647 -2147483647 -2147483647 -2147483647 -2147483647 -2147483647 -2147483647 -2147483647 -2147483647 -2147483647 -2147483647 -2147483647 -2147483647 -2147483647 -2147483647 -2147483647 -2147483647 -2147483647 -2147483647 -2147483647 -2147483647 -2147483647 -2147483647 -2147483647 -2147483647 -2147483647 -2147483647 -2147483647 -2147483647 -2147483647 -2147483647 -2147483647 -2147483647 -2147483647 -2147483647 -2147483647 -2147483647 -2147483647 -2147483647 -2147483647 -2147483647 -2147483647 -2147483647 -2147483647 -2147483647 -2147483647 -2147483647 -2147483647 -2147483647 -2147483647 -2147483647 -2147483647 -2147483647 -2147483647
29 27 28 30 29 28 29 31 33 33 34 34 36 36 34 31 31 29 31 30 29 28 28 28 28 26 24 23 24 25 27 28 26 27 28 29 30 31 32 33 33 39 44 47 46 47 52 54 56 59 58 58 59 60 60 61 61 62 61 61 60 61 61 60 60 61 60 59 58 57 58 57 56 57 57 56 56 55 55 55 55 55 56 55 56 58 57 56 57 58 60 61 61 62 62 63 62 61 61 61 62 61 61 63 63 63 64 65 66 67 68 68 71 73 74 75 74 74 73 73 72 73 72 72 72 72 72 72 72 72 72 72 72 73 74 75 76 76 76 77 78 79 80 81 82 83 83 85 85 86 88 92 96 94 92 91 94 -2147483647 -2147483647 -2147483647 -2147483647 -2147483647 -2147483647 -2147483647 -2147483647 -2147483647 -2147483647 -2147483647 -2147483647 -2147483647 -2147483647 -2147483647 -2147483647 -2147483647 -2147483647 -2147483647 -2147483647 -2147483647 -2147483647 -2147483647 -2147483647 -2147483647 -2147483647 -2147483647 -2147483647 -2147483647 -2147483647 -2147483647 -2147483647 -2147483647 -2147483647 -2147483647 -2147483647 -2147483647 -2147483647 -2147483647 -2147483647 -2147483647 -2147483647 -2147483647 -2147483647 -2147483647 -2147483647 -2147483647 -2147483647 -2147483647 -2147483647 -2147483647 -2147483647 -2147483647 -2147483647 -2147483647 -2147483647 -2147483647 -2147483647 -2147483647 -2147483647 -2147483647 -2147483647 -2147483647 -2147483647 -2147483647 -2147483647 -2147483647 -2147483647 -2147483647 -2147483647 -2147483647 -2147483647 -2147483647 -2147483647 -2147483647 -2147483647 -2147483647 -2147483647 -2147483647 -2147483647 -2147483647 -2147483647 -2147483647
32 33 33 34 33 33 32 32 32 32 33 34 36 38 37 34 35 34 34 33 32 30 27 27 30 25 22 24 24 25 24 27 30 31 30 30 30 32 32 33 35 35 40 46 49 49 51 54 56 59 60 60 61 61 62 61 62 62 61 62 62 63 61 62 62 61 61 60 60 59 59 59 58 59 59 58 57 56 56 57 57 58 58 58 59 59 60 59 59 59 60 61 62 63 64 64 63 62 62 63 63 63 63 65 66 67 67 67 69 70 71 71 74 75 75 76 76 76 75 75 75 75 74 74 73 73 73 74 73 73 73 74 73 74 75 76 77 77 77 76 77 78 80 82 82 84 84 86 87 87 89 91 96 -2147483647 95 -2147483647 -2147483647 -2147483647 -2147483647 -2147483647 -2147483647 -2147483647 -2147483647 -2147483647 -2147483647 -2147483647 -2147483647 -2147483647 -2147483647 -2147483647 -2147483647 -2147483647 -2147483647 -2147483647 -2147483647 -2147483647 -2147483647 -2147483647 -2147483647 -2147483647 -2147483647 -2147483647 -2147483647 -2147483647 -2147483647 -2147483647 -2147483647 -2147483647 -2147483647 -2147483647 -2147483647 -2147483647 -2147483647 -2147483647 -2147483647 -2147483647 -2147483647 -2147483647 -2147483647 -2147483647 -2147483647 -2147483647 -2147483647 -2147483647 -2147483647 -2147483647 -2147483647 -2147483647 -2147483647 -2147483647 -2147483647 -2147483647 -2147483647 -2147483647 -2147483647 -2147483647 -2147483647 -2147483647 -2147483647 -2147483647 -2147483647 -2147483647 -2147483647 -2147483647 -2147483647 -2147483647 -2147483647 -2147483647 -2147483647 -2147483647 -2147483647 -2147483647 -2147483647 -2147483647 -2147483647 -2147483647 -2147483647 -2147483647 -2147483647 -2147483647
33 35 36 38 38 39 39 36 36 37 36 36 34 31 38 38 38 38 36 35 35 31 30 31 30 27 26 26 25 24 25 27 30 34 35 36 36 36 36 34 34 37 43 46 49 51 54 55 57 59 59 61 61 62 62 63 62 63 63 64 63 63 63 64 62 63 62 62 61 61 61 60 60 60 60 59 59 58 58 58 59 59 59 60 60 61 62 62 61 61 61 61 61 63 64 64 63 64 64 64 65 65 66 67 68 68 69 69 70 71 72 74 75 75 77 77 77 78 77 77 76 76 76 76 76 75 75 74 75 75 75 75 75 76 76 76 76 77 77 75 75 78 81 82 84 85 86 88 89 89 91 93 -2147483647 -2147483647 -2147483647 -2147483647 -2147483647 -2147483647 -2147483647 -2147483647 -2147483647 -2147483647 -2147483647 -2147483647 -2147483647 -2147483647 -2147483647 -2147483647 -2147483647 -2147483647 -2147483647 -2147483647 -2147483647 -2147483647 -2147483647 -2147483647 -2147483647 -2147483647 -2147483647 -2147483647 -2147483647 -2147483647 -2147483647 -2147483647 -2147483647 -2147483647 -2147483647 -2147483647 -2147483647 -2147483647 -2147483647 -2147483647 -2147483647 -2147483647 -2147483647 -2147483647 -2147483647 -2147483647 -2147483647 -2147483647 -2147483647 -2147483647 -2147483647 -2147483647 -2147483647 -2147483647 -2147483647 -2147483647 -2147483647 -2147483647 -2147483647 -2147483647 -2147483647 -2147483647 -2147483647 -2147483647 -2147483647 -2147483647 -2147483647 -2147483647 -2147483647 -2147483647 -2147483647 -2147483647 -2147483647 -2147483647 -2147483647 -2147483647 -2147483647 -2147483647 -2147483647 -2147483647 -2147483647 -2147483647 -2147483647 -2147483647 -2147483647 -2147483647 -2147483647 -2147483647
37 37 39 39 41 42 42 41 40 38 36 37 36 30 31 32 33 36 38 37 37 35 39 38 37 38 36 32 31 29 30 31 32 36 39 41 47 44 44 44 43 46 48 51 53 54 56 56 58 60 60 61 62 62 63 63 64 64 64 64 64 65 64 64 64 63 63 63 62 62 62 62 61 61 61 61 60 60 60 59 60 59 60 60 61 62 62 63 61 62 62 62 61 62 63 63 63 65 65 64 64 66 67 67 69 68 70 70 72 72 74 76 76 77 78 78 77 78 78 78 77 78 78 77 77 78 77 77 76 78 78 78 79 79 78 78 79 81 82 82 81 82 86 89 90 89 91 92 -2147483647 -2147483647 -2147483647 -2147483647 -2147483647 -2147483647 -2147483647 -2147483647 -2147483647 -2147483647 -2147483647 -2147483647 -2147483647 -2147483647 -2147483647 -2147483647 -2147483647 -2147483647 -2147483647 -2147483647 -2147483647 -2147483647 -2147483647 -2147483647 -2147483647 -2147483647 -2147483647 -2147483647 -2147483647 -2147483647 -2147483647 -2147483647 -2147483647 -2147483647 -2147483647 -2147483647 -2147483647 -2147483647 -2147483647 -2147483647 -2147483647 -2147483647 -2147483647 -2147483647 -2147483647 -2147483647 -2147483647 -2147483647 -2147483647 -2147483647 -2147483647 -2147483647 -2147483647 -2147483647 -2147483647 -2147483647 -2147483647 -2147483647 -2147483647 -2147483647 -2147483647 -2147483647 -2147483647 -2147483647 -2147483647 -2147483647 -2147483647 -2147483647 -2147483647 -2147483647 -2147483647 -2147483647 -2147483647 -2147483647 -2147483647 -2147483647 -2147483647 -2147483647 -2147483647 -2147483647 -2147483647 -2147483647 -2147483647 -2147483647 -2147483647 -2147483647 -2147483647 -2147483647 -2147483647 -2147483647 -2147483647 -2147483647
42 42 40 42 44 43 41 40 43 42 42 42 41 39 38 35 35 38 35 35 36 41 40 40 40 39 39 40 40 39 33 34 38 43 43 43 43 45 46 47 48 50 53 53 54 55 57 57 59 62 62 62 63 64 64 64 65 65 65 65 65 66 65 65 65 64 64 63 63 63 62 62 62 62 62 62 62 62 61 61 60 60 59 61 62 63 63 62 62 62 61 62 62 62 63 64 64 65 66 66 66 68 68 68 70 70 70 71 72 74 75 76 78 78 78 79 79 79 79 78 79 79 78 78 78 77 78 78 78 79 79 79 80 80 81 82 84 86 -2147483647 -2147483647 -2147483647 -2147483647 -2147483647 -2147483647 -2147483647 -2147483647 -2147483647 -2147483647 -2147483647 -2147483647 -2147483647 -2147483647 -2147483647 -2147483647 -2147483647 -2147483647 -2147483647 -2147483647 -2147483647 -2147483647 -2147483647 -2147483647 -2147483647 -2147483647 -2147483647 -2147483647 -2147483647 -2147483647 -2147483647 -2147483647 -2147483647 -2147483647 -2147483647 -2147483647 -2147483647 -2147483647 -2147483647 -2147483647 -2147483647 -2147483647 -2147483647 -2147483647 -2147483647 -2147483647 -2147483647 -2147483647 -2147483647 -2147483647 -2147483647 -2147483647 -2147483647 -2147483647 -2147483647 -2147483647 -2147483647 -2147483647 -2147483647 -2147483647 -2147483647 -2147483647 -2147483647 -2147483647 -2147483647 -2147483647 -2147483647 -2147483647 -2147483647 -2147483647 -2147483647 -2147483647 -2147483647 -2147483647 -2147483647 -2147483647 -2147483647 -2147483647 -2147483647 -2147483647 -2147483647 -2147483647 -2147483647 -2147483647 -2147483647 -2147483647 -2147483647 -2147483647 -2147483647 -2147483647 -2147483647 -2147483647 -2147483647 -2147483647 -2147483647 -2147483647 -2147483647 -2147483647 -2147483647 -2147483647 -2147483647 -2147483647
46 46 45 44 45 45 45 47 47 48 47 46 45 44 52 46 46 48 42 40 40 43 41 41 41 41 41 41 41 41 42 43 44 44 45 46 46 46 48 49 50 51 53 53 54 56 57 59 61 62 62 63 63 65 64 65 66 66 66 66 66 66 65 65 66 65 65 65 64 64 63 63 63 63 64 64 63 63 62 62 62 62 61 61 62 63 63 62 62 62 63 63 64 64 65 67 67 66 68 68 68 68 69 70 71 72 72 73 74 75 76 77 77 78 79 78 80 80 79 79 80 79 79 79 79 78 78 79 79 80 79 80 82 84 -2147483647 -2147483647 -2147483647 -2147483647 -2147483647 -2147483647 -2147483647 -2147483647 -2147483647 -2147483647 -2147483647 -2147483647 -2147483647 -2147483647 -2147483647 -2147483647 -2147483647 -2147483647 -2147483647 -2147483647 -2147483647 -2147483647 -2147483647 -2147483647 -2147483647 -2147483647 -2147483647 -2147483647 -2147483647 -2147483647 -2147483647 -2147483647 -2147483647 -2147483647 -2147483647 -2147483647 -2147483647 -2147483647 -2147483647 -2147483647 -2147483647 -2147483647 -2147483647 -2147483647 -2147483647 -2147483647 -2147483647 -2147483647 -2147483647 -2147483647 -2147483647 -2147483647 -2147483647 -2147483647 -2147483647 -2147483647 -2147483647 -2147483647 -2147483647 -2147483647 -2147483647 -2147483647 -2147483647 -2147483647 -2147483647 -2147483647 -2147483647 -2147483647 -2147483647 -2147483647 -2147483647 -2147483647 -2147483647 -2147483647 -2147483647 -2147483647 -2147483647 -2147483647 -2147483647 -2147483647 -2147483647 -2147483647 -2147483647 -2147483647 -2147483647 -2147483647 -2147483647 -2147483647 -2147483647 -2147483647 -2147483647 -2147483647 -2147483647 -2147483647 -2147483647 -2147483647 -2147483647 -2147483647 -2147483647 -2147483647 -2147483647 -2147483647 -2147483647 -2147483647 -2147483647 -2147483647
45 49 48 48 47 49 50 49 49 49 48 56 49 50 54 48 46 45 45 44 48 46 44 43 43 43 42 42 42 43 43 45 46 46 47 47 48 49 49 50 52 52 53 54 56 58 59 61 61 62 64 64 65 66 65 66 66 66 67 66 66 67 66 66 66 66 66 66 65 65 65 64 62 63 63 64 64 64 63 63 62 63 63 63 62 62 63 64 63 63 64 65 65 65 65 66 67 67 68 69 69 69 71 71 71 72 73 74 75 76 76 76 78 76 77 79 79 79 80 81 80 80 80 80 80 80 81 82 82 84 84 -2147483647 -2147483647 -2147483647 -2147483647 -2147483647 -2147483647 -2147483647 -2147483647 -2147483647 -2147483647 -2147483647 -2147483647 -2147483647 -2147483647 -2147483647 -2147483647 -2147483647 -2147483647 -2147483647 -2147483647 -2147483647 -2147483647 -2147483647 -2147483647 -2147483647 -2147483647 -2147483647 -2147483647 -2147483647 -2147483647 -2147483647 -2147483647 -2147483647 -2147483647 -2147483647 -2147483647 -2147483647 -2147483647 -2147483647 -2147483647 -2147483647 -2147483647 -2147483647 -2147483647 -2147483647 -2147483647 -2147483647 -2147483647 -2147483647 -2147483647 -2147483647 -2147483647 -2147483647 -2147483647 -2147483647 -2147483647 -2147483647 -2147483647 -2147483647 -2147483647 -2147483647 -2147483647 -2147483647 -2147483647 -2147483647 -2147483647 -2147483647 -2147483647 -2147483647 -2147483647 -2147483647 -2147483647 -2147483647 -2147483647 -2147483647 -2147483647 -2147483647 -2147483647 -2147483647 -2147483647 -2147483647 -2147483647 -2147483647 -2147483647 -2147483647 -2147483647 -2147483647 -2147483647 -2147483647 -2147483647 -2147483647 -2147483647 -2147483647 -2147483647 -2147483647 -2147483647 -2147483647 -2147483647 -2147483647 -2147483647 -2147483647 -2147483647 -2147483647 -2147483647 -2147483647 -2147483647 -2147483647 -2147483647 -2147483647
47 52 53 52 53 52 53 52 51 50 54 51 51 50 49 47 47 46 47 46 46 45 45 45 45 45 45 45 45 45 47 48 47 48 49 50 50 51 51 52 52 54 54 56 57 59 60 62 62 63 64 65 66 65 65 66 66 66 66 67 67 67 68 67 67 67 67 66 66 66 65 65 64 64 64 64 64 64 64 63 63 65 65 64 62 62 65 65 64 63 65 66 66 67 67 67 68 68 68 69 69 70 70 71 72 72 74 75 76 76 77 77 78 78 79 79 78 80 81 81 81 82 82 83 84 86 -2147483647 -2147483647 -2147483647 -2147483647 -2147483647 -2147483647 -2147483647 -2147483647 -2147483647 -2147483647 -2147483647 -2147483647 -2147483647 -2147483647 -2147483647 -2147483647 -2147483647 -2147483647 -2147483647 -2147483647 -2147483647 -2147483647 -2147483647 -2147483647 -2147483647 -2147483647 -2147483647 -2147483647 -2147483647 -2147483647 -2147483647 -2147483647 -2147483647 -2147483647 -2147483647 -2147483647 -2147483647 -2147483647 -2147483647 -2147483647 -2147483647 -2147483647 -2147483647 -2147483647 -2147483647 -2147483647 -2147483647 -2147483647 -2147483647 -2147483647 -2147483647 -2147483647 -2147483647 -2147483647 -2147483647 -2147483647 -2147483647 -2147483647 -2147483647 -2147483647 -2147483647 -2147483647 -2147483647 -2147483647 -2147483647 -2147483647 -2147483647 -2147483647 -2147483647 -2147483647 -2147483647 -2147483647 -2147483647 -2147483647 -2147483647 -2147483647 -2147483647 -2147483647 -2147483647 -2147483647 -2147483647 -2147483647 -2147483647 -2147483647 -2147483647 -2147483647 -2147483647 -2147483647 -2147483647 -2147483647 -2147483647 -2147483647 -2147483647 -2147483647 -2147483647 -2147483647 -2147483647 -2147483647 -2147483647 -2147483647 -2147483647 -2147483647 -2147483647 -2147483647 -2147483647 -2147483647 -2147483647 -2147483647 -2147483647 -2147483647 -2147483647 -2147483647 -2147483647 -2147483647
56 56 56 55 55 55 54 53 54 54 53 53 52 51 51 50 50 49 48 48 47 48 47 47 48 48 47 48 48 49 49 50 50 51 51 51 53 53 53 54 54 56 56 58 59 61 62 62 62 63 65 66 67 67 67 66 66 66 67 68 68 68 68 68 67 68 68 67 67 67 66 66 66 65 65 65 66 65 64 64 64 65 66 65 64 65 65 67 66 66 66 66 67 67 67 68 68 68 69 69 71 71 71 72 73 73 74 74 77 78 78 79 79 80 80 80 80 81 82 83 84 85 86 -2147483647 -2147483647 -2147483647 -2147483647 -2147483647 -2147483647 -2147483647 -2147483647 -2147483647 -2147483647 -2147483647 -2147483647 -2147483647 -2147483647 -2147483647 -2147483647 -2147483647 -2147483647 -2147483647 -2147483647 -2147483647 -2147483647 -2147483647 -2147483647 -2147483647 -2147483647 -2147483647 -2147483647 -2147483647 -2147483647 -2147483647 -2147483647 -2147483647 -2147483647 -2147483647 -2147483647 -2147483647 -2147483647 -2147483647 -2147483647 -2147483647 -2147483647 -2147483647 -2147483647 -2147483647 -2147483647 -2147483647 -2147483647 -2147483647 -2147483647 -2147483647 -2147483647 -2147483647 -2147483647 -2147483647 -2147483647 -2147483647 -2147483647 -2147483647 -2147483647 -2147483647 -2147483647 -2147483647 -2147483647 -2147483647 -2147483647 -2147483647 -2147483647 -2147483647 -2147483647 -2147483647 -2147483647 -2147483647 -2147483647 -2147483647 -2147483647 -2147483647 -2147483647 -2147483647 -2147483647 -2147483647 -2147483647 -2147483647 -2147483647 -2147483647 -2147483647 -2147483647 -2147483647 -2147483647 -2147483647 -2147483647 -2147483647 -2147483647 -2147483647 -2147483647 -2147483647 -2147483647 -2147483647 -2147483647 -2147483647 -2147483647 -2147483647 -2147483647 -2147483647 -2147483647 -2147483647 -2147483647 -2147483647 -2147483647 -2147483647 -2147483647 -2147483647 -2147483647 -2147483647 -2147483647 -2147483647 -2147483647
59 58 58 58 57 57 57 57 57 55 54 54 53 53 52 51 52 51 51 50 49 50 50 50 50 50 51 50 50 51 51 51 52 52 53 53 53 55 55 56 57 57 58 60 60 62 63 63 62 64 66 67 67 68 68 68 67 68 69 69 69 69 69 69 69 68 68 68 68 68 68 67 67 67 67 66 66 67 66 66 66 66 66 67 67 66 66 67 67 67 67 68 68 68 69 69 69 69 70 70 71 72 72 73 74 74 75 76 77 79 79 80 80 81 81 82 83 84 85 86 87 -2147483647 -2147483647 -2147483647 -2147483647 -2147483647 -2147483647 -2147483647 -2147483647 -2147483647 -2147483647 -2147483647 -2147483647 -2147483647 -2147483647 -2147483647 -2147483647 -2147483647 -2147483647 -2147483647 -2147483647 -2147483647 -2147483647 -2147483647 -2147483647 -2147483647 -2147483647 -2147483647 -2147483647 -2147483647 -2147483647 -2147483647 -2147483647 -2147483647 -2147483647 -2147483647 -2147483647 -2147483647 -2147483647 -2147483647 -2147483647 -2147483647 -2147483647 -2147483647 -2147483647 -2147483647 -2147483647 -2147483647 -2147483647 -2147483647 -2147483647 -2147483647 -2147483647 -2147483647 -2147483647 -2147483647 -2147483647 -2147483647 -2147483647 -2147483647 -2147483647 -2147483647 -2147483647 -2147483647 -2147483647 -2147483647 -2147483647 -2147483647 -2147483647 -2147483647 -2147483647 -2147483647 -2147483647 -2147483647 -2147483647 -2147483647 -2147483647 -2147483647 -2147483647 -2147483647 -2147483647 -2147483647 -2147483647 -2147483647 -2147483647 -2147483647 -2147483647 -2147483647 -2147483647 -2147483647 -2147483647 -2147483647 -2147483647 -2147483647 -2147483647 -2147483647 -2147483647 -2147483647 -2147483647 -2147483647 -2147483647 -2147483647 -2147483647 -2147483647 -2147483647 -2147483647 -2147483647 -2147483647 -2147483647 -2147483647 -2147483647 -2147483647 -2147483647 -2147483647 -2147483647 -2147483647 -2147483647 -2147483647 -2147483647 -2147483647
62 61 61 60 59 58 59 59 59 58 56 55 54 54 53 53 53 55 54 53 53 52 53 52 52 52 53 53 52 52 53 53 53 54 55 56 56 57 57 58 59 59 60 61 62 63 64 65 65 66 67 66 68 68 68 68 69 69 69 70 70 70 70 70 70 69 69 69 70 69 68 68 68 68 68 67 67 67 67 67 67 68 67 67 67 67 67 67 67 67 68 68 69 69 69 69 70 70 71 72 72 72 74 74 76 76 77 78 79 79 81 81 83 85 87 86 87 -2147483647 -2147483647 -2147483647 -2147483647 -2147483647 -2147483647 -2147483647 -2147483647 -2147483647 -2147483647 -2147483647 -2147483647 -2147483647 -2147483647 -2147483647 -2147483647 -2147483647 -2147483647 -2147483647 -2147483647 -2147483647 -2147483647 -2147483647 -2147483647 -2147483647 -2147483647 -2147483647 -2147483647 -2147483647 -2147483647 -2147483647 -2147483647 -2147483647 -2147483647 -2147483647 -2147483647 -2147483647 -2147483647 -2147483647 -2147483647 -2147483647 -2147483647 -2147483647 -2147483647 -2147483647 -2147483647 -2147483647 -2147483647 -2147483647 -2147483647 -2147483647 -2147483647 -2147483647 -2147483647 -2147483647 -2147483647 -2147483647 -2147483647 -2147483647 -2147483647 -2147483647 -2147483647 -2147483647 -2147483647 -2147483647 -2147483647 -2147483647 -2147483647 -2147483647 -2147483647 -2147483647 -2147483647 -2147483647 -2147483647 -2147483647 -2147483647 -2147483647 -2147483647 -2147483647 -2147483647 -2147483647 -2147483647 -2147483647 -2147483647 -2147483647 -2147483647 -2147483647 -2147483647 -2147483647 -2147483647 -2147483647 -2147483647 -2147483647 -2147483647 -2147483647 -2147483647 -2147483647 -2147483647 -2147483647 -2147483647 -2147483647 -2147483647 -2147483647 -2147483647 -2147483647 -2147483647 -2147483647 -2147483647 -2147483647 -2147483647 -2147483647 -2147483647 -2147483647 -2147483647 -2147483647 -2147483647 -2147483647 -2147483647 -2147483647 -2147483647 -2147483647 -2147483647 -2147483647
64 64 63 63 62 62 62 60 60 60 58 57 56 55 54 55 55 55 56 56 55 55 55 55 55 54 54 55 55 55 55 56 55 55 56 56 58 58 58 59 60 61 61 63 64 64 65 65 65 67 67 67 68 69 69 70 70 70 71 71 71 71 71 71 71 71 71 70 70 69 69 69 68 67 68 68 68 68 68 68 69 68 68 68 68 68 68 69 68 68 69 69 69 69 71 71 72 72 72 72 73 73 76 77 78 78 80 80 81 83 85 86 -2147483647 -2147483647 -2147483647 -2147483647 -2147483647 -2147483647 -2147483647 -2147483647 -2147483647 -2147483647 -2147483647 -2147483647 -2147483647 -2147483647 -2147483647 -2147483647 -2147483647 -2147483647 -2147483647 -2147483647 -2147483647 -2147483647 -2147483647 -2147483647 -2147483647 -2147483647 -2147483647 -2147483647 -2147483647 -2147483647 -2147483647 -2147483647 -2147483647 -2147483647 -2147483647 -2147483647 -2147483647 -2147483647 -2147483647 -2147483647 -2147483647 -2147483647 -2147483647 -2147483647 -2147483647 -2147483647 -2147483647 -2147483647 -2147483647 -2147483647 -2147483647 -2147483647 -2147483647 -2147483647 -2147483647 -2147483647 -2147483647 -2147483647 -2147483647 -2147483647 -2147483647 -2147483647 -2147483647 -2147483647 -2147483647 -2147483647 -2147483647 -2147483647 -2147483647 -2147483647 -2147483647 -2147483647 -2147483647 -2147483647 -2147483647 -2147483647 -2147483647 -2147483647 -2147483647 -2147483647 -2147483647 -2147483647 -2147483647 -2147483647 -2147483647 -2147483647 -2147483647 -2147483647 -2147483647 -2147483647 -2147483647 -2147483647 -2147483647 -2147483647 -2147483647 -2147483647 -2147483647 -2147483647 -2147483647 -2147483647 -2147483647 -2147483647 -2147483647 -2147483647 -2147483647 -2147483647 -2147483647 -2147483647 -2147483647 -2147483647 -2147483647 -2147483647 -2147483647 -2147483647 -2147483647 -2147483647 -2147483647 -2147483647 -2147483647 -2147483647 -2147483647 -2147483647 -2147483647 -2147483647 -2147483647 -2147483647 -2147483647 -2147483647
66 67 67 65 64 63 63 63 63 62 62 60 58 58 57 56 56 57 58 58 57 57 56 56 57 56 56 56 56 56 57 56 56 57 58 59 59 60 60 61 62 62 63 64 65 65 65 66 66 68 68 68 69 70 71 71 71 71 72 72 72 71 71 70 71 71 71 71 71 70 70 69 69 69 68 68 69 69 69 69 69 69 69 69 69 69 69 70 70 70 70 70 70 71 73 73 73 74 74 75 77 77 78 79 81 82 -2147483647 -2147483647 -2147483647 -2147483647 -2147483647 -2147483647 -2147483647 -2147483647 -2147483647 -2147483647 -2147483647 -2147483647 -2147483647 -2147483647 -2147483647 -2147483647 -2147483647 -2147483647 -2147483647 -2147483647 -2147483647 -2147483647 -2147483647 -2147483647 -2147483647 -2147483647 -2147483647 -2147483647 -2147483647 -2147483647 -2147483647 -2147483647 -2147483647 -2147483647 -2147483647 -2147483647 -2147483647 -2147483647 -2147483647 -2147483647 -2147483647 -2147483647 -2147483647 -2147483647 -2147483647 -2147483647 -2147483647 -2147483647 -2147483647 -2147483647 -2147483647 -2147483647 -2147483647 -2147483647 -2147483647 -2147483647 -2147483647 -2147483647 -2147483647 -2147483647 -2147483647 -2147483647 -2147483647 -2147483647 -2147483647 -2147483647 -2147483647 -2147483647 -2147483647 -2147483647 -2147483647 -2147483647 -2147483647 -2147483647 -2147483647 -2147483647 -2147483647 -2147483647 -2147483647 -2147483647 -2147483647 -2147483647 -2147483647 -2147483647 -2147483647 -2147483647 -2147483647 -2147483647 -2147483647 -2147483647 -2147483647 -2147483647 -2147483647 -2147483647 -2147483647 -2147483647 -2147483647 -2147483647 -2147483647 -2147483647 -2147483647 -2147483647 -2147483647 -2147483647 -2147483647 -2147483647 -2147483647 -2147483647 -2147483647 -2147483647 -2147483647 -2147483647 -2147483647 -2147483647 -2147483647 -2147483647 -2147483647 -2147483647 -2147483647 -2147483647 -2147483647 -2147483647 -2147483647 -2147483647 -2147483647 -2147483647 -2147483647 -2147483647 -2147483647 -2147483647 -2147483647 -2147483647 -2147483647 -2147483647
68 69 68 66 65 65 64 65 64 66 65 63 62 62 60 58 57 58 59 59 60 59 59 59 58 58 59 58 58 58 58 58 59 59 60 60 61 61 61 62 63 64 64 66 66 65 66 67 68 68 69 70 70 71 71 71 72 72 72 71 72 72 72 71 71 71 71 72 71 71 71 70 70 70 70 70 69 69 70 72 72 72 70 69 70 70 71 71 73 73 73 72 72 73 74 74 76 77 78 -2147483647 -2147483647 -2147483647 -2147483647 -2147483647 -2147483647 -2147483647 -2147483647 -2147483647 -2147483647 -2147483647 -2147483647 -2147483647 -2147483647 -2147483647 -2147483647 -2147483647 -2147483647 -2147483647 -2147483647 -2147483647 -2147483647 -2147483647 -2147483647 -2147483647 -2147483647 -2147483647 -2147483647 -2147483647 -2147483647 -2147483647 -2147483647 -2147483647 -2147483647 -2147483647 -2147483647 -2147483647 -2147483647 -2147483647 -2147483647 -2147483647 -2147483647 -2147483647 -2147483647 -2147483647 -2147483647 -2147483647 -2147483647 -2147483647 -2147483647 -2147483647 -2147483647 -2147483647 -2147483647 -2147483647 -2147483647 -2147483647 -2147483647 -2147483647 -2147483647 -2147483647 -2147483647 -2147483647 -2147483647 -2147483647 -2147483647 -2147483647 -2147483647 -2147483647 -2147483647 -2147483647 -2147483647 -2147483647 -2147483647 -2147483647 -2147483647 -2147483647 -2147483647 -2147483647 -2147483647 -2147483647 -2147483647 -2147483647 -2147483647 -2147483647 -2147483647 -2147483647 -2147483647 -2147483647 -2147483647 -2147483647 -2147483647 -2147483647 -2147483647 -2147483647 -2147483647 -2147483647 -2147483647 -2147483647 -2147483647 -2147483647 -2147483647 -2147483647 -2147483647 -2147483647 -2147483647 -2147483647 -2147483647 -2147483647 -2147483647 -2147483647 -2147483647 -2147483647 -2147483647 -2147483647 -2147483647 -2147483647 -2147483647 -2147483647 -2147483647 -2147483647 -2147483647 -2147483647 -2147483647 -2147483647 -2147483647 -2147483647 -2147483647 -2147483647 -2147483647 -2147483647 -2147483647 -2147483647 -2147483647 -2147483647 -2147483647 -2147483647 -2147483647 -2147483647 -2147483647 -2147483647
71 72 71 69 68 67 68 67 66 66 67 65 65 64 63 62 62 61 62 61 61 60 60 59 60 60 60 59 59 59 59 60 60 60 61 61 62 62 63 63 63 65 65 66 65 67 67 68 69 69 70 71 72 72 72 71 71 71 72 72 72 72 73 72 71 72 72 71 71 71 71 72 71 71 71 70 69 68 69 72 73 73 73 71 71 72 73 73 74 74 75 75 77 78 77 78 -2147483647 -2147483647 -2147483647 -2147483647 -2147483647 -2147483647 -2147483647 -2147483647 -2147483647 -2147483647 -2147483647 -2147483647 -2147483647 -2147483647 -2147483647 -2147483647 -2147483647 -2147483647 -2147483647 -2147483647 -2147483647 -2147483647 -2147483647 -2147483647 -2147483647 -2147483647 -2147483647 -2147483647 -2147483647 -2147483647 -2147483647 -2147483647 -2147483647 -2147483647 -2147483647 -2147483647 -2147483647 -2147483647 -2147483647 -2147483647 -2147483647 -2147483647 -2147483647 -2147483647 -2147483647 -2147483647 -2147483647 -2147483647 -2147483647 -2147483647 -2147483647 -2147483647 -2147483647 -2147483647 -2147483647 -2147483647 -2147483647 -2147483647 -2147483647 -2147483647 -2147483647 -2147483647 -2147483647 -2147483647 -2147483647 -2147483647 -2147483647 -2147483647 -2147483647 -2147483647 -2147483647 -2147483647 -2147483647 -2147483647 -2147483647 -2147483647 -2147483647 -2147483647 -2147483647 -2147483647 -2147483647 -2147483647 -2147483647 -2147483647 -2147483647 -2147483647 -2147483647 -2147483647 -2147483647 -2147483647 -2147483647 -2147483647 -2147483647 -2147483647 -2147483647 -2147483647 -2147483647 -2147483647 -2147483647 -2147483647 -2147483647 -2147483647 -2147483647 -2147483647 -2147483647 -2147483647 -2147483647 -2147483647 -2147483647 -2147483647 -2147483647 -2147483647 -2147483647 -2147483647 -2147483647 -2147483647 -2147483647 -2147483647 -2147483647 -2147483647 -2147483647 -2147483647 -2147483647 -2147483647 -2147483647 -2147483647 -2147483647 -2147483647 -2147483647 -2147483647 -2147483647 -2147483647 -2147483647 -2147483647 -2147483647 -2147483647 -2147483647 -2147483647 -2147483647 -2147483647 -2147483647 -2147483647 -2147483647 -2147483647
74 73 73 72 71 71 70 69 69 69 68 67 66 66 65 65 64 64 63 62 62 62 62 61 61 61 61 61 60 59 60 61 61 62 62 63 63 63 64 64 65 66 66 66 67 68 68 68 69 70 70 71 72 71 71 73 72 72 72 73 73 73 72 72 73 73 73 72 71 72 72 72 71 71 71 72 71 70 71 73 74 74 74 74 74 75 76 -2147483647 -2147483647 -2147483647 -2147483647 -2147483647 -2147483647 -2147483647 -2147483647 -2147483647 -2147483647 -2147483647 -2147483647 -2147483647 -2147483647 -2147483647 -2147483647 -2147483647 -2147483647 -2147483647 -2147483647 -2147483647 -2147483647 -2147483647 -2147483647 -2147483647 -2147483647 -2147483647 -2147483647 -2147483647 -2147483647 -2147483647 -2147483647 -2147483647 -2147483647 -2147483647 -2147483647 -2147483647 -2147483647 -2147483647 -2147483647 -2147483647 -2147483647 -2147483647 -2147483647 -2147483647 -2147483647 -2147483647 -2147483647 -2147483647 -2147483647 -2147483647 -2147483647 -2147483647 -2147483647 -2147483647 -2147483647 -2147483647 -2147483647 -2147483647 -2147483647 -2147483647 -2147483647 -2147483647 -2147483647 -2147483647 -2147483647 -2147483647 -2147483647 -2147483647 -2147483647 -2147483647 -2147483647 -2147483647 -2147483647 -2147483647 -2147483647 -2147483647 -2147483647 -2147483647 -2147483647 -2147483647 -2147483647 -2147483647 -2147483647 -2147483647 -2147483647 -2147483647 -2147483647 -2147483647 -2147483647 -2147483647 -2147483647 -2147483647 -2147483647 -2147483647 -2147483647 -2147483647 -2147483647 -2147483647 -2147483647 -2147483647 -2147483647 -2147483647 -2147483647 -2147483647 -2147483647 -2147483647 -2147483647 -2147483647 -2147483647 -2147483647 -2147483647 -2147483647 -2147483647 -2147483647 -2147483647 -2147483647 -2147483647 -2147483647 -2147483647 -2147483647 -2147483647 -2147483647 -2147483647 -2147483647 -2147483647 -2147483647 -2147483647 -2147483647 -2147483647 -2147483647 -2147483647 -2147483647 -2147483647 -2147483647 -2147483647 -2147483647 -2147483647 -2147483647 -2147483647 -2147483647 -2147483647 -2147483647 -2147483647 -2147483647 -2147483647 -2147483647 -2147483647 -2147483647 -2147483647 -2147483647 -2147483647 -2147483647
75 75 74 75 73 72 72 71 72 71 70 68 68 67 66 66 66 66 65 65 64 64 63 63 62 62 62 62 62 61 62 62 63 63 63 64 64 65 65 65 67 67 66 67 68 69 69 69 70 71 71 71 73 71 72 73 72 73 73 73 73 72 73 73 73 74 74 73 72 72 73 73 73 73 74 74 74 75 75 76 76 76 76 76 -2147483647 -2147483647 -2147483647 -2147483647 -2147483647 -2147483647 -2147483647 -2147483647 -2147483647 -2147483647 -2147483647 -2147483647 -2147483647 -2147483647 -2147483647 -2147483647 -2147483647 -2147483647 -2147483647 -2147483647 -2147483647 -2147483647 -2147483647 -2147483647 -2147483647 -2147483647 -2147483647 -2147483647 -2147483647 -2147483647 -2147483647 -2147483647 -2147483647 -2147483647 -2147483647 -2147483647 -2147483647 -2147483647 -2147483647 -2147483647 -2147483647 -2147483647 -2147483647 -2147483647 -2147483647 -2147483647 -2147483647 -2147483647 -2147483647 -2147483647 -2147483647 -2147483647 -2147483647 -2147483647 -2147483647 -2147483647 -2147483647 -2147483647 -2147483647 -2147483647 -2147483647 -2147483647 -2147483647 -2147483647 -2147483647 -2147483647 -2147483647 -2147483647 -2147483647 -2147483647 -2147483647 -2147483647 -2147483647 -2147483647 -2147483647 -2147483647 -2147483647 -2147483647 -2147483647 -2147483647 -2147483647 -2147483647 -2147483647 -2147483647 -2147483647 -2147483647 -2147483647 -2147483647 -2147483647 -2147483647 -2147483647 -2147483647 -2147483647 -2147483647 -2147483647 -2147483647 -2147483647 -2147483647 -2147483647 -2147483647 -2147483647 -2147483647 -2147483647 -2147483647 -2147483647 -2147483647 -2147483647 -2147483647 -2147483647 -2147483647 -2147483647 -2147483647 -2147483647 -2147483647 -2147483647 -2147483647 -2147483647 -2147483647 -2147483647 -2147483647 -2147483647 -2147483647 -2147483647 -2147483647 -2147483647 -2147483647 -2147483647 -2147483647 -2147483647 -2147483647 -2147483647 -2147483647 -2147483647 -2147483647 -2147483647 -2147483647 -2147483647 -2147483647 -2147483647 -2147483647 -2147483647 -2147483647 -2147483647 -2147483647 -2147483647 -2147483647 -2147483647 -2147483647 -2147483647 -2147483647 -2147483647 -2147483647 -2147483647 -2147483647 -2147483647 -2147483647
77 76 76 75 75 75 74 74 73 72 71 70 70 69 68 68 67 66 66 66 65 66 65 65 65 64 63 63 63 64 63 64 64 64 64 65 65 66 66 66 68 68 68 68 68 69 70 71 71 71 72 72 72 73 71 72 73 73 74 74 74 73 73 74 75 76 76 75 74 74 74 74 74 75 76 77 -2147483647 77 -2147483647 -2147483647 -2147483647 -2147483647 -2147483647 -2147483647 -2147483647 -2147483647 -2147483647 -2147483647 -2147483647 -2147483647 -2147483647 -2147483647 -2147483647 -2147483647 -2147483647 -2147483647 -2147483647 -2147483647 -2147483647 -2147483647 -2147483647 -2147483647 -2147483647 -2147483647 -2147483647 -2147483647 -2147483647 -2147483647 -2147483647 -2147483647 -2147483647 -2147483647 -2147483647 -2147483647 -2147483647 -2147483647 -2147483647 -2147483647 -2147483647 -2147483647 -2147483647 -2147483647 -2147483647 -2147483647 -2147483647 -2147483647 -2147483647 -2147483647 -2147483647 -2147483647 -2147483647 -2147483647 -2147483647 -2147483647 -2147483647 -2147483647 -2147483647 -2147483647 -2147483647 -2147483647 -2147483647 -2147483647 -2147483647 -2147483647 -2147483647 -2147483647 -2147483647 -2147483647 -2147483647 -2147483647 -2147483647 -2147483647 -2147483647 -2147483647 -2147483647 -2147483647 -2147483647 -2147483647 -2147483647 -2147483647 -2147483647 -2147483647 -2147483647 -2147483647 -2147483647 -2147483647 -2147483647 -2147483647 -2147483647 -2147483647 -2147483647 -2147483647 -2147483647 -2147483647 -2147483647 -2147483647 -2147483647 -2147483647 -2147483647 -2147483647 -2147483647 -2147483647 -2147483647 -2147483647 -2147483647 -2147483647 -2147483647 -2147483647 -2147483647 -2147483647 -2147483647 -2147483647 -2147483647 -2147483647 -2147483647 -2147483647 -2147483647 -2147483647 -2147483647 -2147483647 -2147483647 -2147483647 -2147483647 -2147483647 -2147483647 -2147483647 -2147483647 -2147483647 -2147483647 -2147483647 -2147483647 -2147483647 -2147483647 -2147483647 -2147483647 -2147483647 -2147483647 -2147483647 -2147483647 -2147483647 -2147483647 -2147483647 -2147483647 -2147483647 -2147483647 -2147483647 -2147483647 -2147483647 -2147483647 -2147483647 -2147483647 -2147483647 -2147483647 -2147483647 -2147483647 -2147483647 -2147483647 -2147483647 -2147483647 -2147483647
