# Supplementary material for: Catchments catch all in South African coastal lowlands: topography and palaeoclimate restricted gene flow in Nymania capensis (Meliaceae)—a multilocus phylogeographic and distribution modelling approach
Source: PeerJ. 2017 Jan 31;5:e2965. doi: 10.7717/peerj.2965 (PMC5289106; doi:10.7717/peerj.2965)
Supplement: Supplemental Information 2 — See the Readme for file descriptions. This zip file includes all DNA alignments. [file peerj-05-2965-s002.zip › SupplementalInformationFiles/SDM.Data/MIROC/bio07.t.ann.range.asc]

NCOLS 240 
NROWS 84 
XLLCORNER 20 
YLLCORNER -35 
CELLSIZE 0.0416666666666667 
NODATA_value -2147483647 
293 296 296 299 301 302 306 307 308 310 311 313 316 317 318 317 315 318 318 317 319 321 322 321 323 323 325 326 325 326 325 325 326 325 325 326 327 326 326 323 324 322 322 323 321 322 322 322 321 321 321 324 321 322 323 324 324 322 322 322 322 321 321 323 323 322 323 324 322 321 323 323 325 325 326 328 327 326 325 323 323 322 320 320 319 317 318 315 315 315 314 312 313 310 311 310 309 310 308 308 308 307 308 307 306 306 305 305 303 304 304 303 303 303 302 302 301 301 301 302 301 302 302 301 301 300 300 301 301 301 302 301 301 300 300 299 296 298 298 297 297 295 296 297 297 296 291 292 293 292 292 292 292 291 291 289 289 287 286 283 279 276 271 266 260 258 256 254 262 262 261 256 255 258 254 252 251 248 246 246 247 245 241 239 238 240 238 236 236 236 237 235 237 236 237 240 240 237 240 241 235 234 242 247 246 248 248 250 250 246 242 238 233 228 224 221 217 214 210 205 194 185 181 181 169 158 150 151 151 143 141 138 137 135 134 131 -2147483647 -2147483647 -2147483647 -2147483647
293 294 293 298 300 302 306 306 307 309 309 312 314 317 318 317 317 318 319 316 317 320 318 320 322 323 324 326 325 325 324 323 324 324 324 323 324 326 325 324 323 323 323 320 322 322 321 320 320 320 320 320 320 319 320 321 321 320 320 321 320 320 320 321 320 322 320 320 320 319 321 320 321 322 323 324 323 323 322 321 320 320 319 318 316 315 315 314 313 313 312 312 310 309 310 308 307 307 307 307 306 304 304 304 302 303 303 302 300 301 302 300 300 300 301 300 300 299 299 300 299 301 301 300 301 301 301 300 300 300 301 300 301 300 298 299 298 296 297 295 295 294 295 296 294 293 290 289 289 289 289 288 288 289 289 288 285 283 282 279 276 274 270 265 261 256 258 256 253 256 254 253 251 253 253 250 247 245 244 244 244 244 239 237 235 240 234 234 232 231 233 235 234 235 233 238 241 240 243 242 239 234 239 243 243 245 242 245 248 245 243 239 234 229 223 221 215 213 208 203 193 175 168 161 164 160 148 143 143 139 137 135 134 133 133 -2147483647 -2147483647 -2147483647 -2147483647 -2147483647
292 292 293 297 299 302 305 307 306 307 309 311 313 315 317 318 318 318 319 320 320 319 318 318 322 323 324 324 325 323 322 322 321 323 323 323 323 324 325 325 324 322 321 321 320 320 320 319 320 319 319 318 320 320 319 319 319 319 319 319 318 318 318 318 319 320 320 319 320 319 319 318 318 321 321 322 320 320 320 319 319 318 319 316 315 314 314 312 312 311 310 310 309 307 306 305 304 305 304 303 304 303 302 301 302 300 299 300 299 299 299 299 298 297 298 298 299 296 297 299 300 300 300 300 300 300 301 300 299 298 300 300 300 299 299 297 296 296 297 295 294 292 294 294 293 291 287 287 288 288 286 285 287 289 286 285 284 281 279 275 278 274 270 265 261 258 260 259 254 251 252 250 249 255 251 248 244 243 241 239 240 239 238 233 233 234 228 229 228 227 230 229 235 233 233 236 238 239 240 240 241 243 242 239 238 240 238 244 244 241 240 238 233 228 223 218 214 208 204 194 187 175 166 160 155 150 146 142 138 135 134 134 132 132 -2147483647 -2147483647 -2147483647 -2147483647 -2147483647 -2147483647
291 291 292 295 297 301 304 307 306 306 308 311 312 313 316 317 318 319 319 319 319 322 322 322 320 321 324 323 324 325 324 322 321 322 321 321 321 325 324 323 322 323 321 321 320 319 319 319 319 318 318 318 318 317 317 316 318 316 318 318 316 315 316 317 318 318 318 318 318 318 317 318 317 317 318 318 317 316 315 318 316 316 315 314 314 313 312 311 311 309 308 308 306 306 305 305 303 302 301 301 301 302 300 299 301 300 298 298 296 296 296 297 297 296 297 296 295 294 294 296 298 297 296 297 298 299 299 298 298 295 300 299 298 298 298 297 297 295 296 294 294 292 294 290 285 284 287 289 289 288 285 286 287 286 284 284 282 279 276 274 272 274 273 265 257 257 257 257 255 251 250 251 250 247 246 244 244 242 239 238 241 239 236 230 229 229 227 226 228 229 227 228 229 233 232 235 234 236 236 238 239 240 239 235 235 236 238 240 238 237 237 233 227 225 222 217 210 204 200 194 184 172 163 158 150 148 143 141 136 135 133 132 132 -2147483647 -2147483647 -2147483647 -2147483647 -2147483647 -2147483647 -2147483647
290 290 291 294 298 301 304 307 309 309 309 310 311 313 314 316 317 319 320 319 319 321 321 322 321 321 321 322 322 323 323 323 321 320 320 322 322 324 322 321 323 323 323 320 320 319 318 317 317 317 317 316 315 316 316 315 315 315 315 315 315 315 315 315 315 315 316 316 315 314 316 316 316 316 316 316 315 313 315 315 315 314 314 314 312 312 309 310 309 308 307 307 306 304 304 302 301 299 299 299 300 299 298 296 296 298 295 294 294 296 295 294 295 295 294 294 289 292 294 294 294 294 294 295 295 296 297 297 297 296 299 299 297 297 297 296 297 295 294 292 292 292 294 289 282 286 286 287 287 287 285 285 286 283 284 281 279 279 274 272 269 266 263 262 260 255 253 253 257 252 248 251 253 251 247 243 240 240 237 234 236 233 231 227 226 226 223 223 225 228 226 227 224 228 230 231 232 233 233 235 234 235 235 234 230 230 235 236 233 232 231 226 221 220 218 213 207 199 190 188 185 177 166 158 149 143 140 137 136 133 132 133 -2147483647 -2147483647 -2147483647 -2147483647 -2147483647 -2147483647 -2147483647 -2147483647
289 291 292 295 300 302 303 305 307 307 310 311 309 312 315 315 317 318 321 321 320 318 319 319 320 319 321 320 321 322 322 321 321 320 320 320 322 321 322 320 321 321 319 320 318 318 316 316 316 316 314 315 314 314 315 316 313 313 312 313 310 312 312 313 313 313 313 313 313 313 312 312 314 313 312 313 313 313 312 312 312 311 311 312 311 310 308 308 307 306 306 306 305 305 304 302 301 300 299 297 298 297 296 295 297 296 294 293 293 293 292 292 293 293 291 291 290 291 292 293 291 290 292 294 295 296 296 297 297 297 298 299 296 296 296 296 295 294 293 292 291 292 292 290 284 285 285 286 287 284 283 282 283 283 282 278 276 276 274 271 267 266 262 260 255 254 257 257 256 247 247 251 252 249 244 241 239 237 235 234 232 229 226 223 222 221 220 222 221 222 224 225 224 222 226 228 229 232 232 233 232 230 228 230 228 230 230 230 228 227 226 224 219 208 210 207 202 196 185 177 177 169 162 154 146 144 139 137 134 132 -2147483647 -2147483647 -2147483647 -2147483647 -2147483647 -2147483647 -2147483647 -2147483647 -2147483647 -2147483647
286 290 292 298 301 301 304 305 308 306 309 310 310 312 314 314 315 318 320 321 320 318 318 318 318 319 320 320 321 321 321 321 320 320 320 320 320 321 320 320 321 320 319 318 319 317 316 315 315 313 314 314 313 313 313 313 312 311 309 310 309 311 310 309 311 311 310 310 310 311 311 311 311 310 310 311 311 310 310 310 310 309 309 310 310 308 309 308 307 306 305 305 303 303 301 301 300 298 298 296 297 297 296 296 295 295 295 294 292 291 293 291 290 290 289 288 289 289 291 291 289 290 292 291 294 295 294 296 296 296 296 297 295 295 295 294 292 292 290 290 290 291 291 291 285 282 284 286 284 283 280 278 279 279 280 277 273 275 273 270 267 266 261 258 257 253 251 251 257 255 253 245 247 246 240 237 238 236 234 231 230 225 222 220 219 217 217 219 218 218 219 222 223 223 223 227 226 229 229 229 230 229 227 228 226 227 229 225 224 224 223 219 208 200 201 202 197 188 184 177 162 162 154 149 143 140 138 135 134 -2147483647 -2147483647 -2147483647 -2147483647 -2147483647 -2147483647 -2147483647 -2147483647 -2147483647 -2147483647 -2147483647
284 290 293 295 297 302 305 305 308 308 309 307 310 313 314 314 313 314 319 320 319 320 319 319 318 318 319 320 320 320 320 321 320 319 320 320 320 320 320 320 319 319 318 318 317 317 315 315 315 313 313 313 313 312 310 311 310 308 307 307 309 309 308 307 308 309 308 307 307 308 308 309 306 308 309 308 308 308 309 307 307 307 307 308 307 307 307 306 305 305 305 302 301 301 300 299 298 297 295 295 296 295 295 295 294 293 293 292 292 291 291 291 289 289 289 288 288 288 288 289 288 288 290 292 292 293 294 295 296 297 297 295 294 292 294 292 287 289 288 289 289 289 290 289 287 286 281 282 281 279 279 275 276 278 278 278 271 273 273 269 264 264 262 261 256 256 258 254 259 257 254 253 246 245 237 237 237 233 232 227 225 223 220 218 215 214 214 215 216 217 217 218 217 215 217 222 226 226 226 226 226 225 225 224 224 224 223 222 222 220 218 213 210 199 191 191 193 186 173 167 162 155 151 146 143 139 136 134 -2147483647 -2147483647 -2147483647 -2147483647 -2147483647 -2147483647 -2147483647 -2147483647 -2147483647 -2147483647 -2147483647 -2147483647
285 286 291 295 297 302 304 304 305 308 309 306 309 313 313 312 313 316 317 318 318 320 320 319 321 319 319 320 320 318 319 319 320 319 320 319 319 319 319 319 317 317 317 317 316 316 314 313 312 312 312 310 309 310 309 308 308 308 307 307 306 306 306 305 306 306 306 306 306 305 305 305 305 305 304 305 305 305 305 306 305 306 305 305 307 306 306 304 304 305 304 301 301 299 298 296 296 295 295 296 294 294 294 293 293 292 290 290 290 290 290 289 287 288 288 287 287 284 287 288 290 290 290 290 291 292 293 293 294 295 295 295 294 291 291 289 283 285 287 287 288 288 290 289 287 286 285 284 279 277 276 274 273 275 277 274 274 273 272 267 264 266 267 265 259 258 259 252 252 255 253 249 248 246 240 236 234 232 231 225 223 221 218 216 213 212 210 211 212 214 213 210 208 208 217 221 221 221 222 221 221 220 220 221 220 221 220 219 217 214 212 207 201 196 189 186 174 170 169 162 158 151 146 143 140 137 135 -2147483647 -2147483647 -2147483647 -2147483647 -2147483647 -2147483647 -2147483647 -2147483647 -2147483647 -2147483647 -2147483647 -2147483647 -2147483647
285 287 291 298 301 303 304 304 305 308 309 307 308 311 311 311 312 314 316 319 318 319 319 320 320 321 320 320 320 320 319 318 317 318 318 319 319 319 317 318 317 316 316 315 315 315 313 310 310 310 310 308 307 307 308 306 306 306 305 305 304 304 304 304 304 303 304 303 302 303 303 302 303 304 302 302 303 304 303 304 305 303 303 303 303 303 303 303 301 301 301 299 298 298 297 295 295 294 292 293 293 292 291 292 291 290 288 289 289 290 288 287 286 286 286 287 286 284 284 286 287 287 288 288 290 292 291 292 294 294 295 295 294 293 292 290 287 286 288 286 288 288 287 288 286 285 283 284 277 274 277 274 275 274 274 272 273 271 272 270 269 269 268 264 266 261 258 252 250 247 249 246 247 245 242 238 234 232 227 224 220 218 215 213 211 210 211 208 208 209 208 206 206 211 215 217 217 217 217 217 217 217 216 213 216 216 215 214 213 211 208 205 198 194 192 183 173 165 161 158 152 148 144 140 137 135 -2147483647 -2147483647 -2147483647 -2147483647 -2147483647 -2147483647 -2147483647 -2147483647 -2147483647 -2147483647 -2147483647 -2147483647 -2147483647 -2147483647
289 292 292 299 301 301 300 303 304 308 309 308 308 310 310 310 311 312 316 317 317 318 319 320 320 319 319 320 318 317 319 319 318 318 318 318 317 317 317 317 316 314 313 314 314 312 311 310 309 308 309 308 306 306 305 305 305 304 305 304 302 303 302 301 301 302 302 301 302 300 298 298 298 300 302 300 301 301 302 301 302 302 301 302 301 302 302 301 301 300 300 298 297 296 297 295 294 293 290 291 291 289 290 289 288 288 287 286 285 286 287 286 285 285 285 285 284 282 282 284 286 286 286 288 287 289 289 292 291 292 293 294 296 296 292 286 287 287 288 287 287 285 286 287 286 283 282 280 277 272 273 271 273 272 272 272 271 270 269 264 266 264 267 267 264 259 254 250 252 247 247 247 243 242 241 238 236 232 224 221 218 215 213 210 210 210 209 208 205 206 206 204 205 212 213 212 212 214 213 213 213 214 212 209 209 211 211 210 208 206 202 195 192 190 181 180 175 168 160 153 149 146 142 139 136 -2147483647 -2147483647 -2147483647 -2147483647 -2147483647 -2147483647 -2147483647 -2147483647 -2147483647 -2147483647 -2147483647 -2147483647 -2147483647 -2147483647 -2147483647
290 292 295 298 301 300 295 300 304 306 310 305 307 306 309 307 310 312 314 315 317 319 319 319 318 318 318 320 319 319 320 318 316 316 315 316 317 316 315 315 315 313 311 312 312 311 309 309 308 307 306 305 304 304 304 303 302 301 302 300 301 300 300 301 298 298 298 298 297 298 298 295 296 298 298 298 298 297 298 298 299 298 299 300 299 300 300 299 298 300 298 298 297 296 294 294 293 291 290 289 289 289 287 288 288 286 286 283 283 285 284 283 284 285 284 284 283 282 280 282 284 283 285 287 287 287 286 289 290 291 291 294 295 294 290 290 290 286 286 287 287 285 284 286 285 279 282 276 276 275 271 270 270 269 269 270 270 268 268 263 266 262 261 265 262 261 257 254 251 250 245 246 243 242 241 238 234 233 224 219 216 214 212 212 208 207 207 206 205 204 202 202 205 208 209 209 208 208 208 207 210 209 208 206 204 202 200 204 201 198 195 187 183 183 175 169 168 162 156 151 147 144 139 138 134 -2147483647 -2147483647 -2147483647 -2147483647 -2147483647 -2147483647 -2147483647 -2147483647 -2147483647 -2147483647 -2147483647 -2147483647 -2147483647 -2147483647 -2147483647
296 288 291 295 300 300 298 298 301 305 307 302 305 302 308 309 306 309 311 313 316 318 317 316 316 315 315 318 319 319 319 317 314 314 311 313 314 315 313 311 312 312 311 311 311 311 307 307 307 306 304 304 303 303 302 301 301 299 299 297 299 298 297 297 296 297 296 297 297 296 295 293 292 293 294 296 296 296 296 296 297 297 297 298 297 299 297 297 296 295 295 295 295 295 291 290 290 289 290 287 288 287 287 288 286 285 284 282 284 283 283 282 280 283 282 280 282 281 277 280 282 282 282 283 284 284 284 286 288 290 287 290 294 295 292 291 288 285 285 288 285 285 286 286 284 282 280 276 276 271 269 268 266 267 268 267 266 264 264 266 266 265 263 263 261 261 259 252 253 250 246 244 243 239 238 236 233 228 223 216 213 211 211 210 210 209 204 205 204 203 200 199 201 204 204 203 200 203 203 204 205 205 205 204 204 200 191 194 196 194 188 183 177 177 172 167 160 156 151 146 143 140 138 135 -2147483647 -2147483647 -2147483647 -2147483647 -2147483647 -2147483647 -2147483647 -2147483647 -2147483647 -2147483647 -2147483647 -2147483647 -2147483647 -2147483647 -2147483647 -2147483647
313 293 296 300 300 294 295 299 304 305 307 300 303 302 303 308 308 304 306 305 312 317 317 317 314 313 314 316 318 318 317 315 314 313 311 311 312 311 310 308 308 311 310 311 310 309 307 307 306 305 303 301 301 301 300 297 297 295 296 297 295 295 294 294 294 295 294 295 294 292 290 290 291 290 292 293 294 295 294 294 295 296 295 295 296 294 294 296 294 292 293 293 293 291 289 288 288 287 287 287 286 287 286 285 283 282 283 281 279 280 280 278 278 280 280 281 279 281 276 277 279 280 280 282 282 282 283 282 286 289 288 292 294 296 294 292 288 283 282 286 287 286 285 284 285 281 279 277 272 268 267 267 264 263 265 264 260 259 262 263 261 264 264 262 260 257 257 255 254 250 245 241 239 237 236 231 230 227 222 215 211 210 210 208 208 206 207 205 201 199 197 199 199 198 200 198 197 199 199 201 202 202 203 201 199 195 189 185 186 186 182 180 173 168 168 161 156 152 147 144 141 138 -2147483647 -2147483647 -2147483647 -2147483647 -2147483647 -2147483647 -2147483647 -2147483647 -2147483647 -2147483647 -2147483647 -2147483647 -2147483647 -2147483647 -2147483647 -2147483647 -2147483647 -2147483647
313 305 297 301 301 297 293 301 304 301 305 303 299 302 299 305 308 306 307 304 310 316 316 316 313 314 313 316 317 317 316 314 311 310 310 310 309 308 308 305 303 307 308 309 308 307 306 305 306 307 301 299 300 300 300 296 294 294 295 295 293 292 293 293 293 291 292 292 292 291 289 290 288 289 290 291 292 294 293 294 294 294 294 295 294 294 294 294 294 291 288 290 291 289 286 286 286 284 283 286 286 286 282 283 281 281 282 278 276 275 276 276 276 277 278 278 278 278 275 276 277 278 277 277 278 278 280 283 286 287 285 290 292 294 294 290 285 283 283 285 286 286 280 280 281 278 277 274 272 270 266 265 260 264 265 261 255 259 259 260 259 259 260 260 259 253 249 251 250 250 247 244 237 234 230 225 224 226 221 215 212 210 205 205 203 204 205 198 198 197 194 198 200 199 197 196 197 195 198 198 198 199 197 197 196 193 189 180 176 173 171 176 170 164 160 156 151 148 143 141 139 -2147483647 -2147483647 -2147483647 -2147483647 -2147483647 -2147483647 -2147483647 -2147483647 -2147483647 -2147483647 -2147483647 -2147483647 -2147483647 -2147483647 -2147483647 -2147483647 -2147483647 -2147483647 -2147483647
315 312 302 307 309 304 297 298 303 304 303 303 300 298 300 300 306 306 302 303 310 314 315 316 316 315 314 315 313 313 313 311 310 309 308 307 307 307 308 303 305 306 302 307 305 305 304 306 308 305 301 299 301 300 296 296 294 293 292 292 290 291 290 293 289 288 287 289 289 287 286 285 285 287 288 290 290 291 291 291 293 293 293 293 293 293 293 293 293 291 288 289 289 287 286 284 283 284 283 286 283 280 279 277 278 278 274 272 273 272 273 273 276 276 277 278 277 275 271 274 274 275 274 274 274 276 280 281 283 284 284 287 289 291 293 292 289 285 287 283 284 284 280 280 280 277 274 269 266 264 263 262 259 256 261 260 257 257 257 256 258 258 257 256 255 247 247 248 247 245 245 241 240 235 231 225 221 224 218 219 215 211 205 203 201 198 200 202 198 195 195 197 196 195 196 195 196 195 194 195 196 195 194 193 192 189 184 183 179 173 167 165 165 160 155 149 146 143 141 137 -2147483647 -2147483647 -2147483647 -2147483647 -2147483647 -2147483647 -2147483647 -2147483647 -2147483647 -2147483647 -2147483647 -2147483647 -2147483647 -2147483647 -2147483647 -2147483647 -2147483647 -2147483647 -2147483647 -2147483647
317 317 314 316 301 304 297 294 300 304 305 302 298 296 297 299 304 308 307 308 309 309 311 314 314 313 313 312 310 312 312 308 307 308 307 307 305 307 309 307 301 300 303 310 312 311 308 303 305 306 304 303 302 299 299 297 293 291 290 290 289 289 289 289 286 285 285 284 286 284 286 284 288 285 289 288 288 290 290 291 291 291 292 291 291 292 292 291 292 291 289 286 286 285 284 280 280 285 285 282 281 279 278 274 274 274 272 269 267 268 272 274 275 276 277 276 273 272 270 272 271 273 271 271 273 276 278 278 280 279 280 283 282 284 290 292 290 286 285 286 285 283 282 280 279 274 269 266 260 263 263 259 256 254 258 255 251 251 251 252 255 254 256 256 252 245 241 244 243 245 243 240 233 229 228 227 222 218 217 220 217 214 208 208 201 202 202 202 196 193 193 193 194 192 193 193 192 192 192 193 192 192 191 189 188 184 180 175 173 170 167 159 156 154 148 145 144 142 139 137 -2147483647 -2147483647 -2147483647 -2147483647 -2147483647 -2147483647 -2147483647 -2147483647 -2147483647 -2147483647 -2147483647 -2147483647 -2147483647 -2147483647 -2147483647 -2147483647 -2147483647 -2147483647 -2147483647 -2147483647
320 320 321 318 304 298 293 294 302 303 303 303 302 300 299 303 308 305 306 309 310 309 313 313 313 312 311 311 308 310 312 310 309 305 304 303 307 312 316 313 300 301 305 307 310 311 308 307 303 303 304 303 301 300 297 296 292 289 290 287 287 288 287 286 284 283 283 283 282 283 283 283 284 284 285 286 286 288 290 289 290 290 290 290 290 290 290 291 290 289 289 288 283 284 285 285 284 283 282 281 280 279 279 274 272 273 273 271 266 269 271 272 273 274 275 274 272 268 269 269 269 270 267 269 270 273 275 272 274 275 274 276 276 280 283 288 288 284 284 284 282 280 280 275 273 269 266 261 258 259 259 254 250 251 253 249 250 246 249 252 254 254 251 249 249 241 241 237 241 242 240 236 228 226 224 219 215 215 214 217 218 206 214 208 200 202 204 201 195 193 190 191 191 192 192 191 190 189 191 190 190 188 188 184 182 177 176 174 170 165 160 157 152 150 146 143 141 137 138 -2147483647 -2147483647 -2147483647 -2147483647 -2147483647 -2147483647 -2147483647 -2147483647 -2147483647 -2147483647 -2147483647 -2147483647 -2147483647 -2147483647 -2147483647 -2147483647 -2147483647 -2147483647 -2147483647 -2147483647 -2147483647
322 322 321 318 305 303 287 296 301 299 298 300 300 299 299 299 303 303 301 303 308 311 310 313 312 308 307 305 304 308 309 309 309 309 306 303 304 306 315 316 314 313 314 312 304 305 308 307 302 306 304 305 301 298 297 295 292 290 289 287 288 285 283 283 282 283 281 282 282 282 282 282 284 284 285 286 285 287 288 288 289 289 290 290 290 290 289 290 289 288 288 284 282 284 284 284 285 282 282 280 278 278 277 275 271 268 273 271 267 265 269 273 274 272 274 273 273 274 272 271 269 267 267 266 269 269 271 269 269 268 269 266 273 275 275 279 283 283 282 281 277 273 271 269 268 266 260 255 254 255 257 254 250 248 247 245 244 243 245 250 251 246 245 242 245 238 235 236 240 236 231 231 228 225 220 215 213 214 209 208 211 203 207 211 209 199 203 196 195 193 189 189 188 189 189 189 188 188 188 187 186 184 182 182 180 175 170 169 165 162 156 153 149 147 144 141 138 137 -2147483647 -2147483647 -2147483647 -2147483647 -2147483647 -2147483647 -2147483647 -2147483647 -2147483647 -2147483647 -2147483647 -2147483647 -2147483647 -2147483647 -2147483647 -2147483647 -2147483647 -2147483647 -2147483647 -2147483647 -2147483647 -2147483647
322 322 323 322 314 301 297 301 296 298 290 293 295 299 302 302 303 298 297 302 308 309 308 311 310 304 301 300 300 305 305 305 307 306 303 299 300 306 315 319 318 319 317 316 314 313 306 310 307 304 303 304 302 299 297 294 292 288 286 285 283 281 282 280 280 280 280 279 280 280 280 281 282 284 284 285 285 285 286 287 287 288 288 290 290 290 290 289 289 288 287 285 284 281 284 283 282 283 279 278 279 277 275 273 271 269 268 266 265 264 267 272 271 272 273 272 272 272 273 274 272 271 272 268 265 266 265 263 263 266 267 269 269 267 269 275 280 280 279 278 277 269 265 259 261 260 260 258 253 250 251 253 250 245 242 242 241 240 240 247 245 239 239 238 239 237 232 231 230 224 223 229 225 221 218 215 214 207 203 200 203 198 204 203 204 201 200 200 198 193 190 188 188 189 187 187 185 185 185 183 183 182 179 176 174 173 169 163 162 157 152 150 146 144 142 140 138 136 -2147483647 -2147483647 -2147483647 -2147483647 -2147483647 -2147483647 -2147483647 -2147483647 -2147483647 -2147483647 -2147483647 -2147483647 -2147483647 -2147483647 -2147483647 -2147483647 -2147483647 -2147483647 -2147483647 -2147483647 -2147483647 -2147483647
322 321 323 323 322 318 315 318 303 297 294 290 293 296 296 297 300 298 296 299 305 304 304 308 310 304 299 299 300 302 299 301 303 303 304 313 310 317 317 320 319 318 318 315 314 313 312 311 309 306 305 303 301 299 296 293 292 290 287 284 282 282 280 281 279 278 280 279 279 280 281 282 282 282 283 283 286 286 286 287 285 287 287 289 289 289 289 288 287 286 286 284 283 281 283 283 283 283 279 278 277 276 276 273 271 270 268 268 268 268 267 268 270 271 271 271 273 272 271 271 270 269 271 269 265 263 263 265 265 268 270 270 269 270 275 275 277 277 276 272 273 269 258 255 258 261 261 256 249 250 249 247 247 239 239 241 239 237 239 243 241 233 235 233 233 234 232 226 224 224 226 222 219 216 215 210 206 204 200 198 198 194 195 197 197 205 198 199 199 194 190 187 186 186 185 185 184 183 182 180 179 177 176 173 169 167 165 161 159 156 150 148 145 142 139 138 137 135 -2147483647 -2147483647 -2147483647 -2147483647 -2147483647 -2147483647 -2147483647 -2147483647 -2147483647 -2147483647 -2147483647 -2147483647 -2147483647 -2147483647 -2147483647 -2147483647 -2147483647 -2147483647 -2147483647 -2147483647 -2147483647 -2147483647
323 321 324 323 325 323 323 320 303 297 298 294 295 288 288 297 299 300 297 299 304 305 306 309 306 308 305 301 297 298 297 303 304 312 317 321 323 323 320 318 320 320 317 316 315 313 312 311 309 306 304 302 301 299 295 293 291 290 288 285 284 283 281 278 278 279 280 279 279 279 281 281 282 282 282 283 283 284 285 286 286 287 286 286 289 286 289 287 288 287 287 285 282 283 284 282 283 282 282 278 279 276 275 274 273 271 271 269 268 268 268 269 270 269 271 271 271 269 269 269 270 269 272 271 265 263 267 269 267 265 268 269 266 266 268 273 274 273 272 272 270 266 259 258 257 262 260 257 253 255 253 248 248 242 242 244 246 236 235 238 238 234 231 231 229 229 229 221 221 221 219 216 215 213 209 204 201 199 195 194 193 191 191 192 195 200 201 201 199 195 188 186 184 183 183 182 182 180 179 178 176 173 170 168 166 162 161 158 154 150 147 145 143 141 138 136 135 -2147483647 -2147483647 -2147483647 -2147483647 -2147483647 -2147483647 -2147483647 -2147483647 -2147483647 -2147483647 -2147483647 -2147483647 -2147483647 -2147483647 -2147483647 -2147483647 -2147483647 -2147483647 -2147483647 -2147483647 -2147483647 -2147483647 -2147483647
322 322 322 324 324 324 325 317 304 298 298 296 294 291 292 296 294 296 297 299 300 303 305 306 307 306 304 302 294 293 297 311 319 320 323 324 324 324 324 323 321 321 319 317 314 312 311 310 308 307 304 302 301 297 295 292 291 291 287 285 284 281 280 279 277 279 279 279 279 279 280 281 281 281 282 282 283 283 285 285 285 286 287 287 287 287 287 287 287 286 286 286 284 285 283 284 283 284 283 280 278 277 277 274 273 272 272 272 270 270 269 270 270 269 270 272 270 272 272 272 270 269 272 271 268 259 262 266 267 263 267 265 266 265 263 268 269 269 270 268 263 260 263 254 257 265 261 255 256 258 254 251 255 255 252 249 246 238 242 234 242 238 231 228 227 226 225 219 218 217 216 211 211 209 205 201 198 197 194 193 191 193 193 189 189 194 193 190 192 193 189 185 184 182 182 181 179 178 176 175 173 171 168 167 163 160 157 153 151 149 145 144 141 139 136 135 -2147483647 -2147483647 -2147483647 -2147483647 -2147483647 -2147483647 -2147483647 -2147483647 -2147483647 -2147483647 -2147483647 -2147483647 -2147483647 -2147483647 -2147483647 -2147483647 -2147483647 -2147483647 -2147483647 -2147483647 -2147483647 -2147483647 -2147483647 -2147483647
321 319 315 322 323 324 324 322 314 298 298 296 293 293 294 294 294 294 294 299 299 303 304 302 302 303 304 305 304 302 313 319 320 322 324 325 325 326 324 323 322 320 317 316 314 312 312 309 308 306 303 301 300 298 296 294 292 290 287 284 282 280 279 279 277 279 279 278 279 279 278 280 280 281 280 281 282 282 283 283 285 285 286 286 285 287 286 285 286 286 285 284 284 284 284 285 284 284 280 279 280 276 275 274 274 272 271 273 273 271 270 271 271 272 270 271 272 272 272 271 271 270 272 272 269 265 261 265 263 265 263 263 264 261 263 263 264 266 268 265 262 258 261 261 264 263 257 252 256 260 257 255 260 260 259 255 252 248 236 241 246 251 235 234 223 219 220 217 214 213 211 208 207 203 199 196 195 192 193 195 194 190 193 192 190 190 195 193 191 191 189 186 183 180 180 177 178 175 174 172 170 167 164 162 160 157 155 152 149 146 143 142 139 136 -2147483647 -2147483647 -2147483647 -2147483647 -2147483647 -2147483647 -2147483647 -2147483647 -2147483647 -2147483647 -2147483647 -2147483647 -2147483647 -2147483647 -2147483647 -2147483647 -2147483647 -2147483647 -2147483647 -2147483647 -2147483647 -2147483647 -2147483647 -2147483647 -2147483647 -2147483647
318 318 313 317 321 323 324 323 316 305 295 294 293 293 293 292 294 295 297 299 301 302 302 301 299 299 300 305 312 316 318 322 320 322 323 324 325 325 324 322 322 320 317 315 313 312 308 309 308 305 303 300 299 296 295 294 290 289 287 284 283 281 279 278 278 278 279 278 279 278 278 279 279 281 280 280 281 281 282 283 285 285 285 285 286 286 285 286 286 285 285 284 284 284 283 284 282 282 282 279 278 277 275 273 272 271 271 273 273 273 273 273 272 272 272 273 272 272 273 273 272 270 270 270 267 262 260 262 261 262 264 262 262 260 262 262 263 263 265 263 263 262 262 265 263 258 254 252 253 258 259 262 262 258 251 246 245 240 242 255 260 253 249 237 222 218 217 214 210 209 206 203 202 199 196 192 191 188 188 191 191 192 194 195 193 192 191 187 187 185 185 184 182 178 179 176 174 173 170 169 166 164 161 159 156 154 151 148 147 143 141 140 137 -2147483647 -2147483647 -2147483647 -2147483647 -2147483647 -2147483647 -2147483647 -2147483647 -2147483647 -2147483647 -2147483647 -2147483647 -2147483647 -2147483647 -2147483647 -2147483647 -2147483647 -2147483647 -2147483647 -2147483647 -2147483647 -2147483647 -2147483647 -2147483647 -2147483647 -2147483647 -2147483647
312 317 312 316 321 322 323 322 319 315 310 309 310 305 299 291 293 294 295 297 297 300 298 298 298 295 295 305 316 320 323 325 325 325 325 324 324 324 323 322 321 320 316 315 313 311 310 307 306 304 303 299 299 296 295 293 290 288 286 283 280 280 278 278 277 278 278 278 278 279 278 278 280 278 279 280 280 281 282 282 283 283 284 285 285 285 285 285 285 284 284 284 284 284 283 282 281 281 281 280 279 276 275 275 274 273 274 273 275 275 274 274 274 274 274 274 273 274 273 273 272 271 271 270 268 264 264 259 258 260 261 260 258 257 258 259 259 259 263 260 261 265 265 264 260 254 249 255 257 258 262 261 260 254 251 250 246 249 253 260 263 256 252 242 234 219 214 211 208 205 204 202 197 195 191 190 196 193 192 194 193 189 192 188 188 187 184 183 182 181 179 178 177 176 174 175 171 170 168 166 163 160 159 155 154 151 148 147 145 143 140 138 -2147483647 -2147483647 -2147483647 -2147483647 -2147483647 -2147483647 -2147483647 -2147483647 -2147483647 -2147483647 -2147483647 -2147483647 -2147483647 -2147483647 -2147483647 -2147483647 -2147483647 -2147483647 -2147483647 -2147483647 -2147483647 -2147483647 -2147483647 -2147483647 -2147483647 -2147483647 -2147483647 -2147483647
309 314 315 310 319 319 320 321 319 320 319 319 317 309 298 289 291 291 292 293 294 295 294 294 296 294 296 305 319 322 324 326 327 328 327 326 325 324 322 321 320 318 317 315 312 310 307 306 306 304 301 300 298 297 293 292 290 288 285 282 282 278 277 276 278 277 278 278 278 278 278 278 278 279 280 281 280 280 280 281 282 283 283 283 283 284 284 284 283 285 284 284 282 281 280 280 279 279 279 278 278 277 275 276 275 275 275 274 275 275 276 276 276 275 275 275 275 274 274 271 270 271 271 271 270 267 264 259 256 259 258 257 256 255 255 257 257 257 260 257 264 265 261 259 258 254 252 251 255 262 265 263 255 256 252 249 251 257 249 260 262 252 245 238 220 219 223 211 205 210 214 209 206 196 190 193 196 195 194 190 189 189 186 185 184 182 182 182 180 180 178 175 175 174 172 171 169 167 164 163 160 159 156 152 153 150 148 145 143 141 138 -2147483647 -2147483647 -2147483647 -2147483647 -2147483647 -2147483647 -2147483647 -2147483647 -2147483647 -2147483647 -2147483647 -2147483647 -2147483647 -2147483647 -2147483647 -2147483647 -2147483647 -2147483647 -2147483647 -2147483647 -2147483647 -2147483647 -2147483647 -2147483647 -2147483647 -2147483647 -2147483647 -2147483647 -2147483647
312 315 317 311 314 318 317 318 320 321 321 317 313 311 304 307 302 289 286 288 289 290 292 293 290 290 296 309 315 320 324 326 326 327 326 326 325 322 322 320 318 315 314 312 311 309 308 306 303 302 301 298 296 294 292 290 286 285 284 282 281 278 277 277 277 276 276 278 278 278 279 276 277 277 278 279 278 280 281 281 281 281 282 283 283 284 284 282 282 283 282 282 281 280 279 279 279 278 278 278 277 277 277 276 275 275 275 275 275 277 277 278 277 276 276 275 275 274 273 272 271 270 270 271 270 268 264 257 255 257 257 256 255 253 252 254 254 254 257 259 262 263 263 261 257 251 256 260 262 259 265 263 262 257 252 248 259 257 250 262 263 253 233 231 235 237 240 217 207 207 221 214 218 200 184 189 194 191 188 185 188 187 191 191 188 183 182 182 180 179 176 173 173 171 171 169 167 165 162 160 157 155 151 151 150 147 145 143 141 139 -2147483647 -2147483647 -2147483647 -2147483647 -2147483647 -2147483647 -2147483647 -2147483647 -2147483647 -2147483647 -2147483647 -2147483647 -2147483647 -2147483647 -2147483647 -2147483647 -2147483647 -2147483647 -2147483647 -2147483647 -2147483647 -2147483647 -2147483647 -2147483647 -2147483647 -2147483647 -2147483647 -2147483647 -2147483647 -2147483647
314 317 315 314 310 315 313 314 319 320 321 319 318 319 316 313 308 296 294 292 298 303 304 303 297 300 301 303 313 321 323 324 325 325 326 326 324 322 318 317 315 314 313 310 309 308 306 304 302 300 300 298 295 293 290 289 284 283 281 280 279 278 276 275 276 276 275 276 276 277 277 278 277 277 278 278 279 278 279 280 280 282 281 281 283 283 282 283 282 282 282 280 279 279 278 277 278 278 278 277 276 277 277 277 276 274 275 276 276 278 279 279 278 276 275 274 274 274 274 271 271 270 272 270 272 268 265 260 256 257 254 253 250 250 251 252 252 252 253 257 260 258 258 259 258 259 261 260 260 264 265 265 261 254 248 245 258 265 263 260 256 257 247 230 248 247 239 233 225 217 226 225 212 195 182 196 195 196 189 192 189 188 190 187 187 186 182 182 179 178 174 173 171 169 167 167 164 162 160 157 154 152 151 148 147 145 143 141 -2147483647 -2147483647 -2147483647 -2147483647 -2147483647 -2147483647 -2147483647 -2147483647 -2147483647 -2147483647 -2147483647 -2147483647 -2147483647 -2147483647 -2147483647 -2147483647 -2147483647 -2147483647 -2147483647 -2147483647 -2147483647 -2147483647 -2147483647 -2147483647 -2147483647 -2147483647 -2147483647 -2147483647 -2147483647 -2147483647 -2147483647 -2147483647
312 313 313 311 307 311 311 312 317 316 319 319 319 315 312 305 300 300 304 301 304 307 309 307 305 306 305 303 313 318 321 321 324 324 323 323 322 319 318 315 315 312 311 309 307 306 305 302 301 300 298 296 295 292 290 287 284 281 279 278 276 275 274 275 274 275 274 275 275 275 277 277 276 277 278 278 278 278 279 280 280 280 280 281 282 282 282 282 282 280 280 280 279 278 277 277 276 276 275 275 276 276 274 276 276 274 276 275 276 279 280 280 279 276 273 273 274 275 274 272 270 271 271 272 272 270 263 257 255 255 254 252 249 247 246 249 249 250 251 258 258 254 254 257 258 259 261 260 258 260 263 264 261 253 251 254 259 262 262 259 253 248 246 247 252 244 237 226 239 217 229 220 212 184 197 206 212 208 205 200 197 191 189 186 185 183 182 180 178 175 174 171 169 167 166 163 162 158 157 155 153 150 149 147 146 143 141 -2147483647 -2147483647 -2147483647 -2147483647 -2147483647 -2147483647 -2147483647 -2147483647 -2147483647 -2147483647 -2147483647 -2147483647 -2147483647 -2147483647 -2147483647 -2147483647 -2147483647 -2147483647 -2147483647 -2147483647 -2147483647 -2147483647 -2147483647 -2147483647 -2147483647 -2147483647 -2147483647 -2147483647 -2147483647 -2147483647 -2147483647 -2147483647 -2147483647
307 309 311 311 306 306 305 307 314 313 317 316 316 315 310 300 303 301 305 300 304 305 310 310 310 309 304 305 305 313 318 319 321 322 320 320 320 318 317 313 311 311 309 306 306 304 303 302 300 298 296 294 292 289 288 285 283 281 278 277 275 273 273 273 274 274 273 274 274 276 275 277 277 276 277 277 279 279 279 279 279 280 280 281 281 282 281 281 281 280 280 279 278 276 277 277 275 274 274 274 273 273 274 274 273 275 275 274 275 279 280 281 280 277 271 271 273 276 277 273 267 269 270 272 272 271 263 257 253 253 251 251 247 247 247 247 251 253 255 258 255 253 253 254 257 258 259 258 259 259 259 261 259 257 257 258 258 262 264 264 257 255 250 253 253 246 240 241 241 236 229 218 210 197 212 218 219 214 203 201 199 196 193 188 186 183 181 178 176 173 171 169 166 164 162 162 159 155 154 152 150 148 145 145 143 141 -2147483647 -2147483647 -2147483647 -2147483647 -2147483647 -2147483647 -2147483647 -2147483647 -2147483647 -2147483647 -2147483647 -2147483647 -2147483647 -2147483647 -2147483647 -2147483647 -2147483647 -2147483647 -2147483647 -2147483647 -2147483647 -2147483647 -2147483647 -2147483647 -2147483647 -2147483647 -2147483647 -2147483647 -2147483647 -2147483647 -2147483647 -2147483647 -2147483647 -2147483647
309 311 310 307 308 306 303 303 307 309 312 314 312 313 305 302 302 302 304 305 306 307 308 311 308 307 308 303 300 312 315 317 318 320 319 318 317 315 313 312 309 308 306 305 304 303 301 300 298 296 295 291 288 288 286 283 282 277 276 274 272 272 271 271 271 271 272 273 272 274 274 275 276 275 277 276 277 279 279 279 280 280 280 281 280 280 281 280 280 279 278 277 277 277 276 276 276 275 274 274 273 275 273 273 270 269 269 271 274 278 281 283 282 279 274 273 276 278 277 272 272 272 271 267 271 272 263 257 252 252 251 250 248 247 249 247 250 254 256 256 255 253 253 254 256 256 257 257 257 259 259 259 254 254 257 256 257 260 262 262 260 259 253 249 251 248 243 244 242 233 223 213 219 222 222 221 220 214 204 202 198 196 193 190 185 182 178 175 174 170 169 166 164 163 161 158 156 154 152 149 147 146 144 143 140 -2147483647 -2147483647 -2147483647 -2147483647 -2147483647 -2147483647 -2147483647 -2147483647 -2147483647 -2147483647 -2147483647 -2147483647 -2147483647 -2147483647 -2147483647 -2147483647 -2147483647 -2147483647 -2147483647 -2147483647 -2147483647 -2147483647 -2147483647 -2147483647 -2147483647 -2147483647 -2147483647 -2147483647 -2147483647 -2147483647 -2147483647 -2147483647 -2147483647 -2147483647 -2147483647
308 308 309 308 307 303 298 295 295 304 308 308 306 306 301 302 304 306 306 306 309 311 310 311 309 309 307 302 303 310 313 315 315 316 316 315 315 313 312 309 308 305 304 303 302 301 301 298 297 295 293 291 287 286 282 281 278 275 274 272 272 270 269 269 270 269 271 270 271 272 273 273 273 275 275 275 276 277 278 278 278 280 280 279 280 280 280 279 278 278 278 277 277 277 276 276 276 273 272 274 274 273 273 272 271 271 271 269 276 278 279 283 282 277 276 277 280 281 277 272 275 274 271 269 275 272 264 261 254 253 251 250 248 248 251 249 247 249 253 256 254 252 252 250 252 253 254 256 257 258 258 257 258 258 257 255 254 256 258 258 258 256 253 250 249 247 243 242 237 233 230 221 220 220 221 221 220 216 205 200 195 194 188 186 183 181 178 172 171 168 166 164 162 161 158 155 154 151 149 147 146 143 141 141 -2147483647 -2147483647 -2147483647 -2147483647 -2147483647 -2147483647 -2147483647 -2147483647 -2147483647 -2147483647 -2147483647 -2147483647 -2147483647 -2147483647 -2147483647 -2147483647 -2147483647 -2147483647 -2147483647 -2147483647 -2147483647 -2147483647 -2147483647 -2147483647 -2147483647 -2147483647 -2147483647 -2147483647 -2147483647 -2147483647 -2147483647 -2147483647 -2147483647 -2147483647 -2147483647 -2147483647
306 305 303 304 306 304 302 300 295 297 303 303 297 301 304 304 304 306 307 306 305 307 310 312 307 305 304 301 300 309 311 312 312 314 313 313 312 310 308 307 305 304 301 301 300 300 299 297 296 293 291 289 286 284 281 280 277 274 272 270 268 267 268 267 268 268 267 268 269 269 270 272 273 274 273 275 276 276 278 278 278 279 279 279 279 280 278 279 278 277 277 277 275 276 276 276 274 273 275 274 274 273 274 274 274 274 273 273 277 278 279 283 282 278 279 273 277 281 274 269 269 278 273 270 276 277 271 262 256 255 252 251 247 247 249 250 247 249 254 257 252 251 247 247 248 250 252 253 255 255 255 256 256 257 256 255 255 255 256 256 255 254 250 247 246 245 244 241 236 230 226 224 226 218 214 212 216 216 208 200 194 190 185 183 179 177 174 170 167 165 164 162 160 158 156 152 151 148 147 145 143 141 139 -2147483647 -2147483647 -2147483647 -2147483647 -2147483647 -2147483647 -2147483647 -2147483647 -2147483647 -2147483647 -2147483647 -2147483647 -2147483647 -2147483647 -2147483647 -2147483647 -2147483647 -2147483647 -2147483647 -2147483647 -2147483647 -2147483647 -2147483647 -2147483647 -2147483647 -2147483647 -2147483647 -2147483647 -2147483647 -2147483647 -2147483647 -2147483647 -2147483647 -2147483647 -2147483647 -2147483647 -2147483647
303 304 300 297 302 302 302 300 300 295 289 293 291 296 299 301 304 308 309 308 308 306 309 311 303 299 298 293 298 302 304 309 310 311 311 311 309 307 306 303 303 300 298 298 297 297 297 296 294 292 290 287 283 280 279 276 275 272 270 268 267 266 265 265 265 266 266 265 267 268 269 269 270 271 273 273 274 274 275 277 279 279 278 279 278 279 278 277 274 273 274 275 275 275 276 275 275 273 274 274 272 272 274 274 273 275 275 277 279 281 282 285 285 284 283 281 278 283 273 275 275 279 272 268 277 272 262 257 254 255 253 254 251 251 252 254 249 246 248 252 250 248 246 248 248 250 248 250 250 250 251 251 251 254 253 253 254 253 250 250 252 249 248 245 243 242 240 235 232 229 228 230 222 216 213 212 210 208 204 197 193 187 183 181 177 174 171 167 164 162 161 159 155 154 152 151 149 148 145 142 142 139 -2147483647 -2147483647 -2147483647 -2147483647 -2147483647 -2147483647 -2147483647 -2147483647 -2147483647 -2147483647 -2147483647 -2147483647 -2147483647 -2147483647 -2147483647 -2147483647 -2147483647 -2147483647 -2147483647 -2147483647 -2147483647 -2147483647 -2147483647 -2147483647 -2147483647 -2147483647 -2147483647 -2147483647 -2147483647 -2147483647 -2147483647 -2147483647 -2147483647 -2147483647 -2147483647 -2147483647 -2147483647 -2147483647
305 305 304 305 304 302 302 300 299 294 290 286 289 294 296 297 299 302 305 309 312 308 310 310 308 304 300 299 304 305 305 306 306 307 308 307 306 306 303 302 302 299 295 295 294 294 293 293 293 290 287 285 281 277 274 272 270 267 266 266 266 265 264 264 264 263 263 264 264 264 265 267 268 270 271 271 272 273 274 275 276 277 278 278 278 277 277 277 275 274 274 275 276 276 274 273 271 270 271 272 272 272 273 273 272 274 275 276 278 279 281 284 284 286 285 285 287 287 287 286 287 286 287 285 284 275 271 266 259 256 255 256 252 252 249 253 253 247 249 253 254 252 248 248 249 251 248 246 246 246 246 247 248 250 250 250 251 251 250 247 247 246 244 241 239 239 238 233 230 229 227 226 223 219 214 210 208 203 198 193 187 183 179 177 173 171 166 165 163 161 158 155 153 152 150 148 147 145 142 141 -2147483647 -2147483647 -2147483647 -2147483647 -2147483647 -2147483647 -2147483647 -2147483647 -2147483647 -2147483647 -2147483647 -2147483647 -2147483647 -2147483647 -2147483647 -2147483647 -2147483647 -2147483647 -2147483647 -2147483647 -2147483647 -2147483647 -2147483647 -2147483647 -2147483647 -2147483647 -2147483647 -2147483647 -2147483647 -2147483647 -2147483647 -2147483647 -2147483647 -2147483647 -2147483647 -2147483647 -2147483647 -2147483647 -2147483647 -2147483647
304 305 304 305 305 302 302 299 294 290 294 292 291 293 297 299 300 304 307 306 311 307 308 307 303 300 297 296 302 303 304 305 304 303 303 305 304 303 300 300 299 296 296 295 293 293 292 293 290 287 284 280 277 274 272 269 266 265 265 265 264 264 262 262 262 263 263 263 263 264 264 264 266 267 267 268 270 271 273 273 275 276 277 278 277 277 276 276 274 274 275 273 274 274 274 270 270 269 268 269 270 270 271 271 272 271 274 273 276 276 278 280 280 283 283 285 285 287 287 288 289 289 289 287 286 283 279 274 268 263 259 257 258 257 254 253 255 253 251 250 251 253 249 250 249 249 249 248 249 247 247 247 247 246 246 247 246 247 246 244 243 243 242 240 238 234 234 233 231 227 224 222 219 216 210 209 205 199 194 189 185 180 177 174 170 167 163 162 160 157 155 154 150 149 148 146 144 142 140 -2147483647 -2147483647 -2147483647 -2147483647 -2147483647 -2147483647 -2147483647 -2147483647 -2147483647 -2147483647 -2147483647 -2147483647 -2147483647 -2147483647 -2147483647 -2147483647 -2147483647 -2147483647 -2147483647 -2147483647 -2147483647 -2147483647 -2147483647 -2147483647 -2147483647 -2147483647 -2147483647 -2147483647 -2147483647 -2147483647 -2147483647 -2147483647 -2147483647 -2147483647 -2147483647 -2147483647 -2147483647 -2147483647 -2147483647 -2147483647 -2147483647
302 302 303 303 303 303 299 297 294 296 293 298 294 297 300 299 302 304 307 309 311 309 307 304 303 299 298 298 301 302 302 303 302 301 301 301 300 299 299 298 297 294 294 293 292 291 292 291 289 285 281 278 274 271 269 268 266 263 262 263 263 261 260 261 261 262 261 261 261 262 262 263 264 265 265 267 267 268 270 271 273 274 274 275 275 274 271 267 264 262 268 269 269 271 271 270 267 266 267 268 268 269 269 269 270 271 270 272 273 274 276 277 280 279 281 282 285 285 287 288 289 290 291 291 290 288 284 280 277 273 268 263 261 258 256 255 255 255 252 250 251 250 251 250 248 249 248 247 247 246 246 245 245 244 245 243 243 242 242 240 240 239 238 237 237 232 227 226 224 222 221 216 215 210 206 203 200 194 190 186 181 176 173 170 168 165 162 160 156 154 153 151 148 147 146 143 141 141 -2147483647 -2147483647 -2147483647 -2147483647 -2147483647 -2147483647 -2147483647 -2147483647 -2147483647 -2147483647 -2147483647 -2147483647 -2147483647 -2147483647 -2147483647 -2147483647 -2147483647 -2147483647 -2147483647 -2147483647 -2147483647 -2147483647 -2147483647 -2147483647 -2147483647 -2147483647 -2147483647 -2147483647 -2147483647 -2147483647 -2147483647 -2147483647 -2147483647 -2147483647 -2147483647 -2147483647 -2147483647 -2147483647 -2147483647 -2147483647 -2147483647 -2147483647
299 297 300 300 302 301 302 301 299 301 300 299 299 300 302 305 305 307 308 307 308 309 306 306 304 303 302 300 299 301 299 299 298 298 297 296 297 297 296 296 294 293 291 291 290 290 290 288 285 282 279 274 271 270 268 268 266 264 261 261 261 260 259 259 259 259 260 261 261 260 260 261 262 262 263 264 264 267 267 271 271 272 274 275 275 274 273 267 264 265 268 269 267 269 266 263 264 263 266 266 267 267 268 269 268 269 268 269 270 271 273 276 277 278 280 281 283 285 284 287 289 291 292 290 289 287 285 282 279 275 270 265 261 256 255 255 254 253 251 248 248 249 249 247 246 247 246 244 244 243 242 242 242 241 241 239 238 238 238 236 235 234 233 233 233 227 223 221 217 215 213 211 209 205 202 197 193 189 185 181 178 174 170 167 164 162 159 156 153 152 150 148 146 145 143 142 139 -2147483647 -2147483647 -2147483647 -2147483647 -2147483647 -2147483647 -2147483647 -2147483647 -2147483647 -2147483647 -2147483647 -2147483647 -2147483647 -2147483647 -2147483647 -2147483647 -2147483647 -2147483647 -2147483647 -2147483647 -2147483647 -2147483647 -2147483647 -2147483647 -2147483647 -2147483647 -2147483647 -2147483647 -2147483647 -2147483647 -2147483647 -2147483647 -2147483647 -2147483647 -2147483647 -2147483647 -2147483647 -2147483647 -2147483647 -2147483647 -2147483647 -2147483647 -2147483647
295 294 295 296 297 298 299 300 300 300 300 300 299 299 300 303 304 304 306 307 308 308 305 305 303 302 298 297 297 296 295 294 295 295 293 295 295 294 294 292 290 290 291 290 290 290 288 286 283 281 278 276 273 270 269 266 265 263 261 259 259 258 257 258 258 258 257 258 259 258 261 259 259 260 262 263 263 266 266 268 269 271 273 273 272 272 272 271 270 269 269 268 268 265 264 264 262 260 258 260 264 264 266 266 266 266 264 264 266 267 270 271 273 275 276 277 279 281 284 287 287 288 290 289 289 288 284 280 278 275 269 262 256 254 251 250 250 248 247 246 246 246 244 242 240 238 238 238 239 239 239 238 238 239 237 236 235 233 232 232 231 230 230 229 229 226 224 220 216 213 211 206 203 200 196 192 187 184 182 177 172 170 167 164 161 159 156 153 152 149 146 145 143 142 141 140 -2147483647 -2147483647 -2147483647 -2147483647 -2147483647 -2147483647 -2147483647 -2147483647 -2147483647 -2147483647 -2147483647 -2147483647 -2147483647 -2147483647 -2147483647 -2147483647 -2147483647 -2147483647 -2147483647 -2147483647 -2147483647 -2147483647 -2147483647 -2147483647 -2147483647 -2147483647 -2147483647 -2147483647 -2147483647 -2147483647 -2147483647 -2147483647 -2147483647 -2147483647 -2147483647 -2147483647 -2147483647 -2147483647 -2147483647 -2147483647 -2147483647 -2147483647 -2147483647 -2147483647
287 279 280 286 289 294 294 294 295 297 296 295 293 293 295 296 300 302 305 306 307 303 303 303 301 299 297 296 295 294 292 292 291 291 291 290 292 291 290 289 289 288 288 288 288 287 286 283 282 280 279 277 274 271 270 267 265 262 260 259 257 256 256 257 255 256 256 256 257 258 258 259 258 260 260 261 261 262 264 266 268 268 270 272 272 271 270 269 269 268 267 266 265 264 264 264 263 263 263 262 256 261 260 258 260 262 263 261 262 263 265 267 268 270 271 272 275 276 280 281 285 287 289 289 289 287 280 274 269 267 263 258 254 253 252 253 251 252 251 249 247 245 244 240 238 234 234 233 233 232 235 233 234 235 234 232 231 230 227 227 226 225 223 222 222 222 219 216 211 208 205 201 198 194 191 187 183 179 177 173 169 165 163 160 158 155 152 150 148 146 145 143 140 140 138 -2147483647 -2147483647 -2147483647 -2147483647 -2147483647 -2147483647 -2147483647 -2147483647 -2147483647 -2147483647 -2147483647 -2147483647 -2147483647 -2147483647 -2147483647 -2147483647 -2147483647 -2147483647 -2147483647 -2147483647 -2147483647 -2147483647 -2147483647 -2147483647 -2147483647 -2147483647 -2147483647 -2147483647 -2147483647 -2147483647 -2147483647 -2147483647 -2147483647 -2147483647 -2147483647 -2147483647 -2147483647 -2147483647 -2147483647 -2147483647 -2147483647 -2147483647 -2147483647 -2147483647 -2147483647
278 281 284 283 281 282 283 284 284 288 286 287 290 293 296 296 298 297 301 302 303 304 303 301 298 297 295 292 287 287 287 287 288 288 286 286 286 287 287 287 286 287 286 286 284 282 280 280 276 272 271 267 263 260 259 259 257 256 256 256 253 254 253 253 254 254 255 254 255 254 255 255 256 258 257 259 260 259 261 257 261 262 262 271 270 268 268 267 266 265 263 263 263 261 260 258 260 259 259 260 261 260 260 261 259 259 257 259 261 260 259 260 263 263 262 263 265 266 271 272 275 273 279 287 284 280 275 264 263 267 262 255 249 242 243 244 246 247 246 244 245 244 242 239 238 234 231 231 231 231 231 231 231 232 229 229 229 227 224 223 220 218 218 217 215 216 213 208 205 203 200 196 192 188 186 183 179 174 172 167 165 163 160 157 155 152 149 147 146 145 142 140 138 -2147483647 -2147483647 -2147483647 -2147483647 -2147483647 -2147483647 -2147483647 -2147483647 -2147483647 -2147483647 -2147483647 -2147483647 -2147483647 -2147483647 -2147483647 -2147483647 -2147483647 -2147483647 -2147483647 -2147483647 -2147483647 -2147483647 -2147483647 -2147483647 -2147483647 -2147483647 -2147483647 -2147483647 -2147483647 -2147483647 -2147483647 -2147483647 -2147483647 -2147483647 -2147483647 -2147483647 -2147483647 -2147483647 -2147483647 -2147483647 -2147483647 -2147483647 -2147483647 -2147483647 -2147483647 -2147483647 -2147483647
279 283 282 283 285 283 282 284 283 282 278 278 279 279 279 281 282 291 294 296 296 298 299 298 295 293 291 285 283 281 280 282 280 280 279 276 276 280 281 283 283 282 283 279 276 276 272 271 267 266 266 264 261 257 254 255 254 255 253 251 250 250 249 249 248 248 250 250 251 251 252 250 252 253 254 254 256 256 257 260 260 262 267 271 269 267 266 264 264 261 261 260 259 259 258 258 256 257 256 255 256 257 257 258 258 259 259 258 256 254 256 257 259 263 263 263 263 256 256 259 259 262 268 279 271 271 264 257 261 266 252 245 242 243 244 242 237 234 235 237 239 241 239 238 237 234 232 231 230 229 228 228 228 227 226 226 225 223 220 217 214 213 211 210 207 205 205 202 200 197 194 190 187 183 179 176 173 170 167 164 161 159 156 152 151 149 146 145 144 141 140 -2147483647 -2147483647 -2147483647 -2147483647 -2147483647 -2147483647 -2147483647 -2147483647 -2147483647 -2147483647 -2147483647 -2147483647 -2147483647 -2147483647 -2147483647 -2147483647 -2147483647 -2147483647 -2147483647 -2147483647 -2147483647 -2147483647 -2147483647 -2147483647 -2147483647 -2147483647 -2147483647 -2147483647 -2147483647 -2147483647 -2147483647 -2147483647 -2147483647 -2147483647 -2147483647 -2147483647 -2147483647 -2147483647 -2147483647 -2147483647 -2147483647 -2147483647 -2147483647 -2147483647 -2147483647 -2147483647 -2147483647 -2147483647 -2147483647
281 282 282 283 282 280 279 282 281 279 272 278 279 276 276 273 276 277 279 281 284 289 291 293 292 289 285 279 273 269 265 266 266 270 270 275 277 276 278 277 269 268 264 265 258 258 257 254 254 253 249 246 244 244 240 243 244 245 248 252 252 250 247 245 243 242 243 243 244 246 247 248 247 248 250 251 252 253 254 257 257 258 262 263 262 261 259 260 257 257 256 255 256 255 255 254 254 253 254 253 253 254 254 254 255 256 253 256 253 252 250 254 256 258 256 259 263 261 262 266 269 269 267 265 273 275 276 275 270 270 256 258 251 249 247 251 245 242 241 241 238 235 233 234 232 231 229 226 227 224 225 223 223 222 221 221 220 217 215 211 210 207 207 204 202 200 198 194 194 191 187 183 180 176 172 171 167 165 163 159 156 155 152 150 148 146 144 142 140 -2147483647 -2147483647 -2147483647 -2147483647 -2147483647 -2147483647 -2147483647 -2147483647 -2147483647 -2147483647 -2147483647 -2147483647 -2147483647 -2147483647 -2147483647 -2147483647 -2147483647 -2147483647 -2147483647 -2147483647 -2147483647 -2147483647 -2147483647 -2147483647 -2147483647 -2147483647 -2147483647 -2147483647 -2147483647 -2147483647 -2147483647 -2147483647 -2147483647 -2147483647 -2147483647 -2147483647 -2147483647 -2147483647 -2147483647 -2147483647 -2147483647 -2147483647 -2147483647 -2147483647 -2147483647 -2147483647 -2147483647 -2147483647 -2147483647 -2147483647 -2147483647
278 279 278 281 274 273 275 277 276 273 272 277 279 277 280 283 282 289 288 288 291 291 292 292 286 283 280 278 278 275 269 268 269 269 269 265 269 271 272 273 270 268 261 261 257 250 247 245 246 248 247 250 251 247 241 239 239 240 244 246 248 249 245 243 241 241 240 242 241 243 243 243 243 245 246 247 248 247 248 250 252 252 253 253 252 252 252 253 253 254 253 253 252 251 252 251 249 250 250 250 250 251 250 251 252 251 251 252 253 251 253 254 256 258 259 259 259 259 262 263 266 270 272 268 263 267 268 266 272 269 265 267 258 259 259 253 251 242 241 241 240 235 232 231 229 228 226 223 223 220 220 221 218 217 216 214 214 209 206 204 204 202 200 198 196 193 190 187 188 184 180 177 173 170 166 165 162 160 157 153 152 150 149 146 145 142 140 -2147483647 -2147483647 -2147483647 -2147483647 -2147483647 -2147483647 -2147483647 -2147483647 -2147483647 -2147483647 -2147483647 -2147483647 -2147483647 -2147483647 -2147483647 -2147483647 -2147483647 -2147483647 -2147483647 -2147483647 -2147483647 -2147483647 -2147483647 -2147483647 -2147483647 -2147483647 -2147483647 -2147483647 -2147483647 -2147483647 -2147483647 -2147483647 -2147483647 -2147483647 -2147483647 -2147483647 -2147483647 -2147483647 -2147483647 -2147483647 -2147483647 -2147483647 -2147483647 -2147483647 -2147483647 -2147483647 -2147483647 -2147483647 -2147483647 -2147483647 -2147483647 -2147483647 -2147483647
276 279 280 278 273 274 278 277 279 279 281 283 284 282 281 277 277 287 289 288 289 291 290 288 286 284 279 275 269 262 257 251 247 262 250 252 257 260 266 266 260 256 254 252 251 257 256 260 264 263 256 260 259 263 261 254 242 237 236 236 238 240 236 233 232 232 233 234 236 236 237 236 237 237 241 243 241 243 243 243 249 250 248 248 245 247 247 249 249 250 249 249 248 248 247 247 246 245 246 246 247 245 245 246 246 247 247 248 249 249 249 251 252 254 256 255 255 254 259 262 262 266 268 269 268 269 268 268 268 268 266 266 263 261 260 257 253 249 246 242 236 234 230 229 225 223 220 219 218 217 216 213 211 210 207 206 204 202 199 195 196 194 192 191 189 187 185 182 177 176 174 168 166 163 161 158 157 153 152 150 148 147 146 144 142 140 -2147483647 -2147483647 -2147483647 -2147483647 -2147483647 -2147483647 -2147483647 -2147483647 -2147483647 -2147483647 -2147483647 -2147483647 -2147483647 -2147483647 -2147483647 -2147483647 -2147483647 -2147483647 -2147483647 -2147483647 -2147483647 -2147483647 -2147483647 -2147483647 -2147483647 -2147483647 -2147483647 -2147483647 -2147483647 -2147483647 -2147483647 -2147483647 -2147483647 -2147483647 -2147483647 -2147483647 -2147483647 -2147483647 -2147483647 -2147483647 -2147483647 -2147483647 -2147483647 -2147483647 -2147483647 -2147483647 -2147483647 -2147483647 -2147483647 -2147483647 -2147483647 -2147483647 -2147483647 -2147483647
271 274 275 275 278 276 282 277 275 272 275 277 278 283 282 280 281 285 286 285 283 279 278 281 273 269 262 262 260 262 260 259 260 266 263 262 262 264 269 270 267 270 271 269 266 270 267 266 262 252 249 250 250 257 259 251 250 246 245 238 236 238 232 232 230 231 231 230 230 231 232 232 234 234 236 237 238 239 239 243 241 237 236 233 236 241 243 245 246 244 243 243 243 243 243 243 243 242 241 241 241 241 241 242 242 242 243 243 243 243 245 246 247 249 250 252 251 251 254 257 258 261 260 262 264 263 263 262 263 264 263 260 259 257 255 255 251 248 244 240 235 232 229 225 221 218 217 215 213 212 208 207 205 202 200 199 198 195 192 189 186 187 185 182 180 179 178 174 170 166 165 162 160 157 155 154 151 149 147 145 144 144 142 139 138 -2147483647 -2147483647 -2147483647 -2147483647 -2147483647 -2147483647 -2147483647 -2147483647 -2147483647 -2147483647 -2147483647 -2147483647 -2147483647 -2147483647 -2147483647 -2147483647 -2147483647 -2147483647 -2147483647 -2147483647 -2147483647 -2147483647 -2147483647 -2147483647 -2147483647 -2147483647 -2147483647 -2147483647 -2147483647 -2147483647 -2147483647 -2147483647 -2147483647 -2147483647 -2147483647 -2147483647 -2147483647 -2147483647 -2147483647 -2147483647 -2147483647 -2147483647 -2147483647 -2147483647 -2147483647 -2147483647 -2147483647 -2147483647 -2147483647 -2147483647 -2147483647 -2147483647 -2147483647 -2147483647 -2147483647
266 270 270 271 274 274 274 281 280 280 281 281 279 279 278 281 280 282 277 281 282 284 284 284 282 281 278 273 273 270 268 268 266 265 267 266 264 263 268 268 267 269 267 266 262 269 263 270 270 264 260 265 259 269 267 254 255 249 250 250 246 245 239 238 236 235 232 232 231 230 229 230 230 230 230 230 232 235 235 236 238 239 240 239 239 238 236 238 237 235 234 234 233 235 235 237 237 237 236 237 237 237 237 237 238 238 238 239 239 240 241 243 244 245 245 246 247 248 248 249 251 254 255 255 257 258 258 258 259 259 259 256 254 253 251 249 247 245 239 234 230 226 224 221 216 213 210 207 206 204 203 201 198 196 194 190 189 188 184 182 181 177 175 175 173 169 168 167 163 158 156 155 153 151 151 148 146 145 143 142 140 139 139 -2147483647 -2147483647 -2147483647 -2147483647 -2147483647 -2147483647 -2147483647 -2147483647 -2147483647 -2147483647 -2147483647 -2147483647 -2147483647 -2147483647 -2147483647 -2147483647 -2147483647 -2147483647 -2147483647 -2147483647 -2147483647 -2147483647 -2147483647 -2147483647 -2147483647 -2147483647 -2147483647 -2147483647 -2147483647 -2147483647 -2147483647 -2147483647 -2147483647 -2147483647 -2147483647 -2147483647 -2147483647 -2147483647 -2147483647 -2147483647 -2147483647 -2147483647 -2147483647 -2147483647 -2147483647 -2147483647 -2147483647 -2147483647 -2147483647 -2147483647 -2147483647 -2147483647 -2147483647 -2147483647 -2147483647 -2147483647 -2147483647
262 263 262 264 269 266 272 279 280 282 283 281 270 263 259 266 272 280 283 282 284 283 279 279 278 277 276 273 270 267 265 264 263 263 261 257 260 258 261 265 264 266 266 268 272 272 271 272 278 276 276 275 274 281 273 264 260 259 251 253 247 243 239 236 234 230 228 227 226 225 224 224 224 224 225 226 227 228 229 231 232 233 235 233 234 233 233 234 233 235 235 235 234 234 234 231 229 229 231 232 231 232 232 233 233 235 234 235 236 234 234 235 238 239 239 241 241 243 242 244 246 248 247 249 250 249 250 251 251 252 252 251 250 249 248 244 242 240 235 229 226 221 218 215 211 206 204 200 198 195 193 190 189 186 186 185 181 178 173 175 174 168 164 166 165 162 157 156 154 152 150 149 148 148 144 143 143 141 139 138 137 136 135 -2147483647 -2147483647 -2147483647 -2147483647 -2147483647 -2147483647 -2147483647 -2147483647 -2147483647 -2147483647 -2147483647 -2147483647 -2147483647 -2147483647 -2147483647 -2147483647 -2147483647 -2147483647 -2147483647 -2147483647 -2147483647 -2147483647 -2147483647 -2147483647 -2147483647 -2147483647 -2147483647 -2147483647 -2147483647 -2147483647 -2147483647 -2147483647 -2147483647 -2147483647 -2147483647 -2147483647 -2147483647 -2147483647 -2147483647 -2147483647 -2147483647 -2147483647 -2147483647 -2147483647 -2147483647 -2147483647 -2147483647 -2147483647 -2147483647 -2147483647 -2147483647 -2147483647 -2147483647 -2147483647 -2147483647 -2147483647 -2147483647
254 258 261 264 262 268 272 276 277 279 279 281 283 281 282 282 282 282 281 282 281 276 268 265 271 273 274 271 269 267 265 263 261 260 258 258 257 257 258 262 261 263 265 267 269 271 273 276 276 281 282 283 283 283 280 276 269 263 255 242 236 234 230 228 227 224 223 221 219 219 219 219 219 220 219 220 221 222 222 223 225 226 224 224 223 224 225 227 227 228 228 228 229 229 229 229 228 229 229 228 227 224 223 227 229 229 229 229 229 230 232 232 232 224 221 225 228 230 231 231 234 238 238 240 241 243 245 244 244 245 245 245 245 244 242 241 236 234 231 224 221 218 212 210 206 203 200 197 196 190 186 186 182 180 177 174 170 174 169 168 167 165 160 157 154 153 151 149 148 146 146 143 142 141 140 140 138 137 136 134 133 133 -2147483647 -2147483647 -2147483647 -2147483647 -2147483647 -2147483647 -2147483647 -2147483647 -2147483647 -2147483647 -2147483647 -2147483647 -2147483647 -2147483647 -2147483647 -2147483647 -2147483647 -2147483647 -2147483647 -2147483647 -2147483647 -2147483647 -2147483647 -2147483647 -2147483647 -2147483647 -2147483647 -2147483647 -2147483647 -2147483647 -2147483647 -2147483647 -2147483647 -2147483647 -2147483647 -2147483647 -2147483647 -2147483647 -2147483647 -2147483647 -2147483647 -2147483647 -2147483647 -2147483647 -2147483647 -2147483647 -2147483647 -2147483647 -2147483647 -2147483647 -2147483647 -2147483647 -2147483647 -2147483647 -2147483647 -2147483647 -2147483647 -2147483647
244 250 255 250 252 258 261 270 271 275 276 277 278 278 278 278 279 279 278 279 279 279 276 275 273 272 271 272 269 264 260 258 257 256 253 252 253 255 257 259 259 259 262 263 265 267 268 272 275 278 281 284 286 286 282 275 265 258 247 238 228 223 222 219 219 218 215 216 213 214 214 215 215 214 214 214 216 216 218 217 218 217 217 216 215 219 220 216 219 222 219 221 221 221 223 224 224 223 224 224 224 224 223 223 223 223 223 223 218 222 223 228 229 226 226 226 225 225 224 226 224 223 226 223 223 226 229 232 237 240 240 240 238 238 235 233 229 228 224 221 215 211 206 203 199 197 193 192 188 186 183 181 176 173 169 167 161 164 161 159 157 154 155 153 149 146 145 144 143 142 141 139 138 137 137 135 135 133 132 131 131 -2147483647 -2147483647 -2147483647 -2147483647 -2147483647 -2147483647 -2147483647 -2147483647 -2147483647 -2147483647 -2147483647 -2147483647 -2147483647 -2147483647 -2147483647 -2147483647 -2147483647 -2147483647 -2147483647 -2147483647 -2147483647 -2147483647 -2147483647 -2147483647 -2147483647 -2147483647 -2147483647 -2147483647 -2147483647 -2147483647 -2147483647 -2147483647 -2147483647 -2147483647 -2147483647 -2147483647 -2147483647 -2147483647 -2147483647 -2147483647 -2147483647 -2147483647 -2147483647 -2147483647 -2147483647 -2147483647 -2147483647 -2147483647 -2147483647 -2147483647 -2147483647 -2147483647 -2147483647 -2147483647 -2147483647 -2147483647 -2147483647 -2147483647 -2147483647
263 260 251 245 247 251 256 265 267 269 272 273 274 274 277 276 278 277 277 276 276 275 275 274 274 271 268 268 267 264 260 256 252 249 247 245 244 249 253 257 256 256 259 260 261 263 265 267 267 272 275 278 278 278 269 267 257 251 240 232 226 220 218 213 213 212 211 211 211 211 211 210 208 207 208 208 210 212 211 212 213 214 215 216 215 215 219 217 215 216 216 216 216 218 215 216 217 220 219 218 220 220 220 219 219 218 218 221 220 221 222 222 222 223 223 223 223 225 226 226 225 227 229 229 224 226 224 224 227 232 234 233 233 230 230 228 224 218 217 213 210 203 200 196 193 190 184 184 179 179 175 172 169 167 164 161 156 154 152 151 150 149 147 145 143 140 140 140 139 137 135 135 135 134 133 132 132 131 -2147483647 -2147483647 -2147483647 -2147483647 -2147483647 -2147483647 -2147483647 -2147483647 -2147483647 -2147483647 -2147483647 -2147483647 -2147483647 -2147483647 -2147483647 -2147483647 -2147483647 -2147483647 -2147483647 -2147483647 -2147483647 -2147483647 -2147483647 -2147483647 -2147483647 -2147483647 -2147483647 -2147483647 -2147483647 -2147483647 -2147483647 -2147483647 -2147483647 -2147483647 -2147483647 -2147483647 -2147483647 -2147483647 -2147483647 -2147483647 -2147483647 -2147483647 -2147483647 -2147483647 -2147483647 -2147483647 -2147483647 -2147483647 -2147483647 -2147483647 -2147483647 -2147483647 -2147483647 -2147483647 -2147483647 -2147483647 -2147483647 -2147483647 -2147483647 -2147483647 -2147483647 -2147483647
267 272 274 257 251 254 257 255 259 262 266 267 270 273 275 275 274 274 273 272 272 270 271 268 269 268 267 266 265 262 261 260 257 252 247 247 246 245 247 247 250 250 252 254 252 251 249 253 257 266 267 269 268 264 256 257 246 239 235 229 225 220 215 212 210 209 207 207 204 203 203 202 201 201 203 204 206 206 208 207 209 208 209 209 211 211 213 213 214 214 215 216 214 215 215 212 212 212 214 215 215 215 216 217 216 212 214 214 216 215 213 217 216 217 218 219 221 219 217 219 222 222 221 223 226 225 227 225 224 226 226 226 226 225 223 219 217 212 208 205 200 196 193 189 185 179 175 174 171 170 170 163 162 160 156 154 152 150 148 146 144 143 142 140 139 137 136 135 134 133 132 131 131 130 130 128 -2147483647 -2147483647 -2147483647 -2147483647 -2147483647 -2147483647 -2147483647 -2147483647 -2147483647 -2147483647 -2147483647 -2147483647 -2147483647 -2147483647 -2147483647 -2147483647 -2147483647 -2147483647 -2147483647 -2147483647 -2147483647 -2147483647 -2147483647 -2147483647 -2147483647 -2147483647 -2147483647 -2147483647 -2147483647 -2147483647 -2147483647 -2147483647 -2147483647 -2147483647 -2147483647 -2147483647 -2147483647 -2147483647 -2147483647 -2147483647 -2147483647 -2147483647 -2147483647 -2147483647 -2147483647 -2147483647 -2147483647 -2147483647 -2147483647 -2147483647 -2147483647 -2147483647 -2147483647 -2147483647 -2147483647 -2147483647 -2147483647 -2147483647 -2147483647 -2147483647 -2147483647 -2147483647 -2147483647 -2147483647
249 268 277 264 257 264 269 259 260 263 265 266 271 267 269 269 268 268 268 268 266 268 269 267 268 264 265 266 263 262 262 259 257 257 255 252 252 251 250 251 250 249 243 240 241 237 233 241 253 255 256 258 255 246 248 238 237 230 228 222 217 213 211 208 206 205 203 201 199 198 198 197 197 198 199 200 199 200 200 201 200 202 203 204 205 207 206 208 208 209 209 211 211 212 211 211 211 211 211 211 211 211 211 210 210 210 210 211 210 209 209 207 206 206 207 209 212 213 216 216 215 217 219 218 218 218 220 221 219 220 220 220 219 216 214 211 209 204 200 197 194 188 184 180 176 170 168 163 160 156 156 155 157 157 151 149 147 142 142 140 139 138 137 134 133 133 131 131 130 130 128 128 127 127 126 -2147483647 -2147483647 -2147483647 -2147483647 -2147483647 -2147483647 -2147483647 -2147483647 -2147483647 -2147483647 -2147483647 -2147483647 -2147483647 -2147483647 -2147483647 -2147483647 -2147483647 -2147483647 -2147483647 -2147483647 -2147483647 -2147483647 -2147483647 -2147483647 -2147483647 -2147483647 -2147483647 -2147483647 -2147483647 -2147483647 -2147483647 -2147483647 -2147483647 -2147483647 -2147483647 -2147483647 -2147483647 -2147483647 -2147483647 -2147483647 -2147483647 -2147483647 -2147483647 -2147483647 -2147483647 -2147483647 -2147483647 -2147483647 -2147483647 -2147483647 -2147483647 -2147483647 -2147483647 -2147483647 -2147483647 -2147483647 -2147483647 -2147483647 -2147483647 -2147483647 -2147483647 -2147483647 -2147483647 -2147483647 -2147483647
258 250 268 277 275 272 268 266 258 255 257 258 264 260 259 258 255 253 254 254 257 263 265 264 263 263 263 260 260 259 256 257 257 255 254 253 251 250 249 247 247 247 247 247 248 247 247 244 245 244 244 247 245 244 236 232 228 223 219 214 212 208 205 203 200 200 197 195 194 192 191 192 191 190 190 190 192 192 194 196 199 199 200 200 200 201 202 203 204 205 206 207 206 206 207 206 206 207 207 206 206 205 207 206 205 207 206 206 207 204 202 201 200 201 201 200 204 205 206 209 210 210 212 213 213 214 214 213 214 214 215 214 212 209 206 204 200 198 193 190 185 182 177 173 169 166 162 156 152 149 145 143 141 140 142 139 137 136 136 136 135 134 133 132 132 129 128 127 127 125 126 125 126 124 122 -2147483647 -2147483647 -2147483647 -2147483647 -2147483647 -2147483647 -2147483647 -2147483647 -2147483647 -2147483647 -2147483647 -2147483647 -2147483647 -2147483647 -2147483647 -2147483647 -2147483647 -2147483647 -2147483647 -2147483647 -2147483647 -2147483647 -2147483647 -2147483647 -2147483647 -2147483647 -2147483647 -2147483647 -2147483647 -2147483647 -2147483647 -2147483647 -2147483647 -2147483647 -2147483647 -2147483647 -2147483647 -2147483647 -2147483647 -2147483647 -2147483647 -2147483647 -2147483647 -2147483647 -2147483647 -2147483647 -2147483647 -2147483647 -2147483647 -2147483647 -2147483647 -2147483647 -2147483647 -2147483647 -2147483647 -2147483647 -2147483647 -2147483647 -2147483647 -2147483647 -2147483647 -2147483647 -2147483647 -2147483647 -2147483647
269 269 267 264 274 270 269 266 262 252 248 254 258 255 253 252 252 255 253 254 259 262 261 259 257 257 258 259 257 255 255 252 253 252 251 249 247 246 245 245 243 243 243 242 242 241 236 233 236 233 230 234 233 230 227 221 217 211 210 207 205 203 200 198 195 195 193 191 192 190 187 189 186 183 184 184 187 184 185 189 188 191 193 194 195 196 198 198 199 201 201 200 201 203 201 202 202 203 203 201 202 201 199 198 199 200 200 202 200 200 199 199 198 196 198 195 194 195 198 200 202 205 205 207 206 207 207 207 208 206 207 205 202 200 199 197 193 189 186 183 180 177 172 168 163 159 156 152 148 142 139 135 134 134 133 134 132 133 131 131 130 130 128 127 126 125 124 123 124 123 122 122 121 121 120 -2147483647 -2147483647 -2147483647 -2147483647 -2147483647 -2147483647 -2147483647 -2147483647 -2147483647 -2147483647 -2147483647 -2147483647 -2147483647 -2147483647 -2147483647 -2147483647 -2147483647 -2147483647 -2147483647 -2147483647 -2147483647 -2147483647 -2147483647 -2147483647 -2147483647 -2147483647 -2147483647 -2147483647 -2147483647 -2147483647 -2147483647 -2147483647 -2147483647 -2147483647 -2147483647 -2147483647 -2147483647 -2147483647 -2147483647 -2147483647 -2147483647 -2147483647 -2147483647 -2147483647 -2147483647 -2147483647 -2147483647 -2147483647 -2147483647 -2147483647 -2147483647 -2147483647 -2147483647 -2147483647 -2147483647 -2147483647 -2147483647 -2147483647 -2147483647 -2147483647 -2147483647 -2147483647 -2147483647 -2147483647 -2147483647
266 268 270 256 250 268 269 265 265 261 252 251 254 253 251 253 255 256 257 259 259 258 258 255 254 255 256 254 253 252 251 250 250 248 247 246 245 243 242 241 239 237 237 235 234 231 226 224 224 223 221 219 221 217 216 211 211 206 204 201 198 196 194 192 188 189 186 185 185 182 183 181 179 180 177 179 181 185 186 185 187 188 188 188 190 190 192 194 195 197 196 196 197 197 197 198 198 197 197 196 197 197 195 195 196 196 195 197 196 195 193 194 195 195 192 191 188 189 191 193 192 194 198 200 201 201 201 200 200 200 199 199 197 193 190 188 184 183 181 178 174 171 167 164 159 155 152 148 142 139 134 132 130 131 130 129 128 128 128 128 126 125 123 123 122 122 122 121 121 120 119 120 118 117 -2147483647 -2147483647 -2147483647 -2147483647 -2147483647 -2147483647 -2147483647 -2147483647 -2147483647 -2147483647 -2147483647 -2147483647 -2147483647 -2147483647 -2147483647 -2147483647 -2147483647 -2147483647 -2147483647 -2147483647 -2147483647 -2147483647 -2147483647 -2147483647 -2147483647 -2147483647 -2147483647 -2147483647 -2147483647 -2147483647 -2147483647 -2147483647 -2147483647 -2147483647 -2147483647 -2147483647 -2147483647 -2147483647 -2147483647 -2147483647 -2147483647 -2147483647 -2147483647 -2147483647 -2147483647 -2147483647 -2147483647 -2147483647 -2147483647 -2147483647 -2147483647 -2147483647 -2147483647 -2147483647 -2147483647 -2147483647 -2147483647 -2147483647 -2147483647 -2147483647 -2147483647 -2147483647 -2147483647 -2147483647 -2147483647 -2147483647
262 261 264 263 261 249 255 261 261 260 254 250 251 250 256 257 258 257 253 246 241 242 248 251 254 253 252 251 251 251 248 248 248 245 244 244 241 241 239 238 236 234 231 231 227 227 227 226 223 221 222 217 217 207 211 205 203 202 199 196 193 191 186 185 181 181 180 179 180 181 181 178 180 178 174 173 177 182 183 183 184 186 183 183 184 186 188 190 189 191 191 192 193 193 194 193 193 194 193 191 193 192 191 190 188 188 189 188 189 190 188 189 189 187 187 184 183 182 182 183 186 189 190 192 193 194 194 193 193 193 193 193 190 186 183 182 178 176 174 171 168 166 162 159 154 150 146 144 140 135 132 129 128 127 126 126 124 125 124 124 121 121 121 120 119 119 117 118 118 117 116 115 116 -2147483647 -2147483647 -2147483647 -2147483647 -2147483647 -2147483647 -2147483647 -2147483647 -2147483647 -2147483647 -2147483647 -2147483647 -2147483647 -2147483647 -2147483647 -2147483647 -2147483647 -2147483647 -2147483647 -2147483647 -2147483647 -2147483647 -2147483647 -2147483647 -2147483647 -2147483647 -2147483647 -2147483647 -2147483647 -2147483647 -2147483647 -2147483647 -2147483647 -2147483647 -2147483647 -2147483647 -2147483647 -2147483647 -2147483647 -2147483647 -2147483647 -2147483647 -2147483647 -2147483647 -2147483647 -2147483647 -2147483647 -2147483647 -2147483647 -2147483647 -2147483647 -2147483647 -2147483647 -2147483647 -2147483647 -2147483647 -2147483647 -2147483647 -2147483647 -2147483647 -2147483647 -2147483647 -2147483647 -2147483647 -2147483647 -2147483647 -2147483647
257 258 261 262 260 262 253 239 238 247 244 243 246 253 253 249 255 250 241 241 234 235 240 240 244 243 238 240 238 242 242 240 236 234 233 234 234 234 233 233 232 229 226 227 225 224 223 222 221 219 217 215 211 208 203 197 191 187 183 183 175 176 175 172 172 174 174 177 179 180 179 178 179 174 169 171 174 178 176 180 183 183 182 182 184 184 185 186 185 187 188 189 189 189 189 189 190 189 189 189 187 185 183 182 184 182 180 182 180 179 185 185 184 181 179 177 175 177 176 177 177 180 182 184 185 185 186 187 186 187 186 186 184 181 176 174 173 170 169 166 164 160 156 154 150 146 143 139 135 131 129 126 126 125 124 123 121 122 120 119 119 118 118 116 115 116 115 115 114 114 114 -2147483647 -2147483647 -2147483647 -2147483647 -2147483647 -2147483647 -2147483647 -2147483647 -2147483647 -2147483647 -2147483647 -2147483647 -2147483647 -2147483647 -2147483647 -2147483647 -2147483647 -2147483647 -2147483647 -2147483647 -2147483647 -2147483647 -2147483647 -2147483647 -2147483647 -2147483647 -2147483647 -2147483647 -2147483647 -2147483647 -2147483647 -2147483647 -2147483647 -2147483647 -2147483647 -2147483647 -2147483647 -2147483647 -2147483647 -2147483647 -2147483647 -2147483647 -2147483647 -2147483647 -2147483647 -2147483647 -2147483647 -2147483647 -2147483647 -2147483647 -2147483647 -2147483647 -2147483647 -2147483647 -2147483647 -2147483647 -2147483647 -2147483647 -2147483647 -2147483647 -2147483647 -2147483647 -2147483647 -2147483647 -2147483647 -2147483647 -2147483647 -2147483647 -2147483647
253 255 255 256 257 256 258 254 250 246 238 235 242 241 241 240 249 250 245 248 251 250 251 250 250 249 245 244 240 237 232 233 231 229 229 234 233 233 231 229 226 224 223 222 220 219 215 215 212 210 206 203 200 195 191 187 180 175 170 166 162 166 169 169 171 173 174 177 175 175 177 178 179 175 172 171 174 176 179 179 178 179 180 179 179 179 180 179 181 182 183 183 183 184 183 185 183 182 182 182 184 182 181 180 179 176 174 174 174 173 173 175 176 174 172 171 171 170 169 171 171 173 174 174 176 178 180 181 181 181 180 180 179 174 173 169 167 165 163 162 158 155 153 149 145 142 139 136 133 130 127 126 124 121 121 120 119 118 116 117 116 114 114 114 113 113 111 113 112 -2147483647 -2147483647 -2147483647 -2147483647 -2147483647 -2147483647 -2147483647 -2147483647 -2147483647 -2147483647 -2147483647 -2147483647 -2147483647 -2147483647 -2147483647 -2147483647 -2147483647 -2147483647 -2147483647 -2147483647 -2147483647 -2147483647 -2147483647 -2147483647 -2147483647 -2147483647 -2147483647 -2147483647 -2147483647 -2147483647 -2147483647 -2147483647 -2147483647 -2147483647 -2147483647 -2147483647 -2147483647 -2147483647 -2147483647 -2147483647 -2147483647 -2147483647 -2147483647 -2147483647 -2147483647 -2147483647 -2147483647 -2147483647 -2147483647 -2147483647 -2147483647 -2147483647 -2147483647 -2147483647 -2147483647 -2147483647 -2147483647 -2147483647 -2147483647 -2147483647 -2147483647 -2147483647 -2147483647 -2147483647 -2147483647 -2147483647 -2147483647 -2147483647 -2147483647 -2147483647 -2147483647
249 250 250 251 252 252 253 253 253 253 253 252 252 251 251 250 251 250 249 248 249 250 249 249 245 243 243 244 245 245 242 243 240 239 235 233 231 228 226 224 222 220 217 216 215 214 210 207 203 201 197 193 191 186 184 178 174 169 165 162 163 168 170 170 167 167 172 175 174 172 176 175 180 175 172 171 169 173 175 177 177 176 176 176 176 174 174 172 171 171 174 178 178 176 178 175 174 174 173 174 172 172 172 170 171 172 171 168 166 165 164 162 162 161 161 162 162 163 162 164 165 165 166 -2147483647 -2147483647 167 170 172 173 173 172 172 172 171 168 164 163 160 158 156 154 151 147 145 142 138 136 133 129 127 125 123 121 119 118 117 116 115 114 113 112 112 112 111 111 110 108 111 -2147483647 -2147483647 -2147483647 -2147483647 -2147483647 -2147483647 -2147483647 -2147483647 -2147483647 -2147483647 -2147483647 -2147483647 -2147483647 -2147483647 -2147483647 -2147483647 -2147483647 -2147483647 -2147483647 -2147483647 -2147483647 -2147483647 -2147483647 -2147483647 -2147483647 -2147483647 -2147483647 -2147483647 -2147483647 -2147483647 -2147483647 -2147483647 -2147483647 -2147483647 -2147483647 -2147483647 -2147483647 -2147483647 -2147483647 -2147483647 -2147483647 -2147483647 -2147483647 -2147483647 -2147483647 -2147483647 -2147483647 -2147483647 -2147483647 -2147483647 -2147483647 -2147483647 -2147483647 -2147483647 -2147483647 -2147483647 -2147483647 -2147483647 -2147483647 -2147483647 -2147483647 -2147483647 -2147483647 -2147483647 -2147483647 -2147483647 -2147483647 -2147483647 -2147483647 -2147483647 -2147483647 -2147483647
236 244 246 247 247 247 247 247 248 248 247 247 247 246 247 247 247 245 245 245 245 246 247 246 246 246 243 244 246 246 245 241 240 234 232 229 227 224 222 220 217 215 212 210 209 207 203 199 196 192 189 186 183 180 175 172 169 167 164 163 167 169 168 171 173 173 171 172 169 170 173 172 175 179 173 172 169 169 170 172 172 174 172 172 172 170 169 168 167 166 166 166 165 164 164 163 163 165 165 165 166 165 165 164 163 163 161 161 162 161 158 156 155 154 154 152 154 155 157 156 158 159 160 161 162 163 164 164 165 165 165 163 163 162 162 160 157 155 153 151 150 146 143 139 138 135 132 130 127 125 122 120 119 116 116 115 113 113 111 111 110 110 109 110 107 108 -2147483647 -2147483647 -2147483647 -2147483647 -2147483647 -2147483647 -2147483647 -2147483647 -2147483647 -2147483647 -2147483647 -2147483647 -2147483647 -2147483647 -2147483647 -2147483647 -2147483647 -2147483647 -2147483647 -2147483647 -2147483647 -2147483647 -2147483647 -2147483647 -2147483647 -2147483647 -2147483647 -2147483647 -2147483647 -2147483647 -2147483647 -2147483647 -2147483647 -2147483647 -2147483647 -2147483647 -2147483647 -2147483647 -2147483647 -2147483647 -2147483647 -2147483647 -2147483647 -2147483647 -2147483647 -2147483647 -2147483647 -2147483647 -2147483647 -2147483647 -2147483647 -2147483647 -2147483647 -2147483647 -2147483647 -2147483647 -2147483647 -2147483647 -2147483647 -2147483647 -2147483647 -2147483647 -2147483647 -2147483647 -2147483647 -2147483647 -2147483647 -2147483647 -2147483647 -2147483647 -2147483647 -2147483647 -2147483647 -2147483647
240 241 242 243 241 243 242 243 243 244 242 243 242 243 242 242 241 241 242 243 241 243 243 242 244 243 241 241 241 242 241 238 235 231 228 226 224 222 219 216 214 210 209 205 204 202 197 193 189 186 182 179 179 177 179 177 173 168 164 166 164 164 165 166 168 167 169 170 171 171 172 173 173 173 174 174 173 169 167 168 169 169 170 168 169 167 166 166 164 162 162 161 161 159 160 159 159 159 159 157 159 156 157 159 157 156 157 155 154 154 154 151 150 148 147 147 148 149 149 151 152 153 154 157 157 158 158 158 160 159 158 158 157 156 155 153 151 149 148 146 144 141 139 136 134 131 129 126 125 121 121 117 117 116 112 112 111 110 110 109 108 108 106 107 106 -2147483647 -2147483647 -2147483647 -2147483647 -2147483647 -2147483647 -2147483647 -2147483647 -2147483647 -2147483647 -2147483647 -2147483647 -2147483647 -2147483647 -2147483647 -2147483647 -2147483647 -2147483647 -2147483647 -2147483647 -2147483647 -2147483647 -2147483647 -2147483647 -2147483647 -2147483647 -2147483647 -2147483647 -2147483647 -2147483647 -2147483647 -2147483647 -2147483647 -2147483647 -2147483647 -2147483647 -2147483647 -2147483647 -2147483647 -2147483647 -2147483647 -2147483647 -2147483647 -2147483647 -2147483647 -2147483647 -2147483647 -2147483647 -2147483647 -2147483647 -2147483647 -2147483647 -2147483647 -2147483647 -2147483647 -2147483647 -2147483647 -2147483647 -2147483647 -2147483647 -2147483647 -2147483647 -2147483647 -2147483647 -2147483647 -2147483647 -2147483647 -2147483647 -2147483647 -2147483647 -2147483647 -2147483647 -2147483647 -2147483647 -2147483647
235 237 236 237 237 237 238 238 238 238 238 238 239 238 238 237 238 238 238 238 239 239 238 239 240 238 239 238 237 238 235 233 231 227 225 222 220 218 216 212 209 206 204 200 198 196 192 190 185 182 177 174 176 173 174 171 168 166 162 161 160 161 161 162 163 165 164 165 166 167 167 168 169 170 169 169 169 169 168 167 166 165 164 164 163 163 162 162 159 159 158 158 158 156 155 156 155 155 154 153 153 153 152 150 150 150 149 149 150 148 146 145 146 143 144 141 141 142 144 146 148 148 150 151 151 152 153 154 153 154 153 153 153 152 149 149 147 146 143 141 139 138 134 133 130 129 127 123 122 120 117 116 113 112 111 109 109 107 108 106 106 105 -2147483647 -2147483647 -2147483647 -2147483647 -2147483647 -2147483647 -2147483647 -2147483647 -2147483647 -2147483647 -2147483647 -2147483647 -2147483647 -2147483647 -2147483647 -2147483647 -2147483647 -2147483647 -2147483647 -2147483647 -2147483647 -2147483647 -2147483647 -2147483647 -2147483647 -2147483647 -2147483647 -2147483647 -2147483647 -2147483647 -2147483647 -2147483647 -2147483647 -2147483647 -2147483647 -2147483647 -2147483647 -2147483647 -2147483647 -2147483647 -2147483647 -2147483647 -2147483647 -2147483647 -2147483647 -2147483647 -2147483647 -2147483647 -2147483647 -2147483647 -2147483647 -2147483647 -2147483647 -2147483647 -2147483647 -2147483647 -2147483647 -2147483647 -2147483647 -2147483647 -2147483647 -2147483647 -2147483647 -2147483647 -2147483647 -2147483647 -2147483647 -2147483647 -2147483647 -2147483647 -2147483647 -2147483647 -2147483647 -2147483647 -2147483647 -2147483647 -2147483647 -2147483647
229 229 231 231 232 233 232 233 232 233 233 233 234 234 233 234 233 234 233 234 234 235 236 235 234 235 234 233 232 232 230 228 226 224 220 218 215 213 209 207 205 202 199 196 193 190 187 183 178 176 172 166 167 165 165 165 162 161 159 157 158 158 158 158 160 159 161 161 162 163 163 164 165 164 166 165 165 165 165 164 162 161 161 160 160 159 159 157 157 155 155 154 154 153 152 151 151 151 151 150 149 149 148 147 146 146 144 145 143 143 141 140 140 138 138 135 134 136 138 140 141 144 145 145 147 146 148 148 147 148 149 148 148 145 145 143 142 140 139 138 136 134 132 129 126 125 123 122 119 117 116 112 112 109 108 107 107 105 105 104 103 103 -2147483647 -2147483647 -2147483647 -2147483647 -2147483647 -2147483647 -2147483647 -2147483647 -2147483647 -2147483647 -2147483647 -2147483647 -2147483647 -2147483647 -2147483647 -2147483647 -2147483647 -2147483647 -2147483647 -2147483647 -2147483647 -2147483647 -2147483647 -2147483647 -2147483647 -2147483647 -2147483647 -2147483647 -2147483647 -2147483647 -2147483647 -2147483647 -2147483647 -2147483647 -2147483647 -2147483647 -2147483647 -2147483647 -2147483647 -2147483647 -2147483647 -2147483647 -2147483647 -2147483647 -2147483647 -2147483647 -2147483647 -2147483647 -2147483647 -2147483647 -2147483647 -2147483647 -2147483647 -2147483647 -2147483647 -2147483647 -2147483647 -2147483647 -2147483647 -2147483647 -2147483647 -2147483647 -2147483647 -2147483647 -2147483647 -2147483647 -2147483647 -2147483647 -2147483647 -2147483647 -2147483647 -2147483647 -2147483647 -2147483647 -2147483647 -2147483647 -2147483647 -2147483647
224 225 226 226 226 226 227 228 228 228 229 228 229 230 228 229 229 230 229 230 231 230 229 230 229 229 229 228 228 226 225 223 221 219 216 214 212 208 206 203 201 198 195 191 188 186 181 178 175 173 170 169 166 161 161 160 158 157 155 155 155 155 155 155 154 155 156 157 158 159 159 161 160 162 162 161 161 161 160 159 158 158 158 156 156 156 155 155 153 152 152 151 150 149 148 148 147 147 146 146 146 145 145 143 143 142 141 141 138 138 137 136 136 136 134 132 131 133 135 136 138 138 140 142 142 143 143 143 143 144 143 143 142 141 141 140 138 136 135 134 131 130 127 125 125 122 120 118 116 115 113 111 109 108 107 105 105 104 104 102 -2147483647 -2147483647 -2147483647 -2147483647 -2147483647 -2147483647 -2147483647 -2147483647 -2147483647 -2147483647 -2147483647 -2147483647 -2147483647 -2147483647 -2147483647 -2147483647 -2147483647 -2147483647 -2147483647 -2147483647 -2147483647 -2147483647 -2147483647 -2147483647 -2147483647 -2147483647 -2147483647 -2147483647 -2147483647 -2147483647 -2147483647 -2147483647 -2147483647 -2147483647 -2147483647 -2147483647 -2147483647 -2147483647 -2147483647 -2147483647 -2147483647 -2147483647 -2147483647 -2147483647 -2147483647 -2147483647 -2147483647 -2147483647 -2147483647 -2147483647 -2147483647 -2147483647 -2147483647 -2147483647 -2147483647 -2147483647 -2147483647 -2147483647 -2147483647 -2147483647 -2147483647 -2147483647 -2147483647 -2147483647 -2147483647 -2147483647 -2147483647 -2147483647 -2147483647 -2147483647 -2147483647 -2147483647 -2147483647 -2147483647 -2147483647 -2147483647 -2147483647 -2147483647 -2147483647 -2147483647
217 219 220 220 222 221 221 222 222 223 223 224 224 224 224 225 224 225 224 224 225 226 225 225 225 225 225 223 222 221 220 218 216 214 213 209 207 204 201 199 197 193 190 187 183 181 177 174 172 169 168 164 159 158 157 155 154 152 152 152 152 150 151 152 152 151 153 154 155 156 155 156 157 157 156 157 157 157 157 156 156 155 154 155 154 151 152 152 149 149 148 147 147 146 146 145 143 143 143 143 141 141 141 139 138 138 137 135 135 135 134 134 132 131 130 129 130 129 131 132 135 134 135 136 137 138 139 139 139 137 138 138 138 137 136 135 133 133 132 129 128 125 124 122 121 118 118 115 115 113 110 109 107 106 104 104 102 -2147483647 -2147483647 -2147483647 -2147483647 -2147483647 -2147483647 -2147483647 -2147483647 -2147483647 -2147483647 -2147483647 -2147483647 -2147483647 -2147483647 -2147483647 -2147483647 -2147483647 -2147483647 -2147483647 -2147483647 -2147483647 -2147483647 -2147483647 -2147483647 -2147483647 -2147483647 -2147483647 -2147483647 -2147483647 -2147483647 -2147483647 -2147483647 -2147483647 -2147483647 -2147483647 -2147483647 -2147483647 -2147483647 -2147483647 -2147483647 -2147483647 -2147483647 -2147483647 -2147483647 -2147483647 -2147483647 -2147483647 -2147483647 -2147483647 -2147483647 -2147483647 -2147483647 -2147483647 -2147483647 -2147483647 -2147483647 -2147483647 -2147483647 -2147483647 -2147483647 -2147483647 -2147483647 -2147483647 -2147483647 -2147483647 -2147483647 -2147483647 -2147483647 -2147483647 -2147483647 -2147483647 -2147483647 -2147483647 -2147483647 -2147483647 -2147483647 -2147483647 -2147483647 -2147483647 -2147483647 -2147483647 -2147483647 -2147483647
212 212 214 214 215 216 216 217 218 218 218 219 220 219 218 220 219 219 219 220 220 220 219 219 220 220 219 218 217 216 215 214 212 209 208 205 204 200 198 195 192 190 186 183 179 178 173 172 167 164 162 160 157 156 154 153 151 150 150 148 147 147 150 148 149 150 150 151 152 153 153 153 154 153 152 153 153 153 153 152 152 150 151 151 149 149 147 147 146 146 145 145 143 143 142 142 141 141 140 139 139 137 137 136 135 134 133 133 132 130 130 131 128 127 128 127 127 128 129 129 130 131 132 132 134 134 135 134 135 135 135 133 133 133 133 131 130 129 127 127 124 123 122 119 118 115 115 112 111 109 108 106 104 -2147483647 103 -2147483647 -2147483647 -2147483647 -2147483647 -2147483647 -2147483647 -2147483647 -2147483647 -2147483647 -2147483647 -2147483647 -2147483647 -2147483647 -2147483647 -2147483647 -2147483647 -2147483647 -2147483647 -2147483647 -2147483647 -2147483647 -2147483647 -2147483647 -2147483647 -2147483647 -2147483647 -2147483647 -2147483647 -2147483647 -2147483647 -2147483647 -2147483647 -2147483647 -2147483647 -2147483647 -2147483647 -2147483647 -2147483647 -2147483647 -2147483647 -2147483647 -2147483647 -2147483647 -2147483647 -2147483647 -2147483647 -2147483647 -2147483647 -2147483647 -2147483647 -2147483647 -2147483647 -2147483647 -2147483647 -2147483647 -2147483647 -2147483647 -2147483647 -2147483647 -2147483647 -2147483647 -2147483647 -2147483647 -2147483647 -2147483647 -2147483647 -2147483647 -2147483647 -2147483647 -2147483647 -2147483647 -2147483647 -2147483647 -2147483647 -2147483647 -2147483647 -2147483647 -2147483647 -2147483647 -2147483647 -2147483647 -2147483647 -2147483647 -2147483647 -2147483647
206 207 208 209 209 208 209 211 212 212 212 213 214 214 214 214 214 215 214 215 215 217 216 215 216 215 214 214 213 212 210 209 207 205 203 200 199 196 194 191 189 186 181 179 177 174 170 168 164 162 161 158 156 153 152 150 149 147 146 145 146 145 145 146 148 146 147 147 148 148 148 150 151 150 149 151 149 149 149 149 148 148 147 147 146 146 144 143 143 143 142 142 142 139 139 139 138 136 136 136 134 134 134 133 132 132 129 130 129 128 127 125 125 125 124 123 124 123 125 125 127 128 128 128 128 130 131 132 131 131 130 130 130 129 129 128 127 126 123 123 123 119 118 117 114 113 111 110 107 107 105 104 -2147483647 -2147483647 -2147483647 -2147483647 -2147483647 -2147483647 -2147483647 -2147483647 -2147483647 -2147483647 -2147483647 -2147483647 -2147483647 -2147483647 -2147483647 -2147483647 -2147483647 -2147483647 -2147483647 -2147483647 -2147483647 -2147483647 -2147483647 -2147483647 -2147483647 -2147483647 -2147483647 -2147483647 -2147483647 -2147483647 -2147483647 -2147483647 -2147483647 -2147483647 -2147483647 -2147483647 -2147483647 -2147483647 -2147483647 -2147483647 -2147483647 -2147483647 -2147483647 -2147483647 -2147483647 -2147483647 -2147483647 -2147483647 -2147483647 -2147483647 -2147483647 -2147483647 -2147483647 -2147483647 -2147483647 -2147483647 -2147483647 -2147483647 -2147483647 -2147483647 -2147483647 -2147483647 -2147483647 -2147483647 -2147483647 -2147483647 -2147483647 -2147483647 -2147483647 -2147483647 -2147483647 -2147483647 -2147483647 -2147483647 -2147483647 -2147483647 -2147483647 -2147483647 -2147483647 -2147483647 -2147483647 -2147483647 -2147483647 -2147483647 -2147483647 -2147483647 -2147483647 -2147483647
199 201 201 202 202 204 204 206 206 206 207 207 208 209 208 209 210 210 210 211 211 211 210 210 210 209 209 209 208 208 205 203 203 201 198 196 193 190 190 186 184 180 179 175 172 170 167 164 161 158 158 156 153 152 148 147 146 144 144 143 143 142 143 143 144 144 144 144 145 144 145 145 147 146 147 146 147 146 145 146 144 145 143 144 143 142 142 140 141 139 138 138 138 137 135 136 135 133 132 133 133 131 130 131 128 129 127 127 125 126 123 121 122 122 121 121 122 122 121 123 124 124 124 125 126 125 126 126 127 125 126 126 126 125 125 124 123 121 120 118 118 117 114 114 112 110 108 107 -2147483647 -2147483647 -2147483647 -2147483647 -2147483647 -2147483647 -2147483647 -2147483647 -2147483647 -2147483647 -2147483647 -2147483647 -2147483647 -2147483647 -2147483647 -2147483647 -2147483647 -2147483647 -2147483647 -2147483647 -2147483647 -2147483647 -2147483647 -2147483647 -2147483647 -2147483647 -2147483647 -2147483647 -2147483647 -2147483647 -2147483647 -2147483647 -2147483647 -2147483647 -2147483647 -2147483647 -2147483647 -2147483647 -2147483647 -2147483647 -2147483647 -2147483647 -2147483647 -2147483647 -2147483647 -2147483647 -2147483647 -2147483647 -2147483647 -2147483647 -2147483647 -2147483647 -2147483647 -2147483647 -2147483647 -2147483647 -2147483647 -2147483647 -2147483647 -2147483647 -2147483647 -2147483647 -2147483647 -2147483647 -2147483647 -2147483647 -2147483647 -2147483647 -2147483647 -2147483647 -2147483647 -2147483647 -2147483647 -2147483647 -2147483647 -2147483647 -2147483647 -2147483647 -2147483647 -2147483647 -2147483647 -2147483647 -2147483647 -2147483647 -2147483647 -2147483647 -2147483647 -2147483647 -2147483647 -2147483647 -2147483647 -2147483647
193 194 195 196 196 198 199 200 201 202 202 203 203 203 205 205 205 205 207 205 207 206 207 206 205 205 204 203 203 202 202 199 199 195 193 192 191 187 185 182 181 178 175 172 169 167 163 162 159 155 154 153 150 147 147 145 143 142 141 140 140 139 140 140 140 141 141 142 141 140 142 142 143 143 143 143 143 142 142 142 142 140 141 140 140 138 137 139 137 135 136 135 134 134 133 132 132 131 130 129 129 127 127 127 125 125 124 123 123 121 120 120 117 119 119 118 119 118 119 121 120 120 121 122 122 123 123 123 122 122 123 123 122 122 121 120 119 118 -2147483647 -2147483647 -2147483647 -2147483647 -2147483647 -2147483647 -2147483647 -2147483647 -2147483647 -2147483647 -2147483647 -2147483647 -2147483647 -2147483647 -2147483647 -2147483647 -2147483647 -2147483647 -2147483647 -2147483647 -2147483647 -2147483647 -2147483647 -2147483647 -2147483647 -2147483647 -2147483647 -2147483647 -2147483647 -2147483647 -2147483647 -2147483647 -2147483647 -2147483647 -2147483647 -2147483647 -2147483647 -2147483647 -2147483647 -2147483647 -2147483647 -2147483647 -2147483647 -2147483647 -2147483647 -2147483647 -2147483647 -2147483647 -2147483647 -2147483647 -2147483647 -2147483647 -2147483647 -2147483647 -2147483647 -2147483647 -2147483647 -2147483647 -2147483647 -2147483647 -2147483647 -2147483647 -2147483647 -2147483647 -2147483647 -2147483647 -2147483647 -2147483647 -2147483647 -2147483647 -2147483647 -2147483647 -2147483647 -2147483647 -2147483647 -2147483647 -2147483647 -2147483647 -2147483647 -2147483647 -2147483647 -2147483647 -2147483647 -2147483647 -2147483647 -2147483647 -2147483647 -2147483647 -2147483647 -2147483647 -2147483647 -2147483647 -2147483647 -2147483647 -2147483647 -2147483647 -2147483647 -2147483647 -2147483647 -2147483647 -2147483647 -2147483647
187 188 189 190 190 192 194 194 195 195 196 197 197 198 199 200 198 200 202 201 201 201 202 201 201 200 200 199 198 197 196 194 193 192 190 187 186 184 181 178 176 173 170 169 167 163 161 158 155 152 151 149 148 145 145 142 140 140 139 139 137 137 138 138 137 138 138 137 138 139 140 139 139 139 139 139 139 139 139 139 138 137 137 137 136 135 135 136 134 134 132 133 131 131 130 129 128 129 126 126 126 126 125 124 122 122 122 120 119 119 117 117 117 116 115 117 116 116 117 117 117 118 118 118 119 120 120 119 119 118 120 119 119 118 -2147483647 -2147483647 -2147483647 -2147483647 -2147483647 -2147483647 -2147483647 -2147483647 -2147483647 -2147483647 -2147483647 -2147483647 -2147483647 -2147483647 -2147483647 -2147483647 -2147483647 -2147483647 -2147483647 -2147483647 -2147483647 -2147483647 -2147483647 -2147483647 -2147483647 -2147483647 -2147483647 -2147483647 -2147483647 -2147483647 -2147483647 -2147483647 -2147483647 -2147483647 -2147483647 -2147483647 -2147483647 -2147483647 -2147483647 -2147483647 -2147483647 -2147483647 -2147483647 -2147483647 -2147483647 -2147483647 -2147483647 -2147483647 -2147483647 -2147483647 -2147483647 -2147483647 -2147483647 -2147483647 -2147483647 -2147483647 -2147483647 -2147483647 -2147483647 -2147483647 -2147483647 -2147483647 -2147483647 -2147483647 -2147483647 -2147483647 -2147483647 -2147483647 -2147483647 -2147483647 -2147483647 -2147483647 -2147483647 -2147483647 -2147483647 -2147483647 -2147483647 -2147483647 -2147483647 -2147483647 -2147483647 -2147483647 -2147483647 -2147483647 -2147483647 -2147483647 -2147483647 -2147483647 -2147483647 -2147483647 -2147483647 -2147483647 -2147483647 -2147483647 -2147483647 -2147483647 -2147483647 -2147483647 -2147483647 -2147483647 -2147483647 -2147483647 -2147483647 -2147483647 -2147483647 -2147483647
181 181 182 184 185 186 187 190 190 191 193 191 193 194 192 195 196 197 196 198 196 196 197 197 196 196 196 195 194 193 193 190 188 188 185 184 181 178 177 175 171 171 168 166 163 159 157 154 153 151 148 147 144 143 142 140 138 138 136 137 137 134 135 135 136 135 135 135 136 136 136 136 137 136 137 136 136 135 135 135 136 134 134 134 133 133 132 132 132 131 130 130 129 128 128 127 126 125 125 124 122 123 120 120 120 119 119 118 116 115 115 114 113 113 113 113 113 115 114 113 114 115 115 116 116 117 116 115 116 115 117 -2147483647 -2147483647 -2147483647 -2147483647 -2147483647 -2147483647 -2147483647 -2147483647 -2147483647 -2147483647 -2147483647 -2147483647 -2147483647 -2147483647 -2147483647 -2147483647 -2147483647 -2147483647 -2147483647 -2147483647 -2147483647 -2147483647 -2147483647 -2147483647 -2147483647 -2147483647 -2147483647 -2147483647 -2147483647 -2147483647 -2147483647 -2147483647 -2147483647 -2147483647 -2147483647 -2147483647 -2147483647 -2147483647 -2147483647 -2147483647 -2147483647 -2147483647 -2147483647 -2147483647 -2147483647 -2147483647 -2147483647 -2147483647 -2147483647 -2147483647 -2147483647 -2147483647 -2147483647 -2147483647 -2147483647 -2147483647 -2147483647 -2147483647 -2147483647 -2147483647 -2147483647 -2147483647 -2147483647 -2147483647 -2147483647 -2147483647 -2147483647 -2147483647 -2147483647 -2147483647 -2147483647 -2147483647 -2147483647 -2147483647 -2147483647 -2147483647 -2147483647 -2147483647 -2147483647 -2147483647 -2147483647 -2147483647 -2147483647 -2147483647 -2147483647 -2147483647 -2147483647 -2147483647 -2147483647 -2147483647 -2147483647 -2147483647 -2147483647 -2147483647 -2147483647 -2147483647 -2147483647 -2147483647 -2147483647 -2147483647 -2147483647 -2147483647 -2147483647 -2147483647 -2147483647 -2147483647 -2147483647 -2147483647 -2147483647
175 175 176 178 179 181 181 183 184 186 186 188 188 189 190 192 193 192 192 193 192 193 192 192 192 191 191 191 189 189 187 184 185 184 181 179 178 175 174 171 170 166 164 161 159 156 154 151 149 148 147 144 143 142 139 137 136 135 135 134 134 133 132 133 133 132 132 133 133 133 134 133 133 133 133 133 133 132 132 133 133 131 131 131 131 131 129 130 129 129 127 127 126 125 125 124 122 122 122 121 121 119 119 118 117 117 115 115 114 113 112 112 112 112 110 110 110 111 110 112 113 112 112 112 114 113 -2147483647 -2147483647 -2147483647 -2147483647 -2147483647 -2147483647 -2147483647 -2147483647 -2147483647 -2147483647 -2147483647 -2147483647 -2147483647 -2147483647 -2147483647 -2147483647 -2147483647 -2147483647 -2147483647 -2147483647 -2147483647 -2147483647 -2147483647 -2147483647 -2147483647 -2147483647 -2147483647 -2147483647 -2147483647 -2147483647 -2147483647 -2147483647 -2147483647 -2147483647 -2147483647 -2147483647 -2147483647 -2147483647 -2147483647 -2147483647 -2147483647 -2147483647 -2147483647 -2147483647 -2147483647 -2147483647 -2147483647 -2147483647 -2147483647 -2147483647 -2147483647 -2147483647 -2147483647 -2147483647 -2147483647 -2147483647 -2147483647 -2147483647 -2147483647 -2147483647 -2147483647 -2147483647 -2147483647 -2147483647 -2147483647 -2147483647 -2147483647 -2147483647 -2147483647 -2147483647 -2147483647 -2147483647 -2147483647 -2147483647 -2147483647 -2147483647 -2147483647 -2147483647 -2147483647 -2147483647 -2147483647 -2147483647 -2147483647 -2147483647 -2147483647 -2147483647 -2147483647 -2147483647 -2147483647 -2147483647 -2147483647 -2147483647 -2147483647 -2147483647 -2147483647 -2147483647 -2147483647 -2147483647 -2147483647 -2147483647 -2147483647 -2147483647 -2147483647 -2147483647 -2147483647 -2147483647 -2147483647 -2147483647 -2147483647 -2147483647 -2147483647 -2147483647 -2147483647 -2147483647
167 170 170 172 174 175 177 179 178 181 182 183 184 185 185 186 186 187 188 188 189 188 189 188 187 186 188 185 185 184 182 181 180 178 177 176 172 172 170 166 166 162 160 158 156 153 151 148 147 146 144 143 140 138 136 134 133 133 133 132 132 132 131 130 131 130 129 130 130 130 131 130 131 132 131 131 129 130 130 129 129 130 128 128 128 127 128 126 126 126 124 124 123 123 123 121 121 121 119 119 117 117 117 116 114 114 113 113 111 111 110 108 109 108 108 108 108 108 109 109 109 109 110 -2147483647 -2147483647 -2147483647 -2147483647 -2147483647 -2147483647 -2147483647 -2147483647 -2147483647 -2147483647 -2147483647 -2147483647 -2147483647 -2147483647 -2147483647 -2147483647 -2147483647 -2147483647 -2147483647 -2147483647 -2147483647 -2147483647 -2147483647 -2147483647 -2147483647 -2147483647 -2147483647 -2147483647 -2147483647 -2147483647 -2147483647 -2147483647 -2147483647 -2147483647 -2147483647 -2147483647 -2147483647 -2147483647 -2147483647 -2147483647 -2147483647 -2147483647 -2147483647 -2147483647 -2147483647 -2147483647 -2147483647 -2147483647 -2147483647 -2147483647 -2147483647 -2147483647 -2147483647 -2147483647 -2147483647 -2147483647 -2147483647 -2147483647 -2147483647 -2147483647 -2147483647 -2147483647 -2147483647 -2147483647 -2147483647 -2147483647 -2147483647 -2147483647 -2147483647 -2147483647 -2147483647 -2147483647 -2147483647 -2147483647 -2147483647 -2147483647 -2147483647 -2147483647 -2147483647 -2147483647 -2147483647 -2147483647 -2147483647 -2147483647 -2147483647 -2147483647 -2147483647 -2147483647 -2147483647 -2147483647 -2147483647 -2147483647 -2147483647 -2147483647 -2147483647 -2147483647 -2147483647 -2147483647 -2147483647 -2147483647 -2147483647 -2147483647 -2147483647 -2147483647 -2147483647 -2147483647 -2147483647 -2147483647 -2147483647 -2147483647 -2147483647 -2147483647 -2147483647 -2147483647 -2147483647 -2147483647 -2147483647
161 164 165 166 168 170 171 172 174 176 177 178 180 180 181 182 183 184 183 183 184 184 184 183 183 183 181 182 181 179 179 177 176 175 173 171 170 167 165 163 160 160 157 155 154 150 148 146 145 144 142 141 139 136 135 133 133 131 130 130 130 129 129 129 128 128 128 129 129 128 128 128 128 128 127 129 129 127 128 127 127 127 126 126 125 125 124 123 123 123 123 121 121 121 119 119 118 118 117 117 116 115 114 113 112 112 111 111 109 108 108 107 107 107 107 105 105 106 107 107 107 -2147483647 -2147483647 -2147483647 -2147483647 -2147483647 -2147483647 -2147483647 -2147483647 -2147483647 -2147483647 -2147483647 -2147483647 -2147483647 -2147483647 -2147483647 -2147483647 -2147483647 -2147483647 -2147483647 -2147483647 -2147483647 -2147483647 -2147483647 -2147483647 -2147483647 -2147483647 -2147483647 -2147483647 -2147483647 -2147483647 -2147483647 -2147483647 -2147483647 -2147483647 -2147483647 -2147483647 -2147483647 -2147483647 -2147483647 -2147483647 -2147483647 -2147483647 -2147483647 -2147483647 -2147483647 -2147483647 -2147483647 -2147483647 -2147483647 -2147483647 -2147483647 -2147483647 -2147483647 -2147483647 -2147483647 -2147483647 -2147483647 -2147483647 -2147483647 -2147483647 -2147483647 -2147483647 -2147483647 -2147483647 -2147483647 -2147483647 -2147483647 -2147483647 -2147483647 -2147483647 -2147483647 -2147483647 -2147483647 -2147483647 -2147483647 -2147483647 -2147483647 -2147483647 -2147483647 -2147483647 -2147483647 -2147483647 -2147483647 -2147483647 -2147483647 -2147483647 -2147483647 -2147483647 -2147483647 -2147483647 -2147483647 -2147483647 -2147483647 -2147483647 -2147483647 -2147483647 -2147483647 -2147483647 -2147483647 -2147483647 -2147483647 -2147483647 -2147483647 -2147483647 -2147483647 -2147483647 -2147483647 -2147483647 -2147483647 -2147483647 -2147483647 -2147483647 -2147483647 -2147483647 -2147483647 -2147483647 -2147483647 -2147483647 -2147483647
155 158 159 162 164 165 166 168 169 171 173 175 176 176 177 177 178 177 178 179 180 180 178 180 179 179 177 176 177 176 175 172 172 170 168 166 165 163 162 159 158 156 154 152 150 148 146 143 143 141 139 137 135 135 134 133 130 130 130 129 127 127 127 126 126 127 127 126 125 127 127 126 126 126 125 126 125 125 125 125 125 124 124 124 124 123 123 122 121 121 120 120 118 118 117 117 116 116 114 113 113 113 111 111 109 110 109 108 106 106 106 106 105 105 105 104 104 -2147483647 -2147483647 -2147483647 -2147483647 -2147483647 -2147483647 -2147483647 -2147483647 -2147483647 -2147483647 -2147483647 -2147483647 -2147483647 -2147483647 -2147483647 -2147483647 -2147483647 -2147483647 -2147483647 -2147483647 -2147483647 -2147483647 -2147483647 -2147483647 -2147483647 -2147483647 -2147483647 -2147483647 -2147483647 -2147483647 -2147483647 -2147483647 -2147483647 -2147483647 -2147483647 -2147483647 -2147483647 -2147483647 -2147483647 -2147483647 -2147483647 -2147483647 -2147483647 -2147483647 -2147483647 -2147483647 -2147483647 -2147483647 -2147483647 -2147483647 -2147483647 -2147483647 -2147483647 -2147483647 -2147483647 -2147483647 -2147483647 -2147483647 -2147483647 -2147483647 -2147483647 -2147483647 -2147483647 -2147483647 -2147483647 -2147483647 -2147483647 -2147483647 -2147483647 -2147483647 -2147483647 -2147483647 -2147483647 -2147483647 -2147483647 -2147483647 -2147483647 -2147483647 -2147483647 -2147483647 -2147483647 -2147483647 -2147483647 -2147483647 -2147483647 -2147483647 -2147483647 -2147483647 -2147483647 -2147483647 -2147483647 -2147483647 -2147483647 -2147483647 -2147483647 -2147483647 -2147483647 -2147483647 -2147483647 -2147483647 -2147483647 -2147483647 -2147483647 -2147483647 -2147483647 -2147483647 -2147483647 -2147483647 -2147483647 -2147483647 -2147483647 -2147483647 -2147483647 -2147483647 -2147483647 -2147483647 -2147483647 -2147483647 -2147483647 -2147483647 -2147483647 -2147483647 -2147483647
150 152 154 156 159 160 161 164 166 167 170 169 171 172 173 172 173 175 175 174 175 175 174 174 174 174 173 172 171 169 169 168 168 167 165 164 161 160 158 157 154 153 152 148 147 145 143 142 141 138 137 135 134 133 131 130 129 128 127 126 126 125 124 124 124 124 123 124 124 124 124 123 124 124 123 123 123 122 122 122 121 122 121 121 121 121 119 118 119 119 118 117 116 117 115 115 113 113 113 113 111 111 108 109 108 108 106 107 106 104 103 104 -2147483647 -2147483647 -2147483647 -2147483647 -2147483647 -2147483647 -2147483647 -2147483647 -2147483647 -2147483647 -2147483647 -2147483647 -2147483647 -2147483647 -2147483647 -2147483647 -2147483647 -2147483647 -2147483647 -2147483647 -2147483647 -2147483647 -2147483647 -2147483647 -2147483647 -2147483647 -2147483647 -2147483647 -2147483647 -2147483647 -2147483647 -2147483647 -2147483647 -2147483647 -2147483647 -2147483647 -2147483647 -2147483647 -2147483647 -2147483647 -2147483647 -2147483647 -2147483647 -2147483647 -2147483647 -2147483647 -2147483647 -2147483647 -2147483647 -2147483647 -2147483647 -2147483647 -2147483647 -2147483647 -2147483647 -2147483647 -2147483647 -2147483647 -2147483647 -2147483647 -2147483647 -2147483647 -2147483647 -2147483647 -2147483647 -2147483647 -2147483647 -2147483647 -2147483647 -2147483647 -2147483647 -2147483647 -2147483647 -2147483647 -2147483647 -2147483647 -2147483647 -2147483647 -2147483647 -2147483647 -2147483647 -2147483647 -2147483647 -2147483647 -2147483647 -2147483647 -2147483647 -2147483647 -2147483647 -2147483647 -2147483647 -2147483647 -2147483647 -2147483647 -2147483647 -2147483647 -2147483647 -2147483647 -2147483647 -2147483647 -2147483647 -2147483647 -2147483647 -2147483647 -2147483647 -2147483647 -2147483647 -2147483647 -2147483647 -2147483647 -2147483647 -2147483647 -2147483647 -2147483647 -2147483647 -2147483647 -2147483647 -2147483647 -2147483647 -2147483647 -2147483647 -2147483647 -2147483647 -2147483647 -2147483647 -2147483647 -2147483647 -2147483647
146 147 148 152 154 157 158 160 161 163 163 165 167 167 168 169 170 169 169 170 169 170 171 170 169 170 168 169 167 166 165 165 165 163 161 159 158 156 156 153 151 150 148 147 144 143 142 140 139 136 135 134 132 131 129 127 127 127 125 124 123 124 123 123 123 123 123 121 122 121 121 121 121 121 122 121 121 121 121 120 119 119 119 118 118 118 118 117 116 116 116 115 114 114 113 112 112 111 111 109 109 108 107 108 106 105 -2147483647 -2147483647 -2147483647 -2147483647 -2147483647 -2147483647 -2147483647 -2147483647 -2147483647 -2147483647 -2147483647 -2147483647 -2147483647 -2147483647 -2147483647 -2147483647 -2147483647 -2147483647 -2147483647 -2147483647 -2147483647 -2147483647 -2147483647 -2147483647 -2147483647 -2147483647 -2147483647 -2147483647 -2147483647 -2147483647 -2147483647 -2147483647 -2147483647 -2147483647 -2147483647 -2147483647 -2147483647 -2147483647 -2147483647 -2147483647 -2147483647 -2147483647 -2147483647 -2147483647 -2147483647 -2147483647 -2147483647 -2147483647 -2147483647 -2147483647 -2147483647 -2147483647 -2147483647 -2147483647 -2147483647 -2147483647 -2147483647 -2147483647 -2147483647 -2147483647 -2147483647 -2147483647 -2147483647 -2147483647 -2147483647 -2147483647 -2147483647 -2147483647 -2147483647 -2147483647 -2147483647 -2147483647 -2147483647 -2147483647 -2147483647 -2147483647 -2147483647 -2147483647 -2147483647 -2147483647 -2147483647 -2147483647 -2147483647 -2147483647 -2147483647 -2147483647 -2147483647 -2147483647 -2147483647 -2147483647 -2147483647 -2147483647 -2147483647 -2147483647 -2147483647 -2147483647 -2147483647 -2147483647 -2147483647 -2147483647 -2147483647 -2147483647 -2147483647 -2147483647 -2147483647 -2147483647 -2147483647 -2147483647 -2147483647 -2147483647 -2147483647 -2147483647 -2147483647 -2147483647 -2147483647 -2147483647 -2147483647 -2147483647 -2147483647 -2147483647 -2147483647 -2147483647 -2147483647 -2147483647 -2147483647 -2147483647 -2147483647 -2147483647 -2147483647 -2147483647 -2147483647 -2147483647 -2147483647 -2147483647
140 142 144 148 149 151 153 153 157 156 157 160 161 161 162 164 164 164 165 166 164 165 165 165 165 165 163 164 163 162 162 161 160 159 157 156 154 153 153 150 148 146 145 143 141 141 139 138 136 135 133 131 130 128 127 126 124 124 123 124 122 122 120 121 120 121 120 119 120 119 119 120 119 119 119 119 119 118 118 118 117 117 117 117 115 116 115 116 114 114 113 113 112 112 111 111 109 109 109 -2147483647 -2147483647 -2147483647 -2147483647 -2147483647 -2147483647 -2147483647 -2147483647 -2147483647 -2147483647 -2147483647 -2147483647 -2147483647 -2147483647 -2147483647 -2147483647 -2147483647 -2147483647 -2147483647 -2147483647 -2147483647 -2147483647 -2147483647 -2147483647 -2147483647 -2147483647 -2147483647 -2147483647 -2147483647 -2147483647 -2147483647 -2147483647 -2147483647 -2147483647 -2147483647 -2147483647 -2147483647 -2147483647 -2147483647 -2147483647 -2147483647 -2147483647 -2147483647 -2147483647 -2147483647 -2147483647 -2147483647 -2147483647 -2147483647 -2147483647 -2147483647 -2147483647 -2147483647 -2147483647 -2147483647 -2147483647 -2147483647 -2147483647 -2147483647 -2147483647 -2147483647 -2147483647 -2147483647 -2147483647 -2147483647 -2147483647 -2147483647 -2147483647 -2147483647 -2147483647 -2147483647 -2147483647 -2147483647 -2147483647 -2147483647 -2147483647 -2147483647 -2147483647 -2147483647 -2147483647 -2147483647 -2147483647 -2147483647 -2147483647 -2147483647 -2147483647 -2147483647 -2147483647 -2147483647 -2147483647 -2147483647 -2147483647 -2147483647 -2147483647 -2147483647 -2147483647 -2147483647 -2147483647 -2147483647 -2147483647 -2147483647 -2147483647 -2147483647 -2147483647 -2147483647 -2147483647 -2147483647 -2147483647 -2147483647 -2147483647 -2147483647 -2147483647 -2147483647 -2147483647 -2147483647 -2147483647 -2147483647 -2147483647 -2147483647 -2147483647 -2147483647 -2147483647 -2147483647 -2147483647 -2147483647 -2147483647 -2147483647 -2147483647 -2147483647 -2147483647 -2147483647 -2147483647 -2147483647 -2147483647 -2147483647 -2147483647 -2147483647 -2147483647 -2147483647 -2147483647 -2147483647
137 138 139 143 145 147 147 150 151 153 154 155 156 157 158 160 159 160 160 162 161 162 162 162 161 160 160 160 160 159 158 157 156 156 154 153 151 150 149 147 146 143 142 141 140 138 137 135 133 132 130 129 128 127 125 124 124 123 122 122 120 120 119 119 120 119 118 118 119 118 117 116 117 116 116 117 116 115 116 117 117 116 115 115 113 114 112 112 112 112 111 110 110 109 109 108 -2147483647 -2147483647 -2147483647 -2147483647 -2147483647 -2147483647 -2147483647 -2147483647 -2147483647 -2147483647 -2147483647 -2147483647 -2147483647 -2147483647 -2147483647 -2147483647 -2147483647 -2147483647 -2147483647 -2147483647 -2147483647 -2147483647 -2147483647 -2147483647 -2147483647 -2147483647 -2147483647 -2147483647 -2147483647 -2147483647 -2147483647 -2147483647 -2147483647 -2147483647 -2147483647 -2147483647 -2147483647 -2147483647 -2147483647 -2147483647 -2147483647 -2147483647 -2147483647 -2147483647 -2147483647 -2147483647 -2147483647 -2147483647 -2147483647 -2147483647 -2147483647 -2147483647 -2147483647 -2147483647 -2147483647 -2147483647 -2147483647 -2147483647 -2147483647 -2147483647 -2147483647 -2147483647 -2147483647 -2147483647 -2147483647 -2147483647 -2147483647 -2147483647 -2147483647 -2147483647 -2147483647 -2147483647 -2147483647 -2147483647 -2147483647 -2147483647 -2147483647 -2147483647 -2147483647 -2147483647 -2147483647 -2147483647 -2147483647 -2147483647 -2147483647 -2147483647 -2147483647 -2147483647 -2147483647 -2147483647 -2147483647 -2147483647 -2147483647 -2147483647 -2147483647 -2147483647 -2147483647 -2147483647 -2147483647 -2147483647 -2147483647 -2147483647 -2147483647 -2147483647 -2147483647 -2147483647 -2147483647 -2147483647 -2147483647 -2147483647 -2147483647 -2147483647 -2147483647 -2147483647 -2147483647 -2147483647 -2147483647 -2147483647 -2147483647 -2147483647 -2147483647 -2147483647 -2147483647 -2147483647 -2147483647 -2147483647 -2147483647 -2147483647 -2147483647 -2147483647 -2147483647 -2147483647 -2147483647 -2147483647 -2147483647 -2147483647 -2147483647 -2147483647 -2147483647 -2147483647 -2147483647 -2147483647 -2147483647 -2147483647
133 136 137 139 141 142 145 146 148 148 150 151 153 153 154 155 156 156 157 157 158 158 157 158 158 157 157 156 155 156 154 154 152 151 150 149 148 147 146 144 142 140 139 139 137 135 134 134 131 130 129 127 126 124 124 121 122 121 120 119 119 117 118 118 117 117 116 117 117 116 115 115 116 115 116 114 114 114 114 114 113 113 113 112 112 112 111 -2147483647 -2147483647 -2147483647 -2147483647 -2147483647 -2147483647 -2147483647 -2147483647 -2147483647 -2147483647 -2147483647 -2147483647 -2147483647 -2147483647 -2147483647 -2147483647 -2147483647 -2147483647 -2147483647 -2147483647 -2147483647 -2147483647 -2147483647 -2147483647 -2147483647 -2147483647 -2147483647 -2147483647 -2147483647 -2147483647 -2147483647 -2147483647 -2147483647 -2147483647 -2147483647 -2147483647 -2147483647 -2147483647 -2147483647 -2147483647 -2147483647 -2147483647 -2147483647 -2147483647 -2147483647 -2147483647 -2147483647 -2147483647 -2147483647 -2147483647 -2147483647 -2147483647 -2147483647 -2147483647 -2147483647 -2147483647 -2147483647 -2147483647 -2147483647 -2147483647 -2147483647 -2147483647 -2147483647 -2147483647 -2147483647 -2147483647 -2147483647 -2147483647 -2147483647 -2147483647 -2147483647 -2147483647 -2147483647 -2147483647 -2147483647 -2147483647 -2147483647 -2147483647 -2147483647 -2147483647 -2147483647 -2147483647 -2147483647 -2147483647 -2147483647 -2147483647 -2147483647 -2147483647 -2147483647 -2147483647 -2147483647 -2147483647 -2147483647 -2147483647 -2147483647 -2147483647 -2147483647 -2147483647 -2147483647 -2147483647 -2147483647 -2147483647 -2147483647 -2147483647 -2147483647 -2147483647 -2147483647 -2147483647 -2147483647 -2147483647 -2147483647 -2147483647 -2147483647 -2147483647 -2147483647 -2147483647 -2147483647 -2147483647 -2147483647 -2147483647 -2147483647 -2147483647 -2147483647 -2147483647 -2147483647 -2147483647 -2147483647 -2147483647 -2147483647 -2147483647 -2147483647 -2147483647 -2147483647 -2147483647 -2147483647 -2147483647 -2147483647 -2147483647 -2147483647 -2147483647 -2147483647 -2147483647 -2147483647 -2147483647 -2147483647 -2147483647 -2147483647 -2147483647 -2147483647 -2147483647 -2147483647 -2147483647 -2147483647
130 132 135 135 138 139 141 143 144 145 146 148 148 150 151 151 151 152 152 152 154 153 155 154 155 154 152 153 151 152 150 151 148 148 147 146 145 143 143 141 139 138 138 136 134 132 132 131 128 127 126 125 123 123 121 120 120 119 118 117 117 118 116 116 116 116 115 114 115 114 113 113 113 113 113 113 114 111 112 111 111 111 111 111 -2147483647 -2147483647 -2147483647 -2147483647 -2147483647 -2147483647 -2147483647 -2147483647 -2147483647 -2147483647 -2147483647 -2147483647 -2147483647 -2147483647 -2147483647 -2147483647 -2147483647 -2147483647 -2147483647 -2147483647 -2147483647 -2147483647 -2147483647 -2147483647 -2147483647 -2147483647 -2147483647 -2147483647 -2147483647 -2147483647 -2147483647 -2147483647 -2147483647 -2147483647 -2147483647 -2147483647 -2147483647 -2147483647 -2147483647 -2147483647 -2147483647 -2147483647 -2147483647 -2147483647 -2147483647 -2147483647 -2147483647 -2147483647 -2147483647 -2147483647 -2147483647 -2147483647 -2147483647 -2147483647 -2147483647 -2147483647 -2147483647 -2147483647 -2147483647 -2147483647 -2147483647 -2147483647 -2147483647 -2147483647 -2147483647 -2147483647 -2147483647 -2147483647 -2147483647 -2147483647 -2147483647 -2147483647 -2147483647 -2147483647 -2147483647 -2147483647 -2147483647 -2147483647 -2147483647 -2147483647 -2147483647 -2147483647 -2147483647 -2147483647 -2147483647 -2147483647 -2147483647 -2147483647 -2147483647 -2147483647 -2147483647 -2147483647 -2147483647 -2147483647 -2147483647 -2147483647 -2147483647 -2147483647 -2147483647 -2147483647 -2147483647 -2147483647 -2147483647 -2147483647 -2147483647 -2147483647 -2147483647 -2147483647 -2147483647 -2147483647 -2147483647 -2147483647 -2147483647 -2147483647 -2147483647 -2147483647 -2147483647 -2147483647 -2147483647 -2147483647 -2147483647 -2147483647 -2147483647 -2147483647 -2147483647 -2147483647 -2147483647 -2147483647 -2147483647 -2147483647 -2147483647 -2147483647 -2147483647 -2147483647 -2147483647 -2147483647 -2147483647 -2147483647 -2147483647 -2147483647 -2147483647 -2147483647 -2147483647 -2147483647 -2147483647 -2147483647 -2147483647 -2147483647 -2147483647 -2147483647 -2147483647 -2147483647 -2147483647 -2147483647 -2147483647 -2147483647
127 129 130 133 133 135 137 138 139 141 143 144 144 146 147 147 148 149 149 149 150 149 150 150 149 149 150 149 148 147 148 147 145 145 144 143 142 141 140 139 136 135 135 134 132 131 129 127 127 126 123 123 123 119 120 118 118 117 115 115 114 115 114 113 113 112 112 112 112 111 111 111 111 110 110 110 -2147483647 110 -2147483647 -2147483647 -2147483647 -2147483647 -2147483647 -2147483647 -2147483647 -2147483647 -2147483647 -2147483647 -2147483647 -2147483647 -2147483647 -2147483647 -2147483647 -2147483647 -2147483647 -2147483647 -2147483647 -2147483647 -2147483647 -2147483647 -2147483647 -2147483647 -2147483647 -2147483647 -2147483647 -2147483647 -2147483647 -2147483647 -2147483647 -2147483647 -2147483647 -2147483647 -2147483647 -2147483647 -2147483647 -2147483647 -2147483647 -2147483647 -2147483647 -2147483647 -2147483647 -2147483647 -2147483647 -2147483647 -2147483647 -2147483647 -2147483647 -2147483647 -2147483647 -2147483647 -2147483647 -2147483647 -2147483647 -2147483647 -2147483647 -2147483647 -2147483647 -2147483647 -2147483647 -2147483647 -2147483647 -2147483647 -2147483647 -2147483647 -2147483647 -2147483647 -2147483647 -2147483647 -2147483647 -2147483647 -2147483647 -2147483647 -2147483647 -2147483647 -2147483647 -2147483647 -2147483647 -2147483647 -2147483647 -2147483647 -2147483647 -2147483647 -2147483647 -2147483647 -2147483647 -2147483647 -2147483647 -2147483647 -2147483647 -2147483647 -2147483647 -2147483647 -2147483647 -2147483647 -2147483647 -2147483647 -2147483647 -2147483647 -2147483647 -2147483647 -2147483647 -2147483647 -2147483647 -2147483647 -2147483647 -2147483647 -2147483647 -2147483647 -2147483647 -2147483647 -2147483647 -2147483647 -2147483647 -2147483647 -2147483647 -2147483647 -2147483647 -2147483647 -2147483647 -2147483647 -2147483647 -2147483647 -2147483647 -2147483647 -2147483647 -2147483647 -2147483647 -2147483647 -2147483647 -2147483647 -2147483647 -2147483647 -2147483647 -2147483647 -2147483647 -2147483647 -2147483647 -2147483647 -2147483647 -2147483647 -2147483647 -2147483647 -2147483647 -2147483647 -2147483647 -2147483647 -2147483647 -2147483647 -2147483647 -2147483647 -2147483647 -2147483647 -2147483647 -2147483647 -2147483647 -2147483647 -2147483647 -2147483647 -2147483647 -2147483647
