# Supplementary material for: Catchments catch all in South African coastal lowlands: topography and palaeoclimate restricted gene flow in Nymania capensis (Meliaceae)—a multilocus phylogeographic and distribution modelling approach
Source: PeerJ. 2017 Jan 31;5:e2965. doi: 10.7717/peerj.2965 (PMC5289106; doi:10.7717/peerj.2965)
Supplement: Supplemental Information 2 — See the Readme for file descriptions. This zip file includes all DNA alignments. [file peerj-05-2965-s002.zip › SupplementalInformationFiles/SDM.Data/MIROC/bio08.mean.t.wettest.quarter.asc]

NCOLS 240 
NROWS 84 
XLLCORNER 20 
YLLCORNER -35 
CELLSIZE 0.0416666666666667 
NODATA_value -2147483647 
135 135 134 135 134 135 137 138 134 133 132 170 172 173 171 170 168 168 165 164 166 168 169 168 168 170 170 171 170 170 169 167 168 169 168 169 169 168 166 164 166 165 164 163 162 162 162 161 161 159 157 156 178 177 176 176 174 170 168 167 166 164 164 148 148 149 149 147 144 138 138 139 143 143 146 148 149 149 147 147 147 146 147 145 144 144 143 142 142 142 139 138 139 140 136 135 158 153 154 155 155 156 156 155 154 156 157 156 155 156 157 157 155 156 160 164 165 164 166 168 170 171 171 170 171 171 170 171 174 176 178 178 177 177 177 173 165 171 171 169 167 164 164 164 165 161 136 138 138 136 137 136 134 140 144 159 161 161 149 152 151 151 154 156 158 153 152 153 147 145 147 159 159 151 156 164 168 167 162 153 150 155 161 168 169 154 154 157 161 171 173 166 159 152 156 172 171 161 168 170 153 153 170 180 181 181 181 184 185 184 180 179 175 172 167 172 172 168 169 174 178 180 181 175 183 191 196 189 186 192 194 194 196 198 202 205 -2147483647 -2147483647 -2147483647 -2147483647
133 130 130 130 130 133 136 135 133 131 130 167 170 171 171 170 168 168 166 161 162 164 163 164 167 167 169 170 170 168 166 165 166 166 166 166 166 168 168 165 165 163 162 160 161 162 162 161 160 158 154 175 174 173 174 173 173 171 168 167 166 165 140 145 146 148 148 146 142 138 140 137 139 142 145 147 148 147 146 146 145 144 145 144 145 147 139 136 137 139 136 138 138 137 135 154 151 152 152 152 153 155 152 149 152 154 153 153 149 150 154 155 154 152 160 163 164 165 165 166 169 170 172 173 174 174 174 173 174 175 176 178 179 177 173 171 170 168 168 166 165 163 165 165 164 157 137 134 131 131 133 132 131 136 143 160 161 163 157 150 148 150 151 151 151 159 166 165 163 151 154 158 161 153 152 161 166 164 161 153 149 148 160 169 167 145 155 158 164 161 172 173 172 168 152 176 183 178 182 178 171 158 170 176 177 179 176 181 183 183 184 182 178 173 170 174 175 171 171 171 178 189 192 193 185 184 195 200 192 194 197 197 199 203 209 -2147483647 -2147483647 -2147483647 -2147483647 -2147483647
130 127 123 126 130 132 134 134 130 129 128 128 167 169 171 171 170 169 167 167 164 163 161 162 166 167 167 168 168 163 162 162 164 164 165 164 165 167 166 167 165 164 162 161 162 162 161 160 158 157 153 150 171 170 171 170 171 169 167 167 165 164 163 168 145 148 148 148 147 142 143 142 139 144 144 146 145 142 143 148 145 147 148 147 147 150 142 138 139 142 141 144 143 140 135 153 149 150 147 146 151 153 147 146 150 152 148 149 139 146 150 152 149 146 157 156 160 158 158 164 166 168 169 172 174 175 176 176 174 173 177 178 178 176 175 173 169 168 170 167 164 162 166 165 159 151 131 131 136 134 130 126 139 155 160 163 164 165 160 153 139 141 142 146 149 165 171 171 167 155 160 164 160 143 148 152 159 159 165 164 153 147 153 162 166 149 168 169 171 165 166 165 182 178 170 177 181 183 183 180 179 180 179 175 174 175 173 180 182 179 181 183 179 179 176 173 175 176 174 178 179 186 191 191 196 197 195 197 195 195 199 200 203 208 -2147483647 -2147483647 -2147483647 -2147483647 -2147483647 -2147483647
71 122 118 122 124 128 131 134 130 127 127 127 164 166 169 168 169 169 167 166 165 166 165 165 164 165 166 166 166 167 165 163 162 162 163 163 164 166 166 164 164 165 163 163 163 161 158 158 157 156 154 174 172 167 167 167 169 167 165 165 163 161 164 143 146 148 149 150 150 149 145 145 143 144 145 144 141 139 130 147 146 148 149 151 152 151 148 136 135 139 141 145 143 140 137 153 147 146 141 144 148 150 143 147 149 148 145 144 133 140 143 149 150 152 157 154 146 140 141 161 164 164 166 168 170 175 176 176 173 163 178 178 176 174 175 173 172 172 170 166 164 163 167 154 136 130 143 153 157 154 144 145 150 160 157 162 165 165 156 147 144 127 126 141 155 164 168 170 168 164 153 149 172 168 152 158 170 173 176 165 146 143 150 166 166 155 160 173 178 180 175 172 176 182 180 180 180 180 179 182 180 179 176 172 171 172 177 181 178 175 179 183 183 178 173 172 176 177 174 175 181 187 193 192 196 194 198 194 197 200 201 202 207 -2147483647 -2147483647 -2147483647 -2147483647 -2147483647 -2147483647 -2147483647
89 86 112 119 122 127 131 133 133 130 128 126 126 162 164 167 166 168 165 165 165 166 165 165 163 162 161 163 164 164 162 161 161 161 162 163 164 165 163 162 164 165 164 162 162 159 158 155 154 153 175 149 168 165 165 164 166 166 164 163 161 164 167 146 148 150 150 150 151 149 148 147 146 148 143 141 139 133 142 150 151 152 151 153 154 152 148 142 140 140 143 145 143 140 158 152 145 141 134 141 144 145 139 132 138 143 135 133 132 143 138 140 146 148 149 141 125 140 147 158 160 157 155 164 167 169 176 176 172 169 178 179 177 175 174 172 172 171 169 164 163 164 167 157 135 147 148 154 159 154 148 158 162 163 162 160 164 166 159 144 151 158 148 146 139 146 159 162 173 167 152 172 181 181 178 169 171 175 176 162 144 154 151 167 162 152 167 177 178 181 179 179 174 179 181 181 180 180 177 178 175 175 176 173 168 168 174 177 172 174 176 182 183 180 173 175 175 177 181 178 177 180 186 190 195 199 199 201 201 202 203 207 -2147483647 -2147483647 -2147483647 -2147483647 -2147483647 -2147483647 -2147483647 -2147483647
62 85 114 117 126 129 128 131 130 128 127 125 122 161 164 164 164 166 168 166 164 162 160 162 162 162 160 160 161 162 160 157 156 159 161 162 164 164 162 160 163 162 160 160 161 159 155 153 152 151 171 148 168 168 168 167 164 162 161 160 158 159 136 143 149 150 152 151 153 151 147 149 147 149 147 144 144 144 146 147 150 153 154 154 154 153 149 146 142 142 147 146 143 140 136 132 147 146 141 137 139 142 139 134 142 142 134 137 129 134 131 131 141 138 137 140 138 137 149 157 153 145 157 166 171 173 174 177 177 177 179 179 176 174 173 171 170 168 165 164 163 167 167 164 144 149 156 159 159 149 152 155 160 164 164 156 159 163 165 162 159 163 152 137 148 155 168 172 172 156 160 173 182 183 175 168 169 175 169 148 152 165 163 166 170 166 179 181 178 178 181 181 178 175 178 181 179 180 179 179 178 174 170 172 169 171 172 174 170 170 172 177 178 184 179 176 177 177 182 185 180 183 186 191 197 195 201 201 202 205 -2147483647 -2147483647 -2147483647 -2147483647 -2147483647 -2147483647 -2147483647 -2147483647 -2147483647 -2147483647
77 79 83 124 128 126 130 130 131 126 123 121 122 124 163 161 161 163 166 166 165 163 160 159 158 160 160 158 159 160 157 155 156 158 159 162 163 162 161 161 162 161 158 160 160 158 156 155 154 151 149 173 172 170 168 166 163 158 157 158 159 160 164 143 148 149 150 151 152 153 153 152 152 146 144 145 145 141 142 145 147 151 150 153 155 155 153 151 146 148 149 145 144 140 137 157 151 149 143 141 145 149 145 140 148 144 141 147 134 140 150 144 137 134 132 134 145 147 152 154 146 153 160 162 172 174 176 178 178 177 178 178 173 172 171 169 166 165 162 163 164 165 167 167 156 147 153 159 155 153 151 136 151 159 165 155 143 165 170 166 163 166 159 149 151 149 155 160 175 177 180 165 172 179 164 161 167 176 175 150 150 167 170 173 170 177 179 180 179 176 178 181 181 180 179 182 179 182 177 175 178 175 172 174 172 173 173 171 168 170 174 178 183 186 181 177 177 181 181 183 191 189 192 195 198 200 201 203 207 -2147483647 -2147483647 -2147483647 -2147483647 -2147483647 -2147483647 -2147483647 -2147483647 -2147483647 -2147483647 -2147483647
52 57 83 82 115 125 130 127 130 128 123 119 122 161 161 159 157 159 162 163 163 163 162 159 158 157 158 157 157 156 157 158 157 158 159 161 161 162 159 160 160 159 158 159 156 157 156 156 155 153 151 151 173 170 169 166 160 155 154 155 161 141 142 133 140 147 147 149 150 154 153 153 151 147 145 145 144 143 144 141 146 149 150 153 156 156 156 149 145 150 150 148 144 134 132 133 130 147 137 141 148 154 151 144 145 151 145 150 145 151 155 146 143 141 142 144 136 144 146 153 151 155 162 166 171 174 176 177 179 179 177 175 170 167 170 165 158 160 159 160 163 166 168 167 165 161 147 154 156 151 148 133 152 158 165 163 155 165 171 164 158 165 164 166 157 163 170 167 180 183 181 186 173 178 158 168 173 171 175 161 155 168 171 172 172 176 176 178 178 179 179 179 177 174 175 179 181 180 181 179 180 176 176 175 173 174 173 172 172 172 174 178 177 183 185 183 178 180 186 188 190 192 193 198 198 200 203 207 -2147483647 -2147483647 -2147483647 -2147483647 -2147483647 -2147483647 -2147483647 -2147483647 -2147483647 -2147483647 -2147483647 -2147483647
52 75 78 80 80 124 128 124 126 128 123 116 120 159 122 157 156 157 159 161 160 163 162 162 161 159 158 157 154 156 153 155 155 154 158 159 160 160 159 157 157 156 157 157 156 156 154 177 151 153 151 172 148 170 167 165 162 158 157 160 162 164 162 130 141 148 146 137 139 150 156 153 151 150 151 151 144 147 149 149 144 150 153 155 152 155 156 149 147 149 150 146 142 136 135 128 147 148 142 152 154 156 153 149 149 152 155 158 157 158 157 151 144 145 152 154 147 132 148 158 162 164 164 167 171 173 175 174 177 179 179 177 173 166 165 161 152 154 159 160 163 166 168 168 165 164 162 164 156 147 147 141 146 156 166 167 169 170 170 162 159 167 176 170 166 167 172 164 169 180 181 174 183 184 171 163 168 172 177 169 155 155 161 163 166 172 171 172 175 177 177 173 169 168 176 179 178 176 178 179 179 181 178 180 174 176 171 171 174 175 175 179 181 181 183 184 189 189 187 189 191 194 196 198 199 203 208 -2147483647 -2147483647 -2147483647 -2147483647 -2147483647 -2147483647 -2147483647 -2147483647 -2147483647 -2147483647 -2147483647 -2147483647 -2147483647
50 53 79 85 87 89 125 122 123 126 124 117 119 122 120 153 155 156 157 160 159 160 160 160 160 160 159 158 156 155 153 153 150 153 156 158 158 159 158 155 154 152 154 154 155 155 153 150 150 151 151 168 166 167 168 167 165 160 156 137 161 164 145 147 146 149 140 145 144 144 155 157 152 154 154 148 148 151 151 151 152 152 155 156 156 155 156 154 152 149 150 142 140 139 138 151 151 151 143 152 156 158 159 161 162 160 157 158 160 161 153 144 142 154 156 156 150 135 137 155 160 165 167 168 170 174 174 175 177 179 180 180 179 171 170 165 161 158 160 161 163 166 167 169 168 166 164 165 153 143 153 149 158 161 164 165 168 170 173 172 174 175 178 174 179 174 173 166 166 162 173 171 181 185 185 175 176 182 166 161 159 162 166 168 173 171 174 170 173 174 174 169 168 174 178 178 175 174 176 175 173 176 181 181 178 173 170 170 171 171 174 175 178 178 178 183 187 191 192 191 194 195 197 198 201 208 -2147483647 -2147483647 -2147483647 -2147483647 -2147483647 -2147483647 -2147483647 -2147483647 -2147483647 -2147483647 -2147483647 -2147483647 -2147483647 -2147483647
56 56 56 86 86 83 114 119 120 124 123 119 118 120 152 148 152 152 154 156 156 158 159 159 158 157 158 156 152 152 154 154 152 152 153 155 156 156 156 154 150 149 149 150 153 151 150 149 149 149 149 147 144 145 166 166 162 163 161 161 160 141 165 145 146 148 144 142 147 150 158 160 158 156 151 141 149 154 153 155 156 153 157 159 159 155 156 148 148 149 149 143 144 142 139 137 136 154 142 149 154 155 158 159 164 166 169 171 167 158 156 162 153 154 159 156 149 137 139 153 159 163 163 165 168 170 173 176 175 177 177 179 181 179 171 159 161 162 162 163 163 162 167 169 169 164 166 162 158 142 153 148 160 161 164 166 167 167 169 165 170 170 177 179 178 173 165 164 172 166 168 176 173 178 182 183 182 182 172 172 161 165 165 166 172 175 175 174 169 170 171 164 170 177 177 175 173 173 173 170 171 175 179 183 182 175 175 171 173 173 175 179 179 178 183 180 181 184 188 194 195 196 197 198 201 -2147483647 -2147483647 -2147483647 -2147483647 -2147483647 -2147483647 -2147483647 -2147483647 -2147483647 -2147483647 -2147483647 -2147483647 -2147483647 -2147483647 -2147483647
56 59 60 84 84 82 73 114 120 121 122 114 113 112 114 107 147 149 151 153 154 156 157 156 155 155 155 156 153 154 154 152 149 149 146 150 153 153 153 153 150 147 147 150 150 147 148 146 147 148 144 145 166 166 165 165 162 163 159 155 155 139 141 140 141 143 145 148 151 152 155 161 162 152 151 154 152 156 156 158 160 159 159 159 156 155 154 147 141 150 150 149 148 145 141 137 136 153 147 145 147 149 152 158 161 164 161 171 166 152 156 169 166 154 158 157 143 142 135 152 158 158 162 166 166 166 167 171 173 174 176 180 182 178 170 169 168 161 161 164 166 166 163 169 168 159 166 154 159 155 152 155 156 154 162 165 166 167 168 163 169 166 166 178 177 178 174 173 170 174 167 177 179 180 184 186 184 184 180 172 167 172 172 171 172 172 173 174 170 169 168 165 172 174 174 172 170 171 169 168 171 175 180 183 183 182 183 175 174 176 176 181 183 181 184 185 183 186 189 194 193 196 197 198 201 -2147483647 -2147483647 -2147483647 -2147483647 -2147483647 -2147483647 -2147483647 -2147483647 -2147483647 -2147483647 -2147483647 -2147483647 -2147483647 -2147483647 -2147483647
65 52 52 78 83 82 74 73 114 119 118 108 110 102 114 114 104 143 144 144 151 154 154 153 152 150 149 154 155 154 153 149 147 146 143 144 147 149 148 147 146 147 146 145 148 147 143 142 146 147 163 164 165 165 143 161 159 158 138 155 152 159 156 128 133 138 140 144 148 149 154 160 162 160 158 156 155 155 159 160 161 160 160 158 155 147 151 146 137 141 143 146 146 142 129 142 131 152 148 146 147 150 153 157 157 158 163 170 161 150 160 171 169 152 152 160 152 151 127 142 154 158 161 163 163 160 161 166 171 174 168 174 181 180 174 172 166 161 162 166 167 169 170 172 171 170 165 162 163 155 155 150 145 155 161 161 162 160 163 169 171 173 173 177 175 179 179 170 173 176 172 174 177 179 181 183 185 184 179 165 161 169 175 176 177 177 173 172 173 171 165 163 167 171 172 168 163 166 165 167 169 171 173 173 174 178 186 181 176 176 178 183 185 181 181 184 188 189 190 194 196 199 201 202 -2147483647 -2147483647 -2147483647 -2147483647 -2147483647 -2147483647 -2147483647 -2147483647 -2147483647 -2147483647 -2147483647 -2147483647 -2147483647 -2147483647 -2147483647 -2147483647
88 58 60 60 81 70 69 76 82 118 116 101 106 100 101 109 108 100 132 129 141 152 153 150 147 143 146 150 152 153 151 146 146 143 143 141 143 143 143 142 142 145 146 147 148 148 145 146 147 148 143 160 161 163 140 159 151 147 153 153 147 147 125 142 128 141 141 146 149 154 157 159 162 160 158 151 152 153 160 161 162 162 160 157 148 140 142 147 137 129 133 141 141 135 140 140 145 143 145 145 153 161 159 156 167 163 162 171 172 165 167 172 173 166 155 163 160 157 133 133 148 155 152 155 157 157 159 163 169 174 171 178 181 182 178 173 167 160 159 167 171 170 169 170 174 173 168 167 161 150 149 151 144 150 158 156 151 148 161 166 166 172 175 177 174 175 175 178 177 177 174 164 165 175 177 178 184 184 179 165 158 169 172 172 175 174 177 175 170 167 164 164 167 165 166 164 163 162 163 156 168 169 169 169 172 180 184 185 181 178 181 179 183 184 182 185 188 190 192 199 200 204 -2147483647 -2147483647 -2147483647 -2147483647 -2147483647 -2147483647 -2147483647 -2147483647 -2147483647 -2147483647 -2147483647 -2147483647 -2147483647 -2147483647 -2147483647 -2147483647 -2147483647 -2147483647
90 74 59 63 84 74 66 78 80 112 111 107 99 100 95 103 107 103 135 128 139 149 150 150 146 144 145 149 151 148 147 143 141 137 139 141 140 139 141 134 129 139 143 144 145 145 145 146 150 154 141 142 160 139 163 159 143 146 150 152 146 142 118 145 148 156 147 143 147 151 154 157 160 157 156 155 156 158 158 161 163 163 160 157 153 147 146 153 148 132 121 133 138 132 138 140 145 137 127 161 168 165 168 164 170 167 163 175 180 177 174 176 175 172 170 165 156 146 135 138 148 149 145 147 149 153 159 165 170 172 169 176 178 180 181 173 165 162 165 168 173 172 165 167 173 169 168 162 162 158 152 149 140 153 157 154 137 149 154 158 163 167 170 175 174 166 164 172 176 180 180 176 168 165 165 167 175 185 179 174 173 169 163 163 169 171 176 165 165 164 163 168 169 169 167 165 165 162 154 156 167 168 167 170 173 174 177 185 188 187 187 180 181 184 185 186 189 191 195 197 203 -2147483647 -2147483647 -2147483647 -2147483647 -2147483647 -2147483647 -2147483647 -2147483647 -2147483647 -2147483647 -2147483647 -2147483647 -2147483647 -2147483647 -2147483647 -2147483647 -2147483647 -2147483647 -2147483647
92 86 67 95 96 85 73 72 76 80 108 105 98 92 95 93 101 102 95 124 138 145 145 148 148 146 144 146 142 145 142 140 139 136 136 136 137 139 141 131 136 137 133 144 143 143 144 151 158 153 142 142 172 179 143 166 126 146 147 150 147 144 138 131 174 186 181 152 153 158 160 163 163 160 157 158 158 160 161 162 163 163 162 161 155 150 151 154 151 142 126 131 137 134 125 136 136 135 137 160 175 181 183 183 176 172 181 186 182 186 181 178 171 169 161 157 152 139 124 137 144 140 138 141 140 147 157 161 166 167 166 173 174 178 180 178 174 168 173 168 174 175 169 173 175 168 163 154 149 146 151 145 143 136 151 151 147 150 152 156 161 164 167 169 170 156 161 167 168 174 179 179 180 175 177 174 173 184 179 184 182 178 167 167 163 162 172 176 169 165 162 167 168 167 169 167 166 154 154 155 166 167 168 170 171 175 179 179 180 184 187 186 181 183 185 190 191 194 195 200 -2147483647 -2147483647 -2147483647 -2147483647 -2147483647 -2147483647 -2147483647 -2147483647 -2147483647 -2147483647 -2147483647 -2147483647 -2147483647 -2147483647 -2147483647 -2147483647 -2147483647 -2147483647 -2147483647 -2147483647
94 92 83 84 82 83 71 66 74 78 76 105 96 89 90 92 100 104 137 100 136 134 140 145 147 144 142 143 138 143 140 136 135 134 134 136 131 137 143 140 132 130 135 152 160 161 155 150 153 159 157 178 188 188 190 189 160 148 130 151 150 153 160 161 180 188 188 185 185 182 158 161 149 163 147 156 158 159 162 163 164 164 163 163 160 158 158 159 158 153 141 130 130 127 126 125 129 155 166 172 176 181 181 189 184 181 184 188 189 187 176 174 167 161 160 151 138 129 125 137 137 137 127 132 139 148 155 156 161 160 160 165 164 169 178 181 180 173 176 178 177 177 176 176 173 165 154 148 139 150 152 142 137 134 143 142 134 139 140 149 158 161 166 169 168 153 152 161 164 175 176 178 167 168 177 180 178 177 179 186 185 185 179 179 170 174 175 178 168 164 161 164 166 165 167 169 167 164 164 165 165 168 171 173 174 173 178 181 183 183 182 188 186 184 188 189 191 193 197 203 -2147483647 -2147483647 -2147483647 -2147483647 -2147483647 -2147483647 -2147483647 -2147483647 -2147483647 -2147483647 -2147483647 -2147483647 -2147483647 -2147483647 -2147483647 -2147483647 -2147483647 -2147483647 -2147483647 -2147483647
96 95 95 86 62 75 67 66 75 75 72 71 68 95 92 98 104 99 99 135 136 137 143 144 143 141 138 139 137 139 141 139 138 130 130 131 135 148 157 155 128 134 142 147 158 164 160 155 150 156 186 171 192 194 194 193 173 149 154 142 145 170 176 175 191 191 189 189 186 182 163 164 163 166 164 163 162 161 163 162 161 163 164 164 164 160 161 161 155 153 154 146 143 145 137 147 165 159 157 171 177 178 172 186 190 184 177 181 187 184 180 173 166 160 157 149 139 121 120 125 128 128 121 129 136 147 150 145 150 153 150 155 156 165 172 179 182 179 176 180 177 176 174 168 164 157 150 142 137 140 146 133 128 128 138 131 136 131 141 152 160 163 159 161 163 151 153 151 160 169 169 168 156 159 170 164 166 174 177 185 188 174 187 181 172 176 182 177 169 164 161 165 168 170 170 168 167 167 169 167 170 170 170 173 178 180 179 178 180 184 185 184 185 187 188 191 192 196 202 -2147483647 -2147483647 -2147483647 -2147483647 -2147483647 -2147483647 -2147483647 -2147483647 -2147483647 -2147483647 -2147483647 -2147483647 -2147483647 -2147483647 -2147483647 -2147483647 -2147483647 -2147483647 -2147483647 -2147483647 -2147483647
98 97 95 85 63 83 57 66 74 70 66 65 62 60 59 92 98 95 92 92 135 140 140 142 140 136 132 130 130 135 136 136 137 138 135 131 133 139 157 161 158 160 165 157 144 151 163 162 150 164 169 196 197 196 196 196 193 188 182 155 161 185 180 194 194 192 190 188 183 180 184 165 166 167 166 165 165 161 161 151 158 163 165 166 165 163 163 162 163 158 153 133 127 133 148 173 185 185 175 172 180 187 178 185 191 191 180 177 184 188 177 164 158 157 153 160 163 152 145 138 136 126 125 129 137 138 145 138 141 143 145 135 152 157 160 170 179 182 181 180 170 163 162 154 155 153 141 132 129 136 143 137 125 123 124 122 125 126 132 151 155 150 149 147 156 146 144 151 159 157 151 157 157 160 158 158 168 175 172 173 181 170 180 187 186 176 183 175 173 168 164 165 166 167 169 171 170 170 171 170 170 173 174 173 173 178 182 181 182 182 186 185 187 188 189 190 193 198 -2147483647 -2147483647 -2147483647 -2147483647 -2147483647 -2147483647 -2147483647 -2147483647 -2147483647 -2147483647 -2147483647 -2147483647 -2147483647 -2147483647 -2147483647 -2147483647 -2147483647 -2147483647 -2147483647 -2147483647 -2147483647 -2147483647
99 98 124 119 77 79 70 77 65 68 54 57 58 61 63 97 96 88 87 92 99 137 136 140 138 127 123 121 123 129 130 131 134 135 130 124 127 140 158 166 168 172 174 174 170 170 159 169 169 164 169 197 198 198 198 197 196 189 175 181 187 197 198 197 195 193 192 189 182 161 181 162 164 167 167 167 166 163 163 150 156 162 161 167 168 166 165 164 164 181 155 142 138 150 179 185 189 190 174 166 164 185 190 191 191 192 193 191 191 192 188 175 176 168 164 169 161 158 167 171 158 148 151 137 129 134 137 129 130 138 142 149 146 147 151 164 177 182 181 178 174 158 149 139 143 144 141 143 131 128 131 137 131 124 113 118 122 122 124 147 148 135 140 144 150 147 139 144 144 139 141 157 159 160 168 170 174 167 159 156 171 166 179 179 183 180 182 183 179 171 172 167 168 171 172 174 171 169 171 174 172 171 175 177 179 176 177 183 183 184 187 186 188 189 190 191 192 197 -2147483647 -2147483647 -2147483647 -2147483647 -2147483647 -2147483647 -2147483647 -2147483647 -2147483647 -2147483647 -2147483647 -2147483647 -2147483647 -2147483647 -2147483647 -2147483647 -2147483647 -2147483647 -2147483647 -2147483647 -2147483647 -2147483647
98 98 124 122 118 106 99 104 76 69 58 52 56 57 54 55 92 87 85 88 97 129 129 136 137 129 121 120 123 125 122 126 130 131 133 151 147 159 162 168 170 172 175 175 172 174 173 176 176 176 178 178 199 199 198 197 197 198 195 192 195 198 198 197 195 193 193 191 190 189 167 188 168 168 168 167 167 166 165 162 155 158 162 165 168 168 187 167 185 164 180 150 138 136 182 189 191 191 187 178 180 191 189 191 192 193 195 194 194 193 191 187 180 169 169 168 180 173 163 155 154 156 167 152 140 131 132 139 142 147 155 157 153 158 171 173 181 183 175 170 172 162 139 132 141 151 151 140 126 124 126 127 128 106 116 120 120 120 123 140 143 124 133 134 138 145 143 136 138 144 152 152 151 152 163 165 161 161 154 155 165 162 166 172 175 187 179 184 187 181 175 170 167 171 173 173 174 170 170 171 174 178 176 177 180 179 180 183 185 184 188 189 188 189 190 192 192 195 -2147483647 -2147483647 -2147483647 -2147483647 -2147483647 -2147483647 -2147483647 -2147483647 -2147483647 -2147483647 -2147483647 -2147483647 -2147483647 -2147483647 -2147483647 -2147483647 -2147483647 -2147483647 -2147483647 -2147483647 -2147483647 -2147483647
99 98 124 123 122 119 115 107 77 70 66 57 56 48 49 55 57 91 88 88 97 129 132 137 135 134 131 125 119 120 119 131 134 148 158 166 170 170 167 166 172 175 177 177 175 176 177 177 177 177 178 178 178 199 198 196 197 198 198 198 199 199 198 196 195 193 193 192 192 191 191 190 189 168 168 167 167 167 166 166 165 163 166 161 169 168 188 187 186 185 184 152 143 175 187 190 191 193 194 194 194 195 196 194 190 194 196 196 195 194 192 189 172 178 183 179 184 170 162 170 170 156 179 172 143 139 150 156 149 144 158 158 153 149 159 175 181 182 174 176 171 160 142 143 142 156 154 148 138 147 145 134 137 126 126 136 141 122 121 135 135 131 130 135 134 139 141 132 137 142 147 143 146 151 159 155 150 150 146 152 158 160 163 168 175 183 187 191 191 188 177 172 169 170 174 176 172 170 171 173 173 176 182 182 181 181 181 184 185 187 189 189 189 190 191 192 196 -2147483647 -2147483647 -2147483647 -2147483647 -2147483647 -2147483647 -2147483647 -2147483647 -2147483647 -2147483647 -2147483647 -2147483647 -2147483647 -2147483647 -2147483647 -2147483647 -2147483647 -2147483647 -2147483647 -2147483647 -2147483647 -2147483647 -2147483647
98 95 122 124 122 120 118 101 78 69 65 61 56 53 52 55 54 87 89 91 91 96 131 132 133 134 131 129 117 114 120 146 158 162 168 168 171 173 174 174 175 177 178 179 178 177 176 179 179 178 199 179 179 199 198 196 198 199 197 198 198 197 196 195 193 193 192 192 192 191 191 190 189 189 168 168 167 167 167 167 167 187 168 169 169 169 189 188 187 187 186 185 185 184 190 192 192 194 195 195 196 195 195 196 196 197 197 197 196 195 193 192 189 188 189 189 187 185 184 185 177 173 183 180 162 130 142 151 158 144 157 155 156 152 145 167 175 181 180 169 158 147 158 139 148 165 156 144 149 155 150 145 156 158 153 151 146 131 142 130 152 147 134 131 134 132 139 133 134 138 144 140 144 149 155 151 149 155 159 161 162 167 167 166 166 176 176 175 181 186 181 174 175 173 179 179 174 171 171 175 177 175 177 177 178 181 183 185 187 189 189 189 190 191 193 198 -2147483647 -2147483647 -2147483647 -2147483647 -2147483647 -2147483647 -2147483647 -2147483647 -2147483647 -2147483647 -2147483647 -2147483647 -2147483647 -2147483647 -2147483647 -2147483647 -2147483647 -2147483647 -2147483647 -2147483647 -2147483647 -2147483647 -2147483647 -2147483647
96 92 80 120 122 121 119 112 97 71 65 62 56 56 54 53 53 86 86 90 91 128 130 128 130 128 131 132 133 131 148 158 162 165 169 171 173 174 175 176 177 178 179 179 179 178 177 177 180 178 179 179 178 198 177 198 199 199 198 196 196 194 193 193 193 192 192 192 192 191 191 190 189 169 187 168 167 166 167 167 168 168 188 168 169 189 189 188 188 188 187 187 188 189 191 192 193 194 194 194 195 191 184 187 192 192 193 198 197 197 195 196 194 192 192 191 190 185 188 187 185 181 185 184 178 157 142 155 151 161 157 154 156 149 154 158 160 171 182 176 164 153 158 158 170 165 152 140 153 165 160 154 166 169 167 164 160 155 134 148 162 170 147 148 128 118 134 131 130 138 140 137 144 145 147 148 146 152 162 168 168 165 172 172 171 173 181 184 183 186 188 185 180 177 178 181 179 176 172 174 178 176 179 179 181 184 186 187 189 188 190 189 189 193 -2147483647 -2147483647 -2147483647 -2147483647 -2147483647 -2147483647 -2147483647 -2147483647 -2147483647 -2147483647 -2147483647 -2147483647 -2147483647 -2147483647 -2147483647 -2147483647 -2147483647 -2147483647 -2147483647 -2147483647 -2147483647 -2147483647 -2147483647 -2147483647 -2147483647 -2147483647
92 118 78 109 116 120 120 116 101 80 65 61 58 55 55 53 54 87 90 92 94 130 128 128 126 124 127 134 146 156 156 165 163 166 168 170 172 176 176 177 178 178 178 179 179 179 178 178 179 179 179 179 177 198 179 178 199 198 197 196 194 193 192 191 191 191 191 191 191 190 190 190 170 169 168 186 166 166 166 167 168 168 169 189 190 190 189 189 189 188 188 188 189 190 191 191 192 192 193 193 193 191 187 181 181 182 193 199 199 198 197 197 196 195 193 192 192 191 191 189 186 182 187 186 177 152 143 151 151 158 167 162 155 154 163 165 168 176 180 176 168 169 170 175 172 157 150 146 151 163 167 169 173 167 157 151 150 143 151 173 182 176 172 159 133 123 132 129 127 129 131 133 137 140 143 137 142 147 158 166 167 170 174 176 175 178 179 176 177 178 179 187 184 185 186 185 186 179 175 175 180 179 182 184 184 186 187 189 187 188 189 190 194 -2147483647 -2147483647 -2147483647 -2147483647 -2147483647 -2147483647 -2147483647 -2147483647 -2147483647 -2147483647 -2147483647 -2147483647 -2147483647 -2147483647 -2147483647 -2147483647 -2147483647 -2147483647 -2147483647 -2147483647 -2147483647 -2147483647 -2147483647 -2147483647 -2147483647 -2147483647 -2147483647
81 86 75 108 113 117 116 113 105 98 86 83 119 74 64 53 55 87 88 89 91 93 90 121 122 119 119 136 156 163 168 169 170 171 170 170 172 174 174 176 177 178 178 178 179 179 178 179 179 178 178 178 178 178 199 179 197 196 195 193 191 190 189 190 190 191 191 191 191 191 191 170 169 188 188 187 166 167 166 167 188 188 188 189 190 190 189 189 189 189 188 188 187 188 190 190 190 191 192 192 192 191 191 190 189 189 195 198 199 199 198 199 198 195 194 194 193 193 192 189 187 188 189 188 181 174 171 145 147 155 168 162 151 149 154 160 166 171 183 172 174 184 181 177 167 151 145 159 163 166 174 174 171 164 158 160 156 162 171 180 189 181 177 168 159 138 127 131 127 123 130 136 129 132 135 150 163 164 165 169 170 168 173 172 173 174 170 172 171 171 173 172 174 177 179 182 186 181 178 178 180 182 183 185 187 187 188 187 187 187 189 196 -2147483647 -2147483647 -2147483647 -2147483647 -2147483647 -2147483647 -2147483647 -2147483647 -2147483647 -2147483647 -2147483647 -2147483647 -2147483647 -2147483647 -2147483647 -2147483647 -2147483647 -2147483647 -2147483647 -2147483647 -2147483647 -2147483647 -2147483647 -2147483647 -2147483647 -2147483647 -2147483647 -2147483647
75 83 81 99 112 111 111 114 108 148 142 176 169 122 66 53 54 86 85 85 88 89 87 120 122 119 122 138 161 167 170 172 173 175 172 172 172 172 172 173 174 176 177 178 178 179 178 179 179 178 177 179 179 178 177 195 195 195 194 192 191 189 188 188 189 189 190 190 190 190 190 169 189 188 188 188 187 167 166 165 166 167 188 189 190 191 191 191 190 189 188 188 187 187 188 188 188 188 191 192 193 193 193 193 193 194 197 198 198 200 199 200 199 197 196 195 194 193 191 188 187 187 189 190 188 185 179 162 147 156 165 163 155 150 150 161 170 178 183 172 184 187 179 171 169 159 151 154 163 177 180 180 168 170 164 160 166 174 167 184 187 178 170 164 139 143 153 134 124 151 160 160 162 153 148 158 165 167 168 167 167 170 168 169 169 167 169 171 171 173 172 171 175 180 181 179 179 182 183 179 181 182 184 186 186 188 188 188 188 189 195 -2147483647 -2147483647 -2147483647 -2147483647 -2147483647 -2147483647 -2147483647 -2147483647 -2147483647 -2147483647 -2147483647 -2147483647 -2147483647 -2147483647 -2147483647 -2147483647 -2147483647 -2147483647 -2147483647 -2147483647 -2147483647 -2147483647 -2147483647 -2147483647 -2147483647 -2147483647 -2147483647 -2147483647 -2147483647
81 112 110 100 103 110 108 109 113 188 147 138 130 122 112 115 105 86 83 83 83 85 86 89 116 117 125 146 156 167 171 173 174 175 172 173 174 172 170 172 174 174 176 176 178 178 178 179 178 177 178 178 177 176 175 173 172 191 190 191 190 189 187 187 187 188 188 189 189 189 190 188 189 189 188 167 166 186 185 186 168 168 189 189 190 191 191 190 189 188 188 187 186 185 184 185 186 187 190 191 192 193 194 194 194 194 195 196 197 199 200 200 199 197 196 194 193 191 190 188 186 187 188 190 190 188 181 167 147 164 171 158 154 147 145 157 162 175 183 185 188 188 185 179 169 154 166 177 178 174 186 180 179 174 165 160 178 179 169 188 190 178 157 156 165 171 176 152 140 148 171 166 173 160 143 156 163 162 162 160 166 169 174 176 174 171 172 174 175 177 172 172 174 175 175 176 177 178 179 183 185 185 186 187 187 188 188 188 190 194 -2147483647 -2147483647 -2147483647 -2147483647 -2147483647 -2147483647 -2147483647 -2147483647 -2147483647 -2147483647 -2147483647 -2147483647 -2147483647 -2147483647 -2147483647 -2147483647 -2147483647 -2147483647 -2147483647 -2147483647 -2147483647 -2147483647 -2147483647 -2147483647 -2147483647 -2147483647 -2147483647 -2147483647 -2147483647 -2147483647
115 113 110 106 97 105 103 101 110 110 148 179 177 173 166 162 118 97 94 90 97 135 139 137 128 132 134 136 155 168 171 173 174 175 174 175 173 170 168 169 171 173 175 175 176 177 177 178 177 177 177 177 176 175 173 171 169 168 187 186 186 186 184 184 185 186 186 187 187 188 188 189 188 169 169 168 168 186 186 186 186 188 169 189 190 190 190 190 189 188 187 186 185 183 182 182 182 186 189 190 190 192 193 194 195 195 196 197 198 200 202 201 199 197 194 191 190 190 190 188 186 188 190 191 192 189 185 177 167 172 173 164 144 145 148 162 160 168 173 181 186 179 174 176 176 178 179 177 180 185 187 188 181 169 163 162 180 191 189 186 182 183 174 159 180 182 177 174 168 164 176 179 170 154 140 163 164 167 163 167 168 170 173 173 175 177 174 177 177 181 178 177 177 181 178 180 180 181 182 183 184 186 186 186 187 188 189 191 -2147483647 -2147483647 -2147483647 -2147483647 -2147483647 -2147483647 -2147483647 -2147483647 -2147483647 -2147483647 -2147483647 -2147483647 -2147483647 -2147483647 -2147483647 -2147483647 -2147483647 -2147483647 -2147483647 -2147483647 -2147483647 -2147483647 -2147483647 -2147483647 -2147483647 -2147483647 -2147483647 -2147483647 -2147483647 -2147483647 -2147483647 -2147483647
111 111 106 100 94 100 98 101 147 144 182 180 178 167 161 114 105 107 110 106 106 145 149 146 143 145 142 140 157 166 169 172 174 175 173 175 173 171 171 168 170 172 173 173 173 175 176 177 177 177 176 174 173 172 171 170 169 167 165 164 182 163 181 182 183 184 184 185 186 186 187 169 188 169 169 168 187 187 186 187 187 187 188 189 190 191 190 189 188 186 185 184 183 182 182 183 184 185 185 186 187 190 190 192 193 193 195 196 198 200 202 201 199 195 189 188 190 192 191 188 185 187 191 193 194 193 187 171 168 173 176 177 176 178 178 177 163 164 172 188 187 171 173 178 180 181 182 181 176 179 186 188 183 173 169 175 183 189 189 187 179 176 174 178 186 182 176 168 184 165 180 174 169 142 162 171 179 177 178 177 175 173 174 173 175 177 178 178 177 179 182 182 178 179 182 180 181 182 184 185 186 186 186 187 187 188 191 -2147483647 -2147483647 -2147483647 -2147483647 -2147483647 -2147483647 -2147483647 -2147483647 -2147483647 -2147483647 -2147483647 -2147483647 -2147483647 -2147483647 -2147483647 -2147483647 -2147483647 -2147483647 -2147483647 -2147483647 -2147483647 -2147483647 -2147483647 -2147483647 -2147483647 -2147483647 -2147483647 -2147483647 -2147483647 -2147483647 -2147483647 -2147483647 -2147483647
103 102 105 105 94 94 91 92 142 100 178 176 138 170 126 110 113 110 146 106 145 143 152 153 151 149 143 145 146 160 167 170 172 175 174 174 173 172 170 167 168 170 170 172 173 174 175 177 176 174 173 172 171 169 169 168 167 165 163 163 180 178 178 180 162 163 183 165 165 166 167 187 187 188 188 188 168 168 168 188 188 167 188 189 190 191 190 189 187 185 184 183 181 181 182 184 183 182 182 181 183 184 185 188 187 190 191 192 194 198 199 202 200 195 185 184 189 194 194 189 183 186 188 191 195 195 186 173 165 171 172 174 175 179 182 180 184 185 187 188 183 173 172 176 179 182 183 181 182 184 184 186 182 180 180 181 183 191 195 196 184 184 181 186 189 182 180 184 189 185 180 173 169 158 175 182 184 185 152 153 153 154 154 152 151 152 180 180 180 178 178 182 179 180 182 183 185 183 185 186 185 185 186 187 187 190 -2147483647 -2147483647 -2147483647 -2147483647 -2147483647 -2147483647 -2147483647 -2147483647 -2147483647 -2147483647 -2147483647 -2147483647 -2147483647 -2147483647 -2147483647 -2147483647 -2147483647 -2147483647 -2147483647 -2147483647 -2147483647 -2147483647 -2147483647 -2147483647 -2147483647 -2147483647 -2147483647 -2147483647 -2147483647 -2147483647 -2147483647 -2147483647 -2147483647 -2147483647
108 109 106 98 97 94 88 87 94 95 137 135 132 133 120 114 114 114 116 151 150 149 152 156 152 149 150 145 140 158 164 168 172 173 175 176 174 172 168 168 167 168 169 171 172 173 174 175 174 172 171 170 169 166 166 164 163 161 160 158 176 156 158 159 160 161 162 163 183 184 166 166 167 168 168 168 169 168 168 168 169 187 188 189 190 190 189 188 186 184 183 184 184 183 183 184 186 184 181 184 184 186 185 184 180 180 180 183 191 197 200 203 202 197 190 189 192 197 194 188 188 189 189 185 192 194 185 176 167 172 173 172 175 178 183 180 182 186 189 189 186 181 177 179 181 182 184 185 184 188 189 186 177 177 183 183 186 188 194 195 193 191 186 184 188 188 184 190 191 183 175 169 175 180 183 185 186 158 152 152 153 155 156 182 153 179 153 180 182 157 178 158 158 160 162 162 164 186 163 185 185 163 163 187 189 -2147483647 -2147483647 -2147483647 -2147483647 -2147483647 -2147483647 -2147483647 -2147483647 -2147483647 -2147483647 -2147483647 -2147483647 -2147483647 -2147483647 -2147483647 -2147483647 -2147483647 -2147483647 -2147483647 -2147483647 -2147483647 -2147483647 -2147483647 -2147483647 -2147483647 -2147483647 -2147483647 -2147483647 -2147483647 -2147483647 -2147483647 -2147483647 -2147483647 -2147483647 -2147483647
110 107 107 104 99 92 84 80 80 90 129 129 124 125 116 116 119 121 156 154 155 159 159 160 156 153 152 146 147 160 165 168 170 171 173 175 173 170 168 168 167 166 167 169 170 171 173 174 173 172 170 169 167 166 163 160 158 155 155 155 153 153 155 156 157 158 159 160 181 163 164 165 166 167 167 169 169 168 169 188 188 188 188 189 190 190 189 187 186 184 185 185 187 187 187 187 187 184 184 186 187 187 188 186 184 185 184 182 193 197 199 204 201 193 192 194 197 199 195 189 192 193 189 189 197 195 186 184 174 175 173 169 175 180 184 182 178 181 185 189 185 179 176 177 178 179 181 185 187 189 188 189 189 187 188 184 182 186 190 196 193 195 190 186 190 191 186 191 187 184 182 177 178 179 183 185 187 186 153 153 151 152 152 180 182 184 184 155 155 157 159 158 159 160 160 163 162 163 164 186 163 186 164 169 -2147483647 -2147483647 -2147483647 -2147483647 -2147483647 -2147483647 -2147483647 -2147483647 -2147483647 -2147483647 -2147483647 -2147483647 -2147483647 -2147483647 -2147483647 -2147483647 -2147483647 -2147483647 -2147483647 -2147483647 -2147483647 -2147483647 -2147483647 -2147483647 -2147483647 -2147483647 -2147483647 -2147483647 -2147483647 -2147483647 -2147483647 -2147483647 -2147483647 -2147483647 -2147483647 -2147483647
108 103 97 98 99 96 92 87 80 82 86 121 113 118 121 122 123 157 157 155 151 155 160 164 154 151 150 147 144 158 164 167 170 171 173 175 172 169 168 168 166 165 165 167 169 170 172 174 173 171 169 168 167 165 163 160 158 155 153 150 149 150 152 153 154 155 157 158 178 160 161 163 164 165 166 186 168 169 169 170 188 188 189 189 190 190 189 186 184 182 182 184 187 187 188 188 187 185 187 189 189 190 191 190 191 192 190 188 196 196 198 202 201 195 196 189 193 199 190 183 184 197 190 188 197 199 193 186 177 179 176 176 172 175 181 183 176 180 185 189 185 181 172 172 175 175 179 182 184 187 189 190 191 192 192 186 188 187 191 195 198 197 190 187 187 191 192 191 188 182 180 181 184 180 178 153 183 187 184 155 152 151 151 152 153 156 159 159 156 157 158 158 158 160 161 161 162 163 164 164 164 164 166 -2147483647 -2147483647 -2147483647 -2147483647 -2147483647 -2147483647 -2147483647 -2147483647 -2147483647 -2147483647 -2147483647 -2147483647 -2147483647 -2147483647 -2147483647 -2147483647 -2147483647 -2147483647 -2147483647 -2147483647 -2147483647 -2147483647 -2147483647 -2147483647 -2147483647 -2147483647 -2147483647 -2147483647 -2147483647 -2147483647 -2147483647 -2147483647 -2147483647 -2147483647 -2147483647 -2147483647 -2147483647
105 101 95 89 97 96 93 91 89 81 72 75 71 112 117 120 123 127 163 162 159 154 159 164 151 143 142 136 143 151 156 163 168 170 172 174 171 169 169 166 165 164 162 164 165 167 171 173 171 170 168 166 164 162 160 158 155 153 152 150 148 148 148 149 151 152 153 154 156 157 159 160 162 163 165 166 185 168 168 169 169 170 170 189 189 189 187 183 176 173 178 183 186 188 188 188 187 186 187 188 190 191 191 192 194 196 194 197 200 202 203 189 188 202 186 200 195 201 189 191 192 197 190 187 197 193 182 176 174 177 180 180 179 180 183 185 181 177 180 187 184 177 173 174 178 181 177 177 178 179 181 182 184 188 192 188 192 188 184 187 193 197 198 189 187 191 193 187 185 185 186 189 186 179 178 179 154 157 183 182 142 143 140 141 141 142 141 157 159 160 159 159 159 161 161 161 162 163 164 166 167 168 -2147483647 -2147483647 -2147483647 -2147483647 -2147483647 -2147483647 -2147483647 -2147483647 -2147483647 -2147483647 -2147483647 -2147483647 -2147483647 -2147483647 -2147483647 -2147483647 -2147483647 -2147483647 -2147483647 -2147483647 -2147483647 -2147483647 -2147483647 -2147483647 -2147483647 -2147483647 -2147483647 -2147483647 -2147483647 -2147483647 -2147483647 -2147483647 -2147483647 -2147483647 -2147483647 -2147483647 -2147483647 -2147483647
110 109 106 105 102 98 96 93 89 80 75 69 73 112 114 115 117 122 158 165 165 160 163 165 159 156 150 149 157 159 160 164 168 170 172 173 171 170 168 165 166 162 160 163 162 165 167 171 170 167 165 162 159 156 153 151 149 146 146 147 147 147 148 149 151 152 152 152 153 154 156 158 160 162 163 164 164 166 166 167 168 188 189 189 189 188 187 184 182 178 180 184 187 188 188 186 184 183 185 188 190 191 192 191 192 194 197 197 199 201 185 187 189 189 189 190 208 208 207 187 188 206 188 204 203 196 192 188 182 179 180 183 178 183 179 185 185 179 181 187 188 186 180 180 181 184 178 175 175 174 175 177 180 185 190 192 193 194 193 186 190 197 197 188 187 193 194 187 187 187 191 192 188 186 180 179 154 153 178 139 141 141 142 145 144 145 145 145 146 145 145 159 160 160 160 160 162 163 166 168 -2147483647 -2147483647 -2147483647 -2147483647 -2147483647 -2147483647 -2147483647 -2147483647 -2147483647 -2147483647 -2147483647 -2147483647 -2147483647 -2147483647 -2147483647 -2147483647 -2147483647 -2147483647 -2147483647 -2147483647 -2147483647 -2147483647 -2147483647 -2147483647 -2147483647 -2147483647 -2147483647 -2147483647 -2147483647 -2147483647 -2147483647 -2147483647 -2147483647 -2147483647 -2147483647 -2147483647 -2147483647 -2147483647 -2147483647 -2147483647
111 110 109 108 104 99 99 94 85 77 117 114 110 114 117 120 122 125 163 162 169 163 167 163 156 151 146 148 155 159 163 164 164 167 170 173 174 171 170 167 167 165 164 165 165 167 169 171 168 164 160 157 154 152 150 147 145 146 146 147 147 147 148 148 150 152 153 152 153 153 154 156 158 160 161 161 162 181 164 166 167 188 188 189 189 187 185 182 179 179 182 185 187 188 188 185 181 180 181 184 187 189 191 192 192 192 194 195 197 198 200 185 185 187 205 190 190 190 191 191 190 191 192 191 205 202 200 196 190 187 187 186 187 188 187 186 188 186 185 185 187 189 184 184 186 185 185 183 186 183 183 181 180 181 182 184 184 188 195 197 193 194 173 172 192 188 192 169 192 167 168 193 168 187 183 183 182 182 143 141 141 141 141 143 143 144 144 146 145 144 145 145 158 159 160 161 163 166 169 -2147483647 -2147483647 -2147483647 -2147483647 -2147483647 -2147483647 -2147483647 -2147483647 -2147483647 -2147483647 -2147483647 -2147483647 -2147483647 -2147483647 -2147483647 -2147483647 -2147483647 -2147483647 -2147483647 -2147483647 -2147483647 -2147483647 -2147483647 -2147483647 -2147483647 -2147483647 -2147483647 -2147483647 -2147483647 -2147483647 -2147483647 -2147483647 -2147483647 -2147483647 -2147483647 -2147483647 -2147483647 -2147483647 -2147483647 -2147483647 -2147483647
109 109 108 108 106 104 98 91 87 123 118 125 117 121 125 124 126 130 166 170 173 171 164 160 160 154 152 154 157 160 164 165 165 167 168 170 173 172 171 168 168 165 165 166 166 168 171 170 167 162 158 155 152 148 148 148 148 146 147 147 148 148 147 148 149 152 154 154 154 155 155 155 155 157 157 158 158 159 179 164 166 186 168 168 163 176 173 166 160 158 169 175 180 186 187 185 179 179 181 184 187 189 191 192 191 191 191 193 194 196 198 200 201 201 201 186 188 189 191 190 190 191 192 192 190 189 205 203 200 198 195 192 190 188 187 189 189 188 188 186 187 187 189 188 187 189 188 189 190 190 189 190 190 189 184 182 182 185 191 171 168 169 170 174 174 165 183 161 165 167 165 165 166 192 150 148 143 145 148 147 145 144 143 144 147 146 146 146 146 145 145 145 145 146 148 149 152 156 -2147483647 -2147483647 -2147483647 -2147483647 -2147483647 -2147483647 -2147483647 -2147483647 -2147483647 -2147483647 -2147483647 -2147483647 -2147483647 -2147483647 -2147483647 -2147483647 -2147483647 -2147483647 -2147483647 -2147483647 -2147483647 -2147483647 -2147483647 -2147483647 -2147483647 -2147483647 -2147483647 -2147483647 -2147483647 -2147483647 -2147483647 -2147483647 -2147483647 -2147483647 -2147483647 -2147483647 -2147483647 -2147483647 -2147483647 -2147483647 -2147483647 -2147483647
108 105 106 106 106 105 142 138 134 132 131 130 127 130 132 133 168 169 171 168 172 172 166 166 165 163 160 159 159 162 163 164 166 165 166 168 169 172 171 170 167 165 166 167 166 168 170 166 163 160 157 154 149 149 150 150 149 148 147 147 148 148 148 149 150 152 154 155 156 156 156 155 154 154 155 155 155 157 160 162 164 185 167 167 186 185 181 171 164 166 173 178 175 183 178 168 171 174 182 185 187 189 191 192 191 190 189 189 191 193 195 198 199 183 186 186 187 188 189 190 191 192 192 192 191 191 190 188 186 199 196 192 189 186 185 186 186 186 186 184 182 186 185 187 187 188 188 187 186 188 189 189 191 192 193 191 193 168 169 170 192 165 168 170 177 169 160 162 183 158 181 158 162 163 148 152 151 146 145 148 149 146 146 145 146 148 146 147 146 145 145 145 145 147 148 149 154 -2147483647 -2147483647 -2147483647 -2147483647 -2147483647 -2147483647 -2147483647 -2147483647 -2147483647 -2147483647 -2147483647 -2147483647 -2147483647 -2147483647 -2147483647 -2147483647 -2147483647 -2147483647 -2147483647 -2147483647 -2147483647 -2147483647 -2147483647 -2147483647 -2147483647 -2147483647 -2147483647 -2147483647 -2147483647 -2147483647 -2147483647 -2147483647 -2147483647 -2147483647 -2147483647 -2147483647 -2147483647 -2147483647 -2147483647 -2147483647 -2147483647 -2147483647 -2147483647
105 103 101 102 102 103 139 140 138 136 134 132 129 130 132 134 135 171 171 173 175 173 167 169 169 164 159 159 159 158 157 158 160 164 166 168 168 171 173 170 167 165 167 169 168 169 169 165 163 161 158 156 155 154 153 152 153 151 150 148 149 150 148 150 150 151 152 154 157 157 158 157 157 157 157 157 158 159 160 162 163 182 164 160 176 178 186 179 177 177 181 183 186 180 174 177 177 169 170 174 180 187 191 191 190 189 186 183 185 188 190 191 193 178 181 183 183 184 186 188 190 191 191 192 191 189 187 202 184 182 195 189 184 183 182 182 181 180 181 181 182 183 182 180 175 174 175 175 177 179 183 185 189 162 164 165 166 164 167 167 167 166 172 178 177 173 171 171 162 162 157 157 159 144 147 148 150 149 144 146 148 148 147 147 148 147 149 149 147 145 145 145 146 147 148 151 -2147483647 -2147483647 -2147483647 -2147483647 -2147483647 -2147483647 -2147483647 -2147483647 -2147483647 -2147483647 -2147483647 -2147483647 -2147483647 -2147483647 -2147483647 -2147483647 -2147483647 -2147483647 -2147483647 -2147483647 -2147483647 -2147483647 -2147483647 -2147483647 -2147483647 -2147483647 -2147483647 -2147483647 -2147483647 -2147483647 -2147483647 -2147483647 -2147483647 -2147483647 -2147483647 -2147483647 -2147483647 -2147483647 -2147483647 -2147483647 -2147483647 -2147483647 -2147483647 -2147483647
98 60 84 92 94 98 134 135 132 133 132 129 125 124 126 129 133 170 173 177 179 170 169 172 168 164 162 160 158 157 158 159 161 162 164 166 167 169 171 171 169 167 169 170 170 168 166 164 163 162 160 159 158 157 156 155 154 152 152 151 150 150 151 151 152 153 154 155 156 157 158 158 158 159 159 158 158 159 160 160 158 154 159 179 164 182 185 184 185 184 184 186 186 185 186 184 183 182 185 183 170 185 178 175 180 185 184 181 182 183 183 186 190 175 177 177 178 181 184 185 186 187 189 191 190 188 183 179 192 191 189 185 183 181 182 184 186 186 187 187 185 186 184 179 178 171 167 168 171 169 173 174 177 178 181 185 158 159 163 165 169 173 175 178 178 179 178 157 164 164 157 158 146 147 145 144 146 149 146 144 147 147 147 148 149 149 150 151 150 147 145 146 147 150 152 -2147483647 -2147483647 -2147483647 -2147483647 -2147483647 -2147483647 -2147483647 -2147483647 -2147483647 -2147483647 -2147483647 -2147483647 -2147483647 -2147483647 -2147483647 -2147483647 -2147483647 -2147483647 -2147483647 -2147483647 -2147483647 -2147483647 -2147483647 -2147483647 -2147483647 -2147483647 -2147483647 -2147483647 -2147483647 -2147483647 -2147483647 -2147483647 -2147483647 -2147483647 -2147483647 -2147483647 -2147483647 -2147483647 -2147483647 -2147483647 -2147483647 -2147483647 -2147483647 -2147483647 -2147483647
64 90 93 91 86 85 86 87 86 122 119 118 121 126 130 131 133 135 137 172 176 175 174 172 168 165 163 155 148 148 153 154 157 158 158 159 159 163 168 171 168 168 171 168 165 160 160 158 155 152 152 147 144 141 144 146 144 145 147 147 148 149 150 152 152 153 155 155 156 158 159 159 160 160 160 159 158 156 155 147 151 168 149 179 164 182 183 183 183 183 183 184 179 178 175 177 184 184 186 189 191 191 191 189 182 184 178 179 184 181 179 181 183 184 182 184 186 186 174 177 178 176 181 188 185 183 178 186 186 191 188 182 177 170 171 174 177 182 181 182 183 186 185 183 183 174 168 168 169 171 175 150 148 175 176 149 149 148 149 153 161 150 167 168 165 154 157 157 153 147 144 143 145 148 147 143 143 149 148 145 146 146 147 148 148 149 151 152 150 147 148 150 153 -2147483647 -2147483647 -2147483647 -2147483647 -2147483647 -2147483647 -2147483647 -2147483647 -2147483647 -2147483647 -2147483647 -2147483647 -2147483647 -2147483647 -2147483647 -2147483647 -2147483647 -2147483647 -2147483647 -2147483647 -2147483647 -2147483647 -2147483647 -2147483647 -2147483647 -2147483647 -2147483647 -2147483647 -2147483647 -2147483647 -2147483647 -2147483647 -2147483647 -2147483647 -2147483647 -2147483647 -2147483647 -2147483647 -2147483647 -2147483647 -2147483647 -2147483647 -2147483647 -2147483647 -2147483647 -2147483647 -2147483647
94 97 94 94 94 90 88 89 86 81 78 76 111 109 110 111 113 125 131 167 165 169 171 172 169 164 157 149 144 141 141 146 145 145 142 140 140 149 159 169 167 167 165 158 152 155 149 148 145 145 146 147 144 141 137 139 142 144 144 144 145 145 145 146 148 149 150 152 153 155 155 154 156 159 157 154 157 158 157 155 153 154 159 161 160 177 176 178 178 178 179 180 181 182 183 184 184 180 182 182 182 186 187 190 191 189 185 186 181 175 177 180 183 172 187 170 184 178 177 180 181 184 174 181 176 175 186 181 186 176 178 171 169 171 174 172 167 165 168 172 178 183 184 186 186 181 182 185 184 181 178 150 148 146 148 145 144 144 143 142 141 145 148 152 152 140 144 152 146 145 145 146 143 144 147 145 145 145 146 146 146 148 148 148 148 148 149 149 148 148 150 -2147483647 -2147483647 -2147483647 -2147483647 -2147483647 -2147483647 -2147483647 -2147483647 -2147483647 -2147483647 -2147483647 -2147483647 -2147483647 -2147483647 -2147483647 -2147483647 -2147483647 -2147483647 -2147483647 -2147483647 -2147483647 -2147483647 -2147483647 -2147483647 -2147483647 -2147483647 -2147483647 -2147483647 -2147483647 -2147483647 -2147483647 -2147483647 -2147483647 -2147483647 -2147483647 -2147483647 -2147483647 -2147483647 -2147483647 -2147483647 -2147483647 -2147483647 -2147483647 -2147483647 -2147483647 -2147483647 -2147483647 -2147483647 -2147483647
100 99 97 96 95 91 88 90 86 82 73 113 114 109 108 106 108 110 111 115 117 124 160 163 162 159 154 141 132 99 119 122 124 130 132 145 153 156 154 155 138 139 134 136 122 126 125 122 124 126 118 116 115 113 108 114 124 130 140 149 151 150 147 143 142 141 142 146 146 150 152 155 157 159 160 160 161 157 156 156 153 151 172 174 172 171 169 172 169 172 174 174 178 179 180 181 182 184 184 185 185 186 187 186 190 187 180 183 182 177 175 178 180 169 179 168 171 169 169 173 176 175 173 171 178 179 183 184 180 179 183 185 180 180 180 185 181 178 177 180 180 174 175 180 180 158 185 182 150 174 147 145 142 141 140 141 144 146 147 151 151 144 146 137 138 141 145 148 147 142 144 146 144 145 147 146 144 145 146 146 148 149 150 149 147 147 148 149 152 -2147483647 -2147483647 -2147483647 -2147483647 -2147483647 -2147483647 -2147483647 -2147483647 -2147483647 -2147483647 -2147483647 -2147483647 -2147483647 -2147483647 -2147483647 -2147483647 -2147483647 -2147483647 -2147483647 -2147483647 -2147483647 -2147483647 -2147483647 -2147483647 -2147483647 -2147483647 -2147483647 -2147483647 -2147483647 -2147483647 -2147483647 -2147483647 -2147483647 -2147483647 -2147483647 -2147483647 -2147483647 -2147483647 -2147483647 -2147483647 -2147483647 -2147483647 -2147483647 -2147483647 -2147483647 -2147483647 -2147483647 -2147483647 -2147483647 -2147483647 -2147483647
99 98 96 98 88 85 86 88 84 79 77 116 117 112 118 121 120 129 130 129 134 135 168 166 158 152 147 144 142 140 131 131 132 134 133 131 138 143 146 151 145 142 129 134 127 116 112 110 114 120 122 130 134 127 118 113 112 121 137 143 148 150 147 145 144 144 144 148 150 150 151 153 154 157 159 158 154 151 150 167 167 148 147 163 162 163 162 163 164 170 172 173 175 176 175 178 179 180 183 185 185 187 188 189 190 190 188 173 171 182 167 170 172 173 174 175 171 170 173 173 176 179 180 174 172 175 176 176 184 180 179 182 176 177 180 176 177 181 181 156 157 180 179 153 184 186 152 148 146 146 143 145 147 148 144 146 145 137 140 139 139 139 135 136 139 140 144 147 142 142 143 144 145 145 145 145 145 146 147 147 149 152 152 149 147 147 149 -2147483647 -2147483647 -2147483647 -2147483647 -2147483647 -2147483647 -2147483647 -2147483647 -2147483647 -2147483647 -2147483647 -2147483647 -2147483647 -2147483647 -2147483647 -2147483647 -2147483647 -2147483647 -2147483647 -2147483647 -2147483647 -2147483647 -2147483647 -2147483647 -2147483647 -2147483647 -2147483647 -2147483647 -2147483647 -2147483647 -2147483647 -2147483647 -2147483647 -2147483647 -2147483647 -2147483647 -2147483647 -2147483647 -2147483647 -2147483647 -2147483647 -2147483647 -2147483647 -2147483647 -2147483647 -2147483647 -2147483647 -2147483647 -2147483647 -2147483647 -2147483647 -2147483647 -2147483647
100 100 100 97 88 90 94 91 90 122 125 129 128 125 123 115 114 132 134 133 134 169 171 166 166 159 151 143 133 98 90 78 73 126 105 113 121 126 140 143 129 124 120 118 118 134 132 141 149 148 144 148 151 157 155 149 134 121 118 121 131 141 128 122 119 124 130 137 141 144 146 143 138 139 151 148 145 148 160 144 150 150 163 159 156 158 160 162 163 168 169 171 172 173 174 175 177 179 180 181 183 183 185 186 187 188 189 174 174 173 186 173 173 174 174 173 169 166 171 175 177 179 181 183 182 182 183 183 186 186 186 185 183 186 185 184 182 164 164 162 156 157 155 152 157 156 153 150 146 145 148 148 135 137 139 139 138 139 141 144 142 141 140 139 138 139 141 139 144 142 141 143 144 145 145 145 146 146 147 149 151 152 149 148 147 148 -2147483647 -2147483647 -2147483647 -2147483647 -2147483647 -2147483647 -2147483647 -2147483647 -2147483647 -2147483647 -2147483647 -2147483647 -2147483647 -2147483647 -2147483647 -2147483647 -2147483647 -2147483647 -2147483647 -2147483647 -2147483647 -2147483647 -2147483647 -2147483647 -2147483647 -2147483647 -2147483647 -2147483647 -2147483647 -2147483647 -2147483647 -2147483647 -2147483647 -2147483647 -2147483647 -2147483647 -2147483647 -2147483647 -2147483647 -2147483647 -2147483647 -2147483647 -2147483647 -2147483647 -2147483647 -2147483647 -2147483647 -2147483647 -2147483647 -2147483647 -2147483647 -2147483647 -2147483647 -2147483647
97 99 99 98 98 96 100 94 89 84 120 123 122 130 127 123 126 132 136 131 130 122 119 127 113 106 99 99 95 99 98 97 99 139 134 132 135 141 160 159 151 157 157 154 150 156 151 153 149 136 135 139 140 151 128 148 149 146 146 138 135 144 126 125 128 129 132 134 133 139 141 143 150 156 159 158 158 158 157 154 159 152 144 140 147 154 157 163 165 163 160 162 166 167 169 172 173 174 176 176 177 178 179 181 182 182 184 171 172 172 173 173 175 175 174 172 169 167 170 173 175 178 180 180 181 183 185 184 185 184 161 163 187 186 185 185 184 183 182 180 162 158 157 141 141 142 137 135 135 134 135 135 136 137 139 138 138 139 141 143 144 139 140 141 140 139 138 139 142 143 141 141 142 144 144 145 145 145 145 147 147 148 147 149 151 -2147483647 -2147483647 -2147483647 -2147483647 -2147483647 -2147483647 -2147483647 -2147483647 -2147483647 -2147483647 -2147483647 -2147483647 -2147483647 -2147483647 -2147483647 -2147483647 -2147483647 -2147483647 -2147483647 -2147483647 -2147483647 -2147483647 -2147483647 -2147483647 -2147483647 -2147483647 -2147483647 -2147483647 -2147483647 -2147483647 -2147483647 -2147483647 -2147483647 -2147483647 -2147483647 -2147483647 -2147483647 -2147483647 -2147483647 -2147483647 -2147483647 -2147483647 -2147483647 -2147483647 -2147483647 -2147483647 -2147483647 -2147483647 -2147483647 -2147483647 -2147483647 -2147483647 -2147483647 -2147483647 -2147483647
72 97 96 95 99 96 95 102 132 131 132 133 129 128 128 129 129 129 125 129 133 139 169 170 171 169 136 129 131 128 126 149 148 149 155 155 151 147 167 165 163 165 158 153 149 157 151 160 160 155 152 158 153 136 135 127 131 128 129 131 129 131 129 129 132 156 157 156 157 158 158 159 158 157 156 156 157 154 152 169 154 167 163 160 158 157 153 155 154 149 146 147 147 151 159 163 168 170 171 171 171 172 174 177 179 180 182 181 168 166 168 171 172 172 171 170 168 166 166 168 169 175 176 176 178 179 178 181 180 181 182 183 185 185 186 184 183 181 159 158 155 155 154 140 141 143 142 139 139 137 137 137 137 138 139 141 140 139 140 140 141 142 141 140 138 140 140 139 140 141 142 142 143 144 144 144 145 145 146 147 147 147 149 -2147483647 -2147483647 -2147483647 -2147483647 -2147483647 -2147483647 -2147483647 -2147483647 -2147483647 -2147483647 -2147483647 -2147483647 -2147483647 -2147483647 -2147483647 -2147483647 -2147483647 -2147483647 -2147483647 -2147483647 -2147483647 -2147483647 -2147483647 -2147483647 -2147483647 -2147483647 -2147483647 -2147483647 -2147483647 -2147483647 -2147483647 -2147483647 -2147483647 -2147483647 -2147483647 -2147483647 -2147483647 -2147483647 -2147483647 -2147483647 -2147483647 -2147483647 -2147483647 -2147483647 -2147483647 -2147483647 -2147483647 -2147483647 -2147483647 -2147483647 -2147483647 -2147483647 -2147483647 -2147483647 -2147483647 -2147483647 -2147483647
61 68 89 91 94 89 96 101 136 138 138 134 118 106 70 111 120 132 139 137 144 142 137 138 166 169 169 164 161 129 154 129 149 148 146 136 141 142 150 164 172 167 164 165 167 167 165 166 171 168 140 139 138 144 139 135 133 135 131 137 136 135 133 135 135 133 154 155 154 153 153 155 152 148 148 150 151 151 150 164 163 161 160 158 158 155 153 158 159 161 162 164 166 167 165 158 153 154 159 160 160 164 168 174 176 178 177 177 161 170 168 171 163 160 162 164 164 164 163 166 167 171 169 171 172 170 172 175 178 180 180 181 179 181 183 182 183 180 159 155 152 151 153 138 139 140 141 143 142 142 142 142 141 141 140 138 139 140 143 140 139 142 141 139 138 138 139 141 141 141 141 143 143 142 143 142 144 146 147 145 145 146 152 -2147483647 -2147483647 -2147483647 -2147483647 -2147483647 -2147483647 -2147483647 -2147483647 -2147483647 -2147483647 -2147483647 -2147483647 -2147483647 -2147483647 -2147483647 -2147483647 -2147483647 -2147483647 -2147483647 -2147483647 -2147483647 -2147483647 -2147483647 -2147483647 -2147483647 -2147483647 -2147483647 -2147483647 -2147483647 -2147483647 -2147483647 -2147483647 -2147483647 -2147483647 -2147483647 -2147483647 -2147483647 -2147483647 -2147483647 -2147483647 -2147483647 -2147483647 -2147483647 -2147483647 -2147483647 -2147483647 -2147483647 -2147483647 -2147483647 -2147483647 -2147483647 -2147483647 -2147483647 -2147483647 -2147483647 -2147483647 -2147483647
56 59 92 94 90 95 99 101 101 136 138 139 139 138 140 140 140 140 142 145 144 132 117 114 125 137 168 167 164 162 161 132 127 126 121 143 143 143 153 165 175 173 171 171 170 173 171 146 171 147 146 145 144 145 144 144 142 142 140 130 128 128 128 129 130 150 149 148 147 145 142 144 147 143 147 146 146 143 152 152 154 153 148 148 145 143 145 150 152 153 153 155 158 159 162 169 171 171 168 164 156 146 147 160 168 169 169 167 166 170 159 160 157 153 145 152 158 149 149 150 155 160 161 164 166 167 170 171 173 173 174 176 178 179 179 158 159 157 157 153 153 155 139 137 137 136 136 137 137 140 139 139 140 140 141 143 144 138 140 140 138 138 140 141 141 140 141 141 141 141 142 142 142 143 142 141 143 144 144 145 144 148 -2147483647 -2147483647 -2147483647 -2147483647 -2147483647 -2147483647 -2147483647 -2147483647 -2147483647 -2147483647 -2147483647 -2147483647 -2147483647 -2147483647 -2147483647 -2147483647 -2147483647 -2147483647 -2147483647 -2147483647 -2147483647 -2147483647 -2147483647 -2147483647 -2147483647 -2147483647 -2147483647 -2147483647 -2147483647 -2147483647 -2147483647 -2147483647 -2147483647 -2147483647 -2147483647 -2147483647 -2147483647 -2147483647 -2147483647 -2147483647 -2147483647 -2147483647 -2147483647 -2147483647 -2147483647 -2147483647 -2147483647 -2147483647 -2147483647 -2147483647 -2147483647 -2147483647 -2147483647 -2147483647 -2147483647 -2147483647 -2147483647 -2147483647
46 54 57 47 50 56 88 97 99 101 135 136 137 137 139 140 142 141 140 142 145 145 141 140 139 140 168 170 167 161 129 122 121 117 114 137 140 152 160 168 174 174 173 173 173 174 174 149 148 148 147 147 147 146 145 144 141 140 134 129 141 135 136 135 140 133 129 131 114 118 113 126 137 144 143 143 141 142 150 145 147 143 138 135 131 138 144 132 138 144 138 143 145 148 152 154 156 164 168 167 170 171 168 161 157 157 156 156 149 152 156 159 160 152 147 146 145 156 157 147 144 130 131 130 130 135 141 159 167 171 174 174 174 178 179 158 159 157 157 154 154 141 140 139 140 138 138 137 139 137 137 138 138 141 140 141 147 141 141 142 141 141 139 138 139 141 142 142 142 141 141 141 141 142 141 142 142 145 147 147 148 -2147483647 -2147483647 -2147483647 -2147483647 -2147483647 -2147483647 -2147483647 -2147483647 -2147483647 -2147483647 -2147483647 -2147483647 -2147483647 -2147483647 -2147483647 -2147483647 -2147483647 -2147483647 -2147483647 -2147483647 -2147483647 -2147483647 -2147483647 -2147483647 -2147483647 -2147483647 -2147483647 -2147483647 -2147483647 -2147483647 -2147483647 -2147483647 -2147483647 -2147483647 -2147483647 -2147483647 -2147483647 -2147483647 -2147483647 -2147483647 -2147483647 -2147483647 -2147483647 -2147483647 -2147483647 -2147483647 -2147483647 -2147483647 -2147483647 -2147483647 -2147483647 -2147483647 -2147483647 -2147483647 -2147483647 -2147483647 -2147483647 -2147483647 -2147483647
71 69 55 44 46 50 55 93 96 99 100 133 134 136 141 141 143 145 144 145 145 144 145 145 172 170 167 169 168 164 159 124 112 109 103 101 100 114 150 161 169 170 173 173 173 173 147 170 140 147 148 147 146 144 141 142 139 140 132 129 127 121 136 127 129 124 114 115 119 120 131 137 145 148 147 147 151 145 136 136 142 144 147 149 142 142 155 146 138 143 143 138 141 148 139 141 146 153 157 156 158 163 124 127 128 129 130 154 126 158 131 131 133 128 152 151 150 153 127 154 155 155 159 158 120 123 121 122 159 169 175 175 172 173 154 154 157 159 156 156 142 143 142 142 138 137 140 138 141 138 137 138 139 138 140 140 143 144 143 144 142 141 140 141 141 142 141 142 141 141 141 140 140 140 141 143 145 149 -2147483647 -2147483647 -2147483647 -2147483647 -2147483647 -2147483647 -2147483647 -2147483647 -2147483647 -2147483647 -2147483647 -2147483647 -2147483647 -2147483647 -2147483647 -2147483647 -2147483647 -2147483647 -2147483647 -2147483647 -2147483647 -2147483647 -2147483647 -2147483647 -2147483647 -2147483647 -2147483647 -2147483647 -2147483647 -2147483647 -2147483647 -2147483647 -2147483647 -2147483647 -2147483647 -2147483647 -2147483647 -2147483647 -2147483647 -2147483647 -2147483647 -2147483647 -2147483647 -2147483647 -2147483647 -2147483647 -2147483647 -2147483647 -2147483647 -2147483647 -2147483647 -2147483647 -2147483647 -2147483647 -2147483647 -2147483647 -2147483647 -2147483647 -2147483647 -2147483647 -2147483647 -2147483647
78 80 80 64 55 58 89 86 90 93 97 130 133 139 141 142 144 144 143 143 142 140 140 142 170 170 170 170 168 163 165 163 158 122 111 113 111 113 142 145 152 154 155 156 131 152 127 131 134 144 143 144 140 139 136 139 135 134 135 133 133 130 123 121 123 143 142 144 145 148 149 149 148 146 141 151 148 144 141 139 145 153 155 159 159 159 159 154 152 156 156 155 149 154 150 140 138 139 147 150 152 130 133 132 122 130 127 127 127 131 121 127 131 131 129 128 124 121 115 120 128 127 121 128 135 168 168 132 131 133 171 175 141 140 140 155 156 158 159 159 144 143 143 142 143 143 143 142 142 138 137 139 138 139 140 141 141 141 142 142 143 142 143 142 141 140 140 141 142 142 141 140 140 141 143 146 -2147483647 -2147483647 -2147483647 -2147483647 -2147483647 -2147483647 -2147483647 -2147483647 -2147483647 -2147483647 -2147483647 -2147483647 -2147483647 -2147483647 -2147483647 -2147483647 -2147483647 -2147483647 -2147483647 -2147483647 -2147483647 -2147483647 -2147483647 -2147483647 -2147483647 -2147483647 -2147483647 -2147483647 -2147483647 -2147483647 -2147483647 -2147483647 -2147483647 -2147483647 -2147483647 -2147483647 -2147483647 -2147483647 -2147483647 -2147483647 -2147483647 -2147483647 -2147483647 -2147483647 -2147483647 -2147483647 -2147483647 -2147483647 -2147483647 -2147483647 -2147483647 -2147483647 -2147483647 -2147483647 -2147483647 -2147483647 -2147483647 -2147483647 -2147483647 -2147483647 -2147483647 -2147483647 -2147483647 -2147483647
65 79 85 74 98 102 105 94 95 97 101 133 136 135 137 137 137 137 137 137 138 141 142 143 142 140 168 170 170 168 170 168 166 167 164 158 160 161 160 164 167 160 124 118 117 113 132 123 135 137 137 140 137 133 134 132 133 131 132 132 131 131 131 131 130 131 131 130 146 143 141 142 139 139 148 147 147 148 150 152 152 155 156 156 154 155 157 159 118 117 119 117 118 117 115 127 129 124 128 125 125 124 126 117 124 123 120 119 124 128 115 116 120 124 123 121 132 129 123 120 119 127 131 128 125 129 169 173 173 173 173 140 142 143 142 142 142 142 144 145 145 146 146 146 147 147 147 147 146 146 143 140 137 135 138 139 139 143 143 142 143 143 142 141 140 139 139 140 139 141 141 141 143 145 150 -2147483647 -2147483647 -2147483647 -2147483647 -2147483647 -2147483647 -2147483647 -2147483647 -2147483647 -2147483647 -2147483647 -2147483647 -2147483647 -2147483647 -2147483647 -2147483647 -2147483647 -2147483647 -2147483647 -2147483647 -2147483647 -2147483647 -2147483647 -2147483647 -2147483647 -2147483647 -2147483647 -2147483647 -2147483647 -2147483647 -2147483647 -2147483647 -2147483647 -2147483647 -2147483647 -2147483647 -2147483647 -2147483647 -2147483647 -2147483647 -2147483647 -2147483647 -2147483647 -2147483647 -2147483647 -2147483647 -2147483647 -2147483647 -2147483647 -2147483647 -2147483647 -2147483647 -2147483647 -2147483647 -2147483647 -2147483647 -2147483647 -2147483647 -2147483647 -2147483647 -2147483647 -2147483647 -2147483647 -2147483647 -2147483647
75 67 81 117 114 111 107 104 96 93 94 94 131 127 125 123 119 116 118 119 125 137 142 141 139 140 140 168 164 166 164 168 168 170 171 171 170 169 168 169 170 171 168 145 140 138 134 130 132 131 132 135 135 136 133 132 130 130 129 128 130 127 124 126 127 127 126 144 97 144 99 101 103 102 101 151 150 152 146 146 142 140 146 152 151 154 129 98 129 126 128 113 99 102 100 99 103 104 103 116 116 115 114 115 120 116 111 115 119 110 116 117 121 120 122 125 119 119 119 127 120 119 124 130 134 132 129 170 174 144 142 142 140 141 142 143 142 142 144 145 146 146 148 148 147 147 148 149 149 147 146 145 144 144 141 142 144 143 143 143 143 143 143 142 142 141 139 138 139 139 142 143 145 147 149 -2147483647 -2147483647 -2147483647 -2147483647 -2147483647 -2147483647 -2147483647 -2147483647 -2147483647 -2147483647 -2147483647 -2147483647 -2147483647 -2147483647 -2147483647 -2147483647 -2147483647 -2147483647 -2147483647 -2147483647 -2147483647 -2147483647 -2147483647 -2147483647 -2147483647 -2147483647 -2147483647 -2147483647 -2147483647 -2147483647 -2147483647 -2147483647 -2147483647 -2147483647 -2147483647 -2147483647 -2147483647 -2147483647 -2147483647 -2147483647 -2147483647 -2147483647 -2147483647 -2147483647 -2147483647 -2147483647 -2147483647 -2147483647 -2147483647 -2147483647 -2147483647 -2147483647 -2147483647 -2147483647 -2147483647 -2147483647 -2147483647 -2147483647 -2147483647 -2147483647 -2147483647 -2147483647 -2147483647 -2147483647 -2147483647
88 86 82 79 87 83 111 109 104 92 87 92 99 125 120 121 120 124 123 126 134 141 139 136 134 135 138 166 163 163 163 162 163 166 165 167 165 165 170 169 166 171 148 165 137 129 126 123 127 124 123 130 131 130 130 126 125 120 123 121 126 127 127 123 137 138 134 137 134 137 92 135 97 100 101 106 108 104 101 92 98 150 148 148 96 147 148 96 95 97 97 98 99 99 100 100 100 99 101 100 101 104 106 107 107 104 102 116 103 106 110 110 111 116 112 121 125 125 121 119 117 124 122 124 125 132 136 138 139 142 143 142 143 141 141 141 142 144 143 144 144 144 145 146 146 146 147 148 147 147 147 145 144 144 144 144 144 144 144 144 144 143 143 143 143 143 141 139 140 141 141 141 141 145 148 -2147483647 -2147483647 -2147483647 -2147483647 -2147483647 -2147483647 -2147483647 -2147483647 -2147483647 -2147483647 -2147483647 -2147483647 -2147483647 -2147483647 -2147483647 -2147483647 -2147483647 -2147483647 -2147483647 -2147483647 -2147483647 -2147483647 -2147483647 -2147483647 -2147483647 -2147483647 -2147483647 -2147483647 -2147483647 -2147483647 -2147483647 -2147483647 -2147483647 -2147483647 -2147483647 -2147483647 -2147483647 -2147483647 -2147483647 -2147483647 -2147483647 -2147483647 -2147483647 -2147483647 -2147483647 -2147483647 -2147483647 -2147483647 -2147483647 -2147483647 -2147483647 -2147483647 -2147483647 -2147483647 -2147483647 -2147483647 -2147483647 -2147483647 -2147483647 -2147483647 -2147483647 -2147483647 -2147483647 -2147483647 -2147483647
122 92 88 77 68 114 115 111 111 107 96 95 98 125 123 128 130 132 133 138 138 139 137 135 134 135 139 161 136 137 161 161 165 163 163 164 166 167 119 118 168 142 134 130 128 120 116 115 117 119 117 114 121 120 122 119 124 118 122 120 118 123 124 124 133 127 99 94 96 98 103 96 101 105 102 105 106 108 108 106 107 107 105 105 102 101 95 88 140 90 87 92 94 97 96 98 98 96 97 99 102 103 104 103 102 101 103 102 104 106 107 106 106 106 113 115 121 125 120 121 124 122 129 128 124 126 129 133 134 136 138 140 141 142 141 141 143 142 142 143 143 143 144 144 145 145 145 146 146 146 146 144 143 144 144 144 145 144 145 144 144 144 142 141 142 142 141 141 142 142 141 140 142 147 -2147483647 -2147483647 -2147483647 -2147483647 -2147483647 -2147483647 -2147483647 -2147483647 -2147483647 -2147483647 -2147483647 -2147483647 -2147483647 -2147483647 -2147483647 -2147483647 -2147483647 -2147483647 -2147483647 -2147483647 -2147483647 -2147483647 -2147483647 -2147483647 -2147483647 -2147483647 -2147483647 -2147483647 -2147483647 -2147483647 -2147483647 -2147483647 -2147483647 -2147483647 -2147483647 -2147483647 -2147483647 -2147483647 -2147483647 -2147483647 -2147483647 -2147483647 -2147483647 -2147483647 -2147483647 -2147483647 -2147483647 -2147483647 -2147483647 -2147483647 -2147483647 -2147483647 -2147483647 -2147483647 -2147483647 -2147483647 -2147483647 -2147483647 -2147483647 -2147483647 -2147483647 -2147483647 -2147483647 -2147483647 -2147483647 -2147483647
91 86 90 87 82 70 105 111 110 111 103 97 97 98 134 137 140 139 132 121 111 110 125 132 136 136 135 135 136 138 161 162 163 161 162 167 116 169 119 121 116 110 130 130 126 125 126 127 124 121 127 120 125 110 123 116 119 119 118 119 127 121 132 127 136 101 105 106 109 108 108 105 107 107 105 104 106 108 109 108 108 108 103 98 96 98 96 100 96 95 95 90 88 89 92 91 94 96 101 101 99 98 100 100 104 106 105 107 104 103 105 105 104 108 109 113 116 121 124 125 124 120 119 118 117 115 128 131 131 132 133 134 137 139 140 141 130 142 142 141 142 142 142 143 144 145 146 147 146 145 145 145 144 143 143 142 143 145 144 144 144 143 142 141 141 140 140 141 142 140 140 142 147 -2147483647 -2147483647 -2147483647 -2147483647 -2147483647 -2147483647 -2147483647 -2147483647 -2147483647 -2147483647 -2147483647 -2147483647 -2147483647 -2147483647 -2147483647 -2147483647 -2147483647 -2147483647 -2147483647 -2147483647 -2147483647 -2147483647 -2147483647 -2147483647 -2147483647 -2147483647 -2147483647 -2147483647 -2147483647 -2147483647 -2147483647 -2147483647 -2147483647 -2147483647 -2147483647 -2147483647 -2147483647 -2147483647 -2147483647 -2147483647 -2147483647 -2147483647 -2147483647 -2147483647 -2147483647 -2147483647 -2147483647 -2147483647 -2147483647 -2147483647 -2147483647 -2147483647 -2147483647 -2147483647 -2147483647 -2147483647 -2147483647 -2147483647 -2147483647 -2147483647 -2147483647 -2147483647 -2147483647 -2147483647 -2147483647 -2147483647 -2147483647
93 90 123 122 119 121 106 60 60 98 95 93 97 135 135 130 139 130 117 115 105 106 116 117 124 125 116 121 120 129 129 128 123 121 120 125 127 131 136 113 107 128 104 106 131 132 132 108 107 140 135 134 137 134 136 137 136 135 135 133 137 135 135 138 139 109 111 111 112 112 111 110 110 107 104 105 106 107 107 108 111 110 108 106 107 105 103 104 101 101 100 99 96 95 98 90 91 95 91 96 99 103 105 105 102 103 106 108 109 108 103 101 102 108 110 112 115 116 120 123 125 121 122 120 120 122 120 119 119 131 132 121 134 124 126 128 128 129 129 129 130 130 141 142 143 144 145 146 146 146 146 145 143 142 141 140 140 141 143 143 143 142 141 141 140 140 139 140 141 142 144 -2147483647 -2147483647 -2147483647 -2147483647 -2147483647 -2147483647 -2147483647 -2147483647 -2147483647 -2147483647 -2147483647 -2147483647 -2147483647 -2147483647 -2147483647 -2147483647 -2147483647 -2147483647 -2147483647 -2147483647 -2147483647 -2147483647 -2147483647 -2147483647 -2147483647 -2147483647 -2147483647 -2147483647 -2147483647 -2147483647 -2147483647 -2147483647 -2147483647 -2147483647 -2147483647 -2147483647 -2147483647 -2147483647 -2147483647 -2147483647 -2147483647 -2147483647 -2147483647 -2147483647 -2147483647 -2147483647 -2147483647 -2147483647 -2147483647 -2147483647 -2147483647 -2147483647 -2147483647 -2147483647 -2147483647 -2147483647 -2147483647 -2147483647 -2147483647 -2147483647 -2147483647 -2147483647 -2147483647 -2147483647 -2147483647 -2147483647 -2147483647 -2147483647 -2147483647
91 120 121 123 124 124 121 114 107 102 91 58 96 96 94 95 137 137 128 135 141 137 141 141 141 139 134 132 128 127 118 123 118 118 122 132 135 110 113 119 116 113 117 112 109 110 114 114 113 113 115 114 113 111 141 110 110 161 160 140 142 144 145 115 115 117 115 115 112 112 112 112 111 109 107 106 107 109 110 112 111 111 110 109 110 111 108 106 105 104 104 103 102 102 102 101 101 101 99 99 97 98 98 99 102 107 108 109 109 110 109 106 106 106 110 112 114 119 122 123 124 126 126 127 126 123 122 122 118 118 120 119 120 123 124 126 127 129 129 129 129 130 130 131 142 144 145 145 145 145 146 145 144 142 142 140 139 140 142 142 142 141 141 140 140 139 140 141 144 -2147483647 -2147483647 -2147483647 -2147483647 -2147483647 -2147483647 -2147483647 -2147483647 -2147483647 -2147483647 -2147483647 -2147483647 -2147483647 -2147483647 -2147483647 -2147483647 -2147483647 -2147483647 -2147483647 -2147483647 -2147483647 -2147483647 -2147483647 -2147483647 -2147483647 -2147483647 -2147483647 -2147483647 -2147483647 -2147483647 -2147483647 -2147483647 -2147483647 -2147483647 -2147483647 -2147483647 -2147483647 -2147483647 -2147483647 -2147483647 -2147483647 -2147483647 -2147483647 -2147483647 -2147483647 -2147483647 -2147483647 -2147483647 -2147483647 -2147483647 -2147483647 -2147483647 -2147483647 -2147483647 -2147483647 -2147483647 -2147483647 -2147483647 -2147483647 -2147483647 -2147483647 -2147483647 -2147483647 -2147483647 -2147483647 -2147483647 -2147483647 -2147483647 -2147483647 -2147483647 -2147483647
87 86 88 92 122 126 126 124 154 155 156 155 157 158 156 153 151 151 149 145 148 150 149 143 138 135 136 139 142 168 164 119 119 119 117 119 112 115 118 120 119 119 120 114 111 109 111 114 117 118 116 119 115 116 112 111 111 110 140 142 144 118 120 119 116 115 118 117 116 112 114 112 113 111 109 108 107 108 110 113 114 115 115 116 116 119 117 116 116 119 107 103 103 104 103 103 105 105 106 106 107 107 106 107 105 103 104 107 110 112 112 113 112 112 112 113 115 118 123 129 129 133 137 -2147483647 -2147483647 137 130 126 124 124 124 123 123 123 124 125 126 128 128 128 129 129 130 130 131 133 143 144 144 144 144 144 144 144 143 141 141 142 142 141 141 141 140 139 139 140 142 145 -2147483647 -2147483647 -2147483647 -2147483647 -2147483647 -2147483647 -2147483647 -2147483647 -2147483647 -2147483647 -2147483647 -2147483647 -2147483647 -2147483647 -2147483647 -2147483647 -2147483647 -2147483647 -2147483647 -2147483647 -2147483647 -2147483647 -2147483647 -2147483647 -2147483647 -2147483647 -2147483647 -2147483647 -2147483647 -2147483647 -2147483647 -2147483647 -2147483647 -2147483647 -2147483647 -2147483647 -2147483647 -2147483647 -2147483647 -2147483647 -2147483647 -2147483647 -2147483647 -2147483647 -2147483647 -2147483647 -2147483647 -2147483647 -2147483647 -2147483647 -2147483647 -2147483647 -2147483647 -2147483647 -2147483647 -2147483647 -2147483647 -2147483647 -2147483647 -2147483647 -2147483647 -2147483647 -2147483647 -2147483647 -2147483647 -2147483647 -2147483647 -2147483647 -2147483647 -2147483647 -2147483647 -2147483647
78 86 89 92 124 125 127 127 157 158 159 158 159 157 154 150 149 146 145 147 149 150 149 150 147 120 118 120 123 124 123 124 124 119 110 113 122 114 116 116 120 123 122 117 114 111 113 119 121 124 123 122 120 122 117 114 113 114 114 115 121 123 122 124 125 124 122 120 113 112 115 112 113 115 111 110 108 108 109 111 113 115 118 119 117 116 117 118 119 120 119 117 119 121 117 113 114 111 108 109 107 108 108 108 109 109 109 108 109 110 112 114 115 115 117 119 119 121 122 128 132 133 134 135 135 133 131 129 129 130 129 128 128 126 126 126 128 129 129 128 128 130 131 130 130 131 134 136 143 143 143 143 143 142 142 142 142 141 141 141 141 140 139 140 141 143 -2147483647 -2147483647 -2147483647 -2147483647 -2147483647 -2147483647 -2147483647 -2147483647 -2147483647 -2147483647 -2147483647 -2147483647 -2147483647 -2147483647 -2147483647 -2147483647 -2147483647 -2147483647 -2147483647 -2147483647 -2147483647 -2147483647 -2147483647 -2147483647 -2147483647 -2147483647 -2147483647 -2147483647 -2147483647 -2147483647 -2147483647 -2147483647 -2147483647 -2147483647 -2147483647 -2147483647 -2147483647 -2147483647 -2147483647 -2147483647 -2147483647 -2147483647 -2147483647 -2147483647 -2147483647 -2147483647 -2147483647 -2147483647 -2147483647 -2147483647 -2147483647 -2147483647 -2147483647 -2147483647 -2147483647 -2147483647 -2147483647 -2147483647 -2147483647 -2147483647 -2147483647 -2147483647 -2147483647 -2147483647 -2147483647 -2147483647 -2147483647 -2147483647 -2147483647 -2147483647 -2147483647 -2147483647 -2147483647 -2147483647
89 93 94 95 91 123 125 127 128 155 155 157 158 156 154 150 147 147 149 148 150 150 126 126 125 122 120 119 121 122 125 122 121 120 118 114 116 117 117 117 120 122 120 116 113 111 115 120 121 123 122 123 127 126 134 131 130 124 120 124 122 121 122 122 124 123 123 123 123 123 120 119 119 119 120 121 122 110 110 110 112 114 115 115 115 116 116 117 118 118 118 118 118 119 117 116 117 121 123 119 117 117 112 109 111 112 110 112 112 111 110 112 114 116 118 119 120 122 125 128 130 131 131 132 132 131 129 128 128 129 130 130 129 129 129 129 130 130 130 129 130 132 133 133 132 132 135 135 136 135 142 140 142 141 142 142 141 141 140 140 139 139 142 144 144 -2147483647 -2147483647 -2147483647 -2147483647 -2147483647 -2147483647 -2147483647 -2147483647 -2147483647 -2147483647 -2147483647 -2147483647 -2147483647 -2147483647 -2147483647 -2147483647 -2147483647 -2147483647 -2147483647 -2147483647 -2147483647 -2147483647 -2147483647 -2147483647 -2147483647 -2147483647 -2147483647 -2147483647 -2147483647 -2147483647 -2147483647 -2147483647 -2147483647 -2147483647 -2147483647 -2147483647 -2147483647 -2147483647 -2147483647 -2147483647 -2147483647 -2147483647 -2147483647 -2147483647 -2147483647 -2147483647 -2147483647 -2147483647 -2147483647 -2147483647 -2147483647 -2147483647 -2147483647 -2147483647 -2147483647 -2147483647 -2147483647 -2147483647 -2147483647 -2147483647 -2147483647 -2147483647 -2147483647 -2147483647 -2147483647 -2147483647 -2147483647 -2147483647 -2147483647 -2147483647 -2147483647 -2147483647 -2147483647 -2147483647 -2147483647
91 90 93 93 93 121 122 123 126 153 155 158 157 155 152 151 150 148 151 151 150 122 123 125 124 124 124 124 124 124 125 123 123 123 121 113 116 118 118 119 120 122 119 120 119 117 114 113 116 118 124 124 130 128 130 128 127 125 123 121 122 121 122 123 123 123 122 122 122 121 120 120 120 121 122 123 123 123 121 118 116 115 115 115 115 116 117 117 118 118 119 119 119 119 118 118 118 119 120 119 119 119 119 119 118 118 113 112 111 113 114 114 113 114 116 119 121 123 125 126 127 128 129 130 130 129 129 129 128 128 127 127 127 128 130 130 130 129 129 130 131 132 133 133 133 133 135 135 136 135 134 140 141 141 141 140 140 140 139 139 139 141 -2147483647 -2147483647 -2147483647 -2147483647 -2147483647 -2147483647 -2147483647 -2147483647 -2147483647 -2147483647 -2147483647 -2147483647 -2147483647 -2147483647 -2147483647 -2147483647 -2147483647 -2147483647 -2147483647 -2147483647 -2147483647 -2147483647 -2147483647 -2147483647 -2147483647 -2147483647 -2147483647 -2147483647 -2147483647 -2147483647 -2147483647 -2147483647 -2147483647 -2147483647 -2147483647 -2147483647 -2147483647 -2147483647 -2147483647 -2147483647 -2147483647 -2147483647 -2147483647 -2147483647 -2147483647 -2147483647 -2147483647 -2147483647 -2147483647 -2147483647 -2147483647 -2147483647 -2147483647 -2147483647 -2147483647 -2147483647 -2147483647 -2147483647 -2147483647 -2147483647 -2147483647 -2147483647 -2147483647 -2147483647 -2147483647 -2147483647 -2147483647 -2147483647 -2147483647 -2147483647 -2147483647 -2147483647 -2147483647 -2147483647 -2147483647 -2147483647 -2147483647 -2147483647
88 89 92 92 92 92 121 123 124 126 128 155 156 155 155 153 152 149 150 126 126 125 126 127 125 126 125 124 124 125 126 124 123 123 123 115 115 116 117 118 118 120 118 118 118 117 117 117 118 117 118 122 124 125 127 126 125 124 123 122 122 122 123 122 122 122 122 122 121 121 121 120 120 120 121 121 121 120 119 118 116 115 115 115 115 116 116 117 117 118 118 118 118 118 118 118 118 119 119 119 119 119 119 118 118 118 119 120 116 114 116 117 116 116 116 118 115 122 122 123 124 125 127 128 129 129 129 129 129 128 127 126 127 129 130 130 130 130 130 131 130 131 132 132 132 133 134 133 133 134 135 134 135 140 140 139 139 138 138 139 140 144 -2147483647 -2147483647 -2147483647 -2147483647 -2147483647 -2147483647 -2147483647 -2147483647 -2147483647 -2147483647 -2147483647 -2147483647 -2147483647 -2147483647 -2147483647 -2147483647 -2147483647 -2147483647 -2147483647 -2147483647 -2147483647 -2147483647 -2147483647 -2147483647 -2147483647 -2147483647 -2147483647 -2147483647 -2147483647 -2147483647 -2147483647 -2147483647 -2147483647 -2147483647 -2147483647 -2147483647 -2147483647 -2147483647 -2147483647 -2147483647 -2147483647 -2147483647 -2147483647 -2147483647 -2147483647 -2147483647 -2147483647 -2147483647 -2147483647 -2147483647 -2147483647 -2147483647 -2147483647 -2147483647 -2147483647 -2147483647 -2147483647 -2147483647 -2147483647 -2147483647 -2147483647 -2147483647 -2147483647 -2147483647 -2147483647 -2147483647 -2147483647 -2147483647 -2147483647 -2147483647 -2147483647 -2147483647 -2147483647 -2147483647 -2147483647 -2147483647 -2147483647 -2147483647
88 88 89 90 91 91 93 123 125 127 128 129 130 130 128 126 124 124 125 126 127 127 126 127 125 126 126 126 126 126 125 126 126 117 117 116 114 112 113 115 116 119 120 119 120 120 120 122 127 127 126 128 127 124 125 124 124 123 122 122 123 122 122 122 122 121 121 121 121 120 120 120 120 120 120 120 120 119 119 118 117 116 116 116 116 116 116 116 117 118 119 120 119 119 119 119 118 118 118 118 118 118 118 118 118 118 118 119 119 120 119 119 115 119 120 120 116 116 122 123 124 125 126 127 128 128 129 129 129 128 128 127 128 129 129 129 130 130 130 130 130 131 131 131 132 132 133 132 133 133 134 135 136 136 139 137 138 140 141 143 -2147483647 -2147483647 -2147483647 -2147483647 -2147483647 -2147483647 -2147483647 -2147483647 -2147483647 -2147483647 -2147483647 -2147483647 -2147483647 -2147483647 -2147483647 -2147483647 -2147483647 -2147483647 -2147483647 -2147483647 -2147483647 -2147483647 -2147483647 -2147483647 -2147483647 -2147483647 -2147483647 -2147483647 -2147483647 -2147483647 -2147483647 -2147483647 -2147483647 -2147483647 -2147483647 -2147483647 -2147483647 -2147483647 -2147483647 -2147483647 -2147483647 -2147483647 -2147483647 -2147483647 -2147483647 -2147483647 -2147483647 -2147483647 -2147483647 -2147483647 -2147483647 -2147483647 -2147483647 -2147483647 -2147483647 -2147483647 -2147483647 -2147483647 -2147483647 -2147483647 -2147483647 -2147483647 -2147483647 -2147483647 -2147483647 -2147483647 -2147483647 -2147483647 -2147483647 -2147483647 -2147483647 -2147483647 -2147483647 -2147483647 -2147483647 -2147483647 -2147483647 -2147483647 -2147483647 -2147483647
91 89 91 93 94 92 94 123 125 126 127 128 130 131 129 127 127 126 127 128 127 127 127 128 128 126 125 124 124 126 127 128 125 125 117 116 117 116 116 115 114 119 123 124 121 121 124 125 127 128 127 125 124 124 124 124 123 122 123 122 121 121 121 121 121 121 121 121 121 121 120 120 120 120 120 119 119 118 118 118 118 118 118 117 118 118 117 116 116 117 119 119 120 120 120 120 118 118 118 118 118 117 117 117 117 117 118 118 119 119 115 116 117 119 120 120 119 119 119 124 125 126 126 126 127 128 128 128 128 128 128 128 128 129 129 130 130 130 130 130 130 130 131 131 131 131 131 132 132 132 133 136 139 137 133 132 140 -2147483647 -2147483647 -2147483647 -2147483647 -2147483647 -2147483647 -2147483647 -2147483647 -2147483647 -2147483647 -2147483647 -2147483647 -2147483647 -2147483647 -2147483647 -2147483647 -2147483647 -2147483647 -2147483647 -2147483647 -2147483647 -2147483647 -2147483647 -2147483647 -2147483647 -2147483647 -2147483647 -2147483647 -2147483647 -2147483647 -2147483647 -2147483647 -2147483647 -2147483647 -2147483647 -2147483647 -2147483647 -2147483647 -2147483647 -2147483647 -2147483647 -2147483647 -2147483647 -2147483647 -2147483647 -2147483647 -2147483647 -2147483647 -2147483647 -2147483647 -2147483647 -2147483647 -2147483647 -2147483647 -2147483647 -2147483647 -2147483647 -2147483647 -2147483647 -2147483647 -2147483647 -2147483647 -2147483647 -2147483647 -2147483647 -2147483647 -2147483647 -2147483647 -2147483647 -2147483647 -2147483647 -2147483647 -2147483647 -2147483647 -2147483647 -2147483647 -2147483647 -2147483647 -2147483647 -2147483647 -2147483647 -2147483647 -2147483647
93 94 94 96 95 97 96 96 122 123 123 125 129 130 130 128 129 128 128 128 128 126 123 124 128 123 120 122 122 122 122 125 127 127 117 115 115 114 113 113 114 113 116 121 122 122 122 124 125 125 126 125 125 123 124 123 122 122 122 121 121 121 121 121 121 121 121 121 121 120 121 121 121 121 120 119 118 117 117 117 118 118 118 118 118 119 118 117 117 117 118 118 118 120 120 120 119 118 117 118 117 117 117 118 118 119 119 119 116 117 117 118 119 119 120 120 121 121 121 121 125 126 126 126 127 127 127 127 127 127 128 128 127 127 128 129 130 129 128 127 127 128 129 130 130 130 131 131 131 131 132 134 137 -2147483647 136 -2147483647 -2147483647 -2147483647 -2147483647 -2147483647 -2147483647 -2147483647 -2147483647 -2147483647 -2147483647 -2147483647 -2147483647 -2147483647 -2147483647 -2147483647 -2147483647 -2147483647 -2147483647 -2147483647 -2147483647 -2147483647 -2147483647 -2147483647 -2147483647 -2147483647 -2147483647 -2147483647 -2147483647 -2147483647 -2147483647 -2147483647 -2147483647 -2147483647 -2147483647 -2147483647 -2147483647 -2147483647 -2147483647 -2147483647 -2147483647 -2147483647 -2147483647 -2147483647 -2147483647 -2147483647 -2147483647 -2147483647 -2147483647 -2147483647 -2147483647 -2147483647 -2147483647 -2147483647 -2147483647 -2147483647 -2147483647 -2147483647 -2147483647 -2147483647 -2147483647 -2147483647 -2147483647 -2147483647 -2147483647 -2147483647 -2147483647 -2147483647 -2147483647 -2147483647 -2147483647 -2147483647 -2147483647 -2147483647 -2147483647 -2147483647 -2147483647 -2147483647 -2147483647 -2147483647 -2147483647 -2147483647 -2147483647 -2147483647 -2147483647 -2147483647
93 94 97 98 99 100 100 98 125 125 124 125 125 122 130 130 130 131 129 129 129 126 125 127 126 123 122 122 121 120 120 122 125 129 129 119 119 117 116 112 110 113 117 119 122 122 123 123 124 124 124 124 125 124 123 123 122 121 121 121 121 121 121 121 121 121 120 120 120 120 120 120 120 120 120 119 118 117 117 118 118 118 118 118 119 119 119 118 118 117 117 117 117 118 118 118 118 117 117 117 117 117 118 119 119 119 119 119 116 117 117 118 119 120 120 120 121 121 122 122 122 125 126 126 126 126 127 127 127 127 127 127 127 127 128 127 127 127 126 124 124 126 127 129 129 130 131 132 132 132 133 134 -2147483647 -2147483647 -2147483647 -2147483647 -2147483647 -2147483647 -2147483647 -2147483647 -2147483647 -2147483647 -2147483647 -2147483647 -2147483647 -2147483647 -2147483647 -2147483647 -2147483647 -2147483647 -2147483647 -2147483647 -2147483647 -2147483647 -2147483647 -2147483647 -2147483647 -2147483647 -2147483647 -2147483647 -2147483647 -2147483647 -2147483647 -2147483647 -2147483647 -2147483647 -2147483647 -2147483647 -2147483647 -2147483647 -2147483647 -2147483647 -2147483647 -2147483647 -2147483647 -2147483647 -2147483647 -2147483647 -2147483647 -2147483647 -2147483647 -2147483647 -2147483647 -2147483647 -2147483647 -2147483647 -2147483647 -2147483647 -2147483647 -2147483647 -2147483647 -2147483647 -2147483647 -2147483647 -2147483647 -2147483647 -2147483647 -2147483647 -2147483647 -2147483647 -2147483647 -2147483647 -2147483647 -2147483647 -2147483647 -2147483647 -2147483647 -2147483647 -2147483647 -2147483647 -2147483647 -2147483647 -2147483647 -2147483647 -2147483647 -2147483647 -2147483647 -2147483647 -2147483647 -2147483647
94 95 97 98 100 102 103 103 126 124 124 124 123 118 119 121 124 127 130 130 130 128 132 132 132 132 131 126 126 124 124 124 126 129 132 133 128 123 123 121 118 120 122 122 123 123 123 123 123 124 124 125 124 124 123 122 122 121 121 121 121 121 121 121 121 121 120 120 119 119 119 120 120 120 119 119 118 118 117 117 117 116 116 117 117 118 118 118 117 116 116 116 114 115 116 116 116 116 116 116 116 116 117 118 118 117 118 116 116 117 118 119 119 120 120 120 120 121 121 121 122 122 125 126 126 126 127 126 127 127 128 129 129 129 127 127 128 129 130 129 128 129 131 134 134 134 133 135 -2147483647 -2147483647 -2147483647 -2147483647 -2147483647 -2147483647 -2147483647 -2147483647 -2147483647 -2147483647 -2147483647 -2147483647 -2147483647 -2147483647 -2147483647 -2147483647 -2147483647 -2147483647 -2147483647 -2147483647 -2147483647 -2147483647 -2147483647 -2147483647 -2147483647 -2147483647 -2147483647 -2147483647 -2147483647 -2147483647 -2147483647 -2147483647 -2147483647 -2147483647 -2147483647 -2147483647 -2147483647 -2147483647 -2147483647 -2147483647 -2147483647 -2147483647 -2147483647 -2147483647 -2147483647 -2147483647 -2147483647 -2147483647 -2147483647 -2147483647 -2147483647 -2147483647 -2147483647 -2147483647 -2147483647 -2147483647 -2147483647 -2147483647 -2147483647 -2147483647 -2147483647 -2147483647 -2147483647 -2147483647 -2147483647 -2147483647 -2147483647 -2147483647 -2147483647 -2147483647 -2147483647 -2147483647 -2147483647 -2147483647 -2147483647 -2147483647 -2147483647 -2147483647 -2147483647 -2147483647 -2147483647 -2147483647 -2147483647 -2147483647 -2147483647 -2147483647 -2147483647 -2147483647 -2147483647 -2147483647 -2147483647 -2147483647
98 97 96 99 101 101 99 99 103 127 128 128 127 125 125 122 123 126 125 125 127 132 132 132 132 132 132 133 133 132 126 126 130 133 133 133 122 123 122 122 123 123 124 123 122 122 123 123 123 124 124 123 123 123 122 122 121 121 121 120 120 120 120 120 120 120 120 119 119 118 118 118 118 118 119 119 119 118 118 117 116 115 114 116 117 117 117 116 116 115 114 115 114 114 115 115 115 116 116 115 115 116 117 117 117 117 117 116 116 117 118 119 119 120 120 121 121 121 121 121 122 122 122 125 125 125 125 125 126 127 127 128 128 128 129 130 131 133 -2147483647 -2147483647 -2147483647 -2147483647 -2147483647 -2147483647 -2147483647 -2147483647 -2147483647 -2147483647 -2147483647 -2147483647 -2147483647 -2147483647 -2147483647 -2147483647 -2147483647 -2147483647 -2147483647 -2147483647 -2147483647 -2147483647 -2147483647 -2147483647 -2147483647 -2147483647 -2147483647 -2147483647 -2147483647 -2147483647 -2147483647 -2147483647 -2147483647 -2147483647 -2147483647 -2147483647 -2147483647 -2147483647 -2147483647 -2147483647 -2147483647 -2147483647 -2147483647 -2147483647 -2147483647 -2147483647 -2147483647 -2147483647 -2147483647 -2147483647 -2147483647 -2147483647 -2147483647 -2147483647 -2147483647 -2147483647 -2147483647 -2147483647 -2147483647 -2147483647 -2147483647 -2147483647 -2147483647 -2147483647 -2147483647 -2147483647 -2147483647 -2147483647 -2147483647 -2147483647 -2147483647 -2147483647 -2147483647 -2147483647 -2147483647 -2147483647 -2147483647 -2147483647 -2147483647 -2147483647 -2147483647 -2147483647 -2147483647 -2147483647 -2147483647 -2147483647 -2147483647 -2147483647 -2147483647 -2147483647 -2147483647 -2147483647 -2147483647 -2147483647 -2147483647 -2147483647 -2147483647 -2147483647 -2147483647 -2147483647 -2147483647 -2147483647
99 101 100 99 100 101 102 104 106 130 130 129 129 129 139 133 132 135 131 128 128 133 132 132 132 132 132 132 132 132 133 133 134 134 134 122 122 122 122 122 122 122 122 122 122 122 122 123 123 124 123 123 123 123 122 122 121 121 120 120 120 120 120 120 119 119 119 119 118 118 118 117 117 118 118 118 118 117 117 116 116 115 114 115 115 115 115 115 114 114 114 115 114 114 115 116 116 115 116 116 116 117 117 117 116 116 116 117 117 118 118 118 119 119 120 120 121 121 121 121 122 122 122 122 122 124 124 125 125 125 126 127 129 131 -2147483647 -2147483647 -2147483647 -2147483647 -2147483647 -2147483647 -2147483647 -2147483647 -2147483647 -2147483647 -2147483647 -2147483647 -2147483647 -2147483647 -2147483647 -2147483647 -2147483647 -2147483647 -2147483647 -2147483647 -2147483647 -2147483647 -2147483647 -2147483647 -2147483647 -2147483647 -2147483647 -2147483647 -2147483647 -2147483647 -2147483647 -2147483647 -2147483647 -2147483647 -2147483647 -2147483647 -2147483647 -2147483647 -2147483647 -2147483647 -2147483647 -2147483647 -2147483647 -2147483647 -2147483647 -2147483647 -2147483647 -2147483647 -2147483647 -2147483647 -2147483647 -2147483647 -2147483647 -2147483647 -2147483647 -2147483647 -2147483647 -2147483647 -2147483647 -2147483647 -2147483647 -2147483647 -2147483647 -2147483647 -2147483647 -2147483647 -2147483647 -2147483647 -2147483647 -2147483647 -2147483647 -2147483647 -2147483647 -2147483647 -2147483647 -2147483647 -2147483647 -2147483647 -2147483647 -2147483647 -2147483647 -2147483647 -2147483647 -2147483647 -2147483647 -2147483647 -2147483647 -2147483647 -2147483647 -2147483647 -2147483647 -2147483647 -2147483647 -2147483647 -2147483647 -2147483647 -2147483647 -2147483647 -2147483647 -2147483647 -2147483647 -2147483647 -2147483647 -2147483647 -2147483647 -2147483647
97 101 101 101 101 103 105 105 106 129 130 139 132 134 138 132 131 131 132 132 135 134 132 131 131 132 132 132 132 132 132 133 134 134 134 123 122 122 122 121 121 122 121 121 122 122 122 123 122 122 122 123 123 122 122 121 121 120 120 120 120 119 119 119 119 119 119 118 118 118 118 117 115 116 117 117 117 117 116 116 115 115 115 115 114 113 114 115 114 114 114 115 115 114 114 115 115 115 115 116 116 116 116 116 115 115 116 117 117 118 118 117 118 117 117 120 120 120 121 122 122 122 122 122 124 125 125 126 127 128 130 -2147483647 -2147483647 -2147483647 -2147483647 -2147483647 -2147483647 -2147483647 -2147483647 -2147483647 -2147483647 -2147483647 -2147483647 -2147483647 -2147483647 -2147483647 -2147483647 -2147483647 -2147483647 -2147483647 -2147483647 -2147483647 -2147483647 -2147483647 -2147483647 -2147483647 -2147483647 -2147483647 -2147483647 -2147483647 -2147483647 -2147483647 -2147483647 -2147483647 -2147483647 -2147483647 -2147483647 -2147483647 -2147483647 -2147483647 -2147483647 -2147483647 -2147483647 -2147483647 -2147483647 -2147483647 -2147483647 -2147483647 -2147483647 -2147483647 -2147483647 -2147483647 -2147483647 -2147483647 -2147483647 -2147483647 -2147483647 -2147483647 -2147483647 -2147483647 -2147483647 -2147483647 -2147483647 -2147483647 -2147483647 -2147483647 -2147483647 -2147483647 -2147483647 -2147483647 -2147483647 -2147483647 -2147483647 -2147483647 -2147483647 -2147483647 -2147483647 -2147483647 -2147483647 -2147483647 -2147483647 -2147483647 -2147483647 -2147483647 -2147483647 -2147483647 -2147483647 -2147483647 -2147483647 -2147483647 -2147483647 -2147483647 -2147483647 -2147483647 -2147483647 -2147483647 -2147483647 -2147483647 -2147483647 -2147483647 -2147483647 -2147483647 -2147483647 -2147483647 -2147483647 -2147483647 -2147483647 -2147483647 -2147483647 -2147483647
97 103 104 104 105 105 106 106 129 130 134 131 132 131 131 131 131 131 131 131 131 131 132 132 132 132 132 132 133 133 133 134 134 134 135 135 123 122 122 121 121 121 121 121 121 122 122 122 122 122 122 122 122 121 120 119 119 119 119 119 119 119 119 118 118 118 118 118 118 117 117 117 116 116 116 116 116 115 115 115 115 115 116 115 113 113 114 115 114 113 114 115 115 114 114 114 114 114 114 114 114 115 115 115 115 115 116 117 117 117 118 118 118 118 119 118 118 120 121 122 122 123 123 125 126 128 -2147483647 -2147483647 -2147483647 -2147483647 -2147483647 -2147483647 -2147483647 -2147483647 -2147483647 -2147483647 -2147483647 -2147483647 -2147483647 -2147483647 -2147483647 -2147483647 -2147483647 -2147483647 -2147483647 -2147483647 -2147483647 -2147483647 -2147483647 -2147483647 -2147483647 -2147483647 -2147483647 -2147483647 -2147483647 -2147483647 -2147483647 -2147483647 -2147483647 -2147483647 -2147483647 -2147483647 -2147483647 -2147483647 -2147483647 -2147483647 -2147483647 -2147483647 -2147483647 -2147483647 -2147483647 -2147483647 -2147483647 -2147483647 -2147483647 -2147483647 -2147483647 -2147483647 -2147483647 -2147483647 -2147483647 -2147483647 -2147483647 -2147483647 -2147483647 -2147483647 -2147483647 -2147483647 -2147483647 -2147483647 -2147483647 -2147483647 -2147483647 -2147483647 -2147483647 -2147483647 -2147483647 -2147483647 -2147483647 -2147483647 -2147483647 -2147483647 -2147483647 -2147483647 -2147483647 -2147483647 -2147483647 -2147483647 -2147483647 -2147483647 -2147483647 -2147483647 -2147483647 -2147483647 -2147483647 -2147483647 -2147483647 -2147483647 -2147483647 -2147483647 -2147483647 -2147483647 -2147483647 -2147483647 -2147483647 -2147483647 -2147483647 -2147483647 -2147483647 -2147483647 -2147483647 -2147483647 -2147483647 -2147483647 -2147483647 -2147483647 -2147483647 -2147483647 -2147483647 -2147483647
104 105 105 105 105 106 106 106 107 131 131 132 132 132 131 131 131 132 132 131 131 132 132 132 132 133 133 133 133 133 134 134 134 135 135 123 123 122 122 121 121 121 121 121 122 121 122 121 120 121 122 122 122 121 120 118 117 117 119 119 119 119 119 118 118 118 118 117 117 117 117 117 117 116 116 116 116 115 114 114 114 115 115 114 113 114 115 115 114 114 114 114 114 114 114 114 114 114 114 114 115 115 115 115 115 116 116 116 117 118 118 119 118 119 119 119 120 120 122 123 123 125 126 -2147483647 -2147483647 -2147483647 -2147483647 -2147483647 -2147483647 -2147483647 -2147483647 -2147483647 -2147483647 -2147483647 -2147483647 -2147483647 -2147483647 -2147483647 -2147483647 -2147483647 -2147483647 -2147483647 -2147483647 -2147483647 -2147483647 -2147483647 -2147483647 -2147483647 -2147483647 -2147483647 -2147483647 -2147483647 -2147483647 -2147483647 -2147483647 -2147483647 -2147483647 -2147483647 -2147483647 -2147483647 -2147483647 -2147483647 -2147483647 -2147483647 -2147483647 -2147483647 -2147483647 -2147483647 -2147483647 -2147483647 -2147483647 -2147483647 -2147483647 -2147483647 -2147483647 -2147483647 -2147483647 -2147483647 -2147483647 -2147483647 -2147483647 -2147483647 -2147483647 -2147483647 -2147483647 -2147483647 -2147483647 -2147483647 -2147483647 -2147483647 -2147483647 -2147483647 -2147483647 -2147483647 -2147483647 -2147483647 -2147483647 -2147483647 -2147483647 -2147483647 -2147483647 -2147483647 -2147483647 -2147483647 -2147483647 -2147483647 -2147483647 -2147483647 -2147483647 -2147483647 -2147483647 -2147483647 -2147483647 -2147483647 -2147483647 -2147483647 -2147483647 -2147483647 -2147483647 -2147483647 -2147483647 -2147483647 -2147483647 -2147483647 -2147483647 -2147483647 -2147483647 -2147483647 -2147483647 -2147483647 -2147483647 -2147483647 -2147483647 -2147483647 -2147483647 -2147483647 -2147483647 -2147483647 -2147483647 -2147483647
105 105 105 105 106 106 107 108 130 131 130 131 130 130 131 131 132 132 132 132 132 133 133 133 134 134 134 134 134 134 134 135 135 135 135 136 122 122 122 122 122 121 121 121 122 121 122 121 119 121 122 122 122 122 121 120 119 119 119 119 119 119 118 118 118 118 118 118 117 118 117 117 117 116 116 116 116 116 115 115 115 115 115 115 115 114 114 114 114 114 114 114 114 114 114 114 114 114 114 114 114 115 115 116 116 116 116 117 117 118 119 119 119 120 120 121 122 123 124 126 127 -2147483647 -2147483647 -2147483647 -2147483647 -2147483647 -2147483647 -2147483647 -2147483647 -2147483647 -2147483647 -2147483647 -2147483647 -2147483647 -2147483647 -2147483647 -2147483647 -2147483647 -2147483647 -2147483647 -2147483647 -2147483647 -2147483647 -2147483647 -2147483647 -2147483647 -2147483647 -2147483647 -2147483647 -2147483647 -2147483647 -2147483647 -2147483647 -2147483647 -2147483647 -2147483647 -2147483647 -2147483647 -2147483647 -2147483647 -2147483647 -2147483647 -2147483647 -2147483647 -2147483647 -2147483647 -2147483647 -2147483647 -2147483647 -2147483647 -2147483647 -2147483647 -2147483647 -2147483647 -2147483647 -2147483647 -2147483647 -2147483647 -2147483647 -2147483647 -2147483647 -2147483647 -2147483647 -2147483647 -2147483647 -2147483647 -2147483647 -2147483647 -2147483647 -2147483647 -2147483647 -2147483647 -2147483647 -2147483647 -2147483647 -2147483647 -2147483647 -2147483647 -2147483647 -2147483647 -2147483647 -2147483647 -2147483647 -2147483647 -2147483647 -2147483647 -2147483647 -2147483647 -2147483647 -2147483647 -2147483647 -2147483647 -2147483647 -2147483647 -2147483647 -2147483647 -2147483647 -2147483647 -2147483647 -2147483647 -2147483647 -2147483647 -2147483647 -2147483647 -2147483647 -2147483647 -2147483647 -2147483647 -2147483647 -2147483647 -2147483647 -2147483647 -2147483647 -2147483647 -2147483647 -2147483647 -2147483647 -2147483647 -2147483647 -2147483647
106 106 106 106 106 106 108 108 109 131 131 130 131 131 131 131 132 133 133 133 133 133 134 134 134 134 134 135 134 135 135 135 134 134 135 136 135 135 122 122 122 122 121 122 121 122 122 122 121 121 121 120 121 121 120 120 119 119 119 119 119 119 119 118 118 118 118 118 118 118 117 117 117 116 116 116 115 115 115 115 115 115 115 115 115 114 114 114 114 114 114 114 114 114 114 113 113 114 114 114 114 114 116 116 117 117 118 118 118 119 120 120 122 124 125 124 125 -2147483647 -2147483647 -2147483647 -2147483647 -2147483647 -2147483647 -2147483647 -2147483647 -2147483647 -2147483647 -2147483647 -2147483647 -2147483647 -2147483647 -2147483647 -2147483647 -2147483647 -2147483647 -2147483647 -2147483647 -2147483647 -2147483647 -2147483647 -2147483647 -2147483647 -2147483647 -2147483647 -2147483647 -2147483647 -2147483647 -2147483647 -2147483647 -2147483647 -2147483647 -2147483647 -2147483647 -2147483647 -2147483647 -2147483647 -2147483647 -2147483647 -2147483647 -2147483647 -2147483647 -2147483647 -2147483647 -2147483647 -2147483647 -2147483647 -2147483647 -2147483647 -2147483647 -2147483647 -2147483647 -2147483647 -2147483647 -2147483647 -2147483647 -2147483647 -2147483647 -2147483647 -2147483647 -2147483647 -2147483647 -2147483647 -2147483647 -2147483647 -2147483647 -2147483647 -2147483647 -2147483647 -2147483647 -2147483647 -2147483647 -2147483647 -2147483647 -2147483647 -2147483647 -2147483647 -2147483647 -2147483647 -2147483647 -2147483647 -2147483647 -2147483647 -2147483647 -2147483647 -2147483647 -2147483647 -2147483647 -2147483647 -2147483647 -2147483647 -2147483647 -2147483647 -2147483647 -2147483647 -2147483647 -2147483647 -2147483647 -2147483647 -2147483647 -2147483647 -2147483647 -2147483647 -2147483647 -2147483647 -2147483647 -2147483647 -2147483647 -2147483647 -2147483647 -2147483647 -2147483647 -2147483647 -2147483647 -2147483647 -2147483647 -2147483647 -2147483647 -2147483647 -2147483647 -2147483647
113 113 113 107 108 108 109 108 131 131 131 130 130 130 130 130 131 133 134 134 134 134 134 134 134 134 134 134 134 134 135 135 135 135 135 136 122 122 122 122 122 122 122 122 122 122 121 121 121 121 120 120 120 120 120 120 120 119 119 119 119 119 119 118 118 118 118 118 117 117 117 116 116 115 115 115 115 115 115 115 115 114 114 114 114 114 114 114 114 114 113 113 113 113 114 114 114 114 114 114 114 114 117 118 119 119 120 120 120 122 124 125 -2147483647 -2147483647 -2147483647 -2147483647 -2147483647 -2147483647 -2147483647 -2147483647 -2147483647 -2147483647 -2147483647 -2147483647 -2147483647 -2147483647 -2147483647 -2147483647 -2147483647 -2147483647 -2147483647 -2147483647 -2147483647 -2147483647 -2147483647 -2147483647 -2147483647 -2147483647 -2147483647 -2147483647 -2147483647 -2147483647 -2147483647 -2147483647 -2147483647 -2147483647 -2147483647 -2147483647 -2147483647 -2147483647 -2147483647 -2147483647 -2147483647 -2147483647 -2147483647 -2147483647 -2147483647 -2147483647 -2147483647 -2147483647 -2147483647 -2147483647 -2147483647 -2147483647 -2147483647 -2147483647 -2147483647 -2147483647 -2147483647 -2147483647 -2147483647 -2147483647 -2147483647 -2147483647 -2147483647 -2147483647 -2147483647 -2147483647 -2147483647 -2147483647 -2147483647 -2147483647 -2147483647 -2147483647 -2147483647 -2147483647 -2147483647 -2147483647 -2147483647 -2147483647 -2147483647 -2147483647 -2147483647 -2147483647 -2147483647 -2147483647 -2147483647 -2147483647 -2147483647 -2147483647 -2147483647 -2147483647 -2147483647 -2147483647 -2147483647 -2147483647 -2147483647 -2147483647 -2147483647 -2147483647 -2147483647 -2147483647 -2147483647 -2147483647 -2147483647 -2147483647 -2147483647 -2147483647 -2147483647 -2147483647 -2147483647 -2147483647 -2147483647 -2147483647 -2147483647 -2147483647 -2147483647 -2147483647 -2147483647 -2147483647 -2147483647 -2147483647 -2147483647 -2147483647 -2147483647 -2147483647 -2147483647 -2147483647 -2147483647 -2147483647
114 114 115 114 114 108 130 131 132 132 133 132 131 131 130 130 131 133 134 134 134 134 134 134 134 134 135 135 135 134 134 135 135 135 135 116 136 136 121 121 122 122 121 122 122 122 121 121 120 120 121 120 120 120 120 120 120 119 119 119 119 119 118 117 118 118 118 118 117 116 116 116 116 115 115 115 115 115 115 115 115 115 114 114 114 114 114 114 114 114 114 113 113 114 115 115 115 115 117 116 118 118 119 121 122 122 -2147483647 -2147483647 -2147483647 -2147483647 -2147483647 -2147483647 -2147483647 -2147483647 -2147483647 -2147483647 -2147483647 -2147483647 -2147483647 -2147483647 -2147483647 -2147483647 -2147483647 -2147483647 -2147483647 -2147483647 -2147483647 -2147483647 -2147483647 -2147483647 -2147483647 -2147483647 -2147483647 -2147483647 -2147483647 -2147483647 -2147483647 -2147483647 -2147483647 -2147483647 -2147483647 -2147483647 -2147483647 -2147483647 -2147483647 -2147483647 -2147483647 -2147483647 -2147483647 -2147483647 -2147483647 -2147483647 -2147483647 -2147483647 -2147483647 -2147483647 -2147483647 -2147483647 -2147483647 -2147483647 -2147483647 -2147483647 -2147483647 -2147483647 -2147483647 -2147483647 -2147483647 -2147483647 -2147483647 -2147483647 -2147483647 -2147483647 -2147483647 -2147483647 -2147483647 -2147483647 -2147483647 -2147483647 -2147483647 -2147483647 -2147483647 -2147483647 -2147483647 -2147483647 -2147483647 -2147483647 -2147483647 -2147483647 -2147483647 -2147483647 -2147483647 -2147483647 -2147483647 -2147483647 -2147483647 -2147483647 -2147483647 -2147483647 -2147483647 -2147483647 -2147483647 -2147483647 -2147483647 -2147483647 -2147483647 -2147483647 -2147483647 -2147483647 -2147483647 -2147483647 -2147483647 -2147483647 -2147483647 -2147483647 -2147483647 -2147483647 -2147483647 -2147483647 -2147483647 -2147483647 -2147483647 -2147483647 -2147483647 -2147483647 -2147483647 -2147483647 -2147483647 -2147483647 -2147483647 -2147483647 -2147483647 -2147483647 -2147483647 -2147483647 -2147483647 -2147483647 -2147483647 -2147483647 -2147483647 -2147483647
112 114 114 114 128 129 129 130 131 133 133 132 133 133 132 130 130 131 133 134 134 133 134 135 135 134 134 134 135 135 135 135 135 135 135 136 116 116 116 117 122 121 121 121 121 121 120 120 121 120 121 121 120 120 120 119 119 119 119 118 118 118 118 117 117 117 117 117 116 116 116 116 115 115 115 115 114 114 115 116 117 116 115 114 114 114 115 115 116 116 115 115 115 115 116 116 117 120 121 -2147483647 -2147483647 -2147483647 -2147483647 -2147483647 -2147483647 -2147483647 -2147483647 -2147483647 -2147483647 -2147483647 -2147483647 -2147483647 -2147483647 -2147483647 -2147483647 -2147483647 -2147483647 -2147483647 -2147483647 -2147483647 -2147483647 -2147483647 -2147483647 -2147483647 -2147483647 -2147483647 -2147483647 -2147483647 -2147483647 -2147483647 -2147483647 -2147483647 -2147483647 -2147483647 -2147483647 -2147483647 -2147483647 -2147483647 -2147483647 -2147483647 -2147483647 -2147483647 -2147483647 -2147483647 -2147483647 -2147483647 -2147483647 -2147483647 -2147483647 -2147483647 -2147483647 -2147483647 -2147483647 -2147483647 -2147483647 -2147483647 -2147483647 -2147483647 -2147483647 -2147483647 -2147483647 -2147483647 -2147483647 -2147483647 -2147483647 -2147483647 -2147483647 -2147483647 -2147483647 -2147483647 -2147483647 -2147483647 -2147483647 -2147483647 -2147483647 -2147483647 -2147483647 -2147483647 -2147483647 -2147483647 -2147483647 -2147483647 -2147483647 -2147483647 -2147483647 -2147483647 -2147483647 -2147483647 -2147483647 -2147483647 -2147483647 -2147483647 -2147483647 -2147483647 -2147483647 -2147483647 -2147483647 -2147483647 -2147483647 -2147483647 -2147483647 -2147483647 -2147483647 -2147483647 -2147483647 -2147483647 -2147483647 -2147483647 -2147483647 -2147483647 -2147483647 -2147483647 -2147483647 -2147483647 -2147483647 -2147483647 -2147483647 -2147483647 -2147483647 -2147483647 -2147483647 -2147483647 -2147483647 -2147483647 -2147483647 -2147483647 -2147483647 -2147483647 -2147483647 -2147483647 -2147483647 -2147483647 -2147483647 -2147483647 -2147483647 -2147483647 -2147483647 -2147483647 -2147483647 -2147483647
127 129 129 129 129 130 130 131 131 133 134 133 133 134 134 134 133 133 133 134 134 134 134 134 134 134 134 135 134 134 134 134 135 135 135 116 116 136 117 121 120 121 121 121 120 120 120 120 120 120 120 120 121 121 119 119 118 118 118 118 118 118 117 117 117 117 117 116 116 116 116 116 115 115 115 114 113 112 113 117 118 118 116 115 114 115 115 116 116 116 116 117 118 120 120 120 -2147483647 -2147483647 -2147483647 -2147483647 -2147483647 -2147483647 -2147483647 -2147483647 -2147483647 -2147483647 -2147483647 -2147483647 -2147483647 -2147483647 -2147483647 -2147483647 -2147483647 -2147483647 -2147483647 -2147483647 -2147483647 -2147483647 -2147483647 -2147483647 -2147483647 -2147483647 -2147483647 -2147483647 -2147483647 -2147483647 -2147483647 -2147483647 -2147483647 -2147483647 -2147483647 -2147483647 -2147483647 -2147483647 -2147483647 -2147483647 -2147483647 -2147483647 -2147483647 -2147483647 -2147483647 -2147483647 -2147483647 -2147483647 -2147483647 -2147483647 -2147483647 -2147483647 -2147483647 -2147483647 -2147483647 -2147483647 -2147483647 -2147483647 -2147483647 -2147483647 -2147483647 -2147483647 -2147483647 -2147483647 -2147483647 -2147483647 -2147483647 -2147483647 -2147483647 -2147483647 -2147483647 -2147483647 -2147483647 -2147483647 -2147483647 -2147483647 -2147483647 -2147483647 -2147483647 -2147483647 -2147483647 -2147483647 -2147483647 -2147483647 -2147483647 -2147483647 -2147483647 -2147483647 -2147483647 -2147483647 -2147483647 -2147483647 -2147483647 -2147483647 -2147483647 -2147483647 -2147483647 -2147483647 -2147483647 -2147483647 -2147483647 -2147483647 -2147483647 -2147483647 -2147483647 -2147483647 -2147483647 -2147483647 -2147483647 -2147483647 -2147483647 -2147483647 -2147483647 -2147483647 -2147483647 -2147483647 -2147483647 -2147483647 -2147483647 -2147483647 -2147483647 -2147483647 -2147483647 -2147483647 -2147483647 -2147483647 -2147483647 -2147483647 -2147483647 -2147483647 -2147483647 -2147483647 -2147483647 -2147483647 -2147483647 -2147483647 -2147483647 -2147483647 -2147483647 -2147483647 -2147483647 -2147483647 -2147483647 -2147483647
117 129 130 131 130 131 131 133 133 133 134 133 133 133 133 134 133 134 133 134 134 134 135 134 134 134 133 133 134 133 133 134 134 135 115 135 116 117 117 117 120 120 121 120 120 120 120 119 120 119 119 119 120 118 118 119 118 118 117 117 117 117 117 117 117 117 117 116 116 116 115 115 115 115 115 115 114 113 114 116 117 117 116 116 116 118 119 -2147483647 -2147483647 -2147483647 -2147483647 -2147483647 -2147483647 -2147483647 -2147483647 -2147483647 -2147483647 -2147483647 -2147483647 -2147483647 -2147483647 -2147483647 -2147483647 -2147483647 -2147483647 -2147483647 -2147483647 -2147483647 -2147483647 -2147483647 -2147483647 -2147483647 -2147483647 -2147483647 -2147483647 -2147483647 -2147483647 -2147483647 -2147483647 -2147483647 -2147483647 -2147483647 -2147483647 -2147483647 -2147483647 -2147483647 -2147483647 -2147483647 -2147483647 -2147483647 -2147483647 -2147483647 -2147483647 -2147483647 -2147483647 -2147483647 -2147483647 -2147483647 -2147483647 -2147483647 -2147483647 -2147483647 -2147483647 -2147483647 -2147483647 -2147483647 -2147483647 -2147483647 -2147483647 -2147483647 -2147483647 -2147483647 -2147483647 -2147483647 -2147483647 -2147483647 -2147483647 -2147483647 -2147483647 -2147483647 -2147483647 -2147483647 -2147483647 -2147483647 -2147483647 -2147483647 -2147483647 -2147483647 -2147483647 -2147483647 -2147483647 -2147483647 -2147483647 -2147483647 -2147483647 -2147483647 -2147483647 -2147483647 -2147483647 -2147483647 -2147483647 -2147483647 -2147483647 -2147483647 -2147483647 -2147483647 -2147483647 -2147483647 -2147483647 -2147483647 -2147483647 -2147483647 -2147483647 -2147483647 -2147483647 -2147483647 -2147483647 -2147483647 -2147483647 -2147483647 -2147483647 -2147483647 -2147483647 -2147483647 -2147483647 -2147483647 -2147483647 -2147483647 -2147483647 -2147483647 -2147483647 -2147483647 -2147483647 -2147483647 -2147483647 -2147483647 -2147483647 -2147483647 -2147483647 -2147483647 -2147483647 -2147483647 -2147483647 -2147483647 -2147483647 -2147483647 -2147483647 -2147483647 -2147483647 -2147483647 -2147483647 -2147483647 -2147483647 -2147483647 -2147483647 -2147483647 -2147483647 -2147483647 -2147483647 -2147483647
117 131 118 132 131 131 132 134 134 134 133 133 134 133 133 133 133 133 133 134 133 134 135 134 135 134 133 133 133 133 134 115 134 134 116 116 116 117 117 117 118 118 120 120 120 119 119 119 119 119 119 119 119 117 118 118 117 117 117 117 117 117 117 117 117 118 117 116 116 116 115 116 116 116 116 117 117 117 117 118 118 118 118 118 -2147483647 -2147483647 -2147483647 -2147483647 -2147483647 -2147483647 -2147483647 -2147483647 -2147483647 -2147483647 -2147483647 -2147483647 -2147483647 -2147483647 -2147483647 -2147483647 -2147483647 -2147483647 -2147483647 -2147483647 -2147483647 -2147483647 -2147483647 -2147483647 -2147483647 -2147483647 -2147483647 -2147483647 -2147483647 -2147483647 -2147483647 -2147483647 -2147483647 -2147483647 -2147483647 -2147483647 -2147483647 -2147483647 -2147483647 -2147483647 -2147483647 -2147483647 -2147483647 -2147483647 -2147483647 -2147483647 -2147483647 -2147483647 -2147483647 -2147483647 -2147483647 -2147483647 -2147483647 -2147483647 -2147483647 -2147483647 -2147483647 -2147483647 -2147483647 -2147483647 -2147483647 -2147483647 -2147483647 -2147483647 -2147483647 -2147483647 -2147483647 -2147483647 -2147483647 -2147483647 -2147483647 -2147483647 -2147483647 -2147483647 -2147483647 -2147483647 -2147483647 -2147483647 -2147483647 -2147483647 -2147483647 -2147483647 -2147483647 -2147483647 -2147483647 -2147483647 -2147483647 -2147483647 -2147483647 -2147483647 -2147483647 -2147483647 -2147483647 -2147483647 -2147483647 -2147483647 -2147483647 -2147483647 -2147483647 -2147483647 -2147483647 -2147483647 -2147483647 -2147483647 -2147483647 -2147483647 -2147483647 -2147483647 -2147483647 -2147483647 -2147483647 -2147483647 -2147483647 -2147483647 -2147483647 -2147483647 -2147483647 -2147483647 -2147483647 -2147483647 -2147483647 -2147483647 -2147483647 -2147483647 -2147483647 -2147483647 -2147483647 -2147483647 -2147483647 -2147483647 -2147483647 -2147483647 -2147483647 -2147483647 -2147483647 -2147483647 -2147483647 -2147483647 -2147483647 -2147483647 -2147483647 -2147483647 -2147483647 -2147483647 -2147483647 -2147483647 -2147483647 -2147483647 -2147483647 -2147483647 -2147483647 -2147483647 -2147483647 -2147483647 -2147483647 -2147483647
118 117 131 132 132 133 132 133 133 133 133 133 133 133 134 134 133 134 134 134 134 134 135 134 134 134 133 133 133 133 134 134 115 115 115 116 116 117 117 117 118 118 118 118 119 119 119 119 119 118 118 118 118 117 116 116 117 117 117 116 116 116 115 117 118 118 118 117 116 116 116 116 116 116 117 118 -2147483647 119 -2147483647 -2147483647 -2147483647 -2147483647 -2147483647 -2147483647 -2147483647 -2147483647 -2147483647 -2147483647 -2147483647 -2147483647 -2147483647 -2147483647 -2147483647 -2147483647 -2147483647 -2147483647 -2147483647 -2147483647 -2147483647 -2147483647 -2147483647 -2147483647 -2147483647 -2147483647 -2147483647 -2147483647 -2147483647 -2147483647 -2147483647 -2147483647 -2147483647 -2147483647 -2147483647 -2147483647 -2147483647 -2147483647 -2147483647 -2147483647 -2147483647 -2147483647 -2147483647 -2147483647 -2147483647 -2147483647 -2147483647 -2147483647 -2147483647 -2147483647 -2147483647 -2147483647 -2147483647 -2147483647 -2147483647 -2147483647 -2147483647 -2147483647 -2147483647 -2147483647 -2147483647 -2147483647 -2147483647 -2147483647 -2147483647 -2147483647 -2147483647 -2147483647 -2147483647 -2147483647 -2147483647 -2147483647 -2147483647 -2147483647 -2147483647 -2147483647 -2147483647 -2147483647 -2147483647 -2147483647 -2147483647 -2147483647 -2147483647 -2147483647 -2147483647 -2147483647 -2147483647 -2147483647 -2147483647 -2147483647 -2147483647 -2147483647 -2147483647 -2147483647 -2147483647 -2147483647 -2147483647 -2147483647 -2147483647 -2147483647 -2147483647 -2147483647 -2147483647 -2147483647 -2147483647 -2147483647 -2147483647 -2147483647 -2147483647 -2147483647 -2147483647 -2147483647 -2147483647 -2147483647 -2147483647 -2147483647 -2147483647 -2147483647 -2147483647 -2147483647 -2147483647 -2147483647 -2147483647 -2147483647 -2147483647 -2147483647 -2147483647 -2147483647 -2147483647 -2147483647 -2147483647 -2147483647 -2147483647 -2147483647 -2147483647 -2147483647 -2147483647 -2147483647 -2147483647 -2147483647 -2147483647 -2147483647 -2147483647 -2147483647 -2147483647 -2147483647 -2147483647 -2147483647 -2147483647 -2147483647 -2147483647 -2147483647 -2147483647 -2147483647 -2147483647 -2147483647 -2147483647 -2147483647 -2147483647 -2147483647 -2147483647 -2147483647
