# Supplementary material for: Catchments catch all in South African coastal lowlands: topography and palaeoclimate restricted gene flow in Nymania capensis (Meliaceae)—a multilocus phylogeographic and distribution modelling approach
Source: PeerJ. 2017 Jan 31;5:e2965. doi: 10.7717/peerj.2965 (PMC5289106; doi:10.7717/peerj.2965)
Supplement: Supplemental Information 2 — See the Readme for file descriptions. This zip file includes all DNA alignments. [file peerj-05-2965-s002.zip › SupplementalInformationFiles/SDM.Data/MIROC/bio09.mean.t.driest.quarter.asc]

NCOLS 240 
NROWS 84 
XLLCORNER 20 
YLLCORNER -35 
CELLSIZE 0.0416666666666667 
NODATA_value -2147483647 
188 188 189 189 177 179 182 106 103 102 101 103 105 106 104 103 101 101 98 98 100 73 73 74 73 74 74 76 74 74 73 72 72 74 73 74 73 73 72 71 71 70 70 70 53 54 54 53 53 51 49 48 47 46 46 45 43 41 38 37 37 35 35 41 41 43 42 41 38 33 32 32 35 37 40 41 42 59 41 42 40 40 42 40 55 55 55 54 54 54 51 35 52 54 50 49 49 29 31 32 32 33 33 32 32 35 36 35 35 36 37 38 36 37 42 46 48 48 51 52 55 56 56 55 55 56 55 55 58 60 61 61 60 61 60 56 49 54 55 52 51 48 48 48 50 46 24 25 25 24 25 24 22 28 33 48 50 51 39 44 45 45 50 54 57 54 53 55 44 42 44 60 61 51 59 68 73 74 69 60 57 65 74 82 84 66 67 71 75 86 88 81 73 66 71 87 86 76 82 84 67 69 84 93 93 94 93 96 97 97 94 95 91 92 89 94 95 93 96 103 110 115 117 112 123 134 141 134 131 140 143 143 146 148 151 155 -2147483647 -2147483647 -2147483647 -2147483647
186 185 184 185 187 177 181 181 102 100 99 101 103 104 104 103 102 101 100 95 95 97 96 70 72 73 73 74 74 72 71 71 71 72 72 72 71 73 73 72 71 70 54 66 53 53 54 53 52 50 48 46 45 44 45 43 44 42 40 39 38 37 35 40 41 43 42 41 37 34 34 33 33 36 40 41 42 41 40 40 56 38 40 55 56 42 51 49 49 52 34 36 36 51 49 46 28 29 28 28 31 33 31 28 31 34 33 33 29 30 35 37 36 34 43 47 48 50 50 51 55 56 58 58 59 59 59 58 59 59 60 62 62 61 57 55 55 53 52 51 50 48 51 51 50 43 25 23 21 20 22 22 21 26 33 50 53 55 50 43 42 46 48 49 50 61 68 67 65 52 57 61 65 56 54 67 73 72 70 62 57 57 73 84 83 57 70 73 81 78 89 90 89 85 67 91 98 93 95 92 87 74 86 91 92 92 91 94 96 97 97 97 96 92 92 97 99 97 99 100 110 126 131 135 127 127 141 147 140 143 146 147 149 153 158 -2147483647 -2147483647 -2147483647 -2147483647 -2147483647
184 180 177 181 185 176 179 180 98 98 96 97 99 101 104 104 103 102 100 100 98 96 95 69 71 72 72 72 73 68 67 67 70 70 71 70 71 72 72 72 71 69 53 52 53 54 53 52 51 51 47 44 42 41 42 41 42 40 39 39 38 36 36 40 41 43 44 43 42 37 38 37 35 39 40 41 40 37 55 43 56 58 44 43 43 46 55 52 52 55 55 57 57 38 50 45 42 28 25 24 29 32 27 25 30 32 29 30 20 27 32 34 32 29 42 41 45 43 44 51 53 55 56 58 60 61 61 61 60 58 62 63 62 61 60 58 54 53 55 53 51 49 53 52 46 39 21 21 25 24 21 17 30 45 50 54 56 58 53 49 34 37 39 45 50 67 72 72 70 59 64 69 66 45 51 57 67 68 75 76 64 58 66 77 83 63 87 87 90 84 85 85 99 96 87 94 98 98 98 96 94 95 94 91 90 91 89 94 97 94 96 99 97 99 98 97 101 103 103 110 114 124 131 134 140 143 142 145 145 145 149 150 153 158 -2147483647 -2147483647 -2147483647 -2147483647 -2147483647 -2147483647
182 176 172 177 179 185 99 180 98 95 96 96 97 100 102 101 101 102 101 99 99 99 71 70 70 70 70 70 71 72 70 68 68 68 69 69 70 71 71 70 71 72 70 54 55 53 51 51 51 49 47 46 44 40 39 40 42 40 39 38 37 35 37 40 42 45 45 46 45 44 41 41 40 40 41 40 37 35 26 43 59 61 62 48 49 48 60 34 34 52 54 58 57 40 36 30 24 24 19 23 27 29 23 27 30 29 27 25 15 22 26 32 33 37 41 39 32 24 26 48 52 52 54 56 57 61 63 62 59 49 63 64 62 59 60 59 58 58 56 53 51 50 54 43 26 20 34 42 47 44 35 37 42 52 49 55 59 59 52 43 42 23 23 39 57 67 70 73 72 70 57 53 78 76 59 67 80 83 85 78 56 55 64 84 85 72 78 93 97 99 95 92 95 100 98 97 98 98 97 98 96 96 93 90 89 90 93 96 95 93 96 101 103 100 96 97 102 106 105 107 116 126 134 135 142 141 145 142 147 150 151 152 157 -2147483647 -2147483647 -2147483647 -2147483647 -2147483647 -2147483647 -2147483647
177 174 166 173 179 172 176 179 179 98 96 94 95 95 98 100 99 101 98 98 98 99 98 98 69 68 67 68 69 69 67 66 67 67 68 69 69 71 70 68 55 71 55 54 53 52 51 49 48 48 47 45 41 38 39 38 40 39 39 38 36 38 41 43 45 47 47 47 48 47 44 44 43 45 40 38 36 30 38 46 48 48 48 50 51 49 61 55 54 55 57 60 57 40 50 45 23 21 14 21 23 25 19 14 20 24 17 15 15 25 22 24 30 34 35 26 10 25 33 47 48 45 42 52 55 57 63 64 60 56 65 65 63 61 61 59 59 58 56 52 51 52 55 47 26 37 39 45 50 45 40 50 55 56 55 54 59 61 56 41 49 58 49 46 40 48 64 67 76 72 58 78 88 89 83 79 83 85 87 76 56 69 67 86 82 70 88 96 98 102 100 101 96 99 101 99 98 99 96 97 94 94 94 91 88 88 92 95 91 93 95 103 105 104 97 102 103 107 113 112 112 118 128 134 142 146 148 150 150 152 153 157 -2147483647 -2147483647 -2147483647 -2147483647 -2147483647 -2147483647 -2147483647 -2147483647
172 173 169 172 183 174 173 177 177 97 95 94 90 93 97 97 97 99 100 99 98 96 94 68 68 68 67 66 67 68 66 64 64 66 67 68 70 70 68 67 69 68 68 67 54 52 49 47 46 46 44 43 42 41 42 41 38 37 36 36 34 34 34 41 47 48 50 50 51 49 45 47 45 48 44 42 41 42 43 46 48 49 50 52 52 50 48 60 56 56 61 60 58 40 51 49 27 26 20 18 20 23 20 16 23 25 16 21 14 18 15 15 26 24 23 26 25 24 36 45 41 34 46 55 60 62 63 65 64 65 66 66 63 62 61 59 57 56 53 53 52 55 55 54 36 40 48 50 51 43 46 49 54 59 58 52 55 60 62 60 58 63 53 39 52 60 72 76 76 63 67 80 90 92 83 79 81 87 84 62 68 82 82 86 89 87 99 100 98 101 102 103 100 98 100 101 99 100 98 98 98 94 91 92 90 91 92 94 91 92 94 99 102 112 105 103 106 109 117 123 118 124 129 136 143 143 150 150 152 155 -2147483647 -2147483647 -2147483647 -2147483647 -2147483647 -2147483647 -2147483647 -2147483647 -2147483647 -2147483647
164 167 172 180 171 171 187 176 176 94 91 90 90 92 96 95 95 96 98 99 98 96 93 92 92 66 66 65 66 66 64 61 63 65 66 68 69 69 67 67 69 68 66 67 67 66 50 50 49 46 45 46 45 45 43 41 37 34 33 34 35 36 40 42 47 48 50 51 52 52 52 50 50 45 43 43 43 39 41 43 45 48 64 51 53 53 51 49 60 62 63 59 58 41 53 50 47 30 24 22 27 31 27 23 32 28 25 32 18 25 36 30 24 21 19 22 33 36 40 42 35 42 49 52 61 64 65 66 66 65 66 66 61 61 60 57 55 54 52 53 54 54 57 57 48 41 45 52 48 47 46 31 46 54 61 52 41 63 67 65 63 66 62 52 55 54 61 66 79 82 86 73 80 89 76 73 79 88 88 65 66 85 89 92 90 98 100 101 101 99 101 103 103 103 102 103 101 103 98 97 99 97 93 96 94 95 94 93 91 94 97 102 111 116 111 107 108 115 116 121 133 132 137 141 146 149 151 153 156 -2147483647 -2147483647 -2147483647 -2147483647 -2147483647 -2147483647 -2147483647 -2147483647 -2147483647 -2147483647 -2147483647
161 168 172 172 159 169 174 173 176 174 91 88 91 94 94 92 90 92 96 96 96 97 95 92 91 64 65 64 64 63 64 64 64 64 66 67 68 68 67 67 68 67 66 67 49 51 51 51 50 49 48 48 47 45 44 42 37 32 31 32 38 40 41 32 40 47 47 49 50 54 52 52 51 45 43 45 43 42 42 40 45 63 64 66 53 54 53 62 60 63 63 62 59 51 49 49 47 28 20 22 30 51 35 27 29 36 30 37 31 38 42 33 31 29 30 33 24 32 35 43 41 46 53 56 61 64 66 67 67 67 65 64 59 57 59 55 49 51 50 52 54 56 59 59 58 55 41 49 51 47 44 30 49 54 63 61 54 63 69 64 60 66 66 68 61 68 74 72 84 88 86 90 82 86 70 81 85 84 89 79 73 86 90 92 93 98 99 101 103 103 104 104 102 100 101 103 104 103 103 101 101 98 99 98 96 97 97 96 96 97 99 104 105 113 118 116 111 115 125 129 133 137 139 145 146 149 153 156 -2147483647 -2147483647 -2147483647 -2147483647 -2147483647 -2147483647 -2147483647 -2147483647 -2147483647 -2147483647 -2147483647 -2147483647
161 162 166 158 159 168 172 169 122 124 170 113 88 92 90 89 89 91 92 95 93 96 96 95 67 66 65 63 62 62 61 62 61 61 65 65 66 67 66 63 65 65 50 50 50 50 49 50 48 49 47 47 46 45 44 42 39 35 35 37 40 42 40 31 41 48 46 37 39 50 58 53 52 51 50 52 44 46 49 48 58 49 52 54 65 68 54 63 60 62 64 61 43 53 52 32 29 30 24 34 52 39 37 33 34 37 42 45 44 46 45 40 33 35 42 44 37 22 38 52 53 55 56 59 62 64 64 64 66 68 67 66 63 56 56 51 44 46 50 52 54 58 60 60 58 58 60 59 52 44 45 40 45 54 64 66 68 69 68 63 61 68 77 72 70 71 75 70 75 85 88 83 92 93 83 76 82 88 92 86 75 75 83 85 89 96 96 97 101 102 103 101 98 98 102 103 103 101 108 104 108 105 108 103 99 101 96 96 100 101 102 107 112 113 117 119 128 129 128 132 135 140 143 146 148 152 157 -2147483647 -2147483647 -2147483647 -2147483647 -2147483647 -2147483647 -2147483647 -2147483647 -2147483647 -2147483647 -2147483647 -2147483647 -2147483647
159 163 167 176 168 170 171 167 119 123 120 85 87 90 88 87 88 89 90 93 92 94 94 94 67 66 65 64 63 62 61 60 58 60 64 65 65 66 66 63 62 60 62 63 50 50 49 47 47 48 48 44 42 44 45 45 42 38 35 37 40 43 46 47 47 49 41 46 45 46 58 59 54 56 55 49 48 50 51 51 52 52 54 57 56 69 56 53 66 63 64 43 42 56 54 47 34 34 41 36 40 43 44 47 49 47 45 45 48 50 42 33 32 45 48 46 41 26 27 50 53 58 59 60 62 65 66 66 67 69 73 73 72 61 59 56 52 50 52 53 58 58 60 62 61 60 63 64 50 42 51 48 58 60 63 64 67 70 72 71 74 75 79 76 80 78 77 72 74 71 81 81 90 95 96 89 90 97 84 80 80 84 88 90 97 96 99 96 100 102 103 99 99 103 105 104 102 101 103 106 99 107 112 113 109 100 97 97 98 99 103 104 110 111 113 119 126 132 135 135 139 142 144 147 151 157 -2147483647 -2147483647 -2147483647 -2147483647 -2147483647 -2147483647 -2147483647 -2147483647 -2147483647 -2147483647 -2147483647 -2147483647 -2147483647 -2147483647
166 167 155 177 166 163 159 164 166 120 120 116 115 88 86 82 86 86 88 89 90 92 93 92 65 64 65 64 60 60 61 62 60 59 61 62 64 64 64 63 59 58 59 46 63 47 47 46 46 47 47 45 44 45 45 45 41 42 40 40 40 42 45 47 49 50 46 44 50 53 62 63 61 59 52 43 51 55 54 56 57 54 57 59 59 69 70 48 48 64 64 59 45 44 56 54 54 51 27 33 39 41 44 46 52 55 59 61 58 48 46 53 45 45 55 48 40 29 31 46 53 56 56 57 61 62 65 67 66 67 67 72 70 68 61 52 57 57 54 59 59 59 62 63 63 64 62 59 57 42 53 49 61 62 64 67 68 68 70 67 71 73 79 81 80 76 72 72 78 75 78 85 84 90 95 98 97 99 90 91 83 87 88 91 97 101 101 100 98 99 102 95 101 105 105 104 102 102 101 99 100 107 112 116 115 103 108 101 102 103 106 112 113 113 120 118 121 125 132 139 142 144 146 147 151 -2147483647 -2147483647 -2147483647 -2147483647 -2147483647 -2147483647 -2147483647 -2147483647 -2147483647 -2147483647 -2147483647 -2147483647 -2147483647 -2147483647 -2147483647
167 171 172 175 176 161 151 159 165 117 118 160 110 108 82 75 81 84 85 87 88 90 91 90 88 88 63 64 61 62 62 59 57 57 55 59 61 61 61 62 59 57 57 60 47 44 45 44 45 46 43 44 44 44 44 44 42 43 39 37 36 40 44 42 45 47 48 51 54 55 59 65 66 54 54 57 54 59 58 61 61 61 61 60 57 56 55 48 57 64 64 65 63 61 59 55 41 37 33 32 33 35 38 45 49 54 51 62 58 42 47 62 59 46 50 50 36 35 27 45 55 56 56 59 59 62 64 63 65 66 71 69 71 68 62 61 60 55 55 61 63 60 59 63 66 61 62 54 59 56 54 60 62 56 63 67 68 68 70 65 71 70 70 81 80 81 79 79 78 82 77 87 91 93 97 100 100 100 98 92 88 94 96 95 99 99 100 103 100 100 99 96 103 104 105 103 101 102 100 101 101 109 114 117 118 118 119 106 106 108 109 116 121 118 124 126 125 129 134 140 141 144 146 147 152 -2147483647 -2147483647 -2147483647 -2147483647 -2147483647 -2147483647 -2147483647 -2147483647 -2147483647 -2147483647 -2147483647 -2147483647 -2147483647 -2147483647 -2147483647
178 162 164 168 174 162 153 152 110 115 115 104 107 99 111 83 101 77 78 78 85 88 88 87 86 84 57 61 63 62 61 57 57 56 53 54 57 59 57 57 55 57 56 42 60 44 41 40 45 46 40 42 44 44 44 42 40 39 41 36 34 41 39 32 37 42 43 48 52 53 59 65 68 66 63 60 59 58 63 62 63 63 61 59 56 48 52 61 39 58 59 62 62 59 47 27 37 38 33 32 32 37 41 45 46 47 55 62 53 40 52 65 63 45 45 58 45 45 21 36 48 56 55 58 57 54 55 63 64 66 61 70 72 70 68 63 62 59 61 60 65 63 65 67 67 70 67 65 66 56 58 53 48 58 63 63 65 64 67 72 74 76 76 80 79 83 84 77 81 84 82 86 89 93 96 98 101 102 99 87 85 92 99 101 103 104 102 102 103 102 97 96 100 103 104 101 98 99 99 100 101 108 109 110 110 116 120 115 109 110 114 120 124 120 122 126 131 134 137 141 144 148 151 153 -2147483647 -2147483647 -2147483647 -2147483647 -2147483647 -2147483647 -2147483647 -2147483647 -2147483647 -2147483647 -2147483647 -2147483647 -2147483647 -2147483647 -2147483647 -2147483647
209 170 172 163 173 148 147 155 164 164 163 147 152 96 97 107 106 97 97 66 76 86 87 84 81 53 55 59 61 60 59 56 55 53 53 52 54 54 54 52 54 56 57 58 60 45 44 45 46 48 44 40 41 43 42 40 33 29 35 35 30 30 29 25 32 45 46 50 55 60 63 65 68 67 63 56 56 57 64 64 65 65 62 59 51 56 44 62 53 47 50 58 58 53 24 25 30 29 31 32 40 48 47 45 58 55 53 65 66 58 61 67 69 65 49 63 55 51 29 32 43 54 47 54 55 52 57 58 67 67 64 74 75 72 73 65 64 59 56 65 65 69 68 70 69 73 71 70 66 53 52 54 48 55 62 60 56 53 65 70 70 75 78 81 79 80 82 85 85 86 85 77 80 90 94 95 101 107 100 88 82 94 97 98 102 103 106 105 101 100 98 98 101 100 101 99 99 96 98 101 106 106 107 106 110 119 124 122 117 114 119 118 123 126 124 128 133 136 139 147 149 154 -2147483647 -2147483647 -2147483647 -2147483647 -2147483647 -2147483647 -2147483647 -2147483647 -2147483647 -2147483647 -2147483647 -2147483647 -2147483647 -2147483647 -2147483647 -2147483647 -2147483647 -2147483647
200 192 174 167 164 153 144 159 162 158 107 153 94 147 91 100 104 100 70 92 74 84 84 84 81 79 55 57 59 57 56 52 51 48 49 52 51 51 52 46 42 51 54 56 44 44 44 45 49 53 42 43 41 42 44 41 26 29 33 35 30 25 23 29 32 63 52 49 53 56 60 63 67 63 62 60 61 63 63 65 66 66 64 60 55 49 62 56 64 36 26 51 43 51 23 26 32 25 15 48 56 53 58 55 61 60 54 70 76 74 70 73 72 68 66 61 52 40 31 34 48 45 45 47 45 53 54 64 64 67 63 69 74 75 76 66 63 62 64 67 67 71 66 68 74 71 70 66 63 61 55 53 44 58 61 59 44 56 61 64 69 72 75 80 80 74 73 80 85 90 91 88 83 81 83 86 95 109 106 97 97 95 92 92 99 102 106 98 98 98 98 102 103 103 103 101 101 99 100 106 107 107 107 109 113 114 117 123 127 127 128 120 123 127 129 132 135 138 144 146 153 -2147483647 -2147483647 -2147483647 -2147483647 -2147483647 -2147483647 -2147483647 -2147483647 -2147483647 -2147483647 -2147483647 -2147483647 -2147483647 -2147483647 -2147483647 -2147483647 -2147483647 -2147483647 -2147483647
202 208 183 177 179 166 152 152 157 162 154 151 143 138 141 90 98 99 92 88 72 79 81 83 82 81 79 56 52 55 52 51 50 48 48 48 49 51 52 44 48 49 47 56 42 42 44 51 58 53 45 44 53 60 46 48 30 30 31 35 32 29 23 37 60 73 69 59 60 65 68 71 71 67 64 64 64 66 67 67 67 67 65 64 58 53 54 57 54 59 31 49 55 53 45 23 23 22 26 47 65 74 77 77 70 66 77 84 80 85 80 76 68 66 57 56 51 35 20 37 44 40 35 41 40 47 57 61 65 65 65 67 70 74 75 74 70 66 70 68 74 74 71 74 76 71 67 61 52 53 55 51 48 43 56 57 54 57 59 63 67 71 74 76 77 66 71 77 78 85 91 93 94 91 95 94 94 109 106 111 111 109 101 96 94 94 109 112 102 100 97 102 103 103 110 103 102 106 106 106 107 107 109 111 112 116 121 122 124 125 130 129 124 128 132 138 139 142 144 150 -2147483647 -2147483647 -2147483647 -2147483647 -2147483647 -2147483647 -2147483647 -2147483647 -2147483647 -2147483647 -2147483647 -2147483647 -2147483647 -2147483647 -2147483647 -2147483647 -2147483647 -2147483647 -2147483647 -2147483647
206 204 194 195 162 164 150 144 154 160 158 150 141 133 85 137 96 101 100 97 71 70 75 80 81 79 77 78 50 53 51 47 47 46 46 47 45 49 55 52 46 44 48 50 71 59 54 51 54 60 59 59 69 69 72 73 43 33 36 36 35 38 45 47 68 76 76 73 73 70 66 69 56 70 53 63 64 65 68 68 69 69 68 67 64 61 62 63 61 57 59 49 50 47 47 14 18 42 54 62 67 73 73 85 80 78 83 88 90 89 74 71 68 58 60 48 39 25 26 34 34 35 25 34 41 50 56 57 62 61 61 64 64 68 74 77 77 72 75 77 77 78 78 77 75 70 58 55 45 58 57 49 44 41 50 50 43 48 49 58 66 69 74 77 76 64 65 72 76 87 90 91 84 86 95 104 104 104 107 113 115 115 111 112 106 110 111 114 106 99 97 100 107 107 108 110 109 105 106 107 107 110 112 114 116 116 122 127 124 124 124 132 132 131 135 138 140 143 147 153 -2147483647 -2147483647 -2147483647 -2147483647 -2147483647 -2147483647 -2147483647 -2147483647 -2147483647 -2147483647 -2147483647 -2147483647 -2147483647 -2147483647 -2147483647 -2147483647 -2147483647 -2147483647 -2147483647 -2147483647
210 209 209 198 168 155 144 143 156 157 152 152 148 140 137 144 101 96 96 99 72 73 78 79 78 76 75 75 48 51 52 50 49 43 44 44 47 59 67 65 42 48 55 46 57 63 60 56 52 58 66 73 74 76 77 77 58 35 39 28 31 57 63 63 80 79 78 78 75 71 72 73 72 74 71 70 70 67 68 68 66 68 69 69 68 66 65 66 59 57 59 51 30 32 44 54 52 46 45 61 68 70 64 83 88 81 74 79 88 84 78 76 64 57 58 50 41 18 18 27 27 27 20 29 39 49 52 48 53 56 54 58 58 66 71 78 80 78 76 80 79 79 77 71 69 63 58 47 43 50 52 41 37 37 47 41 46 42 51 61 68 71 69 71 74 63 66 65 73 82 84 84 74 78 90 86 89 102 106 114 117 107 117 115 108 112 116 113 108 104 98 106 110 110 111 110 109 109 111 110 112 113 113 116 121 125 124 124 127 127 130 130 132 135 137 141 142 147 151 -2147483647 -2147483647 -2147483647 -2147483647 -2147483647 -2147483647 -2147483647 -2147483647 -2147483647 -2147483647 -2147483647 -2147483647 -2147483647 -2147483647 -2147483647 -2147483647 -2147483647 -2147483647 -2147483647 -2147483647 -2147483647
213 211 209 197 169 164 132 144 154 149 145 144 141 138 137 138 144 92 89 89 70 75 75 78 76 72 68 67 66 47 48 48 50 49 48 44 47 51 67 71 69 71 76 56 58 52 63 63 52 65 71 77 79 79 79 80 79 74 69 42 48 73 69 83 83 82 80 78 73 69 73 75 75 75 74 73 72 69 68 57 63 68 71 72 70 67 68 67 68 63 59 39 35 40 55 61 74 74 66 63 73 79 72 81 89 90 78 79 84 90 77 62 55 54 55 59 66 53 47 41 39 30 29 33 40 42 49 42 45 47 49 41 55 60 62 72 79 82 82 80 73 67 67 60 62 61 47 40 36 45 54 45 35 33 35 33 37 38 43 61 65 62 62 60 68 61 60 66 74 72 70 74 75 80 80 81 97 104 103 105 112 105 114 118 118 113 118 113 112 108 106 108 109 110 111 114 112 112 114 114 114 117 118 118 118 124 129 129 125 126 132 132 135 137 139 140 144 148 -2147483647 -2147483647 -2147483647 -2147483647 -2147483647 -2147483647 -2147483647 -2147483647 -2147483647 -2147483647 -2147483647 -2147483647 -2147483647 -2147483647 -2147483647 -2147483647 -2147483647 -2147483647 -2147483647 -2147483647 -2147483647 -2147483647
213 213 211 206 187 159 149 158 143 146 130 134 136 140 142 143 141 133 82 88 95 72 72 76 74 64 61 58 61 66 43 44 47 47 44 39 42 52 68 75 64 69 71 71 68 69 60 70 69 67 72 79 81 81 82 82 82 76 63 69 76 87 88 87 86 83 82 79 72 70 71 71 73 76 75 74 73 70 69 57 62 67 67 72 72 71 70 69 69 67 61 48 45 39 66 73 79 80 65 58 56 78 85 88 89 92 93 93 93 95 90 78 75 71 62 72 64 57 71 75 61 51 54 41 34 39 43 34 36 42 47 53 51 52 56 68 79 85 84 80 78 65 57 49 52 53 51 54 43 37 40 47 41 35 25 31 35 35 37 58 60 49 54 59 64 63 56 61 62 58 61 75 79 81 90 98 103 98 93 87 106 104 114 114 118 116 118 119 118 112 113 109 111 112 114 116 115 113 115 118 117 116 120 122 125 123 125 127 127 130 134 134 137 139 139 141 143 148 -2147483647 -2147483647 -2147483647 -2147483647 -2147483647 -2147483647 -2147483647 -2147483647 -2147483647 -2147483647 -2147483647 -2147483647 -2147483647 -2147483647 -2147483647 -2147483647 -2147483647 -2147483647 -2147483647 -2147483647 -2147483647 -2147483647
213 213 213 210 207 192 184 190 156 147 135 128 133 133 132 133 137 132 80 83 93 92 65 72 74 65 59 58 61 63 37 40 43 44 47 61 58 70 71 77 80 69 71 72 71 73 73 76 77 79 80 81 82 83 83 83 83 85 83 81 84 88 89 87 86 84 83 82 80 79 76 77 78 77 76 75 74 73 72 68 62 65 68 70 73 73 72 73 71 69 66 56 46 43 71 78 80 82 79 69 73 86 84 88 90 92 95 96 96 95 93 89 80 73 73 72 80 72 67 58 57 61 71 57 46 37 39 44 48 53 61 62 58 63 75 76 84 87 79 75 77 69 49 43 52 61 61 51 37 38 36 38 39 19 29 33 33 34 38 53 57 40 48 51 54 61 61 55 57 63 71 72 73 75 87 95 93 94 87 91 102 101 105 110 113 121 117 121 124 120 116 112 111 114 116 116 117 115 115 116 119 123 122 124 128 128 129 128 130 130 135 137 138 139 141 142 144 147 -2147483647 -2147483647 -2147483647 -2147483647 -2147483647 -2147483647 -2147483647 -2147483647 -2147483647 -2147483647 -2147483647 -2147483647 -2147483647 -2147483647 -2147483647 -2147483647 -2147483647 -2147483647 -2147483647 -2147483647 -2147483647 -2147483647
214 213 212 211 210 207 121 113 158 148 145 134 133 122 123 133 135 136 84 84 92 93 68 72 71 70 67 62 57 58 57 44 47 58 67 74 78 78 76 63 69 71 87 87 74 76 77 78 79 80 81 82 83 84 84 83 84 86 87 87 88 89 89 87 86 84 84 83 82 81 81 80 78 77 77 76 75 74 73 73 71 69 72 67 74 75 73 74 72 72 70 59 51 63 75 79 82 84 85 87 88 90 91 91 88 93 95 96 96 95 93 90 75 78 84 80 89 70 67 76 74 61 83 77 49 46 56 61 54 50 63 64 59 56 65 80 86 88 80 82 77 67 53 54 54 66 65 60 52 61 59 46 48 39 39 48 54 37 37 50 50 47 47 52 51 57 60 52 58 63 68 66 69 75 85 82 79 80 77 89 97 99 104 108 114 119 123 126 126 126 118 115 113 114 118 119 117 116 116 118 119 123 129 130 129 131 131 130 132 134 136 138 139 140 142 143 148 -2147483647 -2147483647 -2147483647 -2147483647 -2147483647 -2147483647 -2147483647 -2147483647 -2147483647 -2147483647 -2147483647 -2147483647 -2147483647 -2147483647 -2147483647 -2147483647 -2147483647 -2147483647 -2147483647 -2147483647 -2147483647 -2147483647 -2147483647
213 211 210 212 211 209 124 186 158 147 143 138 132 128 127 131 130 131 84 87 88 91 95 68 70 70 68 66 55 53 58 57 67 71 76 76 66 81 82 83 85 75 76 77 90 77 77 79 80 81 81 83 83 85 84 83 85 86 87 88 88 88 87 86 85 84 84 83 83 82 81 79 79 79 77 76 76 75 74 74 74 74 75 75 75 75 75 74 74 74 73 73 73 73 79 81 83 84 86 87 89 89 91 92 93 95 96 96 96 95 94 92 90 88 90 88 87 85 84 84 77 78 82 84 67 38 49 57 64 52 63 63 63 60 53 75 82 88 88 76 67 57 68 51 60 75 68 58 63 68 64 56 69 71 64 62 59 47 57 46 66 63 52 49 53 52 60 54 56 61 66 64 69 75 82 80 79 90 96 100 103 107 108 107 108 114 115 116 120 125 121 117 118 117 122 122 120 117 117 121 123 122 125 125 128 131 129 132 134 137 137 138 140 141 144 149 -2147483647 -2147483647 -2147483647 -2147483647 -2147483647 -2147483647 -2147483647 -2147483647 -2147483647 -2147483647 -2147483647 -2147483647 -2147483647 -2147483647 -2147483647 -2147483647 -2147483647 -2147483647 -2147483647 -2147483647 -2147483647 -2147483647 -2147483647 -2147483647
211 207 192 209 211 210 208 117 182 150 143 139 132 131 130 129 129 130 129 135 87 92 95 92 66 66 68 70 70 69 59 67 70 74 76 66 81 81 83 72 74 75 77 78 91 91 78 80 81 81 82 84 83 84 85 85 86 87 88 86 87 86 85 85 85 84 84 83 83 82 82 80 79 77 76 76 76 75 75 75 75 75 75 75 76 76 76 75 75 75 75 75 77 78 80 82 83 84 86 86 88 86 79 83 89 90 92 96 95 95 95 95 94 91 92 90 89 85 87 87 85 86 85 84 83 64 50 62 59 68 65 62 65 58 63 67 69 79 89 85 74 64 69 69 80 76 64 54 65 77 73 67 78 81 80 77 72 67 50 63 75 81 64 65 48 39 56 53 53 61 64 62 70 73 76 82 81 89 101 107 108 107 111 112 111 114 119 123 122 125 128 126 123 120 121 126 124 122 119 122 125 124 128 128 131 135 138 134 137 137 139 139 140 144 -2147483647 -2147483647 -2147483647 -2147483647 -2147483647 -2147483647 -2147483647 -2147483647 -2147483647 -2147483647 -2147483647 -2147483647 -2147483647 -2147483647 -2147483647 -2147483647 -2147483647 -2147483647 -2147483647 -2147483647 -2147483647 -2147483647 -2147483647 -2147483647 -2147483647 -2147483647
207 206 189 196 152 209 126 122 107 161 142 138 134 132 130 129 130 131 134 87 91 93 92 92 63 61 64 71 82 92 65 73 71 74 76 66 80 70 72 73 75 76 76 78 91 91 79 80 81 82 82 84 83 85 85 85 87 87 87 86 85 85 84 84 84 83 83 83 82 81 81 80 80 77 77 76 75 75 75 75 75 75 76 76 76 76 76 76 76 76 75 76 77 79 80 81 82 83 84 85 91 85 82 81 82 84 90 97 96 96 96 95 95 94 92 91 91 90 89 88 86 82 87 86 84 60 52 58 60 66 75 71 64 64 73 75 78 86 90 87 79 80 80 86 84 70 63 60 65 75 79 81 84 80 68 68 64 58 66 83 91 86 84 75 54 45 55 53 52 54 57 60 65 68 73 68 78 86 100 106 108 110 112 114 115 118 118 118 118 120 121 128 126 128 129 129 131 125 122 123 128 128 131 134 135 132 134 136 135 137 139 140 145 -2147483647 -2147483647 -2147483647 -2147483647 -2147483647 -2147483647 -2147483647 -2147483647 -2147483647 -2147483647 -2147483647 -2147483647 -2147483647 -2147483647 -2147483647 -2147483647 -2147483647 -2147483647 -2147483647 -2147483647 -2147483647 -2147483647 -2147483647 -2147483647 -2147483647 -2147483647 -2147483647
193 201 186 195 118 122 122 119 112 183 169 115 115 154 142 129 130 131 132 85 87 89 86 86 87 57 57 73 92 72 75 77 77 65 65 65 80 69 71 73 75 76 77 90 91 92 92 81 82 83 94 84 84 85 86 86 86 85 85 84 83 82 82 82 83 83 83 83 83 82 81 80 79 79 78 77 75 75 74 74 75 76 75 76 77 77 77 77 77 76 76 76 76 77 79 80 80 82 83 84 85 86 91 85 84 87 92 95 96 97 97 96 95 94 93 92 91 91 90 88 87 87 88 88 88 81 79 54 56 64 77 72 61 60 65 71 77 82 94 83 86 95 92 88 79 64 61 73 76 79 85 85 84 78 73 76 73 75 82 93 100 92 89 82 77 61 51 55 52 50 57 63 59 62 67 86 100 103 104 108 109 109 112 112 114 115 113 115 114 115 117 117 119 121 124 127 131 128 126 127 129 131 134 135 132 139 135 135 136 137 140 146 -2147483647 -2147483647 -2147483647 -2147483647 -2147483647 -2147483647 -2147483647 -2147483647 -2147483647 -2147483647 -2147483647 -2147483647 -2147483647 -2147483647 -2147483647 -2147483647 -2147483647 -2147483647 -2147483647 -2147483647 -2147483647 -2147483647 -2147483647 -2147483647 -2147483647 -2147483647 -2147483647 -2147483647
185 196 193 184 117 116 116 120 114 114 109 107 101 118 144 128 129 128 128 128 83 84 82 84 86 58 60 74 96 104 78 108 80 81 80 67 81 68 70 83 84 87 89 90 91 92 92 82 82 93 82 84 84 85 85 85 84 84 85 83 82 82 81 81 81 82 82 82 82 82 81 80 79 78 78 77 76 76 74 74 74 75 76 76 77 78 78 78 77 77 76 76 76 77 77 78 79 80 83 84 85 86 87 88 94 90 93 95 95 96 96 96 95 94 93 93 92 90 89 87 87 87 88 90 88 87 88 71 58 67 76 74 67 62 62 73 83 91 95 85 96 98 91 84 82 74 66 69 78 89 91 91 82 84 79 77 82 88 80 96 95 89 84 80 62 66 74 59 51 76 88 89 92 87 84 94 100 104 106 106 107 109 109 111 111 110 112 114 115 117 116 117 121 125 127 125 126 129 131 129 130 133 135 138 132 140 135 136 138 139 145 -2147483647 -2147483647 -2147483647 -2147483647 -2147483647 -2147483647 -2147483647 -2147483647 -2147483647 -2147483647 -2147483647 -2147483647 -2147483647 -2147483647 -2147483647 -2147483647 -2147483647 -2147483647 -2147483647 -2147483647 -2147483647 -2147483647 -2147483647 -2147483647 -2147483647 -2147483647 -2147483647 -2147483647 -2147483647
194 149 197 186 189 115 195 115 119 118 114 105 97 119 157 82 149 127 124 124 78 80 80 84 80 81 63 83 93 103 78 109 81 82 81 68 69 68 68 70 72 86 88 89 91 92 92 82 94 93 83 84 84 83 83 83 81 82 82 82 82 81 80 80 80 81 81 81 81 81 81 80 80 79 79 77 76 75 74 74 75 75 76 77 77 78 78 78 77 76 76 75 75 75 74 76 77 78 82 84 85 87 88 89 89 90 92 92 93 95 95 96 95 94 97 91 90 88 88 87 85 87 88 90 91 89 89 78 57 75 84 71 66 59 58 70 76 91 97 98 100 100 97 92 84 70 80 90 90 87 96 92 91 87 80 77 91 92 86 99 101 90 75 75 83 88 92 75 67 74 97 95 101 93 81 93 99 100 102 103 106 109 113 115 115 113 115 117 119 121 118 118 120 122 122 124 125 126 128 132 134 135 138 133 140 135 136 137 140 144 -2147483647 -2147483647 -2147483647 -2147483647 -2147483647 -2147483647 -2147483647 -2147483647 -2147483647 -2147483647 -2147483647 -2147483647 -2147483647 -2147483647 -2147483647 -2147483647 -2147483647 -2147483647 -2147483647 -2147483647 -2147483647 -2147483647 -2147483647 -2147483647 -2147483647 -2147483647 -2147483647 -2147483647 -2147483647 -2147483647
203 149 146 193 182 191 108 186 116 117 115 110 109 105 99 95 85 140 136 132 92 73 75 74 65 69 72 75 92 104 79 81 82 83 71 70 69 67 67 69 72 73 87 89 90 92 93 94 93 95 83 94 83 82 82 81 80 79 79 79 79 79 78 78 79 79 80 80 80 80 80 80 80 80 79 78 77 76 75 75 75 75 76 77 78 78 78 77 77 76 75 75 74 73 73 73 74 77 81 83 83 86 87 88 89 91 92 93 94 95 96 95 94 93 91 92 87 88 88 87 86 88 88 91 92 91 91 88 78 84 86 77 58 59 62 76 75 83 89 96 99 93 88 90 90 92 92 91 93 96 98 99 93 84 80 79 92 102 100 98 96 94 88 78 94 96 93 93 89 92 96 99 99 88 78 99 100 104 102 105 108 110 112 114 117 117 117 119 120 125 123 123 122 126 126 127 128 130 131 133 135 137 133 133 141 136 138 140 -2147483647 -2147483647 -2147483647 -2147483647 -2147483647 -2147483647 -2147483647 -2147483647 -2147483647 -2147483647 -2147483647 -2147483647 -2147483647 -2147483647 -2147483647 -2147483647 -2147483647 -2147483647 -2147483647 -2147483647 -2147483647 -2147483647 -2147483647 -2147483647 -2147483647 -2147483647 -2147483647 -2147483647 -2147483647 -2147483647 -2147483647 -2147483647
199 146 192 186 127 186 183 186 113 111 113 111 109 100 94 159 148 102 154 102 102 81 85 83 80 82 79 78 94 75 77 81 82 84 82 84 71 70 69 81 82 84 86 87 88 90 92 94 94 83 94 81 81 81 80 80 79 78 77 77 77 76 76 76 77 78 78 79 79 79 79 80 79 79 79 78 77 77 76 76 76 75 76 77 78 78 78 77 76 74 73 73 73 72 73 74 75 77 78 79 84 83 85 90 91 93 90 91 94 95 96 95 94 91 87 85 88 89 92 86 84 91 90 91 93 92 94 82 80 85 89 92 92 95 96 95 80 80 88 101 100 87 89 93 95 95 96 94 90 93 98 100 96 89 86 89 97 101 100 99 91 89 89 93 98 96 93 89 100 89 99 96 99 79 96 104 110 110 112 113 112 112 114 113 116 119 121 121 121 124 126 127 125 126 129 128 130 131 134 134 137 138 138 140 135 137 140 -2147483647 -2147483647 -2147483647 -2147483647 -2147483647 -2147483647 -2147483647 -2147483647 -2147483647 -2147483647 -2147483647 -2147483647 -2147483647 -2147483647 -2147483647 -2147483647 -2147483647 -2147483647 -2147483647 -2147483647 -2147483647 -2147483647 -2147483647 -2147483647 -2147483647 -2147483647 -2147483647 -2147483647 -2147483647 -2147483647 -2147483647 -2147483647 -2147483647
188 187 192 191 178 177 174 176 188 105 109 108 106 103 92 152 157 105 81 102 80 80 88 89 87 86 80 82 83 70 76 78 81 84 84 85 72 72 81 68 70 83 85 87 88 90 91 93 93 92 81 91 80 80 80 78 78 77 77 76 74 73 73 75 76 76 77 77 78 78 79 79 79 79 79 78 77 77 77 77 77 76 76 77 78 78 78 77 75 73 72 72 71 72 73 75 76 75 75 75 82 83 80 82 83 88 90 88 94 97 97 96 99 90 87 87 91 90 90 87 88 85 87 89 93 94 89 83 77 84 86 90 92 96 100 98 100 101 101 102 98 90 89 92 94 96 97 95 96 98 97 98 96 95 95 95 97 102 106 107 95 95 94 98 101 97 96 100 104 102 99 96 99 92 106 110 113 115 112 114 115 116 117 117 117 119 122 124 125 123 123 128 125 128 129 131 133 133 136 136 137 138 133 141 136 139 -2147483647 -2147483647 -2147483647 -2147483647 -2147483647 -2147483647 -2147483647 -2147483647 -2147483647 -2147483647 -2147483647 -2147483647 -2147483647 -2147483647 -2147483647 -2147483647 -2147483647 -2147483647 -2147483647 -2147483647 -2147483647 -2147483647 -2147483647 -2147483647 -2147483647 -2147483647 -2147483647 -2147483647 -2147483647 -2147483647 -2147483647 -2147483647 -2147483647 -2147483647
194 195 191 182 182 177 170 168 176 100 103 102 99 101 165 158 158 158 85 86 85 85 88 92 88 86 88 83 78 95 74 79 82 71 85 86 74 72 81 70 70 72 84 86 88 90 91 93 92 91 91 79 89 77 76 76 74 75 74 72 72 71 72 73 74 74 75 76 77 77 78 78 79 79 79 78 78 77 77 77 76 75 76 77 78 78 77 76 75 73 73 75 79 74 74 76 77 76 75 77 79 80 81 83 81 82 81 84 91 96 97 100 99 95 90 86 91 92 93 89 90 91 87 90 91 92 93 87 80 85 87 87 91 95 100 98 99 101 103 103 101 97 93 95 96 97 98 99 98 101 102 99 91 92 98 98 100 102 107 108 106 101 98 97 101 102 99 105 105 101 97 94 99 103 105 107 108 115 113 114 115 118 119 121 121 121 121 124 127 128 124 128 128 130 133 133 135 135 135 136 137 138 133 136 139 -2147483647 -2147483647 -2147483647 -2147483647 -2147483647 -2147483647 -2147483647 -2147483647 -2147483647 -2147483647 -2147483647 -2147483647 -2147483647 -2147483647 -2147483647 -2147483647 -2147483647 -2147483647 -2147483647 -2147483647 -2147483647 -2147483647 -2147483647 -2147483647 -2147483647 -2147483647 -2147483647 -2147483647 -2147483647 -2147483647 -2147483647 -2147483647 -2147483647 -2147483647 -2147483647
196 193 192 189 183 174 164 158 159 172 96 96 91 92 159 159 87 89 91 89 91 95 95 96 93 90 89 84 85 97 75 78 80 82 85 75 85 83 71 72 81 81 83 85 87 88 91 92 91 91 90 89 78 77 75 73 72 70 70 70 68 68 70 71 72 73 73 74 75 75 76 77 78 78 78 79 78 78 77 77 77 76 76 77 78 78 77 77 75 74 74 76 77 82 82 83 79 77 78 84 86 86 87 82 85 87 86 84 91 94 96 100 98 91 92 88 91 92 90 90 91 93 88 92 93 92 92 93 86 88 87 85 91 96 100 99 96 98 100 103 100 96 93 94 94 95 97 100 102 102 102 103 103 100 102 99 98 100 104 110 107 109 101 99 103 105 101 105 104 102 101 99 101 103 105 107 109 110 113 114 114 116 117 121 123 126 127 126 125 127 129 128 130 131 132 134 135 136 137 138 138 134 135 139 -2147483647 -2147483647 -2147483647 -2147483647 -2147483647 -2147483647 -2147483647 -2147483647 -2147483647 -2147483647 -2147483647 -2147483647 -2147483647 -2147483647 -2147483647 -2147483647 -2147483647 -2147483647 -2147483647 -2147483647 -2147483647 -2147483647 -2147483647 -2147483647 -2147483647 -2147483647 -2147483647 -2147483647 -2147483647 -2147483647 -2147483647 -2147483647 -2147483647 -2147483647 -2147483647 -2147483647
194 187 180 181 183 179 172 167 159 161 178 177 156 160 89 89 91 92 92 90 86 91 95 99 91 88 88 85 58 70 75 79 82 83 85 88 86 72 83 82 82 81 81 83 86 87 90 92 91 91 89 89 88 77 76 73 72 70 68 66 65 66 67 68 69 70 72 73 73 74 74 75 76 77 77 77 78 78 78 78 77 77 77 77 78 78 77 74 72 71 72 74 78 79 79 84 84 79 84 87 88 89 89 90 90 91 89 88 95 94 95 98 98 93 93 89 91 92 85 86 83 90 91 86 92 94 92 93 88 91 90 91 89 92 97 99 94 97 100 103 101 97 91 90 93 93 95 99 99 102 104 104 106 106 106 101 102 102 105 109 112 112 103 101 101 104 106 106 105 102 101 102 105 103 103 104 107 110 111 116 115 115 117 119 121 125 129 129 128 129 129 129 128 132 132 134 135 136 138 133 134 135 138 -2147483647 -2147483647 -2147483647 -2147483647 -2147483647 -2147483647 -2147483647 -2147483647 -2147483647 -2147483647 -2147483647 -2147483647 -2147483647 -2147483647 -2147483647 -2147483647 -2147483647 -2147483647 -2147483647 -2147483647 -2147483647 -2147483647 -2147483647 -2147483647 -2147483647 -2147483647 -2147483647 -2147483647 -2147483647 -2147483647 -2147483647 -2147483647 -2147483647 -2147483647 -2147483647 -2147483647 -2147483647
189 186 177 169 190 190 175 171 180 171 158 163 146 166 159 163 90 95 97 97 94 90 95 100 88 82 81 75 82 64 69 76 81 83 74 88 75 85 84 83 81 82 80 82 83 86 89 92 91 90 89 88 86 75 74 73 70 69 68 65 65 64 64 65 67 67 68 70 70 71 73 74 74 75 76 76 76 77 78 78 77 78 78 77 78 78 77 72 67 64 69 74 78 80 80 85 84 84 85 86 89 90 89 91 93 95 93 96 98 99 99 100 101 98 98 96 93 91 89 86 87 89 86 85 91 90 90 87 86 89 92 93 94 95 98 100 98 95 98 102 101 95 91 92 96 98 95 94 95 96 97 99 101 104 107 105 108 104 101 104 109 113 109 103 101 105 107 104 104 104 105 108 107 103 104 105 106 109 111 113 113 121 120 123 124 126 126 129 130 130 129 129 130 132 133 133 135 131 133 135 137 139 -2147483647 -2147483647 -2147483647 -2147483647 -2147483647 -2147483647 -2147483647 -2147483647 -2147483647 -2147483647 -2147483647 -2147483647 -2147483647 -2147483647 -2147483647 -2147483647 -2147483647 -2147483647 -2147483647 -2147483647 -2147483647 -2147483647 -2147483647 -2147483647 -2147483647 -2147483647 -2147483647 -2147483647 -2147483647 -2147483647 -2147483647 -2147483647 -2147483647 -2147483647 -2147483647 -2147483647 -2147483647 -2147483647
196 193 190 189 196 192 189 186 181 169 151 154 159 153 167 169 159 177 168 100 101 95 100 101 96 68 88 87 70 72 73 78 81 84 87 89 86 86 84 82 83 80 79 82 81 85 87 91 91 88 86 84 82 71 69 67 65 63 64 64 64 64 65 66 67 68 68 67 69 70 71 72 73 74 75 75 75 76 76 77 78 78 77 78 78 77 76 74 72 69 70 75 78 80 85 80 83 82 84 86 88 90 90 91 92 93 95 96 97 98 99 99 100 100 100 97 97 96 95 93 94 94 93 93 93 91 90 89 91 90 92 95 92 96 96 99 100 97 99 102 103 102 98 97 98 100 96 94 94 93 94 96 98 103 107 109 110 111 110 104 108 115 110 103 103 107 109 105 105 106 110 112 110 109 106 106 107 107 109 111 114 120 124 127 128 130 131 131 131 129 128 129 131 131 132 134 130 132 136 138 -2147483647 -2147483647 -2147483647 -2147483647 -2147483647 -2147483647 -2147483647 -2147483647 -2147483647 -2147483647 -2147483647 -2147483647 -2147483647 -2147483647 -2147483647 -2147483647 -2147483647 -2147483647 -2147483647 -2147483647 -2147483647 -2147483647 -2147483647 -2147483647 -2147483647 -2147483647 -2147483647 -2147483647 -2147483647 -2147483647 -2147483647 -2147483647 -2147483647 -2147483647 -2147483647 -2147483647 -2147483647 -2147483647 -2147483647 -2147483647
195 195 193 204 200 193 193 186 175 164 171 167 163 166 159 162 175 168 98 97 104 100 103 73 94 90 85 62 69 72 76 78 79 83 86 88 89 87 87 85 85 84 83 84 84 86 89 91 90 86 83 80 79 68 66 64 63 63 64 65 65 65 65 66 68 69 69 69 69 68 69 71 72 73 74 73 73 74 74 75 76 77 78 78 77 76 74 72 69 70 73 76 79 81 81 84 80 79 81 84 87 90 90 92 92 92 93 94 95 96 97 98 98 98 99 96 96 95 96 95 94 95 96 95 94 93 93 92 91 90 91 92 92 95 96 100 96 101 100 101 102 104 102 101 104 102 102 101 103 102 101 100 99 100 101 102 102 106 113 115 112 113 118 111 107 105 108 112 110 112 113 114 114 111 109 110 111 112 113 113 115 121 123 125 127 129 131 132 131 127 128 124 130 132 128 130 132 135 139 -2147483647 -2147483647 -2147483647 -2147483647 -2147483647 -2147483647 -2147483647 -2147483647 -2147483647 -2147483647 -2147483647 -2147483647 -2147483647 -2147483647 -2147483647 -2147483647 -2147483647 -2147483647 -2147483647 -2147483647 -2147483647 -2147483647 -2147483647 -2147483647 -2147483647 -2147483647 -2147483647 -2147483647 -2147483647 -2147483647 -2147483647 -2147483647 -2147483647 -2147483647 -2147483647 -2147483647 -2147483647 -2147483647 -2147483647 -2147483647 -2147483647
193 192 192 203 202 199 190 182 176 177 171 179 170 175 179 177 168 184 102 106 81 80 74 72 71 67 66 68 71 74 79 80 81 84 84 87 90 91 89 87 88 84 85 86 87 89 91 90 88 84 82 80 68 66 65 66 66 64 65 66 66 66 65 66 67 69 71 71 71 71 70 70 70 71 71 70 70 71 72 74 76 77 77 77 71 67 64 60 59 58 67 67 78 80 81 83 79 79 81 84 87 90 91 92 92 91 92 93 94 94 96 97 98 97 96 98 94 95 95 95 94 95 95 95 94 94 95 96 95 95 95 95 94 95 94 97 97 97 103 102 103 104 105 105 106 106 106 107 108 109 108 109 108 107 104 102 103 105 111 117 114 115 116 114 114 108 103 106 110 113 112 112 114 117 116 115 112 115 119 119 119 125 125 127 130 131 131 131 130 129 124 125 130 127 128 131 135 138 -2147483647 -2147483647 -2147483647 -2147483647 -2147483647 -2147483647 -2147483647 -2147483647 -2147483647 -2147483647 -2147483647 -2147483647 -2147483647 -2147483647 -2147483647 -2147483647 -2147483647 -2147483647 -2147483647 -2147483647 -2147483647 -2147483647 -2147483647 -2147483647 -2147483647 -2147483647 -2147483647 -2147483647 -2147483647 -2147483647 -2147483647 -2147483647 -2147483647 -2147483647 -2147483647 -2147483647 -2147483647 -2147483647 -2147483647 -2147483647 -2147483647 -2147483647
203 199 200 200 200 199 197 194 189 187 186 184 181 184 187 188 177 178 106 77 81 81 77 77 77 75 73 72 74 77 79 81 82 82 84 86 88 91 91 90 88 86 87 88 88 89 91 88 86 83 81 79 67 66 68 68 68 67 66 66 68 67 67 67 68 69 71 72 73 72 72 71 69 69 69 69 67 69 71 73 74 75 76 76 75 74 75 64 60 60 72 76 74 81 77 70 72 76 83 86 88 90 92 93 92 91 89 90 91 93 94 95 95 96 97 97 93 93 94 94 94 95 94 95 95 95 96 96 95 96 95 95 94 94 94 95 96 96 101 101 100 103 103 105 106 106 107 106 107 108 109 109 111 112 113 112 114 115 116 117 113 113 111 112 118 112 106 108 105 107 106 108 112 114 115 120 120 117 117 121 123 127 128 129 130 132 131 131 131 130 125 125 126 129 130 132 137 -2147483647 -2147483647 -2147483647 -2147483647 -2147483647 -2147483647 -2147483647 -2147483647 -2147483647 -2147483647 -2147483647 -2147483647 -2147483647 -2147483647 -2147483647 -2147483647 -2147483647 -2147483647 -2147483647 -2147483647 -2147483647 -2147483647 -2147483647 -2147483647 -2147483647 -2147483647 -2147483647 -2147483647 -2147483647 -2147483647 -2147483647 -2147483647 -2147483647 -2147483647 -2147483647 -2147483647 -2147483647 -2147483647 -2147483647 -2147483647 -2147483647 -2147483647 -2147483647
198 195 193 194 194 194 195 194 193 191 189 187 183 183 186 188 190 179 80 195 83 82 78 80 80 77 74 74 74 74 74 76 78 82 85 87 88 90 93 90 89 86 88 90 90 91 91 88 86 85 83 82 81 80 71 70 71 70 68 67 68 68 67 69 69 69 70 72 74 74 74 73 72 72 72 72 71 71 72 73 73 73 74 69 66 68 76 70 69 69 78 82 84 80 75 78 79 72 74 78 83 89 93 92 92 90 88 85 87 90 91 92 92 93 94 95 91 91 92 93 93 94 93 95 94 93 93 93 94 95 94 93 91 91 92 93 97 97 99 99 101 101 102 100 97 96 97 98 99 100 105 106 110 111 112 113 114 113 116 116 116 116 122 120 119 116 115 116 109 111 108 109 112 113 116 118 121 121 118 120 124 124 129 131 132 133 133 128 133 131 126 126 128 130 130 135 -2147483647 -2147483647 -2147483647 -2147483647 -2147483647 -2147483647 -2147483647 -2147483647 -2147483647 -2147483647 -2147483647 -2147483647 -2147483647 -2147483647 -2147483647 -2147483647 -2147483647 -2147483647 -2147483647 -2147483647 -2147483647 -2147483647 -2147483647 -2147483647 -2147483647 -2147483647 -2147483647 -2147483647 -2147483647 -2147483647 -2147483647 -2147483647 -2147483647 -2147483647 -2147483647 -2147483647 -2147483647 -2147483647 -2147483647 -2147483647 -2147483647 -2147483647 -2147483647 -2147483647
186 168 168 179 182 188 188 187 186 187 186 182 178 177 178 182 187 191 195 85 87 81 80 83 81 78 76 75 74 74 76 78 80 82 84 86 88 90 93 92 90 89 91 92 92 90 88 87 86 86 85 84 84 84 74 74 73 72 71 70 70 70 71 71 72 72 72 73 74 75 75 75 74 74 74 73 72 72 72 71 69 66 68 70 72 73 82 81 78 83 84 85 87 86 87 86 85 84 87 85 75 88 81 79 85 89 87 86 86 87 87 88 90 91 92 92 92 89 90 90 90 90 91 94 93 92 91 91 90 91 92 91 90 90 92 94 96 97 98 99 104 105 104 100 100 94 91 93 95 93 96 99 101 102 105 109 109 110 114 116 120 124 120 122 122 121 122 120 113 115 109 111 114 116 115 115 119 122 120 120 123 124 130 132 133 128 130 131 130 128 127 128 130 133 136 -2147483647 -2147483647 -2147483647 -2147483647 -2147483647 -2147483647 -2147483647 -2147483647 -2147483647 -2147483647 -2147483647 -2147483647 -2147483647 -2147483647 -2147483647 -2147483647 -2147483647 -2147483647 -2147483647 -2147483647 -2147483647 -2147483647 -2147483647 -2147483647 -2147483647 -2147483647 -2147483647 -2147483647 -2147483647 -2147483647 -2147483647 -2147483647 -2147483647 -2147483647 -2147483647 -2147483647 -2147483647 -2147483647 -2147483647 -2147483647 -2147483647 -2147483647 -2147483647 -2147483647 -2147483647
172 175 180 178 170 171 171 172 172 173 170 169 172 179 182 184 187 187 190 192 85 85 85 84 82 79 79 72 67 67 72 74 77 79 80 73 73 86 91 93 91 91 94 92 89 84 84 83 80 78 79 75 65 63 65 68 65 66 67 68 69 69 71 72 72 72 73 74 75 76 76 76 76 77 76 74 73 71 68 62 64 62 67 69 74 74 80 81 82 82 83 85 79 79 77 79 87 88 90 93 95 95 96 93 88 88 83 84 87 86 84 85 86 87 85 86 87 87 86 87 86 86 87 91 90 90 89 87 87 92 91 89 86 88 88 91 95 94 94 97 102 106 106 105 105 98 92 93 95 96 100 102 100 101 102 102 102 102 103 107 114 119 115 115 114 118 120 122 119 114 112 112 115 118 118 116 117 123 123 122 124 125 126 128 128 129 131 133 131 129 130 133 136 -2147483647 -2147483647 -2147483647 -2147483647 -2147483647 -2147483647 -2147483647 -2147483647 -2147483647 -2147483647 -2147483647 -2147483647 -2147483647 -2147483647 -2147483647 -2147483647 -2147483647 -2147483647 -2147483647 -2147483647 -2147483647 -2147483647 -2147483647 -2147483647 -2147483647 -2147483647 -2147483647 -2147483647 -2147483647 -2147483647 -2147483647 -2147483647 -2147483647 -2147483647 -2147483647 -2147483647 -2147483647 -2147483647 -2147483647 -2147483647 -2147483647 -2147483647 -2147483647 -2147483647 -2147483647 -2147483647 -2147483647
178 184 180 180 180 176 173 174 171 165 160 158 160 158 159 160 162 177 183 174 185 189 83 85 84 80 73 68 64 60 62 68 67 67 65 63 64 72 83 92 91 91 89 82 77 80 75 75 73 73 75 68 66 63 59 62 64 66 66 66 67 67 67 68 69 70 71 72 73 74 74 73 74 76 74 71 73 73 77 68 67 67 69 70 69 74 74 77 77 78 81 83 84 85 87 88 89 85 87 88 87 91 93 96 97 94 90 91 86 82 83 86 88 90 89 88 87 83 83 84 85 83 85 88 87 87 85 84 88 92 91 87 86 88 91 91 88 88 91 94 99 103 105 108 108 106 106 109 109 108 104 103 102 100 102 100 99 99 99 98 99 102 107 110 104 107 111 119 114 114 115 116 114 117 120 119 120 121 123 124 124 127 128 128 128 129 130 131 130 130 133 -2147483647 -2147483647 -2147483647 -2147483647 -2147483647 -2147483647 -2147483647 -2147483647 -2147483647 -2147483647 -2147483647 -2147483647 -2147483647 -2147483647 -2147483647 -2147483647 -2147483647 -2147483647 -2147483647 -2147483647 -2147483647 -2147483647 -2147483647 -2147483647 -2147483647 -2147483647 -2147483647 -2147483647 -2147483647 -2147483647 -2147483647 -2147483647 -2147483647 -2147483647 -2147483647 -2147483647 -2147483647 -2147483647 -2147483647 -2147483647 -2147483647 -2147483647 -2147483647 -2147483647 -2147483647 -2147483647 -2147483647 -2147483647 -2147483647
184 184 182 181 180 175 171 175 170 165 152 162 163 157 156 153 155 157 159 163 166 174 179 77 78 75 72 61 54 90 84 46 49 54 56 69 78 80 79 80 64 65 61 63 50 47 46 44 47 49 48 46 45 44 39 44 49 54 64 71 73 71 69 66 64 64 65 68 68 71 73 75 77 78 84 77 83 79 77 75 73 70 71 68 71 70 71 73 72 74 76 78 82 85 85 86 88 90 91 92 92 93 94 93 96 93 87 89 89 84 83 85 86 89 85 88 89 88 87 85 87 85 85 85 88 90 93 96 94 94 89 91 89 90 90 95 94 92 92 101 101 98 99 104 105 109 111 109 105 102 102 100 98 97 96 97 101 103 105 109 110 103 105 106 107 110 114 118 117 112 115 118 118 119 122 121 121 122 124 125 127 129 130 129 129 129 130 132 135 -2147483647 -2147483647 -2147483647 -2147483647 -2147483647 -2147483647 -2147483647 -2147483647 -2147483647 -2147483647 -2147483647 -2147483647 -2147483647 -2147483647 -2147483647 -2147483647 -2147483647 -2147483647 -2147483647 -2147483647 -2147483647 -2147483647 -2147483647 -2147483647 -2147483647 -2147483647 -2147483647 -2147483647 -2147483647 -2147483647 -2147483647 -2147483647 -2147483647 -2147483647 -2147483647 -2147483647 -2147483647 -2147483647 -2147483647 -2147483647 -2147483647 -2147483647 -2147483647 -2147483647 -2147483647 -2147483647 -2147483647 -2147483647 -2147483647 -2147483647 -2147483647
183 181 179 182 170 165 168 170 165 160 157 164 165 160 167 170 169 180 180 180 183 184 174 172 175 71 67 65 63 62 55 55 56 59 59 56 64 68 72 78 72 69 58 63 49 46 42 41 45 44 46 54 58 51 49 44 44 47 61 67 71 72 70 69 69 69 68 71 72 72 73 74 80 83 85 83 79 74 73 72 71 70 68 67 66 67 67 68 68 73 76 78 81 83 82 86 87 88 91 93 94 96 97 98 98 99 96 96 94 90 90 91 92 93 95 94 91 89 92 86 88 90 90 87 87 88 90 91 99 97 97 101 98 99 101 99 101 95 96 99 101 104 104 106 109 112 106 103 101 102 100 102 105 106 102 104 104 110 114 115 114 115 110 107 110 112 115 119 114 115 116 118 120 121 122 122 123 124 126 127 129 133 133 131 130 130 133 -2147483647 -2147483647 -2147483647 -2147483647 -2147483647 -2147483647 -2147483647 -2147483647 -2147483647 -2147483647 -2147483647 -2147483647 -2147483647 -2147483647 -2147483647 -2147483647 -2147483647 -2147483647 -2147483647 -2147483647 -2147483647 -2147483647 -2147483647 -2147483647 -2147483647 -2147483647 -2147483647 -2147483647 -2147483647 -2147483647 -2147483647 -2147483647 -2147483647 -2147483647 -2147483647 -2147483647 -2147483647 -2147483647 -2147483647 -2147483647 -2147483647 -2147483647 -2147483647 -2147483647 -2147483647 -2147483647 -2147483647 -2147483647 -2147483647 -2147483647 -2147483647 -2147483647 -2147483647
183 184 184 181 169 171 177 174 172 171 173 179 178 175 172 163 163 181 183 182 183 187 177 172 183 176 71 148 138 129 120 109 62 52 71 40 49 54 67 70 57 52 49 48 48 57 55 71 78 78 74 78 74 79 77 72 60 53 50 53 57 66 61 54 51 56 63 67 72 74 75 72 67 67 78 75 71 73 70 69 73 73 69 66 63 65 66 68 69 73 76 78 80 81 83 84 88 89 91 91 93 94 95 97 97 98 99 99 98 97 95 96 95 96 95 94 91 88 91 89 90 92 94 96 96 96 98 100 104 104 106 105 104 108 106 106 106 105 106 104 102 103 102 106 106 111 108 106 103 103 106 107 108 111 114 114 113 116 118 122 114 114 113 112 111 112 114 114 119 117 117 120 121 122 123 124 125 126 127 129 132 134 132 130 130 132 -2147483647 -2147483647 -2147483647 -2147483647 -2147483647 -2147483647 -2147483647 -2147483647 -2147483647 -2147483647 -2147483647 -2147483647 -2147483647 -2147483647 -2147483647 -2147483647 -2147483647 -2147483647 -2147483647 -2147483647 -2147483647 -2147483647 -2147483647 -2147483647 -2147483647 -2147483647 -2147483647 -2147483647 -2147483647 -2147483647 -2147483647 -2147483647 -2147483647 -2147483647 -2147483647 -2147483647 -2147483647 -2147483647 -2147483647 -2147483647 -2147483647 -2147483647 -2147483647 -2147483647 -2147483647 -2147483647 -2147483647 -2147483647 -2147483647 -2147483647 -2147483647 -2147483647 -2147483647 -2147483647
178 181 181 180 182 179 185 176 170 165 168 171 170 179 176 171 175 182 185 180 178 169 166 173 158 150 142 130 126 130 141 48 51 65 61 59 62 68 82 87 80 85 85 82 79 84 79 82 78 61 60 64 66 74 77 72 73 71 71 65 62 69 59 59 61 62 65 67 66 71 72 74 80 85 88 87 86 85 84 80 70 64 57 53 58 65 67 71 73 72 70 71 75 78 80 82 84 86 88 88 90 91 92 93 94 94 96 97 98 97 98 98 99 98 97 94 92 89 91 94 90 93 95 97 97 100 102 104 104 105 106 108 109 108 108 107 108 108 108 108 108 105 105 106 107 109 109 108 108 109 109 110 111 114 116 116 116 117 120 116 118 113 115 116 116 115 114 115 119 121 119 120 121 124 124 125 126 126 127 129 129 131 130 132 135 -2147483647 -2147483647 -2147483647 -2147483647 -2147483647 -2147483647 -2147483647 -2147483647 -2147483647 -2147483647 -2147483647 -2147483647 -2147483647 -2147483647 -2147483647 -2147483647 -2147483647 -2147483647 -2147483647 -2147483647 -2147483647 -2147483647 -2147483647 -2147483647 -2147483647 -2147483647 -2147483647 -2147483647 -2147483647 -2147483647 -2147483647 -2147483647 -2147483647 -2147483647 -2147483647 -2147483647 -2147483647 -2147483647 -2147483647 -2147483647 -2147483647 -2147483647 -2147483647 -2147483647 -2147483647 -2147483647 -2147483647 -2147483647 -2147483647 -2147483647 -2147483647 -2147483647 -2147483647 -2147483647 -2147483647
174 177 176 176 180 178 176 185 182 180 182 182 177 176 176 178 176 177 173 177 180 186 174 175 175 173 167 170 171 156 165 75 75 76 83 77 73 70 90 94 85 94 86 82 79 85 80 87 87 84 83 87 76 81 81 76 78 76 77 78 77 78 77 78 79 82 82 82 82 84 90 90 89 88 87 86 86 83 80 81 80 77 73 71 69 69 66 67 66 62 59 61 61 64 71 76 81 83 85 84 85 86 88 91 93 94 95 95 96 94 95 97 99 98 96 94 93 90 90 92 92 93 95 94 96 97 98 101 101 103 104 107 107 109 110 109 108 107 105 105 104 104 104 106 108 111 110 114 114 114 113 114 115 116 117 120 120 120 116 116 118 120 119 118 116 119 119 118 119 121 122 123 123 124 125 126 127 128 129 129 130 130 133 -2147483647 -2147483647 -2147483647 -2147483647 -2147483647 -2147483647 -2147483647 -2147483647 -2147483647 -2147483647 -2147483647 -2147483647 -2147483647 -2147483647 -2147483647 -2147483647 -2147483647 -2147483647 -2147483647 -2147483647 -2147483647 -2147483647 -2147483647 -2147483647 -2147483647 -2147483647 -2147483647 -2147483647 -2147483647 -2147483647 -2147483647 -2147483647 -2147483647 -2147483647 -2147483647 -2147483647 -2147483647 -2147483647 -2147483647 -2147483647 -2147483647 -2147483647 -2147483647 -2147483647 -2147483647 -2147483647 -2147483647 -2147483647 -2147483647 -2147483647 -2147483647 -2147483647 -2147483647 -2147483647 -2147483647 -2147483647 -2147483647
168 168 166 169 174 167 177 184 185 188 188 183 164 151 144 156 167 179 186 184 178 176 182 182 170 173 173 168 164 157 83 155 78 78 75 65 70 72 79 86 97 90 92 93 87 94 92 92 95 92 92 83 82 191 186 80 79 80 78 82 82 82 81 83 83 82 81 82 81 87 87 88 86 80 81 81 82 83 80 79 77 75 72 71 70 68 67 71 71 74 75 77 79 81 79 73 68 70 74 75 76 80 84 90 92 93 92 92 90 86 83 87 91 89 90 91 91 90 89 91 93 97 95 96 93 92 95 97 101 104 105 106 104 106 108 109 110 107 105 104 102 102 105 106 108 110 112 114 114 115 116 122 121 122 121 120 121 117 122 118 117 122 122 120 119 119 122 123 123 123 123 125 125 125 126 125 127 129 130 130 129 131 137 -2147483647 -2147483647 -2147483647 -2147483647 -2147483647 -2147483647 -2147483647 -2147483647 -2147483647 -2147483647 -2147483647 -2147483647 -2147483647 -2147483647 -2147483647 -2147483647 -2147483647 -2147483647 -2147483647 -2147483647 -2147483647 -2147483647 -2147483647 -2147483647 -2147483647 -2147483647 -2147483647 -2147483647 -2147483647 -2147483647 -2147483647 -2147483647 -2147483647 -2147483647 -2147483647 -2147483647 -2147483647 -2147483647 -2147483647 -2147483647 -2147483647 -2147483647 -2147483647 -2147483647 -2147483647 -2147483647 -2147483647 -2147483647 -2147483647 -2147483647 -2147483647 -2147483647 -2147483647 -2147483647 -2147483647 -2147483647 -2147483647
160 164 169 171 167 174 179 182 184 184 187 188 189 187 189 188 189 188 189 179 178 176 160 157 156 167 171 170 167 165 163 158 153 151 75 73 72 74 84 95 100 102 94 99 97 92 97 97 176 181 180 181 181 192 191 190 187 184 181 78 77 78 78 79 79 80 78 84 82 80 78 79 81 78 81 80 79 77 71 71 72 70 66 65 62 61 62 66 68 69 68 70 74 75 79 86 89 89 86 81 74 64 66 78 87 88 87 85 84 88 90 90 86 73 67 72 77 80 80 81 86 88 90 92 94 96 94 95 99 98 100 103 105 106 106 107 110 108 106 103 105 107 108 106 107 107 108 115 115 115 120 120 122 117 118 179 179 118 120 120 119 119 123 125 125 124 124 124 124 125 125 126 126 126 126 125 127 129 130 129 130 133 -2147483647 -2147483647 -2147483647 -2147483647 -2147483647 -2147483647 -2147483647 -2147483647 -2147483647 -2147483647 -2147483647 -2147483647 -2147483647 -2147483647 -2147483647 -2147483647 -2147483647 -2147483647 -2147483647 -2147483647 -2147483647 -2147483647 -2147483647 -2147483647 -2147483647 -2147483647 -2147483647 -2147483647 -2147483647 -2147483647 -2147483647 -2147483647 -2147483647 -2147483647 -2147483647 -2147483647 -2147483647 -2147483647 -2147483647 -2147483647 -2147483647 -2147483647 -2147483647 -2147483647 -2147483647 -2147483647 -2147483647 -2147483647 -2147483647 -2147483647 -2147483647 -2147483647 -2147483647 -2147483647 -2147483647 -2147483647 -2147483647 -2147483647
144 155 161 148 152 160 163 176 179 182 184 184 185 185 186 188 189 188 176 176 179 178 173 171 170 170 171 174 170 164 155 148 158 144 152 140 71 83 91 100 105 105 97 96 101 101 101 180 99 182 182 183 184 184 182 179 184 83 82 78 71 71 73 73 77 70 67 68 53 55 51 62 73 80 80 80 76 77 71 66 67 63 58 56 52 58 63 52 58 63 58 63 64 67 70 73 75 83 88 87 90 91 88 81 77 77 77 77 70 74 77 91 92 85 80 79 78 77 78 80 79 78 79 79 79 84 88 93 99 99 102 102 102 107 108 109 111 109 107 106 107 110 110 111 112 111 111 111 113 117 118 120 122 176 175 176 181 177 177 178 125 177 123 122 125 126 127 127 127 126 126 127 127 127 126 127 129 131 133 133 134 -2147483647 -2147483647 -2147483647 -2147483647 -2147483647 -2147483647 -2147483647 -2147483647 -2147483647 -2147483647 -2147483647 -2147483647 -2147483647 -2147483647 -2147483647 -2147483647 -2147483647 -2147483647 -2147483647 -2147483647 -2147483647 -2147483647 -2147483647 -2147483647 -2147483647 -2147483647 -2147483647 -2147483647 -2147483647 -2147483647 -2147483647 -2147483647 -2147483647 -2147483647 -2147483647 -2147483647 -2147483647 -2147483647 -2147483647 -2147483647 -2147483647 -2147483647 -2147483647 -2147483647 -2147483647 -2147483647 -2147483647 -2147483647 -2147483647 -2147483647 -2147483647 -2147483647 -2147483647 -2147483647 -2147483647 -2147483647 -2147483647 -2147483647 -2147483647
178 175 155 143 146 151 158 171 174 176 180 180 181 183 188 187 178 179 178 178 178 176 177 176 176 174 171 172 171 167 161 161 149 146 140 139 138 139 84 92 100 101 176 176 176 177 176 174 171 179 181 181 181 179 173 174 180 84 80 79 77 73 74 66 68 63 53 54 58 59 70 76 83 86 85 84 76 69 60 59 65 67 69 71 63 63 75 67 60 64 64 59 62 69 61 62 67 74 78 77 79 85 90 93 93 95 96 90 92 94 95 96 98 93 86 85 84 87 90 88 88 88 91 91 85 89 88 89 94 104 104 104 102 103 106 107 111 189 111 111 184 114 182 180 112 111 176 114 176 173 116 173 173 173 174 175 177 178 177 179 177 178 177 178 177 128 127 128 128 127 128 126 126 127 127 129 131 135 -2147483647 -2147483647 -2147483647 -2147483647 -2147483647 -2147483647 -2147483647 -2147483647 -2147483647 -2147483647 -2147483647 -2147483647 -2147483647 -2147483647 -2147483647 -2147483647 -2147483647 -2147483647 -2147483647 -2147483647 -2147483647 -2147483647 -2147483647 -2147483647 -2147483647 -2147483647 -2147483647 -2147483647 -2147483647 -2147483647 -2147483647 -2147483647 -2147483647 -2147483647 -2147483647 -2147483647 -2147483647 -2147483647 -2147483647 -2147483647 -2147483647 -2147483647 -2147483647 -2147483647 -2147483647 -2147483647 -2147483647 -2147483647 -2147483647 -2147483647 -2147483647 -2147483647 -2147483647 -2147483647 -2147483647 -2147483647 -2147483647 -2147483647 -2147483647 -2147483647 -2147483647 -2147483647
187 191 192 168 156 159 163 160 164 168 174 175 179 185 187 188 189 177 176 175 175 172 171 171 173 173 173 173 171 166 167 164 159 147 137 150 67 149 75 78 84 156 158 159 158 84 83 169 163 175 174 176 174 172 178 83 82 82 84 83 83 81 76 80 84 83 83 84 86 89 90 90 90 87 81 80 74 71 67 65 71 78 80 83 83 83 83 76 75 78 78 77 71 77 72 64 62 63 70 73 75 80 83 82 90 98 95 94 94 98 105 93 98 98 95 95 89 87 81 86 93 92 87 93 101 105 102 100 99 102 109 113 107 106 107 108 110 187 187 186 184 183 182 180 180 179 178 177 176 173 170 172 172 172 173 174 175 175 176 177 177 177 178 176 176 175 128 128 129 129 129 128 128 128 130 134 -2147483647 -2147483647 -2147483647 -2147483647 -2147483647 -2147483647 -2147483647 -2147483647 -2147483647 -2147483647 -2147483647 -2147483647 -2147483647 -2147483647 -2147483647 -2147483647 -2147483647 -2147483647 -2147483647 -2147483647 -2147483647 -2147483647 -2147483647 -2147483647 -2147483647 -2147483647 -2147483647 -2147483647 -2147483647 -2147483647 -2147483647 -2147483647 -2147483647 -2147483647 -2147483647 -2147483647 -2147483647 -2147483647 -2147483647 -2147483647 -2147483647 -2147483647 -2147483647 -2147483647 -2147483647 -2147483647 -2147483647 -2147483647 -2147483647 -2147483647 -2147483647 -2147483647 -2147483647 -2147483647 -2147483647 -2147483647 -2147483647 -2147483647 -2147483647 -2147483647 -2147483647 -2147483647 -2147483647 -2147483647
165 189 197 181 173 179 184 169 170 173 177 178 182 179 183 182 182 169 169 169 169 172 173 172 172 168 171 173 172 170 172 170 168 169 166 159 161 162 162 166 100 162 159 75 74 71 68 160 174 167 167 170 178 81 174 81 82 82 83 83 83 84 85 84 85 92 92 92 89 86 84 84 82 80 79 77 77 77 79 81 82 84 84 84 80 82 84 85 88 86 88 86 87 86 83 79 80 76 80 77 77 75 78 86 93 92 89 88 93 98 101 101 105 182 108 106 101 96 91 88 87 94 99 96 93 97 107 113 113 113 113 113 114 110 111 184 184 184 185 185 185 185 184 183 183 182 181 181 179 178 175 172 170 168 170 172 172 175 176 176 176 176 176 176 173 173 173 128 128 128 130 130 132 134 137 -2147483647 -2147483647 -2147483647 -2147483647 -2147483647 -2147483647 -2147483647 -2147483647 -2147483647 -2147483647 -2147483647 -2147483647 -2147483647 -2147483647 -2147483647 -2147483647 -2147483647 -2147483647 -2147483647 -2147483647 -2147483647 -2147483647 -2147483647 -2147483647 -2147483647 -2147483647 -2147483647 -2147483647 -2147483647 -2147483647 -2147483647 -2147483647 -2147483647 -2147483647 -2147483647 -2147483647 -2147483647 -2147483647 -2147483647 -2147483647 -2147483647 -2147483647 -2147483647 -2147483647 -2147483647 -2147483647 -2147483647 -2147483647 -2147483647 -2147483647 -2147483647 -2147483647 -2147483647 -2147483647 -2147483647 -2147483647 -2147483647 -2147483647 -2147483647 -2147483647 -2147483647 -2147483647 -2147483647 -2147483647 -2147483647
179 168 190 199 196 191 184 182 171 165 168 167 176 170 168 166 161 157 159 160 166 167 172 171 168 167 168 170 166 167 165 169 171 172 171 172 171 103 169 170 171 172 170 170 165 163 89 167 88 87 86 163 89 84 81 82 81 81 82 81 84 81 86 88 89 89 88 89 89 90 92 93 95 95 93 86 84 86 79 78 72 69 75 82 80 83 84 86 83 80 81 84 87 90 88 86 90 91 90 87 86 85 84 86 92 87 81 85 90 95 102 104 176 176 178 181 105 105 104 98 89 89 94 100 104 102 101 112 115 117 115 116 115 111 184 185 184 183 184 185 185 185 185 185 183 181 181 183 181 178 176 176 174 174 172 174 174 175 175 176 176 176 176 176 175 174 172 171 128 130 131 132 133 136 137 -2147483647 -2147483647 -2147483647 -2147483647 -2147483647 -2147483647 -2147483647 -2147483647 -2147483647 -2147483647 -2147483647 -2147483647 -2147483647 -2147483647 -2147483647 -2147483647 -2147483647 -2147483647 -2147483647 -2147483647 -2147483647 -2147483647 -2147483647 -2147483647 -2147483647 -2147483647 -2147483647 -2147483647 -2147483647 -2147483647 -2147483647 -2147483647 -2147483647 -2147483647 -2147483647 -2147483647 -2147483647 -2147483647 -2147483647 -2147483647 -2147483647 -2147483647 -2147483647 -2147483647 -2147483647 -2147483647 -2147483647 -2147483647 -2147483647 -2147483647 -2147483647 -2147483647 -2147483647 -2147483647 -2147483647 -2147483647 -2147483647 -2147483647 -2147483647 -2147483647 -2147483647 -2147483647 -2147483647 -2147483647 -2147483647
196 195 190 186 197 193 190 186 179 163 156 164 172 167 162 163 161 165 164 167 164 170 168 164 162 162 164 167 164 164 164 162 164 167 166 168 166 166 171 171 167 172 182 167 94 164 160 81 162 83 82 165 88 88 88 85 85 81 84 83 81 83 90 86 84 84 80 83 80 83 84 81 90 93 94 99 100 96 93 83 89 84 80 80 86 78 78 85 84 86 86 86 88 88 89 89 89 87 89 88 88 92 94 96 95 92 89 89 91 94 97 97 100 169 100 174 180 179 176 106 103 96 94 96 97 105 109 112 114 117 118 118 120 183 183 183 183 183 183 183 182 182 182 182 181 180 180 180 178 177 176 175 174 174 174 175 175 175 176 177 176 176 175 175 176 176 174 172 173 173 174 131 131 176 179 -2147483647 -2147483647 -2147483647 -2147483647 -2147483647 -2147483647 -2147483647 -2147483647 -2147483647 -2147483647 -2147483647 -2147483647 -2147483647 -2147483647 -2147483647 -2147483647 -2147483647 -2147483647 -2147483647 -2147483647 -2147483647 -2147483647 -2147483647 -2147483647 -2147483647 -2147483647 -2147483647 -2147483647 -2147483647 -2147483647 -2147483647 -2147483647 -2147483647 -2147483647 -2147483647 -2147483647 -2147483647 -2147483647 -2147483647 -2147483647 -2147483647 -2147483647 -2147483647 -2147483647 -2147483647 -2147483647 -2147483647 -2147483647 -2147483647 -2147483647 -2147483647 -2147483647 -2147483647 -2147483647 -2147483647 -2147483647 -2147483647 -2147483647 -2147483647 -2147483647 -2147483647 -2147483647 -2147483647 -2147483647 -2147483647
200 200 197 179 169 192 194 188 188 182 168 167 170 167 165 170 171 161 163 167 168 168 166 163 161 162 164 163 162 161 163 161 166 163 164 165 167 168 171 171 169 164 168 164 161 80 76 76 77 79 78 76 81 81 83 80 85 80 85 83 82 87 88 88 98 92 94 88 90 93 100 91 95 99 97 99 100 101 101 99 99 99 96 97 94 92 85 78 72 79 76 82 83 86 85 87 87 84 85 88 91 92 94 92 91 90 91 90 93 95 96 94 93 95 165 168 174 178 174 174 178 176 103 102 98 101 103 109 111 113 116 182 183 183 182 182 182 182 181 181 180 180 180 180 179 178 179 178 177 176 174 173 174 174 175 175 175 176 176 176 176 175 174 174 175 175 173 172 174 173 172 172 174 179 -2147483647 -2147483647 -2147483647 -2147483647 -2147483647 -2147483647 -2147483647 -2147483647 -2147483647 -2147483647 -2147483647 -2147483647 -2147483647 -2147483647 -2147483647 -2147483647 -2147483647 -2147483647 -2147483647 -2147483647 -2147483647 -2147483647 -2147483647 -2147483647 -2147483647 -2147483647 -2147483647 -2147483647 -2147483647 -2147483647 -2147483647 -2147483647 -2147483647 -2147483647 -2147483647 -2147483647 -2147483647 -2147483647 -2147483647 -2147483647 -2147483647 -2147483647 -2147483647 -2147483647 -2147483647 -2147483647 -2147483647 -2147483647 -2147483647 -2147483647 -2147483647 -2147483647 -2147483647 -2147483647 -2147483647 -2147483647 -2147483647 -2147483647 -2147483647 -2147483647 -2147483647 -2147483647 -2147483647 -2147483647 -2147483647 -2147483647
197 191 197 193 187 170 178 187 186 186 175 168 168 168 176 168 171 169 173 160 149 148 152 159 163 162 161 161 161 163 162 163 164 161 163 168 169 169 171 174 167 173 162 162 158 157 158 160 156 81 87 81 85 73 84 79 83 82 81 83 92 86 91 93 103 99 102 103 105 103 104 101 102 102 100 99 100 102 102 101 101 101 96 91 88 91 87 92 87 86 86 81 78 79 82 81 84 86 91 92 89 88 90 91 95 96 95 96 94 93 95 95 93 97 161 164 167 173 176 177 176 172 172 170 106 105 105 108 109 111 112 174 177 180 180 181 181 181 180 179 179 179 178 178 177 178 178 178 177 176 175 173 173 173 172 172 173 175 176 175 176 175 174 173 172 172 171 172 173 172 172 174 178 -2147483647 -2147483647 -2147483647 -2147483647 -2147483647 -2147483647 -2147483647 -2147483647 -2147483647 -2147483647 -2147483647 -2147483647 -2147483647 -2147483647 -2147483647 -2147483647 -2147483647 -2147483647 -2147483647 -2147483647 -2147483647 -2147483647 -2147483647 -2147483647 -2147483647 -2147483647 -2147483647 -2147483647 -2147483647 -2147483647 -2147483647 -2147483647 -2147483647 -2147483647 -2147483647 -2147483647 -2147483647 -2147483647 -2147483647 -2147483647 -2147483647 -2147483647 -2147483647 -2147483647 -2147483647 -2147483647 -2147483647 -2147483647 -2147483647 -2147483647 -2147483647 -2147483647 -2147483647 -2147483647 -2147483647 -2147483647 -2147483647 -2147483647 -2147483647 -2147483647 -2147483647 -2147483647 -2147483647 -2147483647 -2147483647 -2147483647 -2147483647
197 196 199 199 196 198 179 155 155 167 165 161 166 176 176 170 169 170 156 153 141 142 152 152 160 150 152 145 155 152 152 151 145 154 141 156 149 153 168 175 169 160 165 167 163 163 163 169 169 171 96 95 98 96 99 101 102 102 96 94 98 96 96 101 102 108 109 109 108 107 106 105 105 102 101 101 101 102 101 102 104 104 101 100 100 99 97 97 94 94 93 92 88 87 91 81 82 86 81 87 91 95 156 156 94 155 157 159 159 159 94 92 93 158 159 162 165 166 170 176 177 173 174 172 171 174 172 171 170 171 171 173 174 176 178 180 179 179 178 178 178 177 176 176 177 177 177 177 176 176 175 174 172 172 171 170 170 172 173 174 174 173 173 172 172 171 170 172 172 173 175 -2147483647 -2147483647 -2147483647 -2147483647 -2147483647 -2147483647 -2147483647 -2147483647 -2147483647 -2147483647 -2147483647 -2147483647 -2147483647 -2147483647 -2147483647 -2147483647 -2147483647 -2147483647 -2147483647 -2147483647 -2147483647 -2147483647 -2147483647 -2147483647 -2147483647 -2147483647 -2147483647 -2147483647 -2147483647 -2147483647 -2147483647 -2147483647 -2147483647 -2147483647 -2147483647 -2147483647 -2147483647 -2147483647 -2147483647 -2147483647 -2147483647 -2147483647 -2147483647 -2147483647 -2147483647 -2147483647 -2147483647 -2147483647 -2147483647 -2147483647 -2147483647 -2147483647 -2147483647 -2147483647 -2147483647 -2147483647 -2147483647 -2147483647 -2147483647 -2147483647 -2147483647 -2147483647 -2147483647 -2147483647 -2147483647 -2147483647 -2147483647 -2147483647 -2147483647
194 195 196 198 200 199 197 188 179 172 158 151 164 163 161 162 166 165 155 162 169 164 168 168 167 164 159 156 151 149 139 144 140 149 154 154 155 172 175 180 177 174 177 173 169 170 174 173 172 171 173 172 107 106 106 107 107 108 110 104 106 107 108 116 115 115 114 112 109 108 107 107 165 105 103 103 103 104 105 106 105 105 104 104 104 106 103 101 99 99 147 146 145 145 145 144 144 144 141 92 89 91 91 91 152 157 158 158 158 158 157 156 155 156 158 160 163 168 172 174 176 177 178 178 177 175 173 173 170 170 171 171 172 175 177 177 177 178 177 177 176 175 175 174 175 176 177 176 175 175 175 175 174 173 171 169 169 170 172 173 172 172 171 171 171 170 170 173 174 -2147483647 -2147483647 -2147483647 -2147483647 -2147483647 -2147483647 -2147483647 -2147483647 -2147483647 -2147483647 -2147483647 -2147483647 -2147483647 -2147483647 -2147483647 -2147483647 -2147483647 -2147483647 -2147483647 -2147483647 -2147483647 -2147483647 -2147483647 -2147483647 -2147483647 -2147483647 -2147483647 -2147483647 -2147483647 -2147483647 -2147483647 -2147483647 -2147483647 -2147483647 -2147483647 -2147483647 -2147483647 -2147483647 -2147483647 -2147483647 -2147483647 -2147483647 -2147483647 -2147483647 -2147483647 -2147483647 -2147483647 -2147483647 -2147483647 -2147483647 -2147483647 -2147483647 -2147483647 -2147483647 -2147483647 -2147483647 -2147483647 -2147483647 -2147483647 -2147483647 -2147483647 -2147483647 -2147483647 -2147483647 -2147483647 -2147483647 -2147483647 -2147483647 -2147483647 -2147483647 -2147483647
188 188 190 193 196 188 189 186 187 188 189 187 189 189 187 184 181 180 177 172 175 177 176 170 163 160 160 163 166 168 164 167 165 167 162 163 163 166 169 181 179 179 180 173 170 168 170 172 174 175 172 175 169 113 108 109 110 110 112 113 108 119 120 118 115 115 170 170 169 164 167 166 168 164 105 104 103 104 105 166 168 169 168 169 169 172 171 169 169 172 157 146 145 146 145 145 155 155 155 156 156 156 155 156 154 152 153 155 158 160 160 160 160 159 159 160 163 166 171 179 179 184 188 -2147483647 -2147483647 188 182 177 175 175 175 175 174 174 175 176 176 176 176 175 175 174 173 173 172 174 176 176 174 174 174 174 173 174 173 171 171 171 172 172 171 171 170 170 170 170 172 176 -2147483647 -2147483647 -2147483647 -2147483647 -2147483647 -2147483647 -2147483647 -2147483647 -2147483647 -2147483647 -2147483647 -2147483647 -2147483647 -2147483647 -2147483647 -2147483647 -2147483647 -2147483647 -2147483647 -2147483647 -2147483647 -2147483647 -2147483647 -2147483647 -2147483647 -2147483647 -2147483647 -2147483647 -2147483647 -2147483647 -2147483647 -2147483647 -2147483647 -2147483647 -2147483647 -2147483647 -2147483647 -2147483647 -2147483647 -2147483647 -2147483647 -2147483647 -2147483647 -2147483647 -2147483647 -2147483647 -2147483647 -2147483647 -2147483647 -2147483647 -2147483647 -2147483647 -2147483647 -2147483647 -2147483647 -2147483647 -2147483647 -2147483647 -2147483647 -2147483647 -2147483647 -2147483647 -2147483647 -2147483647 -2147483647 -2147483647 -2147483647 -2147483647 -2147483647 -2147483647 -2147483647 -2147483647
173 185 189 192 185 186 188 187 189 190 190 190 190 188 184 179 178 174 172 174 176 177 176 177 172 172 168 170 173 173 172 172 171 165 162 164 166 165 176 176 179 182 180 175 172 169 170 176 176 179 177 177 173 174 117 113 114 115 115 118 171 174 174 176 177 178 175 173 165 164 168 165 168 169 164 162 105 104 105 162 165 168 170 172 169 168 170 170 171 171 170 168 170 172 169 164 165 161 158 158 156 157 157 157 158 158 157 156 156 157 159 161 162 162 163 165 167 169 171 177 182 183 185 186 186 184 181 180 179 180 179 179 178 176 176 176 177 176 176 174 174 174 174 173 171 172 174 175 173 174 173 173 173 172 172 172 171 171 171 171 171 170 169 170 171 174 -2147483647 -2147483647 -2147483647 -2147483647 -2147483647 -2147483647 -2147483647 -2147483647 -2147483647 -2147483647 -2147483647 -2147483647 -2147483647 -2147483647 -2147483647 -2147483647 -2147483647 -2147483647 -2147483647 -2147483647 -2147483647 -2147483647 -2147483647 -2147483647 -2147483647 -2147483647 -2147483647 -2147483647 -2147483647 -2147483647 -2147483647 -2147483647 -2147483647 -2147483647 -2147483647 -2147483647 -2147483647 -2147483647 -2147483647 -2147483647 -2147483647 -2147483647 -2147483647 -2147483647 -2147483647 -2147483647 -2147483647 -2147483647 -2147483647 -2147483647 -2147483647 -2147483647 -2147483647 -2147483647 -2147483647 -2147483647 -2147483647 -2147483647 -2147483647 -2147483647 -2147483647 -2147483647 -2147483647 -2147483647 -2147483647 -2147483647 -2147483647 -2147483647 -2147483647 -2147483647 -2147483647 -2147483647 -2147483647 -2147483647
187 191 192 193 189 182 184 185 187 186 186 188 189 186 183 179 175 174 177 175 177 177 178 178 175 173 169 168 170 170 172 170 166 165 162 164 167 167 177 177 178 180 178 173 169 168 171 175 175 177 176 176 180 179 187 184 182 175 171 174 172 172 173 174 175 175 175 176 176 176 173 172 173 174 175 175 175 162 160 160 163 166 167 167 167 167 168 169 169 170 170 169 170 170 168 166 168 171 173 169 166 166 161 157 158 159 158 159 158 157 156 157 160 162 165 166 168 169 172 176 178 179 181 181 181 180 179 178 178 179 180 179 179 178 178 178 177 177 176 174 174 176 176 175 173 173 174 174 173 173 171 170 170 171 172 171 171 170 170 169 169 169 172 174 174 -2147483647 -2147483647 -2147483647 -2147483647 -2147483647 -2147483647 -2147483647 -2147483647 -2147483647 -2147483647 -2147483647 -2147483647 -2147483647 -2147483647 -2147483647 -2147483647 -2147483647 -2147483647 -2147483647 -2147483647 -2147483647 -2147483647 -2147483647 -2147483647 -2147483647 -2147483647 -2147483647 -2147483647 -2147483647 -2147483647 -2147483647 -2147483647 -2147483647 -2147483647 -2147483647 -2147483647 -2147483647 -2147483647 -2147483647 -2147483647 -2147483647 -2147483647 -2147483647 -2147483647 -2147483647 -2147483647 -2147483647 -2147483647 -2147483647 -2147483647 -2147483647 -2147483647 -2147483647 -2147483647 -2147483647 -2147483647 -2147483647 -2147483647 -2147483647 -2147483647 -2147483647 -2147483647 -2147483647 -2147483647 -2147483647 -2147483647 -2147483647 -2147483647 -2147483647 -2147483647 -2147483647 -2147483647 -2147483647 -2147483647 -2147483647
187 186 189 178 177 178 179 180 183 182 185 188 187 184 181 179 177 175 177 177 177 174 175 176 174 173 173 172 171 171 172 169 168 167 164 173 176 177 178 177 178 179 176 176 175 173 169 168 169 171 175 176 183 179 183 181 178 175 172 171 171 171 172 173 174 174 173 174 174 173 173 173 173 174 175 176 176 176 174 170 167 166 166 165 165 166 167 168 168 169 169 169 169 168 168 167 168 169 169 169 167 167 168 167 165 166 160 158 158 158 160 160 158 159 162 165 168 170 172 174 175 176 177 178 179 178 178 177 177 176 176 176 175 176 178 178 177 175 175 175 175 175 175 175 174 173 173 173 173 172 170 169 171 171 170 170 169 169 169 168 169 170 -2147483647 -2147483647 -2147483647 -2147483647 -2147483647 -2147483647 -2147483647 -2147483647 -2147483647 -2147483647 -2147483647 -2147483647 -2147483647 -2147483647 -2147483647 -2147483647 -2147483647 -2147483647 -2147483647 -2147483647 -2147483647 -2147483647 -2147483647 -2147483647 -2147483647 -2147483647 -2147483647 -2147483647 -2147483647 -2147483647 -2147483647 -2147483647 -2147483647 -2147483647 -2147483647 -2147483647 -2147483647 -2147483647 -2147483647 -2147483647 -2147483647 -2147483647 -2147483647 -2147483647 -2147483647 -2147483647 -2147483647 -2147483647 -2147483647 -2147483647 -2147483647 -2147483647 -2147483647 -2147483647 -2147483647 -2147483647 -2147483647 -2147483647 -2147483647 -2147483647 -2147483647 -2147483647 -2147483647 -2147483647 -2147483647 -2147483647 -2147483647 -2147483647 -2147483647 -2147483647 -2147483647 -2147483647 -2147483647 -2147483647 -2147483647 -2147483647 -2147483647 -2147483647
182 183 186 185 174 174 176 178 179 181 183 184 185 184 182 181 178 175 176 178 177 176 175 176 174 174 173 172 171 171 171 169 167 166 165 174 174 174 175 176 175 176 174 173 172 171 171 171 171 169 169 172 175 176 176 176 175 173 172 171 171 172 171 172 173 172 172 173 172 172 172 172 172 172 173 173 173 172 171 169 167 166 166 165 165 166 166 166 167 167 168 168 168 168 167 167 167 167 168 167 167 166 166 166 165 165 166 167 162 160 161 162 161 161 161 163 166 168 168 170 171 172 174 176 177 177 177 177 177 176 174 173 175 176 177 176 176 175 175 174 174 173 174 173 172 172 172 171 170 170 170 171 170 170 169 168 168 168 167 168 169 173 -2147483647 -2147483647 -2147483647 -2147483647 -2147483647 -2147483647 -2147483647 -2147483647 -2147483647 -2147483647 -2147483647 -2147483647 -2147483647 -2147483647 -2147483647 -2147483647 -2147483647 -2147483647 -2147483647 -2147483647 -2147483647 -2147483647 -2147483647 -2147483647 -2147483647 -2147483647 -2147483647 -2147483647 -2147483647 -2147483647 -2147483647 -2147483647 -2147483647 -2147483647 -2147483647 -2147483647 -2147483647 -2147483647 -2147483647 -2147483647 -2147483647 -2147483647 -2147483647 -2147483647 -2147483647 -2147483647 -2147483647 -2147483647 -2147483647 -2147483647 -2147483647 -2147483647 -2147483647 -2147483647 -2147483647 -2147483647 -2147483647 -2147483647 -2147483647 -2147483647 -2147483647 -2147483647 -2147483647 -2147483647 -2147483647 -2147483647 -2147483647 -2147483647 -2147483647 -2147483647 -2147483647 -2147483647 -2147483647 -2147483647 -2147483647 -2147483647 -2147483647 -2147483647
180 180 182 182 182 182 173 177 179 181 183 183 184 183 180 178 175 174 176 177 177 175 175 175 174 173 173 172 171 171 170 169 169 167 177 165 173 170 170 172 173 174 175 174 174 173 173 175 179 179 177 179 177 174 174 174 173 172 171 171 170 170 170 170 170 171 171 171 171 171 170 170 171 171 171 171 170 170 169 168 167 166 166 166 166 166 165 165 165 167 168 168 168 167 167 167 166 166 166 166 165 165 165 164 164 164 165 165 165 165 165 165 166 170 171 170 166 167 168 169 171 171 172 173 175 175 176 177 176 175 174 174 175 175 175 175 174 174 174 173 173 173 172 171 171 171 171 171 170 169 170 171 172 171 168 167 168 169 170 172 -2147483647 -2147483647 -2147483647 -2147483647 -2147483647 -2147483647 -2147483647 -2147483647 -2147483647 -2147483647 -2147483647 -2147483647 -2147483647 -2147483647 -2147483647 -2147483647 -2147483647 -2147483647 -2147483647 -2147483647 -2147483647 -2147483647 -2147483647 -2147483647 -2147483647 -2147483647 -2147483647 -2147483647 -2147483647 -2147483647 -2147483647 -2147483647 -2147483647 -2147483647 -2147483647 -2147483647 -2147483647 -2147483647 -2147483647 -2147483647 -2147483647 -2147483647 -2147483647 -2147483647 -2147483647 -2147483647 -2147483647 -2147483647 -2147483647 -2147483647 -2147483647 -2147483647 -2147483647 -2147483647 -2147483647 -2147483647 -2147483647 -2147483647 -2147483647 -2147483647 -2147483647 -2147483647 -2147483647 -2147483647 -2147483647 -2147483647 -2147483647 -2147483647 -2147483647 -2147483647 -2147483647 -2147483647 -2147483647 -2147483647 -2147483647 -2147483647 -2147483647 -2147483647 -2147483647 -2147483647
180 179 181 183 173 171 172 175 177 178 179 180 182 182 180 178 177 176 177 177 175 175 175 175 175 173 171 168 169 169 170 170 167 177 176 174 175 173 172 171 170 173 178 178 174 174 177 177 178 179 178 175 173 173 172 172 172 171 170 170 170 169 169 169 169 169 170 170 170 170 170 170 170 170 170 169 169 168 168 167 167 167 167 166 167 167 166 165 164 165 167 167 168 168 168 168 166 165 165 165 164 164 163 163 163 163 163 163 164 164 165 165 167 168 169 169 169 168 169 170 171 171 171 172 173 174 174 175 174 174 174 174 174 174 174 175 175 174 173 172 172 171 171 170 170 169 169 169 169 168 169 172 175 172 168 167 169 -2147483647 -2147483647 -2147483647 -2147483647 -2147483647 -2147483647 -2147483647 -2147483647 -2147483647 -2147483647 -2147483647 -2147483647 -2147483647 -2147483647 -2147483647 -2147483647 -2147483647 -2147483647 -2147483647 -2147483647 -2147483647 -2147483647 -2147483647 -2147483647 -2147483647 -2147483647 -2147483647 -2147483647 -2147483647 -2147483647 -2147483647 -2147483647 -2147483647 -2147483647 -2147483647 -2147483647 -2147483647 -2147483647 -2147483647 -2147483647 -2147483647 -2147483647 -2147483647 -2147483647 -2147483647 -2147483647 -2147483647 -2147483647 -2147483647 -2147483647 -2147483647 -2147483647 -2147483647 -2147483647 -2147483647 -2147483647 -2147483647 -2147483647 -2147483647 -2147483647 -2147483647 -2147483647 -2147483647 -2147483647 -2147483647 -2147483647 -2147483647 -2147483647 -2147483647 -2147483647 -2147483647 -2147483647 -2147483647 -2147483647 -2147483647 -2147483647 -2147483647 -2147483647 -2147483647 -2147483647 -2147483647 -2147483647 -2147483647
180 181 182 184 183 173 183 172 173 173 174 176 179 180 180 178 178 176 177 177 175 173 170 170 174 168 164 165 165 165 163 166 179 178 176 174 172 171 170 170 168 167 170 174 175 174 173 176 176 176 175 175 173 172 171 170 170 169 169 168 168 168 169 169 169 168 169 169 170 170 170 170 170 170 169 169 167 166 166 166 167 167 167 167 167 167 166 165 164 165 165 165 166 167 167 167 165 164 164 164 164 163 163 163 164 164 163 164 164 165 165 166 167 167 168 169 169 170 170 170 170 171 171 171 172 172 172 173 173 173 173 173 172 172 173 173 173 172 170 169 168 168 169 169 168 168 168 168 168 167 167 169 173 -2147483647 171 -2147483647 -2147483647 -2147483647 -2147483647 -2147483647 -2147483647 -2147483647 -2147483647 -2147483647 -2147483647 -2147483647 -2147483647 -2147483647 -2147483647 -2147483647 -2147483647 -2147483647 -2147483647 -2147483647 -2147483647 -2147483647 -2147483647 -2147483647 -2147483647 -2147483647 -2147483647 -2147483647 -2147483647 -2147483647 -2147483647 -2147483647 -2147483647 -2147483647 -2147483647 -2147483647 -2147483647 -2147483647 -2147483647 -2147483647 -2147483647 -2147483647 -2147483647 -2147483647 -2147483647 -2147483647 -2147483647 -2147483647 -2147483647 -2147483647 -2147483647 -2147483647 -2147483647 -2147483647 -2147483647 -2147483647 -2147483647 -2147483647 -2147483647 -2147483647 -2147483647 -2147483647 -2147483647 -2147483647 -2147483647 -2147483647 -2147483647 -2147483647 -2147483647 -2147483647 -2147483647 -2147483647 -2147483647 -2147483647 -2147483647 -2147483647 -2147483647 -2147483647 -2147483647 -2147483647 -2147483647 -2147483647 -2147483647 -2147483647 -2147483647 -2147483647
177 179 182 184 185 185 175 184 174 175 173 174 173 170 178 178 178 179 176 175 175 172 171 172 171 167 165 164 163 161 161 172 174 178 177 177 176 173 172 167 165 167 170 172 175 174 175 174 174 174 175 174 173 172 172 170 169 169 168 168 168 168 168 168 168 168 168 168 168 168 168 169 169 169 168 168 167 166 165 165 165 165 165 166 166 166 166 165 164 164 164 163 163 164 165 165 164 163 163 162 162 162 163 164 164 164 163 163 164 164 164 165 166 166 167 167 168 168 169 169 169 170 170 170 170 171 171 172 172 172 172 172 171 171 171 170 170 169 168 165 164 165 167 168 167 168 168 168 168 167 168 169 -2147483647 -2147483647 -2147483647 -2147483647 -2147483647 -2147483647 -2147483647 -2147483647 -2147483647 -2147483647 -2147483647 -2147483647 -2147483647 -2147483647 -2147483647 -2147483647 -2147483647 -2147483647 -2147483647 -2147483647 -2147483647 -2147483647 -2147483647 -2147483647 -2147483647 -2147483647 -2147483647 -2147483647 -2147483647 -2147483647 -2147483647 -2147483647 -2147483647 -2147483647 -2147483647 -2147483647 -2147483647 -2147483647 -2147483647 -2147483647 -2147483647 -2147483647 -2147483647 -2147483647 -2147483647 -2147483647 -2147483647 -2147483647 -2147483647 -2147483647 -2147483647 -2147483647 -2147483647 -2147483647 -2147483647 -2147483647 -2147483647 -2147483647 -2147483647 -2147483647 -2147483647 -2147483647 -2147483647 -2147483647 -2147483647 -2147483647 -2147483647 -2147483647 -2147483647 -2147483647 -2147483647 -2147483647 -2147483647 -2147483647 -2147483647 -2147483647 -2147483647 -2147483647 -2147483647 -2147483647 -2147483647 -2147483647 -2147483647 -2147483647 -2147483647 -2147483647 -2147483647 -2147483647
176 178 180 181 183 185 186 186 174 172 170 171 171 165 166 168 169 173 175 175 175 173 177 176 175 175 173 168 166 164 163 172 175 177 179 180 184 179 178 176 172 173 175 175 175 175 175 173 173 173 173 173 172 172 170 169 169 168 167 167 167 167 167 167 167 167 167 167 167 166 167 167 167 167 167 167 166 165 165 164 164 163 163 164 164 165 165 164 163 162 162 161 160 160 161 161 161 161 161 161 160 161 161 162 162 162 162 162 163 163 164 164 165 166 166 166 166 167 167 168 168 169 169 169 170 170 170 170 170 171 172 172 172 172 170 170 170 171 171 169 168 168 170 173 172 171 171 171 -2147483647 -2147483647 -2147483647 -2147483647 -2147483647 -2147483647 -2147483647 -2147483647 -2147483647 -2147483647 -2147483647 -2147483647 -2147483647 -2147483647 -2147483647 -2147483647 -2147483647 -2147483647 -2147483647 -2147483647 -2147483647 -2147483647 -2147483647 -2147483647 -2147483647 -2147483647 -2147483647 -2147483647 -2147483647 -2147483647 -2147483647 -2147483647 -2147483647 -2147483647 -2147483647 -2147483647 -2147483647 -2147483647 -2147483647 -2147483647 -2147483647 -2147483647 -2147483647 -2147483647 -2147483647 -2147483647 -2147483647 -2147483647 -2147483647 -2147483647 -2147483647 -2147483647 -2147483647 -2147483647 -2147483647 -2147483647 -2147483647 -2147483647 -2147483647 -2147483647 -2147483647 -2147483647 -2147483647 -2147483647 -2147483647 -2147483647 -2147483647 -2147483647 -2147483647 -2147483647 -2147483647 -2147483647 -2147483647 -2147483647 -2147483647 -2147483647 -2147483647 -2147483647 -2147483647 -2147483647 -2147483647 -2147483647 -2147483647 -2147483647 -2147483647 -2147483647 -2147483647 -2147483647 -2147483647 -2147483647 -2147483647 -2147483647
178 179 177 180 183 182 181 181 184 174 174 174 173 171 171 168 168 172 170 169 171 176 176 175 174 173 173 173 183 181 175 173 178 181 180 179 178 178 177 177 176 176 177 175 174 174 173 173 173 173 172 172 171 170 169 169 168 167 167 166 166 166 166 166 166 166 166 165 165 164 164 165 165 165 165 165 165 164 164 163 162 160 160 161 162 163 162 162 161 159 159 159 159 158 160 160 160 160 160 160 160 160 161 160 161 161 160 161 161 162 163 164 163 165 165 165 166 166 166 167 167 168 168 168 168 168 168 169 169 170 171 171 171 171 171 172 173 174 -2147483647 -2147483647 -2147483647 -2147483647 -2147483647 -2147483647 -2147483647 -2147483647 -2147483647 -2147483647 -2147483647 -2147483647 -2147483647 -2147483647 -2147483647 -2147483647 -2147483647 -2147483647 -2147483647 -2147483647 -2147483647 -2147483647 -2147483647 -2147483647 -2147483647 -2147483647 -2147483647 -2147483647 -2147483647 -2147483647 -2147483647 -2147483647 -2147483647 -2147483647 -2147483647 -2147483647 -2147483647 -2147483647 -2147483647 -2147483647 -2147483647 -2147483647 -2147483647 -2147483647 -2147483647 -2147483647 -2147483647 -2147483647 -2147483647 -2147483647 -2147483647 -2147483647 -2147483647 -2147483647 -2147483647 -2147483647 -2147483647 -2147483647 -2147483647 -2147483647 -2147483647 -2147483647 -2147483647 -2147483647 -2147483647 -2147483647 -2147483647 -2147483647 -2147483647 -2147483647 -2147483647 -2147483647 -2147483647 -2147483647 -2147483647 -2147483647 -2147483647 -2147483647 -2147483647 -2147483647 -2147483647 -2147483647 -2147483647 -2147483647 -2147483647 -2147483647 -2147483647 -2147483647 -2147483647 -2147483647 -2147483647 -2147483647 -2147483647 -2147483647 -2147483647 -2147483647 -2147483647 -2147483647 -2147483647 -2147483647 -2147483647 -2147483647
178 178 179 177 179 180 182 184 185 185 175 174 174 174 183 177 176 179 174 171 171 175 174 173 173 182 182 181 181 180 180 180 181 180 179 178 177 177 176 175 175 174 174 173 173 172 172 172 172 171 171 171 170 169 169 168 167 166 166 165 165 165 165 165 165 164 164 164 164 164 164 163 163 163 164 164 164 163 162 162 161 160 159 160 160 160 160 160 159 158 158 159 158 158 159 161 160 160 160 160 159 160 160 160 161 161 161 161 161 162 161 163 163 163 163 164 165 165 165 165 166 166 166 166 166 166 166 167 168 168 168 169 171 172 -2147483647 -2147483647 -2147483647 -2147483647 -2147483647 -2147483647 -2147483647 -2147483647 -2147483647 -2147483647 -2147483647 -2147483647 -2147483647 -2147483647 -2147483647 -2147483647 -2147483647 -2147483647 -2147483647 -2147483647 -2147483647 -2147483647 -2147483647 -2147483647 -2147483647 -2147483647 -2147483647 -2147483647 -2147483647 -2147483647 -2147483647 -2147483647 -2147483647 -2147483647 -2147483647 -2147483647 -2147483647 -2147483647 -2147483647 -2147483647 -2147483647 -2147483647 -2147483647 -2147483647 -2147483647 -2147483647 -2147483647 -2147483647 -2147483647 -2147483647 -2147483647 -2147483647 -2147483647 -2147483647 -2147483647 -2147483647 -2147483647 -2147483647 -2147483647 -2147483647 -2147483647 -2147483647 -2147483647 -2147483647 -2147483647 -2147483647 -2147483647 -2147483647 -2147483647 -2147483647 -2147483647 -2147483647 -2147483647 -2147483647 -2147483647 -2147483647 -2147483647 -2147483647 -2147483647 -2147483647 -2147483647 -2147483647 -2147483647 -2147483647 -2147483647 -2147483647 -2147483647 -2147483647 -2147483647 -2147483647 -2147483647 -2147483647 -2147483647 -2147483647 -2147483647 -2147483647 -2147483647 -2147483647 -2147483647 -2147483647 -2147483647 -2147483647 -2147483647 -2147483647 -2147483647 -2147483647
172 177 177 178 177 180 182 183 184 184 185 193 185 188 190 176 184 184 174 173 187 175 183 172 171 181 180 180 179 179 179 179 180 179 179 178 177 176 175 174 174 173 172 172 172 171 171 171 171 171 170 170 169 169 168 167 166 166 165 165 164 164 164 164 163 163 163 163 163 163 163 162 161 161 162 162 162 161 160 160 160 160 159 159 158 157 158 159 158 157 158 159 159 157 157 158 158 158 158 158 158 159 159 158 159 159 159 160 160 160 160 160 161 159 160 162 162 163 164 164 165 165 165 165 166 166 167 167 168 169 171 -2147483647 -2147483647 -2147483647 -2147483647 -2147483647 -2147483647 -2147483647 -2147483647 -2147483647 -2147483647 -2147483647 -2147483647 -2147483647 -2147483647 -2147483647 -2147483647 -2147483647 -2147483647 -2147483647 -2147483647 -2147483647 -2147483647 -2147483647 -2147483647 -2147483647 -2147483647 -2147483647 -2147483647 -2147483647 -2147483647 -2147483647 -2147483647 -2147483647 -2147483647 -2147483647 -2147483647 -2147483647 -2147483647 -2147483647 -2147483647 -2147483647 -2147483647 -2147483647 -2147483647 -2147483647 -2147483647 -2147483647 -2147483647 -2147483647 -2147483647 -2147483647 -2147483647 -2147483647 -2147483647 -2147483647 -2147483647 -2147483647 -2147483647 -2147483647 -2147483647 -2147483647 -2147483647 -2147483647 -2147483647 -2147483647 -2147483647 -2147483647 -2147483647 -2147483647 -2147483647 -2147483647 -2147483647 -2147483647 -2147483647 -2147483647 -2147483647 -2147483647 -2147483647 -2147483647 -2147483647 -2147483647 -2147483647 -2147483647 -2147483647 -2147483647 -2147483647 -2147483647 -2147483647 -2147483647 -2147483647 -2147483647 -2147483647 -2147483647 -2147483647 -2147483647 -2147483647 -2147483647 -2147483647 -2147483647 -2147483647 -2147483647 -2147483647 -2147483647 -2147483647 -2147483647 -2147483647 -2147483647 -2147483647 -2147483647
170 176 178 179 180 180 181 182 181 182 187 184 184 184 184 183 183 182 182 182 172 172 181 181 180 180 180 180 179 179 179 178 178 179 178 177 176 175 174 174 173 172 171 171 171 171 171 170 169 170 170 169 169 168 166 165 164 164 164 164 164 163 163 163 162 162 162 162 162 162 162 161 160 160 160 160 160 159 159 159 159 159 159 158 156 156 158 159 157 156 156 158 158 157 157 157 157 157 157 157 157 157 157 157 157 157 158 159 160 159 159 160 160 160 160 159 160 161 163 164 164 165 165 167 168 170 -2147483647 -2147483647 -2147483647 -2147483647 -2147483647 -2147483647 -2147483647 -2147483647 -2147483647 -2147483647 -2147483647 -2147483647 -2147483647 -2147483647 -2147483647 -2147483647 -2147483647 -2147483647 -2147483647 -2147483647 -2147483647 -2147483647 -2147483647 -2147483647 -2147483647 -2147483647 -2147483647 -2147483647 -2147483647 -2147483647 -2147483647 -2147483647 -2147483647 -2147483647 -2147483647 -2147483647 -2147483647 -2147483647 -2147483647 -2147483647 -2147483647 -2147483647 -2147483647 -2147483647 -2147483647 -2147483647 -2147483647 -2147483647 -2147483647 -2147483647 -2147483647 -2147483647 -2147483647 -2147483647 -2147483647 -2147483647 -2147483647 -2147483647 -2147483647 -2147483647 -2147483647 -2147483647 -2147483647 -2147483647 -2147483647 -2147483647 -2147483647 -2147483647 -2147483647 -2147483647 -2147483647 -2147483647 -2147483647 -2147483647 -2147483647 -2147483647 -2147483647 -2147483647 -2147483647 -2147483647 -2147483647 -2147483647 -2147483647 -2147483647 -2147483647 -2147483647 -2147483647 -2147483647 -2147483647 -2147483647 -2147483647 -2147483647 -2147483647 -2147483647 -2147483647 -2147483647 -2147483647 -2147483647 -2147483647 -2147483647 -2147483647 -2147483647 -2147483647 -2147483647 -2147483647 -2147483647 -2147483647 -2147483647 -2147483647 -2147483647 -2147483647 -2147483647 -2147483647 -2147483647
174 177 176 177 178 179 180 180 180 182 182 183 182 182 181 181 181 181 181 180 180 180 180 180 180 180 180 179 179 178 179 179 178 178 177 177 176 175 174 172 172 171 170 171 171 171 170 168 168 168 169 169 168 167 165 163 162 162 163 163 163 163 163 162 162 162 161 161 161 161 161 160 160 160 160 160 159 159 158 157 158 158 158 158 157 157 158 158 157 157 156 156 156 156 156 156 156 156 156 156 156 156 156 156 156 156 157 157 158 159 159 158 159 159 160 159 160 161 163 163 164 166 168 -2147483647 -2147483647 -2147483647 -2147483647 -2147483647 -2147483647 -2147483647 -2147483647 -2147483647 -2147483647 -2147483647 -2147483647 -2147483647 -2147483647 -2147483647 -2147483647 -2147483647 -2147483647 -2147483647 -2147483647 -2147483647 -2147483647 -2147483647 -2147483647 -2147483647 -2147483647 -2147483647 -2147483647 -2147483647 -2147483647 -2147483647 -2147483647 -2147483647 -2147483647 -2147483647 -2147483647 -2147483647 -2147483647 -2147483647 -2147483647 -2147483647 -2147483647 -2147483647 -2147483647 -2147483647 -2147483647 -2147483647 -2147483647 -2147483647 -2147483647 -2147483647 -2147483647 -2147483647 -2147483647 -2147483647 -2147483647 -2147483647 -2147483647 -2147483647 -2147483647 -2147483647 -2147483647 -2147483647 -2147483647 -2147483647 -2147483647 -2147483647 -2147483647 -2147483647 -2147483647 -2147483647 -2147483647 -2147483647 -2147483647 -2147483647 -2147483647 -2147483647 -2147483647 -2147483647 -2147483647 -2147483647 -2147483647 -2147483647 -2147483647 -2147483647 -2147483647 -2147483647 -2147483647 -2147483647 -2147483647 -2147483647 -2147483647 -2147483647 -2147483647 -2147483647 -2147483647 -2147483647 -2147483647 -2147483647 -2147483647 -2147483647 -2147483647 -2147483647 -2147483647 -2147483647 -2147483647 -2147483647 -2147483647 -2147483647 -2147483647 -2147483647 -2147483647 -2147483647 -2147483647 -2147483647 -2147483647 -2147483647
174 175 175 177 176 178 179 179 180 181 180 180 180 180 180 180 181 181 180 180 179 180 180 180 180 179 179 179 178 178 178 178 177 177 176 175 175 174 173 173 172 171 171 170 171 170 170 169 166 168 169 169 168 167 166 164 163 163 163 163 163 162 162 162 162 161 161 161 161 161 161 160 160 159 159 159 159 158 158 158 157 158 158 158 157 157 156 156 156 156 156 155 155 155 155 155 155 155 155 155 155 156 156 156 156 156 156 157 157 158 159 159 159 160 160 160 160 163 165 166 167 -2147483647 -2147483647 -2147483647 -2147483647 -2147483647 -2147483647 -2147483647 -2147483647 -2147483647 -2147483647 -2147483647 -2147483647 -2147483647 -2147483647 -2147483647 -2147483647 -2147483647 -2147483647 -2147483647 -2147483647 -2147483647 -2147483647 -2147483647 -2147483647 -2147483647 -2147483647 -2147483647 -2147483647 -2147483647 -2147483647 -2147483647 -2147483647 -2147483647 -2147483647 -2147483647 -2147483647 -2147483647 -2147483647 -2147483647 -2147483647 -2147483647 -2147483647 -2147483647 -2147483647 -2147483647 -2147483647 -2147483647 -2147483647 -2147483647 -2147483647 -2147483647 -2147483647 -2147483647 -2147483647 -2147483647 -2147483647 -2147483647 -2147483647 -2147483647 -2147483647 -2147483647 -2147483647 -2147483647 -2147483647 -2147483647 -2147483647 -2147483647 -2147483647 -2147483647 -2147483647 -2147483647 -2147483647 -2147483647 -2147483647 -2147483647 -2147483647 -2147483647 -2147483647 -2147483647 -2147483647 -2147483647 -2147483647 -2147483647 -2147483647 -2147483647 -2147483647 -2147483647 -2147483647 -2147483647 -2147483647 -2147483647 -2147483647 -2147483647 -2147483647 -2147483647 -2147483647 -2147483647 -2147483647 -2147483647 -2147483647 -2147483647 -2147483647 -2147483647 -2147483647 -2147483647 -2147483647 -2147483647 -2147483647 -2147483647 -2147483647 -2147483647 -2147483647 -2147483647 -2147483647 -2147483647 -2147483647 -2147483647 -2147483647 -2147483647
173 174 175 175 176 175 177 179 179 180 179 179 179 179 178 178 179 180 180 180 180 180 180 179 179 179 179 178 178 177 177 176 176 176 175 175 174 174 173 172 172 172 171 170 170 169 169 168 168 168 167 165 166 166 165 164 163 163 163 163 162 162 162 161 161 161 161 160 160 161 160 159 159 159 158 158 157 157 157 157 157 158 157 157 157 156 156 156 155 155 155 155 154 155 155 154 155 155 155 155 155 155 155 156 156 157 157 157 157 157 159 160 161 163 165 164 165 -2147483647 -2147483647 -2147483647 -2147483647 -2147483647 -2147483647 -2147483647 -2147483647 -2147483647 -2147483647 -2147483647 -2147483647 -2147483647 -2147483647 -2147483647 -2147483647 -2147483647 -2147483647 -2147483647 -2147483647 -2147483647 -2147483647 -2147483647 -2147483647 -2147483647 -2147483647 -2147483647 -2147483647 -2147483647 -2147483647 -2147483647 -2147483647 -2147483647 -2147483647 -2147483647 -2147483647 -2147483647 -2147483647 -2147483647 -2147483647 -2147483647 -2147483647 -2147483647 -2147483647 -2147483647 -2147483647 -2147483647 -2147483647 -2147483647 -2147483647 -2147483647 -2147483647 -2147483647 -2147483647 -2147483647 -2147483647 -2147483647 -2147483647 -2147483647 -2147483647 -2147483647 -2147483647 -2147483647 -2147483647 -2147483647 -2147483647 -2147483647 -2147483647 -2147483647 -2147483647 -2147483647 -2147483647 -2147483647 -2147483647 -2147483647 -2147483647 -2147483647 -2147483647 -2147483647 -2147483647 -2147483647 -2147483647 -2147483647 -2147483647 -2147483647 -2147483647 -2147483647 -2147483647 -2147483647 -2147483647 -2147483647 -2147483647 -2147483647 -2147483647 -2147483647 -2147483647 -2147483647 -2147483647 -2147483647 -2147483647 -2147483647 -2147483647 -2147483647 -2147483647 -2147483647 -2147483647 -2147483647 -2147483647 -2147483647 -2147483647 -2147483647 -2147483647 -2147483647 -2147483647 -2147483647 -2147483647 -2147483647 -2147483647 -2147483647 -2147483647 -2147483647 -2147483647 -2147483647
172 172 174 174 176 176 177 177 178 179 179 177 177 177 177 177 178 179 180 180 180 179 179 179 179 178 177 178 177 175 175 176 176 175 174 174 174 173 172 172 171 171 171 170 170 169 168 168 167 167 166 165 165 165 164 164 163 163 163 162 162 162 161 161 161 161 160 160 160 159 159 158 158 157 157 157 157 156 156 156 157 156 156 156 156 156 155 155 155 155 155 154 153 154 155 155 155 155 155 155 154 155 156 157 158 158 158 159 160 160 161 163 -2147483647 -2147483647 -2147483647 -2147483647 -2147483647 -2147483647 -2147483647 -2147483647 -2147483647 -2147483647 -2147483647 -2147483647 -2147483647 -2147483647 -2147483647 -2147483647 -2147483647 -2147483647 -2147483647 -2147483647 -2147483647 -2147483647 -2147483647 -2147483647 -2147483647 -2147483647 -2147483647 -2147483647 -2147483647 -2147483647 -2147483647 -2147483647 -2147483647 -2147483647 -2147483647 -2147483647 -2147483647 -2147483647 -2147483647 -2147483647 -2147483647 -2147483647 -2147483647 -2147483647 -2147483647 -2147483647 -2147483647 -2147483647 -2147483647 -2147483647 -2147483647 -2147483647 -2147483647 -2147483647 -2147483647 -2147483647 -2147483647 -2147483647 -2147483647 -2147483647 -2147483647 -2147483647 -2147483647 -2147483647 -2147483647 -2147483647 -2147483647 -2147483647 -2147483647 -2147483647 -2147483647 -2147483647 -2147483647 -2147483647 -2147483647 -2147483647 -2147483647 -2147483647 -2147483647 -2147483647 -2147483647 -2147483647 -2147483647 -2147483647 -2147483647 -2147483647 -2147483647 -2147483647 -2147483647 -2147483647 -2147483647 -2147483647 -2147483647 -2147483647 -2147483647 -2147483647 -2147483647 -2147483647 -2147483647 -2147483647 -2147483647 -2147483647 -2147483647 -2147483647 -2147483647 -2147483647 -2147483647 -2147483647 -2147483647 -2147483647 -2147483647 -2147483647 -2147483647 -2147483647 -2147483647 -2147483647 -2147483647 -2147483647 -2147483647 -2147483647 -2147483647 -2147483647 -2147483647 -2147483647 -2147483647 -2147483647 -2147483647 -2147483647
171 173 173 174 174 175 176 177 178 178 178 178 177 176 176 176 176 178 178 179 178 178 178 177 177 177 176 177 175 175 175 175 174 174 174 173 173 171 172 171 170 171 169 170 169 168 167 167 166 166 166 165 165 165 164 163 163 163 162 162 161 161 160 159 160 160 160 159 159 158 158 157 157 156 156 156 156 156 156 156 156 156 155 155 155 155 155 155 155 155 155 154 153 154 155 155 155 155 156 156 157 157 157 159 160 160 -2147483647 -2147483647 -2147483647 -2147483647 -2147483647 -2147483647 -2147483647 -2147483647 -2147483647 -2147483647 -2147483647 -2147483647 -2147483647 -2147483647 -2147483647 -2147483647 -2147483647 -2147483647 -2147483647 -2147483647 -2147483647 -2147483647 -2147483647 -2147483647 -2147483647 -2147483647 -2147483647 -2147483647 -2147483647 -2147483647 -2147483647 -2147483647 -2147483647 -2147483647 -2147483647 -2147483647 -2147483647 -2147483647 -2147483647 -2147483647 -2147483647 -2147483647 -2147483647 -2147483647 -2147483647 -2147483647 -2147483647 -2147483647 -2147483647 -2147483647 -2147483647 -2147483647 -2147483647 -2147483647 -2147483647 -2147483647 -2147483647 -2147483647 -2147483647 -2147483647 -2147483647 -2147483647 -2147483647 -2147483647 -2147483647 -2147483647 -2147483647 -2147483647 -2147483647 -2147483647 -2147483647 -2147483647 -2147483647 -2147483647 -2147483647 -2147483647 -2147483647 -2147483647 -2147483647 -2147483647 -2147483647 -2147483647 -2147483647 -2147483647 -2147483647 -2147483647 -2147483647 -2147483647 -2147483647 -2147483647 -2147483647 -2147483647 -2147483647 -2147483647 -2147483647 -2147483647 -2147483647 -2147483647 -2147483647 -2147483647 -2147483647 -2147483647 -2147483647 -2147483647 -2147483647 -2147483647 -2147483647 -2147483647 -2147483647 -2147483647 -2147483647 -2147483647 -2147483647 -2147483647 -2147483647 -2147483647 -2147483647 -2147483647 -2147483647 -2147483647 -2147483647 -2147483647 -2147483647 -2147483647 -2147483647 -2147483647 -2147483647 -2147483647 -2147483647 -2147483647 -2147483647 -2147483647 -2147483647 -2147483647
168 171 171 172 172 173 174 174 176 178 178 178 177 177 176 175 174 175 177 178 177 177 177 177 176 176 175 175 175 174 174 174 174 173 173 172 172 171 171 170 169 169 169 169 168 167 167 167 166 166 165 165 165 164 163 162 162 162 161 161 160 160 159 159 158 159 158 158 158 157 157 157 156 156 156 156 155 154 155 157 158 157 156 155 154 155 155 156 156 156 155 155 155 155 155 156 157 158 159 -2147483647 -2147483647 -2147483647 -2147483647 -2147483647 -2147483647 -2147483647 -2147483647 -2147483647 -2147483647 -2147483647 -2147483647 -2147483647 -2147483647 -2147483647 -2147483647 -2147483647 -2147483647 -2147483647 -2147483647 -2147483647 -2147483647 -2147483647 -2147483647 -2147483647 -2147483647 -2147483647 -2147483647 -2147483647 -2147483647 -2147483647 -2147483647 -2147483647 -2147483647 -2147483647 -2147483647 -2147483647 -2147483647 -2147483647 -2147483647 -2147483647 -2147483647 -2147483647 -2147483647 -2147483647 -2147483647 -2147483647 -2147483647 -2147483647 -2147483647 -2147483647 -2147483647 -2147483647 -2147483647 -2147483647 -2147483647 -2147483647 -2147483647 -2147483647 -2147483647 -2147483647 -2147483647 -2147483647 -2147483647 -2147483647 -2147483647 -2147483647 -2147483647 -2147483647 -2147483647 -2147483647 -2147483647 -2147483647 -2147483647 -2147483647 -2147483647 -2147483647 -2147483647 -2147483647 -2147483647 -2147483647 -2147483647 -2147483647 -2147483647 -2147483647 -2147483647 -2147483647 -2147483647 -2147483647 -2147483647 -2147483647 -2147483647 -2147483647 -2147483647 -2147483647 -2147483647 -2147483647 -2147483647 -2147483647 -2147483647 -2147483647 -2147483647 -2147483647 -2147483647 -2147483647 -2147483647 -2147483647 -2147483647 -2147483647 -2147483647 -2147483647 -2147483647 -2147483647 -2147483647 -2147483647 -2147483647 -2147483647 -2147483647 -2147483647 -2147483647 -2147483647 -2147483647 -2147483647 -2147483647 -2147483647 -2147483647 -2147483647 -2147483647 -2147483647 -2147483647 -2147483647 -2147483647 -2147483647 -2147483647 -2147483647 -2147483647 -2147483647 -2147483647 -2147483647 -2147483647 -2147483647
170 170 171 172 172 173 173 174 174 176 177 176 177 177 177 177 175 176 176 176 176 177 176 176 175 174 175 173 174 173 172 173 172 172 172 171 171 170 170 170 169 168 168 168 167 167 166 166 165 165 164 164 165 164 162 161 161 160 160 160 159 159 159 159 158 158 158 157 157 157 156 156 156 156 155 155 153 152 154 158 159 158 157 155 154 155 155 155 156 156 156 156 158 158 157 158 -2147483647 -2147483647 -2147483647 -2147483647 -2147483647 -2147483647 -2147483647 -2147483647 -2147483647 -2147483647 -2147483647 -2147483647 -2147483647 -2147483647 -2147483647 -2147483647 -2147483647 -2147483647 -2147483647 -2147483647 -2147483647 -2147483647 -2147483647 -2147483647 -2147483647 -2147483647 -2147483647 -2147483647 -2147483647 -2147483647 -2147483647 -2147483647 -2147483647 -2147483647 -2147483647 -2147483647 -2147483647 -2147483647 -2147483647 -2147483647 -2147483647 -2147483647 -2147483647 -2147483647 -2147483647 -2147483647 -2147483647 -2147483647 -2147483647 -2147483647 -2147483647 -2147483647 -2147483647 -2147483647 -2147483647 -2147483647 -2147483647 -2147483647 -2147483647 -2147483647 -2147483647 -2147483647 -2147483647 -2147483647 -2147483647 -2147483647 -2147483647 -2147483647 -2147483647 -2147483647 -2147483647 -2147483647 -2147483647 -2147483647 -2147483647 -2147483647 -2147483647 -2147483647 -2147483647 -2147483647 -2147483647 -2147483647 -2147483647 -2147483647 -2147483647 -2147483647 -2147483647 -2147483647 -2147483647 -2147483647 -2147483647 -2147483647 -2147483647 -2147483647 -2147483647 -2147483647 -2147483647 -2147483647 -2147483647 -2147483647 -2147483647 -2147483647 -2147483647 -2147483647 -2147483647 -2147483647 -2147483647 -2147483647 -2147483647 -2147483647 -2147483647 -2147483647 -2147483647 -2147483647 -2147483647 -2147483647 -2147483647 -2147483647 -2147483647 -2147483647 -2147483647 -2147483647 -2147483647 -2147483647 -2147483647 -2147483647 -2147483647 -2147483647 -2147483647 -2147483647 -2147483647 -2147483647 -2147483647 -2147483647 -2147483647 -2147483647 -2147483647 -2147483647 -2147483647 -2147483647 -2147483647 -2147483647 -2147483647 -2147483647
170 170 171 172 173 173 174 174 175 176 176 176 176 176 176 176 176 175 175 175 175 175 174 174 174 173 173 173 171 171 171 172 171 170 170 170 170 169 169 169 168 167 167 167 166 166 165 165 164 164 163 163 163 161 161 161 160 160 159 159 159 158 158 158 158 158 158 157 156 156 156 156 155 155 155 155 154 153 154 157 157 157 157 156 156 157 158 -2147483647 -2147483647 -2147483647 -2147483647 -2147483647 -2147483647 -2147483647 -2147483647 -2147483647 -2147483647 -2147483647 -2147483647 -2147483647 -2147483647 -2147483647 -2147483647 -2147483647 -2147483647 -2147483647 -2147483647 -2147483647 -2147483647 -2147483647 -2147483647 -2147483647 -2147483647 -2147483647 -2147483647 -2147483647 -2147483647 -2147483647 -2147483647 -2147483647 -2147483647 -2147483647 -2147483647 -2147483647 -2147483647 -2147483647 -2147483647 -2147483647 -2147483647 -2147483647 -2147483647 -2147483647 -2147483647 -2147483647 -2147483647 -2147483647 -2147483647 -2147483647 -2147483647 -2147483647 -2147483647 -2147483647 -2147483647 -2147483647 -2147483647 -2147483647 -2147483647 -2147483647 -2147483647 -2147483647 -2147483647 -2147483647 -2147483647 -2147483647 -2147483647 -2147483647 -2147483647 -2147483647 -2147483647 -2147483647 -2147483647 -2147483647 -2147483647 -2147483647 -2147483647 -2147483647 -2147483647 -2147483647 -2147483647 -2147483647 -2147483647 -2147483647 -2147483647 -2147483647 -2147483647 -2147483647 -2147483647 -2147483647 -2147483647 -2147483647 -2147483647 -2147483647 -2147483647 -2147483647 -2147483647 -2147483647 -2147483647 -2147483647 -2147483647 -2147483647 -2147483647 -2147483647 -2147483647 -2147483647 -2147483647 -2147483647 -2147483647 -2147483647 -2147483647 -2147483647 -2147483647 -2147483647 -2147483647 -2147483647 -2147483647 -2147483647 -2147483647 -2147483647 -2147483647 -2147483647 -2147483647 -2147483647 -2147483647 -2147483647 -2147483647 -2147483647 -2147483647 -2147483647 -2147483647 -2147483647 -2147483647 -2147483647 -2147483647 -2147483647 -2147483647 -2147483647 -2147483647 -2147483647 -2147483647 -2147483647 -2147483647 -2147483647 -2147483647 -2147483647 -2147483647 -2147483647 -2147483647 -2147483647 -2147483647 -2147483647
169 170 172 172 172 172 173 175 175 176 175 175 175 175 175 174 175 175 174 174 174 173 174 173 173 172 171 171 171 170 170 171 170 170 169 169 169 169 168 167 168 166 166 166 165 165 164 164 163 163 162 162 162 160 160 160 159 159 159 158 158 158 158 157 157 158 158 157 156 156 155 156 156 156 156 157 157 157 157 158 158 158 158 158 -2147483647 -2147483647 -2147483647 -2147483647 -2147483647 -2147483647 -2147483647 -2147483647 -2147483647 -2147483647 -2147483647 -2147483647 -2147483647 -2147483647 -2147483647 -2147483647 -2147483647 -2147483647 -2147483647 -2147483647 -2147483647 -2147483647 -2147483647 -2147483647 -2147483647 -2147483647 -2147483647 -2147483647 -2147483647 -2147483647 -2147483647 -2147483647 -2147483647 -2147483647 -2147483647 -2147483647 -2147483647 -2147483647 -2147483647 -2147483647 -2147483647 -2147483647 -2147483647 -2147483647 -2147483647 -2147483647 -2147483647 -2147483647 -2147483647 -2147483647 -2147483647 -2147483647 -2147483647 -2147483647 -2147483647 -2147483647 -2147483647 -2147483647 -2147483647 -2147483647 -2147483647 -2147483647 -2147483647 -2147483647 -2147483647 -2147483647 -2147483647 -2147483647 -2147483647 -2147483647 -2147483647 -2147483647 -2147483647 -2147483647 -2147483647 -2147483647 -2147483647 -2147483647 -2147483647 -2147483647 -2147483647 -2147483647 -2147483647 -2147483647 -2147483647 -2147483647 -2147483647 -2147483647 -2147483647 -2147483647 -2147483647 -2147483647 -2147483647 -2147483647 -2147483647 -2147483647 -2147483647 -2147483647 -2147483647 -2147483647 -2147483647 -2147483647 -2147483647 -2147483647 -2147483647 -2147483647 -2147483647 -2147483647 -2147483647 -2147483647 -2147483647 -2147483647 -2147483647 -2147483647 -2147483647 -2147483647 -2147483647 -2147483647 -2147483647 -2147483647 -2147483647 -2147483647 -2147483647 -2147483647 -2147483647 -2147483647 -2147483647 -2147483647 -2147483647 -2147483647 -2147483647 -2147483647 -2147483647 -2147483647 -2147483647 -2147483647 -2147483647 -2147483647 -2147483647 -2147483647 -2147483647 -2147483647 -2147483647 -2147483647 -2147483647 -2147483647 -2147483647 -2147483647 -2147483647 -2147483647 -2147483647 -2147483647 -2147483647 -2147483647 -2147483647 -2147483647
169 169 170 171 171 172 172 174 173 174 174 173 174 174 173 173 173 173 173 173 172 172 172 172 171 171 170 170 170 169 170 170 169 169 168 168 167 168 167 166 166 166 166 165 164 164 163 163 163 162 161 161 161 159 158 158 159 158 158 158 158 157 156 156 158 159 158 157 156 156 156 156 155 155 156 158 -2147483647 159 -2147483647 -2147483647 -2147483647 -2147483647 -2147483647 -2147483647 -2147483647 -2147483647 -2147483647 -2147483647 -2147483647 -2147483647 -2147483647 -2147483647 -2147483647 -2147483647 -2147483647 -2147483647 -2147483647 -2147483647 -2147483647 -2147483647 -2147483647 -2147483647 -2147483647 -2147483647 -2147483647 -2147483647 -2147483647 -2147483647 -2147483647 -2147483647 -2147483647 -2147483647 -2147483647 -2147483647 -2147483647 -2147483647 -2147483647 -2147483647 -2147483647 -2147483647 -2147483647 -2147483647 -2147483647 -2147483647 -2147483647 -2147483647 -2147483647 -2147483647 -2147483647 -2147483647 -2147483647 -2147483647 -2147483647 -2147483647 -2147483647 -2147483647 -2147483647 -2147483647 -2147483647 -2147483647 -2147483647 -2147483647 -2147483647 -2147483647 -2147483647 -2147483647 -2147483647 -2147483647 -2147483647 -2147483647 -2147483647 -2147483647 -2147483647 -2147483647 -2147483647 -2147483647 -2147483647 -2147483647 -2147483647 -2147483647 -2147483647 -2147483647 -2147483647 -2147483647 -2147483647 -2147483647 -2147483647 -2147483647 -2147483647 -2147483647 -2147483647 -2147483647 -2147483647 -2147483647 -2147483647 -2147483647 -2147483647 -2147483647 -2147483647 -2147483647 -2147483647 -2147483647 -2147483647 -2147483647 -2147483647 -2147483647 -2147483647 -2147483647 -2147483647 -2147483647 -2147483647 -2147483647 -2147483647 -2147483647 -2147483647 -2147483647 -2147483647 -2147483647 -2147483647 -2147483647 -2147483647 -2147483647 -2147483647 -2147483647 -2147483647 -2147483647 -2147483647 -2147483647 -2147483647 -2147483647 -2147483647 -2147483647 -2147483647 -2147483647 -2147483647 -2147483647 -2147483647 -2147483647 -2147483647 -2147483647 -2147483647 -2147483647 -2147483647 -2147483647 -2147483647 -2147483647 -2147483647 -2147483647 -2147483647 -2147483647 -2147483647 -2147483647 -2147483647 -2147483647 -2147483647 -2147483647 -2147483647 -2147483647 -2147483647 -2147483647
