# Supplementary material for: Catchments catch all in South African coastal lowlands: topography and palaeoclimate restricted gene flow in Nymania capensis (Meliaceae)—a multilocus phylogeographic and distribution modelling approach
Source: PeerJ. 2017 Jan 31;5:e2965. doi: 10.7717/peerj.2965 (PMC5289106; doi:10.7717/peerj.2965)
Supplement: Supplemental Information 2 — See the Readme for file descriptions. This zip file includes all DNA alignments. [file peerj-05-2965-s002.zip › SupplementalInformationFiles/SDM.Data/MIROC/bio10.mean.t.warmest.quarter.asc]

NCOLS 240 
NROWS 84 
XLLCORNER 20 
YLLCORNER -35 
CELLSIZE 0.0416666666666667 
NODATA_value -2147483647 
188 188 189 189 190 191 194 196 194 194 193 195 197 198 197 196 194 194 191 191 194 196 197 196 196 198 198 201 199 199 197 196 197 198 197 198 198 197 195 193 194 194 193 192 190 190 190 190 189 187 185 184 183 182 181 181 179 175 173 172 171 169 169 176 177 178 177 176 173 168 167 168 172 173 176 179 179 179 177 177 177 176 177 175 174 174 173 172 172 172 169 168 169 170 166 165 164 159 160 161 161 162 161 160 160 162 163 162 161 162 162 162 161 161 166 170 170 170 172 173 175 177 177 176 177 177 176 177 180 182 184 184 183 183 183 179 171 176 177 175 173 170 170 170 171 166 141 143 143 141 142 141 139 145 149 163 165 165 153 156 155 155 158 159 161 157 156 156 151 148 150 162 162 154 159 166 170 169 164 155 152 157 163 170 171 155 156 159 162 172 174 167 160 153 157 173 171 161 168 170 153 153 170 180 181 181 181 184 185 184 180 179 175 172 167 172 172 168 169 174 178 180 181 175 183 191 196 189 186 192 194 194 196 198 202 205 -2147483647 -2147483647 -2147483647 -2147483647
186 185 184 185 187 189 193 194 192 191 190 192 195 197 197 196 195 194 193 188 189 191 190 192 195 196 197 198 198 197 195 194 195 195 195 195 194 196 196 194 193 192 191 188 189 190 190 189 188 186 182 180 180 178 179 178 178 176 173 172 171 170 169 173 175 177 176 175 170 167 169 166 169 171 175 177 178 176 176 176 175 174 175 174 175 177 169 166 166 169 166 168 168 167 164 160 157 158 158 158 159 161 158 155 157 160 159 158 154 156 159 160 159 157 165 168 169 170 170 171 174 176 177 178 180 180 179 179 180 180 181 184 184 182 179 177 176 173 173 171 171 168 170 171 169 162 142 139 136 136 138 137 136 141 147 164 166 167 162 154 152 154 155 154 154 162 169 168 165 154 157 161 164 155 154 164 168 166 163 155 151 150 162 170 168 147 157 159 165 162 173 174 173 169 152 176 183 178 182 178 171 158 170 176 177 179 176 181 183 183 184 182 178 173 170 174 175 171 171 171 178 189 192 193 185 184 195 200 192 194 197 197 199 203 209 -2147483647 -2147483647 -2147483647 -2147483647 -2147483647
184 180 177 181 185 189 192 193 189 189 188 189 192 194 197 198 197 195 194 194 192 190 189 190 194 196 196 196 197 192 191 190 192 193 194 193 194 195 195 195 194 192 190 190 191 190 189 188 186 185 181 178 176 175 176 175 176 174 172 172 171 169 169 173 174 176 177 176 176 171 172 170 168 173 174 176 175 172 174 177 175 177 178 176 177 179 172 168 168 171 171 173 172 169 164 159 155 156 153 152 157 159 153 151 156 157 154 155 144 151 155 157 155 151 163 162 165 163 163 169 171 173 174 177 179 180 181 181 180 178 183 184 183 181 180 178 174 174 175 173 170 167 171 170 164 156 136 135 140 139 134 130 143 159 164 167 168 169 164 157 144 145 146 150 152 169 174 174 170 157 163 167 163 145 150 154 161 161 167 166 155 148 155 163 168 150 170 170 172 166 167 166 182 178 170 177 181 183 183 180 179 180 179 175 174 175 173 180 182 179 181 183 179 179 176 173 175 176 174 178 179 186 191 191 196 197 195 197 195 195 199 200 203 208 -2147483647 -2147483647 -2147483647 -2147483647 -2147483647 -2147483647
182 176 172 177 179 185 188 193 189 186 187 188 190 192 195 194 195 196 194 193 193 194 193 193 192 193 194 193 195 196 193 191 190 191 192 192 192 195 194 192 193 193 192 191 191 189 186 186 185 184 182 179 177 172 172 172 174 172 170 170 168 166 169 172 175 177 178 178 178 177 174 174 173 172 174 173 170 167 160 177 176 178 180 181 182 181 177 166 165 169 171 174 172 169 166 159 153 152 146 150 154 155 149 152 155 153 151 149 138 145 148 154 155 157 162 159 152 145 147 166 170 169 172 173 175 179 181 181 178 168 183 183 181 179 180 178 177 176 175 172 170 168 172 159 141 134 148 157 161 159 148 149 154 164 161 166 169 169 160 151 148 131 130 144 158 168 171 173 170 167 155 151 174 171 154 160 173 175 176 167 147 145 151 168 168 156 161 175 180 181 176 172 176 182 180 180 180 180 179 182 180 179 176 172 171 172 177 181 178 175 179 183 183 178 173 172 176 177 174 175 181 187 193 192 196 194 198 194 197 200 201 202 207 -2147483647 -2147483647 -2147483647 -2147483647 -2147483647 -2147483647 -2147483647
177 174 166 173 179 184 188 192 191 190 187 186 187 188 190 193 192 194 192 192 192 193 193 193 191 190 189 191 192 193 191 189 189 190 191 192 192 194 192 190 192 193 192 190 190 187 186 183 182 181 180 177 173 169 170 169 171 171 169 169 167 169 172 174 176 178 179 178 180 178 176 175 175 176 172 170 168 163 171 179 181 181 181 183 183 182 177 172 170 170 172 175 172 169 164 158 151 147 140 147 149 150 144 137 144 148 140 138 137 148 143 146 151 153 155 146 129 145 152 164 165 161 160 169 172 174 180 182 177 174 184 184 182 179 179 177 177 175 173 169 168 168 171 162 139 151 153 158 163 158 152 162 166 167 166 163 168 170 163 148 154 161 152 149 142 148 162 164 176 170 154 175 181 181 178 171 173 175 176 164 145 155 153 168 164 153 169 177 179 182 180 180 174 179 181 181 180 180 177 178 175 175 176 173 168 168 174 177 172 174 176 182 183 180 173 175 175 177 181 178 177 180 186 190 195 199 199 201 201 202 203 207 -2147483647 -2147483647 -2147483647 -2147483647 -2147483647 -2147483647 -2147483647 -2147483647
172 173 169 172 183 186 185 189 190 188 187 186 182 186 190 190 190 192 194 193 192 190 188 190 190 190 189 188 189 191 189 186 186 188 189 190 192 192 190 188 191 190 188 187 189 187 183 181 180 179 176 176 173 173 173 172 169 167 166 165 163 164 164 171 177 178 180 180 181 179 176 177 176 178 174 173 173 173 175 177 179 181 182 184 183 182 179 175 171 171 176 175 173 169 165 161 153 152 146 142 144 148 144 139 147 147 138 142 135 139 136 136 146 143 142 144 142 142 154 162 158 150 162 171 176 178 179 182 182 182 184 184 181 179 178 176 175 173 170 169 167 171 171 168 148 153 160 163 163 153 156 159 163 168 168 159 162 167 168 165 162 166 155 140 151 158 171 175 174 158 163 176 182 183 175 170 171 175 171 150 153 166 164 168 170 167 179 181 178 180 181 181 178 175 178 181 179 180 179 179 178 174 170 172 169 171 172 174 170 170 172 177 178 184 179 176 177 177 182 185 180 183 186 191 197 195 201 201 202 205 -2147483647 -2147483647 -2147483647 -2147483647 -2147483647 -2147483647 -2147483647 -2147483647 -2147483647 -2147483647
164 167 172 180 184 183 187 188 188 185 182 182 182 185 188 187 188 190 192 193 192 190 187 186 186 187 188 186 188 188 185 184 185 187 188 190 191 191 189 189 190 189 186 187 188 186 184 183 182 178 177 178 177 175 173 171 167 163 162 163 164 165 169 171 176 177 178 179 180 181 181 180 180 175 173 173 174 170 172 174 176 179 178 182 184 184 183 181 175 178 178 174 172 169 166 162 157 154 149 146 151 154 151 145 153 150 146 152 139 145 155 149 142 139 137 139 150 151 157 158 151 157 165 167 176 179 181 183 182 182 183 182 178 177 176 173 170 169 167 168 167 169 171 171 160 151 156 163 158 157 155 140 154 162 169 158 146 169 173 169 166 169 162 152 153 152 158 163 178 179 180 167 174 179 166 163 169 176 175 151 152 167 170 173 170 177 179 180 179 176 178 182 181 180 179 182 179 182 177 175 178 175 172 174 172 173 173 171 168 170 174 178 183 186 181 177 177 181 181 183 191 189 192 195 198 200 201 203 207 -2147483647 -2147483647 -2147483647 -2147483647 -2147483647 -2147483647 -2147483647 -2147483647 -2147483647 -2147483647 -2147483647
161 168 172 172 171 182 187 185 188 186 183 179 183 186 186 185 183 185 189 190 189 191 189 186 185 185 186 185 185 185 185 186 185 186 188 189 190 190 188 188 188 188 186 187 183 185 184 184 182 181 179 179 178 175 174 171 165 159 159 160 166 168 169 160 167 175 175 177 177 181 180 180 179 175 173 174 173 172 172 170 175 178 179 182 184 185 184 178 175 179 179 176 172 163 160 160 157 152 143 146 154 159 156 149 150 156 150 156 150 156 160 151 147 145 146 149 141 149 150 158 155 160 167 170 176 179 181 181 183 184 182 180 175 172 174 169 163 165 164 164 167 169 171 171 169 165 150 157 159 154 151 136 155 161 168 166 158 168 174 168 161 168 168 169 159 166 173 170 183 185 183 186 175 178 160 170 173 171 175 162 156 168 171 172 172 176 176 178 179 180 179 179 177 174 175 179 181 180 181 179 180 176 176 175 173 174 173 172 172 172 174 178 177 183 185 183 178 180 186 188 190 192 193 198 198 200 203 207 -2147483647 -2147483647 -2147483647 -2147483647 -2147483647 -2147483647 -2147483647 -2147483647 -2147483647 -2147483647 -2147483647 -2147483647
161 162 166 170 171 181 185 181 184 186 182 175 180 184 183 182 182 184 185 188 187 189 189 189 188 187 186 185 183 184 181 183 183 183 187 187 188 189 187 184 185 184 184 184 183 183 181 182 179 180 178 177 175 174 172 170 167 163 162 165 167 169 167 157 168 175 173 164 166 177 184 180 178 178 178 179 171 175 177 177 172 179 181 183 181 183 184 178 175 178 179 174 170 164 163 156 152 153 148 158 160 162 158 153 154 157 160 163 162 163 162 156 148 150 157 158 152 137 152 162 166 168 169 172 176 177 179 178 181 183 183 182 177 170 169 165 156 158 163 164 166 169 172 171 169 168 166 167 158 150 150 144 149 158 169 170 172 173 172 165 162 170 179 173 169 169 175 166 172 182 184 177 185 186 172 165 169 174 177 169 156 156 162 163 166 172 171 172 175 177 177 173 169 168 176 179 178 176 178 179 179 181 178 180 174 176 171 171 174 175 175 179 181 181 183 184 189 189 187 189 191 194 196 198 199 203 208 -2147483647 -2147483647 -2147483647 -2147483647 -2147483647 -2147483647 -2147483647 -2147483647 -2147483647 -2147483647 -2147483647 -2147483647 -2147483647
159 163 167 176 180 182 183 179 181 185 183 176 178 182 180 178 180 182 183 186 185 187 187 188 188 188 187 185 184 183 181 180 178 181 184 186 187 187 186 183 181 180 181 181 182 183 180 177 177 178 178 173 170 172 173 172 170 165 161 164 166 169 172 173 173 176 167 172 171 171 183 184 179 182 181 175 175 177 178 179 181 179 183 185 184 183 184 182 180 177 179 170 168 167 165 157 156 157 148 157 161 164 164 166 167 165 162 163 165 166 157 148 146 158 161 160 155 139 141 159 164 169 171 172 174 178 179 179 181 183 184 184 183 175 174 169 164 162 163 164 166 169 171 172 171 169 167 168 155 146 155 151 161 164 166 168 171 173 175 175 177 178 181 177 182 177 175 168 168 165 176 173 183 187 185 177 176 182 168 162 160 164 166 168 173 171 174 170 173 175 174 169 168 174 178 178 175 174 176 175 173 176 181 181 178 173 170 170 171 171 174 175 178 178 178 183 187 191 192 191 194 195 197 198 201 208 -2147483647 -2147483647 -2147483647 -2147483647 -2147483647 -2147483647 -2147483647 -2147483647 -2147483647 -2147483647 -2147483647 -2147483647 -2147483647 -2147483647
166 167 167 177 178 175 171 176 178 183 182 178 177 180 177 174 178 178 180 183 184 185 186 186 186 185 186 184 180 179 182 182 180 180 182 183 185 185 185 182 179 177 176 178 181 178 177 176 176 176 176 174 171 172 171 171 167 168 166 166 165 167 170 172 173 175 171 169 174 177 184 186 184 183 178 169 177 181 180 182 184 181 184 186 186 183 185 176 176 177 177 171 171 169 167 164 163 159 148 154 159 160 162 164 169 171 173 175 172 162 160 166 158 158 163 160 153 141 143 157 164 167 167 169 172 174 177 179 179 181 181 183 185 183 175 163 165 166 165 167 166 165 171 172 171 167 169 165 160 144 155 151 163 164 166 169 170 170 172 167 172 173 180 182 181 175 168 166 174 169 170 178 175 180 184 185 185 184 172 172 163 165 165 166 172 175 175 174 170 170 172 164 170 177 177 175 173 173 173 170 171 175 179 183 182 175 175 171 173 173 175 179 179 178 183 180 181 184 188 194 195 196 197 198 201 -2147483647 -2147483647 -2147483647 -2147483647 -2147483647 -2147483647 -2147483647 -2147483647 -2147483647 -2147483647 -2147483647 -2147483647 -2147483647 -2147483647 -2147483647
167 171 172 175 176 173 163 171 177 179 181 172 172 171 174 167 173 175 177 179 180 183 184 183 182 182 182 183 181 182 182 179 176 177 174 178 181 181 181 181 178 175 174 177 178 174 174 173 173 175 171 171 170 171 170 170 167 168 164 160 160 165 168 166 168 170 171 174 177 178 182 187 188 178 177 180 179 183 183 185 186 186 186 186 184 183 183 176 169 179 178 177 176 172 169 164 163 158 153 150 153 154 156 162 166 169 166 175 171 157 160 173 170 158 161 161 147 146 139 156 163 162 166 170 169 170 171 175 177 178 180 183 185 182 173 172 171 164 164 167 169 168 166 171 170 162 169 156 161 157 155 157 158 156 164 167 168 169 171 165 171 169 169 180 179 180 177 175 172 176 169 179 181 182 185 187 186 185 180 172 167 172 172 171 172 172 173 174 171 170 168 165 172 174 174 172 170 171 169 168 171 175 180 183 183 182 183 175 174 176 176 181 183 181 184 185 183 186 189 194 193 196 197 198 201 -2147483647 -2147483647 -2147483647 -2147483647 -2147483647 -2147483647 -2147483647 -2147483647 -2147483647 -2147483647 -2147483647 -2147483647 -2147483647 -2147483647 -2147483647
178 162 164 168 174 174 165 164 172 178 177 166 169 160 173 174 164 169 170 170 178 181 180 179 178 176 176 181 182 182 181 176 174 174 170 172 175 177 175 174 172 174 173 172 175 174 170 168 173 174 167 169 170 170 169 166 164 163 164 160 157 163 161 154 159 165 166 171 174 175 180 185 188 186 184 182 181 181 186 187 187 188 186 185 182 174 178 173 165 169 170 173 173 169 155 147 158 158 153 151 151 154 158 162 162 162 168 174 165 154 164 174 173 157 156 164 156 155 131 146 158 162 164 167 166 164 164 170 175 177 172 178 184 183 177 175 169 164 165 169 169 171 172 174 173 173 168 165 165 156 157 152 147 157 162 163 164 162 166 171 174 176 175 179 177 181 181 172 175 177 173 176 178 181 182 185 186 185 179 166 161 169 175 176 177 177 173 173 174 171 165 163 167 171 172 168 163 166 165 167 169 171 173 173 174 178 186 181 176 176 178 183 185 181 181 184 188 189 190 194 196 199 201 202 -2147483647 -2147483647 -2147483647 -2147483647 -2147483647 -2147483647 -2147483647 -2147483647 -2147483647 -2147483647 -2147483647 -2147483647 -2147483647 -2147483647 -2147483647 -2147483647
209 170 172 175 173 160 159 167 176 176 175 158 164 158 159 169 168 159 158 155 167 179 179 177 173 169 173 177 179 179 178 174 173 171 169 168 171 171 170 168 169 172 173 174 175 174 172 172 174 175 169 165 166 167 165 164 155 152 158 158 152 151 151 147 154 167 167 172 175 180 182 185 187 186 184 177 178 179 187 188 189 189 187 183 176 167 169 174 163 156 159 168 168 161 145 145 150 148 150 150 158 165 164 161 172 168 166 175 176 169 171 176 176 170 158 167 164 160 137 137 152 158 155 159 160 160 163 166 172 177 174 181 184 185 181 176 170 163 162 170 174 173 171 172 176 175 171 169 163 152 150 153 146 152 160 158 153 150 163 168 168 174 177 179 176 177 177 180 179 178 176 165 167 176 179 179 185 185 180 166 158 169 172 172 175 174 178 175 170 167 164 164 167 165 166 164 163 162 163 166 168 169 169 169 172 180 184 185 181 178 181 179 183 184 182 185 188 190 192 199 200 204 -2147483647 -2147483647 -2147483647 -2147483647 -2147483647 -2147483647 -2147483647 -2147483647 -2147483647 -2147483647 -2147483647 -2147483647 -2147483647 -2147483647 -2147483647 -2147483647 -2147483647 -2147483647
212 192 174 179 176 164 155 171 174 170 169 165 156 158 152 161 167 162 160 153 164 175 177 176 172 171 172 176 177 176 174 170 168 164 165 167 167 166 167 160 155 166 169 171 172 171 171 172 175 180 167 167 165 165 168 164 148 151 154 156 151 146 143 149 153 182 173 169 173 176 179 182 186 182 182 181 182 184 184 188 189 189 187 184 179 173 173 180 175 159 147 159 164 158 142 145 150 142 132 165 173 169 172 169 174 172 167 179 183 181 178 180 179 175 174 169 160 150 139 142 152 152 149 150 152 156 162 168 173 176 172 179 181 183 184 176 168 165 167 171 175 174 168 169 175 171 169 164 164 160 154 151 141 155 159 155 139 151 156 160 165 169 172 176 176 168 165 173 177 181 181 178 169 167 165 167 176 186 180 174 173 169 164 164 169 172 176 165 165 164 163 168 169 169 167 165 165 162 164 166 167 168 167 170 173 174 177 185 188 187 187 180 181 184 185 186 189 191 195 197 203 -2147483647 -2147483647 -2147483647 -2147483647 -2147483647 -2147483647 -2147483647 -2147483647 -2147483647 -2147483647 -2147483647 -2147483647 -2147483647 -2147483647 -2147483647 -2147483647 -2147483647 -2147483647 -2147483647
214 208 183 188 191 178 163 163 169 174 166 162 155 149 153 151 160 161 153 149 164 171 172 175 175 172 171 173 169 171 168 166 165 163 162 161 163 166 167 157 162 163 159 170 168 168 169 177 184 179 169 167 177 183 169 171 152 151 152 155 152 149 143 158 179 190 186 178 179 183 185 188 188 185 183 183 184 186 187 188 189 189 188 187 182 177 177 181 177 168 152 157 163 160 151 141 141 139 142 164 179 185 187 187 180 176 184 189 186 190 185 181 174 173 165 161 155 143 128 141 147 144 142 144 143 150 161 164 169 170 169 176 177 181 183 181 177 170 175 171 177 177 171 175 177 170 164 156 151 147 152 147 144 138 152 152 148 151 154 157 163 166 169 170 171 157 162 168 169 175 180 180 181 176 178 175 174 184 180 184 182 178 167 167 164 162 172 177 169 165 162 167 168 167 169 167 166 165 165 166 166 167 168 170 171 175 179 179 180 184 187 186 181 183 185 190 191 194 195 200 -2147483647 -2147483647 -2147483647 -2147483647 -2147483647 -2147483647 -2147483647 -2147483647 -2147483647 -2147483647 -2147483647 -2147483647 -2147483647 -2147483647 -2147483647 -2147483647 -2147483647 -2147483647 -2147483647 -2147483647
218 216 206 207 174 176 161 155 165 171 169 162 152 145 146 149 158 163 162 159 162 159 166 170 173 170 168 169 164 169 167 163 161 160 160 162 157 164 169 166 158 156 161 178 186 187 181 176 179 185 183 183 193 192 195 194 165 153 156 156 155 158 164 166 185 192 193 190 190 187 183 186 174 188 172 182 183 185 188 189 190 190 189 189 186 184 185 185 183 179 167 155 156 153 152 130 133 159 171 177 181 185 185 192 187 185 188 191 191 190 179 176 170 165 163 155 142 133 129 140 140 141 131 135 142 151 158 159 164 163 163 168 167 172 180 184 183 175 178 180 180 179 178 178 175 167 156 150 141 151 153 144 139 135 144 143 135 140 141 150 160 162 167 170 169 154 153 161 164 176 177 178 167 168 177 180 179 177 180 186 186 185 179 179 170 174 175 178 168 164 161 164 166 165 167 169 167 164 164 165 165 168 171 173 174 173 178 181 183 183 182 188 186 184 188 189 191 193 197 203 -2147483647 -2147483647 -2147483647 -2147483647 -2147483647 -2147483647 -2147483647 -2147483647 -2147483647 -2147483647 -2147483647 -2147483647 -2147483647 -2147483647 -2147483647 -2147483647 -2147483647 -2147483647 -2147483647 -2147483647
222 221 221 210 179 166 155 155 167 169 164 163 159 151 149 155 163 157 157 161 162 163 168 170 169 166 164 165 163 165 167 165 164 156 156 156 160 174 183 181 154 159 168 173 183 190 185 181 176 182 190 196 197 199 198 197 178 154 158 147 150 174 180 179 195 195 194 193 190 187 188 189 188 191 188 188 188 187 188 188 187 189 190 190 189 187 186 187 181 178 179 172 148 150 162 171 169 164 162 175 181 181 175 190 193 187 181 184 189 187 183 176 169 163 161 152 143 124 123 128 132 132 124 133 139 150 153 148 153 156 153 158 159 167 174 182 185 181 179 182 180 178 176 169 166 158 152 143 138 141 147 135 129 129 139 133 137 132 142 153 161 164 160 162 164 151 153 151 161 169 170 168 156 159 170 164 166 174 177 186 188 174 187 181 172 176 182 177 169 164 161 165 168 170 170 168 167 167 169 167 170 170 170 173 178 180 179 178 180 184 185 184 185 187 188 191 192 196 202 -2147483647 -2147483647 -2147483647 -2147483647 -2147483647 -2147483647 -2147483647 -2147483647 -2147483647 -2147483647 -2147483647 -2147483647 -2147483647 -2147483647 -2147483647 -2147483647 -2147483647 -2147483647 -2147483647 -2147483647 -2147483647
225 223 221 209 181 176 144 155 165 161 156 156 153 150 149 149 155 153 149 149 160 165 165 168 167 161 158 155 155 160 162 162 163 163 160 156 159 164 183 187 184 186 191 183 170 177 188 187 175 190 195 199 201 200 200 200 197 193 186 160 166 189 185 198 198 196 195 193 188 185 189 190 191 192 191 190 190 187 187 177 184 188 191 192 191 188 188 188 188 183 178 158 152 158 173 178 190 189 179 177 184 191 182 189 194 194 184 180 186 190 180 167 162 160 156 163 166 155 148 141 140 129 128 132 139 140 148 140 144 145 147 138 154 159 161 172 181 184 183 182 172 164 164 155 157 155 142 134 130 138 144 137 126 124 125 123 127 127 133 152 156 151 150 147 157 146 144 151 160 157 152 157 157 160 158 158 168 175 172 173 181 170 180 187 186 176 183 175 173 168 164 165 166 167 169 171 170 170 171 170 170 173 174 173 173 178 182 181 182 182 186 185 187 188 189 190 193 198 -2147483647 -2147483647 -2147483647 -2147483647 -2147483647 -2147483647 -2147483647 -2147483647 -2147483647 -2147483647 -2147483647 -2147483647 -2147483647 -2147483647 -2147483647 -2147483647 -2147483647 -2147483647 -2147483647 -2147483647 -2147483647 -2147483647
226 225 224 219 199 171 160 169 154 157 142 145 147 151 154 154 152 144 143 148 157 161 161 166 163 153 148 146 148 155 156 156 160 161 156 149 152 165 183 192 194 197 199 199 195 195 183 195 193 190 195 202 203 202 202 201 200 193 180 185 191 201 202 201 199 197 196 193 187 185 185 186 189 192 192 192 191 188 188 176 181 187 186 192 193 192 191 190 190 186 180 167 163 155 183 189 193 194 178 171 169 189 193 195 194 195 195 194 193 194 190 178 178 170 167 171 163 160 170 174 160 150 154 139 131 137 139 131 132 140 144 151 148 149 153 165 180 185 183 180 177 160 151 140 144 145 142 144 132 129 132 138 132 125 115 120 123 123 125 148 148 136 140 144 150 147 139 144 144 139 141 157 159 160 168 170 174 167 159 156 171 167 179 179 183 180 182 183 179 171 172 167 168 171 172 174 171 169 171 174 172 171 175 177 179 176 177 183 183 184 187 186 188 189 190 191 192 197 -2147483647 -2147483647 -2147483647 -2147483647 -2147483647 -2147483647 -2147483647 -2147483647 -2147483647 -2147483647 -2147483647 -2147483647 -2147483647 -2147483647 -2147483647 -2147483647 -2147483647 -2147483647 -2147483647 -2147483647 -2147483647 -2147483647
225 225 225 222 219 204 196 202 168 159 146 139 144 145 143 144 149 143 141 144 155 153 153 161 163 153 146 145 148 151 146 150 154 156 158 176 172 186 187 193 196 197 200 200 197 199 198 201 201 201 202 203 202 203 202 201 201 202 199 196 199 202 202 201 199 198 197 196 194 194 191 193 193 192 192 192 191 190 190 187 180 183 187 190 193 193 192 192 190 188 184 175 163 160 186 193 194 196 191 181 183 195 192 194 196 196 197 197 197 196 193 190 182 171 171 170 183 175 166 157 156 159 170 155 143 134 135 141 144 150 157 159 155 160 173 174 183 185 177 172 173 164 140 133 142 152 152 141 128 125 127 128 129 108 117 121 121 121 124 141 144 125 133 134 138 145 143 136 138 144 152 152 151 152 163 165 161 161 154 155 166 163 167 172 175 187 179 184 187 181 175 170 167 171 173 173 174 170 170 171 174 178 176 177 180 179 180 183 185 184 188 189 188 189 190 192 192 195 -2147483647 -2147483647 -2147483647 -2147483647 -2147483647 -2147483647 -2147483647 -2147483647 -2147483647 -2147483647 -2147483647 -2147483647 -2147483647 -2147483647 -2147483647 -2147483647 -2147483647 -2147483647 -2147483647 -2147483647 -2147483647 -2147483647
226 225 224 224 222 219 215 206 169 159 157 145 145 133 134 144 146 147 144 144 153 154 156 162 159 159 156 150 143 144 144 155 158 173 183 191 195 195 192 191 197 199 201 201 200 200 201 202 202 202 202 203 203 204 202 200 201 202 202 202 203 203 202 200 199 198 197 197 196 195 196 194 193 193 192 192 191 191 191 191 189 188 191 186 194 193 193 192 191 190 188 176 167 179 191 194 196 196 198 197 198 198 199 197 193 196 198 199 198 196 194 191 174 180 186 182 187 172 165 172 172 159 181 175 146 142 152 158 151 145 160 160 154 151 160 177 183 184 176 178 172 160 143 144 143 157 155 149 139 148 145 135 137 127 127 136 141 123 122 136 135 132 131 135 134 139 141 132 137 142 147 143 146 151 159 155 150 150 146 152 159 160 164 168 175 183 187 191 191 188 177 172 169 170 174 176 172 170 171 173 173 176 182 182 181 181 181 184 185 187 189 189 189 190 191 192 196 -2147483647 -2147483647 -2147483647 -2147483647 -2147483647 -2147483647 -2147483647 -2147483647 -2147483647 -2147483647 -2147483647 -2147483647 -2147483647 -2147483647 -2147483647 -2147483647 -2147483647 -2147483647 -2147483647 -2147483647 -2147483647 -2147483647 -2147483647
225 223 223 224 223 221 218 198 170 159 155 150 144 139 138 142 141 142 144 146 148 152 155 157 158 158 156 153 140 138 143 171 183 187 192 194 195 198 199 199 200 202 203 203 202 201 200 203 203 202 202 203 203 202 202 200 202 203 201 202 202 202 200 199 198 197 197 196 196 195 195 194 194 193 192 192 192 191 191 192 192 192 193 194 194 194 193 192 192 191 191 190 190 189 194 195 196 198 198 198 199 198 198 199 199 199 199 199 198 197 195 194 191 191 192 191 190 187 186 187 179 176 185 182 164 132 144 153 160 146 158 157 157 154 146 169 176 182 182 170 159 148 159 140 149 166 157 145 150 155 150 145 156 158 153 151 147 132 143 131 152 147 134 131 134 132 139 133 134 138 144 140 144 149 155 151 149 155 160 163 163 169 168 167 167 176 176 175 181 186 181 174 175 173 179 179 174 171 171 175 177 175 177 177 178 181 183 185 187 189 189 189 190 191 193 198 -2147483647 -2147483647 -2147483647 -2147483647 -2147483647 -2147483647 -2147483647 -2147483647 -2147483647 -2147483647 -2147483647 -2147483647 -2147483647 -2147483647 -2147483647 -2147483647 -2147483647 -2147483647 -2147483647 -2147483647 -2147483647 -2147483647 -2147483647 -2147483647
223 219 204 221 223 223 220 212 195 162 155 150 143 142 141 140 140 141 140 146 147 152 155 152 154 153 155 157 156 155 173 183 186 190 193 195 197 198 200 201 201 202 202 203 203 202 201 201 203 202 202 203 202 202 201 202 203 203 202 200 200 199 198 197 197 196 196 196 196 195 195 194 194 192 191 192 191 191 191 192 192 193 193 193 194 194 193 193 192 192 192 192 193 194 195 196 197 197 198 198 198 194 187 190 194 195 196 200 199 199 197 198 197 194 194 193 192 187 190 189 187 183 187 186 179 159 144 158 153 162 159 156 158 150 155 159 161 172 183 178 166 154 159 159 171 166 153 140 153 165 160 154 167 170 168 164 161 155 134 148 162 171 147 148 128 118 134 131 130 138 140 137 144 145 147 148 146 152 163 169 169 166 172 172 171 173 181 184 183 186 188 185 180 177 178 181 179 176 172 174 178 176 179 179 181 184 186 187 189 188 190 189 189 193 -2147483647 -2147483647 -2147483647 -2147483647 -2147483647 -2147483647 -2147483647 -2147483647 -2147483647 -2147483647 -2147483647 -2147483647 -2147483647 -2147483647 -2147483647 -2147483647 -2147483647 -2147483647 -2147483647 -2147483647 -2147483647 -2147483647 -2147483647 -2147483647 -2147483647 -2147483647
219 218 201 208 216 221 221 217 200 173 153 149 145 143 141 141 141 142 145 146 150 153 152 151 149 147 151 158 171 180 180 189 186 190 193 194 196 199 200 201 202 202 201 202 202 202 201 201 202 202 201 202 201 201 202 202 202 202 201 199 198 197 196 196 196 196 196 195 195 195 195 194 194 193 192 191 191 191 191 191 192 193 193 194 194 194 194 193 193 193 192 192 193 194 195 195 195 196 196 196 196 194 190 184 184 185 195 202 201 200 199 199 198 197 195 194 194 194 193 191 188 184 188 187 179 154 145 152 153 159 168 164 156 155 164 166 169 177 181 177 169 169 171 176 173 158 150 146 151 163 167 170 174 167 157 152 150 143 151 173 183 176 172 159 133 123 132 129 127 129 131 133 137 140 143 137 142 147 160 167 169 170 174 176 175 178 179 176 177 178 179 187 184 185 186 185 186 179 175 175 180 179 182 184 184 186 187 189 187 188 189 190 194 -2147483647 -2147483647 -2147483647 -2147483647 -2147483647 -2147483647 -2147483647 -2147483647 -2147483647 -2147483647 -2147483647 -2147483647 -2147483647 -2147483647 -2147483647 -2147483647 -2147483647 -2147483647 -2147483647 -2147483647 -2147483647 -2147483647 -2147483647 -2147483647 -2147483647 -2147483647 -2147483647
205 213 198 207 212 217 216 213 205 195 181 177 177 166 153 140 141 142 143 143 146 148 145 146 146 142 142 160 180 188 192 194 193 195 194 193 195 197 198 199 201 201 201 201 202 202 201 202 202 201 201 201 201 201 202 202 201 200 198 196 195 194 193 194 194 195 195 195 195 195 195 193 194 192 192 192 191 191 191 191 192 193 193 193 194 194 194 194 194 193 193 192 191 192 193 193 193 194 195 195 195 194 194 193 191 192 198 200 201 201 201 201 200 198 197 196 195 195 194 191 189 189 190 190 183 175 173 147 148 156 169 163 152 151 155 161 167 172 185 173 175 185 182 178 167 151 146 159 163 166 174 174 172 164 158 160 156 162 171 181 189 182 178 168 159 138 127 131 127 123 130 136 129 132 135 150 163 165 166 170 170 169 173 172 173 174 170 172 171 171 173 172 174 177 179 182 186 181 178 178 180 182 183 185 187 187 188 187 187 187 189 196 -2147483647 -2147483647 -2147483647 -2147483647 -2147483647 -2147483647 -2147483647 -2147483647 -2147483647 -2147483647 -2147483647 -2147483647 -2147483647 -2147483647 -2147483647 -2147483647 -2147483647 -2147483647 -2147483647 -2147483647 -2147483647 -2147483647 -2147483647 -2147483647 -2147483647 -2147483647 -2147483647 -2147483647
197 208 205 196 211 210 211 214 208 208 201 200 193 179 155 139 140 139 139 138 143 143 141 143 146 142 145 162 185 191 194 196 197 198 196 195 196 195 196 196 197 199 201 201 201 201 200 201 201 200 200 201 201 201 200 198 198 198 197 196 194 193 192 192 192 193 193 194 194 194 194 193 193 192 193 192 191 191 190 189 191 192 192 193 194 195 195 195 194 193 192 191 191 191 191 191 192 192 194 195 195 195 196 195 196 197 199 200 201 202 201 202 201 199 198 197 196 195 193 190 188 189 191 192 189 187 181 163 149 158 166 164 157 152 151 162 170 179 183 172 185 188 179 171 170 159 151 155 163 177 181 180 168 170 164 160 166 175 167 184 187 178 170 164 139 143 153 134 124 151 160 160 162 153 148 158 165 167 168 167 167 170 168 169 169 167 169 171 171 173 172 171 175 180 181 179 179 182 183 179 181 182 184 186 186 188 188 188 188 189 195 -2147483647 -2147483647 -2147483647 -2147483647 -2147483647 -2147483647 -2147483647 -2147483647 -2147483647 -2147483647 -2147483647 -2147483647 -2147483647 -2147483647 -2147483647 -2147483647 -2147483647 -2147483647 -2147483647 -2147483647 -2147483647 -2147483647 -2147483647 -2147483647 -2147483647 -2147483647 -2147483647 -2147483647 -2147483647
206 213 209 198 201 210 207 209 212 212 207 197 188 180 169 172 161 139 136 135 136 138 139 142 139 139 149 170 180 190 194 196 197 198 196 196 196 194 194 195 196 196 198 199 200 201 200 201 200 199 200 200 199 198 198 196 195 194 194 194 193 192 191 190 191 191 192 193 193 193 194 193 193 193 192 191 190 190 189 190 191 192 193 194 194 194 194 194 193 192 192 190 189 189 188 188 189 190 193 194 195 196 197 196 196 197 198 199 200 201 202 203 201 199 198 196 195 193 192 189 188 189 190 192 192 189 183 169 148 165 172 159 155 148 146 157 163 176 184 186 188 189 186 180 170 155 166 178 178 174 186 180 179 174 165 160 178 179 169 188 191 178 157 156 165 171 176 152 140 148 171 166 173 160 143 156 163 162 162 162 166 169 174 176 174 171 172 174 175 177 172 172 174 175 175 176 177 178 179 183 185 185 186 187 187 188 188 188 190 194 -2147483647 -2147483647 -2147483647 -2147483647 -2147483647 -2147483647 -2147483647 -2147483647 -2147483647 -2147483647 -2147483647 -2147483647 -2147483647 -2147483647 -2147483647 -2147483647 -2147483647 -2147483647 -2147483647 -2147483647 -2147483647 -2147483647 -2147483647 -2147483647 -2147483647 -2147483647 -2147483647 -2147483647 -2147483647 -2147483647
215 213 210 205 194 203 201 198 210 210 208 203 201 197 190 185 175 151 147 143 151 159 162 160 150 154 157 160 178 191 194 196 198 198 198 198 195 192 191 192 194 195 196 197 198 199 199 200 198 199 199 198 198 196 195 194 191 190 190 190 190 189 188 188 188 189 190 191 191 192 192 193 192 192 192 192 191 190 190 191 191 192 193 193 195 194 194 194 193 192 191 190 188 187 186 185 186 189 192 192 193 195 196 196 197 197 199 199 200 202 204 203 201 198 196 193 192 192 192 190 188 190 191 193 194 191 186 179 168 173 174 164 145 146 149 162 161 169 174 182 187 180 174 176 177 179 179 178 181 185 188 188 181 169 163 162 180 192 189 186 182 184 174 159 180 182 177 174 168 164 176 179 170 154 140 163 164 167 163 167 168 170 173 173 175 177 174 177 177 181 178 177 177 181 178 180 180 181 182 183 184 186 186 186 187 188 189 191 -2147483647 -2147483647 -2147483647 -2147483647 -2147483647 -2147483647 -2147483647 -2147483647 -2147483647 -2147483647 -2147483647 -2147483647 -2147483647 -2147483647 -2147483647 -2147483647 -2147483647 -2147483647 -2147483647 -2147483647 -2147483647 -2147483647 -2147483647 -2147483647 -2147483647 -2147483647 -2147483647 -2147483647 -2147483647 -2147483647 -2147483647 -2147483647
211 210 204 198 190 198 195 198 207 203 206 204 202 191 184 171 160 162 166 161 161 169 172 169 166 168 165 163 180 189 192 195 197 197 196 197 195 193 192 190 192 193 194 194 195 196 198 199 198 198 197 196 195 193 193 192 191 189 187 186 186 185 184 185 186 187 188 189 189 190 191 192 192 193 192 192 191 191 190 191 191 191 192 193 194 195 194 193 192 190 189 188 186 185 186 186 187 188 188 189 189 192 193 194 195 195 197 198 200 203 204 203 201 197 191 190 192 194 193 189 187 188 192 195 196 194 188 172 169 173 177 178 177 179 179 178 164 164 172 188 187 172 174 179 181 182 183 182 176 180 187 189 183 173 169 175 183 190 189 187 179 176 174 178 186 182 176 168 184 165 180 174 169 142 162 171 179 177 178 177 175 173 174 173 175 177 178 178 177 179 182 182 178 179 182 180 181 182 184 185 186 186 186 187 187 188 191 -2147483647 -2147483647 -2147483647 -2147483647 -2147483647 -2147483647 -2147483647 -2147483647 -2147483647 -2147483647 -2147483647 -2147483647 -2147483647 -2147483647 -2147483647 -2147483647 -2147483647 -2147483647 -2147483647 -2147483647 -2147483647 -2147483647 -2147483647 -2147483647 -2147483647 -2147483647 -2147483647 -2147483647 -2147483647 -2147483647 -2147483647 -2147483647 -2147483647
200 199 204 204 190 189 187 187 200 197 202 200 197 194 182 164 168 165 169 161 167 166 176 176 174 172 165 167 168 182 189 192 194 197 196 196 194 193 192 188 189 191 192 192 194 195 195 197 197 195 194 193 192 191 191 189 189 187 185 185 183 181 182 183 184 185 186 187 188 189 190 190 191 192 192 192 191 191 191 192 192 191 192 193 194 195 193 193 191 189 187 186 185 184 185 187 186 185 185 184 186 187 188 190 190 192 192 194 196 201 201 204 202 197 186 185 191 195 196 190 184 187 190 192 196 196 187 174 165 173 172 175 175 179 182 180 184 186 187 189 183 174 173 176 179 183 184 182 183 184 184 186 182 180 181 181 183 191 196 196 184 184 181 186 189 182 180 184 189 185 180 173 169 158 175 182 184 185 178 179 179 180 180 177 177 177 180 180 180 178 178 182 179 180 182 183 185 183 185 186 185 185 186 187 187 190 -2147483647 -2147483647 -2147483647 -2147483647 -2147483647 -2147483647 -2147483647 -2147483647 -2147483647 -2147483647 -2147483647 -2147483647 -2147483647 -2147483647 -2147483647 -2147483647 -2147483647 -2147483647 -2147483647 -2147483647 -2147483647 -2147483647 -2147483647 -2147483647 -2147483647 -2147483647 -2147483647 -2147483647 -2147483647 -2147483647 -2147483647 -2147483647 -2147483647 -2147483647
206 208 203 194 194 189 182 180 188 191 195 193 189 191 177 170 170 169 172 174 172 172 175 178 174 172 173 167 162 180 186 190 194 195 196 197 195 192 190 189 187 188 190 191 192 193 195 196 195 193 192 191 189 188 186 185 184 183 182 180 179 178 180 181 182 183 184 185 186 187 188 189 190 190 191 191 191 191 192 192 192 190 191 193 193 193 192 192 190 188 186 187 187 186 186 187 188 186 184 186 187 188 187 186 183 182 182 185 193 199 202 205 204 199 191 191 194 198 196 190 189 191 190 186 194 196 187 177 168 172 173 172 175 178 183 180 182 186 189 189 186 181 177 179 181 182 184 185 184 188 189 186 177 177 183 183 186 189 195 196 193 191 186 184 188 188 184 190 191 183 175 169 175 180 183 185 186 184 179 179 179 181 181 182 180 179 178 180 182 182 178 182 181 183 185 185 186 186 185 185 185 185 185 187 189 -2147483647 -2147483647 -2147483647 -2147483647 -2147483647 -2147483647 -2147483647 -2147483647 -2147483647 -2147483647 -2147483647 -2147483647 -2147483647 -2147483647 -2147483647 -2147483647 -2147483647 -2147483647 -2147483647 -2147483647 -2147483647 -2147483647 -2147483647 -2147483647 -2147483647 -2147483647 -2147483647 -2147483647 -2147483647 -2147483647 -2147483647 -2147483647 -2147483647 -2147483647 -2147483647
208 205 204 201 195 185 176 170 171 184 186 186 180 181 171 171 175 177 178 176 178 182 181 182 178 176 174 168 169 182 186 189 191 192 194 196 193 190 189 188 187 185 187 189 190 191 193 194 193 192 191 189 187 186 183 181 179 176 176 176 175 175 177 178 179 180 181 182 184 185 186 187 188 189 190 190 191 191 191 192 192 192 192 192 194 194 192 191 190 188 188 189 190 190 190 190 190 187 187 189 190 189 190 188 187 187 186 184 195 198 200 206 203 195 193 195 199 201 197 190 193 194 191 190 199 196 187 185 175 176 173 170 175 180 184 182 179 181 185 189 185 179 176 177 178 179 181 185 187 189 188 189 189 187 188 184 183 187 191 197 194 196 190 186 190 191 186 191 187 184 182 177 178 179 183 185 187 186 180 179 177 178 178 180 182 184 184 180 180 182 184 181 183 183 184 185 185 184 186 186 186 186 186 190 -2147483647 -2147483647 -2147483647 -2147483647 -2147483647 -2147483647 -2147483647 -2147483647 -2147483647 -2147483647 -2147483647 -2147483647 -2147483647 -2147483647 -2147483647 -2147483647 -2147483647 -2147483647 -2147483647 -2147483647 -2147483647 -2147483647 -2147483647 -2147483647 -2147483647 -2147483647 -2147483647 -2147483647 -2147483647 -2147483647 -2147483647 -2147483647 -2147483647 -2147483647 -2147483647 -2147483647
206 199 192 193 195 191 185 179 171 173 178 177 168 172 177 177 178 179 180 177 173 176 182 185 176 173 172 168 166 179 185 188 191 191 193 195 192 190 188 187 186 184 184 186 188 189 191 193 192 191 189 188 187 185 184 180 178 176 174 171 171 171 173 174 176 177 178 180 181 182 183 185 186 187 189 190 191 191 192 192 191 191 192 193 193 193 192 190 187 185 186 188 190 190 191 190 189 188 190 191 192 192 192 192 193 194 192 190 198 198 199 203 203 197 197 190 195 201 191 185 186 198 192 189 198 201 194 186 178 179 176 176 173 176 181 184 176 180 185 189 185 181 172 172 175 175 179 182 184 187 189 190 191 192 192 186 188 187 191 195 198 197 190 187 187 191 192 191 188 182 180 181 184 180 178 179 183 187 184 181 178 176 176 178 178 182 185 184 182 182 183 182 181 183 184 183 183 184 186 186 186 186 188 -2147483647 -2147483647 -2147483647 -2147483647 -2147483647 -2147483647 -2147483647 -2147483647 -2147483647 -2147483647 -2147483647 -2147483647 -2147483647 -2147483647 -2147483647 -2147483647 -2147483647 -2147483647 -2147483647 -2147483647 -2147483647 -2147483647 -2147483647 -2147483647 -2147483647 -2147483647 -2147483647 -2147483647 -2147483647 -2147483647 -2147483647 -2147483647 -2147483647 -2147483647 -2147483647 -2147483647 -2147483647
201 198 189 181 190 190 187 183 180 171 158 163 158 166 171 174 178 182 185 184 181 176 181 186 172 165 163 157 164 171 177 184 189 191 192 194 191 189 188 185 184 184 181 183 184 186 190 192 191 189 188 186 183 182 181 179 175 174 172 170 169 169 169 170 172 173 174 175 177 179 181 182 184 185 187 187 189 189 190 191 192 192 192 192 192 193 191 186 179 176 181 186 189 191 191 191 190 189 190 191 192 193 193 194 196 197 196 199 202 203 205 207 207 204 204 201 197 203 190 193 193 198 191 188 198 194 183 177 174 178 180 180 179 180 183 185 181 177 180 187 184 177 173 174 178 181 177 177 178 179 181 182 184 188 192 188 192 188 184 187 193 197 198 189 187 191 193 187 185 185 186 189 186 179 178 179 180 182 183 182 180 182 179 181 181 182 181 183 184 183 182 182 182 183 183 182 184 185 185 187 189 190 -2147483647 -2147483647 -2147483647 -2147483647 -2147483647 -2147483647 -2147483647 -2147483647 -2147483647 -2147483647 -2147483647 -2147483647 -2147483647 -2147483647 -2147483647 -2147483647 -2147483647 -2147483647 -2147483647 -2147483647 -2147483647 -2147483647 -2147483647 -2147483647 -2147483647 -2147483647 -2147483647 -2147483647 -2147483647 -2147483647 -2147483647 -2147483647 -2147483647 -2147483647 -2147483647 -2147483647 -2147483647 -2147483647
208 206 203 201 196 192 189 186 181 169 162 154 159 165 167 169 171 177 180 187 188 182 184 186 181 177 171 170 177 180 181 184 187 190 192 193 190 189 186 184 186 181 179 182 181 184 186 190 189 187 184 181 179 176 173 171 169 166 166 167 168 168 168 170 171 172 172 173 174 175 177 179 181 183 185 186 187 187 188 190 191 192 193 192 193 192 190 188 185 181 183 187 190 191 191 189 187 186 188 190 192 193 194 193 194 196 198 199 201 203 204 206 208 208 209 210 210 210 210 207 208 208 208 206 205 197 193 189 182 179 180 183 178 183 179 185 185 179 181 187 188 186 180 180 181 184 178 175 175 174 175 177 180 185 190 192 193 194 193 186 190 197 197 188 187 193 194 187 187 187 191 192 188 186 180 179 179 178 178 179 179 180 181 184 184 185 185 185 184 182 181 181 182 182 182 182 183 185 187 190 -2147483647 -2147483647 -2147483647 -2147483647 -2147483647 -2147483647 -2147483647 -2147483647 -2147483647 -2147483647 -2147483647 -2147483647 -2147483647 -2147483647 -2147483647 -2147483647 -2147483647 -2147483647 -2147483647 -2147483647 -2147483647 -2147483647 -2147483647 -2147483647 -2147483647 -2147483647 -2147483647 -2147483647 -2147483647 -2147483647 -2147483647 -2147483647 -2147483647 -2147483647 -2147483647 -2147483647 -2147483647 -2147483647 -2147483647 -2147483647
208 207 205 204 200 193 193 186 175 164 171 167 163 166 171 174 175 180 185 183 190 185 188 184 177 172 167 168 176 179 183 183 184 186 189 192 192 189 187 185 185 183 182 183 182 185 187 190 187 183 179 176 173 172 170 167 165 166 166 167 168 168 168 169 171 173 173 173 173 174 175 177 179 181 182 182 184 185 186 188 189 191 191 192 192 190 188 185 182 182 185 187 189 190 191 188 184 183 183 186 189 191 192 194 193 194 195 197 199 200 201 204 203 206 207 209 209 209 211 210 210 211 212 211 207 204 201 197 191 187 187 186 187 188 187 186 188 186 185 185 187 189 184 184 186 185 185 183 186 183 183 181 180 181 182 184 184 188 195 197 193 194 200 198 192 188 192 195 192 193 193 193 192 187 183 183 182 182 181 179 179 180 180 182 182 183 183 185 183 180 180 181 180 181 182 183 185 187 190 -2147483647 -2147483647 -2147483647 -2147483647 -2147483647 -2147483647 -2147483647 -2147483647 -2147483647 -2147483647 -2147483647 -2147483647 -2147483647 -2147483647 -2147483647 -2147483647 -2147483647 -2147483647 -2147483647 -2147483647 -2147483647 -2147483647 -2147483647 -2147483647 -2147483647 -2147483647 -2147483647 -2147483647 -2147483647 -2147483647 -2147483647 -2147483647 -2147483647 -2147483647 -2147483647 -2147483647 -2147483647 -2147483647 -2147483647 -2147483647 -2147483647
205 205 204 203 202 199 190 182 176 177 171 179 170 175 179 177 180 184 188 192 195 193 185 181 181 175 172 173 177 180 184 184 184 186 186 188 190 190 189 186 186 182 183 183 183 186 189 188 185 180 177 174 171 168 168 168 168 165 166 167 168 168 167 167 169 172 174 174 174 175 175 175 176 178 178 179 180 181 182 186 188 190 190 190 186 180 176 170 162 160 172 177 183 188 190 187 181 181 183 186 188 191 192 193 193 192 193 195 195 197 200 202 203 203 203 205 208 209 210 211 211 212 213 212 210 208 207 205 201 198 196 192 190 189 187 189 189 188 188 186 187 187 189 188 187 189 188 189 190 190 189 190 190 189 184 182 182 185 191 198 195 195 196 199 200 191 183 186 190 192 190 189 191 192 189 186 182 183 186 185 183 182 181 182 185 185 185 184 182 181 181 180 180 181 182 184 187 190 -2147483647 -2147483647 -2147483647 -2147483647 -2147483647 -2147483647 -2147483647 -2147483647 -2147483647 -2147483647 -2147483647 -2147483647 -2147483647 -2147483647 -2147483647 -2147483647 -2147483647 -2147483647 -2147483647 -2147483647 -2147483647 -2147483647 -2147483647 -2147483647 -2147483647 -2147483647 -2147483647 -2147483647 -2147483647 -2147483647 -2147483647 -2147483647 -2147483647 -2147483647 -2147483647 -2147483647 -2147483647 -2147483647 -2147483647 -2147483647 -2147483647 -2147483647
203 199 200 200 200 199 197 194 189 187 186 184 181 184 187 188 190 191 192 189 194 194 187 187 185 183 180 178 179 181 182 183 184 183 184 185 187 189 189 188 185 183 183 184 184 186 188 184 180 177 175 172 168 168 169 170 169 168 167 167 168 167 167 168 169 171 173 174 176 176 176 176 175 175 176 176 175 178 181 184 186 188 189 189 188 188 184 174 167 168 176 180 177 186 180 171 173 176 184 187 189 191 193 193 193 191 190 191 192 194 196 199 201 202 204 205 206 208 208 210 211 213 213 213 211 211 209 207 203 200 197 193 189 186 185 186 186 186 186 184 182 186 185 187 187 188 188 187 186 188 189 189 191 192 193 191 193 194 196 196 192 191 194 197 203 194 185 188 183 183 181 182 186 187 187 191 189 184 182 186 187 184 183 184 184 185 184 183 182 181 180 180 180 182 182 184 188 -2147483647 -2147483647 -2147483647 -2147483647 -2147483647 -2147483647 -2147483647 -2147483647 -2147483647 -2147483647 -2147483647 -2147483647 -2147483647 -2147483647 -2147483647 -2147483647 -2147483647 -2147483647 -2147483647 -2147483647 -2147483647 -2147483647 -2147483647 -2147483647 -2147483647 -2147483647 -2147483647 -2147483647 -2147483647 -2147483647 -2147483647 -2147483647 -2147483647 -2147483647 -2147483647 -2147483647 -2147483647 -2147483647 -2147483647 -2147483647 -2147483647 -2147483647 -2147483647
198 195 193 194 194 194 195 194 193 191 189 187 183 183 186 188 190 192 193 195 196 194 188 190 189 184 179 178 178 177 176 176 178 181 183 185 186 188 190 187 184 182 184 186 186 187 186 183 180 178 176 175 173 172 172 171 172 171 168 167 168 169 167 169 169 170 171 173 175 176 177 176 176 177 178 178 178 181 181 183 184 186 186 183 179 181 189 182 180 179 184 185 188 182 177 179 179 171 172 176 182 188 193 192 191 190 187 183 186 189 192 193 195 197 198 201 201 204 207 208 211 212 212 213 212 209 206 203 202 199 195 190 184 183 182 182 181 180 181 181 182 183 182 180 175 174 175 175 177 179 183 185 189 189 190 191 192 190 193 193 194 193 199 204 204 199 196 196 186 186 182 181 183 183 186 186 188 187 182 183 186 185 184 185 185 185 185 185 183 181 180 180 181 182 183 187 -2147483647 -2147483647 -2147483647 -2147483647 -2147483647 -2147483647 -2147483647 -2147483647 -2147483647 -2147483647 -2147483647 -2147483647 -2147483647 -2147483647 -2147483647 -2147483647 -2147483647 -2147483647 -2147483647 -2147483647 -2147483647 -2147483647 -2147483647 -2147483647 -2147483647 -2147483647 -2147483647 -2147483647 -2147483647 -2147483647 -2147483647 -2147483647 -2147483647 -2147483647 -2147483647 -2147483647 -2147483647 -2147483647 -2147483647 -2147483647 -2147483647 -2147483647 -2147483647 -2147483647
186 168 168 179 182 188 188 187 186 187 186 182 178 177 178 182 187 191 195 198 199 191 189 192 188 184 180 179 177 176 176 177 178 179 181 182 184 186 187 187 185 184 186 187 187 185 183 181 180 179 178 178 177 176 176 175 174 171 170 169 168 169 170 170 170 171 172 173 174 176 177 177 177 178 178 178 178 179 180 181 180 176 180 182 185 185 187 186 188 187 187 188 188 187 188 186 185 183 187 184 172 186 179 176 181 186 185 182 183 184 185 188 191 193 194 195 196 200 203 204 206 208 210 212 210 207 202 196 192 192 190 185 183 181 182 184 186 186 187 187 185 186 184 179 178 171 167 168 171 169 173 174 177 178 181 185 184 185 189 192 195 199 202 204 204 204 204 200 189 189 181 181 184 186 183 182 184 187 184 182 184 184 183 184 186 185 186 187 185 182 180 181 182 184 187 -2147483647 -2147483647 -2147483647 -2147483647 -2147483647 -2147483647 -2147483647 -2147483647 -2147483647 -2147483647 -2147483647 -2147483647 -2147483647 -2147483647 -2147483647 -2147483647 -2147483647 -2147483647 -2147483647 -2147483647 -2147483647 -2147483647 -2147483647 -2147483647 -2147483647 -2147483647 -2147483647 -2147483647 -2147483647 -2147483647 -2147483647 -2147483647 -2147483647 -2147483647 -2147483647 -2147483647 -2147483647 -2147483647 -2147483647 -2147483647 -2147483647 -2147483647 -2147483647 -2147483647 -2147483647
172 175 180 178 170 171 171 172 172 173 170 169 172 179 182 184 187 187 190 192 197 196 193 192 188 183 181 173 166 166 170 172 174 174 175 176 175 180 184 187 184 184 187 185 182 177 176 175 171 168 169 165 162 160 162 165 163 163 166 165 166 167 168 169 170 171 172 173 174 175 176 177 178 179 179 178 178 176 175 167 171 171 170 182 185 185 185 185 185 185 185 186 181 180 176 178 186 185 187 191 192 192 192 190 183 185 179 180 184 182 180 182 184 184 183 185 187 187 192 194 196 194 200 209 205 202 196 186 186 192 188 182 177 170 171 174 177 182 181 182 183 186 185 183 183 174 168 168 169 171 175 177 175 175 176 175 175 175 176 179 188 192 194 195 191 198 200 199 194 187 182 180 183 186 185 181 180 186 185 182 183 184 183 185 184 185 187 187 185 183 183 185 188 -2147483647 -2147483647 -2147483647 -2147483647 -2147483647 -2147483647 -2147483647 -2147483647 -2147483647 -2147483647 -2147483647 -2147483647 -2147483647 -2147483647 -2147483647 -2147483647 -2147483647 -2147483647 -2147483647 -2147483647 -2147483647 -2147483647 -2147483647 -2147483647 -2147483647 -2147483647 -2147483647 -2147483647 -2147483647 -2147483647 -2147483647 -2147483647 -2147483647 -2147483647 -2147483647 -2147483647 -2147483647 -2147483647 -2147483647 -2147483647 -2147483647 -2147483647 -2147483647 -2147483647 -2147483647 -2147483647 -2147483647
178 184 180 180 180 176 173 174 171 165 160 158 160 158 159 160 162 177 183 186 185 189 191 191 187 182 175 167 162 158 158 164 162 162 159 157 157 165 175 184 183 182 181 173 167 170 164 164 161 162 164 165 162 158 154 157 160 162 162 162 163 162 162 164 165 166 168 169 171 172 173 171 174 176 175 173 176 176 177 176 174 175 180 183 182 180 178 180 181 180 182 182 183 183 184 185 185 181 183 184 183 187 188 192 192 190 186 187 181 175 178 181 184 189 188 187 185 178 177 180 182 185 190 200 194 193 187 181 186 191 178 171 169 171 174 172 167 165 168 172 178 183 184 186 186 181 182 185 184 181 178 176 175 173 174 172 171 170 170 168 167 172 175 179 177 180 185 193 187 185 184 184 180 182 184 182 182 182 183 183 182 185 185 184 184 184 185 184 183 183 185 -2147483647 -2147483647 -2147483647 -2147483647 -2147483647 -2147483647 -2147483647 -2147483647 -2147483647 -2147483647 -2147483647 -2147483647 -2147483647 -2147483647 -2147483647 -2147483647 -2147483647 -2147483647 -2147483647 -2147483647 -2147483647 -2147483647 -2147483647 -2147483647 -2147483647 -2147483647 -2147483647 -2147483647 -2147483647 -2147483647 -2147483647 -2147483647 -2147483647 -2147483647 -2147483647 -2147483647 -2147483647 -2147483647 -2147483647 -2147483647 -2147483647 -2147483647 -2147483647 -2147483647 -2147483647 -2147483647 -2147483647 -2147483647 -2147483647
184 184 182 181 180 175 171 175 170 165 152 162 163 157 156 153 155 157 159 163 166 174 179 181 180 176 172 158 150 143 137 139 141 147 149 161 169 171 170 170 154 155 150 152 139 142 141 139 141 143 135 133 131 130 125 131 142 147 158 167 168 167 164 161 158 158 159 163 163 167 169 172 174 176 177 177 178 176 175 175 173 171 174 176 174 173 172 174 171 174 176 176 179 181 181 181 183 185 185 186 186 187 188 187 191 188 180 184 183 178 176 179 181 186 180 184 188 185 185 190 193 192 190 188 196 197 201 202 196 195 183 185 180 180 180 185 181 178 177 180 180 174 175 180 180 184 185 182 177 174 174 172 168 168 167 168 171 172 174 177 177 171 172 178 179 181 185 189 187 180 182 184 182 182 184 183 181 182 182 182 184 185 186 185 183 183 183 184 187 -2147483647 -2147483647 -2147483647 -2147483647 -2147483647 -2147483647 -2147483647 -2147483647 -2147483647 -2147483647 -2147483647 -2147483647 -2147483647 -2147483647 -2147483647 -2147483647 -2147483647 -2147483647 -2147483647 -2147483647 -2147483647 -2147483647 -2147483647 -2147483647 -2147483647 -2147483647 -2147483647 -2147483647 -2147483647 -2147483647 -2147483647 -2147483647 -2147483647 -2147483647 -2147483647 -2147483647 -2147483647 -2147483647 -2147483647 -2147483647 -2147483647 -2147483647 -2147483647 -2147483647 -2147483647 -2147483647 -2147483647 -2147483647 -2147483647 -2147483647 -2147483647
183 181 179 182 170 165 168 170 165 160 157 164 165 160 167 170 169 180 180 180 183 184 186 184 175 169 165 161 159 156 148 147 148 150 150 147 154 158 161 166 160 157 145 150 143 133 129 127 131 137 139 146 151 143 134 130 129 138 153 160 165 167 163 162 161 161 161 164 165 166 167 169 170 173 176 175 172 168 168 169 169 167 166 164 164 165 164 165 165 171 173 175 176 177 177 179 180 181 183 185 186 188 189 190 191 191 189 189 187 183 183 186 188 190 191 191 187 186 190 189 193 198 199 192 189 191 193 192 200 196 194 197 190 191 193 190 190 181 181 184 185 180 179 180 184 186 179 175 173 172 170 172 174 175 170 173 172 177 181 180 179 181 175 176 179 181 183 186 181 180 180 181 183 182 182 182 182 182 183 183 185 188 187 184 183 182 185 -2147483647 -2147483647 -2147483647 -2147483647 -2147483647 -2147483647 -2147483647 -2147483647 -2147483647 -2147483647 -2147483647 -2147483647 -2147483647 -2147483647 -2147483647 -2147483647 -2147483647 -2147483647 -2147483647 -2147483647 -2147483647 -2147483647 -2147483647 -2147483647 -2147483647 -2147483647 -2147483647 -2147483647 -2147483647 -2147483647 -2147483647 -2147483647 -2147483647 -2147483647 -2147483647 -2147483647 -2147483647 -2147483647 -2147483647 -2147483647 -2147483647 -2147483647 -2147483647 -2147483647 -2147483647 -2147483647 -2147483647 -2147483647 -2147483647 -2147483647 -2147483647 -2147483647 -2147483647
183 184 184 181 169 171 177 174 172 171 173 179 178 175 172 163 163 181 183 182 183 187 188 184 183 176 167 159 150 141 132 120 113 142 122 128 137 142 155 158 145 140 136 134 135 149 148 157 166 166 161 166 170 178 175 168 151 137 134 137 147 157 144 138 135 140 147 153 157 160 162 159 155 155 168 165 162 165 162 161 169 169 165 161 157 160 162 164 165 169 171 172 173 174 175 176 178 179 181 182 183 184 186 187 187 188 189 190 190 189 187 189 189 191 191 189 186 182 188 192 194 197 199 201 199 199 200 200 202 201 202 200 198 200 198 197 195 192 192 189 185 185 182 179 183 183 179 176 173 172 174 175 175 177 179 179 179 180 181 185 183 181 180 180 177 178 181 180 183 179 179 181 181 181 181 181 182 181 183 185 187 187 185 183 182 183 -2147483647 -2147483647 -2147483647 -2147483647 -2147483647 -2147483647 -2147483647 -2147483647 -2147483647 -2147483647 -2147483647 -2147483647 -2147483647 -2147483647 -2147483647 -2147483647 -2147483647 -2147483647 -2147483647 -2147483647 -2147483647 -2147483647 -2147483647 -2147483647 -2147483647 -2147483647 -2147483647 -2147483647 -2147483647 -2147483647 -2147483647 -2147483647 -2147483647 -2147483647 -2147483647 -2147483647 -2147483647 -2147483647 -2147483647 -2147483647 -2147483647 -2147483647 -2147483647 -2147483647 -2147483647 -2147483647 -2147483647 -2147483647 -2147483647 -2147483647 -2147483647 -2147483647 -2147483647 -2147483647
178 181 181 180 182 179 185 176 170 165 168 171 170 179 176 171 175 182 185 180 178 169 166 173 158 150 142 142 138 141 141 138 140 155 149 148 149 156 175 174 166 171 172 169 166 172 167 170 166 152 152 156 158 170 175 166 167 163 163 155 151 159 141 142 143 145 148 150 149 155 156 159 166 171 174 173 173 174 174 171 161 154 146 142 148 156 159 164 167 165 161 164 167 168 170 173 174 174 177 177 178 179 180 182 183 183 185 186 187 187 188 189 191 191 190 187 184 182 186 190 191 194 197 197 198 199 200 200 200 200 200 201 201 200 197 198 197 196 194 192 190 186 184 183 183 184 178 176 176 176 175 175 176 177 179 178 178 179 181 183 184 179 180 181 180 179 178 177 180 180 178 178 179 180 180 180 181 180 181 182 183 183 182 184 186 -2147483647 -2147483647 -2147483647 -2147483647 -2147483647 -2147483647 -2147483647 -2147483647 -2147483647 -2147483647 -2147483647 -2147483647 -2147483647 -2147483647 -2147483647 -2147483647 -2147483647 -2147483647 -2147483647 -2147483647 -2147483647 -2147483647 -2147483647 -2147483647 -2147483647 -2147483647 -2147483647 -2147483647 -2147483647 -2147483647 -2147483647 -2147483647 -2147483647 -2147483647 -2147483647 -2147483647 -2147483647 -2147483647 -2147483647 -2147483647 -2147483647 -2147483647 -2147483647 -2147483647 -2147483647 -2147483647 -2147483647 -2147483647 -2147483647 -2147483647 -2147483647 -2147483647 -2147483647 -2147483647 -2147483647
174 177 176 176 180 178 176 185 182 180 182 182 177 176 176 178 176 177 173 177 180 186 186 187 187 185 179 170 171 168 165 163 162 162 169 168 165 162 181 179 177 180 172 168 165 173 167 177 177 173 171 177 172 182 182 171 174 169 170 171 168 169 167 167 168 169 170 170 170 171 172 172 173 171 171 170 171 169 168 170 170 168 164 161 159 158 155 157 156 150 147 149 148 152 159 164 168 170 171 171 171 172 174 177 180 181 182 182 183 181 183 186 188 188 186 185 184 181 181 184 185 191 193 192 194 194 193 195 195 196 196 197 198 198 199 197 195 193 187 186 183 182 182 182 183 184 182 179 179 177 176 177 177 177 178 179 180 179 179 179 181 182 180 179 177 180 179 177 177 178 178 179 178 179 179 179 180 181 180 181 181 182 184 -2147483647 -2147483647 -2147483647 -2147483647 -2147483647 -2147483647 -2147483647 -2147483647 -2147483647 -2147483647 -2147483647 -2147483647 -2147483647 -2147483647 -2147483647 -2147483647 -2147483647 -2147483647 -2147483647 -2147483647 -2147483647 -2147483647 -2147483647 -2147483647 -2147483647 -2147483647 -2147483647 -2147483647 -2147483647 -2147483647 -2147483647 -2147483647 -2147483647 -2147483647 -2147483647 -2147483647 -2147483647 -2147483647 -2147483647 -2147483647 -2147483647 -2147483647 -2147483647 -2147483647 -2147483647 -2147483647 -2147483647 -2147483647 -2147483647 -2147483647 -2147483647 -2147483647 -2147483647 -2147483647 -2147483647 -2147483647 -2147483647
168 168 166 169 174 167 177 184 185 188 188 183 164 151 144 156 167 179 186 184 190 187 182 182 182 184 184 179 175 168 168 167 163 162 159 151 155 156 164 177 186 181 178 179 182 183 181 182 188 186 186 186 185 191 186 179 176 178 171 177 175 173 169 171 171 168 166 168 167 166 167 168 166 162 162 164 166 166 165 165 164 162 160 159 159 156 154 159 160 162 163 165 166 167 165 159 153 154 159 160 160 164 168 174 176 178 177 177 175 170 168 171 178 175 177 179 179 178 177 180 182 187 184 186 187 184 186 189 192 194 194 195 192 193 195 195 195 192 187 183 180 179 180 180 180 180 181 182 181 181 181 180 180 179 179 177 177 178 181 178 178 180 181 179 178 178 178 179 178 177 176 178 177 177 177 178 178 181 181 180 179 181 186 -2147483647 -2147483647 -2147483647 -2147483647 -2147483647 -2147483647 -2147483647 -2147483647 -2147483647 -2147483647 -2147483647 -2147483647 -2147483647 -2147483647 -2147483647 -2147483647 -2147483647 -2147483647 -2147483647 -2147483647 -2147483647 -2147483647 -2147483647 -2147483647 -2147483647 -2147483647 -2147483647 -2147483647 -2147483647 -2147483647 -2147483647 -2147483647 -2147483647 -2147483647 -2147483647 -2147483647 -2147483647 -2147483647 -2147483647 -2147483647 -2147483647 -2147483647 -2147483647 -2147483647 -2147483647 -2147483647 -2147483647 -2147483647 -2147483647 -2147483647 -2147483647 -2147483647 -2147483647 -2147483647 -2147483647 -2147483647 -2147483647
160 164 169 171 167 174 179 182 184 184 187 188 189 187 189 188 189 188 189 192 190 176 160 157 168 178 182 181 178 176 174 169 165 163 159 157 157 157 166 178 188 186 185 185 184 188 187 189 187 192 191 192 192 192 191 190 187 184 181 167 164 164 163 164 164 163 161 161 159 157 155 156 160 156 160 160 160 157 153 153 155 154 149 149 146 144 146 151 153 154 153 155 159 159 162 169 171 171 168 164 156 146 147 160 168 169 169 167 166 170 172 173 170 153 145 152 158 162 162 163 168 173 175 178 180 181 184 185 187 187 187 189 191 190 191 192 193 191 187 180 181 183 181 178 177 176 176 176 176 178 177 177 179 178 178 180 181 176 178 179 177 176 179 181 180 178 178 178 177 177 177 177 177 177 176 176 176 179 180 179 178 182 -2147483647 -2147483647 -2147483647 -2147483647 -2147483647 -2147483647 -2147483647 -2147483647 -2147483647 -2147483647 -2147483647 -2147483647 -2147483647 -2147483647 -2147483647 -2147483647 -2147483647 -2147483647 -2147483647 -2147483647 -2147483647 -2147483647 -2147483647 -2147483647 -2147483647 -2147483647 -2147483647 -2147483647 -2147483647 -2147483647 -2147483647 -2147483647 -2147483647 -2147483647 -2147483647 -2147483647 -2147483647 -2147483647 -2147483647 -2147483647 -2147483647 -2147483647 -2147483647 -2147483647 -2147483647 -2147483647 -2147483647 -2147483647 -2147483647 -2147483647 -2147483647 -2147483647 -2147483647 -2147483647 -2147483647 -2147483647 -2147483647 -2147483647
144 155 161 148 152 160 163 176 179 182 184 184 185 185 186 188 189 188 187 188 191 190 185 182 181 181 182 185 181 175 167 160 158 155 152 151 154 165 173 181 187 187 187 187 188 189 189 191 192 193 193 194 195 195 193 190 185 181 173 166 155 148 149 148 153 146 143 144 128 131 127 139 150 156 156 156 155 155 150 146 147 144 139 136 132 139 144 132 139 145 139 144 146 148 152 154 156 164 168 167 170 171 168 161 157 157 156 156 149 152 156 172 173 166 160 159 157 156 157 160 157 156 158 156 156 162 167 172 179 184 186 186 186 190 190 191 192 190 185 182 181 183 181 180 180 177 177 176 176 174 174 174 175 177 177 178 182 179 178 179 179 179 177 176 177 178 179 178 177 176 176 177 176 176 176 176 177 180 181 181 182 -2147483647 -2147483647 -2147483647 -2147483647 -2147483647 -2147483647 -2147483647 -2147483647 -2147483647 -2147483647 -2147483647 -2147483647 -2147483647 -2147483647 -2147483647 -2147483647 -2147483647 -2147483647 -2147483647 -2147483647 -2147483647 -2147483647 -2147483647 -2147483647 -2147483647 -2147483647 -2147483647 -2147483647 -2147483647 -2147483647 -2147483647 -2147483647 -2147483647 -2147483647 -2147483647 -2147483647 -2147483647 -2147483647 -2147483647 -2147483647 -2147483647 -2147483647 -2147483647 -2147483647 -2147483647 -2147483647 -2147483647 -2147483647 -2147483647 -2147483647 -2147483647 -2147483647 -2147483647 -2147483647 -2147483647 -2147483647 -2147483647 -2147483647 -2147483647
178 175 155 143 146 151 158 171 174 176 180 180 181 183 188 187 189 191 189 190 189 188 188 187 187 185 182 183 182 178 172 161 149 146 140 139 138 151 164 174 182 183 187 187 187 187 188 185 182 190 192 192 191 190 186 186 180 180 169 164 160 154 148 140 142 137 127 128 131 133 144 149 156 159 158 159 152 145 137 136 143 145 148 150 143 142 156 147 139 144 143 138 141 148 139 141 146 153 157 156 158 163 168 170 171 172 173 167 169 172 173 175 176 171 165 164 163 166 169 167 167 168 171 171 162 166 164 164 171 182 187 187 184 185 187 187 189 190 187 185 185 184 183 181 178 176 178 175 177 175 174 174 174 174 175 176 178 179 178 180 178 179 178 179 178 178 177 177 177 177 176 174 175 174 176 177 179 183 -2147483647 -2147483647 -2147483647 -2147483647 -2147483647 -2147483647 -2147483647 -2147483647 -2147483647 -2147483647 -2147483647 -2147483647 -2147483647 -2147483647 -2147483647 -2147483647 -2147483647 -2147483647 -2147483647 -2147483647 -2147483647 -2147483647 -2147483647 -2147483647 -2147483647 -2147483647 -2147483647 -2147483647 -2147483647 -2147483647 -2147483647 -2147483647 -2147483647 -2147483647 -2147483647 -2147483647 -2147483647 -2147483647 -2147483647 -2147483647 -2147483647 -2147483647 -2147483647 -2147483647 -2147483647 -2147483647 -2147483647 -2147483647 -2147483647 -2147483647 -2147483647 -2147483647 -2147483647 -2147483647 -2147483647 -2147483647 -2147483647 -2147483647 -2147483647 -2147483647 -2147483647 -2147483647
187 191 192 168 156 159 163 160 164 168 174 175 179 185 187 188 189 189 188 187 186 183 183 183 185 184 184 184 182 176 178 176 170 158 148 150 148 149 155 158 165 167 169 170 168 166 165 169 174 186 186 188 185 183 178 180 175 171 172 168 166 162 155 152 154 154 154 155 155 158 159 159 159 156 152 151 148 144 141 140 146 153 155 159 159 159 159 154 152 156 156 155 149 154 150 140 138 139 147 150 152 156 159 158 165 172 170 170 169 173 178 169 174 173 172 171 167 164 156 163 171 169 164 171 178 180 179 176 174 176 182 186 186 185 184 186 187 188 188 187 185 184 183 181 181 181 180 178 177 174 172 174 173 173 174 175 176 176 177 178 178 178 179 177 178 176 175 176 177 176 176 174 175 174 177 180 -2147483647 -2147483647 -2147483647 -2147483647 -2147483647 -2147483647 -2147483647 -2147483647 -2147483647 -2147483647 -2147483647 -2147483647 -2147483647 -2147483647 -2147483647 -2147483647 -2147483647 -2147483647 -2147483647 -2147483647 -2147483647 -2147483647 -2147483647 -2147483647 -2147483647 -2147483647 -2147483647 -2147483647 -2147483647 -2147483647 -2147483647 -2147483647 -2147483647 -2147483647 -2147483647 -2147483647 -2147483647 -2147483647 -2147483647 -2147483647 -2147483647 -2147483647 -2147483647 -2147483647 -2147483647 -2147483647 -2147483647 -2147483647 -2147483647 -2147483647 -2147483647 -2147483647 -2147483647 -2147483647 -2147483647 -2147483647 -2147483647 -2147483647 -2147483647 -2147483647 -2147483647 -2147483647 -2147483647 -2147483647
165 189 197 181 173 179 184 169 170 173 177 178 182 179 183 182 182 181 180 180 181 183 184 184 183 180 182 184 183 181 183 181 179 180 177 170 172 173 172 177 180 173 160 153 152 149 145 160 174 177 177 181 178 173 174 169 170 167 166 164 163 162 162 160 160 160 160 159 156 153 152 152 150 149 148 147 147 148 150 152 152 155 156 156 154 155 157 159 161 160 161 159 160 159 157 153 155 151 154 151 151 150 152 159 165 164 162 162 165 169 172 172 177 182 180 178 174 171 166 162 161 169 174 170 167 172 181 185 185 184 184 184 186 187 186 186 185 185 186 187 186 186 185 184 184 183 183 182 180 179 176 173 171 170 171 172 173 176 177 177 178 177 178 177 175 174 174 174 173 175 176 175 177 179 182 -2147483647 -2147483647 -2147483647 -2147483647 -2147483647 -2147483647 -2147483647 -2147483647 -2147483647 -2147483647 -2147483647 -2147483647 -2147483647 -2147483647 -2147483647 -2147483647 -2147483647 -2147483647 -2147483647 -2147483647 -2147483647 -2147483647 -2147483647 -2147483647 -2147483647 -2147483647 -2147483647 -2147483647 -2147483647 -2147483647 -2147483647 -2147483647 -2147483647 -2147483647 -2147483647 -2147483647 -2147483647 -2147483647 -2147483647 -2147483647 -2147483647 -2147483647 -2147483647 -2147483647 -2147483647 -2147483647 -2147483647 -2147483647 -2147483647 -2147483647 -2147483647 -2147483647 -2147483647 -2147483647 -2147483647 -2147483647 -2147483647 -2147483647 -2147483647 -2147483647 -2147483647 -2147483647 -2147483647 -2147483647 -2147483647
179 168 190 199 196 191 184 182 171 165 168 167 176 170 168 166 161 157 159 160 166 178 183 182 179 179 179 181 178 179 177 181 181 183 183 183 182 182 180 181 182 184 181 181 176 174 171 167 170 169 169 174 174 174 169 168 165 164 162 160 161 157 154 155 155 155 154 154 153 153 155 157 159 158 157 151 150 152 146 146 142 140 146 152 151 154 155 157 155 152 154 155 158 160 159 158 161 161 161 158 157 156 156 157 162 158 153 156 161 166 171 173 176 176 178 181 175 176 174 170 162 161 166 172 176 174 172 182 185 187 184 186 184 185 185 186 185 184 185 186 186 186 186 186 184 182 182 183 182 178 177 176 174 174 173 174 175 176 177 177 177 177 177 177 176 175 173 172 172 173 175 176 178 180 182 -2147483647 -2147483647 -2147483647 -2147483647 -2147483647 -2147483647 -2147483647 -2147483647 -2147483647 -2147483647 -2147483647 -2147483647 -2147483647 -2147483647 -2147483647 -2147483647 -2147483647 -2147483647 -2147483647 -2147483647 -2147483647 -2147483647 -2147483647 -2147483647 -2147483647 -2147483647 -2147483647 -2147483647 -2147483647 -2147483647 -2147483647 -2147483647 -2147483647 -2147483647 -2147483647 -2147483647 -2147483647 -2147483647 -2147483647 -2147483647 -2147483647 -2147483647 -2147483647 -2147483647 -2147483647 -2147483647 -2147483647 -2147483647 -2147483647 -2147483647 -2147483647 -2147483647 -2147483647 -2147483647 -2147483647 -2147483647 -2147483647 -2147483647 -2147483647 -2147483647 -2147483647 -2147483647 -2147483647 -2147483647 -2147483647
196 195 190 186 197 193 190 186 179 163 156 164 172 167 162 163 161 165 164 167 175 182 179 176 173 174 176 179 176 176 175 174 175 178 177 179 177 177 182 181 178 183 182 178 173 165 161 157 162 160 158 166 166 165 164 159 158 151 154 151 156 156 155 151 147 148 144 147 144 147 146 144 152 153 156 160 163 158 155 148 153 150 148 148 153 147 148 153 153 155 155 155 156 156 157 157 157 156 158 156 157 160 161 162 162 160 158 158 158 161 164 165 166 169 168 174 180 179 176 174 171 166 164 166 167 173 177 179 182 185 186 185 186 184 184 184 184 185 184 184 183 183 183 183 182 181 181 181 179 178 176 175 174 174 174 175 176 176 177 177 177 176 176 176 177 177 175 173 174 174 175 174 174 177 180 -2147483647 -2147483647 -2147483647 -2147483647 -2147483647 -2147483647 -2147483647 -2147483647 -2147483647 -2147483647 -2147483647 -2147483647 -2147483647 -2147483647 -2147483647 -2147483647 -2147483647 -2147483647 -2147483647 -2147483647 -2147483647 -2147483647 -2147483647 -2147483647 -2147483647 -2147483647 -2147483647 -2147483647 -2147483647 -2147483647 -2147483647 -2147483647 -2147483647 -2147483647 -2147483647 -2147483647 -2147483647 -2147483647 -2147483647 -2147483647 -2147483647 -2147483647 -2147483647 -2147483647 -2147483647 -2147483647 -2147483647 -2147483647 -2147483647 -2147483647 -2147483647 -2147483647 -2147483647 -2147483647 -2147483647 -2147483647 -2147483647 -2147483647 -2147483647 -2147483647 -2147483647 -2147483647 -2147483647 -2147483647 -2147483647
200 200 197 179 169 192 194 188 188 182 168 167 170 167 165 170 171 173 174 178 179 179 177 174 173 174 176 174 173 173 174 173 177 175 175 176 178 179 182 182 180 175 169 165 162 155 150 149 150 152 151 148 154 153 155 150 155 148 152 150 147 151 151 150 158 152 153 149 150 151 158 150 153 158 154 157 159 162 163 160 161 162 160 160 158 156 151 145 140 147 144 149 151 153 152 154 153 151 152 154 157 158 159 157 157 156 157 156 158 159 161 159 159 160 165 168 174 178 174 175 178 176 170 169 165 167 170 174 176 178 181 183 184 184 183 183 183 183 183 182 182 181 181 181 180 179 180 179 178 176 175 174 174 174 175 175 175 176 177 177 176 176 175 175 176 176 174 173 175 174 173 173 174 179 -2147483647 -2147483647 -2147483647 -2147483647 -2147483647 -2147483647 -2147483647 -2147483647 -2147483647 -2147483647 -2147483647 -2147483647 -2147483647 -2147483647 -2147483647 -2147483647 -2147483647 -2147483647 -2147483647 -2147483647 -2147483647 -2147483647 -2147483647 -2147483647 -2147483647 -2147483647 -2147483647 -2147483647 -2147483647 -2147483647 -2147483647 -2147483647 -2147483647 -2147483647 -2147483647 -2147483647 -2147483647 -2147483647 -2147483647 -2147483647 -2147483647 -2147483647 -2147483647 -2147483647 -2147483647 -2147483647 -2147483647 -2147483647 -2147483647 -2147483647 -2147483647 -2147483647 -2147483647 -2147483647 -2147483647 -2147483647 -2147483647 -2147483647 -2147483647 -2147483647 -2147483647 -2147483647 -2147483647 -2147483647 -2147483647 -2147483647
197 191 197 193 187 170 178 187 186 186 175 168 168 168 176 179 182 180 173 160 149 148 164 171 174 174 172 172 172 174 173 174 175 173 174 179 180 181 182 184 179 173 163 163 159 158 159 161 157 153 160 152 157 140 154 146 149 148 146 147 154 148 157 152 159 155 158 159 162 160 162 158 160 158 156 155 157 161 162 162 162 162 156 152 150 153 150 155 151 150 150 146 144 145 148 147 149 151 155 155 153 152 154 154 157 159 157 159 157 156 157 157 157 160 161 164 168 173 176 177 176 173 173 171 171 169 169 172 173 174 175 176 179 181 181 182 183 182 181 181 180 180 179 179 178 178 179 179 178 176 175 174 173 173 172 172 173 176 176 176 176 176 174 174 173 173 172 174 174 173 173 174 180 -2147483647 -2147483647 -2147483647 -2147483647 -2147483647 -2147483647 -2147483647 -2147483647 -2147483647 -2147483647 -2147483647 -2147483647 -2147483647 -2147483647 -2147483647 -2147483647 -2147483647 -2147483647 -2147483647 -2147483647 -2147483647 -2147483647 -2147483647 -2147483647 -2147483647 -2147483647 -2147483647 -2147483647 -2147483647 -2147483647 -2147483647 -2147483647 -2147483647 -2147483647 -2147483647 -2147483647 -2147483647 -2147483647 -2147483647 -2147483647 -2147483647 -2147483647 -2147483647 -2147483647 -2147483647 -2147483647 -2147483647 -2147483647 -2147483647 -2147483647 -2147483647 -2147483647 -2147483647 -2147483647 -2147483647 -2147483647 -2147483647 -2147483647 -2147483647 -2147483647 -2147483647 -2147483647 -2147483647 -2147483647 -2147483647 -2147483647 -2147483647
197 196 199 199 196 198 179 155 155 167 165 161 166 176 176 170 180 170 156 153 141 142 153 153 161 161 152 156 155 164 164 162 157 155 153 157 160 164 169 175 170 161 166 168 164 164 164 170 169 172 167 166 168 165 166 165 163 161 159 158 159 157 157 160 161 162 163 164 165 165 164 162 163 158 154 156 157 159 159 161 164 164 161 160 160 159 157 157 154 154 154 153 150 149 152 144 145 149 145 149 152 155 157 157 154 155 157 159 159 159 155 154 154 158 160 162 165 166 170 176 177 173 174 172 172 175 173 173 172 172 173 174 176 178 179 181 180 180 180 179 179 178 177 177 177 178 178 178 177 176 175 174 173 172 171 170 170 172 174 174 174 174 173 173 173 172 171 173 173 174 176 -2147483647 -2147483647 -2147483647 -2147483647 -2147483647 -2147483647 -2147483647 -2147483647 -2147483647 -2147483647 -2147483647 -2147483647 -2147483647 -2147483647 -2147483647 -2147483647 -2147483647 -2147483647 -2147483647 -2147483647 -2147483647 -2147483647 -2147483647 -2147483647 -2147483647 -2147483647 -2147483647 -2147483647 -2147483647 -2147483647 -2147483647 -2147483647 -2147483647 -2147483647 -2147483647 -2147483647 -2147483647 -2147483647 -2147483647 -2147483647 -2147483647 -2147483647 -2147483647 -2147483647 -2147483647 -2147483647 -2147483647 -2147483647 -2147483647 -2147483647 -2147483647 -2147483647 -2147483647 -2147483647 -2147483647 -2147483647 -2147483647 -2147483647 -2147483647 -2147483647 -2147483647 -2147483647 -2147483647 -2147483647 -2147483647 -2147483647 -2147483647 -2147483647 -2147483647
194 195 196 198 200 199 197 188 179 172 158 151 164 163 161 162 177 176 167 174 181 175 179 179 178 176 170 167 163 161 150 156 152 150 154 165 167 172 176 180 178 174 178 173 170 170 174 174 173 172 174 173 171 169 167 166 164 161 160 160 160 164 166 166 167 169 169 168 164 164 165 165 165 162 158 157 159 162 164 165 164 164 163 162 162 163 161 158 157 156 156 155 154 154 154 153 153 153 150 151 149 150 150 150 153 157 158 158 158 159 158 156 155 156 158 160 163 168 172 174 176 177 178 178 178 176 174 174 171 172 173 173 174 176 178 178 178 179 179 178 177 176 176 175 176 177 178 177 176 176 175 175 174 173 171 170 170 170 172 173 173 173 172 172 172 171 171 173 175 -2147483647 -2147483647 -2147483647 -2147483647 -2147483647 -2147483647 -2147483647 -2147483647 -2147483647 -2147483647 -2147483647 -2147483647 -2147483647 -2147483647 -2147483647 -2147483647 -2147483647 -2147483647 -2147483647 -2147483647 -2147483647 -2147483647 -2147483647 -2147483647 -2147483647 -2147483647 -2147483647 -2147483647 -2147483647 -2147483647 -2147483647 -2147483647 -2147483647 -2147483647 -2147483647 -2147483647 -2147483647 -2147483647 -2147483647 -2147483647 -2147483647 -2147483647 -2147483647 -2147483647 -2147483647 -2147483647 -2147483647 -2147483647 -2147483647 -2147483647 -2147483647 -2147483647 -2147483647 -2147483647 -2147483647 -2147483647 -2147483647 -2147483647 -2147483647 -2147483647 -2147483647 -2147483647 -2147483647 -2147483647 -2147483647 -2147483647 -2147483647 -2147483647 -2147483647 -2147483647 -2147483647
188 188 190 193 196 199 200 198 198 199 200 198 200 201 198 195 192 191 188 183 186 188 187 181 175 171 171 174 177 179 175 178 177 177 173 174 174 177 179 181 180 180 181 174 170 168 170 173 175 176 173 176 171 171 166 164 164 161 160 161 163 169 172 170 167 165 170 170 169 164 167 166 168 164 160 159 158 160 162 166 168 169 168 169 169 172 171 169 169 172 157 154 153 154 153 154 156 156 156 156 157 156 156 156 155 153 153 156 158 160 160 160 160 159 159 161 163 166 171 179 179 184 188 -2147483647 -2147483647 188 182 178 176 176 176 176 175 175 176 177 177 177 177 176 176 175 174 174 174 175 177 176 175 175 174 175 174 174 173 172 171 172 172 172 172 172 171 171 171 171 173 177 -2147483647 -2147483647 -2147483647 -2147483647 -2147483647 -2147483647 -2147483647 -2147483647 -2147483647 -2147483647 -2147483647 -2147483647 -2147483647 -2147483647 -2147483647 -2147483647 -2147483647 -2147483647 -2147483647 -2147483647 -2147483647 -2147483647 -2147483647 -2147483647 -2147483647 -2147483647 -2147483647 -2147483647 -2147483647 -2147483647 -2147483647 -2147483647 -2147483647 -2147483647 -2147483647 -2147483647 -2147483647 -2147483647 -2147483647 -2147483647 -2147483647 -2147483647 -2147483647 -2147483647 -2147483647 -2147483647 -2147483647 -2147483647 -2147483647 -2147483647 -2147483647 -2147483647 -2147483647 -2147483647 -2147483647 -2147483647 -2147483647 -2147483647 -2147483647 -2147483647 -2147483647 -2147483647 -2147483647 -2147483647 -2147483647 -2147483647 -2147483647 -2147483647 -2147483647 -2147483647 -2147483647 -2147483647
173 185 189 192 196 197 199 198 200 201 201 201 201 199 195 190 189 185 183 185 187 188 186 188 183 183 179 181 184 184 183 183 182 175 174 175 177 175 176 176 180 182 181 176 172 169 171 176 177 179 178 178 174 175 169 165 165 165 164 165 172 174 174 176 177 178 175 173 165 164 168 165 168 169 164 162 159 159 160 162 165 168 170 172 169 168 170 170 171 171 170 168 170 172 169 164 165 161 158 158 156 157 157 157 158 158 157 156 156 157 159 161 162 162 163 165 167 169 171 177 182 183 185 186 186 184 182 180 179 181 180 179 179 177 177 177 178 177 177 175 175 175 175 174 172 173 175 175 174 174 174 174 173 172 172 172 171 171 171 171 171 171 170 171 172 175 -2147483647 -2147483647 -2147483647 -2147483647 -2147483647 -2147483647 -2147483647 -2147483647 -2147483647 -2147483647 -2147483647 -2147483647 -2147483647 -2147483647 -2147483647 -2147483647 -2147483647 -2147483647 -2147483647 -2147483647 -2147483647 -2147483647 -2147483647 -2147483647 -2147483647 -2147483647 -2147483647 -2147483647 -2147483647 -2147483647 -2147483647 -2147483647 -2147483647 -2147483647 -2147483647 -2147483647 -2147483647 -2147483647 -2147483647 -2147483647 -2147483647 -2147483647 -2147483647 -2147483647 -2147483647 -2147483647 -2147483647 -2147483647 -2147483647 -2147483647 -2147483647 -2147483647 -2147483647 -2147483647 -2147483647 -2147483647 -2147483647 -2147483647 -2147483647 -2147483647 -2147483647 -2147483647 -2147483647 -2147483647 -2147483647 -2147483647 -2147483647 -2147483647 -2147483647 -2147483647 -2147483647 -2147483647 -2147483647 -2147483647
187 191 192 193 189 193 195 196 198 197 197 199 200 197 194 190 186 185 188 186 187 187 190 189 187 184 180 179 180 181 183 181 177 176 173 175 178 177 177 177 179 181 179 174 170 169 172 175 175 178 177 177 180 179 187 184 182 176 171 175 172 172 173 174 175 175 175 176 176 176 173 172 173 174 175 175 175 162 160 160 163 166 167 167 167 167 168 169 169 170 170 169 170 170 168 166 168 171 173 169 166 166 161 157 158 159 158 159 158 157 156 157 160 162 165 166 168 169 172 176 178 179 181 181 181 181 179 178 178 179 180 180 179 178 178 179 178 178 177 175 175 177 176 175 174 173 175 174 174 174 172 170 171 172 172 171 171 171 170 170 170 170 173 175 175 -2147483647 -2147483647 -2147483647 -2147483647 -2147483647 -2147483647 -2147483647 -2147483647 -2147483647 -2147483647 -2147483647 -2147483647 -2147483647 -2147483647 -2147483647 -2147483647 -2147483647 -2147483647 -2147483647 -2147483647 -2147483647 -2147483647 -2147483647 -2147483647 -2147483647 -2147483647 -2147483647 -2147483647 -2147483647 -2147483647 -2147483647 -2147483647 -2147483647 -2147483647 -2147483647 -2147483647 -2147483647 -2147483647 -2147483647 -2147483647 -2147483647 -2147483647 -2147483647 -2147483647 -2147483647 -2147483647 -2147483647 -2147483647 -2147483647 -2147483647 -2147483647 -2147483647 -2147483647 -2147483647 -2147483647 -2147483647 -2147483647 -2147483647 -2147483647 -2147483647 -2147483647 -2147483647 -2147483647 -2147483647 -2147483647 -2147483647 -2147483647 -2147483647 -2147483647 -2147483647 -2147483647 -2147483647 -2147483647 -2147483647 -2147483647
187 186 189 189 188 189 190 191 194 194 196 198 197 195 192 190 188 186 188 188 187 185 186 187 185 184 184 182 182 183 183 180 179 177 175 174 176 177 178 178 178 180 177 177 175 173 170 169 170 171 176 176 183 179 183 181 178 175 173 171 171 171 172 173 174 174 173 174 174 173 173 173 173 174 175 176 176 176 174 170 167 166 166 165 165 166 167 168 168 169 169 169 169 168 168 167 168 169 169 169 167 167 168 167 165 166 160 158 158 158 160 160 158 159 162 165 168 170 172 174 175 176 177 178 179 179 178 178 177 177 176 176 176 177 178 179 178 176 176 176 176 176 176 175 174 174 174 174 174 173 171 170 171 171 171 170 170 170 169 169 170 171 -2147483647 -2147483647 -2147483647 -2147483647 -2147483647 -2147483647 -2147483647 -2147483647 -2147483647 -2147483647 -2147483647 -2147483647 -2147483647 -2147483647 -2147483647 -2147483647 -2147483647 -2147483647 -2147483647 -2147483647 -2147483647 -2147483647 -2147483647 -2147483647 -2147483647 -2147483647 -2147483647 -2147483647 -2147483647 -2147483647 -2147483647 -2147483647 -2147483647 -2147483647 -2147483647 -2147483647 -2147483647 -2147483647 -2147483647 -2147483647 -2147483647 -2147483647 -2147483647 -2147483647 -2147483647 -2147483647 -2147483647 -2147483647 -2147483647 -2147483647 -2147483647 -2147483647 -2147483647 -2147483647 -2147483647 -2147483647 -2147483647 -2147483647 -2147483647 -2147483647 -2147483647 -2147483647 -2147483647 -2147483647 -2147483647 -2147483647 -2147483647 -2147483647 -2147483647 -2147483647 -2147483647 -2147483647 -2147483647 -2147483647 -2147483647 -2147483647 -2147483647 -2147483647
182 183 186 185 185 185 187 189 190 192 194 195 196 195 193 192 189 186 187 188 188 186 186 187 185 185 183 183 182 182 182 179 178 177 176 175 174 175 176 176 175 176 175 174 173 172 171 171 171 169 169 172 176 176 177 176 175 174 172 172 171 172 171 172 173 172 172 173 172 172 172 172 172 172 173 173 173 172 171 169 167 166 166 165 165 166 166 166 167 167 168 168 168 168 167 167 167 167 168 167 167 166 166 166 165 165 166 167 162 160 161 162 161 161 161 163 166 168 168 170 171 172 174 176 177 177 178 178 177 176 175 174 175 177 177 177 177 176 176 175 174 174 174 174 173 173 173 172 171 171 171 171 171 170 170 169 169 168 168 169 170 174 -2147483647 -2147483647 -2147483647 -2147483647 -2147483647 -2147483647 -2147483647 -2147483647 -2147483647 -2147483647 -2147483647 -2147483647 -2147483647 -2147483647 -2147483647 -2147483647 -2147483647 -2147483647 -2147483647 -2147483647 -2147483647 -2147483647 -2147483647 -2147483647 -2147483647 -2147483647 -2147483647 -2147483647 -2147483647 -2147483647 -2147483647 -2147483647 -2147483647 -2147483647 -2147483647 -2147483647 -2147483647 -2147483647 -2147483647 -2147483647 -2147483647 -2147483647 -2147483647 -2147483647 -2147483647 -2147483647 -2147483647 -2147483647 -2147483647 -2147483647 -2147483647 -2147483647 -2147483647 -2147483647 -2147483647 -2147483647 -2147483647 -2147483647 -2147483647 -2147483647 -2147483647 -2147483647 -2147483647 -2147483647 -2147483647 -2147483647 -2147483647 -2147483647 -2147483647 -2147483647 -2147483647 -2147483647 -2147483647 -2147483647 -2147483647 -2147483647 -2147483647 -2147483647
180 180 182 182 182 182 184 187 190 191 193 194 194 193 191 188 186 185 186 187 188 187 186 186 184 184 184 183 182 181 180 180 179 178 177 176 173 171 171 173 173 175 175 174 175 173 174 175 179 179 177 180 177 174 175 174 174 172 171 171 170 170 170 170 170 171 171 171 171 171 170 170 171 171 171 171 170 170 169 168 167 166 166 166 166 166 165 165 165 167 168 168 168 167 167 167 166 166 166 166 165 165 165 164 164 164 165 165 165 165 165 165 166 170 171 170 166 167 168 169 171 171 172 173 175 175 176 177 176 176 175 175 176 176 176 176 175 175 175 174 174 173 173 172 172 172 172 171 171 170 171 172 172 171 169 167 168 170 171 173 -2147483647 -2147483647 -2147483647 -2147483647 -2147483647 -2147483647 -2147483647 -2147483647 -2147483647 -2147483647 -2147483647 -2147483647 -2147483647 -2147483647 -2147483647 -2147483647 -2147483647 -2147483647 -2147483647 -2147483647 -2147483647 -2147483647 -2147483647 -2147483647 -2147483647 -2147483647 -2147483647 -2147483647 -2147483647 -2147483647 -2147483647 -2147483647 -2147483647 -2147483647 -2147483647 -2147483647 -2147483647 -2147483647 -2147483647 -2147483647 -2147483647 -2147483647 -2147483647 -2147483647 -2147483647 -2147483647 -2147483647 -2147483647 -2147483647 -2147483647 -2147483647 -2147483647 -2147483647 -2147483647 -2147483647 -2147483647 -2147483647 -2147483647 -2147483647 -2147483647 -2147483647 -2147483647 -2147483647 -2147483647 -2147483647 -2147483647 -2147483647 -2147483647 -2147483647 -2147483647 -2147483647 -2147483647 -2147483647 -2147483647 -2147483647 -2147483647 -2147483647 -2147483647 -2147483647 -2147483647
180 179 181 183 183 182 183 186 188 188 189 190 192 193 191 188 188 187 188 187 186 186 186 186 185 183 182 179 180 180 181 181 177 177 177 175 175 174 173 171 171 174 178 178 175 175 177 177 178 179 178 175 173 173 172 172 172 171 171 170 170 169 169 169 169 169 170 170 170 170 170 170 170 170 170 169 169 168 168 167 167 167 167 166 167 167 166 165 164 165 167 167 168 168 168 168 166 165 165 165 164 164 163 163 163 163 163 163 164 164 165 165 167 168 169 169 169 168 169 170 171 171 171 172 173 174 174 175 175 174 175 175 175 175 175 176 175 175 174 173 172 172 172 171 171 170 170 170 170 169 169 173 175 172 169 168 170 -2147483647 -2147483647 -2147483647 -2147483647 -2147483647 -2147483647 -2147483647 -2147483647 -2147483647 -2147483647 -2147483647 -2147483647 -2147483647 -2147483647 -2147483647 -2147483647 -2147483647 -2147483647 -2147483647 -2147483647 -2147483647 -2147483647 -2147483647 -2147483647 -2147483647 -2147483647 -2147483647 -2147483647 -2147483647 -2147483647 -2147483647 -2147483647 -2147483647 -2147483647 -2147483647 -2147483647 -2147483647 -2147483647 -2147483647 -2147483647 -2147483647 -2147483647 -2147483647 -2147483647 -2147483647 -2147483647 -2147483647 -2147483647 -2147483647 -2147483647 -2147483647 -2147483647 -2147483647 -2147483647 -2147483647 -2147483647 -2147483647 -2147483647 -2147483647 -2147483647 -2147483647 -2147483647 -2147483647 -2147483647 -2147483647 -2147483647 -2147483647 -2147483647 -2147483647 -2147483647 -2147483647 -2147483647 -2147483647 -2147483647 -2147483647 -2147483647 -2147483647 -2147483647 -2147483647 -2147483647 -2147483647 -2147483647 -2147483647
180 181 182 184 183 184 183 183 184 184 185 187 190 191 190 188 189 188 188 187 186 184 180 181 185 179 175 176 176 176 174 176 179 178 176 174 172 171 170 170 169 168 170 175 175 175 174 176 176 176 175 175 173 173 172 171 171 170 169 169 168 169 169 169 169 168 169 169 170 170 170 170 170 170 169 169 167 166 166 166 167 167 167 167 167 167 166 165 164 165 165 165 166 167 167 167 165 164 164 164 164 163 163 163 164 164 163 164 164 165 165 166 167 167 168 169 169 170 170 170 170 171 171 171 172 172 172 173 173 173 173 173 172 173 174 174 174 173 171 170 169 169 170 170 169 169 169 169 169 167 168 170 173 -2147483647 172 -2147483647 -2147483647 -2147483647 -2147483647 -2147483647 -2147483647 -2147483647 -2147483647 -2147483647 -2147483647 -2147483647 -2147483647 -2147483647 -2147483647 -2147483647 -2147483647 -2147483647 -2147483647 -2147483647 -2147483647 -2147483647 -2147483647 -2147483647 -2147483647 -2147483647 -2147483647 -2147483647 -2147483647 -2147483647 -2147483647 -2147483647 -2147483647 -2147483647 -2147483647 -2147483647 -2147483647 -2147483647 -2147483647 -2147483647 -2147483647 -2147483647 -2147483647 -2147483647 -2147483647 -2147483647 -2147483647 -2147483647 -2147483647 -2147483647 -2147483647 -2147483647 -2147483647 -2147483647 -2147483647 -2147483647 -2147483647 -2147483647 -2147483647 -2147483647 -2147483647 -2147483647 -2147483647 -2147483647 -2147483647 -2147483647 -2147483647 -2147483647 -2147483647 -2147483647 -2147483647 -2147483647 -2147483647 -2147483647 -2147483647 -2147483647 -2147483647 -2147483647 -2147483647 -2147483647 -2147483647 -2147483647 -2147483647 -2147483647 -2147483647 -2147483647
177 179 182 184 185 185 186 184 184 186 184 185 184 181 189 189 189 189 186 186 186 183 181 182 182 178 176 175 174 172 172 173 175 178 178 177 176 174 172 168 165 167 170 172 175 174 175 174 174 174 175 174 173 172 172 171 169 169 168 168 168 168 168 168 168 168 168 168 168 168 168 169 169 169 168 168 167 166 165 165 165 165 165 166 166 166 166 165 164 164 164 163 163 164 165 165 164 163 163 162 162 162 163 164 164 164 163 163 164 164 164 165 166 166 167 167 168 168 169 169 169 170 170 170 171 171 172 172 172 172 172 172 172 172 172 171 171 170 168 166 166 166 168 169 168 169 169 169 168 168 169 170 -2147483647 -2147483647 -2147483647 -2147483647 -2147483647 -2147483647 -2147483647 -2147483647 -2147483647 -2147483647 -2147483647 -2147483647 -2147483647 -2147483647 -2147483647 -2147483647 -2147483647 -2147483647 -2147483647 -2147483647 -2147483647 -2147483647 -2147483647 -2147483647 -2147483647 -2147483647 -2147483647 -2147483647 -2147483647 -2147483647 -2147483647 -2147483647 -2147483647 -2147483647 -2147483647 -2147483647 -2147483647 -2147483647 -2147483647 -2147483647 -2147483647 -2147483647 -2147483647 -2147483647 -2147483647 -2147483647 -2147483647 -2147483647 -2147483647 -2147483647 -2147483647 -2147483647 -2147483647 -2147483647 -2147483647 -2147483647 -2147483647 -2147483647 -2147483647 -2147483647 -2147483647 -2147483647 -2147483647 -2147483647 -2147483647 -2147483647 -2147483647 -2147483647 -2147483647 -2147483647 -2147483647 -2147483647 -2147483647 -2147483647 -2147483647 -2147483647 -2147483647 -2147483647 -2147483647 -2147483647 -2147483647 -2147483647 -2147483647 -2147483647 -2147483647 -2147483647 -2147483647 -2147483647
176 178 180 182 183 186 186 186 185 183 181 182 182 176 177 179 180 184 186 186 186 183 187 186 186 185 184 179 177 175 174 173 175 177 179 180 184 179 178 176 172 173 175 175 175 175 175 173 173 173 173 173 172 172 170 169 169 168 168 167 167 167 167 167 167 167 167 167 167 166 167 167 167 167 167 167 166 165 165 164 164 163 163 164 164 165 165 164 163 162 162 161 160 160 161 161 161 161 161 161 160 161 161 162 162 162 162 162 163 163 164 164 165 166 166 166 166 167 167 168 168 169 169 170 170 170 171 171 171 171 172 172 173 172 171 170 171 171 171 170 169 169 171 174 173 172 172 172 -2147483647 -2147483647 -2147483647 -2147483647 -2147483647 -2147483647 -2147483647 -2147483647 -2147483647 -2147483647 -2147483647 -2147483647 -2147483647 -2147483647 -2147483647 -2147483647 -2147483647 -2147483647 -2147483647 -2147483647 -2147483647 -2147483647 -2147483647 -2147483647 -2147483647 -2147483647 -2147483647 -2147483647 -2147483647 -2147483647 -2147483647 -2147483647 -2147483647 -2147483647 -2147483647 -2147483647 -2147483647 -2147483647 -2147483647 -2147483647 -2147483647 -2147483647 -2147483647 -2147483647 -2147483647 -2147483647 -2147483647 -2147483647 -2147483647 -2147483647 -2147483647 -2147483647 -2147483647 -2147483647 -2147483647 -2147483647 -2147483647 -2147483647 -2147483647 -2147483647 -2147483647 -2147483647 -2147483647 -2147483647 -2147483647 -2147483647 -2147483647 -2147483647 -2147483647 -2147483647 -2147483647 -2147483647 -2147483647 -2147483647 -2147483647 -2147483647 -2147483647 -2147483647 -2147483647 -2147483647 -2147483647 -2147483647 -2147483647 -2147483647 -2147483647 -2147483647 -2147483647 -2147483647 -2147483647 -2147483647 -2147483647 -2147483647
178 179 177 180 183 182 181 181 184 184 185 185 184 181 182 179 178 183 181 179 182 186 186 185 184 184 183 183 183 181 175 174 178 181 180 179 178 178 177 177 176 176 177 175 174 174 173 173 173 173 172 172 171 170 169 169 168 167 167 166 166 166 166 166 166 166 166 165 165 164 164 165 165 165 165 165 165 164 164 163 162 160 160 161 162 163 162 162 161 159 159 159 159 158 160 160 160 160 160 160 160 160 161 160 161 161 160 161 161 162 163 164 163 165 165 165 166 166 166 167 167 168 168 168 168 169 169 169 169 170 171 171 171 171 171 172 173 174 -2147483647 -2147483647 -2147483647 -2147483647 -2147483647 -2147483647 -2147483647 -2147483647 -2147483647 -2147483647 -2147483647 -2147483647 -2147483647 -2147483647 -2147483647 -2147483647 -2147483647 -2147483647 -2147483647 -2147483647 -2147483647 -2147483647 -2147483647 -2147483647 -2147483647 -2147483647 -2147483647 -2147483647 -2147483647 -2147483647 -2147483647 -2147483647 -2147483647 -2147483647 -2147483647 -2147483647 -2147483647 -2147483647 -2147483647 -2147483647 -2147483647 -2147483647 -2147483647 -2147483647 -2147483647 -2147483647 -2147483647 -2147483647 -2147483647 -2147483647 -2147483647 -2147483647 -2147483647 -2147483647 -2147483647 -2147483647 -2147483647 -2147483647 -2147483647 -2147483647 -2147483647 -2147483647 -2147483647 -2147483647 -2147483647 -2147483647 -2147483647 -2147483647 -2147483647 -2147483647 -2147483647 -2147483647 -2147483647 -2147483647 -2147483647 -2147483647 -2147483647 -2147483647 -2147483647 -2147483647 -2147483647 -2147483647 -2147483647 -2147483647 -2147483647 -2147483647 -2147483647 -2147483647 -2147483647 -2147483647 -2147483647 -2147483647 -2147483647 -2147483647 -2147483647 -2147483647 -2147483647 -2147483647 -2147483647 -2147483647 -2147483647 -2147483647
178 179 179 177 179 181 182 184 185 185 185 185 184 183 194 188 186 189 185 182 181 185 184 183 183 182 182 182 181 181 181 180 181 180 179 178 177 177 176 175 175 174 174 173 173 172 172 172 172 171 171 171 170 169 169 168 167 167 166 166 165 165 165 165 165 164 164 164 164 164 164 163 163 163 164 164 164 163 162 162 161 160 159 160 160 160 160 160 159 158 158 159 158 158 159 161 160 160 160 160 159 160 160 160 161 161 161 161 161 162 161 163 163 163 163 164 165 165 165 165 166 166 166 167 167 167 167 168 168 168 169 169 171 173 -2147483647 -2147483647 -2147483647 -2147483647 -2147483647 -2147483647 -2147483647 -2147483647 -2147483647 -2147483647 -2147483647 -2147483647 -2147483647 -2147483647 -2147483647 -2147483647 -2147483647 -2147483647 -2147483647 -2147483647 -2147483647 -2147483647 -2147483647 -2147483647 -2147483647 -2147483647 -2147483647 -2147483647 -2147483647 -2147483647 -2147483647 -2147483647 -2147483647 -2147483647 -2147483647 -2147483647 -2147483647 -2147483647 -2147483647 -2147483647 -2147483647 -2147483647 -2147483647 -2147483647 -2147483647 -2147483647 -2147483647 -2147483647 -2147483647 -2147483647 -2147483647 -2147483647 -2147483647 -2147483647 -2147483647 -2147483647 -2147483647 -2147483647 -2147483647 -2147483647 -2147483647 -2147483647 -2147483647 -2147483647 -2147483647 -2147483647 -2147483647 -2147483647 -2147483647 -2147483647 -2147483647 -2147483647 -2147483647 -2147483647 -2147483647 -2147483647 -2147483647 -2147483647 -2147483647 -2147483647 -2147483647 -2147483647 -2147483647 -2147483647 -2147483647 -2147483647 -2147483647 -2147483647 -2147483647 -2147483647 -2147483647 -2147483647 -2147483647 -2147483647 -2147483647 -2147483647 -2147483647 -2147483647 -2147483647 -2147483647 -2147483647 -2147483647 -2147483647 -2147483647 -2147483647 -2147483647
173 177 177 178 177 181 182 184 184 184 185 193 185 188 191 186 185 184 184 184 187 185 183 182 182 181 181 180 180 179 179 180 180 179 179 178 177 176 175 174 174 173 172 172 172 171 171 171 171 171 170 170 169 169 168 167 166 166 165 165 165 164 164 164 163 163 163 163 163 163 163 162 161 161 162 162 162 161 160 160 160 160 159 159 158 157 158 159 158 157 158 159 159 157 157 158 158 158 158 158 158 159 159 158 159 159 159 160 160 160 160 160 161 159 160 162 162 163 164 164 165 165 165 166 166 167 168 168 169 170 172 -2147483647 -2147483647 -2147483647 -2147483647 -2147483647 -2147483647 -2147483647 -2147483647 -2147483647 -2147483647 -2147483647 -2147483647 -2147483647 -2147483647 -2147483647 -2147483647 -2147483647 -2147483647 -2147483647 -2147483647 -2147483647 -2147483647 -2147483647 -2147483647 -2147483647 -2147483647 -2147483647 -2147483647 -2147483647 -2147483647 -2147483647 -2147483647 -2147483647 -2147483647 -2147483647 -2147483647 -2147483647 -2147483647 -2147483647 -2147483647 -2147483647 -2147483647 -2147483647 -2147483647 -2147483647 -2147483647 -2147483647 -2147483647 -2147483647 -2147483647 -2147483647 -2147483647 -2147483647 -2147483647 -2147483647 -2147483647 -2147483647 -2147483647 -2147483647 -2147483647 -2147483647 -2147483647 -2147483647 -2147483647 -2147483647 -2147483647 -2147483647 -2147483647 -2147483647 -2147483647 -2147483647 -2147483647 -2147483647 -2147483647 -2147483647 -2147483647 -2147483647 -2147483647 -2147483647 -2147483647 -2147483647 -2147483647 -2147483647 -2147483647 -2147483647 -2147483647 -2147483647 -2147483647 -2147483647 -2147483647 -2147483647 -2147483647 -2147483647 -2147483647 -2147483647 -2147483647 -2147483647 -2147483647 -2147483647 -2147483647 -2147483647 -2147483647 -2147483647 -2147483647 -2147483647 -2147483647 -2147483647 -2147483647 -2147483647
170 177 178 179 180 181 181 182 182 182 187 185 185 184 184 183 183 183 183 183 182 182 181 181 181 180 180 180 180 179 179 179 179 179 178 177 176 175 174 174 173 172 171 171 171 171 171 170 169 170 170 169 169 168 166 165 164 164 164 164 164 163 163 163 162 162 162 162 162 162 162 161 160 160 160 160 160 159 159 159 159 159 159 158 156 156 158 159 157 156 156 158 158 157 157 157 157 157 157 157 157 157 157 157 157 157 158 159 160 159 159 160 160 160 160 159 160 161 163 164 164 165 166 167 168 171 -2147483647 -2147483647 -2147483647 -2147483647 -2147483647 -2147483647 -2147483647 -2147483647 -2147483647 -2147483647 -2147483647 -2147483647 -2147483647 -2147483647 -2147483647 -2147483647 -2147483647 -2147483647 -2147483647 -2147483647 -2147483647 -2147483647 -2147483647 -2147483647 -2147483647 -2147483647 -2147483647 -2147483647 -2147483647 -2147483647 -2147483647 -2147483647 -2147483647 -2147483647 -2147483647 -2147483647 -2147483647 -2147483647 -2147483647 -2147483647 -2147483647 -2147483647 -2147483647 -2147483647 -2147483647 -2147483647 -2147483647 -2147483647 -2147483647 -2147483647 -2147483647 -2147483647 -2147483647 -2147483647 -2147483647 -2147483647 -2147483647 -2147483647 -2147483647 -2147483647 -2147483647 -2147483647 -2147483647 -2147483647 -2147483647 -2147483647 -2147483647 -2147483647 -2147483647 -2147483647 -2147483647 -2147483647 -2147483647 -2147483647 -2147483647 -2147483647 -2147483647 -2147483647 -2147483647 -2147483647 -2147483647 -2147483647 -2147483647 -2147483647 -2147483647 -2147483647 -2147483647 -2147483647 -2147483647 -2147483647 -2147483647 -2147483647 -2147483647 -2147483647 -2147483647 -2147483647 -2147483647 -2147483647 -2147483647 -2147483647 -2147483647 -2147483647 -2147483647 -2147483647 -2147483647 -2147483647 -2147483647 -2147483647 -2147483647 -2147483647 -2147483647 -2147483647 -2147483647 -2147483647
175 177 177 178 179 180 180 181 180 183 183 183 182 183 182 182 182 182 182 181 181 181 181 180 180 180 180 180 179 179 179 179 178 178 177 177 176 175 174 172 172 171 170 171 171 171 170 168 168 168 169 169 168 167 165 163 162 162 163 163 163 163 163 162 162 162 161 161 161 161 161 160 160 160 160 160 159 159 158 157 158 158 158 158 157 157 158 158 157 157 156 156 156 156 156 156 156 156 156 156 156 156 156 156 156 156 157 157 158 159 159 158 159 159 160 159 160 161 163 163 164 166 168 -2147483647 -2147483647 -2147483647 -2147483647 -2147483647 -2147483647 -2147483647 -2147483647 -2147483647 -2147483647 -2147483647 -2147483647 -2147483647 -2147483647 -2147483647 -2147483647 -2147483647 -2147483647 -2147483647 -2147483647 -2147483647 -2147483647 -2147483647 -2147483647 -2147483647 -2147483647 -2147483647 -2147483647 -2147483647 -2147483647 -2147483647 -2147483647 -2147483647 -2147483647 -2147483647 -2147483647 -2147483647 -2147483647 -2147483647 -2147483647 -2147483647 -2147483647 -2147483647 -2147483647 -2147483647 -2147483647 -2147483647 -2147483647 -2147483647 -2147483647 -2147483647 -2147483647 -2147483647 -2147483647 -2147483647 -2147483647 -2147483647 -2147483647 -2147483647 -2147483647 -2147483647 -2147483647 -2147483647 -2147483647 -2147483647 -2147483647 -2147483647 -2147483647 -2147483647 -2147483647 -2147483647 -2147483647 -2147483647 -2147483647 -2147483647 -2147483647 -2147483647 -2147483647 -2147483647 -2147483647 -2147483647 -2147483647 -2147483647 -2147483647 -2147483647 -2147483647 -2147483647 -2147483647 -2147483647 -2147483647 -2147483647 -2147483647 -2147483647 -2147483647 -2147483647 -2147483647 -2147483647 -2147483647 -2147483647 -2147483647 -2147483647 -2147483647 -2147483647 -2147483647 -2147483647 -2147483647 -2147483647 -2147483647 -2147483647 -2147483647 -2147483647 -2147483647 -2147483647 -2147483647 -2147483647 -2147483647 -2147483647
174 175 176 177 177 178 179 180 181 181 181 181 180 180 180 181 181 181 181 180 180 181 181 180 180 180 180 179 179 179 178 178 177 177 176 175 175 174 173 173 172 171 171 170 171 170 170 169 166 168 169 169 168 167 166 164 163 163 163 163 163 162 162 162 162 161 161 161 161 161 161 160 160 159 159 159 159 158 158 158 157 158 158 158 157 157 156 156 156 156 156 155 155 155 155 155 155 155 155 155 155 156 156 156 156 156 156 157 157 158 159 159 159 160 160 160 160 163 165 166 167 -2147483647 -2147483647 -2147483647 -2147483647 -2147483647 -2147483647 -2147483647 -2147483647 -2147483647 -2147483647 -2147483647 -2147483647 -2147483647 -2147483647 -2147483647 -2147483647 -2147483647 -2147483647 -2147483647 -2147483647 -2147483647 -2147483647 -2147483647 -2147483647 -2147483647 -2147483647 -2147483647 -2147483647 -2147483647 -2147483647 -2147483647 -2147483647 -2147483647 -2147483647 -2147483647 -2147483647 -2147483647 -2147483647 -2147483647 -2147483647 -2147483647 -2147483647 -2147483647 -2147483647 -2147483647 -2147483647 -2147483647 -2147483647 -2147483647 -2147483647 -2147483647 -2147483647 -2147483647 -2147483647 -2147483647 -2147483647 -2147483647 -2147483647 -2147483647 -2147483647 -2147483647 -2147483647 -2147483647 -2147483647 -2147483647 -2147483647 -2147483647 -2147483647 -2147483647 -2147483647 -2147483647 -2147483647 -2147483647 -2147483647 -2147483647 -2147483647 -2147483647 -2147483647 -2147483647 -2147483647 -2147483647 -2147483647 -2147483647 -2147483647 -2147483647 -2147483647 -2147483647 -2147483647 -2147483647 -2147483647 -2147483647 -2147483647 -2147483647 -2147483647 -2147483647 -2147483647 -2147483647 -2147483647 -2147483647 -2147483647 -2147483647 -2147483647 -2147483647 -2147483647 -2147483647 -2147483647 -2147483647 -2147483647 -2147483647 -2147483647 -2147483647 -2147483647 -2147483647 -2147483647 -2147483647 -2147483647 -2147483647 -2147483647 -2147483647
173 174 175 176 176 176 178 179 179 180 179 179 179 179 179 179 180 181 181 181 181 180 180 180 180 179 179 179 178 178 177 176 176 176 175 175 174 174 173 172 172 172 171 170 170 169 169 168 168 168 167 165 166 166 165 164 163 163 163 163 162 162 162 161 161 161 161 160 160 161 160 159 159 159 158 158 157 157 157 157 157 158 157 157 157 156 156 156 155 155 155 155 154 155 155 154 155 155 155 155 155 155 155 156 156 157 157 157 157 157 159 160 161 163 165 164 165 -2147483647 -2147483647 -2147483647 -2147483647 -2147483647 -2147483647 -2147483647 -2147483647 -2147483647 -2147483647 -2147483647 -2147483647 -2147483647 -2147483647 -2147483647 -2147483647 -2147483647 -2147483647 -2147483647 -2147483647 -2147483647 -2147483647 -2147483647 -2147483647 -2147483647 -2147483647 -2147483647 -2147483647 -2147483647 -2147483647 -2147483647 -2147483647 -2147483647 -2147483647 -2147483647 -2147483647 -2147483647 -2147483647 -2147483647 -2147483647 -2147483647 -2147483647 -2147483647 -2147483647 -2147483647 -2147483647 -2147483647 -2147483647 -2147483647 -2147483647 -2147483647 -2147483647 -2147483647 -2147483647 -2147483647 -2147483647 -2147483647 -2147483647 -2147483647 -2147483647 -2147483647 -2147483647 -2147483647 -2147483647 -2147483647 -2147483647 -2147483647 -2147483647 -2147483647 -2147483647 -2147483647 -2147483647 -2147483647 -2147483647 -2147483647 -2147483647 -2147483647 -2147483647 -2147483647 -2147483647 -2147483647 -2147483647 -2147483647 -2147483647 -2147483647 -2147483647 -2147483647 -2147483647 -2147483647 -2147483647 -2147483647 -2147483647 -2147483647 -2147483647 -2147483647 -2147483647 -2147483647 -2147483647 -2147483647 -2147483647 -2147483647 -2147483647 -2147483647 -2147483647 -2147483647 -2147483647 -2147483647 -2147483647 -2147483647 -2147483647 -2147483647 -2147483647 -2147483647 -2147483647 -2147483647 -2147483647 -2147483647 -2147483647 -2147483647 -2147483647 -2147483647 -2147483647 -2147483647
172 173 174 174 176 177 177 177 178 179 179 178 177 177 177 177 178 180 180 180 180 180 180 179 179 179 178 178 177 176 176 176 176 175 174 174 174 173 172 172 171 171 171 170 170 169 168 168 167 167 166 165 165 165 164 164 163 163 163 162 162 162 161 161 161 161 160 160 160 159 159 158 158 157 157 157 157 156 156 156 157 156 156 156 156 156 155 155 155 155 155 154 153 154 155 155 155 155 155 155 154 155 156 157 158 158 158 159 160 160 161 163 -2147483647 -2147483647 -2147483647 -2147483647 -2147483647 -2147483647 -2147483647 -2147483647 -2147483647 -2147483647 -2147483647 -2147483647 -2147483647 -2147483647 -2147483647 -2147483647 -2147483647 -2147483647 -2147483647 -2147483647 -2147483647 -2147483647 -2147483647 -2147483647 -2147483647 -2147483647 -2147483647 -2147483647 -2147483647 -2147483647 -2147483647 -2147483647 -2147483647 -2147483647 -2147483647 -2147483647 -2147483647 -2147483647 -2147483647 -2147483647 -2147483647 -2147483647 -2147483647 -2147483647 -2147483647 -2147483647 -2147483647 -2147483647 -2147483647 -2147483647 -2147483647 -2147483647 -2147483647 -2147483647 -2147483647 -2147483647 -2147483647 -2147483647 -2147483647 -2147483647 -2147483647 -2147483647 -2147483647 -2147483647 -2147483647 -2147483647 -2147483647 -2147483647 -2147483647 -2147483647 -2147483647 -2147483647 -2147483647 -2147483647 -2147483647 -2147483647 -2147483647 -2147483647 -2147483647 -2147483647 -2147483647 -2147483647 -2147483647 -2147483647 -2147483647 -2147483647 -2147483647 -2147483647 -2147483647 -2147483647 -2147483647 -2147483647 -2147483647 -2147483647 -2147483647 -2147483647 -2147483647 -2147483647 -2147483647 -2147483647 -2147483647 -2147483647 -2147483647 -2147483647 -2147483647 -2147483647 -2147483647 -2147483647 -2147483647 -2147483647 -2147483647 -2147483647 -2147483647 -2147483647 -2147483647 -2147483647 -2147483647 -2147483647 -2147483647 -2147483647 -2147483647 -2147483647 -2147483647 -2147483647 -2147483647 -2147483647 -2147483647 -2147483647
171 173 173 174 174 175 176 177 178 178 179 178 177 177 176 176 176 178 179 179 178 179 179 178 178 178 177 177 176 175 175 175 174 174 174 173 173 171 172 171 170 171 169 170 169 168 167 167 166 166 166 165 165 165 164 163 163 163 162 162 161 161 160 159 160 160 160 159 159 158 158 157 157 156 156 156 156 156 156 156 156 156 155 155 155 155 155 155 155 155 155 154 153 154 155 155 155 155 156 156 157 157 157 159 160 160 -2147483647 -2147483647 -2147483647 -2147483647 -2147483647 -2147483647 -2147483647 -2147483647 -2147483647 -2147483647 -2147483647 -2147483647 -2147483647 -2147483647 -2147483647 -2147483647 -2147483647 -2147483647 -2147483647 -2147483647 -2147483647 -2147483647 -2147483647 -2147483647 -2147483647 -2147483647 -2147483647 -2147483647 -2147483647 -2147483647 -2147483647 -2147483647 -2147483647 -2147483647 -2147483647 -2147483647 -2147483647 -2147483647 -2147483647 -2147483647 -2147483647 -2147483647 -2147483647 -2147483647 -2147483647 -2147483647 -2147483647 -2147483647 -2147483647 -2147483647 -2147483647 -2147483647 -2147483647 -2147483647 -2147483647 -2147483647 -2147483647 -2147483647 -2147483647 -2147483647 -2147483647 -2147483647 -2147483647 -2147483647 -2147483647 -2147483647 -2147483647 -2147483647 -2147483647 -2147483647 -2147483647 -2147483647 -2147483647 -2147483647 -2147483647 -2147483647 -2147483647 -2147483647 -2147483647 -2147483647 -2147483647 -2147483647 -2147483647 -2147483647 -2147483647 -2147483647 -2147483647 -2147483647 -2147483647 -2147483647 -2147483647 -2147483647 -2147483647 -2147483647 -2147483647 -2147483647 -2147483647 -2147483647 -2147483647 -2147483647 -2147483647 -2147483647 -2147483647 -2147483647 -2147483647 -2147483647 -2147483647 -2147483647 -2147483647 -2147483647 -2147483647 -2147483647 -2147483647 -2147483647 -2147483647 -2147483647 -2147483647 -2147483647 -2147483647 -2147483647 -2147483647 -2147483647 -2147483647 -2147483647 -2147483647 -2147483647 -2147483647 -2147483647 -2147483647 -2147483647 -2147483647 -2147483647 -2147483647 -2147483647
169 171 172 172 172 173 174 175 176 178 178 178 178 177 176 175 174 176 177 178 177 178 177 177 177 177 176 175 175 174 174 174 174 173 173 172 172 171 171 170 169 169 169 169 168 167 167 167 166 166 165 165 165 164 163 162 162 162 161 161 160 160 159 159 158 159 158 158 158 157 157 157 156 156 156 156 155 154 155 157 158 157 156 155 154 155 155 156 156 156 155 155 155 155 155 156 157 158 159 -2147483647 -2147483647 -2147483647 -2147483647 -2147483647 -2147483647 -2147483647 -2147483647 -2147483647 -2147483647 -2147483647 -2147483647 -2147483647 -2147483647 -2147483647 -2147483647 -2147483647 -2147483647 -2147483647 -2147483647 -2147483647 -2147483647 -2147483647 -2147483647 -2147483647 -2147483647 -2147483647 -2147483647 -2147483647 -2147483647 -2147483647 -2147483647 -2147483647 -2147483647 -2147483647 -2147483647 -2147483647 -2147483647 -2147483647 -2147483647 -2147483647 -2147483647 -2147483647 -2147483647 -2147483647 -2147483647 -2147483647 -2147483647 -2147483647 -2147483647 -2147483647 -2147483647 -2147483647 -2147483647 -2147483647 -2147483647 -2147483647 -2147483647 -2147483647 -2147483647 -2147483647 -2147483647 -2147483647 -2147483647 -2147483647 -2147483647 -2147483647 -2147483647 -2147483647 -2147483647 -2147483647 -2147483647 -2147483647 -2147483647 -2147483647 -2147483647 -2147483647 -2147483647 -2147483647 -2147483647 -2147483647 -2147483647 -2147483647 -2147483647 -2147483647 -2147483647 -2147483647 -2147483647 -2147483647 -2147483647 -2147483647 -2147483647 -2147483647 -2147483647 -2147483647 -2147483647 -2147483647 -2147483647 -2147483647 -2147483647 -2147483647 -2147483647 -2147483647 -2147483647 -2147483647 -2147483647 -2147483647 -2147483647 -2147483647 -2147483647 -2147483647 -2147483647 -2147483647 -2147483647 -2147483647 -2147483647 -2147483647 -2147483647 -2147483647 -2147483647 -2147483647 -2147483647 -2147483647 -2147483647 -2147483647 -2147483647 -2147483647 -2147483647 -2147483647 -2147483647 -2147483647 -2147483647 -2147483647 -2147483647 -2147483647 -2147483647 -2147483647 -2147483647 -2147483647 -2147483647 -2147483647
170 171 171 172 172 173 174 175 175 176 177 177 177 177 177 178 176 176 176 177 176 177 176 176 176 175 175 173 174 173 172 173 172 172 172 171 171 170 170 170 169 168 168 168 167 167 166 166 165 165 164 164 165 164 162 161 161 160 160 160 159 159 159 159 158 158 158 157 157 157 157 156 156 156 156 155 153 152 154 158 159 158 157 155 154 155 155 155 156 156 156 156 158 158 157 158 -2147483647 -2147483647 -2147483647 -2147483647 -2147483647 -2147483647 -2147483647 -2147483647 -2147483647 -2147483647 -2147483647 -2147483647 -2147483647 -2147483647 -2147483647 -2147483647 -2147483647 -2147483647 -2147483647 -2147483647 -2147483647 -2147483647 -2147483647 -2147483647 -2147483647 -2147483647 -2147483647 -2147483647 -2147483647 -2147483647 -2147483647 -2147483647 -2147483647 -2147483647 -2147483647 -2147483647 -2147483647 -2147483647 -2147483647 -2147483647 -2147483647 -2147483647 -2147483647 -2147483647 -2147483647 -2147483647 -2147483647 -2147483647 -2147483647 -2147483647 -2147483647 -2147483647 -2147483647 -2147483647 -2147483647 -2147483647 -2147483647 -2147483647 -2147483647 -2147483647 -2147483647 -2147483647 -2147483647 -2147483647 -2147483647 -2147483647 -2147483647 -2147483647 -2147483647 -2147483647 -2147483647 -2147483647 -2147483647 -2147483647 -2147483647 -2147483647 -2147483647 -2147483647 -2147483647 -2147483647 -2147483647 -2147483647 -2147483647 -2147483647 -2147483647 -2147483647 -2147483647 -2147483647 -2147483647 -2147483647 -2147483647 -2147483647 -2147483647 -2147483647 -2147483647 -2147483647 -2147483647 -2147483647 -2147483647 -2147483647 -2147483647 -2147483647 -2147483647 -2147483647 -2147483647 -2147483647 -2147483647 -2147483647 -2147483647 -2147483647 -2147483647 -2147483647 -2147483647 -2147483647 -2147483647 -2147483647 -2147483647 -2147483647 -2147483647 -2147483647 -2147483647 -2147483647 -2147483647 -2147483647 -2147483647 -2147483647 -2147483647 -2147483647 -2147483647 -2147483647 -2147483647 -2147483647 -2147483647 -2147483647 -2147483647 -2147483647 -2147483647 -2147483647 -2147483647 -2147483647 -2147483647 -2147483647 -2147483647 -2147483647
170 171 172 173 173 173 174 175 175 176 176 176 176 176 176 176 177 176 176 175 175 175 175 175 174 174 174 173 172 171 171 172 171 170 170 170 170 169 169 169 168 167 167 167 166 166 165 165 164 164 163 163 163 161 161 161 160 160 159 159 159 158 158 158 158 158 158 157 156 156 156 156 155 155 155 156 154 153 154 157 157 157 157 156 156 157 158 -2147483647 -2147483647 -2147483647 -2147483647 -2147483647 -2147483647 -2147483647 -2147483647 -2147483647 -2147483647 -2147483647 -2147483647 -2147483647 -2147483647 -2147483647 -2147483647 -2147483647 -2147483647 -2147483647 -2147483647 -2147483647 -2147483647 -2147483647 -2147483647 -2147483647 -2147483647 -2147483647 -2147483647 -2147483647 -2147483647 -2147483647 -2147483647 -2147483647 -2147483647 -2147483647 -2147483647 -2147483647 -2147483647 -2147483647 -2147483647 -2147483647 -2147483647 -2147483647 -2147483647 -2147483647 -2147483647 -2147483647 -2147483647 -2147483647 -2147483647 -2147483647 -2147483647 -2147483647 -2147483647 -2147483647 -2147483647 -2147483647 -2147483647 -2147483647 -2147483647 -2147483647 -2147483647 -2147483647 -2147483647 -2147483647 -2147483647 -2147483647 -2147483647 -2147483647 -2147483647 -2147483647 -2147483647 -2147483647 -2147483647 -2147483647 -2147483647 -2147483647 -2147483647 -2147483647 -2147483647 -2147483647 -2147483647 -2147483647 -2147483647 -2147483647 -2147483647 -2147483647 -2147483647 -2147483647 -2147483647 -2147483647 -2147483647 -2147483647 -2147483647 -2147483647 -2147483647 -2147483647 -2147483647 -2147483647 -2147483647 -2147483647 -2147483647 -2147483647 -2147483647 -2147483647 -2147483647 -2147483647 -2147483647 -2147483647 -2147483647 -2147483647 -2147483647 -2147483647 -2147483647 -2147483647 -2147483647 -2147483647 -2147483647 -2147483647 -2147483647 -2147483647 -2147483647 -2147483647 -2147483647 -2147483647 -2147483647 -2147483647 -2147483647 -2147483647 -2147483647 -2147483647 -2147483647 -2147483647 -2147483647 -2147483647 -2147483647 -2147483647 -2147483647 -2147483647 -2147483647 -2147483647 -2147483647 -2147483647 -2147483647 -2147483647 -2147483647 -2147483647 -2147483647 -2147483647 -2147483647 -2147483647 -2147483647 -2147483647
170 170 172 172 172 172 174 175 175 176 175 175 175 175 175 175 175 175 175 174 174 174 174 174 174 173 172 172 171 170 170 171 170 170 169 169 169 169 168 167 168 166 166 166 165 165 164 164 163 163 162 162 162 160 160 160 159 159 159 158 158 158 158 157 157 158 158 157 156 156 155 156 156 156 156 157 157 157 157 158 158 158 158 158 -2147483647 -2147483647 -2147483647 -2147483647 -2147483647 -2147483647 -2147483647 -2147483647 -2147483647 -2147483647 -2147483647 -2147483647 -2147483647 -2147483647 -2147483647 -2147483647 -2147483647 -2147483647 -2147483647 -2147483647 -2147483647 -2147483647 -2147483647 -2147483647 -2147483647 -2147483647 -2147483647 -2147483647 -2147483647 -2147483647 -2147483647 -2147483647 -2147483647 -2147483647 -2147483647 -2147483647 -2147483647 -2147483647 -2147483647 -2147483647 -2147483647 -2147483647 -2147483647 -2147483647 -2147483647 -2147483647 -2147483647 -2147483647 -2147483647 -2147483647 -2147483647 -2147483647 -2147483647 -2147483647 -2147483647 -2147483647 -2147483647 -2147483647 -2147483647 -2147483647 -2147483647 -2147483647 -2147483647 -2147483647 -2147483647 -2147483647 -2147483647 -2147483647 -2147483647 -2147483647 -2147483647 -2147483647 -2147483647 -2147483647 -2147483647 -2147483647 -2147483647 -2147483647 -2147483647 -2147483647 -2147483647 -2147483647 -2147483647 -2147483647 -2147483647 -2147483647 -2147483647 -2147483647 -2147483647 -2147483647 -2147483647 -2147483647 -2147483647 -2147483647 -2147483647 -2147483647 -2147483647 -2147483647 -2147483647 -2147483647 -2147483647 -2147483647 -2147483647 -2147483647 -2147483647 -2147483647 -2147483647 -2147483647 -2147483647 -2147483647 -2147483647 -2147483647 -2147483647 -2147483647 -2147483647 -2147483647 -2147483647 -2147483647 -2147483647 -2147483647 -2147483647 -2147483647 -2147483647 -2147483647 -2147483647 -2147483647 -2147483647 -2147483647 -2147483647 -2147483647 -2147483647 -2147483647 -2147483647 -2147483647 -2147483647 -2147483647 -2147483647 -2147483647 -2147483647 -2147483647 -2147483647 -2147483647 -2147483647 -2147483647 -2147483647 -2147483647 -2147483647 -2147483647 -2147483647 -2147483647 -2147483647 -2147483647 -2147483647 -2147483647 -2147483647 -2147483647
169 170 170 171 171 173 173 174 174 174 174 174 174 174 174 173 174 174 174 173 173 173 173 173 172 171 171 170 170 169 170 170 169 169 168 168 167 168 167 166 166 166 166 165 164 164 163 163 163 162 161 161 161 159 158 158 159 158 158 158 158 157 156 156 158 159 158 157 156 156 156 156 155 155 156 158 -2147483647 159 -2147483647 -2147483647 -2147483647 -2147483647 -2147483647 -2147483647 -2147483647 -2147483647 -2147483647 -2147483647 -2147483647 -2147483647 -2147483647 -2147483647 -2147483647 -2147483647 -2147483647 -2147483647 -2147483647 -2147483647 -2147483647 -2147483647 -2147483647 -2147483647 -2147483647 -2147483647 -2147483647 -2147483647 -2147483647 -2147483647 -2147483647 -2147483647 -2147483647 -2147483647 -2147483647 -2147483647 -2147483647 -2147483647 -2147483647 -2147483647 -2147483647 -2147483647 -2147483647 -2147483647 -2147483647 -2147483647 -2147483647 -2147483647 -2147483647 -2147483647 -2147483647 -2147483647 -2147483647 -2147483647 -2147483647 -2147483647 -2147483647 -2147483647 -2147483647 -2147483647 -2147483647 -2147483647 -2147483647 -2147483647 -2147483647 -2147483647 -2147483647 -2147483647 -2147483647 -2147483647 -2147483647 -2147483647 -2147483647 -2147483647 -2147483647 -2147483647 -2147483647 -2147483647 -2147483647 -2147483647 -2147483647 -2147483647 -2147483647 -2147483647 -2147483647 -2147483647 -2147483647 -2147483647 -2147483647 -2147483647 -2147483647 -2147483647 -2147483647 -2147483647 -2147483647 -2147483647 -2147483647 -2147483647 -2147483647 -2147483647 -2147483647 -2147483647 -2147483647 -2147483647 -2147483647 -2147483647 -2147483647 -2147483647 -2147483647 -2147483647 -2147483647 -2147483647 -2147483647 -2147483647 -2147483647 -2147483647 -2147483647 -2147483647 -2147483647 -2147483647 -2147483647 -2147483647 -2147483647 -2147483647 -2147483647 -2147483647 -2147483647 -2147483647 -2147483647 -2147483647 -2147483647 -2147483647 -2147483647 -2147483647 -2147483647 -2147483647 -2147483647 -2147483647 -2147483647 -2147483647 -2147483647 -2147483647 -2147483647 -2147483647 -2147483647 -2147483647 -2147483647 -2147483647 -2147483647 -2147483647 -2147483647 -2147483647 -2147483647 -2147483647 -2147483647 -2147483647 -2147483647 -2147483647 -2147483647 -2147483647 -2147483647 -2147483647
