# Supplementary material for: Catchments catch all in South African coastal lowlands: topography and palaeoclimate restricted gene flow in Nymania capensis (Meliaceae)—a multilocus phylogeographic and distribution modelling approach
Source: PeerJ. 2017 Jan 31;5:e2965. doi: 10.7717/peerj.2965 (PMC5289106; doi:10.7717/peerj.2965)
Supplement: Supplemental Information 2 — See the Readme for file descriptions. This zip file includes all DNA alignments. [file peerj-05-2965-s002.zip › SupplementalInformationFiles/SDM.Data/MIROC/bio11.mean.t.coldest.quarter.asc]

NCOLS 240 
NROWS 84 
XLLCORNER 20 
YLLCORNER -35 
CELLSIZE 0.0416666666666667 
NODATA_value -2147483647 
69 68 68 67 67 67 69 69 66 65 64 64 66 66 64 63 61 60 57 57 59 59 59 59 59 60 59 61 59 59 57 57 57 59 58 58 58 57 56 55 56 55 55 55 53 54 54 53 53 51 49 48 47 46 46 45 43 41 38 37 37 35 35 41 41 43 42 41 38 33 32 32 35 37 40 41 42 42 41 42 40 40 42 40 38 39 39 38 38 38 35 35 36 38 34 33 33 29 31 32 32 33 33 32 32 35 36 35 35 36 37 38 36 37 42 46 48 48 51 52 55 56 56 55 55 56 55 55 58 60 61 61 60 61 60 56 49 54 55 52 51 48 48 48 50 46 24 25 25 24 25 24 22 28 33 48 50 51 39 44 45 45 50 54 57 54 53 55 44 42 44 60 61 51 59 68 73 74 69 60 57 65 74 82 84 66 67 71 75 86 88 81 73 66 71 87 86 76 82 84 67 69 84 93 93 94 93 96 97 97 94 95 91 92 89 94 95 93 96 103 110 115 117 112 123 134 141 134 131 140 143 143 146 148 151 155 -2147483647 -2147483647 -2147483647 -2147483647
67 65 64 64 64 65 68 68 65 63 62 63 64 65 64 63 62 60 59 55 55 56 55 55 58 58 58 59 59 58 56 55 56 56 56 56 56 57 57 56 56 54 54 51 53 53 54 53 52 50 48 46 45 44 45 43 44 42 40 39 38 37 35 40 41 43 42 41 37 34 34 33 33 36 40 41 42 41 40 40 40 38 40 38 40 42 35 33 33 36 34 36 36 36 33 30 28 29 28 28 31 33 31 28 31 34 33 33 29 30 35 37 36 34 43 47 48 50 50 51 55 56 58 58 59 59 59 58 59 59 60 62 62 61 57 55 55 53 52 51 50 48 51 51 50 43 25 23 21 20 22 22 21 26 33 50 53 55 50 43 42 46 48 49 50 61 68 67 65 52 57 61 65 56 54 67 73 72 70 62 57 57 73 84 83 57 70 73 81 78 89 90 89 85 67 91 98 93 95 92 87 74 86 91 92 92 91 94 96 97 97 97 96 92 92 97 99 97 99 100 110 126 131 135 127 127 141 147 140 143 146 147 149 153 158 -2147483647 -2147483647 -2147483647 -2147483647 -2147483647
65 62 58 60 63 65 67 66 62 61 60 60 61 62 65 64 63 61 59 59 57 55 54 55 56 58 58 58 58 54 52 52 54 55 55 55 56 57 56 56 56 54 53 52 53 54 53 52 51 51 47 44 42 41 42 41 42 40 39 39 38 36 36 40 41 43 44 43 42 37 38 37 35 39 40 41 40 37 39 43 40 42 44 43 43 46 39 36 36 39 39 41 41 38 34 29 26 28 25 24 29 32 27 25 30 32 29 30 20 27 32 34 32 29 42 41 45 43 44 51 53 55 56 58 60 61 61 61 60 58 62 63 62 61 60 58 54 53 55 53 51 49 53 52 46 39 21 21 25 24 21 17 30 45 50 54 56 58 53 49 34 37 39 45 50 67 72 72 70 59 64 69 66 45 51 57 67 68 75 76 64 58 66 77 83 63 87 87 90 84 85 85 99 96 87 94 98 98 98 96 94 95 94 91 90 91 89 94 97 94 96 99 97 99 98 97 101 103 103 110 114 124 131 134 140 143 142 145 145 145 149 150 153 158 -2147483647 -2147483647 -2147483647 -2147483647 -2147483647 -2147483647
64 57 53 56 58 61 64 66 62 59 60 59 60 62 63 62 62 62 60 59 58 57 57 56 55 56 56 56 56 57 55 53 53 52 53 53 55 56 56 54 55 56 55 54 55 53 51 51 51 49 47 46 44 40 39 40 42 40 39 38 37 35 37 40 42 45 45 46 45 44 41 41 40 40 41 40 37 35 26 43 43 45 46 48 49 48 45 34 34 37 39 43 41 40 36 30 24 24 19 23 27 29 23 27 30 29 27 25 15 22 26 32 33 37 41 39 32 24 26 48 52 52 54 56 57 61 63 62 59 49 63 64 62 59 60 59 58 58 56 53 51 50 54 43 26 20 34 42 47 44 35 37 42 52 49 55 59 59 52 43 42 23 23 39 57 67 70 73 72 70 57 53 78 76 59 67 80 83 85 78 56 55 64 84 85 72 78 93 97 99 95 92 95 100 98 97 98 98 97 98 96 96 93 90 89 90 93 96 95 93 96 101 103 100 96 97 102 106 105 107 116 126 134 135 142 141 145 142 147 150 151 152 157 -2147483647 -2147483647 -2147483647 -2147483647 -2147483647 -2147483647 -2147483647
59 56 48 54 57 61 64 65 64 62 60 58 58 57 60 60 60 61 58 58 58 57 56 56 55 54 53 54 54 55 53 52 52 52 52 54 54 55 55 53 55 56 55 54 53 52 51 49 48 48 47 45 41 38 39 38 40 39 39 38 36 38 41 43 45 47 47 47 48 47 44 44 43 45 40 38 36 30 38 46 48 48 48 50 51 49 46 40 38 40 42 45 42 40 35 30 23 21 14 21 23 25 19 14 20 24 17 15 15 25 22 24 30 34 35 26 10 25 33 47 48 45 42 52 55 57 63 64 60 56 65 65 63 61 61 59 59 58 56 52 51 52 55 47 26 37 39 45 50 45 40 50 55 56 55 54 59 61 56 41 49 58 49 46 40 48 64 67 76 72 58 78 84 85 83 79 83 85 87 76 56 69 67 86 82 70 88 96 98 102 100 101 96 99 101 99 98 99 96 97 94 94 94 91 88 88 92 95 91 93 95 103 105 104 97 102 103 107 113 112 112 118 128 134 142 146 148 150 150 152 153 157 -2147483647 -2147483647 -2147483647 -2147483647 -2147483647 -2147483647 -2147483647 -2147483647
55 55 50 52 60 62 61 63 63 61 59 58 54 56 58 59 58 60 60 59 57 56 54 55 55 54 53 52 52 53 51 49 49 50 52 53 55 55 53 51 54 53 53 52 54 52 49 47 46 46 44 43 42 41 42 41 38 37 36 36 34 34 34 41 47 48 50 50 51 49 45 47 45 48 44 42 41 42 43 46 48 49 50 52 52 50 48 44 41 41 46 45 43 40 36 34 27 26 20 18 20 23 20 16 23 25 16 21 14 18 15 15 26 24 23 26 25 24 36 45 41 34 46 55 60 62 63 65 64 65 66 66 63 62 61 59 57 56 53 53 52 55 55 54 36 40 48 50 51 43 46 49 54 59 58 52 55 60 62 60 58 63 53 39 52 60 72 76 76 63 67 80 86 88 83 79 81 87 84 62 68 82 82 86 89 87 99 100 98 101 102 103 100 98 100 101 99 100 98 98 98 94 91 92 90 91 92 94 91 92 94 99 102 112 105 103 106 109 117 123 118 124 129 136 143 143 150 150 152 155 -2147483647 -2147483647 -2147483647 -2147483647 -2147483647 -2147483647 -2147483647 -2147483647 -2147483647 -2147483647
47 50 53 59 61 60 62 62 62 59 55 53 54 56 58 57 56 57 58 59 57 56 53 52 51 52 52 51 51 51 49 47 48 50 50 53 53 53 52 52 53 53 51 52 52 52 50 50 49 46 45 46 45 45 43 41 37 34 33 34 35 36 40 42 47 48 50 51 52 52 52 50 50 45 43 43 43 39 41 43 45 48 48 51 53 53 51 49 45 47 48 44 43 41 38 35 32 30 24 22 27 31 27 23 32 28 25 32 18 25 36 30 24 21 19 22 33 36 40 42 35 42 49 52 61 64 65 66 66 65 66 66 61 61 60 57 55 54 52 53 54 54 57 57 48 41 45 52 48 47 46 31 46 54 61 52 41 63 67 65 63 66 62 52 55 54 61 66 79 82 83 73 80 86 76 73 79 88 88 65 66 85 89 92 90 98 100 101 101 99 101 103 103 103 102 103 101 103 98 97 99 97 93 96 94 95 94 93 91 94 97 102 111 116 111 107 108 115 116 121 133 132 137 141 146 149 151 153 156 -2147483647 -2147483647 -2147483647 -2147483647 -2147483647 -2147483647 -2147483647 -2147483647 -2147483647 -2147483647 -2147483647
44 50 52 52 50 59 62 59 62 60 55 53 55 57 57 55 52 54 56 56 56 57 55 52 51 50 50 50 49 49 49 49 49 49 50 52 52 53 51 51 52 52 51 52 49 51 51 51 50 49 48 48 47 45 44 42 37 32 31 32 38 40 41 32 40 47 47 49 50 54 52 52 51 45 43 45 43 42 42 40 45 48 49 51 53 54 53 47 45 49 49 47 44 36 35 35 33 28 20 22 30 37 35 27 29 36 30 37 31 38 42 33 31 29 30 33 24 32 35 43 41 46 53 56 61 64 66 67 67 67 65 64 59 57 59 55 49 51 50 52 54 56 59 59 58 55 41 49 51 47 44 30 49 54 63 61 54 63 69 64 60 66 66 68 61 68 74 72 84 88 86 90 82 86 70 81 85 84 89 79 73 86 90 92 93 98 99 101 103 103 104 104 102 100 101 103 104 103 103 101 101 98 99 98 96 97 97 96 96 97 99 104 105 113 118 116 111 115 125 129 133 137 139 145 146 149 153 156 -2147483647 -2147483647 -2147483647 -2147483647 -2147483647 -2147483647 -2147483647 -2147483647 -2147483647 -2147483647 -2147483647 -2147483647
45 45 48 50 50 57 60 56 58 59 55 49 52 55 53 52 52 53 53 55 53 56 55 54 54 53 50 49 47 48 46 48 47 47 50 50 51 52 51 48 50 50 50 50 50 50 49 50 48 49 47 47 46 45 44 42 39 35 35 37 40 42 40 31 41 48 46 37 39 50 58 53 52 51 50 52 44 46 49 48 43 49 52 54 51 53 54 48 45 48 50 46 43 39 38 32 29 30 24 34 37 39 37 33 34 37 42 45 44 46 45 40 33 35 42 44 37 22 38 49 53 55 56 59 62 64 64 64 66 68 67 66 63 56 56 51 44 46 50 52 54 58 60 60 58 58 57 59 52 44 45 40 45 54 64 66 68 69 68 63 61 68 77 72 70 71 75 70 75 85 88 83 92 93 83 76 82 88 92 86 75 75 83 85 89 96 96 97 101 102 103 101 98 98 102 103 103 101 103 104 103 105 103 103 99 101 96 96 100 101 102 107 112 113 117 119 128 129 128 132 135 140 143 146 148 152 157 -2147483647 -2147483647 -2147483647 -2147483647 -2147483647 -2147483647 -2147483647 -2147483647 -2147483647 -2147483647 -2147483647 -2147483647 -2147483647
43 46 48 54 57 58 58 55 56 58 56 50 51 54 52 50 51 52 52 54 53 54 54 53 54 53 51 50 49 48 46 45 44 45 48 49 50 51 50 48 47 45 47 48 50 50 49 47 47 48 48 44 42 44 45 45 42 38 35 37 40 43 46 47 47 49 41 46 45 46 58 59 54 56 55 49 48 50 51 51 52 52 54 57 56 55 56 53 51 48 49 43 42 41 40 33 34 34 27 36 40 43 44 47 49 47 45 45 48 50 42 33 32 45 48 46 41 26 27 47 53 58 59 60 62 65 66 66 67 69 69 69 68 61 59 56 52 50 52 53 55 58 60 62 61 60 60 61 50 42 51 48 58 60 63 64 67 70 72 71 74 75 79 76 80 78 77 72 74 71 81 81 90 95 96 89 90 97 84 80 80 84 88 90 97 96 99 96 100 102 103 99 99 103 105 104 102 101 103 101 99 102 107 108 104 100 97 97 98 99 103 104 110 111 113 119 126 132 135 135 139 142 144 147 151 157 -2147483647 -2147483647 -2147483647 -2147483647 -2147483647 -2147483647 -2147483647 -2147483647 -2147483647 -2147483647 -2147483647 -2147483647 -2147483647 -2147483647
49 49 48 55 55 53 49 52 54 56 55 52 50 52 50 46 49 49 50 51 51 53 53 52 52 51 51 50 46 45 47 47 45 45 46 47 49 49 49 48 44 44 44 46 48 47 47 46 46 47 47 45 44 45 45 45 41 42 40 40 40 42 45 47 49 50 46 44 50 53 62 63 61 59 52 43 51 55 54 56 57 54 57 59 59 55 56 48 48 49 49 44 45 44 42 40 40 37 27 33 39 41 44 46 52 55 59 61 58 48 46 53 45 45 51 48 40 29 31 46 53 56 56 57 61 62 65 67 66 67 67 69 70 68 61 52 54 54 54 56 56 56 62 63 63 61 62 59 57 42 53 49 61 62 64 67 68 68 70 67 71 73 79 81 80 76 72 72 78 75 78 85 84 90 95 98 97 99 90 91 83 87 88 91 97 101 101 100 98 99 102 95 101 105 105 104 102 102 101 99 100 103 107 111 110 103 103 101 102 103 106 112 113 113 120 118 121 125 132 139 142 144 146 147 151 -2147483647 -2147483647 -2147483647 -2147483647 -2147483647 -2147483647 -2147483647 -2147483647 -2147483647 -2147483647 -2147483647 -2147483647 -2147483647 -2147483647 -2147483647
49 52 52 54 53 52 43 49 53 54 54 47 47 46 47 41 45 47 48 49 50 51 51 50 49 49 49 50 47 47 47 45 43 43 41 44 46 46 46 47 44 43 43 46 47 44 45 44 45 46 43 44 44 44 44 44 42 43 39 37 36 40 44 42 45 47 48 51 54 55 59 65 66 54 54 57 54 59 58 61 61 61 61 60 57 56 55 48 42 51 50 51 49 47 45 41 41 37 33 32 33 35 38 45 49 54 51 62 58 42 47 62 59 46 50 50 36 35 27 45 52 52 56 59 59 59 60 63 65 66 68 69 71 68 62 61 60 55 55 58 59 60 59 63 63 57 62 54 59 56 54 56 58 56 63 67 68 68 70 65 71 70 70 81 80 81 79 79 78 82 77 87 91 93 97 100 100 100 98 92 88 94 96 95 99 99 100 103 100 100 99 96 103 104 105 103 101 102 100 101 101 104 109 112 113 113 114 106 106 108 109 116 121 118 124 126 125 129 134 140 141 144 146 147 152 -2147483647 -2147483647 -2147483647 -2147483647 -2147483647 -2147483647 -2147483647 -2147483647 -2147483647 -2147483647 -2147483647 -2147483647 -2147483647 -2147483647 -2147483647
58 45 45 48 52 52 44 43 48 52 52 43 44 38 46 47 39 42 42 42 48 49 49 48 47 45 44 48 49 48 47 43 43 42 39 40 43 44 43 43 41 43 42 42 46 44 41 40 45 46 40 42 44 44 44 42 40 39 41 36 34 41 39 32 37 42 43 48 52 53 59 65 68 66 63 60 59 58 63 62 63 63 61 59 56 48 52 47 39 43 45 48 48 45 33 27 37 38 33 32 32 37 41 45 46 47 55 62 53 40 52 65 63 45 45 55 45 45 21 36 48 52 55 58 57 54 55 60 64 66 61 66 72 70 65 63 59 56 58 60 62 63 65 67 67 67 64 62 62 56 58 53 48 58 63 63 65 64 67 72 74 76 76 80 79 83 84 77 81 84 82 86 89 93 96 98 101 102 99 87 85 92 99 101 103 104 102 102 103 102 97 96 100 103 104 101 98 99 99 100 101 103 104 105 105 111 120 115 109 110 114 120 124 120 122 126 131 134 137 141 144 148 151 153 -2147483647 -2147483647 -2147483647 -2147483647 -2147483647 -2147483647 -2147483647 -2147483647 -2147483647 -2147483647 -2147483647 -2147483647 -2147483647 -2147483647 -2147483647 -2147483647
80 51 52 53 51 41 40 45 51 51 50 37 41 36 36 43 42 35 34 32 40 48 48 46 44 40 42 45 47 46 45 42 41 39 39 38 40 39 39 39 40 42 43 44 46 45 44 45 46 48 44 40 41 43 42 40 33 29 35 35 30 30 29 25 32 45 46 50 55 60 63 65 68 67 63 56 56 57 64 64 65 65 62 59 51 42 44 49 39 33 37 44 45 39 24 25 30 29 31 32 40 48 47 45 58 55 53 65 66 58 61 67 69 61 49 59 55 51 29 28 43 50 47 50 52 52 54 58 63 67 64 70 72 72 69 65 60 55 56 61 65 66 64 67 69 70 67 66 62 53 52 54 48 55 62 60 56 53 65 70 70 75 78 81 79 80 82 85 85 86 85 77 80 90 94 95 101 103 100 88 82 94 97 98 102 103 106 105 101 100 98 98 101 100 101 99 99 96 98 101 102 102 102 102 106 114 119 122 117 114 119 118 123 126 124 128 133 136 139 147 149 154 -2147483647 -2147483647 -2147483647 -2147483647 -2147483647 -2147483647 -2147483647 -2147483647 -2147483647 -2147483647 -2147483647 -2147483647 -2147483647 -2147483647 -2147483647 -2147483647 -2147483647 -2147483647
83 67 52 56 53 45 37 48 50 46 45 42 35 36 31 38 42 38 36 30 38 46 46 45 44 41 42 44 45 43 43 39 38 35 36 38 38 37 38 33 29 38 41 42 44 44 44 45 49 53 42 43 41 42 44 41 26 29 33 35 30 25 23 29 32 63 52 49 53 56 60 63 67 63 62 60 61 63 63 65 66 66 64 60 55 49 49 56 51 36 26 37 43 37 23 26 32 25 15 48 56 53 58 55 61 60 54 70 76 74 70 73 72 68 66 61 52 40 31 34 44 45 41 43 45 49 54 61 64 67 63 69 70 71 72 66 60 58 61 63 67 67 63 65 70 67 66 62 63 61 55 53 44 58 61 59 44 56 61 64 69 72 75 80 80 74 73 80 85 90 91 88 83 81 83 86 95 104 101 97 97 95 92 92 99 102 106 98 98 98 98 102 103 103 103 101 101 99 100 101 103 103 103 105 108 109 112 123 127 127 128 120 123 127 129 132 135 138 144 146 153 -2147483647 -2147483647 -2147483647 -2147483647 -2147483647 -2147483647 -2147483647 -2147483647 -2147483647 -2147483647 -2147483647 -2147483647 -2147483647 -2147483647 -2147483647 -2147483647 -2147483647 -2147483647 -2147483647
85 78 60 63 65 55 43 43 46 49 43 40 34 30 32 30 36 37 31 26 38 43 43 45 44 43 41 43 39 42 38 37 36 35 34 34 35 38 38 31 35 36 34 42 42 42 44 51 58 53 45 44 53 60 46 48 30 30 31 35 32 29 23 37 60 73 69 59 60 65 68 71 71 67 64 64 64 66 67 67 67 67 65 64 58 53 54 57 54 46 31 36 42 39 32 23 23 22 26 47 65 74 77 77 70 66 77 84 80 85 80 76 68 66 57 52 47 35 20 33 40 36 35 37 37 44 54 58 61 62 61 67 67 70 72 70 67 62 67 64 70 71 67 70 72 68 63 57 52 50 55 51 48 43 56 57 54 57 59 63 67 71 74 76 77 66 71 77 78 85 91 93 94 91 95 94 94 104 101 106 106 104 96 96 94 94 104 107 102 100 97 102 103 103 105 103 102 101 102 102 103 103 105 106 107 111 116 117 119 125 130 129 124 128 132 138 139 142 144 150 -2147483647 -2147483647 -2147483647 -2147483647 -2147483647 -2147483647 -2147483647 -2147483647 -2147483647 -2147483647 -2147483647 -2147483647 -2147483647 -2147483647 -2147483647 -2147483647 -2147483647 -2147483647 -2147483647 -2147483647
87 85 76 77 52 52 41 37 44 47 45 40 33 27 27 29 35 39 37 35 37 35 39 42 44 42 39 40 37 40 39 35 34 33 34 34 32 36 41 38 33 31 35 50 58 59 54 51 54 60 59 59 69 69 72 73 43 33 36 36 35 38 45 47 68 76 76 73 73 70 66 69 56 70 53 63 64 65 68 68 69 69 68 67 64 61 62 63 61 57 46 36 36 34 34 14 18 42 54 62 67 73 73 85 80 78 83 88 90 89 74 71 65 58 56 48 35 25 22 34 34 35 25 30 37 46 52 53 58 57 57 61 61 65 71 73 73 68 71 74 73 74 74 73 72 66 58 52 45 55 57 49 44 41 50 50 43 48 49 58 66 69 74 77 76 64 65 72 76 87 90 91 84 86 95 99 99 99 102 108 109 109 106 107 101 105 106 109 102 99 97 100 102 102 103 105 104 101 102 103 103 105 108 110 111 111 117 121 124 124 124 132 132 131 135 138 140 143 147 153 -2147483647 -2147483647 -2147483647 -2147483647 -2147483647 -2147483647 -2147483647 -2147483647 -2147483647 -2147483647 -2147483647 -2147483647 -2147483647 -2147483647 -2147483647 -2147483647 -2147483647 -2147483647 -2147483647 -2147483647
89 88 88 79 56 45 37 36 45 45 42 41 38 32 30 34 39 35 34 37 37 38 41 43 41 39 38 38 36 38 39 37 36 31 31 32 34 45 53 51 30 34 41 46 57 63 60 56 52 58 66 73 74 76 77 77 58 35 39 28 31 57 63 63 80 79 78 78 75 71 72 73 72 74 71 70 70 67 68 68 66 68 69 69 68 66 65 66 59 57 59 51 30 32 44 54 52 46 45 61 68 70 64 83 88 81 74 79 88 84 78 71 64 57 54 46 37 18 18 23 27 27 20 29 35 45 48 44 49 52 50 54 54 62 67 74 76 74 72 76 75 74 73 67 66 60 54 47 43 47 52 41 37 37 47 41 46 42 51 61 68 71 69 71 74 63 66 65 73 82 84 84 74 78 90 86 89 97 101 109 112 102 112 109 103 107 111 108 103 99 98 102 104 106 106 106 105 105 106 105 108 109 109 111 116 120 119 118 122 127 130 130 132 135 137 141 142 147 151 -2147483647 -2147483647 -2147483647 -2147483647 -2147483647 -2147483647 -2147483647 -2147483647 -2147483647 -2147483647 -2147483647 -2147483647 -2147483647 -2147483647 -2147483647 -2147483647 -2147483647 -2147483647 -2147483647 -2147483647 -2147483647
91 90 88 78 56 52 29 36 44 40 37 36 33 31 30 30 34 32 29 28 36 40 39 41 39 37 33 31 31 34 35 35 37 36 35 31 34 38 54 58 56 58 63 56 45 52 63 63 52 65 71 77 79 79 79 80 79 74 69 42 48 73 69 83 83 82 80 78 73 69 73 75 75 75 74 73 72 69 68 57 63 68 71 72 70 67 68 67 68 63 59 39 35 40 55 61 74 74 66 63 73 79 72 81 89 90 78 74 84 90 77 62 55 54 51 59 62 50 43 37 35 26 25 29 36 38 45 38 42 44 45 37 51 56 59 68 75 78 78 76 70 64 63 57 59 57 47 40 36 45 50 45 35 33 35 33 37 38 43 61 65 62 62 60 68 61 60 66 74 72 70 74 75 80 80 81 92 99 98 100 107 100 109 113 113 108 112 108 107 103 101 103 104 105 107 109 107 108 109 109 109 112 113 113 113 119 124 124 125 126 132 132 135 137 139 140 144 148 -2147483647 -2147483647 -2147483647 -2147483647 -2147483647 -2147483647 -2147483647 -2147483647 -2147483647 -2147483647 -2147483647 -2147483647 -2147483647 -2147483647 -2147483647 -2147483647 -2147483647 -2147483647 -2147483647 -2147483647 -2147483647 -2147483647
92 91 90 85 70 48 40 47 36 38 26 28 29 32 33 34 32 26 25 28 33 37 37 40 38 30 27 24 26 30 31 32 35 35 31 27 30 39 55 62 64 69 71 71 68 69 60 70 69 67 72 79 81 81 82 82 82 76 63 69 76 87 88 87 86 83 82 79 72 70 71 71 73 76 75 74 73 70 69 57 62 67 67 72 72 71 70 69 69 67 61 48 45 39 66 73 79 80 65 58 56 78 85 88 89 92 93 93 93 95 90 74 75 67 62 68 60 57 67 71 57 47 51 37 30 35 39 30 32 39 43 50 47 48 52 64 75 80 79 77 74 61 53 45 48 50 47 50 39 37 40 47 41 35 25 31 35 35 37 58 60 49 54 59 64 63 56 61 62 58 61 75 79 81 90 93 98 93 88 87 101 98 108 109 113 111 113 114 112 107 108 104 106 108 109 111 109 108 110 113 112 111 115 117 120 117 119 127 127 130 134 134 137 139 139 141 143 148 -2147483647 -2147483647 -2147483647 -2147483647 -2147483647 -2147483647 -2147483647 -2147483647 -2147483647 -2147483647 -2147483647 -2147483647 -2147483647 -2147483647 -2147483647 -2147483647 -2147483647 -2147483647 -2147483647 -2147483647 -2147483647 -2147483647
91 91 91 88 85 72 66 71 45 39 29 24 27 28 26 27 30 25 23 25 32 32 32 37 38 31 25 25 26 29 26 28 31 32 34 48 45 57 58 64 67 69 71 72 71 73 73 76 77 79 80 81 82 83 83 83 83 85 83 81 84 88 89 87 86 84 83 82 80 79 76 77 78 77 76 75 74 73 72 68 62 65 68 70 73 73 72 73 71 69 66 56 46 43 71 78 80 82 79 69 73 86 84 88 90 92 95 96 96 95 93 89 80 69 68 68 80 72 63 54 54 57 67 53 42 33 35 40 44 49 57 58 54 59 71 72 80 82 75 71 73 65 45 39 48 57 57 48 37 34 36 38 39 19 29 33 33 34 38 53 57 40 48 51 54 61 61 55 57 63 71 72 73 75 87 90 88 90 83 86 98 97 100 105 108 115 112 115 118 115 111 107 105 109 111 111 112 110 110 111 114 118 117 118 122 122 123 128 130 130 135 137 138 139 141 142 143 147 -2147483647 -2147483647 -2147483647 -2147483647 -2147483647 -2147483647 -2147483647 -2147483647 -2147483647 -2147483647 -2147483647 -2147483647 -2147483647 -2147483647 -2147483647 -2147483647 -2147483647 -2147483647 -2147483647 -2147483647 -2147483647 -2147483647
92 91 90 89 88 84 81 74 46 39 37 28 28 19 20 27 28 28 26 26 32 32 34 37 36 35 33 28 24 24 23 33 35 45 54 61 65 65 63 63 69 71 74 75 74 76 77 78 79 80 81 82 83 84 84 83 84 86 87 87 88 89 89 87 86 84 84 83 82 81 81 80 78 77 77 76 75 74 73 73 71 69 72 67 74 75 73 74 72 72 70 59 51 63 75 79 82 84 85 87 88 90 91 91 88 93 95 96 96 95 93 90 71 78 84 80 85 70 63 71 71 57 79 73 45 42 52 58 51 46 60 60 55 52 61 76 81 84 76 78 73 63 49 50 50 63 61 56 48 57 55 46 48 39 39 48 54 37 37 50 50 47 47 52 51 57 60 52 58 63 68 66 69 75 85 82 79 80 77 84 92 95 100 103 109 113 118 120 121 121 113 110 108 109 113 114 112 111 111 113 114 117 123 124 124 125 126 130 132 134 136 138 139 140 142 143 148 -2147483647 -2147483647 -2147483647 -2147483647 -2147483647 -2147483647 -2147483647 -2147483647 -2147483647 -2147483647 -2147483647 -2147483647 -2147483647 -2147483647 -2147483647 -2147483647 -2147483647 -2147483647 -2147483647 -2147483647 -2147483647 -2147483647 -2147483647
91 88 88 90 88 86 84 67 46 39 35 32 27 24 23 26 25 25 26 28 28 31 34 35 35 35 34 31 22 20 24 45 54 57 63 63 66 68 69 70 72 75 76 77 77 77 77 79 80 81 81 83 83 85 84 83 85 86 87 88 88 88 87 86 85 84 84 83 83 82 81 79 79 79 77 76 76 75 74 74 74 74 75 75 75 75 75 74 74 74 73 73 73 73 79 81 83 84 86 87 89 89 91 92 93 95 96 96 96 95 94 92 90 88 90 88 87 85 84 84 77 74 82 80 63 34 45 53 60 48 59 59 59 56 49 70 78 83 83 72 63 53 64 47 56 71 64 54 59 64 60 56 65 67 64 62 59 47 57 46 66 63 52 49 53 52 60 54 56 61 66 64 69 75 82 80 79 86 92 95 98 102 103 102 103 109 110 110 115 119 116 112 112 112 117 117 115 112 112 116 118 117 120 120 123 126 129 132 134 137 137 138 140 141 144 148 -2147483647 -2147483647 -2147483647 -2147483647 -2147483647 -2147483647 -2147483647 -2147483647 -2147483647 -2147483647 -2147483647 -2147483647 -2147483647 -2147483647 -2147483647 -2147483647 -2147483647 -2147483647 -2147483647 -2147483647 -2147483647 -2147483647 -2147483647 -2147483647
88 85 73 86 88 87 85 78 65 41 35 32 27 26 25 24 24 25 24 28 28 32 33 32 33 32 33 35 35 33 46 54 57 61 63 66 68 69 70 72 74 75 77 78 78 78 78 80 81 81 82 84 83 84 85 85 86 87 88 86 87 86 85 85 85 84 84 83 83 82 82 80 79 77 76 76 76 75 75 75 75 75 75 75 76 76 76 75 75 75 75 75 77 78 80 82 83 84 86 86 88 86 79 83 89 90 92 96 95 95 95 95 94 91 92 90 89 85 87 87 85 81 85 84 79 60 46 58 55 64 61 58 61 54 59 63 65 75 86 81 71 60 65 65 76 72 60 50 61 73 69 64 74 78 76 73 72 67 50 63 75 81 64 65 48 39 56 53 53 61 64 62 70 73 76 78 77 85 96 102 103 102 106 107 106 108 113 117 117 119 122 121 117 115 116 121 118 117 114 117 120 119 122 123 126 130 132 134 137 137 139 139 140 144 -2147483647 -2147483647 -2147483647 -2147483647 -2147483647 -2147483647 -2147483647 -2147483647 -2147483647 -2147483647 -2147483647 -2147483647 -2147483647 -2147483647 -2147483647 -2147483647 -2147483647 -2147483647 -2147483647 -2147483647 -2147483647 -2147483647 -2147483647 -2147483647 -2147483647 -2147483647
86 85 70 76 82 86 86 82 68 48 35 32 29 27 25 25 25 25 28 28 31 34 32 31 30 28 31 36 45 52 53 60 58 61 63 66 67 70 72 73 75 76 76 78 79 79 79 80 81 82 82 84 83 85 85 85 87 87 87 86 85 85 84 84 84 83 83 83 82 81 81 80 80 77 77 76 75 75 75 75 75 75 76 76 76 76 76 76 76 76 75 76 77 79 80 81 82 83 84 85 86 85 82 76 78 80 90 97 96 96 96 95 95 94 92 91 91 90 89 88 86 82 87 86 79 56 48 55 56 62 71 67 60 60 69 71 74 82 85 82 75 75 76 82 80 66 59 56 61 71 75 77 81 76 68 64 64 58 66 83 91 86 84 75 54 45 55 53 52 54 57 60 65 68 73 68 74 82 95 101 104 105 107 109 109 112 113 112 113 114 115 122 120 122 124 124 125 120 117 118 122 122 126 128 129 132 134 136 135 137 139 140 145 -2147483647 -2147483647 -2147483647 -2147483647 -2147483647 -2147483647 -2147483647 -2147483647 -2147483647 -2147483647 -2147483647 -2147483647 -2147483647 -2147483647 -2147483647 -2147483647 -2147483647 -2147483647 -2147483647 -2147483647 -2147483647 -2147483647 -2147483647 -2147483647 -2147483647 -2147483647 -2147483647
74 79 68 75 79 82 82 78 72 64 54 51 51 43 34 25 25 26 26 26 29 30 27 27 27 26 25 38 53 59 62 64 64 65 65 65 67 69 71 73 75 76 77 78 79 80 80 81 82 83 83 84 84 85 86 86 86 85 85 84 83 82 82 82 83 83 83 83 83 82 81 80 79 79 78 77 75 75 74 74 75 76 75 76 77 77 77 77 77 76 76 76 76 77 79 80 80 82 83 84 85 86 87 85 84 87 92 95 96 97 97 96 95 94 93 92 91 91 90 88 87 87 88 88 83 76 75 51 53 60 73 68 58 57 61 67 73 78 90 79 82 91 88 84 75 61 57 69 72 75 81 81 80 75 70 72 70 75 82 89 96 92 89 82 77 61 51 55 52 50 57 63 59 62 67 82 95 99 100 103 104 104 106 107 108 110 108 110 109 109 111 111 114 116 119 121 126 122 121 121 123 126 128 129 132 133 135 135 136 137 140 146 -2147483647 -2147483647 -2147483647 -2147483647 -2147483647 -2147483647 -2147483647 -2147483647 -2147483647 -2147483647 -2147483647 -2147483647 -2147483647 -2147483647 -2147483647 -2147483647 -2147483647 -2147483647 -2147483647 -2147483647 -2147483647 -2147483647 -2147483647 -2147483647 -2147483647 -2147483647 -2147483647 -2147483647
68 76 74 67 78 77 77 80 74 74 69 68 62 52 36 25 25 24 24 23 27 26 24 27 28 26 28 39 57 62 65 66 67 68 67 67 68 68 70 71 72 75 77 78 79 80 81 82 82 82 82 84 84 85 85 85 84 84 85 83 82 82 81 81 81 82 82 82 82 82 81 80 79 78 78 77 76 76 74 74 74 75 76 76 77 78 78 78 77 77 76 76 76 77 77 78 79 80 83 84 85 86 87 88 90 90 93 95 95 96 96 96 95 94 93 93 92 90 89 87 87 87 88 90 88 87 83 67 54 63 71 70 63 59 58 69 78 87 90 81 92 94 87 80 78 70 62 65 74 85 87 87 78 80 75 73 78 84 80 93 95 89 84 80 62 66 74 59 51 76 85 86 88 83 81 90 96 100 101 101 102 104 104 106 106 105 107 109 109 112 111 111 115 119 122 120 121 124 125 123 125 127 130 132 132 135 135 136 138 139 145 -2147483647 -2147483647 -2147483647 -2147483647 -2147483647 -2147483647 -2147483647 -2147483647 -2147483647 -2147483647 -2147483647 -2147483647 -2147483647 -2147483647 -2147483647 -2147483647 -2147483647 -2147483647 -2147483647 -2147483647 -2147483647 -2147483647 -2147483647 -2147483647 -2147483647 -2147483647 -2147483647 -2147483647 -2147483647
74 79 76 67 70 76 74 75 79 78 74 65 59 53 45 47 40 24 22 21 21 24 24 27 24 23 31 46 54 62 65 67 68 69 68 68 69 68 68 70 72 74 76 77 79 81 80 82 82 81 83 84 84 83 83 83 81 82 82 82 82 81 80 80 80 81 81 81 81 81 81 80 80 79 79 77 76 75 74 74 75 75 76 77 77 78 78 78 77 76 76 75 75 75 74 76 77 78 82 84 85 87 88 89 89 90 92 92 93 95 95 96 95 94 93 91 90 88 88 87 85 87 88 90 91 89 85 74 53 71 79 67 62 56 55 66 72 86 93 94 95 95 93 88 79 67 76 86 86 83 92 88 87 83 77 73 87 89 82 95 98 90 75 75 83 88 92 75 67 74 93 91 96 89 77 89 94 96 97 98 101 104 108 110 109 108 110 112 114 115 113 112 115 117 117 118 120 121 122 126 128 129 132 133 134 135 136 137 140 144 -2147483647 -2147483647 -2147483647 -2147483647 -2147483647 -2147483647 -2147483647 -2147483647 -2147483647 -2147483647 -2147483647 -2147483647 -2147483647 -2147483647 -2147483647 -2147483647 -2147483647 -2147483647 -2147483647 -2147483647 -2147483647 -2147483647 -2147483647 -2147483647 -2147483647 -2147483647 -2147483647 -2147483647 -2147483647 -2147483647
81 79 77 73 65 71 70 67 75 76 74 70 69 65 60 57 49 33 30 28 33 38 40 39 32 35 38 39 53 63 66 68 69 70 71 70 69 67 67 69 72 73 75 77 79 81 81 82 82 83 83 83 83 82 82 81 80 79 79 79 79 79 78 78 79 79 80 80 80 80 80 80 80 80 79 78 77 76 75 75 75 75 76 77 78 78 78 77 77 76 75 75 74 73 73 73 74 77 81 83 83 86 87 88 89 91 92 93 94 95 96 95 94 93 91 88 87 88 88 87 86 88 88 91 92 91 87 83 74 80 82 73 54 55 58 72 70 79 84 91 94 88 84 86 86 87 88 87 89 92 94 95 89 80 76 76 89 98 96 94 92 94 88 78 94 96 93 93 89 88 96 99 95 85 75 95 96 99 98 100 103 105 107 108 111 112 112 114 114 119 117 117 117 121 121 122 123 124 125 128 129 132 133 133 135 136 138 140 -2147483647 -2147483647 -2147483647 -2147483647 -2147483647 -2147483647 -2147483647 -2147483647 -2147483647 -2147483647 -2147483647 -2147483647 -2147483647 -2147483647 -2147483647 -2147483647 -2147483647 -2147483647 -2147483647 -2147483647 -2147483647 -2147483647 -2147483647 -2147483647 -2147483647 -2147483647 -2147483647 -2147483647 -2147483647 -2147483647 -2147483647 -2147483647
78 77 72 67 61 67 64 67 73 71 72 71 69 61 56 47 39 41 43 40 40 45 48 46 44 46 44 42 55 62 65 68 70 71 70 72 71 70 69 69 71 73 75 75 77 79 81 82 83 83 83 81 81 81 80 80 79 78 77 77 77 76 76 76 77 78 78 79 79 79 79 80 79 79 79 78 77 77 76 76 76 75 76 77 78 78 78 77 76 74 73 73 73 72 73 74 75 77 78 79 81 83 85 86 87 89 90 91 94 95 96 95 94 91 87 85 88 89 88 86 84 86 90 91 93 92 90 77 75 81 85 88 88 91 92 90 76 76 83 97 96 83 84 88 90 91 91 90 86 88 94 95 92 84 82 85 93 98 96 96 91 89 89 93 98 96 93 89 100 89 99 96 94 76 92 99 104 104 106 107 106 106 108 108 111 113 116 116 115 118 121 121 119 120 124 123 124 126 129 129 131 132 132 134 135 137 140 -2147483647 -2147483647 -2147483647 -2147483647 -2147483647 -2147483647 -2147483647 -2147483647 -2147483647 -2147483647 -2147483647 -2147483647 -2147483647 -2147483647 -2147483647 -2147483647 -2147483647 -2147483647 -2147483647 -2147483647 -2147483647 -2147483647 -2147483647 -2147483647 -2147483647 -2147483647 -2147483647 -2147483647 -2147483647 -2147483647 -2147483647 -2147483647 -2147483647
70 70 72 71 62 61 59 59 69 66 69 69 66 63 55 43 45 43 45 41 44 44 50 51 50 48 44 46 47 58 63 66 69 72 72 73 72 72 70 68 70 72 74 76 77 78 80 82 82 81 81 80 80 80 80 78 78 77 77 76 74 73 73 75 76 76 77 77 78 78 79 79 79 79 79 78 77 77 77 77 77 76 76 77 78 78 78 77 75 73 72 72 71 72 73 75 76 75 75 75 78 79 80 82 83 84 86 88 89 93 93 96 95 90 82 82 86 90 90 87 84 85 87 89 93 94 89 79 73 80 81 85 88 92 95 94 96 97 97 98 94 85 84 87 89 92 93 91 92 93 93 94 91 91 91 91 93 98 101 103 95 95 94 98 101 97 96 100 104 102 99 96 95 89 101 105 107 109 107 108 109 111 112 112 112 114 116 118 119 118 118 122 120 122 124 126 127 128 130 131 131 132 133 135 136 139 -2147483647 -2147483647 -2147483647 -2147483647 -2147483647 -2147483647 -2147483647 -2147483647 -2147483647 -2147483647 -2147483647 -2147483647 -2147483647 -2147483647 -2147483647 -2147483647 -2147483647 -2147483647 -2147483647 -2147483647 -2147483647 -2147483647 -2147483647 -2147483647 -2147483647 -2147483647 -2147483647 -2147483647 -2147483647 -2147483647 -2147483647 -2147483647 -2147483647 -2147483647
75 76 72 65 65 61 56 54 60 62 65 63 61 61 52 47 46 46 49 49 49 49 51 54 51 49 50 46 43 56 62 66 69 71 74 74 74 72 70 70 70 72 74 75 77 79 80 82 81 81 80 79 79 77 76 76 74 75 74 72 72 71 72 73 74 74 75 76 77 77 78 78 79 79 79 78 78 77 77 77 76 75 76 77 78 78 77 76 75 73 73 75 75 74 74 76 77 76 75 77 79 80 81 80 77 78 77 80 88 92 93 96 95 91 86 86 87 92 89 85 86 87 87 86 91 92 88 83 76 81 83 82 87 91 95 94 95 97 99 99 97 93 88 90 91 93 94 94 93 97 98 95 88 89 93 93 96 98 102 103 102 101 98 97 101 102 99 105 105 101 97 94 99 103 105 107 108 109 107 108 109 112 114 116 115 115 116 119 121 121 119 122 123 125 127 128 130 129 130 131 132 133 133 136 139 -2147483647 -2147483647 -2147483647 -2147483647 -2147483647 -2147483647 -2147483647 -2147483647 -2147483647 -2147483647 -2147483647 -2147483647 -2147483647 -2147483647 -2147483647 -2147483647 -2147483647 -2147483647 -2147483647 -2147483647 -2147483647 -2147483647 -2147483647 -2147483647 -2147483647 -2147483647 -2147483647 -2147483647 -2147483647 -2147483647 -2147483647 -2147483647 -2147483647 -2147483647 -2147483647
76 73 73 70 66 59 52 48 49 57 58 58 54 55 48 48 50 52 53 51 53 56 56 57 54 52 52 48 49 59 63 66 68 70 73 75 73 72 71 72 70 71 72 74 76 78 80 82 81 81 79 78 78 77 75 73 72 70 70 70 68 68 70 71 72 73 73 74 75 75 76 77 78 78 78 79 78 78 77 77 77 76 76 77 78 78 77 77 75 74 74 76 77 77 77 78 79 77 78 80 81 82 83 82 81 82 81 79 87 90 92 96 94 88 88 88 91 92 90 85 87 88 88 88 93 92 88 89 82 84 83 80 87 92 95 94 92 94 96 99 96 92 88 89 90 90 92 96 97 98 97 99 99 96 98 95 93 96 100 105 103 105 101 99 103 105 101 105 104 102 101 99 101 103 105 107 109 110 107 108 109 110 112 115 117 120 121 120 120 121 123 122 125 125 126 129 129 130 132 133 133 134 135 139 -2147483647 -2147483647 -2147483647 -2147483647 -2147483647 -2147483647 -2147483647 -2147483647 -2147483647 -2147483647 -2147483647 -2147483647 -2147483647 -2147483647 -2147483647 -2147483647 -2147483647 -2147483647 -2147483647 -2147483647 -2147483647 -2147483647 -2147483647 -2147483647 -2147483647 -2147483647 -2147483647 -2147483647 -2147483647 -2147483647 -2147483647 -2147483647 -2147483647 -2147483647 -2147483647 -2147483647
74 69 65 65 66 63 59 54 49 50 53 52 46 49 52 52 53 54 54 53 50 52 56 59 53 51 51 49 47 58 64 67 71 71 74 76 74 72 72 72 71 71 71 73 75 77 79 82 81 80 79 78 78 77 76 73 72 70 68 66 65 66 67 68 69 70 72 73 73 74 74 75 76 77 77 77 78 78 78 78 77 77 77 77 78 78 77 74 72 71 72 74 78 79 79 80 79 79 80 82 83 85 85 85 86 87 85 84 90 90 91 95 94 89 89 85 88 92 85 82 83 90 87 86 92 94 92 89 84 86 85 86 84 88 93 95 90 93 96 99 96 92 86 86 89 88 91 94 94 97 99 100 101 101 101 97 98 98 101 105 107 107 103 101 101 104 106 106 105 102 101 102 105 103 103 104 107 110 111 110 110 110 111 114 116 119 123 123 122 123 123 124 123 127 127 129 129 131 132 133 134 135 138 -2147483647 -2147483647 -2147483647 -2147483647 -2147483647 -2147483647 -2147483647 -2147483647 -2147483647 -2147483647 -2147483647 -2147483647 -2147483647 -2147483647 -2147483647 -2147483647 -2147483647 -2147483647 -2147483647 -2147483647 -2147483647 -2147483647 -2147483647 -2147483647 -2147483647 -2147483647 -2147483647 -2147483647 -2147483647 -2147483647 -2147483647 -2147483647 -2147483647 -2147483647 -2147483647 -2147483647 -2147483647
71 69 62 57 64 63 60 58 56 49 41 44 40 45 49 51 53 56 58 58 56 52 56 60 52 46 45 41 47 53 58 65 69 72 74 77 75 74 73 72 71 71 70 72 73 76 79 82 81 80 78 78 76 75 74 73 70 69 68 65 65 64 64 65 67 67 68 70 70 71 73 74 74 75 76 76 76 77 78 78 77 78 78 77 78 78 77 72 67 64 69 74 78 80 80 80 79 80 81 82 84 86 85 87 89 90 89 92 94 95 96 97 97 94 95 92 89 91 85 86 87 89 86 85 91 90 86 83 82 85 88 89 89 91 94 95 93 91 93 98 96 90 86 87 91 94 90 89 90 92 93 94 96 99 102 100 103 99 96 99 104 108 109 103 101 105 107 104 104 104 105 108 107 103 104 105 106 109 111 113 113 116 115 118 118 120 120 123 124 124 124 124 125 127 128 128 130 131 133 135 137 139 -2147483647 -2147483647 -2147483647 -2147483647 -2147483647 -2147483647 -2147483647 -2147483647 -2147483647 -2147483647 -2147483647 -2147483647 -2147483647 -2147483647 -2147483647 -2147483647 -2147483647 -2147483647 -2147483647 -2147483647 -2147483647 -2147483647 -2147483647 -2147483647 -2147483647 -2147483647 -2147483647 -2147483647 -2147483647 -2147483647 -2147483647 -2147483647 -2147483647 -2147483647 -2147483647 -2147483647 -2147483647 -2147483647
77 75 73 71 68 65 62 60 56 48 44 38 41 45 47 47 50 53 55 60 61 57 60 61 58 56 52 51 58 61 62 66 70 73 76 78 76 76 74 72 73 70 70 72 71 75 77 81 80 78 76 74 73 71 69 67 65 63 64 64 64 64 65 66 67 68 68 67 69 70 71 72 73 74 75 75 75 76 76 77 78 78 77 78 78 77 76 74 72 69 70 75 78 80 81 80 79 78 80 82 84 86 86 86 88 89 91 92 93 94 95 96 97 96 96 97 97 96 95 93 94 94 93 93 93 91 90 89 86 86 87 90 88 92 91 95 95 92 94 98 98 97 93 92 94 95 91 89 90 88 89 91 94 98 102 104 105 106 105 100 103 110 110 103 103 107 109 105 105 106 110 112 110 109 106 106 107 107 109 111 114 116 119 121 122 124 125 124 124 123 123 124 126 126 127 129 130 132 136 138 -2147483647 -2147483647 -2147483647 -2147483647 -2147483647 -2147483647 -2147483647 -2147483647 -2147483647 -2147483647 -2147483647 -2147483647 -2147483647 -2147483647 -2147483647 -2147483647 -2147483647 -2147483647 -2147483647 -2147483647 -2147483647 -2147483647 -2147483647 -2147483647 -2147483647 -2147483647 -2147483647 -2147483647 -2147483647 -2147483647 -2147483647 -2147483647 -2147483647 -2147483647 -2147483647 -2147483647 -2147483647 -2147483647 -2147483647 -2147483647
78 77 75 74 71 66 66 61 53 46 50 47 44 47 50 52 53 56 59 58 63 60 63 60 56 53 49 51 57 61 65 67 68 72 76 78 79 77 77 75 76 74 73 74 75 77 79 81 80 76 74 71 69 68 66 64 63 63 64 65 65 65 65 66 68 69 69 69 69 68 69 71 72 73 74 73 73 74 74 75 76 77 78 78 77 76 74 72 69 70 73 76 79 81 81 79 75 75 77 80 83 85 86 88 88 88 89 90 91 93 94 94 94 95 95 96 96 95 96 95 94 95 96 95 94 93 93 92 91 90 91 92 92 95 96 96 96 96 96 96 98 99 97 96 99 97 97 96 98 97 96 95 94 95 97 98 98 101 107 109 107 108 112 111 107 105 108 112 110 112 113 114 114 111 109 110 111 112 113 113 115 117 118 119 121 123 125 126 125 122 123 124 125 127 128 130 132 135 139 -2147483647 -2147483647 -2147483647 -2147483647 -2147483647 -2147483647 -2147483647 -2147483647 -2147483647 -2147483647 -2147483647 -2147483647 -2147483647 -2147483647 -2147483647 -2147483647 -2147483647 -2147483647 -2147483647 -2147483647 -2147483647 -2147483647 -2147483647 -2147483647 -2147483647 -2147483647 -2147483647 -2147483647 -2147483647 -2147483647 -2147483647 -2147483647 -2147483647 -2147483647 -2147483647 -2147483647 -2147483647 -2147483647 -2147483647 -2147483647 -2147483647
76 75 75 74 73 71 64 58 54 54 51 56 49 53 55 55 57 59 62 65 67 66 61 59 59 55 54 56 59 63 68 69 70 73 74 77 80 81 79 77 78 75 76 77 77 79 81 81 78 75 72 71 68 66 65 66 66 64 65 66 66 66 65 66 67 69 71 71 71 71 70 70 70 71 71 70 70 71 72 74 76 77 77 77 71 67 64 60 55 54 62 67 73 80 81 79 75 75 77 80 83 86 87 88 88 87 88 89 89 91 92 93 94 93 92 94 94 95 95 95 94 95 95 95 94 94 95 96 95 95 95 95 94 95 94 97 97 97 98 97 98 99 100 101 101 101 101 102 103 104 103 104 103 102 99 97 98 100 106 112 109 110 111 114 114 108 103 106 110 113 112 112 114 117 116 115 112 115 119 119 119 120 120 122 124 125 125 125 125 124 124 125 125 127 128 131 135 138 -2147483647 -2147483647 -2147483647 -2147483647 -2147483647 -2147483647 -2147483647 -2147483647 -2147483647 -2147483647 -2147483647 -2147483647 -2147483647 -2147483647 -2147483647 -2147483647 -2147483647 -2147483647 -2147483647 -2147483647 -2147483647 -2147483647 -2147483647 -2147483647 -2147483647 -2147483647 -2147483647 -2147483647 -2147483647 -2147483647 -2147483647 -2147483647 -2147483647 -2147483647 -2147483647 -2147483647 -2147483647 -2147483647 -2147483647 -2147483647 -2147483647 -2147483647
75 72 73 72 72 72 70 68 64 62 61 59 57 60 62 62 63 64 64 63 67 67 63 64 64 62 61 61 63 66 68 70 72 72 74 76 78 81 81 80 78 76 77 78 78 80 82 79 76 74 72 71 67 66 68 68 68 67 66 66 68 67 67 67 68 69 71 72 73 72 72 71 69 69 69 69 67 69 71 73 74 75 76 76 75 74 70 64 60 60 67 71 69 77 73 66 67 72 78 82 84 86 87 89 88 87 85 86 87 89 90 91 92 93 93 94 93 93 94 94 94 95 94 95 95 95 96 96 95 96 95 95 94 94 94 95 96 96 96 96 96 98 98 100 101 101 102 101 102 103 104 104 106 107 108 107 109 109 111 111 108 108 111 112 118 112 106 108 105 107 106 108 112 114 115 120 120 117 117 121 123 122 123 124 125 126 125 126 126 125 125 125 126 129 130 132 137 -2147483647 -2147483647 -2147483647 -2147483647 -2147483647 -2147483647 -2147483647 -2147483647 -2147483647 -2147483647 -2147483647 -2147483647 -2147483647 -2147483647 -2147483647 -2147483647 -2147483647 -2147483647 -2147483647 -2147483647 -2147483647 -2147483647 -2147483647 -2147483647 -2147483647 -2147483647 -2147483647 -2147483647 -2147483647 -2147483647 -2147483647 -2147483647 -2147483647 -2147483647 -2147483647 -2147483647 -2147483647 -2147483647 -2147483647 -2147483647 -2147483647 -2147483647 -2147483647
72 70 68 69 68 69 69 69 67 66 63 62 59 60 62 63 64 66 66 68 69 68 64 67 68 65 62 63 63 63 63 65 68 72 76 77 79 81 84 81 79 78 79 81 81 82 81 79 77 76 74 73 72 71 71 70 71 70 68 67 68 68 67 69 69 69 70 72 74 74 74 73 72 72 72 72 71 71 72 73 73 73 74 69 66 68 76 70 69 69 74 77 80 75 70 73 74 68 69 73 78 85 89 88 88 86 84 81 83 86 87 88 89 89 90 92 91 91 92 93 93 94 93 95 94 93 93 93 94 95 94 93 91 91 92 93 92 93 94 95 97 96 97 96 92 91 93 93 94 95 100 101 104 105 107 108 109 108 110 110 111 110 116 120 119 116 115 116 109 111 108 109 112 113 116 118 121 121 118 120 124 124 123 125 126 127 128 128 127 126 126 126 128 130 130 135 -2147483647 -2147483647 -2147483647 -2147483647 -2147483647 -2147483647 -2147483647 -2147483647 -2147483647 -2147483647 -2147483647 -2147483647 -2147483647 -2147483647 -2147483647 -2147483647 -2147483647 -2147483647 -2147483647 -2147483647 -2147483647 -2147483647 -2147483647 -2147483647 -2147483647 -2147483647 -2147483647 -2147483647 -2147483647 -2147483647 -2147483647 -2147483647 -2147483647 -2147483647 -2147483647 -2147483647 -2147483647 -2147483647 -2147483647 -2147483647 -2147483647 -2147483647 -2147483647 -2147483647
65 53 52 60 62 65 65 65 63 64 63 60 57 56 57 59 63 65 68 70 71 67 67 70 68 66 64 64 63 63 66 68 70 73 75 77 79 81 84 83 81 80 82 83 83 81 79 78 77 77 76 76 75 75 74 74 73 72 71 70 70 70 71 71 72 72 72 73 74 75 75 75 74 74 74 73 72 72 72 71 69 66 68 70 72 73 77 77 78 78 79 81 82 82 83 82 81 80 83 81 70 84 77 75 80 84 83 82 82 82 82 84 87 87 88 88 89 89 90 90 90 90 91 94 93 92 91 91 90 91 92 91 90 90 92 94 96 97 98 99 98 100 99 95 96 89 86 88 90 88 91 94 96 97 100 104 103 105 109 111 114 118 120 122 122 121 122 120 113 115 109 111 114 116 115 115 119 122 120 120 123 124 125 126 128 128 130 131 130 128 127 128 130 133 136 -2147483647 -2147483647 -2147483647 -2147483647 -2147483647 -2147483647 -2147483647 -2147483647 -2147483647 -2147483647 -2147483647 -2147483647 -2147483647 -2147483647 -2147483647 -2147483647 -2147483647 -2147483647 -2147483647 -2147483647 -2147483647 -2147483647 -2147483647 -2147483647 -2147483647 -2147483647 -2147483647 -2147483647 -2147483647 -2147483647 -2147483647 -2147483647 -2147483647 -2147483647 -2147483647 -2147483647 -2147483647 -2147483647 -2147483647 -2147483647 -2147483647 -2147483647 -2147483647 -2147483647 -2147483647
56 58 61 59 54 54 55 55 54 55 52 52 54 58 61 62 63 64 66 68 71 71 71 72 70 68 68 61 57 57 62 65 68 70 71 73 73 78 82 85 82 82 85 83 80 76 76 74 72 70 70 67 65 63 65 68 65 66 67 68 69 69 71 72 72 72 73 74 75 76 76 76 76 77 76 74 73 71 68 62 64 62 62 69 74 74 75 76 77 77 78 80 75 75 73 75 83 83 85 89 90 91 91 88 84 85 79 81 84 82 80 82 82 83 81 82 83 83 86 87 86 86 87 91 90 90 89 87 87 92 91 89 86 84 84 87 90 94 94 97 97 101 101 100 99 93 88 88 90 91 94 97 95 96 97 96 97 96 98 101 109 114 115 115 114 118 120 122 119 114 112 112 115 118 118 116 117 123 123 122 124 125 126 128 128 129 131 133 131 129 130 133 136 -2147483647 -2147483647 -2147483647 -2147483647 -2147483647 -2147483647 -2147483647 -2147483647 -2147483647 -2147483647 -2147483647 -2147483647 -2147483647 -2147483647 -2147483647 -2147483647 -2147483647 -2147483647 -2147483647 -2147483647 -2147483647 -2147483647 -2147483647 -2147483647 -2147483647 -2147483647 -2147483647 -2147483647 -2147483647 -2147483647 -2147483647 -2147483647 -2147483647 -2147483647 -2147483647 -2147483647 -2147483647 -2147483647 -2147483647 -2147483647 -2147483647 -2147483647 -2147483647 -2147483647 -2147483647 -2147483647 -2147483647
62 65 62 62 62 58 57 57 55 50 47 45 47 45 46 46 48 58 62 65 65 68 70 73 72 69 63 58 54 51 53 59 57 58 56 55 55 64 75 84 83 82 81 74 69 72 68 67 65 66 67 68 66 63 59 62 64 66 66 66 67 67 67 68 69 70 71 72 73 74 74 73 74 76 74 71 73 73 71 68 67 67 69 70 69 69 69 72 72 74 77 78 79 80 82 83 84 80 83 84 83 87 89 91 93 90 86 86 82 78 79 82 84 86 85 84 83 79 78 81 81 83 85 88 87 87 85 84 88 92 86 83 82 84 87 86 84 83 86 89 94 98 100 103 102 101 101 105 104 102 99 98 97 95 96 94 93 93 94 93 93 97 102 105 104 107 111 119 114 114 115 116 114 117 120 119 120 121 123 124 124 127 128 128 128 129 130 131 130 130 133 -2147483647 -2147483647 -2147483647 -2147483647 -2147483647 -2147483647 -2147483647 -2147483647 -2147483647 -2147483647 -2147483647 -2147483647 -2147483647 -2147483647 -2147483647 -2147483647 -2147483647 -2147483647 -2147483647 -2147483647 -2147483647 -2147483647 -2147483647 -2147483647 -2147483647 -2147483647 -2147483647 -2147483647 -2147483647 -2147483647 -2147483647 -2147483647 -2147483647 -2147483647 -2147483647 -2147483647 -2147483647 -2147483647 -2147483647 -2147483647 -2147483647 -2147483647 -2147483647 -2147483647 -2147483647 -2147483647 -2147483647 -2147483647 -2147483647
67 67 65 64 62 59 56 58 54 51 43 49 49 45 45 43 44 46 48 51 53 58 62 66 67 64 62 51 44 40 35 38 41 46 48 61 70 73 71 73 56 58 53 55 44 47 46 44 47 49 42 41 39 37 33 38 49 54 64 71 73 71 69 66 64 64 65 68 68 71 73 75 77 78 78 77 78 73 71 70 67 65 66 68 66 66 66 68 67 68 72 73 77 80 80 81 83 86 87 87 88 89 90 89 92 89 83 85 84 80 79 81 82 85 81 84 85 84 83 85 87 85 85 85 88 90 93 96 94 94 89 91 89 90 90 95 94 92 92 97 95 93 94 99 100 104 106 103 100 97 97 95 92 91 91 92 95 97 99 104 104 98 100 106 107 110 114 118 117 112 115 118 118 119 122 121 121 122 124 125 127 129 130 129 129 129 130 132 135 -2147483647 -2147483647 -2147483647 -2147483647 -2147483647 -2147483647 -2147483647 -2147483647 -2147483647 -2147483647 -2147483647 -2147483647 -2147483647 -2147483647 -2147483647 -2147483647 -2147483647 -2147483647 -2147483647 -2147483647 -2147483647 -2147483647 -2147483647 -2147483647 -2147483647 -2147483647 -2147483647 -2147483647 -2147483647 -2147483647 -2147483647 -2147483647 -2147483647 -2147483647 -2147483647 -2147483647 -2147483647 -2147483647 -2147483647 -2147483647 -2147483647 -2147483647 -2147483647 -2147483647 -2147483647 -2147483647 -2147483647 -2147483647 -2147483647 -2147483647 -2147483647
67 66 64 66 57 53 55 56 53 49 47 51 52 48 53 56 55 62 63 63 66 68 71 71 65 61 58 56 53 53 47 47 48 51 50 48 56 61 65 70 65 61 50 55 49 40 36 34 39 44 46 54 58 51 43 38 38 47 61 67 71 72 70 69 69 69 68 71 72 72 73 74 75 77 79 77 73 68 67 67 65 65 63 62 61 62 62 63 63 69 71 73 76 78 78 81 83 84 86 89 89 92 92 93 94 95 92 92 90 86 86 87 88 89 91 90 86 86 87 86 88 90 90 87 87 88 90 91 99 97 97 101 98 99 101 99 101 95 96 99 101 98 99 100 104 107 101 98 96 96 94 97 99 100 96 99 98 105 109 109 108 109 105 107 110 112 115 119 114 115 116 118 120 121 122 122 123 124 126 127 129 133 133 131 130 130 133 -2147483647 -2147483647 -2147483647 -2147483647 -2147483647 -2147483647 -2147483647 -2147483647 -2147483647 -2147483647 -2147483647 -2147483647 -2147483647 -2147483647 -2147483647 -2147483647 -2147483647 -2147483647 -2147483647 -2147483647 -2147483647 -2147483647 -2147483647 -2147483647 -2147483647 -2147483647 -2147483647 -2147483647 -2147483647 -2147483647 -2147483647 -2147483647 -2147483647 -2147483647 -2147483647 -2147483647 -2147483647 -2147483647 -2147483647 -2147483647 -2147483647 -2147483647 -2147483647 -2147483647 -2147483647 -2147483647 -2147483647 -2147483647 -2147483647 -2147483647 -2147483647 -2147483647 -2147483647
68 69 68 66 57 58 62 59 58 58 59 63 62 60 57 51 51 65 67 66 68 73 76 73 73 69 62 55 48 41 34 24 20 44 28 33 41 47 60 63 50 46 43 41 42 57 55 64 70 70 67 70 74 79 77 72 60 47 45 48 57 66 55 48 45 50 57 62 66 68 70 66 62 61 72 69 66 68 64 63 68 67 64 61 59 60 62 63 64 68 71 74 75 76 78 80 83 84 86 87 88 89 91 92 93 93 94 94 94 93 90 92 91 92 91 90 86 84 87 89 90 92 94 96 96 96 98 100 104 104 106 105 104 108 106 106 106 105 106 104 102 103 102 100 106 106 103 101 98 97 100 102 103 106 108 108 108 110 112 116 114 114 113 112 111 112 114 114 119 117 117 120 121 122 123 124 125 126 127 129 132 134 132 130 130 132 -2147483647 -2147483647 -2147483647 -2147483647 -2147483647 -2147483647 -2147483647 -2147483647 -2147483647 -2147483647 -2147483647 -2147483647 -2147483647 -2147483647 -2147483647 -2147483647 -2147483647 -2147483647 -2147483647 -2147483647 -2147483647 -2147483647 -2147483647 -2147483647 -2147483647 -2147483647 -2147483647 -2147483647 -2147483647 -2147483647 -2147483647 -2147483647 -2147483647 -2147483647 -2147483647 -2147483647 -2147483647 -2147483647 -2147483647 -2147483647 -2147483647 -2147483647 -2147483647 -2147483647 -2147483647 -2147483647 -2147483647 -2147483647 -2147483647 -2147483647 -2147483647 -2147483647 -2147483647 -2147483647
66 67 67 66 67 65 68 62 58 53 56 58 57 64 62 58 61 67 70 67 66 59 57 65 53 47 41 42 39 42 43 40 43 58 54 52 55 61 82 80 73 77 77 75 72 76 72 74 71 61 60 64 66 74 77 72 73 71 71 65 62 69 53 54 55 56 59 61 60 65 66 68 74 80 82 81 80 79 78 74 64 58 51 48 53 59 61 66 68 67 65 67 71 73 75 78 79 81 84 84 85 86 88 89 90 90 92 93 93 93 94 94 95 94 93 90 88 85 87 89 90 93 95 97 97 100 102 104 104 105 106 108 109 108 108 107 108 108 108 108 108 105 105 106 107 109 104 102 103 104 103 105 106 108 110 110 110 112 114 116 118 113 115 116 116 115 114 115 119 121 119 120 121 124 124 125 126 126 127 129 129 131 130 132 135 -2147483647 -2147483647 -2147483647 -2147483647 -2147483647 -2147483647 -2147483647 -2147483647 -2147483647 -2147483647 -2147483647 -2147483647 -2147483647 -2147483647 -2147483647 -2147483647 -2147483647 -2147483647 -2147483647 -2147483647 -2147483647 -2147483647 -2147483647 -2147483647 -2147483647 -2147483647 -2147483647 -2147483647 -2147483647 -2147483647 -2147483647 -2147483647 -2147483647 -2147483647 -2147483647 -2147483647 -2147483647 -2147483647 -2147483647 -2147483647 -2147483647 -2147483647 -2147483647 -2147483647 -2147483647 -2147483647 -2147483647 -2147483647 -2147483647 -2147483647 -2147483647 -2147483647 -2147483647 -2147483647 -2147483647
64 65 64 64 67 65 63 70 67 66 67 68 64 63 64 64 64 65 62 66 69 76 77 80 82 81 77 72 74 73 72 68 69 70 77 77 73 70 90 88 85 87 79 75 72 78 73 80 79 76 75 79 76 81 81 76 78 76 77 78 77 78 77 78 79 82 82 82 82 84 84 84 83 82 81 80 80 77 75 75 74 72 67 65 64 63 60 61 61 57 55 56 56 59 67 71 76 78 80 80 80 81 83 87 89 90 91 91 91 89 90 93 95 93 92 90 88 86 86 88 87 93 95 94 96 97 98 101 101 103 104 107 107 109 110 109 108 107 105 105 104 104 104 106 108 111 110 108 109 109 107 109 110 110 111 114 114 114 116 116 118 120 119 118 116 119 119 118 119 121 122 123 123 124 125 126 127 128 129 129 130 130 133 -2147483647 -2147483647 -2147483647 -2147483647 -2147483647 -2147483647 -2147483647 -2147483647 -2147483647 -2147483647 -2147483647 -2147483647 -2147483647 -2147483647 -2147483647 -2147483647 -2147483647 -2147483647 -2147483647 -2147483647 -2147483647 -2147483647 -2147483647 -2147483647 -2147483647 -2147483647 -2147483647 -2147483647 -2147483647 -2147483647 -2147483647 -2147483647 -2147483647 -2147483647 -2147483647 -2147483647 -2147483647 -2147483647 -2147483647 -2147483647 -2147483647 -2147483647 -2147483647 -2147483647 -2147483647 -2147483647 -2147483647 -2147483647 -2147483647 -2147483647 -2147483647 -2147483647 -2147483647 -2147483647 -2147483647 -2147483647 -2147483647
61 60 59 60 64 58 65 69 71 73 73 69 56 46 41 50 58 68 74 73 81 79 75 77 79 83 84 81 80 75 77 75 72 72 69 59 64 66 73 86 97 90 85 86 87 86 84 84 86 84 83 83 82 84 82 80 79 80 78 82 82 82 81 83 83 82 81 82 81 81 81 81 79 74 74 75 77 77 74 73 71 69 67 65 65 63 61 65 66 69 70 72 74 76 75 68 63 65 69 70 71 76 80 85 88 89 88 88 86 81 79 82 87 84 86 86 87 85 85 87 88 92 90 91 93 92 95 97 101 104 105 106 104 106 108 109 110 107 105 104 102 102 105 106 108 110 112 114 114 115 116 116 115 116 115 114 116 117 122 118 117 122 122 120 119 119 122 123 123 123 123 125 125 125 126 125 127 129 130 130 129 131 137 -2147483647 -2147483647 -2147483647 -2147483647 -2147483647 -2147483647 -2147483647 -2147483647 -2147483647 -2147483647 -2147483647 -2147483647 -2147483647 -2147483647 -2147483647 -2147483647 -2147483647 -2147483647 -2147483647 -2147483647 -2147483647 -2147483647 -2147483647 -2147483647 -2147483647 -2147483647 -2147483647 -2147483647 -2147483647 -2147483647 -2147483647 -2147483647 -2147483647 -2147483647 -2147483647 -2147483647 -2147483647 -2147483647 -2147483647 -2147483647 -2147483647 -2147483647 -2147483647 -2147483647 -2147483647 -2147483647 -2147483647 -2147483647 -2147483647 -2147483647 -2147483647 -2147483647 -2147483647 -2147483647 -2147483647 -2147483647 -2147483647
56 59 63 63 60 64 68 69 71 71 73 74 75 74 75 76 77 77 79 82 82 71 57 56 66 79 84 84 83 82 82 79 75 74 69 67 67 68 78 90 100 96 94 93 90 92 89 89 86 88 86 86 84 85 84 84 83 84 84 78 77 78 78 79 79 80 78 78 76 74 71 73 75 72 74 74 73 70 65 65 66 64 60 59 57 56 56 61 63 64 63 65 69 70 74 81 84 84 81 77 69 60 62 74 82 83 82 81 80 84 85 86 82 69 63 68 73 76 75 77 81 84 86 87 89 91 94 95 99 98 100 103 105 106 106 107 110 108 106 103 105 107 108 106 107 107 108 109 110 115 114 114 117 117 118 122 123 118 120 120 119 119 123 125 125 124 124 124 124 125 125 126 126 126 126 125 127 129 130 129 130 133 -2147483647 -2147483647 -2147483647 -2147483647 -2147483647 -2147483647 -2147483647 -2147483647 -2147483647 -2147483647 -2147483647 -2147483647 -2147483647 -2147483647 -2147483647 -2147483647 -2147483647 -2147483647 -2147483647 -2147483647 -2147483647 -2147483647 -2147483647 -2147483647 -2147483647 -2147483647 -2147483647 -2147483647 -2147483647 -2147483647 -2147483647 -2147483647 -2147483647 -2147483647 -2147483647 -2147483647 -2147483647 -2147483647 -2147483647 -2147483647 -2147483647 -2147483647 -2147483647 -2147483647 -2147483647 -2147483647 -2147483647 -2147483647 -2147483647 -2147483647 -2147483647 -2147483647 -2147483647 -2147483647 -2147483647 -2147483647 -2147483647 -2147483647
46 54 57 47 50 56 58 66 68 71 72 72 73 73 76 78 78 78 78 81 84 85 81 80 81 82 85 87 86 83 77 69 68 65 61 61 65 77 85 94 99 99 97 96 95 94 93 92 91 90 88 86 84 83 83 83 84 83 82 78 71 65 67 67 71 64 61 62 47 49 45 56 67 74 73 73 70 71 65 60 61 58 53 51 47 53 57 47 53 58 53 58 59 61 65 68 70 79 84 82 86 87 83 76 72 73 72 72 66 69 73 86 87 81 76 75 73 73 73 76 74 74 75 74 75 79 83 88 94 99 102 102 102 107 108 109 111 109 107 106 107 110 110 111 112 111 111 111 113 112 113 114 117 119 120 121 128 123 124 125 125 126 123 122 125 126 127 127 127 126 126 127 127 127 126 127 129 131 133 133 134 -2147483647 -2147483647 -2147483647 -2147483647 -2147483647 -2147483647 -2147483647 -2147483647 -2147483647 -2147483647 -2147483647 -2147483647 -2147483647 -2147483647 -2147483647 -2147483647 -2147483647 -2147483647 -2147483647 -2147483647 -2147483647 -2147483647 -2147483647 -2147483647 -2147483647 -2147483647 -2147483647 -2147483647 -2147483647 -2147483647 -2147483647 -2147483647 -2147483647 -2147483647 -2147483647 -2147483647 -2147483647 -2147483647 -2147483647 -2147483647 -2147483647 -2147483647 -2147483647 -2147483647 -2147483647 -2147483647 -2147483647 -2147483647 -2147483647 -2147483647 -2147483647 -2147483647 -2147483647 -2147483647 -2147483647 -2147483647 -2147483647 -2147483647 -2147483647
71 69 55 44 46 50 55 64 66 68 70 70 72 74 78 78 80 82 83 83 84 84 86 87 87 87 86 87 88 86 82 72 60 57 51 51 50 63 78 86 94 95 98 97 96 94 93 89 85 89 89 86 83 83 82 83 83 84 80 79 77 73 67 60 61 57 47 48 52 53 63 70 77 80 78 78 71 63 54 54 59 61 63 65 58 58 70 61 54 59 58 54 57 64 56 57 62 69 74 73 74 80 86 88 89 91 92 85 87 90 91 91 93 88 82 81 80 82 85 83 84 83 86 87 80 83 83 84 88 99 104 104 102 103 106 107 111 114 111 111 112 114 115 115 112 111 116 114 118 116 116 118 119 119 121 123 126 128 127 128 127 127 127 128 128 128 127 128 128 127 127 126 126 127 127 129 131 135 -2147483647 -2147483647 -2147483647 -2147483647 -2147483647 -2147483647 -2147483647 -2147483647 -2147483647 -2147483647 -2147483647 -2147483647 -2147483647 -2147483647 -2147483647 -2147483647 -2147483647 -2147483647 -2147483647 -2147483647 -2147483647 -2147483647 -2147483647 -2147483647 -2147483647 -2147483647 -2147483647 -2147483647 -2147483647 -2147483647 -2147483647 -2147483647 -2147483647 -2147483647 -2147483647 -2147483647 -2147483647 -2147483647 -2147483647 -2147483647 -2147483647 -2147483647 -2147483647 -2147483647 -2147483647 -2147483647 -2147483647 -2147483647 -2147483647 -2147483647 -2147483647 -2147483647 -2147483647 -2147483647 -2147483647 -2147483647 -2147483647 -2147483647 -2147483647 -2147483647 -2147483647 -2147483647
78 80 80 64 55 58 60 57 60 63 67 69 72 76 79 81 81 82 82 83 83 81 82 84 86 87 88 89 88 85 88 85 82 72 61 64 61 64 68 72 79 81 81 82 80 78 77 79 82 88 86 85 83 82 82 83 82 82 84 83 83 81 76 74 77 76 76 78 80 83 84 83 83 80 75 73 68 64 61 59 65 72 74 77 77 77 77 71 69 73 73 72 66 72 67 59 57 58 65 68 70 75 78 78 85 93 90 90 89 93 100 89 93 93 91 90 85 82 76 82 88 87 83 88 95 100 97 95 94 96 103 107 107 106 107 108 110 114 116 116 116 116 117 117 118 120 121 121 121 118 116 120 120 121 123 125 126 126 127 129 129 129 129 129 129 128 127 128 129 129 128 128 127 127 130 134 -2147483647 -2147483647 -2147483647 -2147483647 -2147483647 -2147483647 -2147483647 -2147483647 -2147483647 -2147483647 -2147483647 -2147483647 -2147483647 -2147483647 -2147483647 -2147483647 -2147483647 -2147483647 -2147483647 -2147483647 -2147483647 -2147483647 -2147483647 -2147483647 -2147483647 -2147483647 -2147483647 -2147483647 -2147483647 -2147483647 -2147483647 -2147483647 -2147483647 -2147483647 -2147483647 -2147483647 -2147483647 -2147483647 -2147483647 -2147483647 -2147483647 -2147483647 -2147483647 -2147483647 -2147483647 -2147483647 -2147483647 -2147483647 -2147483647 -2147483647 -2147483647 -2147483647 -2147483647 -2147483647 -2147483647 -2147483647 -2147483647 -2147483647 -2147483647 -2147483647 -2147483647 -2147483647 -2147483647 -2147483647
65 79 85 74 68 72 75 65 65 68 71 72 75 73 77 77 77 77 77 78 79 82 85 85 85 84 86 89 90 89 92 91 91 92 89 84 87 88 88 91 95 87 74 69 68 65 63 75 83 84 83 84 83 81 81 81 82 82 83 83 83 84 85 84 85 85 86 85 82 79 78 78 75 74 73 71 70 70 72 74 75 78 78 78 74 76 78 80 82 81 82 80 82 81 78 74 76 71 75 72 72 71 74 81 88 87 84 84 88 93 96 96 101 105 103 100 96 92 86 83 82 89 94 91 88 92 102 107 107 108 107 107 109 110 111 111 112 113 116 118 119 120 122 123 124 125 127 128 128 128 125 123 120 119 122 124 125 130 130 130 131 130 130 130 128 128 128 127 127 128 129 129 131 133 136 -2147483647 -2147483647 -2147483647 -2147483647 -2147483647 -2147483647 -2147483647 -2147483647 -2147483647 -2147483647 -2147483647 -2147483647 -2147483647 -2147483647 -2147483647 -2147483647 -2147483647 -2147483647 -2147483647 -2147483647 -2147483647 -2147483647 -2147483647 -2147483647 -2147483647 -2147483647 -2147483647 -2147483647 -2147483647 -2147483647 -2147483647 -2147483647 -2147483647 -2147483647 -2147483647 -2147483647 -2147483647 -2147483647 -2147483647 -2147483647 -2147483647 -2147483647 -2147483647 -2147483647 -2147483647 -2147483647 -2147483647 -2147483647 -2147483647 -2147483647 -2147483647 -2147483647 -2147483647 -2147483647 -2147483647 -2147483647 -2147483647 -2147483647 -2147483647 -2147483647 -2147483647 -2147483647 -2147483647 -2147483647 -2147483647
75 67 81 87 84 81 77 75 67 63 65 65 72 68 67 65 61 58 61 62 68 79 85 84 84 84 85 88 86 88 88 92 93 95 95 97 97 97 96 97 98 99 97 95 89 87 83 80 82 81 80 83 83 84 81 82 81 81 82 81 84 81 80 82 82 82 82 82 82 83 85 86 88 88 86 79 78 80 72 71 65 63 69 76 74 77 78 80 77 74 76 78 82 85 83 81 85 86 85 82 81 80 79 81 87 82 77 80 85 91 97 99 103 102 104 107 100 100 99 94 84 84 89 95 98 97 95 106 109 111 109 110 109 111 112 114 114 115 117 120 121 122 125 126 126 127 129 131 132 131 132 130 131 131 128 130 130 131 132 131 131 131 131 131 130 129 128 127 127 128 130 131 132 135 137 -2147483647 -2147483647 -2147483647 -2147483647 -2147483647 -2147483647 -2147483647 -2147483647 -2147483647 -2147483647 -2147483647 -2147483647 -2147483647 -2147483647 -2147483647 -2147483647 -2147483647 -2147483647 -2147483647 -2147483647 -2147483647 -2147483647 -2147483647 -2147483647 -2147483647 -2147483647 -2147483647 -2147483647 -2147483647 -2147483647 -2147483647 -2147483647 -2147483647 -2147483647 -2147483647 -2147483647 -2147483647 -2147483647 -2147483647 -2147483647 -2147483647 -2147483647 -2147483647 -2147483647 -2147483647 -2147483647 -2147483647 -2147483647 -2147483647 -2147483647 -2147483647 -2147483647 -2147483647 -2147483647 -2147483647 -2147483647 -2147483647 -2147483647 -2147483647 -2147483647 -2147483647 -2147483647 -2147483647 -2147483647 -2147483647
88 86 82 79 87 83 82 79 74 63 58 64 70 67 62 64 63 67 66 69 77 84 82 80 79 81 84 87 85 87 87 86 89 92 91 94 93 93 98 98 96 100 99 94 88 81 78 75 78 77 75 81 82 81 81 79 79 75 78 77 81 83 83 80 77 77 74 77 73 76 78 74 83 86 88 92 93 89 86 76 82 78 74 74 79 72 72 79 78 81 80 81 82 83 84 84 84 82 84 83 83 87 89 91 90 87 84 85 86 88 92 92 94 98 95 103 108 108 103 101 98 91 89 91 92 99 103 106 108 111 111 111 114 113 113 115 116 118 119 120 121 122 124 125 126 127 129 131 132 133 133 133 132 133 132 132 133 133 133 133 133 132 132 132 133 133 130 129 129 131 130 130 130 133 136 -2147483647 -2147483647 -2147483647 -2147483647 -2147483647 -2147483647 -2147483647 -2147483647 -2147483647 -2147483647 -2147483647 -2147483647 -2147483647 -2147483647 -2147483647 -2147483647 -2147483647 -2147483647 -2147483647 -2147483647 -2147483647 -2147483647 -2147483647 -2147483647 -2147483647 -2147483647 -2147483647 -2147483647 -2147483647 -2147483647 -2147483647 -2147483647 -2147483647 -2147483647 -2147483647 -2147483647 -2147483647 -2147483647 -2147483647 -2147483647 -2147483647 -2147483647 -2147483647 -2147483647 -2147483647 -2147483647 -2147483647 -2147483647 -2147483647 -2147483647 -2147483647 -2147483647 -2147483647 -2147483647 -2147483647 -2147483647 -2147483647 -2147483647 -2147483647 -2147483647 -2147483647 -2147483647 -2147483647 -2147483647 -2147483647
93 92 88 77 68 85 86 82 82 78 68 67 70 67 66 71 72 74 76 80 82 82 81 80 79 81 85 84 84 85 86 86 91 90 90 92 94 96 99 99 98 94 86 83 80 73 70 69 71 72 72 70 75 74 77 74 79 74 78 76 76 80 81 81 90 84 87 81 83 86 92 84 88 92 89 92 93 95 94 92 93 93 90 91 88 86 79 72 66 73 71 76 78 81 80 82 82 79 80 83 86 87 89 87 86 85 86 85 88 90 91 89 88 89 96 100 106 108 104 104 107 105 98 96 93 96 98 103 105 107 110 111 113 115 116 116 118 119 119 120 121 122 123 125 126 127 129 131 132 133 133 133 133 133 133 133 134 134 134 134 133 133 132 131 132 132 130 131 131 131 131 130 131 136 -2147483647 -2147483647 -2147483647 -2147483647 -2147483647 -2147483647 -2147483647 -2147483647 -2147483647 -2147483647 -2147483647 -2147483647 -2147483647 -2147483647 -2147483647 -2147483647 -2147483647 -2147483647 -2147483647 -2147483647 -2147483647 -2147483647 -2147483647 -2147483647 -2147483647 -2147483647 -2147483647 -2147483647 -2147483647 -2147483647 -2147483647 -2147483647 -2147483647 -2147483647 -2147483647 -2147483647 -2147483647 -2147483647 -2147483647 -2147483647 -2147483647 -2147483647 -2147483647 -2147483647 -2147483647 -2147483647 -2147483647 -2147483647 -2147483647 -2147483647 -2147483647 -2147483647 -2147483647 -2147483647 -2147483647 -2147483647 -2147483647 -2147483647 -2147483647 -2147483647 -2147483647 -2147483647 -2147483647 -2147483647 -2147483647 -2147483647
91 86 90 87 82 70 76 82 82 82 74 68 69 70 77 80 83 82 76 66 58 57 71 78 82 83 81 83 83 86 87 88 89 89 91 95 97 99 100 103 98 93 83 83 79 79 79 82 78 76 81 75 79 66 78 73 76 76 75 76 85 80 91 86 95 91 94 96 98 96 97 94 95 95 93 92 93 95 95 95 94 94 89 85 82 85 81 86 82 80 81 75 72 73 77 76 79 81 86 87 84 83 85 86 90 91 90 92 89 88 90 90 89 92 94 99 101 107 110 111 108 104 103 102 101 100 100 103 103 105 106 107 110 114 116 118 119 120 120 120 121 122 123 124 126 128 131 132 132 134 133 133 133 132 132 132 133 134 135 134 134 133 132 131 131 131 130 131 132 131 131 132 136 -2147483647 -2147483647 -2147483647 -2147483647 -2147483647 -2147483647 -2147483647 -2147483647 -2147483647 -2147483647 -2147483647 -2147483647 -2147483647 -2147483647 -2147483647 -2147483647 -2147483647 -2147483647 -2147483647 -2147483647 -2147483647 -2147483647 -2147483647 -2147483647 -2147483647 -2147483647 -2147483647 -2147483647 -2147483647 -2147483647 -2147483647 -2147483647 -2147483647 -2147483647 -2147483647 -2147483647 -2147483647 -2147483647 -2147483647 -2147483647 -2147483647 -2147483647 -2147483647 -2147483647 -2147483647 -2147483647 -2147483647 -2147483647 -2147483647 -2147483647 -2147483647 -2147483647 -2147483647 -2147483647 -2147483647 -2147483647 -2147483647 -2147483647 -2147483647 -2147483647 -2147483647 -2147483647 -2147483647 -2147483647 -2147483647 -2147483647 -2147483647
93 90 94 93 91 92 78 60 60 69 67 64 69 78 78 73 82 74 64 61 52 54 63 64 71 73 65 69 70 79 79 78 74 74 72 77 79 83 89 96 90 82 88 89 86 86 86 92 91 95 90 89 92 90 92 95 95 95 96 94 98 96 96 101 102 101 102 101 101 100 99 98 98 95 93 94 94 95 95 96 98 97 95 94 94 93 91 91 88 88 88 86 82 81 85 75 76 81 76 81 86 90 93 92 89 90 93 95 96 95 88 87 88 94 96 99 103 103 106 111 112 107 108 106 105 107 106 105 105 105 106 107 109 112 116 118 119 119 120 121 121 122 123 125 127 129 131 132 133 134 134 134 133 132 131 131 131 132 133 134 134 133 132 132 131 131 130 131 132 132 134 -2147483647 -2147483647 -2147483647 -2147483647 -2147483647 -2147483647 -2147483647 -2147483647 -2147483647 -2147483647 -2147483647 -2147483647 -2147483647 -2147483647 -2147483647 -2147483647 -2147483647 -2147483647 -2147483647 -2147483647 -2147483647 -2147483647 -2147483647 -2147483647 -2147483647 -2147483647 -2147483647 -2147483647 -2147483647 -2147483647 -2147483647 -2147483647 -2147483647 -2147483647 -2147483647 -2147483647 -2147483647 -2147483647 -2147483647 -2147483647 -2147483647 -2147483647 -2147483647 -2147483647 -2147483647 -2147483647 -2147483647 -2147483647 -2147483647 -2147483647 -2147483647 -2147483647 -2147483647 -2147483647 -2147483647 -2147483647 -2147483647 -2147483647 -2147483647 -2147483647 -2147483647 -2147483647 -2147483647 -2147483647 -2147483647 -2147483647 -2147483647 -2147483647 -2147483647
91 92 93 95 96 96 93 86 79 74 64 58 68 68 67 68 81 81 73 80 87 82 88 87 88 86 83 81 77 76 68 74 70 71 74 85 87 93 97 101 100 97 101 97 93 94 100 99 99 98 102 101 101 100 100 101 101 101 103 103 105 107 108 108 107 108 106 105 102 101 101 100 99 98 96 96 96 97 98 99 99 99 98 97 98 99 97 95 93 93 93 92 91 92 92 89 90 90 87 87 84 86 86 86 90 95 97 97 97 98 97 95 94 94 98 100 102 107 110 111 113 113 114 114 113 111 109 109 106 106 108 107 108 111 113 116 118 120 121 121 122 123 123 125 127 129 132 132 133 134 135 134 134 133 132 131 130 131 133 134 133 132 132 131 131 131 131 132 134 -2147483647 -2147483647 -2147483647 -2147483647 -2147483647 -2147483647 -2147483647 -2147483647 -2147483647 -2147483647 -2147483647 -2147483647 -2147483647 -2147483647 -2147483647 -2147483647 -2147483647 -2147483647 -2147483647 -2147483647 -2147483647 -2147483647 -2147483647 -2147483647 -2147483647 -2147483647 -2147483647 -2147483647 -2147483647 -2147483647 -2147483647 -2147483647 -2147483647 -2147483647 -2147483647 -2147483647 -2147483647 -2147483647 -2147483647 -2147483647 -2147483647 -2147483647 -2147483647 -2147483647 -2147483647 -2147483647 -2147483647 -2147483647 -2147483647 -2147483647 -2147483647 -2147483647 -2147483647 -2147483647 -2147483647 -2147483647 -2147483647 -2147483647 -2147483647 -2147483647 -2147483647 -2147483647 -2147483647 -2147483647 -2147483647 -2147483647 -2147483647 -2147483647 -2147483647 -2147483647 -2147483647
87 86 88 92 94 98 98 97 98 99 100 99 102 103 100 98 96 96 94 90 93 96 96 90 85 83 84 87 90 93 90 92 93 94 92 94 95 98 101 104 103 104 106 100 97 95 97 101 105 106 104 109 104 106 102 102 104 103 104 106 107 111 113 110 109 107 109 107 106 103 102 101 101 99 98 97 96 97 98 101 102 104 103 105 105 108 107 106 106 109 97 94 93 94 93 94 96 95 96 96 97 96 95 96 94 92 93 96 100 102 102 103 103 103 102 103 105 108 112 118 118 122 126 -2147483647 -2147483647 125 119 114 112 112 113 112 112 112 113 116 118 120 121 121 122 122 123 124 125 129 131 132 133 133 134 134 134 134 134 133 132 133 133 133 133 132 131 131 131 132 134 136 -2147483647 -2147483647 -2147483647 -2147483647 -2147483647 -2147483647 -2147483647 -2147483647 -2147483647 -2147483647 -2147483647 -2147483647 -2147483647 -2147483647 -2147483647 -2147483647 -2147483647 -2147483647 -2147483647 -2147483647 -2147483647 -2147483647 -2147483647 -2147483647 -2147483647 -2147483647 -2147483647 -2147483647 -2147483647 -2147483647 -2147483647 -2147483647 -2147483647 -2147483647 -2147483647 -2147483647 -2147483647 -2147483647 -2147483647 -2147483647 -2147483647 -2147483647 -2147483647 -2147483647 -2147483647 -2147483647 -2147483647 -2147483647 -2147483647 -2147483647 -2147483647 -2147483647 -2147483647 -2147483647 -2147483647 -2147483647 -2147483647 -2147483647 -2147483647 -2147483647 -2147483647 -2147483647 -2147483647 -2147483647 -2147483647 -2147483647 -2147483647 -2147483647 -2147483647 -2147483647 -2147483647 -2147483647
78 86 89 92 96 97 100 99 101 103 104 103 105 102 99 95 95 91 91 93 95 97 96 98 93 94 92 94 97 97 96 98 99 94 93 95 98 98 100 101 105 108 108 103 100 98 101 108 110 113 113 113 111 114 110 106 107 108 108 109 114 115 115 116 116 115 113 111 104 103 104 101 101 102 100 99 98 98 98 100 102 104 107 108 107 106 107 108 109 110 110 108 110 112 109 105 106 103 100 100 98 99 99 99 100 100 100 99 99 100 103 106 107 107 108 110 110 112 113 118 123 123 124 125 125 123 120 118 118 119 119 118 118 116 116 118 120 121 122 122 122 124 126 126 125 127 131 132 132 132 133 134 134 133 133 134 133 133 133 133 133 132 132 132 134 136 -2147483647 -2147483647 -2147483647 -2147483647 -2147483647 -2147483647 -2147483647 -2147483647 -2147483647 -2147483647 -2147483647 -2147483647 -2147483647 -2147483647 -2147483647 -2147483647 -2147483647 -2147483647 -2147483647 -2147483647 -2147483647 -2147483647 -2147483647 -2147483647 -2147483647 -2147483647 -2147483647 -2147483647 -2147483647 -2147483647 -2147483647 -2147483647 -2147483647 -2147483647 -2147483647 -2147483647 -2147483647 -2147483647 -2147483647 -2147483647 -2147483647 -2147483647 -2147483647 -2147483647 -2147483647 -2147483647 -2147483647 -2147483647 -2147483647 -2147483647 -2147483647 -2147483647 -2147483647 -2147483647 -2147483647 -2147483647 -2147483647 -2147483647 -2147483647 -2147483647 -2147483647 -2147483647 -2147483647 -2147483647 -2147483647 -2147483647 -2147483647 -2147483647 -2147483647 -2147483647 -2147483647 -2147483647 -2147483647 -2147483647
89 93 94 95 91 95 98 99 101 101 102 104 105 103 100 97 94 94 96 95 97 98 99 100 97 96 94 93 95 96 98 97 96 96 93 97 100 101 102 103 105 108 107 103 100 99 104 109 112 114 114 116 119 119 124 122 122 117 115 117 115 115 115 115 116 115 114 113 114 113 110 108 108 108 109 110 110 100 100 100 102 104 105 106 106 106 108 109 110 110 110 110 110 111 109 108 109 113 115 112 109 109 105 101 103 104 102 104 104 103 102 104 106 109 111 111 113 114 117 119 121 122 122 123 122 121 120 119 119 120 121 121 120 120 121 122 122 123 123 123 124 127 128 129 128 128 131 132 132 132 132 132 133 133 134 133 133 133 133 132 132 132 134 136 137 -2147483647 -2147483647 -2147483647 -2147483647 -2147483647 -2147483647 -2147483647 -2147483647 -2147483647 -2147483647 -2147483647 -2147483647 -2147483647 -2147483647 -2147483647 -2147483647 -2147483647 -2147483647 -2147483647 -2147483647 -2147483647 -2147483647 -2147483647 -2147483647 -2147483647 -2147483647 -2147483647 -2147483647 -2147483647 -2147483647 -2147483647 -2147483647 -2147483647 -2147483647 -2147483647 -2147483647 -2147483647 -2147483647 -2147483647 -2147483647 -2147483647 -2147483647 -2147483647 -2147483647 -2147483647 -2147483647 -2147483647 -2147483647 -2147483647 -2147483647 -2147483647 -2147483647 -2147483647 -2147483647 -2147483647 -2147483647 -2147483647 -2147483647 -2147483647 -2147483647 -2147483647 -2147483647 -2147483647 -2147483647 -2147483647 -2147483647 -2147483647 -2147483647 -2147483647 -2147483647 -2147483647 -2147483647 -2147483647 -2147483647 -2147483647
91 90 93 93 93 93 95 96 99 99 101 105 104 102 100 99 97 96 98 99 98 97 98 99 97 98 98 97 98 97 99 98 98 98 97 97 100 102 104 105 106 109 106 108 108 107 104 104 107 110 116 118 122 120 122 121 120 118 117 115 116 116 116 116 116 115 115 114 113 112 111 110 110 110 111 112 113 113 111 108 106 106 106 106 106 107 108 109 110 110 111 111 111 111 111 110 111 112 113 112 112 112 112 112 111 111 106 105 104 106 108 108 106 108 110 113 115 117 118 119 119 120 120 121 121 121 120 120 120 119 119 119 119 120 122 123 123 123 124 125 126 128 128 129 129 129 131 132 132 132 132 131 133 133 133 133 133 132 132 132 132 134 -2147483647 -2147483647 -2147483647 -2147483647 -2147483647 -2147483647 -2147483647 -2147483647 -2147483647 -2147483647 -2147483647 -2147483647 -2147483647 -2147483647 -2147483647 -2147483647 -2147483647 -2147483647 -2147483647 -2147483647 -2147483647 -2147483647 -2147483647 -2147483647 -2147483647 -2147483647 -2147483647 -2147483647 -2147483647 -2147483647 -2147483647 -2147483647 -2147483647 -2147483647 -2147483647 -2147483647 -2147483647 -2147483647 -2147483647 -2147483647 -2147483647 -2147483647 -2147483647 -2147483647 -2147483647 -2147483647 -2147483647 -2147483647 -2147483647 -2147483647 -2147483647 -2147483647 -2147483647 -2147483647 -2147483647 -2147483647 -2147483647 -2147483647 -2147483647 -2147483647 -2147483647 -2147483647 -2147483647 -2147483647 -2147483647 -2147483647 -2147483647 -2147483647 -2147483647 -2147483647 -2147483647 -2147483647 -2147483647 -2147483647 -2147483647 -2147483647 -2147483647 -2147483647
88 89 92 92 92 92 94 96 97 99 101 103 104 103 102 101 100 97 98 100 101 99 99 101 100 99 100 98 99 99 100 99 99 99 99 99 100 101 104 105 105 107 107 107 107 107 108 109 111 110 112 116 118 119 121 120 120 118 117 117 116 116 117 116 116 115 115 115 114 113 112 111 111 111 111 112 112 111 110 109 108 107 107 107 107 108 109 109 110 111 111 112 112 112 111 111 112 112 112 112 112 112 112 112 112 112 113 113 109 108 110 111 110 110 111 112 115 116 116 117 118 119 120 121 122 122 122 122 122 121 119 118 120 122 123 124 124 124 125 126 126 127 128 128 129 129 130 130 130 132 132 132 133 133 133 132 132 131 131 132 133 137 -2147483647 -2147483647 -2147483647 -2147483647 -2147483647 -2147483647 -2147483647 -2147483647 -2147483647 -2147483647 -2147483647 -2147483647 -2147483647 -2147483647 -2147483647 -2147483647 -2147483647 -2147483647 -2147483647 -2147483647 -2147483647 -2147483647 -2147483647 -2147483647 -2147483647 -2147483647 -2147483647 -2147483647 -2147483647 -2147483647 -2147483647 -2147483647 -2147483647 -2147483647 -2147483647 -2147483647 -2147483647 -2147483647 -2147483647 -2147483647 -2147483647 -2147483647 -2147483647 -2147483647 -2147483647 -2147483647 -2147483647 -2147483647 -2147483647 -2147483647 -2147483647 -2147483647 -2147483647 -2147483647 -2147483647 -2147483647 -2147483647 -2147483647 -2147483647 -2147483647 -2147483647 -2147483647 -2147483647 -2147483647 -2147483647 -2147483647 -2147483647 -2147483647 -2147483647 -2147483647 -2147483647 -2147483647 -2147483647 -2147483647 -2147483647 -2147483647 -2147483647 -2147483647
88 88 89 90 91 91 93 96 99 101 102 103 104 104 102 100 98 98 99 100 101 101 101 101 100 100 100 100 100 100 100 101 101 101 101 101 100 99 100 102 104 107 109 109 111 111 112 115 120 120 120 121 121 119 119 119 119 118 117 117 117 117 117 116 116 115 115 115 114 113 113 112 112 111 111 111 111 111 111 110 109 108 109 109 109 109 109 109 110 111 112 113 112 112 112 112 112 112 112 112 112 112 112 112 112 112 113 113 114 114 113 114 115 118 120 119 115 116 117 118 119 119 120 120 121 122 123 123 123 122 121 121 122 123 124 124 124 125 126 126 126 127 127 128 128 128 130 130 130 130 132 133 134 134 132 130 131 133 134 136 -2147483647 -2147483647 -2147483647 -2147483647 -2147483647 -2147483647 -2147483647 -2147483647 -2147483647 -2147483647 -2147483647 -2147483647 -2147483647 -2147483647 -2147483647 -2147483647 -2147483647 -2147483647 -2147483647 -2147483647 -2147483647 -2147483647 -2147483647 -2147483647 -2147483647 -2147483647 -2147483647 -2147483647 -2147483647 -2147483647 -2147483647 -2147483647 -2147483647 -2147483647 -2147483647 -2147483647 -2147483647 -2147483647 -2147483647 -2147483647 -2147483647 -2147483647 -2147483647 -2147483647 -2147483647 -2147483647 -2147483647 -2147483647 -2147483647 -2147483647 -2147483647 -2147483647 -2147483647 -2147483647 -2147483647 -2147483647 -2147483647 -2147483647 -2147483647 -2147483647 -2147483647 -2147483647 -2147483647 -2147483647 -2147483647 -2147483647 -2147483647 -2147483647 -2147483647 -2147483647 -2147483647 -2147483647 -2147483647 -2147483647 -2147483647 -2147483647 -2147483647 -2147483647 -2147483647 -2147483647
91 89 91 93 94 92 94 97 99 100 101 102 104 105 104 101 101 101 102 102 101 102 102 103 103 101 100 99 100 101 103 103 101 101 102 102 103 103 103 103 103 108 113 115 112 113 117 118 120 122 121 119 119 119 119 119 118 118 118 117 116 116 116 116 116 115 115 115 114 114 113 113 113 113 113 112 111 111 111 110 110 110 111 111 111 111 111 110 110 111 112 113 113 114 114 114 113 112 112 112 112 112 112 112 112 112 112 112 113 114 115 115 117 118 119 119 118 118 119 119 120 121 121 121 122 122 123 123 123 122 123 123 123 123 124 125 126 126 125 125 126 127 127 127 128 128 128 130 130 130 131 134 137 135 132 131 134 -2147483647 -2147483647 -2147483647 -2147483647 -2147483647 -2147483647 -2147483647 -2147483647 -2147483647 -2147483647 -2147483647 -2147483647 -2147483647 -2147483647 -2147483647 -2147483647 -2147483647 -2147483647 -2147483647 -2147483647 -2147483647 -2147483647 -2147483647 -2147483647 -2147483647 -2147483647 -2147483647 -2147483647 -2147483647 -2147483647 -2147483647 -2147483647 -2147483647 -2147483647 -2147483647 -2147483647 -2147483647 -2147483647 -2147483647 -2147483647 -2147483647 -2147483647 -2147483647 -2147483647 -2147483647 -2147483647 -2147483647 -2147483647 -2147483647 -2147483647 -2147483647 -2147483647 -2147483647 -2147483647 -2147483647 -2147483647 -2147483647 -2147483647 -2147483647 -2147483647 -2147483647 -2147483647 -2147483647 -2147483647 -2147483647 -2147483647 -2147483647 -2147483647 -2147483647 -2147483647 -2147483647 -2147483647 -2147483647 -2147483647 -2147483647 -2147483647 -2147483647 -2147483647 -2147483647 -2147483647 -2147483647 -2147483647 -2147483647
93 94 94 96 95 97 96 96 97 97 98 100 103 105 105 103 103 103 103 103 103 101 98 99 104 99 96 97 98 98 98 100 103 104 103 102 102 102 102 102 103 103 107 112 114 114 115 118 119 120 120 119 120 118 119 118 118 118 117 117 116 116 116 116 116 115 115 115 115 114 114 114 114 114 113 112 111 110 110 111 111 112 112 112 112 113 112 111 111 111 112 112 113 114 114 114 113 112 112 112 112 112 112 113 113 114 114 114 115 116 116 116 118 118 119 119 120 120 120 120 121 121 121 121 122 122 122 122 122 122 123 123 122 123 124 125 125 125 124 123 124 125 126 127 127 128 128 129 129 129 130 132 135 -2147483647 135 -2147483647 -2147483647 -2147483647 -2147483647 -2147483647 -2147483647 -2147483647 -2147483647 -2147483647 -2147483647 -2147483647 -2147483647 -2147483647 -2147483647 -2147483647 -2147483647 -2147483647 -2147483647 -2147483647 -2147483647 -2147483647 -2147483647 -2147483647 -2147483647 -2147483647 -2147483647 -2147483647 -2147483647 -2147483647 -2147483647 -2147483647 -2147483647 -2147483647 -2147483647 -2147483647 -2147483647 -2147483647 -2147483647 -2147483647 -2147483647 -2147483647 -2147483647 -2147483647 -2147483647 -2147483647 -2147483647 -2147483647 -2147483647 -2147483647 -2147483647 -2147483647 -2147483647 -2147483647 -2147483647 -2147483647 -2147483647 -2147483647 -2147483647 -2147483647 -2147483647 -2147483647 -2147483647 -2147483647 -2147483647 -2147483647 -2147483647 -2147483647 -2147483647 -2147483647 -2147483647 -2147483647 -2147483647 -2147483647 -2147483647 -2147483647 -2147483647 -2147483647 -2147483647 -2147483647 -2147483647 -2147483647 -2147483647 -2147483647 -2147483647 -2147483647
93 94 97 98 99 100 100 98 99 100 99 100 99 97 104 105 106 106 104 104 104 102 101 102 102 99 98 98 97 96 97 99 102 106 106 106 106 106 105 102 101 104 108 111 114 115 117 117 118 119 119 120 119 119 119 119 118 117 117 117 117 117 117 117 116 116 115 115 115 115 114 114 114 114 114 113 112 111 111 111 112 112 112 112 113 113 113 112 112 112 111 111 111 112 113 113 112 112 112 112 112 112 113 114 114 114 114 115 115 116 116 117 118 118 119 119 120 120 121 121 121 121 121 122 122 122 122 122 123 123 123 123 123 123 123 123 123 124 123 121 121 122 125 126 127 128 128 129 130 130 131 133 -2147483647 -2147483647 -2147483647 -2147483647 -2147483647 -2147483647 -2147483647 -2147483647 -2147483647 -2147483647 -2147483647 -2147483647 -2147483647 -2147483647 -2147483647 -2147483647 -2147483647 -2147483647 -2147483647 -2147483647 -2147483647 -2147483647 -2147483647 -2147483647 -2147483647 -2147483647 -2147483647 -2147483647 -2147483647 -2147483647 -2147483647 -2147483647 -2147483647 -2147483647 -2147483647 -2147483647 -2147483647 -2147483647 -2147483647 -2147483647 -2147483647 -2147483647 -2147483647 -2147483647 -2147483647 -2147483647 -2147483647 -2147483647 -2147483647 -2147483647 -2147483647 -2147483647 -2147483647 -2147483647 -2147483647 -2147483647 -2147483647 -2147483647 -2147483647 -2147483647 -2147483647 -2147483647 -2147483647 -2147483647 -2147483647 -2147483647 -2147483647 -2147483647 -2147483647 -2147483647 -2147483647 -2147483647 -2147483647 -2147483647 -2147483647 -2147483647 -2147483647 -2147483647 -2147483647 -2147483647 -2147483647 -2147483647 -2147483647 -2147483647 -2147483647 -2147483647 -2147483647 -2147483647
94 95 97 98 100 102 103 103 101 99 98 99 99 93 95 96 99 103 105 105 105 104 108 107 107 108 106 102 102 100 101 101 103 106 109 111 116 112 112 111 109 111 113 115 116 117 117 117 118 119 118 120 119 119 119 118 118 118 117 117 117 117 117 116 116 116 115 115 114 114 114 114 114 114 114 113 113 112 112 111 111 111 111 111 112 113 113 112 112 111 111 111 110 110 111 111 111 111 111 111 111 112 113 113 114 113 114 114 115 115 116 117 118 119 119 119 119 120 120 120 120 121 121 121 122 122 122 122 122 123 124 124 125 125 124 124 125 126 126 126 125 126 129 132 132 131 132 133 -2147483647 -2147483647 -2147483647 -2147483647 -2147483647 -2147483647 -2147483647 -2147483647 -2147483647 -2147483647 -2147483647 -2147483647 -2147483647 -2147483647 -2147483647 -2147483647 -2147483647 -2147483647 -2147483647 -2147483647 -2147483647 -2147483647 -2147483647 -2147483647 -2147483647 -2147483647 -2147483647 -2147483647 -2147483647 -2147483647 -2147483647 -2147483647 -2147483647 -2147483647 -2147483647 -2147483647 -2147483647 -2147483647 -2147483647 -2147483647 -2147483647 -2147483647 -2147483647 -2147483647 -2147483647 -2147483647 -2147483647 -2147483647 -2147483647 -2147483647 -2147483647 -2147483647 -2147483647 -2147483647 -2147483647 -2147483647 -2147483647 -2147483647 -2147483647 -2147483647 -2147483647 -2147483647 -2147483647 -2147483647 -2147483647 -2147483647 -2147483647 -2147483647 -2147483647 -2147483647 -2147483647 -2147483647 -2147483647 -2147483647 -2147483647 -2147483647 -2147483647 -2147483647 -2147483647 -2147483647 -2147483647 -2147483647 -2147483647 -2147483647 -2147483647 -2147483647 -2147483647 -2147483647 -2147483647 -2147483647 -2147483647 -2147483647
98 97 96 99 101 101 99 99 103 102 103 104 103 101 101 99 98 103 101 101 103 108 108 108 108 108 108 109 109 108 103 103 108 111 111 111 111 112 113 113 114 115 117 116 116 116 117 117 118 119 119 119 119 119 118 118 118 118 117 117 117 117 116 116 116 116 115 115 114 113 113 113 113 113 113 113 113 113 112 112 111 110 109 111 112 112 112 111 111 110 110 110 109 109 110 111 111 111 111 111 111 112 113 113 113 113 113 114 115 115 116 117 118 119 119 119 120 120 120 120 121 121 121 121 121 121 122 122 122 123 124 124 125 125 125 126 128 130 -2147483647 -2147483647 -2147483647 -2147483647 -2147483647 -2147483647 -2147483647 -2147483647 -2147483647 -2147483647 -2147483647 -2147483647 -2147483647 -2147483647 -2147483647 -2147483647 -2147483647 -2147483647 -2147483647 -2147483647 -2147483647 -2147483647 -2147483647 -2147483647 -2147483647 -2147483647 -2147483647 -2147483647 -2147483647 -2147483647 -2147483647 -2147483647 -2147483647 -2147483647 -2147483647 -2147483647 -2147483647 -2147483647 -2147483647 -2147483647 -2147483647 -2147483647 -2147483647 -2147483647 -2147483647 -2147483647 -2147483647 -2147483647 -2147483647 -2147483647 -2147483647 -2147483647 -2147483647 -2147483647 -2147483647 -2147483647 -2147483647 -2147483647 -2147483647 -2147483647 -2147483647 -2147483647 -2147483647 -2147483647 -2147483647 -2147483647 -2147483647 -2147483647 -2147483647 -2147483647 -2147483647 -2147483647 -2147483647 -2147483647 -2147483647 -2147483647 -2147483647 -2147483647 -2147483647 -2147483647 -2147483647 -2147483647 -2147483647 -2147483647 -2147483647 -2147483647 -2147483647 -2147483647 -2147483647 -2147483647 -2147483647 -2147483647 -2147483647 -2147483647 -2147483647 -2147483647 -2147483647 -2147483647 -2147483647 -2147483647 -2147483647 -2147483647
99 101 100 99 100 101 102 104 106 106 106 105 105 104 115 109 108 111 107 105 104 109 108 108 108 108 108 109 109 109 110 111 112 112 112 112 112 112 113 113 114 114 115 115 116 116 117 118 118 118 118 119 119 119 118 118 118 117 117 117 116 116 116 116 116 115 115 115 114 114 113 113 112 113 113 113 113 113 112 112 111 110 110 110 110 111 111 110 110 110 110 110 110 110 111 112 112 111 112 112 112 113 113 113 114 114 114 114 115 116 116 117 117 117 118 118 119 119 119 120 120 120 120 120 121 121 121 122 122 122 123 124 125 127 -2147483647 -2147483647 -2147483647 -2147483647 -2147483647 -2147483647 -2147483647 -2147483647 -2147483647 -2147483647 -2147483647 -2147483647 -2147483647 -2147483647 -2147483647 -2147483647 -2147483647 -2147483647 -2147483647 -2147483647 -2147483647 -2147483647 -2147483647 -2147483647 -2147483647 -2147483647 -2147483647 -2147483647 -2147483647 -2147483647 -2147483647 -2147483647 -2147483647 -2147483647 -2147483647 -2147483647 -2147483647 -2147483647 -2147483647 -2147483647 -2147483647 -2147483647 -2147483647 -2147483647 -2147483647 -2147483647 -2147483647 -2147483647 -2147483647 -2147483647 -2147483647 -2147483647 -2147483647 -2147483647 -2147483647 -2147483647 -2147483647 -2147483647 -2147483647 -2147483647 -2147483647 -2147483647 -2147483647 -2147483647 -2147483647 -2147483647 -2147483647 -2147483647 -2147483647 -2147483647 -2147483647 -2147483647 -2147483647 -2147483647 -2147483647 -2147483647 -2147483647 -2147483647 -2147483647 -2147483647 -2147483647 -2147483647 -2147483647 -2147483647 -2147483647 -2147483647 -2147483647 -2147483647 -2147483647 -2147483647 -2147483647 -2147483647 -2147483647 -2147483647 -2147483647 -2147483647 -2147483647 -2147483647 -2147483647 -2147483647 -2147483647 -2147483647 -2147483647 -2147483647 -2147483647 -2147483647
97 101 101 101 101 103 105 105 106 106 106 115 108 110 114 109 108 108 108 108 112 110 109 108 108 109 109 109 109 110 110 111 112 112 112 112 113 113 113 113 114 114 115 115 115 116 116 118 117 118 118 118 119 118 118 118 118 117 117 117 116 116 116 116 115 115 115 115 114 114 114 113 112 112 112 112 112 112 111 111 111 111 111 111 110 109 110 111 110 110 110 111 111 110 110 111 111 111 112 112 112 112 113 113 113 113 114 115 115 115 115 115 116 115 115 118 118 118 119 120 120 120 120 120 121 121 122 123 123 125 126 -2147483647 -2147483647 -2147483647 -2147483647 -2147483647 -2147483647 -2147483647 -2147483647 -2147483647 -2147483647 -2147483647 -2147483647 -2147483647 -2147483647 -2147483647 -2147483647 -2147483647 -2147483647 -2147483647 -2147483647 -2147483647 -2147483647 -2147483647 -2147483647 -2147483647 -2147483647 -2147483647 -2147483647 -2147483647 -2147483647 -2147483647 -2147483647 -2147483647 -2147483647 -2147483647 -2147483647 -2147483647 -2147483647 -2147483647 -2147483647 -2147483647 -2147483647 -2147483647 -2147483647 -2147483647 -2147483647 -2147483647 -2147483647 -2147483647 -2147483647 -2147483647 -2147483647 -2147483647 -2147483647 -2147483647 -2147483647 -2147483647 -2147483647 -2147483647 -2147483647 -2147483647 -2147483647 -2147483647 -2147483647 -2147483647 -2147483647 -2147483647 -2147483647 -2147483647 -2147483647 -2147483647 -2147483647 -2147483647 -2147483647 -2147483647 -2147483647 -2147483647 -2147483647 -2147483647 -2147483647 -2147483647 -2147483647 -2147483647 -2147483647 -2147483647 -2147483647 -2147483647 -2147483647 -2147483647 -2147483647 -2147483647 -2147483647 -2147483647 -2147483647 -2147483647 -2147483647 -2147483647 -2147483647 -2147483647 -2147483647 -2147483647 -2147483647 -2147483647 -2147483647 -2147483647 -2147483647 -2147483647 -2147483647 -2147483647
97 103 104 104 105 105 106 106 106 106 110 108 109 108 108 108 108 108 108 108 108 108 109 109 109 109 110 110 110 111 111 112 112 113 113 114 114 113 114 114 114 115 114 115 115 116 117 118 117 118 118 118 119 118 117 116 116 116 116 116 116 116 116 115 115 115 115 114 114 114 113 113 112 112 112 112 112 112 111 111 111 112 112 111 109 109 111 111 110 109 110 111 111 111 111 111 111 111 111 111 111 112 112 112 113 113 114 114 115 115 115 115 115 116 116 116 115 117 119 120 120 121 121 123 124 126 -2147483647 -2147483647 -2147483647 -2147483647 -2147483647 -2147483647 -2147483647 -2147483647 -2147483647 -2147483647 -2147483647 -2147483647 -2147483647 -2147483647 -2147483647 -2147483647 -2147483647 -2147483647 -2147483647 -2147483647 -2147483647 -2147483647 -2147483647 -2147483647 -2147483647 -2147483647 -2147483647 -2147483647 -2147483647 -2147483647 -2147483647 -2147483647 -2147483647 -2147483647 -2147483647 -2147483647 -2147483647 -2147483647 -2147483647 -2147483647 -2147483647 -2147483647 -2147483647 -2147483647 -2147483647 -2147483647 -2147483647 -2147483647 -2147483647 -2147483647 -2147483647 -2147483647 -2147483647 -2147483647 -2147483647 -2147483647 -2147483647 -2147483647 -2147483647 -2147483647 -2147483647 -2147483647 -2147483647 -2147483647 -2147483647 -2147483647 -2147483647 -2147483647 -2147483647 -2147483647 -2147483647 -2147483647 -2147483647 -2147483647 -2147483647 -2147483647 -2147483647 -2147483647 -2147483647 -2147483647 -2147483647 -2147483647 -2147483647 -2147483647 -2147483647 -2147483647 -2147483647 -2147483647 -2147483647 -2147483647 -2147483647 -2147483647 -2147483647 -2147483647 -2147483647 -2147483647 -2147483647 -2147483647 -2147483647 -2147483647 -2147483647 -2147483647 -2147483647 -2147483647 -2147483647 -2147483647 -2147483647 -2147483647 -2147483647 -2147483647 -2147483647 -2147483647 -2147483647 -2147483647
104 105 105 105 105 106 106 106 107 108 107 108 108 108 108 108 108 109 109 108 109 109 109 110 110 111 111 111 111 112 112 113 113 114 114 114 114 114 115 114 114 114 115 115 116 116 117 116 116 117 118 119 119 118 117 116 115 115 116 116 116 116 116 115 115 115 115 114 114 114 113 113 113 112 112 112 112 112 111 110 111 111 111 111 110 110 111 112 111 111 111 111 111 111 111 111 111 111 111 111 112 112 112 112 113 113 113 114 115 116 115 116 115 116 116 116 117 118 119 120 121 122 124 -2147483647 -2147483647 -2147483647 -2147483647 -2147483647 -2147483647 -2147483647 -2147483647 -2147483647 -2147483647 -2147483647 -2147483647 -2147483647 -2147483647 -2147483647 -2147483647 -2147483647 -2147483647 -2147483647 -2147483647 -2147483647 -2147483647 -2147483647 -2147483647 -2147483647 -2147483647 -2147483647 -2147483647 -2147483647 -2147483647 -2147483647 -2147483647 -2147483647 -2147483647 -2147483647 -2147483647 -2147483647 -2147483647 -2147483647 -2147483647 -2147483647 -2147483647 -2147483647 -2147483647 -2147483647 -2147483647 -2147483647 -2147483647 -2147483647 -2147483647 -2147483647 -2147483647 -2147483647 -2147483647 -2147483647 -2147483647 -2147483647 -2147483647 -2147483647 -2147483647 -2147483647 -2147483647 -2147483647 -2147483647 -2147483647 -2147483647 -2147483647 -2147483647 -2147483647 -2147483647 -2147483647 -2147483647 -2147483647 -2147483647 -2147483647 -2147483647 -2147483647 -2147483647 -2147483647 -2147483647 -2147483647 -2147483647 -2147483647 -2147483647 -2147483647 -2147483647 -2147483647 -2147483647 -2147483647 -2147483647 -2147483647 -2147483647 -2147483647 -2147483647 -2147483647 -2147483647 -2147483647 -2147483647 -2147483647 -2147483647 -2147483647 -2147483647 -2147483647 -2147483647 -2147483647 -2147483647 -2147483647 -2147483647 -2147483647 -2147483647 -2147483647 -2147483647 -2147483647 -2147483647 -2147483647 -2147483647 -2147483647
105 105 105 105 106 106 107 108 108 108 107 108 108 108 108 108 109 109 109 109 109 110 111 111 111 111 112 112 112 113 113 113 114 114 114 114 114 115 115 115 115 115 115 116 116 116 118 116 115 117 119 119 119 118 118 117 116 116 116 116 116 116 116 116 115 115 115 115 115 115 114 114 113 113 113 113 113 112 112 112 112 112 112 112 112 111 111 111 111 111 111 111 111 111 111 111 111 111 111 111 112 112 112 113 113 113 113 114 114 115 116 116 116 117 117 118 119 120 121 123 124 -2147483647 -2147483647 -2147483647 -2147483647 -2147483647 -2147483647 -2147483647 -2147483647 -2147483647 -2147483647 -2147483647 -2147483647 -2147483647 -2147483647 -2147483647 -2147483647 -2147483647 -2147483647 -2147483647 -2147483647 -2147483647 -2147483647 -2147483647 -2147483647 -2147483647 -2147483647 -2147483647 -2147483647 -2147483647 -2147483647 -2147483647 -2147483647 -2147483647 -2147483647 -2147483647 -2147483647 -2147483647 -2147483647 -2147483647 -2147483647 -2147483647 -2147483647 -2147483647 -2147483647 -2147483647 -2147483647 -2147483647 -2147483647 -2147483647 -2147483647 -2147483647 -2147483647 -2147483647 -2147483647 -2147483647 -2147483647 -2147483647 -2147483647 -2147483647 -2147483647 -2147483647 -2147483647 -2147483647 -2147483647 -2147483647 -2147483647 -2147483647 -2147483647 -2147483647 -2147483647 -2147483647 -2147483647 -2147483647 -2147483647 -2147483647 -2147483647 -2147483647 -2147483647 -2147483647 -2147483647 -2147483647 -2147483647 -2147483647 -2147483647 -2147483647 -2147483647 -2147483647 -2147483647 -2147483647 -2147483647 -2147483647 -2147483647 -2147483647 -2147483647 -2147483647 -2147483647 -2147483647 -2147483647 -2147483647 -2147483647 -2147483647 -2147483647 -2147483647 -2147483647 -2147483647 -2147483647 -2147483647 -2147483647 -2147483647 -2147483647 -2147483647 -2147483647 -2147483647 -2147483647 -2147483647 -2147483647 -2147483647 -2147483647 -2147483647
106 106 106 106 106 106 108 108 109 109 108 108 108 108 108 108 109 111 111 111 111 111 112 112 112 112 113 113 113 113 114 113 113 114 114 115 115 116 115 115 116 116 115 116 117 117 117 118 117 118 117 117 118 118 117 117 117 117 117 117 117 116 116 116 116 115 115 115 115 115 114 114 114 114 113 113 112 112 112 112 112 113 112 112 112 111 111 111 111 111 111 111 111 111 111 111 111 111 111 112 112 112 113 113 114 114 115 115 116 115 117 117 119 121 122 121 122 -2147483647 -2147483647 -2147483647 -2147483647 -2147483647 -2147483647 -2147483647 -2147483647 -2147483647 -2147483647 -2147483647 -2147483647 -2147483647 -2147483647 -2147483647 -2147483647 -2147483647 -2147483647 -2147483647 -2147483647 -2147483647 -2147483647 -2147483647 -2147483647 -2147483647 -2147483647 -2147483647 -2147483647 -2147483647 -2147483647 -2147483647 -2147483647 -2147483647 -2147483647 -2147483647 -2147483647 -2147483647 -2147483647 -2147483647 -2147483647 -2147483647 -2147483647 -2147483647 -2147483647 -2147483647 -2147483647 -2147483647 -2147483647 -2147483647 -2147483647 -2147483647 -2147483647 -2147483647 -2147483647 -2147483647 -2147483647 -2147483647 -2147483647 -2147483647 -2147483647 -2147483647 -2147483647 -2147483647 -2147483647 -2147483647 -2147483647 -2147483647 -2147483647 -2147483647 -2147483647 -2147483647 -2147483647 -2147483647 -2147483647 -2147483647 -2147483647 -2147483647 -2147483647 -2147483647 -2147483647 -2147483647 -2147483647 -2147483647 -2147483647 -2147483647 -2147483647 -2147483647 -2147483647 -2147483647 -2147483647 -2147483647 -2147483647 -2147483647 -2147483647 -2147483647 -2147483647 -2147483647 -2147483647 -2147483647 -2147483647 -2147483647 -2147483647 -2147483647 -2147483647 -2147483647 -2147483647 -2147483647 -2147483647 -2147483647 -2147483647 -2147483647 -2147483647 -2147483647 -2147483647 -2147483647 -2147483647 -2147483647 -2147483647 -2147483647 -2147483647 -2147483647 -2147483647 -2147483647
107 106 107 107 108 108 109 108 109 109 109 108 108 108 108 109 109 111 112 112 112 112 113 113 113 113 112 113 113 113 114 114 114 114 114 114 115 115 115 115 116 117 116 117 117 117 117 117 117 117 117 117 117 118 117 117 117 117 117 117 117 117 116 116 116 116 116 115 115 114 114 114 113 112 112 112 112 112 112 112 112 112 111 111 111 111 111 111 111 111 111 111 111 111 112 112 112 112 112 112 112 112 114 115 116 116 117 117 117 119 120 121 -2147483647 -2147483647 -2147483647 -2147483647 -2147483647 -2147483647 -2147483647 -2147483647 -2147483647 -2147483647 -2147483647 -2147483647 -2147483647 -2147483647 -2147483647 -2147483647 -2147483647 -2147483647 -2147483647 -2147483647 -2147483647 -2147483647 -2147483647 -2147483647 -2147483647 -2147483647 -2147483647 -2147483647 -2147483647 -2147483647 -2147483647 -2147483647 -2147483647 -2147483647 -2147483647 -2147483647 -2147483647 -2147483647 -2147483647 -2147483647 -2147483647 -2147483647 -2147483647 -2147483647 -2147483647 -2147483647 -2147483647 -2147483647 -2147483647 -2147483647 -2147483647 -2147483647 -2147483647 -2147483647 -2147483647 -2147483647 -2147483647 -2147483647 -2147483647 -2147483647 -2147483647 -2147483647 -2147483647 -2147483647 -2147483647 -2147483647 -2147483647 -2147483647 -2147483647 -2147483647 -2147483647 -2147483647 -2147483647 -2147483647 -2147483647 -2147483647 -2147483647 -2147483647 -2147483647 -2147483647 -2147483647 -2147483647 -2147483647 -2147483647 -2147483647 -2147483647 -2147483647 -2147483647 -2147483647 -2147483647 -2147483647 -2147483647 -2147483647 -2147483647 -2147483647 -2147483647 -2147483647 -2147483647 -2147483647 -2147483647 -2147483647 -2147483647 -2147483647 -2147483647 -2147483647 -2147483647 -2147483647 -2147483647 -2147483647 -2147483647 -2147483647 -2147483647 -2147483647 -2147483647 -2147483647 -2147483647 -2147483647 -2147483647 -2147483647 -2147483647 -2147483647 -2147483647 -2147483647 -2147483647 -2147483647 -2147483647 -2147483647 -2147483647
107 107 108 108 108 108 109 109 110 111 111 110 109 109 108 109 109 111 112 113 112 113 112 112 113 113 113 113 114 113 114 114 114 114 115 115 115 116 115 115 117 116 116 117 117 117 117 117 117 117 117 117 117 118 118 117 117 117 117 117 117 117 116 115 116 116 116 115 115 114 114 113 113 113 112 112 113 112 112 112 112 112 112 112 112 112 112 112 112 112 112 111 111 112 113 113 113 113 113 114 115 115 116 117 118 119 -2147483647 -2147483647 -2147483647 -2147483647 -2147483647 -2147483647 -2147483647 -2147483647 -2147483647 -2147483647 -2147483647 -2147483647 -2147483647 -2147483647 -2147483647 -2147483647 -2147483647 -2147483647 -2147483647 -2147483647 -2147483647 -2147483647 -2147483647 -2147483647 -2147483647 -2147483647 -2147483647 -2147483647 -2147483647 -2147483647 -2147483647 -2147483647 -2147483647 -2147483647 -2147483647 -2147483647 -2147483647 -2147483647 -2147483647 -2147483647 -2147483647 -2147483647 -2147483647 -2147483647 -2147483647 -2147483647 -2147483647 -2147483647 -2147483647 -2147483647 -2147483647 -2147483647 -2147483647 -2147483647 -2147483647 -2147483647 -2147483647 -2147483647 -2147483647 -2147483647 -2147483647 -2147483647 -2147483647 -2147483647 -2147483647 -2147483647 -2147483647 -2147483647 -2147483647 -2147483647 -2147483647 -2147483647 -2147483647 -2147483647 -2147483647 -2147483647 -2147483647 -2147483647 -2147483647 -2147483647 -2147483647 -2147483647 -2147483647 -2147483647 -2147483647 -2147483647 -2147483647 -2147483647 -2147483647 -2147483647 -2147483647 -2147483647 -2147483647 -2147483647 -2147483647 -2147483647 -2147483647 -2147483647 -2147483647 -2147483647 -2147483647 -2147483647 -2147483647 -2147483647 -2147483647 -2147483647 -2147483647 -2147483647 -2147483647 -2147483647 -2147483647 -2147483647 -2147483647 -2147483647 -2147483647 -2147483647 -2147483647 -2147483647 -2147483647 -2147483647 -2147483647 -2147483647 -2147483647 -2147483647 -2147483647 -2147483647 -2147483647 -2147483647 -2147483647 -2147483647 -2147483647 -2147483647 -2147483647 -2147483647
105 107 107 107 107 107 108 109 110 112 112 111 111 112 111 109 109 110 112 112 113 113 113 113 113 113 114 114 114 113 114 114 114 115 115 115 116 115 115 116 117 116 116 117 117 116 117 117 117 117 117 118 118 118 117 117 117 117 117 116 116 116 116 115 115 115 115 115 114 114 114 114 114 113 113 113 112 112 113 114 115 114 113 112 112 112 113 113 114 114 113 113 113 113 114 114 115 116 117 -2147483647 -2147483647 -2147483647 -2147483647 -2147483647 -2147483647 -2147483647 -2147483647 -2147483647 -2147483647 -2147483647 -2147483647 -2147483647 -2147483647 -2147483647 -2147483647 -2147483647 -2147483647 -2147483647 -2147483647 -2147483647 -2147483647 -2147483647 -2147483647 -2147483647 -2147483647 -2147483647 -2147483647 -2147483647 -2147483647 -2147483647 -2147483647 -2147483647 -2147483647 -2147483647 -2147483647 -2147483647 -2147483647 -2147483647 -2147483647 -2147483647 -2147483647 -2147483647 -2147483647 -2147483647 -2147483647 -2147483647 -2147483647 -2147483647 -2147483647 -2147483647 -2147483647 -2147483647 -2147483647 -2147483647 -2147483647 -2147483647 -2147483647 -2147483647 -2147483647 -2147483647 -2147483647 -2147483647 -2147483647 -2147483647 -2147483647 -2147483647 -2147483647 -2147483647 -2147483647 -2147483647 -2147483647 -2147483647 -2147483647 -2147483647 -2147483647 -2147483647 -2147483647 -2147483647 -2147483647 -2147483647 -2147483647 -2147483647 -2147483647 -2147483647 -2147483647 -2147483647 -2147483647 -2147483647 -2147483647 -2147483647 -2147483647 -2147483647 -2147483647 -2147483647 -2147483647 -2147483647 -2147483647 -2147483647 -2147483647 -2147483647 -2147483647 -2147483647 -2147483647 -2147483647 -2147483647 -2147483647 -2147483647 -2147483647 -2147483647 -2147483647 -2147483647 -2147483647 -2147483647 -2147483647 -2147483647 -2147483647 -2147483647 -2147483647 -2147483647 -2147483647 -2147483647 -2147483647 -2147483647 -2147483647 -2147483647 -2147483647 -2147483647 -2147483647 -2147483647 -2147483647 -2147483647 -2147483647 -2147483647 -2147483647 -2147483647 -2147483647 -2147483647 -2147483647 -2147483647 -2147483647
107 109 109 108 109 109 110 111 110 112 113 112 112 113 112 112 112 112 113 113 113 113 113 113 113 114 114 113 113 113 113 114 114 114 114 115 115 115 115 115 115 117 116 117 116 117 117 117 117 117 117 118 118 118 117 117 116 116 116 116 116 116 116 115 115 115 115 114 114 114 114 114 113 113 113 113 111 110 112 115 116 116 114 113 112 113 113 114 114 114 114 115 117 117 116 117 -2147483647 -2147483647 -2147483647 -2147483647 -2147483647 -2147483647 -2147483647 -2147483647 -2147483647 -2147483647 -2147483647 -2147483647 -2147483647 -2147483647 -2147483647 -2147483647 -2147483647 -2147483647 -2147483647 -2147483647 -2147483647 -2147483647 -2147483647 -2147483647 -2147483647 -2147483647 -2147483647 -2147483647 -2147483647 -2147483647 -2147483647 -2147483647 -2147483647 -2147483647 -2147483647 -2147483647 -2147483647 -2147483647 -2147483647 -2147483647 -2147483647 -2147483647 -2147483647 -2147483647 -2147483647 -2147483647 -2147483647 -2147483647 -2147483647 -2147483647 -2147483647 -2147483647 -2147483647 -2147483647 -2147483647 -2147483647 -2147483647 -2147483647 -2147483647 -2147483647 -2147483647 -2147483647 -2147483647 -2147483647 -2147483647 -2147483647 -2147483647 -2147483647 -2147483647 -2147483647 -2147483647 -2147483647 -2147483647 -2147483647 -2147483647 -2147483647 -2147483647 -2147483647 -2147483647 -2147483647 -2147483647 -2147483647 -2147483647 -2147483647 -2147483647 -2147483647 -2147483647 -2147483647 -2147483647 -2147483647 -2147483647 -2147483647 -2147483647 -2147483647 -2147483647 -2147483647 -2147483647 -2147483647 -2147483647 -2147483647 -2147483647 -2147483647 -2147483647 -2147483647 -2147483647 -2147483647 -2147483647 -2147483647 -2147483647 -2147483647 -2147483647 -2147483647 -2147483647 -2147483647 -2147483647 -2147483647 -2147483647 -2147483647 -2147483647 -2147483647 -2147483647 -2147483647 -2147483647 -2147483647 -2147483647 -2147483647 -2147483647 -2147483647 -2147483647 -2147483647 -2147483647 -2147483647 -2147483647 -2147483647 -2147483647 -2147483647 -2147483647 -2147483647 -2147483647 -2147483647 -2147483647 -2147483647 -2147483647 -2147483647
110 109 110 111 110 111 111 112 112 113 113 113 113 112 112 114 113 114 113 113 113 113 114 113 113 114 114 113 113 112 113 114 114 115 115 115 115 115 116 116 116 116 116 116 116 117 117 116 117 117 117 117 117 116 116 117 116 116 116 116 116 116 115 115 116 116 115 115 114 114 114 114 113 113 113 113 113 112 112 114 115 115 115 114 114 116 117 -2147483647 -2147483647 -2147483647 -2147483647 -2147483647 -2147483647 -2147483647 -2147483647 -2147483647 -2147483647 -2147483647 -2147483647 -2147483647 -2147483647 -2147483647 -2147483647 -2147483647 -2147483647 -2147483647 -2147483647 -2147483647 -2147483647 -2147483647 -2147483647 -2147483647 -2147483647 -2147483647 -2147483647 -2147483647 -2147483647 -2147483647 -2147483647 -2147483647 -2147483647 -2147483647 -2147483647 -2147483647 -2147483647 -2147483647 -2147483647 -2147483647 -2147483647 -2147483647 -2147483647 -2147483647 -2147483647 -2147483647 -2147483647 -2147483647 -2147483647 -2147483647 -2147483647 -2147483647 -2147483647 -2147483647 -2147483647 -2147483647 -2147483647 -2147483647 -2147483647 -2147483647 -2147483647 -2147483647 -2147483647 -2147483647 -2147483647 -2147483647 -2147483647 -2147483647 -2147483647 -2147483647 -2147483647 -2147483647 -2147483647 -2147483647 -2147483647 -2147483647 -2147483647 -2147483647 -2147483647 -2147483647 -2147483647 -2147483647 -2147483647 -2147483647 -2147483647 -2147483647 -2147483647 -2147483647 -2147483647 -2147483647 -2147483647 -2147483647 -2147483647 -2147483647 -2147483647 -2147483647 -2147483647 -2147483647 -2147483647 -2147483647 -2147483647 -2147483647 -2147483647 -2147483647 -2147483647 -2147483647 -2147483647 -2147483647 -2147483647 -2147483647 -2147483647 -2147483647 -2147483647 -2147483647 -2147483647 -2147483647 -2147483647 -2147483647 -2147483647 -2147483647 -2147483647 -2147483647 -2147483647 -2147483647 -2147483647 -2147483647 -2147483647 -2147483647 -2147483647 -2147483647 -2147483647 -2147483647 -2147483647 -2147483647 -2147483647 -2147483647 -2147483647 -2147483647 -2147483647 -2147483647 -2147483647 -2147483647 -2147483647 -2147483647 -2147483647 -2147483647 -2147483647 -2147483647 -2147483647 -2147483647 -2147483647 -2147483647
110 111 111 112 111 112 112 113 114 114 113 113 114 113 113 113 113 113 113 114 113 114 114 114 114 113 114 114 114 113 113 114 115 115 114 114 115 116 116 115 116 116 115 116 116 116 116 116 117 116 116 117 117 115 116 117 116 116 116 116 116 115 115 115 115 116 116 115 114 114 114 114 114 115 115 115 116 115 115 116 116 117 117 117 -2147483647 -2147483647 -2147483647 -2147483647 -2147483647 -2147483647 -2147483647 -2147483647 -2147483647 -2147483647 -2147483647 -2147483647 -2147483647 -2147483647 -2147483647 -2147483647 -2147483647 -2147483647 -2147483647 -2147483647 -2147483647 -2147483647 -2147483647 -2147483647 -2147483647 -2147483647 -2147483647 -2147483647 -2147483647 -2147483647 -2147483647 -2147483647 -2147483647 -2147483647 -2147483647 -2147483647 -2147483647 -2147483647 -2147483647 -2147483647 -2147483647 -2147483647 -2147483647 -2147483647 -2147483647 -2147483647 -2147483647 -2147483647 -2147483647 -2147483647 -2147483647 -2147483647 -2147483647 -2147483647 -2147483647 -2147483647 -2147483647 -2147483647 -2147483647 -2147483647 -2147483647 -2147483647 -2147483647 -2147483647 -2147483647 -2147483647 -2147483647 -2147483647 -2147483647 -2147483647 -2147483647 -2147483647 -2147483647 -2147483647 -2147483647 -2147483647 -2147483647 -2147483647 -2147483647 -2147483647 -2147483647 -2147483647 -2147483647 -2147483647 -2147483647 -2147483647 -2147483647 -2147483647 -2147483647 -2147483647 -2147483647 -2147483647 -2147483647 -2147483647 -2147483647 -2147483647 -2147483647 -2147483647 -2147483647 -2147483647 -2147483647 -2147483647 -2147483647 -2147483647 -2147483647 -2147483647 -2147483647 -2147483647 -2147483647 -2147483647 -2147483647 -2147483647 -2147483647 -2147483647 -2147483647 -2147483647 -2147483647 -2147483647 -2147483647 -2147483647 -2147483647 -2147483647 -2147483647 -2147483647 -2147483647 -2147483647 -2147483647 -2147483647 -2147483647 -2147483647 -2147483647 -2147483647 -2147483647 -2147483647 -2147483647 -2147483647 -2147483647 -2147483647 -2147483647 -2147483647 -2147483647 -2147483647 -2147483647 -2147483647 -2147483647 -2147483647 -2147483647 -2147483647 -2147483647 -2147483647 -2147483647 -2147483647 -2147483647 -2147483647 -2147483647 -2147483647
111 111 112 112 112 113 113 114 114 114 113 113 114 113 113 114 113 113 113 114 114 114 114 115 114 114 113 114 114 114 114 114 114 114 114 115 114 116 115 115 116 116 116 116 116 116 116 116 117 116 116 116 116 116 114 115 116 116 116 116 115 114 114 116 117 117 117 116 115 115 116 115 115 115 116 117 -2147483647 118 -2147483647 -2147483647 -2147483647 -2147483647 -2147483647 -2147483647 -2147483647 -2147483647 -2147483647 -2147483647 -2147483647 -2147483647 -2147483647 -2147483647 -2147483647 -2147483647 -2147483647 -2147483647 -2147483647 -2147483647 -2147483647 -2147483647 -2147483647 -2147483647 -2147483647 -2147483647 -2147483647 -2147483647 -2147483647 -2147483647 -2147483647 -2147483647 -2147483647 -2147483647 -2147483647 -2147483647 -2147483647 -2147483647 -2147483647 -2147483647 -2147483647 -2147483647 -2147483647 -2147483647 -2147483647 -2147483647 -2147483647 -2147483647 -2147483647 -2147483647 -2147483647 -2147483647 -2147483647 -2147483647 -2147483647 -2147483647 -2147483647 -2147483647 -2147483647 -2147483647 -2147483647 -2147483647 -2147483647 -2147483647 -2147483647 -2147483647 -2147483647 -2147483647 -2147483647 -2147483647 -2147483647 -2147483647 -2147483647 -2147483647 -2147483647 -2147483647 -2147483647 -2147483647 -2147483647 -2147483647 -2147483647 -2147483647 -2147483647 -2147483647 -2147483647 -2147483647 -2147483647 -2147483647 -2147483647 -2147483647 -2147483647 -2147483647 -2147483647 -2147483647 -2147483647 -2147483647 -2147483647 -2147483647 -2147483647 -2147483647 -2147483647 -2147483647 -2147483647 -2147483647 -2147483647 -2147483647 -2147483647 -2147483647 -2147483647 -2147483647 -2147483647 -2147483647 -2147483647 -2147483647 -2147483647 -2147483647 -2147483647 -2147483647 -2147483647 -2147483647 -2147483647 -2147483647 -2147483647 -2147483647 -2147483647 -2147483647 -2147483647 -2147483647 -2147483647 -2147483647 -2147483647 -2147483647 -2147483647 -2147483647 -2147483647 -2147483647 -2147483647 -2147483647 -2147483647 -2147483647 -2147483647 -2147483647 -2147483647 -2147483647 -2147483647 -2147483647 -2147483647 -2147483647 -2147483647 -2147483647 -2147483647 -2147483647 -2147483647 -2147483647 -2147483647 -2147483647 -2147483647 -2147483647 -2147483647 -2147483647 -2147483647 -2147483647
