# Supplementary material for: Catchments catch all in South African coastal lowlands: topography and palaeoclimate restricted gene flow in Nymania capensis (Meliaceae)—a multilocus phylogeographic and distribution modelling approach
Source: PeerJ. 2017 Jan 31;5:e2965. doi: 10.7717/peerj.2965 (PMC5289106; doi:10.7717/peerj.2965)
Supplement: Supplemental Information 2 — See the Readme for file descriptions. This zip file includes all DNA alignments. [file peerj-05-2965-s002.zip › SupplementalInformationFiles/SDM.Data/MIROC/bio12.ann.ppt.asc]

NCOLS 240 
NROWS 84 
XLLCORNER 20 
YLLCORNER -35 
CELLSIZE 0.0416666666666667 
NODATA_value -2147483647 
212 208 204 199 199 193 181 181 185 184 185 180 172 171 175 177 182 183 191 193 187 183 183 185 185 182 181 165 167 169 172 175 174 173 174 173 174 175 178 180 178 179 180 180 187 186 185 185 186 185 189 187 188 187 188 189 190 200 208 207 208 213 213 195 194 192 192 194 202 212 215 211 204 200 197 189 189 189 192 193 198 200 197 202 205 206 210 213 215 217 223 228 226 226 234 239 242 252 252 252 251 250 251 257 258 255 256 259 260 261 259 262 267 266 260 252 250 255 251 248 244 244 243 248 248 250 252 252 249 245 244 244 248 248 251 260 280 269 270 276 281 290 292 295 294 309 383 383 386 395 394 402 411 402 395 357 356 359 392 387 392 397 393 398 405 417 424 429 441 446 450 427 432 449 443 430 425 428 440 465 475 466 452 437 438 488 490 488 488 468 468 492 520 546 540 501 507 544 524 521 584 589 529 492 494 493 494 487 494 502 521 530 554 571 593 590 600 619 628 640 656 674 690 700 723 747 761 765 775 786 794 803 805 808 814 813 -2147483647 -2147483647 -2147483647 -2147483647
223 219 217 213 208 199 184 183 188 190 188 185 177 173 174 175 179 179 184 194 194 192 194 190 185 184 183 177 178 170 176 180 175 175 178 178 179 175 175 178 181 180 185 188 187 186 185 184 187 190 193 196 195 197 192 196 195 197 205 208 209 211 215 204 198 195 194 195 207 214 206 217 210 205 197 195 192 195 195 198 203 204 202 207 207 200 218 227 226 221 229 228 229 232 237 249 255 254 256 260 256 254 261 269 266 260 264 265 280 279 268 268 272 278 257 255 254 252 253 250 245 242 243 244 242 243 245 250 247 247 247 242 243 248 259 262 267 272 275 283 285 292 288 292 294 319 383 395 404 409 407 414 420 410 397 353 351 352 370 394 401 404 405 411 417 407 395 404 413 440 438 432 428 449 453 436 430 435 445 467 482 488 457 438 443 513 492 493 477 492 470 476 483 502 556 486 466 485 478 488 515 572 525 503 502 498 509 495 493 498 506 518 542 568 585 585 599 617 630 645 660 694 711 732 733 747 769 783 786 795 801 802 808 810 802 -2147483647 -2147483647 -2147483647 -2147483647 -2147483647
227 232 239 226 208 200 189 184 198 195 194 190 183 178 171 170 174 176 179 179 185 192 194 192 185 181 182 180 177 193 195 186 180 179 176 182 179 175 176 176 178 181 187 187 182 181 186 188 193 190 197 203 205 208 203 201 200 206 207 213 213 212 215 205 202 197 194 196 195 206 204 203 213 199 198 196 199 207 202 195 202 197 196 199 200 195 210 221 222 218 220 216 219 227 240 254 261 260 268 272 263 260 273 277 271 267 278 278 304 284 279 277 282 290 268 270 262 267 270 256 255 251 249 245 242 241 241 241 248 251 243 240 245 249 252 256 269 272 270 275 286 294 285 292 310 331 402 404 394 402 416 430 400 358 348 341 343 347 366 386 421 422 423 422 425 392 386 390 404 437 427 420 433 475 467 460 449 451 437 441 476 493 484 459 450 507 456 461 459 484 488 496 451 467 504 478 468 470 473 481 486 486 491 507 509 509 518 498 499 511 514 523 541 555 575 591 603 619 635 653 670 697 720 735 753 768 777 792 800 803 802 809 808 801 -2147483647 -2147483647 -2147483647 -2147483647 -2147483647 -2147483647
231 247 254 237 226 208 195 187 196 203 195 194 189 182 176 177 176 173 176 179 180 179 182 184 186 185 182 182 182 182 187 193 183 183 179 180 182 176 177 180 179 178 181 182 183 186 190 193 194 195 196 202 207 216 215 213 205 209 215 214 219 224 213 210 199 197 193 193 192 193 198 198 200 199 195 199 208 213 235 193 198 195 192 190 190 193 201 229 231 222 221 213 221 230 236 253 269 273 284 279 270 269 281 277 273 277 284 290 319 303 298 284 286 278 270 281 297 318 314 264 259 261 255 253 252 242 241 241 249 278 238 237 248 253 252 256 258 263 269 276 284 291 279 319 377 404 361 334 326 336 372 379 367 337 357 341 339 346 375 405 414 463 469 440 415 395 393 393 401 417 447 460 410 419 462 450 421 418 416 442 498 506 493 448 449 493 483 447 440 441 466 481 476 454 465 470 471 475 480 478 484 488 496 517 520 521 506 501 512 525 523 534 547 564 581 596 609 626 640 658 679 706 731 744 762 771 787 793 811 813 813 813 803 -2147483647 -2147483647 -2147483647 -2147483647 -2147483647 -2147483647 -2147483647
247 252 271 247 229 208 194 188 187 191 194 196 192 193 188 180 179 174 179 180 179 178 179 180 186 187 191 187 185 186 193 195 196 196 183 178 180 176 179 186 182 178 183 185 186 190 192 197 200 204 203 206 218 222 220 222 216 213 217 220 229 220 211 206 198 194 192 192 188 189 195 195 196 193 199 210 212 230 209 188 186 188 191 186 188 193 201 216 219 220 217 215 222 230 239 258 274 281 303 283 281 280 299 316 304 291 313 320 326 300 313 306 295 288 287 313 358 320 300 271 269 280 287 267 257 254 239 238 249 258 237 237 245 251 252 255 256 263 270 283 287 287 278 309 383 347 343 329 317 338 363 335 329 331 339 351 342 344 368 415 404 391 420 435 451 443 417 417 394 409 451 407 398 401 412 425 421 422 421 453 505 481 492 450 467 503 458 438 442 436 448 453 481 466 457 465 472 473 486 484 495 496 498 511 533 536 516 512 533 534 536 542 558 570 587 598 618 635 658 666 683 703 731 748 767 784 795 804 812 812 813 803 -2147483647 -2147483647 -2147483647 -2147483647 -2147483647 -2147483647 -2147483647 -2147483647
257 252 262 249 218 205 206 190 189 191 194 195 206 195 185 185 184 180 175 177 180 184 190 185 188 186 187 191 190 188 193 205 203 198 196 195 178 176 181 189 182 187 191 192 188 189 201 204 207 209 215 211 219 218 214 215 224 226 229 232 237 234 229 215 200 194 190 190 188 188 194 192 191 186 196 200 201 200 199 193 190 185 184 184 187 190 198 206 216 219 209 215 221 231 240 249 269 274 290 301 298 290 301 310 295 296 319 313 333 322 332 335 310 319 325 319 325 327 298 276 289 310 281 257 248 244 242 235 239 239 237 237 243 251 253 258 264 268 280 283 284 279 281 291 353 339 317 312 320 353 345 342 335 326 334 362 363 352 355 370 386 382 414 456 436 425 397 391 397 441 435 407 397 399 418 428 429 422 434 495 487 451 460 453 450 459 426 432 445 444 444 447 462 485 469 462 470 475 481 484 488 504 520 514 530 526 524 526 544 551 551 550 565 596 599 609 626 644 670 694 698 718 737 760 776 788 798 805 809 804 -2147483647 -2147483647 -2147483647 -2147483647 -2147483647 -2147483647 -2147483647 -2147483647 -2147483647 -2147483647
285 271 251 226 214 210 199 195 191 199 205 209 204 194 188 190 188 184 177 176 178 182 190 193 194 189 192 192 189 194 198 206 206 197 195 191 190 179 185 185 185 188 193 192 192 193 197 198 200 208 216 213 209 215 215 219 230 239 240 241 235 232 223 216 204 201 193 192 189 188 186 186 187 196 199 198 200 207 205 203 198 191 195 188 185 186 190 195 208 202 204 216 221 233 239 246 262 269 281 292 280 275 282 300 280 291 303 288 324 309 286 301 316 332 338 334 304 303 292 289 308 291 272 267 246 240 238 236 236 238 236 238 250 252 256 266 273 279 286 286 284 285 278 281 311 343 330 314 333 338 349 408 361 341 329 366 408 347 347 363 378 375 398 432 437 443 433 426 389 393 396 429 415 409 441 453 440 426 427 496 497 449 444 438 449 427 428 434 440 453 449 445 450 457 461 459 471 471 486 492 490 499 513 512 518 520 526 535 552 553 548 560 588 615 615 622 637 663 676 699 729 737 756 771 781 790 797 798 797 -2147483647 -2147483647 -2147483647 -2147483647 -2147483647 -2147483647 -2147483647 -2147483647 -2147483647 -2147483647 -2147483647
297 266 252 247 249 217 197 203 192 197 204 215 199 192 190 194 199 194 182 178 183 181 184 191 194 196 191 195 194 195 196 197 198 196 192 192 192 192 185 187 186 189 193 193 202 199 199 197 201 201 210 210 213 215 216 225 236 249 252 248 230 227 224 242 224 204 206 200 194 187 190 186 187 196 201 199 202 204 204 216 200 194 194 191 186 186 189 201 211 200 204 211 221 242 251 255 260 272 300 293 275 266 272 291 290 279 295 282 297 283 277 297 308 314 315 306 333 313 307 291 298 287 267 264 248 243 238 235 234 234 238 243 256 263 260 273 294 292 296 292 289 280 279 279 292 301 353 328 324 343 363 424 356 343 330 342 373 354 348 371 390 379 389 394 423 412 397 410 382 382 390 385 418 413 461 435 432 435 430 466 485 454 444 443 444 431 440 439 437 442 446 450 463 485 480 461 465 475 481 491 495 505 507 510 521 522 527 539 545 551 559 571 586 622 642 648 650 671 705 719 737 751 766 777 785 795 798 794 -2147483647 -2147483647 -2147483647 -2147483647 -2147483647 -2147483647 -2147483647 -2147483647 -2147483647 -2147483647 -2147483647 -2147483647
292 288 268 252 249 217 200 210 204 192 201 223 208 195 199 203 202 198 191 185 189 181 180 181 185 187 191 193 200 199 205 201 203 205 196 192 194 195 199 207 191 197 196 196 201 201 207 206 209 207 211 212 221 221 222 228 234 246 244 237 230 224 230 253 225 207 207 230 225 196 182 189 189 187 187 185 203 197 192 194 210 193 188 185 195 190 190 199 211 205 204 213 223 238 242 263 274 271 287 268 263 260 270 283 285 279 271 265 271 269 276 286 306 305 287 286 305 343 304 277 269 267 263 256 248 243 242 245 236 233 236 239 250 269 273 288 316 310 297 299 291 282 278 280 287 294 299 298 325 362 364 390 380 350 330 335 338 343 351 379 393 381 364 384 402 408 396 426 411 388 388 410 392 392 429 455 445 433 424 450 489 496 476 476 469 450 456 460 454 449 453 478 506 520 466 466 472 483 486 493 500 507 513 518 525 527 540 545 546 556 570 589 615 625 653 666 695 708 717 733 749 762 774 782 792 791 781 -2147483647 -2147483647 -2147483647 -2147483647 -2147483647 -2147483647 -2147483647 -2147483647 -2147483647 -2147483647 -2147483647 -2147483647 -2147483647
298 281 265 234 220 212 207 218 206 196 201 217 209 200 204 208 203 202 193 188 189 184 185 182 185 187 191 189 195 196 203 206 216 208 204 195 193 196 198 207 214 205 204 205 203 202 209 218 214 212 214 225 235 226 224 223 228 241 250 240 232 226 217 213 216 210 225 211 217 212 185 181 187 181 183 195 195 192 191 191 188 190 184 181 184 191 189 193 196 206 206 224 232 234 241 261 262 266 288 266 260 258 258 254 253 262 267 269 265 265 283 305 312 282 276 282 298 341 338 290 274 261 257 258 251 243 242 240 237 233 231 232 235 254 264 278 291 303 297 296 292 283 281 278 284 288 297 298 334 376 343 365 335 338 341 344 345 347 349 359 359 363 363 379 374 391 397 424 427 437 414 423 401 390 396 425 428 413 454 474 482 475 471 464 448 457 451 469 465 462 466 495 510 476 463 467 474 485 491 501 509 515 528 534 534 538 547 553 560 570 577 594 618 634 652 677 703 724 740 747 760 769 778 789 791 781 -2147483647 -2147483647 -2147483647 -2147483647 -2147483647 -2147483647 -2147483647 -2147483647 -2147483647 -2147483647 -2147483647 -2147483647 -2147483647 -2147483647
274 265 263 230 225 230 242 221 212 203 201 210 211 203 210 222 208 208 203 197 196 189 185 190 189 190 190 193 206 208 202 201 206 210 206 204 199 200 200 207 221 226 216 210 207 214 215 220 221 220 223 223 232 231 233 230 239 236 241 242 238 231 226 219 217 210 217 222 206 201 184 176 180 179 191 216 192 181 185 184 182 189 183 178 182 190 190 206 206 205 209 224 224 231 239 247 247 262 290 274 265 263 261 260 250 247 242 241 249 270 277 264 284 284 275 284 304 337 332 294 278 269 268 266 257 254 245 242 243 238 241 235 235 240 261 294 290 290 294 290 293 294 281 280 283 298 291 305 317 385 339 366 332 340 342 343 350 360 361 382 376 383 370 372 378 398 425 433 414 432 432 413 424 413 405 402 406 408 442 448 481 475 475 472 455 448 450 458 476 479 475 516 490 460 464 472 484 486 494 505 513 524 536 555 560 550 553 560 565 580 597 626 642 653 682 685 705 725 746 759 768 776 787 796 794 -2147483647 -2147483647 -2147483647 -2147483647 -2147483647 -2147483647 -2147483647 -2147483647 -2147483647 -2147483647 -2147483647 -2147483647 -2147483647 -2147483647 -2147483647
269 256 248 232 228 235 264 232 214 207 204 226 225 227 220 239 223 215 208 203 197 195 193 194 194 197 194 192 203 202 197 206 218 219 225 217 207 208 209 210 221 228 233 214 211 224 224 230 228 227 235 234 234 236 237 235 240 239 250 258 255 241 233 238 232 227 225 214 206 197 190 176 175 194 192 186 190 180 180 177 178 176 175 179 188 193 196 206 227 205 211 212 219 227 237 245 251 265 277 285 284 282 274 264 259 251 262 239 252 288 280 249 253 286 280 279 321 326 349 300 283 284 276 265 268 267 264 254 250 248 241 236 232 239 261 268 275 298 297 291 286 291 299 284 290 312 300 327 315 326 346 344 345 365 351 351 359 366 372 394 385 400 407 381 389 390 406 410 422 416 439 414 409 410 402 399 406 408 429 450 471 455 455 460 457 459 459 453 471 480 491 512 474 470 471 480 492 493 503 507 518 535 554 571 580 589 602 577 585 606 621 655 675 678 702 719 725 744 759 768 779 785 792 798 799 -2147483647 -2147483647 -2147483647 -2147483647 -2147483647 -2147483647 -2147483647 -2147483647 -2147483647 -2147483647 -2147483647 -2147483647 -2147483647 -2147483647 -2147483647
237 283 270 255 234 227 256 258 231 212 208 241 232 258 218 215 246 231 227 227 206 198 198 204 209 210 216 201 196 198 203 219 219 225 234 233 221 220 221 227 232 227 236 236 219 223 236 244 231 228 245 240 240 238 240 247 250 255 250 262 267 245 255 274 258 245 238 227 213 207 195 184 177 178 185 183 187 187 179 176 175 176 178 183 193 210 201 213 236 225 224 218 225 233 269 287 263 265 279 287 289 282 276 269 271 271 257 246 266 296 272 244 248 295 297 272 299 300 376 334 297 287 279 272 278 286 285 268 258 250 266 250 235 238 256 261 280 301 296 288 287 285 283 283 284 290 306 310 314 336 334 370 400 368 360 368 374 391 389 384 386 387 395 388 401 391 394 426 421 415 429 426 423 419 418 410 409 415 433 478 493 471 450 447 440 443 460 461 460 473 503 519 501 481 477 499 526 510 517 514 528 541 558 574 583 604 627 631 620 632 654 676 697 699 713 732 750 763 770 779 783 786 789 793 -2147483647 -2147483647 -2147483647 -2147483647 -2147483647 -2147483647 -2147483647 -2147483647 -2147483647 -2147483647 -2147483647 -2147483647 -2147483647 -2147483647 -2147483647 -2147483647
164 252 244 232 236 273 275 245 217 215 217 265 245 263 259 230 232 261 262 271 235 200 199 209 218 232 220 211 200 202 207 221 227 235 236 242 237 234 237 241 242 235 233 230 230 220 230 231 230 228 241 253 251 248 252 256 278 292 274 274 287 288 287 298 277 241 241 225 215 203 193 187 182 179 184 197 194 190 178 178 175 174 180 186 206 229 223 213 241 259 251 234 234 251 296 301 285 293 291 294 272 257 260 271 248 259 263 245 244 261 254 242 239 258 289 266 276 290 358 364 316 298 307 297 296 296 292 282 263 250 262 242 238 235 244 258 281 304 308 286 278 283 291 290 285 291 302 307 325 359 375 373 409 388 375 391 418 438 407 399 409 397 396 396 409 410 414 408 414 419 427 460 462 436 433 433 417 421 436 481 511 475 464 462 455 453 443 449 475 491 507 512 494 509 504 518 522 537 528 517 532 552 566 582 605 629 642 656 661 663 681 688 711 726 731 749 763 774 782 778 783 775 -2147483647 -2147483647 -2147483647 -2147483647 -2147483647 -2147483647 -2147483647 -2147483647 -2147483647 -2147483647 -2147483647 -2147483647 -2147483647 -2147483647 -2147483647 -2147483647 -2147483647 -2147483647
155 192 239 217 226 255 285 231 221 233 229 241 270 261 283 248 233 248 252 278 239 206 206 209 218 226 220 212 210 214 223 235 243 257 250 245 244 252 248 266 286 249 242 239 237 242 230 230 223 214 250 248 253 256 248 261 303 295 285 278 294 307 316 292 282 208 225 232 223 214 203 195 186 190 189 192 187 184 185 177 175 175 178 186 202 213 214 199 214 255 289 254 240 263 306 301 289 312 344 256 239 250 245 253 246 249 266 239 229 234 237 235 236 247 256 266 290 324 352 346 319 319 330 327 324 311 298 277 267 260 271 251 244 241 242 263 293 301 299 287 279 286 305 303 291 303 312 325 332 342 368 389 438 390 389 408 475 440 439 435 426 424 420 410 415 446 458 434 426 418 423 434 460 470 478 476 453 418 439 458 464 481 503 502 479 467 451 498 501 507 513 492 487 488 498 510 511 530 518 527 545 565 585 611 637 644 658 672 687 698 711 709 724 745 755 768 779 786 785 788 777 -2147483647 -2147483647 -2147483647 -2147483647 -2147483647 -2147483647 -2147483647 -2147483647 -2147483647 -2147483647 -2147483647 -2147483647 -2147483647 -2147483647 -2147483647 -2147483647 -2147483647 -2147483647 -2147483647
152 159 207 187 180 216 255 252 236 218 237 248 271 293 280 286 248 249 280 295 241 217 216 209 211 216 222 219 229 225 235 243 249 258 265 262 259 252 251 280 265 260 272 240 244 248 247 214 201 216 247 252 226 212 248 245 298 298 295 286 294 301 323 273 219 196 200 217 213 199 194 187 185 189 189 189 187 181 179 179 177 176 178 182 194 208 207 197 209 230 276 264 250 257 285 314 317 321 313 257 226 218 219 222 235 246 233 225 229 220 228 237 253 257 279 291 307 346 394 358 337 351 358 353 356 341 303 296 282 280 283 263 259 248 244 252 266 290 277 295 280 283 303 295 295 311 333 354 382 397 385 410 431 466 419 430 453 452 453 453 442 440 438 438 443 491 479 463 460 440 433 434 436 457 451 461 465 430 444 429 434 452 492 492 509 514 471 451 484 501 520 502 495 501 493 505 513 523 526 541 560 583 610 640 657 674 678 687 700 710 726 737 745 758 775 783 789 791 794 787 -2147483647 -2147483647 -2147483647 -2147483647 -2147483647 -2147483647 -2147483647 -2147483647 -2147483647 -2147483647 -2147483647 -2147483647 -2147483647 -2147483647 -2147483647 -2147483647 -2147483647 -2147483647 -2147483647 -2147483647
146 142 157 153 227 217 259 280 243 223 223 246 282 310 302 292 258 239 246 249 243 251 232 217 212 222 231 227 239 226 237 253 259 262 266 265 278 256 239 252 278 285 264 215 195 194 214 229 213 201 207 210 189 191 189 194 262 296 287 287 288 277 259 255 210 194 192 195 194 196 201 192 215 185 219 195 191 186 179 179 179 178 178 178 188 194 193 195 196 206 237 269 268 281 282 349 340 267 244 234 226 219 226 214 227 232 231 226 223 221 241 246 263 280 285 308 350 384 395 361 365 365 398 385 364 338 317 315 303 306 307 291 295 279 255 249 256 279 275 272 278 283 289 294 308 327 359 390 433 393 393 433 462 484 457 476 510 500 508 489 465 466 453 446 460 519 523 492 481 453 446 449 482 484 462 451 458 465 455 426 427 428 452 451 484 466 461 454 491 514 529 515 506 508 507 502 517 535 542 559 576 610 650 684 691 699 698 703 716 728 738 755 766 775 791 796 796 797 792 782 -2147483647 -2147483647 -2147483647 -2147483647 -2147483647 -2147483647 -2147483647 -2147483647 -2147483647 -2147483647 -2147483647 -2147483647 -2147483647 -2147483647 -2147483647 -2147483647 -2147483647 -2147483647 -2147483647 -2147483647
135 132 129 142 212 244 280 281 233 226 241 242 254 281 288 266 235 258 258 245 243 240 225 219 229 236 242 245 247 240 232 243 247 277 281 278 272 223 195 204 291 276 248 232 200 187 200 214 233 206 194 179 180 179 182 188 233 296 282 317 308 239 226 226 196 195 195 193 196 200 196 189 190 183 184 184 183 184 183 184 184 183 180 177 182 187 191 190 206 208 209 227 292 290 258 236 241 260 267 236 227 229 243 219 215 231 243 240 230 232 238 251 269 286 294 318 350 414 419 405 394 396 427 400 381 346 339 355 338 329 341 329 330 300 283 259 257 270 280 276 283 290 300 324 336 358 389 425 450 441 424 481 510 519 487 520 515 541 518 493 473 474 492 491 488 542 536 548 508 481 480 489 526 523 493 519 512 486 469 430 418 477 425 444 484 463 442 458 493 519 532 514 500 495 498 507 522 538 555 576 609 636 666 696 693 696 710 723 733 740 753 765 780 793 797 798 799 792 784 -2147483647 -2147483647 -2147483647 -2147483647 -2147483647 -2147483647 -2147483647 -2147483647 -2147483647 -2147483647 -2147483647 -2147483647 -2147483647 -2147483647 -2147483647 -2147483647 -2147483647 -2147483647 -2147483647 -2147483647 -2147483647
134 131 129 146 204 215 325 278 240 247 263 262 273 285 288 285 264 272 285 285 243 230 232 226 231 248 266 275 278 257 252 252 249 256 263 281 272 257 194 185 196 188 178 199 239 221 190 196 234 199 179 169 169 177 177 183 192 207 220 279 266 216 225 201 200 197 195 197 206 206 196 191 186 183 182 183 182 189 187 213 194 185 181 180 181 186 185 189 189 202 211 266 287 271 232 222 200 202 228 233 223 214 234 224 214 219 241 247 238 228 245 276 293 299 309 292 284 320 343 367 374 412 419 404 382 379 354 383 373 371 368 403 348 334 328 295 273 271 275 285 309 337 345 373 370 384 433 472 489 464 450 479 532 547 553 567 563 571 561 509 506 532 544 560 532 575 585 562 524 535 557 525 536 534 542 549 519 487 501 497 460 505 454 431 435 468 443 471 476 503 522 520 514 511 509 504 527 543 568 596 626 660 686 703 721 719 717 734 741 754 762 774 786 794 800 804 799 791 -2147483647 -2147483647 -2147483647 -2147483647 -2147483647 -2147483647 -2147483647 -2147483647 -2147483647 -2147483647 -2147483647 -2147483647 -2147483647 -2147483647 -2147483647 -2147483647 -2147483647 -2147483647 -2147483647 -2147483647 -2147483647 -2147483647
133 129 127 132 157 227 265 226 276 261 322 306 295 278 267 264 269 307 310 287 256 243 241 232 240 283 299 314 302 275 273 276 263 260 283 307 295 253 192 175 169 156 155 155 168 168 203 177 185 197 189 163 164 168 177 180 188 208 235 226 217 203 202 201 201 201 200 200 210 209 207 200 195 187 184 183 183 191 189 215 204 190 191 179 180 182 183 187 188 195 209 245 257 280 209 199 194 193 231 250 260 220 210 209 214 216 216 222 224 221 227 254 252 271 284 271 296 307 281 270 310 345 333 383 416 400 392 423 425 400 385 363 377 378 364 323 289 279 286 295 308 356 395 434 426 428 443 441 492 510 507 490 521 556 599 592 588 598 599 539 548 598 595 589 574 593 624 612 615 634 631 550 549 554 532 526 505 537 566 575 508 528 473 467 447 458 450 450 462 493 493 515 509 500 500 496 527 557 581 613 643 669 690 704 713 731 738 739 751 760 769 782 786 796 804 804 806 797 -2147483647 -2147483647 -2147483647 -2147483647 -2147483647 -2147483647 -2147483647 -2147483647 -2147483647 -2147483647 -2147483647 -2147483647 -2147483647 -2147483647 -2147483647 -2147483647 -2147483647 -2147483647 -2147483647 -2147483647 -2147483647 -2147483647
133 129 127 124 128 142 158 145 227 258 294 326 308 303 310 303 285 309 319 306 264 269 272 245 240 276 308 312 306 289 309 294 280 280 270 210 226 184 183 167 160 157 153 153 163 161 165 160 163 167 168 168 163 164 172 181 186 187 201 209 207 204 204 206 204 203 202 199 199 200 199 193 189 189 187 184 183 188 190 191 207 204 193 188 180 183 185 185 188 195 202 227 259 271 203 190 186 187 203 228 227 202 215 210 210 210 209 210 211 216 220 229 248 275 276 278 246 266 296 323 330 320 292 342 381 415 415 396 386 371 344 342 358 342 307 304 289 290 311 328 327 359 444 475 442 412 417 464 520 539 539 544 546 626 604 599 606 613 614 578 579 640 627 635 634 623 632 660 657 639 597 600 603 602 570 560 578 574 605 593 545 552 531 501 483 444 467 455 456 468 485 507 522 508 502 515 537 569 598 626 658 677 699 711 717 731 747 749 757 771 774 781 793 802 804 805 810 805 -2147483647 -2147483647 -2147483647 -2147483647 -2147483647 -2147483647 -2147483647 -2147483647 -2147483647 -2147483647 -2147483647 -2147483647 -2147483647 -2147483647 -2147483647 -2147483647 -2147483647 -2147483647 -2147483647 -2147483647 -2147483647 -2147483647
131 129 123 123 116 123 126 135 222 252 259 299 303 353 344 301 291 288 303 300 268 266 261 241 249 256 268 295 319 315 320 277 265 220 189 164 154 156 166 171 157 153 148 149 154 153 152 155 160 161 166 168 171 165 173 181 185 187 188 196 198 200 205 209 208 207 205 200 199 198 197 194 194 192 190 190 188 188 191 192 189 192 187 197 181 181 185 187 188 191 197 226 251 221 194 191 185 185 187 190 193 195 201 206 217 211 209 208 211 217 219 228 270 254 238 250 236 279 303 278 281 328 258 280 377 392 359 343 373 391 345 348 368 382 355 309 302 298 322 322 337 375 440 441 448 403 416 442 490 461 481 529 527 572 585 559 555 622 633 608 623 641 651 655 666 665 663 687 681 669 647 661 648 628 600 616 632 632 648 622 587 578 553 528 490 462 452 457 465 472 489 506 520 523 515 540 558 587 616 650 676 691 694 707 723 736 748 752 761 769 775 782 792 799 807 806 796 -2147483647 -2147483647 -2147483647 -2147483647 -2147483647 -2147483647 -2147483647 -2147483647 -2147483647 -2147483647 -2147483647 -2147483647 -2147483647 -2147483647 -2147483647 -2147483647 -2147483647 -2147483647 -2147483647 -2147483647 -2147483647 -2147483647 -2147483647
133 131 127 118 119 116 120 150 217 252 264 282 306 323 328 308 312 309 304 289 289 275 264 259 258 260 266 282 334 348 319 217 184 175 156 155 148 147 147 151 149 143 141 142 146 151 153 152 155 160 165 167 170 164 172 181 181 184 191 193 198 201 208 210 213 209 209 204 201 198 198 199 197 194 194 193 192 192 191 192 192 188 182 182 182 182 185 190 190 190 193 196 197 201 190 190 190 188 189 192 193 196 198 201 202 204 204 207 209 214 216 219 225 227 226 226 234 241 242 242 268 280 255 267 323 430 395 366 345 394 358 366 369 380 410 339 325 311 315 350 387 429 392 465 436 383 420 472 458 447 473 501 469 473 507 520 552 614 590 639 583 620 665 682 687 700 698 713 714 709 681 696 680 658 637 651 656 637 612 590 578 545 536 543 536 496 493 499 484 487 494 514 518 526 545 568 585 608 639 670 684 708 717 731 740 746 753 757 763 767 776 786 792 798 798 786 -2147483647 -2147483647 -2147483647 -2147483647 -2147483647 -2147483647 -2147483647 -2147483647 -2147483647 -2147483647 -2147483647 -2147483647 -2147483647 -2147483647 -2147483647 -2147483647 -2147483647 -2147483647 -2147483647 -2147483647 -2147483647 -2147483647 -2147483647 -2147483647
136 135 151 126 120 115 119 124 154 240 264 278 307 308 315 319 315 315 316 294 290 271 264 279 273 279 272 265 265 271 210 181 176 162 157 149 148 146 144 144 142 142 143 141 145 149 152 153 153 159 160 163 171 178 170 174 176 180 187 199 205 210 214 214 213 212 209 208 204 201 199 200 198 200 199 197 197 196 193 192 192 191 188 187 185 186 187 187 191 191 191 192 192 192 191 188 188 189 191 194 195 207 226 224 215 215 214 205 212 213 213 213 216 220 222 226 231 241 236 238 245 259 250 255 277 349 396 360 374 350 361 378 374 403 388 379 378 350 328 342 376 418 409 409 371 396 448 503 462 423 447 482 440 436 451 476 506 544 632 603 549 510 652 664 718 735 730 737 740 732 726 728 701 693 688 684 685 665 607 561 550 556 524 518 529 508 486 482 492 497 510 521 532 546 566 585 608 634 661 687 693 714 718 732 738 742 747 756 758 772 777 787 797 791 -2147483647 -2147483647 -2147483647 -2147483647 -2147483647 -2147483647 -2147483647 -2147483647 -2147483647 -2147483647 -2147483647 -2147483647 -2147483647 -2147483647 -2147483647 -2147483647 -2147483647 -2147483647 -2147483647 -2147483647 -2147483647 -2147483647 -2147483647 -2147483647 -2147483647 -2147483647
137 134 154 139 127 118 116 119 142 204 268 282 296 307 317 316 312 309 299 290 278 268 274 278 287 297 285 265 214 186 184 165 174 163 158 148 148 140 140 140 141 142 142 143 144 146 152 152 151 157 160 165 171 176 181 171 174 182 190 198 207 212 216 218 217 218 214 214 212 208 205 202 202 201 201 202 202 201 200 196 193 192 191 189 188 188 187 187 191 194 194 195 193 193 193 194 196 196 196 198 202 209 223 239 242 242 222 205 207 208 209 211 212 214 220 222 224 228 233 236 247 259 248 253 286 370 401 381 383 366 345 363 389 395 371 370 364 351 339 351 377 378 378 363 377 436 470 488 477 441 430 427 418 456 513 550 565 608 591 485 435 483 514 612 738 749 754 762 766 768 766 758 746 735 720 736 718 695 634 582 558 541 523 507 510 496 502 511 514 519 527 536 551 567 580 600 614 645 675 694 696 710 719 724 738 743 749 756 769 778 784 786 785 -2147483647 -2147483647 -2147483647 -2147483647 -2147483647 -2147483647 -2147483647 -2147483647 -2147483647 -2147483647 -2147483647 -2147483647 -2147483647 -2147483647 -2147483647 -2147483647 -2147483647 -2147483647 -2147483647 -2147483647 -2147483647 -2147483647 -2147483647 -2147483647 -2147483647 -2147483647 -2147483647
154 142 161 139 131 121 121 122 130 152 180 189 187 223 267 319 316 313 308 304 292 286 303 306 301 319 327 251 184 166 156 151 154 148 152 151 147 143 143 142 141 142 142 144 143 146 149 151 152 157 160 165 170 172 177 181 177 187 196 209 217 221 224 223 221 218 219 213 213 212 208 207 206 208 205 205 204 203 204 202 198 197 196 195 191 190 191 192 191 195 197 199 199 200 197 198 201 199 199 203 205 210 212 216 226 225 214 209 205 205 208 209 208 214 220 220 222 225 230 238 243 245 244 250 275 311 322 406 405 386 354 375 408 415 408 396 383 374 340 377 368 338 348 365 405 468 496 452 444 435 409 415 435 477 513 520 551 533 491 444 406 454 492 566 639 778 780 786 789 793 790 777 785 775 763 718 648 623 602 562 553 555 526 532 525 525 546 537 543 548 550 562 569 586 600 617 625 652 675 691 701 708 717 726 733 743 753 763 774 783 781 767 -2147483647 -2147483647 -2147483647 -2147483647 -2147483647 -2147483647 -2147483647 -2147483647 -2147483647 -2147483647 -2147483647 -2147483647 -2147483647 -2147483647 -2147483647 -2147483647 -2147483647 -2147483647 -2147483647 -2147483647 -2147483647 -2147483647 -2147483647 -2147483647 -2147483647 -2147483647 -2147483647 -2147483647
166 144 145 158 133 131 124 118 125 126 133 133 147 180 261 322 323 325 329 327 313 315 323 313 306 319 312 249 171 157 152 145 143 143 146 146 145 150 151 149 147 145 144 143 145 145 150 149 152 158 161 164 168 173 182 188 194 188 197 207 216 222 229 228 226 225 222 219 215 217 213 210 210 209 208 207 207 208 208 207 204 202 201 196 195 192 194 193 194 196 199 204 204 204 207 205 207 209 205 207 208 209 210 210 214 214 211 207 206 205 204 205 208 210 216 220 222 227 235 245 250 251 247 248 262 277 301 365 414 387 370 378 402 423 430 404 385 366 353 385 343 333 364 398 407 451 485 481 453 393 381 389 459 457 500 530 508 470 520 439 425 486 550 607 779 788 704 810 808 728 665 671 663 721 740 698 637 602 586 588 575 559 566 554 554 567 557 551 558 553 568 578 587 597 614 632 647 659 671 696 707 716 719 727 742 747 754 765 772 778 763 -2147483647 -2147483647 -2147483647 -2147483647 -2147483647 -2147483647 -2147483647 -2147483647 -2147483647 -2147483647 -2147483647 -2147483647 -2147483647 -2147483647 -2147483647 -2147483647 -2147483647 -2147483647 -2147483647 -2147483647 -2147483647 -2147483647 -2147483647 -2147483647 -2147483647 -2147483647 -2147483647 -2147483647 -2147483647
154 142 140 156 146 132 135 132 120 119 123 144 161 179 214 200 238 332 348 348 344 333 330 318 336 339 296 220 187 157 149 144 139 143 145 144 143 154 154 153 149 150 147 147 147 146 149 151 154 158 160 165 169 179 184 193 204 210 206 208 217 225 231 233 230 228 226 225 223 221 220 215 214 211 211 213 215 212 212 211 208 203 201 200 200 198 198 197 200 202 203 210 212 214 217 217 215 216 209 208 208 209 212 213 216 212 212 210 210 207 205 205 208 212 216 224 228 235 243 250 256 256 258 252 259 273 300 353 425 377 364 397 419 445 454 424 415 387 358 350 337 336 349 375 415 478 439 390 391 413 357 396 407 441 500 538 447 451 517 419 410 498 651 667 607 574 539 725 808 756 584 623 570 679 771 715 652 645 633 625 590 569 531 519 530 555 549 549 552 558 578 592 600 614 633 647 666 678 689 693 703 712 718 728 739 748 758 766 772 762 -2147483647 -2147483647 -2147483647 -2147483647 -2147483647 -2147483647 -2147483647 -2147483647 -2147483647 -2147483647 -2147483647 -2147483647 -2147483647 -2147483647 -2147483647 -2147483647 -2147483647 -2147483647 -2147483647 -2147483647 -2147483647 -2147483647 -2147483647 -2147483647 -2147483647 -2147483647 -2147483647 -2147483647 -2147483647 -2147483647
142 138 137 143 157 140 142 144 126 125 126 135 138 142 157 166 191 279 292 312 276 250 241 245 288 271 264 254 190 154 151 144 142 141 141 137 149 156 161 154 153 151 148 147 147 147 148 152 155 158 161 168 175 182 192 204 212 222 229 220 227 231 238 240 240 237 235 232 230 225 223 224 219 218 218 217 217 218 216 215 213 209 204 201 200 201 203 203 203 207 209 214 217 222 224 226 228 223 216 215 216 215 216 216 218 217 215 214 212 209 204 208 214 219 227 234 241 242 244 254 260 259 259 259 258 272 299 331 370 363 368 396 457 458 456 423 432 416 403 375 351 381 404 398 397 388 388 399 384 363 352 353 401 478 524 539 443 384 412 437 469 469 533 651 510 500 540 558 607 635 552 529 594 724 792 642 634 602 621 590 577 556 537 535 527 533 549 551 563 568 584 597 613 623 641 654 667 680 691 699 705 711 723 735 743 753 757 760 -2147483647 -2147483647 -2147483647 -2147483647 -2147483647 -2147483647 -2147483647 -2147483647 -2147483647 -2147483647 -2147483647 -2147483647 -2147483647 -2147483647 -2147483647 -2147483647 -2147483647 -2147483647 -2147483647 -2147483647 -2147483647 -2147483647 -2147483647 -2147483647 -2147483647 -2147483647 -2147483647 -2147483647 -2147483647 -2147483647 -2147483647 -2147483647
144 141 149 151 166 148 155 143 132 133 128 132 134 153 166 211 246 237 223 244 242 215 205 211 225 218 235 246 185 159 151 150 144 141 145 144 146 151 157 161 158 158 155 156 154 153 152 153 155 159 165 172 180 188 196 205 214 225 234 233 237 244 249 249 246 245 242 239 237 235 233 229 226 220 219 219 220 219 220 216 216 216 213 209 204 204 206 210 211 216 215 222 226 230 231 230 232 226 226 229 229 223 222 220 221 221 219 217 214 209 205 208 214 226 240 248 240 239 243 258 271 267 257 253 253 269 293 355 374 368 369 379 392 400 403 405 432 436 419 347 353 418 416 391 380 378 374 382 413 400 364 358 396 465 493 471 427 398 416 435 487 523 537 518 476 507 547 611 494 633 520 565 596 794 659 574 502 509 496 503 521 530 524 537 536 541 543 558 573 584 592 608 627 640 646 663 674 682 691 699 705 719 731 739 748 757 750 -2147483647 -2147483647 -2147483647 -2147483647 -2147483647 -2147483647 -2147483647 -2147483647 -2147483647 -2147483647 -2147483647 -2147483647 -2147483647 -2147483647 -2147483647 -2147483647 -2147483647 -2147483647 -2147483647 -2147483647 -2147483647 -2147483647 -2147483647 -2147483647 -2147483647 -2147483647 -2147483647 -2147483647 -2147483647 -2147483647 -2147483647 -2147483647 -2147483647
158 156 147 144 166 168 171 168 141 147 138 140 142 148 175 231 217 229 218 244 222 224 194 197 202 210 234 226 223 180 161 156 152 143 147 143 153 152 160 167 165 160 158 154 154 156 157 153 159 167 175 180 186 193 203 214 220 230 242 249 248 258 259 258 255 252 252 249 245 241 239 236 234 229 226 225 225 223 223 220 219 218 215 213 210 210 211 213 214 220 227 231 235 237 233 231 232 236 240 244 242 242 237 237 237 236 232 228 225 216 214 209 214 228 261 267 250 240 241 257 280 277 269 263 256 260 301 358 392 380 387 391 400 402 390 399 375 365 360 351 376 419 426 409 396 379 376 392 387 385 385 383 408 428 432 438 433 401 384 388 469 475 502 479 466 510 523 498 458 485 525 571 597 686 541 489 466 458 485 480 484 487 499 519 534 542 554 565 584 600 614 620 636 647 656 665 675 686 691 700 712 727 732 740 752 751 -2147483647 -2147483647 -2147483647 -2147483647 -2147483647 -2147483647 -2147483647 -2147483647 -2147483647 -2147483647 -2147483647 -2147483647 -2147483647 -2147483647 -2147483647 -2147483647 -2147483647 -2147483647 -2147483647 -2147483647 -2147483647 -2147483647 -2147483647 -2147483647 -2147483647 -2147483647 -2147483647 -2147483647 -2147483647 -2147483647 -2147483647 -2147483647 -2147483647 -2147483647
148 143 147 156 157 168 183 187 166 157 149 151 161 159 191 216 217 215 208 201 208 204 196 185 201 214 208 227 249 186 171 161 151 148 145 142 150 158 163 164 166 162 160 157 157 157 156 156 163 167 177 186 195 204 217 225 238 243 254 265 273 267 267 265 265 264 263 259 255 252 245 244 240 239 232 232 231 229 227 224 226 227 222 217 213 213 215 217 223 229 229 228 230 233 234 232 231 239 245 240 240 239 241 249 262 261 263 256 237 221 216 213 214 225 250 254 246 229 242 264 264 265 272 290 267 264 309 351 390 382 391 408 408 403 381 399 389 363 348 349 364 388 413 401 392 388 381 380 389 369 365 389 450 452 425 433 421 416 391 398 418 434 472 494 470 471 501 456 452 498 553 597 546 505 485 472 460 457 472 468 479 484 501 515 534 553 568 581 597 610 627 634 646 650 654 665 672 685 697 708 719 730 738 744 745 -2147483647 -2147483647 -2147483647 -2147483647 -2147483647 -2147483647 -2147483647 -2147483647 -2147483647 -2147483647 -2147483647 -2147483647 -2147483647 -2147483647 -2147483647 -2147483647 -2147483647 -2147483647 -2147483647 -2147483647 -2147483647 -2147483647 -2147483647 -2147483647 -2147483647 -2147483647 -2147483647 -2147483647 -2147483647 -2147483647 -2147483647 -2147483647 -2147483647 -2147483647 -2147483647
147 148 144 150 154 175 199 218 211 177 167 166 183 182 214 212 195 192 188 193 189 178 184 179 193 198 204 227 223 184 169 162 160 155 153 149 158 160 166 167 170 176 167 165 159 159 157 159 166 173 179 189 200 211 227 239 254 267 272 277 288 292 278 277 277 278 275 273 267 261 259 254 252 248 242 236 234 234 232 231 230 230 227 225 219 219 220 226 229 231 234 232 231 230 231 231 232 239 240 236 235 235 235 243 249 249 256 264 234 226 223 215 220 242 245 241 232 227 239 265 261 256 271 276 253 267 309 322 371 377 396 416 406 395 373 387 406 394 373 350 373 400 421 417 416 410 402 381 377 372 380 380 385 406 406 434 454 433 422 392 415 409 451 484 461 450 486 451 472 496 504 537 526 507 485 475 468 465 465 471 491 501 517 526 548 565 581 598 613 626 631 647 648 658 670 670 683 693 701 710 721 732 737 733 -2147483647 -2147483647 -2147483647 -2147483647 -2147483647 -2147483647 -2147483647 -2147483647 -2147483647 -2147483647 -2147483647 -2147483647 -2147483647 -2147483647 -2147483647 -2147483647 -2147483647 -2147483647 -2147483647 -2147483647 -2147483647 -2147483647 -2147483647 -2147483647 -2147483647 -2147483647 -2147483647 -2147483647 -2147483647 -2147483647 -2147483647 -2147483647 -2147483647 -2147483647 -2147483647 -2147483647
150 155 166 163 159 167 179 189 217 208 195 199 223 210 194 193 189 186 185 195 208 198 182 173 198 207 215 226 236 196 173 166 160 156 154 153 157 162 169 170 174 178 175 172 166 162 160 159 167 176 185 194 202 214 229 244 257 268 283 298 305 307 307 292 291 290 288 286 283 275 269 266 264 257 253 250 245 241 239 238 234 232 231 231 228 226 227 233 241 245 246 240 235 233 236 230 234 242 238 234 233 232 232 233 232 233 242 245 230 231 230 219 225 239 240 258 246 230 264 286 285 248 274 287 254 251 282 317 366 367 386 398 416 411 389 376 418 400 371 353 379 403 444 450 434 439 421 405 403 388 383 382 381 384 391 427 423 442 422 403 390 403 447 476 478 452 443 448 468 504 512 505 486 513 521 507 480 472 474 478 496 512 527 544 562 576 597 616 629 642 648 649 661 665 672 677 690 698 703 711 726 729 732 -2147483647 -2147483647 -2147483647 -2147483647 -2147483647 -2147483647 -2147483647 -2147483647 -2147483647 -2147483647 -2147483647 -2147483647 -2147483647 -2147483647 -2147483647 -2147483647 -2147483647 -2147483647 -2147483647 -2147483647 -2147483647 -2147483647 -2147483647 -2147483647 -2147483647 -2147483647 -2147483647 -2147483647 -2147483647 -2147483647 -2147483647 -2147483647 -2147483647 -2147483647 -2147483647 -2147483647 -2147483647
154 158 176 190 170 170 176 183 191 218 257 241 259 231 214 206 192 182 174 177 184 201 187 174 213 242 246 272 246 219 201 180 165 163 162 153 160 165 169 172 177 181 186 178 176 172 165 164 170 178 187 199 214 228 240 254 272 281 290 305 317 319 324 323 310 310 310 303 298 294 286 281 275 269 266 261 256 250 244 244 241 239 237 238 236 231 235 246 267 277 260 248 242 237 239 242 242 245 244 237 235 233 236 233 230 224 232 224 220 215 216 212 215 225 225 228 244 228 268 262 263 246 276 293 256 277 331 361 381 375 370 377 387 388 375 367 393 421 402 365 383 421 449 446 420 412 437 443 439 437 438 431 423 409 394 418 403 441 472 460 426 401 398 461 479 447 434 475 485 481 475 461 479 516 517 506 500 486 482 487 500 515 536 554 573 595 616 636 644 647 650 654 662 670 680 688 696 705 709 714 717 722 -2147483647 -2147483647 -2147483647 -2147483647 -2147483647 -2147483647 -2147483647 -2147483647 -2147483647 -2147483647 -2147483647 -2147483647 -2147483647 -2147483647 -2147483647 -2147483647 -2147483647 -2147483647 -2147483647 -2147483647 -2147483647 -2147483647 -2147483647 -2147483647 -2147483647 -2147483647 -2147483647 -2147483647 -2147483647 -2147483647 -2147483647 -2147483647 -2147483647 -2147483647 -2147483647 -2147483647 -2147483647 -2147483647
151 150 154 155 160 169 172 178 192 224 247 280 258 237 228 223 219 203 191 172 170 184 177 175 190 201 219 223 202 198 196 183 172 165 163 158 164 165 171 180 175 185 192 183 187 180 174 167 174 185 200 214 232 257 278 294 306 319 320 321 322 328 330 329 328 316 319 322 317 312 306 297 292 280 278 274 269 264 257 254 250 247 245 243 243 244 243 248 254 269 264 254 248 248 244 248 252 256 252 246 242 236 235 237 236 230 225 225 223 222 222 219 214 214 210 209 209 207 212 217 218 214 220 224 233 268 291 308 350 370 372 363 391 374 397 372 374 405 395 365 365 378 413 418 415 400 437 459 463 473 472 466 457 433 410 404 404 404 417 464 447 401 401 466 472 432 422 473 471 469 444 442 463 474 505 510 507 507 505 505 510 530 545 567 589 615 636 653 660 662 654 660 663 677 687 695 700 706 707 704 -2147483647 -2147483647 -2147483647 -2147483647 -2147483647 -2147483647 -2147483647 -2147483647 -2147483647 -2147483647 -2147483647 -2147483647 -2147483647 -2147483647 -2147483647 -2147483647 -2147483647 -2147483647 -2147483647 -2147483647 -2147483647 -2147483647 -2147483647 -2147483647 -2147483647 -2147483647 -2147483647 -2147483647 -2147483647 -2147483647 -2147483647 -2147483647 -2147483647 -2147483647 -2147483647 -2147483647 -2147483647 -2147483647 -2147483647 -2147483647
155 156 155 156 160 171 169 181 214 242 224 237 249 233 223 214 208 195 181 184 168 180 170 180 202 220 242 235 210 201 192 189 184 179 167 164 162 168 170 173 174 178 183 180 180 178 172 168 179 197 221 242 259 277 294 310 330 331 330 328 329 331 335 338 334 330 320 322 323 326 322 313 305 297 291 292 286 279 272 265 261 258 252 252 250 253 254 260 271 275 264 257 254 250 251 258 270 272 265 260 254 248 242 239 239 240 237 235 232 229 226 224 224 222 216 211 210 209 206 207 209 207 206 212 227 241 259 277 311 332 339 351 351 352 359 361 359 372 379 382 373 363 389 398 383 404 405 417 404 421 439 452 462 462 463 469 472 455 409 400 428 423 390 398 441 467 439 416 434 432 430 428 438 468 490 489 491 499 502 515 523 541 560 583 604 629 654 664 667 660 658 663 677 687 693 697 698 699 697 -2147483647 -2147483647 -2147483647 -2147483647 -2147483647 -2147483647 -2147483647 -2147483647 -2147483647 -2147483647 -2147483647 -2147483647 -2147483647 -2147483647 -2147483647 -2147483647 -2147483647 -2147483647 -2147483647 -2147483647 -2147483647 -2147483647 -2147483647 -2147483647 -2147483647 -2147483647 -2147483647 -2147483647 -2147483647 -2147483647 -2147483647 -2147483647 -2147483647 -2147483647 -2147483647 -2147483647 -2147483647 -2147483647 -2147483647 -2147483647 -2147483647
161 162 164 161 163 164 181 200 216 213 224 203 230 214 204 206 197 186 177 168 160 163 179 194 195 214 226 218 207 201 191 188 188 182 180 176 166 163 171 176 172 182 181 179 178 175 170 176 187 202 225 246 276 298 307 314 325 335 339 335 336 338 344 347 344 339 324 325 328 330 330 329 324 319 316 311 306 301 290 276 273 265 262 263 268 286 296 322 345 357 315 296 281 263 262 269 283 285 282 270 261 250 246 243 244 248 247 244 239 236 233 233 231 230 231 226 218 213 208 205 206 203 204 207 217 227 237 248 265 286 295 318 336 345 355 353 357 359 365 379 374 371 368 370 380 376 383 384 386 389 398 400 408 422 459 479 485 470 433 395 417 416 412 390 382 444 498 477 446 428 449 450 445 442 457 472 499 499 500 513 532 549 573 591 605 626 642 655 653 653 662 674 686 689 692 697 697 692 -2147483647 -2147483647 -2147483647 -2147483647 -2147483647 -2147483647 -2147483647 -2147483647 -2147483647 -2147483647 -2147483647 -2147483647 -2147483647 -2147483647 -2147483647 -2147483647 -2147483647 -2147483647 -2147483647 -2147483647 -2147483647 -2147483647 -2147483647 -2147483647 -2147483647 -2147483647 -2147483647 -2147483647 -2147483647 -2147483647 -2147483647 -2147483647 -2147483647 -2147483647 -2147483647 -2147483647 -2147483647 -2147483647 -2147483647 -2147483647 -2147483647 -2147483647
170 176 170 171 173 172 178 178 188 193 193 199 203 197 185 181 176 174 169 175 164 164 177 180 188 194 203 208 207 204 199 197 194 195 191 186 180 171 172 175 178 183 181 179 183 181 176 185 198 215 234 260 293 306 304 314 325 330 345 348 343 349 353 351 351 348 345 331 330 336 335 338 341 337 335 329 327 315 304 294 287 277 276 274 274 272 282 314 335 336 307 293 305 282 296 329 321 308 283 272 265 258 247 245 247 253 262 260 254 252 247 242 241 235 232 228 224 217 213 211 207 203 203 205 214 220 229 241 256 274 298 313 336 356 362 363 365 368 378 390 400 384 386 382 383 386 383 403 405 405 404 409 406 407 408 424 414 415 408 411 441 448 424 409 366 422 482 467 496 492 504 490 465 464 468 460 475 499 518 517 530 555 574 592 611 621 642 643 648 659 670 678 687 691 699 704 693 -2147483647 -2147483647 -2147483647 -2147483647 -2147483647 -2147483647 -2147483647 -2147483647 -2147483647 -2147483647 -2147483647 -2147483647 -2147483647 -2147483647 -2147483647 -2147483647 -2147483647 -2147483647 -2147483647 -2147483647 -2147483647 -2147483647 -2147483647 -2147483647 -2147483647 -2147483647 -2147483647 -2147483647 -2147483647 -2147483647 -2147483647 -2147483647 -2147483647 -2147483647 -2147483647 -2147483647 -2147483647 -2147483647 -2147483647 -2147483647 -2147483647 -2147483647 -2147483647
186 191 196 194 193 191 190 188 191 192 192 197 204 201 194 187 183 177 171 168 165 170 183 179 183 195 209 209 216 216 219 218 214 206 193 192 187 181 177 180 185 187 187 179 181 180 184 193 200 215 231 252 274 291 302 319 319 332 344 353 353 359 365 357 358 361 359 356 341 341 344 347 348 346 338 336 331 324 315 306 302 292 288 292 305 298 283 293 301 306 295 291 287 301 317 312 310 338 330 317 294 271 251 252 255 262 275 286 281 270 265 265 261 254 247 241 236 231 224 216 214 209 206 207 215 224 240 257 265 277 301 333 363 371 384 388 395 405 401 405 399 402 407 425 461 473 469 474 470 470 445 441 428 432 428 429 425 442 424 430 429 439 394 362 366 394 406 409 463 462 494 496 482 484 475 478 482 498 523 532 539 554 580 591 608 619 624 630 647 667 679 686 689 696 703 699 -2147483647 -2147483647 -2147483647 -2147483647 -2147483647 -2147483647 -2147483647 -2147483647 -2147483647 -2147483647 -2147483647 -2147483647 -2147483647 -2147483647 -2147483647 -2147483647 -2147483647 -2147483647 -2147483647 -2147483647 -2147483647 -2147483647 -2147483647 -2147483647 -2147483647 -2147483647 -2147483647 -2147483647 -2147483647 -2147483647 -2147483647 -2147483647 -2147483647 -2147483647 -2147483647 -2147483647 -2147483647 -2147483647 -2147483647 -2147483647 -2147483647 -2147483647 -2147483647 -2147483647
214 252 253 226 220 209 207 207 209 204 207 211 224 225 223 209 197 183 170 164 159 181 187 183 193 203 209 219 224 226 225 224 219 213 211 202 199 190 186 184 187 190 184 182 185 189 194 197 207 213 233 252 271 288 300 313 325 334 343 352 361 362 364 360 364 363 364 365 366 365 353 357 358 356 353 349 346 338 329 327 323 331 308 298 294 297 299 301 301 302 303 300 297 299 296 298 299 305 291 295 344 285 314 323 296 279 287 296 296 295 293 285 277 271 267 262 259 249 241 238 230 221 212 212 215 232 258 284 301 310 331 352 375 385 381 375 367 369 368 370 384 383 398 429 439 496 526 522 511 536 520 513 510 511 499 474 487 484 456 441 417 394 381 365 361 361 367 382 447 446 496 489 474 471 492 501 504 501 523 542 550 561 581 595 601 614 617 620 639 666 679 684 686 686 688 -2147483647 -2147483647 -2147483647 -2147483647 -2147483647 -2147483647 -2147483647 -2147483647 -2147483647 -2147483647 -2147483647 -2147483647 -2147483647 -2147483647 -2147483647 -2147483647 -2147483647 -2147483647 -2147483647 -2147483647 -2147483647 -2147483647 -2147483647 -2147483647 -2147483647 -2147483647 -2147483647 -2147483647 -2147483647 -2147483647 -2147483647 -2147483647 -2147483647 -2147483647 -2147483647 -2147483647 -2147483647 -2147483647 -2147483647 -2147483647 -2147483647 -2147483647 -2147483647 -2147483647 -2147483647
253 240 234 235 253 255 250 248 247 243 255 257 246 227 218 207 202 202 190 183 172 176 185 190 199 210 218 242 266 266 249 247 239 236 232 228 229 213 199 189 196 194 188 195 201 214 213 222 234 262 280 326 353 373 370 364 378 381 379 376 385 383 381 378 380 376 375 375 377 379 379 371 367 368 369 367 365 362 362 383 369 369 364 314 308 309 313 319 318 320 323 322 329 333 342 334 310 306 298 282 271 261 257 267 296 290 317 311 298 310 317 310 304 304 314 311 301 303 287 276 267 280 256 220 237 258 287 331 336 313 336 370 409 444 451 437 415 399 403 401 396 382 391 402 418 481 527 528 525 529 507 501 531 537 537 550 557 565 560 539 478 445 431 424 451 403 387 387 412 459 483 496 486 471 486 510 519 506 522 542 555 570 582 592 607 613 613 621 641 664 672 669 665 -2147483647 -2147483647 -2147483647 -2147483647 -2147483647 -2147483647 -2147483647 -2147483647 -2147483647 -2147483647 -2147483647 -2147483647 -2147483647 -2147483647 -2147483647 -2147483647 -2147483647 -2147483647 -2147483647 -2147483647 -2147483647 -2147483647 -2147483647 -2147483647 -2147483647 -2147483647 -2147483647 -2147483647 -2147483647 -2147483647 -2147483647 -2147483647 -2147483647 -2147483647 -2147483647 -2147483647 -2147483647 -2147483647 -2147483647 -2147483647 -2147483647 -2147483647 -2147483647 -2147483647 -2147483647 -2147483647 -2147483647
247 241 244 242 243 250 256 254 263 278 293 305 292 301 296 293 286 239 222 209 215 203 202 206 210 222 243 268 287 306 307 284 289 291 302 313 314 267 229 203 204 205 207 231 256 242 277 282 316 325 332 340 364 389 415 410 402 398 404 408 406 414 418 416 414 412 406 406 402 402 404 411 396 389 394 401 388 380 375 370 369 361 337 325 323 328 338 338 344 344 344 344 341 339 333 330 324 335 322 316 314 292 281 264 258 267 287 286 316 341 333 321 314 296 302 308 320 344 353 338 336 322 300 259 289 298 330 365 336 315 388 433 452 443 435 442 478 495 481 464 434 409 402 391 399 425 432 414 431 458 486 510 529 555 556 581 598 601 612 622 632 601 573 543 551 526 486 422 461 473 479 473 499 493 487 504 515 522 533 547 559 568 582 595 610 619 627 639 655 667 666 -2147483647 -2147483647 -2147483647 -2147483647 -2147483647 -2147483647 -2147483647 -2147483647 -2147483647 -2147483647 -2147483647 -2147483647 -2147483647 -2147483647 -2147483647 -2147483647 -2147483647 -2147483647 -2147483647 -2147483647 -2147483647 -2147483647 -2147483647 -2147483647 -2147483647 -2147483647 -2147483647 -2147483647 -2147483647 -2147483647 -2147483647 -2147483647 -2147483647 -2147483647 -2147483647 -2147483647 -2147483647 -2147483647 -2147483647 -2147483647 -2147483647 -2147483647 -2147483647 -2147483647 -2147483647 -2147483647 -2147483647 -2147483647 -2147483647
259 258 255 254 252 263 270 265 270 287 329 296 289 312 317 329 323 315 307 292 285 251 239 233 236 247 262 308 352 380 414 400 394 371 359 301 262 255 257 253 337 334 365 355 438 425 437 459 456 444 498 514 524 538 566 541 494 480 434 399 389 405 422 445 460 464 459 452 448 435 430 427 423 409 409 410 405 407 400 393 391 392 374 362 370 373 377 372 384 378 374 375 367 362 361 356 346 336 330 318 310 301 289 289 267 284 321 304 315 341 352 341 332 311 340 324 308 323 321 301 286 296 301 316 280 278 267 267 300 308 365 355 394 398 403 376 398 421 431 409 425 460 460 430 433 405 404 437 479 510 523 546 580 596 610 611 603 596 588 559 560 609 598 553 543 519 485 445 463 503 487 471 490 490 489 503 523 533 537 550 560 568 578 598 616 627 636 640 640 -2147483647 -2147483647 -2147483647 -2147483647 -2147483647 -2147483647 -2147483647 -2147483647 -2147483647 -2147483647 -2147483647 -2147483647 -2147483647 -2147483647 -2147483647 -2147483647 -2147483647 -2147483647 -2147483647 -2147483647 -2147483647 -2147483647 -2147483647 -2147483647 -2147483647 -2147483647 -2147483647 -2147483647 -2147483647 -2147483647 -2147483647 -2147483647 -2147483647 -2147483647 -2147483647 -2147483647 -2147483647 -2147483647 -2147483647 -2147483647 -2147483647 -2147483647 -2147483647 -2147483647 -2147483647 -2147483647 -2147483647 -2147483647 -2147483647 -2147483647 -2147483647
275 273 272 267 282 293 287 280 292 310 321 299 293 312 288 278 278 254 251 249 236 235 235 238 259 279 294 309 320 328 364 368 367 359 364 377 338 320 299 276 310 325 401 376 421 489 522 531 513 491 490 454 441 484 533 561 566 533 467 442 419 417 440 448 459 463 469 463 461 456 455 454 452 450 431 435 439 445 441 435 429 428 429 431 437 430 429 422 425 405 402 398 395 393 391 382 374 363 350 337 327 309 294 282 276 279 290 294 305 324 324 318 309 304 300 302 316 321 307 310 293 277 272 304 316 313 307 312 283 301 315 304 335 338 331 355 349 408 412 397 391 418 430 428 408 402 455 492 514 527 556 547 544 546 594 582 596 556 528 536 542 540 577 563 540 526 493 462 504 497 497 488 482 491 501 513 521 532 539 555 557 558 575 599 622 629 630 -2147483647 -2147483647 -2147483647 -2147483647 -2147483647 -2147483647 -2147483647 -2147483647 -2147483647 -2147483647 -2147483647 -2147483647 -2147483647 -2147483647 -2147483647 -2147483647 -2147483647 -2147483647 -2147483647 -2147483647 -2147483647 -2147483647 -2147483647 -2147483647 -2147483647 -2147483647 -2147483647 -2147483647 -2147483647 -2147483647 -2147483647 -2147483647 -2147483647 -2147483647 -2147483647 -2147483647 -2147483647 -2147483647 -2147483647 -2147483647 -2147483647 -2147483647 -2147483647 -2147483647 -2147483647 -2147483647 -2147483647 -2147483647 -2147483647 -2147483647 -2147483647 -2147483647 -2147483647
289 286 282 280 299 291 281 282 285 285 281 272 274 278 285 311 315 258 255 258 256 249 249 256 262 275 294 326 364 414 454 526 568 410 523 485 438 414 340 326 409 439 465 481 485 402 417 378 343 361 397 389 398 393 399 418 481 550 565 558 519 482 539 572 585 570 543 522 514 504 501 509 523 522 486 493 489 480 484 484 453 446 449 468 483 474 463 450 449 434 432 426 424 422 418 414 403 393 379 370 352 341 328 314 309 306 305 306 310 312 319 314 316 311 310 315 335 345 325 307 296 287 277 274 280 285 283 286 287 291 294 300 311 299 310 315 328 341 342 360 395 394 415 437 408 419 452 481 516 531 524 532 534 524 520 527 537 535 531 499 516 527 539 545 552 541 516 515 477 504 504 490 491 497 506 518 525 540 548 552 558 568 586 610 625 632 -2147483647 -2147483647 -2147483647 -2147483647 -2147483647 -2147483647 -2147483647 -2147483647 -2147483647 -2147483647 -2147483647 -2147483647 -2147483647 -2147483647 -2147483647 -2147483647 -2147483647 -2147483647 -2147483647 -2147483647 -2147483647 -2147483647 -2147483647 -2147483647 -2147483647 -2147483647 -2147483647 -2147483647 -2147483647 -2147483647 -2147483647 -2147483647 -2147483647 -2147483647 -2147483647 -2147483647 -2147483647 -2147483647 -2147483647 -2147483647 -2147483647 -2147483647 -2147483647 -2147483647 -2147483647 -2147483647 -2147483647 -2147483647 -2147483647 -2147483647 -2147483647 -2147483647 -2147483647 -2147483647
306 304 298 294 293 295 282 296 304 320 312 299 305 280 289 300 290 273 265 276 279 303 315 295 342 376 408 409 434 416 422 436 426 355 380 393 385 350 266 272 299 280 279 294 313 296 329 327 359 437 448 444 445 422 407 438 437 451 456 497 521 484 570 573 569 566 561 556 561 545 543 539 515 503 500 505 505 489 487 484 506 529 557 571 545 508 497 474 468 471 483 474 464 460 454 444 440 430 418 408 396 385 369 358 349 342 337 333 332 331 330 328 323 324 324 330 342 356 340 318 314 299 292 292 292 290 291 291 297 301 305 303 304 306 311 315 319 329 338 351 360 389 401 410 416 412 457 484 493 506 517 526 526 525 523 532 540 536 527 516 510 547 544 531 530 538 538 528 497 485 504 503 503 505 513 521 535 549 559 566 574 587 603 610 610 -2147483647 -2147483647 -2147483647 -2147483647 -2147483647 -2147483647 -2147483647 -2147483647 -2147483647 -2147483647 -2147483647 -2147483647 -2147483647 -2147483647 -2147483647 -2147483647 -2147483647 -2147483647 -2147483647 -2147483647 -2147483647 -2147483647 -2147483647 -2147483647 -2147483647 -2147483647 -2147483647 -2147483647 -2147483647 -2147483647 -2147483647 -2147483647 -2147483647 -2147483647 -2147483647 -2147483647 -2147483647 -2147483647 -2147483647 -2147483647 -2147483647 -2147483647 -2147483647 -2147483647 -2147483647 -2147483647 -2147483647 -2147483647 -2147483647 -2147483647 -2147483647 -2147483647 -2147483647 -2147483647 -2147483647
324 318 317 315 310 310 310 295 301 296 293 297 300 307 304 297 301 299 308 297 290 285 288 288 290 292 302 323 320 331 334 335 336 336 310 308 320 330 255 260 265 258 287 310 342 306 346 308 324 362 393 378 416 370 367 430 410 429 417 394 410 406 443 459 463 472 487 496 506 512 519 527 533 540 539 542 537 541 537 521 516 513 515 519 521 521 536 527 529 549 561 554 553 540 512 494 479 467 458 453 447 435 422 398 383 375 369 368 363 370 364 354 345 345 350 350 355 365 365 351 349 321 316 319 314 313 317 313 318 319 320 319 317 318 318 320 332 343 374 383 404 410 420 420 416 409 429 456 470 487 510 512 518 523 527 519 525 537 536 544 532 524 533 544 555 523 518 529 517 492 489 497 504 512 525 536 541 552 566 573 584 599 598 -2147483647 -2147483647 -2147483647 -2147483647 -2147483647 -2147483647 -2147483647 -2147483647 -2147483647 -2147483647 -2147483647 -2147483647 -2147483647 -2147483647 -2147483647 -2147483647 -2147483647 -2147483647 -2147483647 -2147483647 -2147483647 -2147483647 -2147483647 -2147483647 -2147483647 -2147483647 -2147483647 -2147483647 -2147483647 -2147483647 -2147483647 -2147483647 -2147483647 -2147483647 -2147483647 -2147483647 -2147483647 -2147483647 -2147483647 -2147483647 -2147483647 -2147483647 -2147483647 -2147483647 -2147483647 -2147483647 -2147483647 -2147483647 -2147483647 -2147483647 -2147483647 -2147483647 -2147483647 -2147483647 -2147483647 -2147483647 -2147483647
348 346 344 342 332 343 326 315 312 312 311 311 344 386 420 372 339 313 305 309 304 305 315 313 313 311 310 313 328 346 341 342 351 349 358 396 375 369 336 280 244 264 278 278 269 277 291 299 279 306 323 332 349 316 348 387 395 389 411 391 409 424 445 459 480 498 525 533 549 563 568 571 582 592 595 590 582 579 576 574 558 558 557 559 558 560 567 549 548 540 537 534 527 524 521 536 550 545 526 518 514 490 466 437 420 411 410 406 413 434 446 429 398 410 398 391 390 387 392 380 369 347 358 353 346 360 352 343 336 328 332 335 343 341 336 338 342 353 379 404 428 436 433 435 441 440 436 437 450 459 467 481 498 507 518 537 539 533 509 545 560 521 520 546 547 541 515 501 495 499 501 502 515 523 535 547 554 558 569 586 600 603 592 -2147483647 -2147483647 -2147483647 -2147483647 -2147483647 -2147483647 -2147483647 -2147483647 -2147483647 -2147483647 -2147483647 -2147483647 -2147483647 -2147483647 -2147483647 -2147483647 -2147483647 -2147483647 -2147483647 -2147483647 -2147483647 -2147483647 -2147483647 -2147483647 -2147483647 -2147483647 -2147483647 -2147483647 -2147483647 -2147483647 -2147483647 -2147483647 -2147483647 -2147483647 -2147483647 -2147483647 -2147483647 -2147483647 -2147483647 -2147483647 -2147483647 -2147483647 -2147483647 -2147483647 -2147483647 -2147483647 -2147483647 -2147483647 -2147483647 -2147483647 -2147483647 -2147483647 -2147483647 -2147483647 -2147483647 -2147483647 -2147483647
380 369 360 360 364 349 338 334 331 332 330 330 326 329 328 327 327 326 326 326 329 340 373 381 355 340 332 334 335 338 338 349 356 360 372 376 383 382 333 284 250 256 263 265 274 266 277 279 296 280 291 305 314 318 331 340 361 376 395 456 480 490 509 519 533 553 577 589 607 620 631 631 633 637 634 634 633 629 627 624 618 620 620 621 628 632 626 601 594 590 593 583 574 570 561 549 542 532 525 529 554 594 584 522 478 468 468 469 471 446 438 432 445 539 575 541 505 487 487 480 448 422 413 397 389 386 371 372 365 367 367 358 353 356 358 356 354 366 390 425 421 413 431 454 464 471 479 482 495 476 492 506 507 513 523 504 500 551 533 541 555 560 529 510 508 515 512 511 509 506 506 515 523 538 547 561 568 572 580 596 610 608 -2147483647 -2147483647 -2147483647 -2147483647 -2147483647 -2147483647 -2147483647 -2147483647 -2147483647 -2147483647 -2147483647 -2147483647 -2147483647 -2147483647 -2147483647 -2147483647 -2147483647 -2147483647 -2147483647 -2147483647 -2147483647 -2147483647 -2147483647 -2147483647 -2147483647 -2147483647 -2147483647 -2147483647 -2147483647 -2147483647 -2147483647 -2147483647 -2147483647 -2147483647 -2147483647 -2147483647 -2147483647 -2147483647 -2147483647 -2147483647 -2147483647 -2147483647 -2147483647 -2147483647 -2147483647 -2147483647 -2147483647 -2147483647 -2147483647 -2147483647 -2147483647 -2147483647 -2147483647 -2147483647 -2147483647 -2147483647 -2147483647 -2147483647
454 411 392 432 416 392 383 359 356 354 349 351 348 349 348 348 350 349 351 349 349 352 352 356 354 354 349 341 346 352 372 393 394 403 421 426 408 357 321 285 265 265 270 268 272 276 276 282 282 286 291 298 303 310 320 350 382 409 448 493 574 616 620 632 623 657 670 672 721 714 729 702 680 676 678 678 673 670 672 677 667 671 686 695 696 674 657 695 671 646 664 646 639 631 618 606 598 579 565 556 539 529 524 545 552 549 548 545 581 564 538 457 448 480 510 518 527 534 529 511 523 531 522 532 534 504 474 444 407 381 373 379 384 366 368 367 366 377 401 423 430 421 429 439 440 464 474 491 484 511 518 527 524 519 529 523 476 522 521 513 528 520 546 549 528 512 503 509 510 518 522 528 539 548 555 568 576 577 584 590 601 -2147483647 -2147483647 -2147483647 -2147483647 -2147483647 -2147483647 -2147483647 -2147483647 -2147483647 -2147483647 -2147483647 -2147483647 -2147483647 -2147483647 -2147483647 -2147483647 -2147483647 -2147483647 -2147483647 -2147483647 -2147483647 -2147483647 -2147483647 -2147483647 -2147483647 -2147483647 -2147483647 -2147483647 -2147483647 -2147483647 -2147483647 -2147483647 -2147483647 -2147483647 -2147483647 -2147483647 -2147483647 -2147483647 -2147483647 -2147483647 -2147483647 -2147483647 -2147483647 -2147483647 -2147483647 -2147483647 -2147483647 -2147483647 -2147483647 -2147483647 -2147483647 -2147483647 -2147483647 -2147483647 -2147483647 -2147483647 -2147483647 -2147483647 -2147483647
399 394 424 461 451 432 411 386 383 379 376 377 374 376 374 374 372 372 372 373 373 369 369 368 366 367 368 358 357 360 372 402 440 454 485 496 506 442 374 330 303 294 284 286 287 293 298 315 337 310 310 313 324 344 381 384 425 439 497 525 559 604 651 687 686 708 742 746 738 739 718 719 719 721 723 722 718 717 727 727 715 706 693 688 702 701 664 676 697 681 683 695 679 656 682 673 658 634 620 617 603 584 563 549 534 521 509 515 501 490 477 465 456 470 496 498 504 483 463 474 473 472 453 450 507 486 503 503 464 405 382 382 397 397 391 393 387 384 401 410 413 415 424 435 458 478 460 488 468 500 517 521 526 543 546 538 508 498 518 506 515 514 526 518 517 515 521 521 523 529 535 546 556 562 568 573 573 569 -2147483647 -2147483647 -2147483647 -2147483647 -2147483647 -2147483647 -2147483647 -2147483647 -2147483647 -2147483647 -2147483647 -2147483647 -2147483647 -2147483647 -2147483647 -2147483647 -2147483647 -2147483647 -2147483647 -2147483647 -2147483647 -2147483647 -2147483647 -2147483647 -2147483647 -2147483647 -2147483647 -2147483647 -2147483647 -2147483647 -2147483647 -2147483647 -2147483647 -2147483647 -2147483647 -2147483647 -2147483647 -2147483647 -2147483647 -2147483647 -2147483647 -2147483647 -2147483647 -2147483647 -2147483647 -2147483647 -2147483647 -2147483647 -2147483647 -2147483647 -2147483647 -2147483647 -2147483647 -2147483647 -2147483647 -2147483647 -2147483647 -2147483647 -2147483647 -2147483647 -2147483647 -2147483647
401 388 386 416 437 431 419 426 418 411 402 402 402 397 400 402 401 401 403 395 395 398 398 395 389 387 381 379 379 383 372 371 386 424 461 453 466 460 436 418 390 382 378 375 388 409 426 412 398 338 350 345 378 400 435 439 474 508 510 540 563 593 644 667 673 688 700 714 725 732 739 750 758 769 769 770 760 760 756 756 745 743 740 738 728 725 723 717 715 702 700 698 697 692 688 703 705 698 672 662 652 635 623 610 586 559 551 542 533 514 488 509 486 480 479 479 497 510 550 513 465 473 508 465 427 410 418 441 448 438 408 393 400 408 415 415 412 407 406 409 416 422 427 434 438 437 442 461 472 500 527 513 531 536 528 522 521 529 520 516 521 520 519 520 523 528 535 537 535 540 547 557 567 574 572 569 -2147483647 -2147483647 -2147483647 -2147483647 -2147483647 -2147483647 -2147483647 -2147483647 -2147483647 -2147483647 -2147483647 -2147483647 -2147483647 -2147483647 -2147483647 -2147483647 -2147483647 -2147483647 -2147483647 -2147483647 -2147483647 -2147483647 -2147483647 -2147483647 -2147483647 -2147483647 -2147483647 -2147483647 -2147483647 -2147483647 -2147483647 -2147483647 -2147483647 -2147483647 -2147483647 -2147483647 -2147483647 -2147483647 -2147483647 -2147483647 -2147483647 -2147483647 -2147483647 -2147483647 -2147483647 -2147483647 -2147483647 -2147483647 -2147483647 -2147483647 -2147483647 -2147483647 -2147483647 -2147483647 -2147483647 -2147483647 -2147483647 -2147483647 -2147483647 -2147483647 -2147483647 -2147483647 -2147483647 -2147483647
454 411 391 422 427 420 416 426 430 426 424 425 422 423 420 423 422 425 426 424 425 421 417 414 413 414 406 397 394 388 378 378 374 366 371 384 376 367 367 350 334 362 441 481 492 519 550 475 405 395 409 394 431 476 473 514 520 550 565 588 607 632 649 667 686 705 723 740 765 785 794 803 810 814 813 808 809 806 805 803 803 799 790 787 775 776 773 771 776 774 778 768 757 750 737 725 720 713 701 694 684 680 667 644 621 609 604 594 576 554 531 520 495 476 471 468 475 487 516 532 535 486 457 479 494 470 418 394 396 400 408 414 412 415 421 427 429 430 426 422 425 425 425 424 425 426 428 428 438 446 474 505 540 561 552 540 542 512 513 517 519 522 525 532 539 546 551 557 559 558 558 567 566 565 559 -2147483647 -2147483647 -2147483647 -2147483647 -2147483647 -2147483647 -2147483647 -2147483647 -2147483647 -2147483647 -2147483647 -2147483647 -2147483647 -2147483647 -2147483647 -2147483647 -2147483647 -2147483647 -2147483647 -2147483647 -2147483647 -2147483647 -2147483647 -2147483647 -2147483647 -2147483647 -2147483647 -2147483647 -2147483647 -2147483647 -2147483647 -2147483647 -2147483647 -2147483647 -2147483647 -2147483647 -2147483647 -2147483647 -2147483647 -2147483647 -2147483647 -2147483647 -2147483647 -2147483647 -2147483647 -2147483647 -2147483647 -2147483647 -2147483647 -2147483647 -2147483647 -2147483647 -2147483647 -2147483647 -2147483647 -2147483647 -2147483647 -2147483647 -2147483647 -2147483647 -2147483647 -2147483647 -2147483647 -2147483647 -2147483647
452 466 426 410 422 432 438 443 449 453 450 450 445 449 454 456 462 469 466 465 456 445 442 441 436 435 432 422 424 414 413 398 389 377 368 364 364 356 354 346 345 339 348 351 377 390 418 451 441 458 465 450 469 480 520 540 571 593 615 640 657 687 711 724 738 759 777 795 809 826 837 847 852 870 881 874 874 873 850 848 833 825 826 834 824 821 823 826 816 797 798 805 817 827 812 786 794 786 768 744 728 719 702 687 671 659 661 640 618 593 562 542 522 513 495 477 487 481 478 499 546 548 516 478 458 466 478 421 409 407 414 421 433 435 437 437 442 446 441 434 438 434 428 427 433 435 432 428 425 441 444 459 467 482 514 509 507 510 513 515 524 526 529 533 545 551 561 571 576 576 569 570 569 568 571 -2147483647 -2147483647 -2147483647 -2147483647 -2147483647 -2147483647 -2147483647 -2147483647 -2147483647 -2147483647 -2147483647 -2147483647 -2147483647 -2147483647 -2147483647 -2147483647 -2147483647 -2147483647 -2147483647 -2147483647 -2147483647 -2147483647 -2147483647 -2147483647 -2147483647 -2147483647 -2147483647 -2147483647 -2147483647 -2147483647 -2147483647 -2147483647 -2147483647 -2147483647 -2147483647 -2147483647 -2147483647 -2147483647 -2147483647 -2147483647 -2147483647 -2147483647 -2147483647 -2147483647 -2147483647 -2147483647 -2147483647 -2147483647 -2147483647 -2147483647 -2147483647 -2147483647 -2147483647 -2147483647 -2147483647 -2147483647 -2147483647 -2147483647 -2147483647 -2147483647 -2147483647 -2147483647 -2147483647 -2147483647 -2147483647
419 431 446 455 442 455 464 469 467 478 486 479 471 475 482 478 481 476 481 478 472 467 469 470 469 465 455 448 449 437 435 436 426 407 402 390 393 390 370 363 375 359 361 380 411 458 485 521 502 528 553 515 527 548 572 614 635 676 682 706 712 726 742 772 799 813 834 845 858 871 883 889 915 931 939 909 885 935 934 903 913 898 883 876 882 863 860 870 863 872 866 870 867 864 867 859 848 824 823 791 780 770 756 736 717 698 690 678 659 636 616 599 581 559 556 519 490 486 488 493 498 533 538 526 518 480 458 445 436 430 432 440 441 453 458 463 459 455 456 456 456 453 450 447 447 447 446 444 443 444 447 456 466 478 488 499 503 508 512 518 526 529 537 542 542 545 564 577 576 576 579 587 595 588 583 -2147483647 -2147483647 -2147483647 -2147483647 -2147483647 -2147483647 -2147483647 -2147483647 -2147483647 -2147483647 -2147483647 -2147483647 -2147483647 -2147483647 -2147483647 -2147483647 -2147483647 -2147483647 -2147483647 -2147483647 -2147483647 -2147483647 -2147483647 -2147483647 -2147483647 -2147483647 -2147483647 -2147483647 -2147483647 -2147483647 -2147483647 -2147483647 -2147483647 -2147483647 -2147483647 -2147483647 -2147483647 -2147483647 -2147483647 -2147483647 -2147483647 -2147483647 -2147483647 -2147483647 -2147483647 -2147483647 -2147483647 -2147483647 -2147483647 -2147483647 -2147483647 -2147483647 -2147483647 -2147483647 -2147483647 -2147483647 -2147483647 -2147483647 -2147483647 -2147483647 -2147483647 -2147483647 -2147483647 -2147483647 -2147483647
425 433 445 485 496 480 486 490 496 495 496 501 498 499 499 500 495 496 498 497 497 495 493 493 491 486 474 475 471 467 458 456 438 438 428 420 406 399 384 387 386 404 441 468 486 531 573 584 591 587 611 641 613 638 647 680 672 717 717 744 768 771 792 812 818 841 857 883 900 915 905 951 966 949 992 970 947 912 915 941 930 925 938 937 946 944 921 897 885 894 883 890 896 911 898 903 883 856 850 846 845 828 812 775 756 738 721 711 691 672 654 650 638 625 590 563 533 512 517 508 489 488 517 523 543 527 513 489 480 475 466 466 467 469 475 477 478 477 478 476 478 474 473 466 466 464 463 458 458 460 465 473 477 487 494 502 507 512 517 524 529 536 550 557 555 561 573 582 582 589 594 604 602 589 -2147483647 -2147483647 -2147483647 -2147483647 -2147483647 -2147483647 -2147483647 -2147483647 -2147483647 -2147483647 -2147483647 -2147483647 -2147483647 -2147483647 -2147483647 -2147483647 -2147483647 -2147483647 -2147483647 -2147483647 -2147483647 -2147483647 -2147483647 -2147483647 -2147483647 -2147483647 -2147483647 -2147483647 -2147483647 -2147483647 -2147483647 -2147483647 -2147483647 -2147483647 -2147483647 -2147483647 -2147483647 -2147483647 -2147483647 -2147483647 -2147483647 -2147483647 -2147483647 -2147483647 -2147483647 -2147483647 -2147483647 -2147483647 -2147483647 -2147483647 -2147483647 -2147483647 -2147483647 -2147483647 -2147483647 -2147483647 -2147483647 -2147483647 -2147483647 -2147483647 -2147483647 -2147483647 -2147483647 -2147483647 -2147483647 -2147483647
453 476 467 488 501 519 512 520 525 530 523 521 522 520 529 531 535 530 527 531 546 547 523 515 508 506 505 501 492 481 478 469 463 461 449 429 414 409 400 393 407 428 485 485 517 530 529 526 564 600 563 635 620 718 666 717 719 743 765 782 784 814 830 849 862 877 883 887 879 900 898 944 941 964 997 1027 998 954 940 949 951 956 996 995 984 987 977 994 976 967 967 938 922 917 928 913 918 922 941 926 883 860 845 825 810 785 768 746 723 710 686 675 668 645 628 598 575 544 524 510 512 525 522 525 526 535 533 517 515 514 514 513 508 501 502 500 496 494 495 494 494 493 491 486 482 479 473 469 471 474 475 482 493 503 511 520 525 522 523 535 542 548 563 569 573 582 590 588 592 601 609 607 594 -2147483647 -2147483647 -2147483647 -2147483647 -2147483647 -2147483647 -2147483647 -2147483647 -2147483647 -2147483647 -2147483647 -2147483647 -2147483647 -2147483647 -2147483647 -2147483647 -2147483647 -2147483647 -2147483647 -2147483647 -2147483647 -2147483647 -2147483647 -2147483647 -2147483647 -2147483647 -2147483647 -2147483647 -2147483647 -2147483647 -2147483647 -2147483647 -2147483647 -2147483647 -2147483647 -2147483647 -2147483647 -2147483647 -2147483647 -2147483647 -2147483647 -2147483647 -2147483647 -2147483647 -2147483647 -2147483647 -2147483647 -2147483647 -2147483647 -2147483647 -2147483647 -2147483647 -2147483647 -2147483647 -2147483647 -2147483647 -2147483647 -2147483647 -2147483647 -2147483647 -2147483647 -2147483647 -2147483647 -2147483647 -2147483647 -2147483647 -2147483647
464 481 479 495 515 525 537 553 555 543 545 545 546 556 554 550 556 546 555 559 582 581 557 558 544 541 559 547 548 528 523 523 536 539 546 527 511 495 468 441 465 507 480 475 503 511 509 483 495 489 534 564 566 605 626 661 703 749 789 813 858 867 884 894 890 886 882 873 872 885 901 924 923 987 1049 1042 1018 996 1000 979 946 949 983 999 1004 1016 1034 1033 1051 1059 1067 1063 1026 1011 1048 958 953 969 926 938 944 936 910 878 849 825 798 771 749 734 737 727 715 677 645 625 599 587 560 534 524 533 524 531 533 519 526 533 539 542 543 541 541 539 533 520 520 518 517 515 513 512 509 505 497 491 487 484 486 487 489 496 505 517 531 542 549 543 543 551 555 564 575 581 588 594 600 605 608 606 606 -2147483647 -2147483647 -2147483647 -2147483647 -2147483647 -2147483647 -2147483647 -2147483647 -2147483647 -2147483647 -2147483647 -2147483647 -2147483647 -2147483647 -2147483647 -2147483647 -2147483647 -2147483647 -2147483647 -2147483647 -2147483647 -2147483647 -2147483647 -2147483647 -2147483647 -2147483647 -2147483647 -2147483647 -2147483647 -2147483647 -2147483647 -2147483647 -2147483647 -2147483647 -2147483647 -2147483647 -2147483647 -2147483647 -2147483647 -2147483647 -2147483647 -2147483647 -2147483647 -2147483647 -2147483647 -2147483647 -2147483647 -2147483647 -2147483647 -2147483647 -2147483647 -2147483647 -2147483647 -2147483647 -2147483647 -2147483647 -2147483647 -2147483647 -2147483647 -2147483647 -2147483647 -2147483647 -2147483647 -2147483647 -2147483647 -2147483647 -2147483647 -2147483647 -2147483647
493 496 503 514 525 545 569 574 567 566 567 580 571 571 572 572 577 580 571 570 565 562 556 551 548 545 547 547 547 551 581 553 571 575 556 514 503 476 459 432 442 457 432 461 480 481 461 464 479 498 496 519 551 584 626 669 712 777 821 868 895 857 842 844 844 829 844 847 889 903 904 917 905 955 1003 1026 1004 980 961 946 964 971 989 998 995 982 1017 1054 1075 1090 1102 1124 1147 1147 1137 1121 1108 1096 1043 1022 981 964 938 916 895 861 829 804 778 756 741 734 723 706 681 660 638 604 577 564 537 531 524 520 522 530 537 537 555 559 556 565 567 569 569 561 552 538 535 536 533 531 528 524 516 505 503 502 504 503 505 505 514 525 537 555 563 566 561 562 570 580 587 596 601 607 609 605 603 -2147483647 -2147483647 -2147483647 -2147483647 -2147483647 -2147483647 -2147483647 -2147483647 -2147483647 -2147483647 -2147483647 -2147483647 -2147483647 -2147483647 -2147483647 -2147483647 -2147483647 -2147483647 -2147483647 -2147483647 -2147483647 -2147483647 -2147483647 -2147483647 -2147483647 -2147483647 -2147483647 -2147483647 -2147483647 -2147483647 -2147483647 -2147483647 -2147483647 -2147483647 -2147483647 -2147483647 -2147483647 -2147483647 -2147483647 -2147483647 -2147483647 -2147483647 -2147483647 -2147483647 -2147483647 -2147483647 -2147483647 -2147483647 -2147483647 -2147483647 -2147483647 -2147483647 -2147483647 -2147483647 -2147483647 -2147483647 -2147483647 -2147483647 -2147483647 -2147483647 -2147483647 -2147483647 -2147483647 -2147483647 -2147483647 -2147483647 -2147483647 -2147483647 -2147483647 -2147483647 -2147483647
525 531 544 543 552 562 581 613 635 660 684 677 666 642 636 627 618 605 597 593 582 566 560 566 568 568 559 553 541 528 530 518 511 505 504 494 492 472 458 446 449 445 444 468 489 510 498 485 475 481 508 498 553 576 639 685 721 781 833 853 848 778 768 808 859 877 833 840 858 919 890 902 888 942 989 1018 1041 1021 994 956 939 931 944 935 941 904 923 946 943 909 1084 1143 1156 1137 1156 1147 1117 1109 1098 1074 1036 1013 986 949 923 903 876 838 805 773 755 735 716 704 691 674 650 628 595 555 551 531 515 -2147483647 -2147483647 510 518 539 547 550 560 567 576 586 586 578 570 562 560 559 558 552 548 546 542 530 521 519 520 521 523 525 530 533 543 554 564 569 570 581 585 590 603 609 615 616 609 603 -2147483647 -2147483647 -2147483647 -2147483647 -2147483647 -2147483647 -2147483647 -2147483647 -2147483647 -2147483647 -2147483647 -2147483647 -2147483647 -2147483647 -2147483647 -2147483647 -2147483647 -2147483647 -2147483647 -2147483647 -2147483647 -2147483647 -2147483647 -2147483647 -2147483647 -2147483647 -2147483647 -2147483647 -2147483647 -2147483647 -2147483647 -2147483647 -2147483647 -2147483647 -2147483647 -2147483647 -2147483647 -2147483647 -2147483647 -2147483647 -2147483647 -2147483647 -2147483647 -2147483647 -2147483647 -2147483647 -2147483647 -2147483647 -2147483647 -2147483647 -2147483647 -2147483647 -2147483647 -2147483647 -2147483647 -2147483647 -2147483647 -2147483647 -2147483647 -2147483647 -2147483647 -2147483647 -2147483647 -2147483647 -2147483647 -2147483647 -2147483647 -2147483647 -2147483647 -2147483647 -2147483647 -2147483647
587 561 557 561 564 583 593 621 644 661 670 681 659 662 659 643 636 629 621 609 598 587 582 566 568 564 565 555 540 534 532 524 509 522 525 509 495 493 485 479 460 449 454 472 491 512 506 473 470 463 479 490 529 540 611 676 712 742 784 795 734 727 753 740 738 744 793 817 917 920 886 924 904 887 960 990 1029 1040 1035 1006 984 957 925 917 952 959 946 944 934 926 937 964 936 904 944 997 986 1031 1066 1041 1054 1016 991 963 931 902 882 866 837 812 779 752 730 712 693 668 647 629 610 580 557 550 542 536 533 539 546 553 556 555 561 568 564 581 586 585 575 569 567 570 571 563 559 560 565 557 542 538 537 539 540 539 545 553 559 564 573 580 587 593 599 609 613 615 614 608 -2147483647 -2147483647 -2147483647 -2147483647 -2147483647 -2147483647 -2147483647 -2147483647 -2147483647 -2147483647 -2147483647 -2147483647 -2147483647 -2147483647 -2147483647 -2147483647 -2147483647 -2147483647 -2147483647 -2147483647 -2147483647 -2147483647 -2147483647 -2147483647 -2147483647 -2147483647 -2147483647 -2147483647 -2147483647 -2147483647 -2147483647 -2147483647 -2147483647 -2147483647 -2147483647 -2147483647 -2147483647 -2147483647 -2147483647 -2147483647 -2147483647 -2147483647 -2147483647 -2147483647 -2147483647 -2147483647 -2147483647 -2147483647 -2147483647 -2147483647 -2147483647 -2147483647 -2147483647 -2147483647 -2147483647 -2147483647 -2147483647 -2147483647 -2147483647 -2147483647 -2147483647 -2147483647 -2147483647 -2147483647 -2147483647 -2147483647 -2147483647 -2147483647 -2147483647 -2147483647 -2147483647 -2147483647 -2147483647 -2147483647
554 547 556 569 596 604 617 636 651 680 687 683 667 671 671 660 651 643 630 625 611 599 589 575 578 577 578 574 565 561 545 542 543 536 540 525 507 502 499 492 481 467 475 494 518 530 510 490 483 476 489 495 508 530 520 551 575 646 699 693 737 761 769 764 768 778 793 798 792 806 837 856 859 859 854 854 860 1017 1037 1042 1015 983 981 983 986 985 976 968 964 960 959 959 951 951 968 979 959 910 880 916 937 920 958 976 938 906 894 859 843 832 818 791 757 726 703 682 661 645 621 600 585 576 569 563 561 563 568 573 575 572 572 574 582 589 591 586 576 576 576 579 575 563 560 562 568 565 559 557 558 559 562 569 570 573 573 584 590 594 603 610 617 619 613 609 611 -2147483647 -2147483647 -2147483647 -2147483647 -2147483647 -2147483647 -2147483647 -2147483647 -2147483647 -2147483647 -2147483647 -2147483647 -2147483647 -2147483647 -2147483647 -2147483647 -2147483647 -2147483647 -2147483647 -2147483647 -2147483647 -2147483647 -2147483647 -2147483647 -2147483647 -2147483647 -2147483647 -2147483647 -2147483647 -2147483647 -2147483647 -2147483647 -2147483647 -2147483647 -2147483647 -2147483647 -2147483647 -2147483647 -2147483647 -2147483647 -2147483647 -2147483647 -2147483647 -2147483647 -2147483647 -2147483647 -2147483647 -2147483647 -2147483647 -2147483647 -2147483647 -2147483647 -2147483647 -2147483647 -2147483647 -2147483647 -2147483647 -2147483647 -2147483647 -2147483647 -2147483647 -2147483647 -2147483647 -2147483647 -2147483647 -2147483647 -2147483647 -2147483647 -2147483647 -2147483647 -2147483647 -2147483647 -2147483647 -2147483647 -2147483647
560 574 577 589 604 620 636 650 663 681 685 667 674 679 679 670 665 659 641 632 624 619 609 600 597 589 584 581 575 572 559 557 552 548 546 546 531 516 509 505 497 486 496 496 498 511 533 545 536 528 498 503 513 542 549 575 607 652 694 728 748 766 774 784 789 794 810 817 820 835 856 863 868 864 857 858 861 874 897 940 981 993 998 1011 1012 1005 999 991 984 981 979 977 976 974 978 975 967 947 931 933 934 922 899 886 887 869 895 887 870 842 810 796 790 764 734 698 678 659 643 629 617 611 604 597 592 589 588 591 591 595 602 604 609 605 598 593 598 603 602 597 595 574 571 571 572 575 573 571 572 576 584 589 590 588 593 601 607 613 620 624 626 624 -2147483647 -2147483647 -2147483647 -2147483647 -2147483647 -2147483647 -2147483647 -2147483647 -2147483647 -2147483647 -2147483647 -2147483647 -2147483647 -2147483647 -2147483647 -2147483647 -2147483647 -2147483647 -2147483647 -2147483647 -2147483647 -2147483647 -2147483647 -2147483647 -2147483647 -2147483647 -2147483647 -2147483647 -2147483647 -2147483647 -2147483647 -2147483647 -2147483647 -2147483647 -2147483647 -2147483647 -2147483647 -2147483647 -2147483647 -2147483647 -2147483647 -2147483647 -2147483647 -2147483647 -2147483647 -2147483647 -2147483647 -2147483647 -2147483647 -2147483647 -2147483647 -2147483647 -2147483647 -2147483647 -2147483647 -2147483647 -2147483647 -2147483647 -2147483647 -2147483647 -2147483647 -2147483647 -2147483647 -2147483647 -2147483647 -2147483647 -2147483647 -2147483647 -2147483647 -2147483647 -2147483647 -2147483647 -2147483647 -2147483647 -2147483647 -2147483647 -2147483647 -2147483647
587 594 589 605 617 634 643 654 669 684 684 677 673 673 673 671 669 668 656 640 629 628 618 607 607 600 600 593 583 582 571 570 568 564 558 555 551 543 533 522 526 518 519 524 527 534 538 536 533 550 548 521 541 563 581 608 637 670 704 733 754 770 783 797 811 821 830 841 850 863 872 880 888 888 896 897 906 920 941 969 993 1008 1016 1025 1025 1020 1021 1016 1014 1004 1000 997 994 992 992 990 983 973 963 954 950 938 927 914 903 885 857 838 855 852 822 797 787 768 756 728 702 688 678 666 652 642 632 622 615 612 610 609 610 616 624 632 623 611 609 608 610 610 610 607 607 604 601 602 601 590 590 591 595 593 597 599 604 609 612 624 624 630 636 641 638 619 -2147483647 -2147483647 -2147483647 -2147483647 -2147483647 -2147483647 -2147483647 -2147483647 -2147483647 -2147483647 -2147483647 -2147483647 -2147483647 -2147483647 -2147483647 -2147483647 -2147483647 -2147483647 -2147483647 -2147483647 -2147483647 -2147483647 -2147483647 -2147483647 -2147483647 -2147483647 -2147483647 -2147483647 -2147483647 -2147483647 -2147483647 -2147483647 -2147483647 -2147483647 -2147483647 -2147483647 -2147483647 -2147483647 -2147483647 -2147483647 -2147483647 -2147483647 -2147483647 -2147483647 -2147483647 -2147483647 -2147483647 -2147483647 -2147483647 -2147483647 -2147483647 -2147483647 -2147483647 -2147483647 -2147483647 -2147483647 -2147483647 -2147483647 -2147483647 -2147483647 -2147483647 -2147483647 -2147483647 -2147483647 -2147483647 -2147483647 -2147483647 -2147483647 -2147483647 -2147483647 -2147483647 -2147483647 -2147483647 -2147483647 -2147483647 -2147483647 -2147483647 -2147483647
598 605 612 620 629 644 653 655 666 670 675 672 667 672 679 684 680 677 668 652 636 635 628 617 615 610 608 598 593 590 589 580 578 572 570 567 570 577 570 558 552 535 530 532 531 536 536 524 507 515 525 535 555 586 606 632 662 688 719 744 764 783 799 813 825 837 850 860 872 880 892 903 909 914 926 929 941 954 965 987 1006 1016 1018 1026 1032 1036 1039 1040 1039 1023 1007 999 1008 1009 1003 1001 1001 998 991 981 975 963 949 938 921 905 886 865 850 828 817 802 773 745 721 712 720 709 697 686 672 665 657 650 641 636 629 627 626 632 636 637 633 632 630 630 627 622 620 619 621 620 618 619 618 616 617 618 607 611 609 607 607 616 632 646 645 636 632 626 -2147483647 -2147483647 -2147483647 -2147483647 -2147483647 -2147483647 -2147483647 -2147483647 -2147483647 -2147483647 -2147483647 -2147483647 -2147483647 -2147483647 -2147483647 -2147483647 -2147483647 -2147483647 -2147483647 -2147483647 -2147483647 -2147483647 -2147483647 -2147483647 -2147483647 -2147483647 -2147483647 -2147483647 -2147483647 -2147483647 -2147483647 -2147483647 -2147483647 -2147483647 -2147483647 -2147483647 -2147483647 -2147483647 -2147483647 -2147483647 -2147483647 -2147483647 -2147483647 -2147483647 -2147483647 -2147483647 -2147483647 -2147483647 -2147483647 -2147483647 -2147483647 -2147483647 -2147483647 -2147483647 -2147483647 -2147483647 -2147483647 -2147483647 -2147483647 -2147483647 -2147483647 -2147483647 -2147483647 -2147483647 -2147483647 -2147483647 -2147483647 -2147483647 -2147483647 -2147483647 -2147483647 -2147483647 -2147483647 -2147483647 -2147483647 -2147483647 -2147483647 -2147483647 -2147483647 -2147483647
592 608 611 618 623 646 657 657 663 674 681 678 670 663 673 679 677 673 663 653 647 641 635 623 618 620 621 622 618 604 598 588 595 589 583 584 579 576 577 576 578 556 530 529 542 545 532 530 529 531 543 564 584 607 628 656 682 708 736 760 782 801 818 830 845 859 871 878 889 899 908 918 927 933 936 952 968 979 992 1005 1011 1016 1023 1029 1030 1031 1042 1057 1058 1045 1031 1022 1017 1008 997 1001 1016 1020 1012 1003 997 991 975 962 946 927 911 891 872 849 833 816 793 769 752 739 729 723 709 700 690 682 677 672 665 659 657 654 654 652 650 650 649 646 643 641 638 640 643 642 642 635 632 632 632 632 635 636 638 643 641 615 606 621 643 651 644 -2147483647 -2147483647 -2147483647 -2147483647 -2147483647 -2147483647 -2147483647 -2147483647 -2147483647 -2147483647 -2147483647 -2147483647 -2147483647 -2147483647 -2147483647 -2147483647 -2147483647 -2147483647 -2147483647 -2147483647 -2147483647 -2147483647 -2147483647 -2147483647 -2147483647 -2147483647 -2147483647 -2147483647 -2147483647 -2147483647 -2147483647 -2147483647 -2147483647 -2147483647 -2147483647 -2147483647 -2147483647 -2147483647 -2147483647 -2147483647 -2147483647 -2147483647 -2147483647 -2147483647 -2147483647 -2147483647 -2147483647 -2147483647 -2147483647 -2147483647 -2147483647 -2147483647 -2147483647 -2147483647 -2147483647 -2147483647 -2147483647 -2147483647 -2147483647 -2147483647 -2147483647 -2147483647 -2147483647 -2147483647 -2147483647 -2147483647 -2147483647 -2147483647 -2147483647 -2147483647 -2147483647 -2147483647 -2147483647 -2147483647 -2147483647 -2147483647 -2147483647 -2147483647 -2147483647 -2147483647 -2147483647 -2147483647 -2147483647
588 591 604 604 621 626 654 664 673 682 688 687 677 666 667 677 669 671 660 657 652 658 667 656 631 650 653 644 640 634 634 618 601 599 602 601 602 602 601 602 598 605 586 562 556 563 563 558 560 563 573 586 606 626 651 674 698 728 752 777 797 815 828 845 858 873 884 891 901 910 918 927 934 944 955 971 993 1009 1018 1022 1026 1028 1032 1033 1033 1033 1045 1059 1067 1065 1062 1054 1043 1030 1017 1022 1031 1037 1033 1022 1012 1003 993 972 951 935 923 906 882 862 845 826 806 790 776 759 747 736 727 717 708 703 696 693 685 682 680 677 676 675 672 670 675 672 662 660 657 659 667 673 669 667 660 655 652 649 648 649 653 663 657 652 637 -2147483647 637 -2147483647 -2147483647 -2147483647 -2147483647 -2147483647 -2147483647 -2147483647 -2147483647 -2147483647 -2147483647 -2147483647 -2147483647 -2147483647 -2147483647 -2147483647 -2147483647 -2147483647 -2147483647 -2147483647 -2147483647 -2147483647 -2147483647 -2147483647 -2147483647 -2147483647 -2147483647 -2147483647 -2147483647 -2147483647 -2147483647 -2147483647 -2147483647 -2147483647 -2147483647 -2147483647 -2147483647 -2147483647 -2147483647 -2147483647 -2147483647 -2147483647 -2147483647 -2147483647 -2147483647 -2147483647 -2147483647 -2147483647 -2147483647 -2147483647 -2147483647 -2147483647 -2147483647 -2147483647 -2147483647 -2147483647 -2147483647 -2147483647 -2147483647 -2147483647 -2147483647 -2147483647 -2147483647 -2147483647 -2147483647 -2147483647 -2147483647 -2147483647 -2147483647 -2147483647 -2147483647 -2147483647 -2147483647 -2147483647 -2147483647 -2147483647 -2147483647 -2147483647 -2147483647 -2147483647 -2147483647 -2147483647 -2147483647 -2147483647 -2147483647 -2147483647
593 595 589 596 603 612 625 653 663 666 682 680 693 705 673 669 664 664 667 662 652 665 666 652 652 661 661 656 656 656 652 641 626 605 601 598 597 605 606 624 634 623 601 589 574 577 574 579 584 589 597 608 624 648 670 690 719 744 765 787 807 822 838 857 871 883 900 908 920 933 938 944 956 963 972 988 1005 1029 1032 1040 1044 1049 1053 1056 1052 1056 1061 1065 1074 1078 1078 1080 1081 1074 1057 1056 1053 1058 1054 1043 1032 1020 1003 978 961 949 938 920 897 879 863 849 829 812 796 781 771 761 750 741 735 723 716 713 707 701 700 695 691 687 687 689 688 687 688 690 691 687 695 702 700 694 684 676 672 669 669 666 665 668 666 661 -2147483647 -2147483647 -2147483647 -2147483647 -2147483647 -2147483647 -2147483647 -2147483647 -2147483647 -2147483647 -2147483647 -2147483647 -2147483647 -2147483647 -2147483647 -2147483647 -2147483647 -2147483647 -2147483647 -2147483647 -2147483647 -2147483647 -2147483647 -2147483647 -2147483647 -2147483647 -2147483647 -2147483647 -2147483647 -2147483647 -2147483647 -2147483647 -2147483647 -2147483647 -2147483647 -2147483647 -2147483647 -2147483647 -2147483647 -2147483647 -2147483647 -2147483647 -2147483647 -2147483647 -2147483647 -2147483647 -2147483647 -2147483647 -2147483647 -2147483647 -2147483647 -2147483647 -2147483647 -2147483647 -2147483647 -2147483647 -2147483647 -2147483647 -2147483647 -2147483647 -2147483647 -2147483647 -2147483647 -2147483647 -2147483647 -2147483647 -2147483647 -2147483647 -2147483647 -2147483647 -2147483647 -2147483647 -2147483647 -2147483647 -2147483647 -2147483647 -2147483647 -2147483647 -2147483647 -2147483647 -2147483647 -2147483647 -2147483647 -2147483647 -2147483647 -2147483647 -2147483647 -2147483647
591 593 591 595 603 605 615 627 650 675 682 687 696 719 717 711 702 683 668 661 660 663 637 637 635 631 634 653 649 653 653 650 641 617 605 597 570 595 594 598 614 606 596 591 591 589 597 606 608 615 622 632 648 668 685 713 736 756 779 797 824 840 858 871 885 900 915 930 942 959 963 976 983 991 996 1008 1021 1037 1051 1063 1072 1082 1092 1082 1077 1075 1078 1085 1098 1109 1111 1113 1127 1118 1104 1095 1091 1083 1073 1068 1059 1044 1021 1004 990 979 961 939 922 903 882 868 852 836 820 809 798 785 773 764 758 753 743 736 729 726 718 714 714 710 703 702 695 694 702 704 694 690 687 695 700 692 674 660 659 667 669 664 -2147483647 -2147483647 -2147483647 -2147483647 -2147483647 -2147483647 -2147483647 -2147483647 -2147483647 -2147483647 -2147483647 -2147483647 -2147483647 -2147483647 -2147483647 -2147483647 -2147483647 -2147483647 -2147483647 -2147483647 -2147483647 -2147483647 -2147483647 -2147483647 -2147483647 -2147483647 -2147483647 -2147483647 -2147483647 -2147483647 -2147483647 -2147483647 -2147483647 -2147483647 -2147483647 -2147483647 -2147483647 -2147483647 -2147483647 -2147483647 -2147483647 -2147483647 -2147483647 -2147483647 -2147483647 -2147483647 -2147483647 -2147483647 -2147483647 -2147483647 -2147483647 -2147483647 -2147483647 -2147483647 -2147483647 -2147483647 -2147483647 -2147483647 -2147483647 -2147483647 -2147483647 -2147483647 -2147483647 -2147483647 -2147483647 -2147483647 -2147483647 -2147483647 -2147483647 -2147483647 -2147483647 -2147483647 -2147483647 -2147483647 -2147483647 -2147483647 -2147483647 -2147483647 -2147483647 -2147483647 -2147483647 -2147483647 -2147483647 -2147483647 -2147483647 -2147483647 -2147483647 -2147483647 -2147483647 -2147483647 -2147483647 -2147483647
567 572 598 594 592 613 632 648 643 655 660 667 679 690 694 710 712 688 692 693 680 649 649 644 645 642 642 634 630 632 654 655 632 613 614 611 610 609 609 608 607 608 599 611 612 615 620 626 628 636 643 654 673 691 709 728 751 772 798 822 838 858 871 883 903 918 935 950 969 984 991 1001 1007 1010 1019 1026 1037 1050 1066 1080 1092 1117 1129 1114 1106 1105 1111 1114 1127 1141 1146 1136 1146 1146 1121 1115 1110 1103 1095 1088 1078 1055 1042 1030 1013 997 983 964 944 923 910 890 871 858 844 832 816 808 797 788 776 772 764 759 754 750 745 741 739 728 722 718 715 713 712 708 693 686 -2147483647 -2147483647 -2147483647 -2147483647 -2147483647 -2147483647 -2147483647 -2147483647 -2147483647 -2147483647 -2147483647 -2147483647 -2147483647 -2147483647 -2147483647 -2147483647 -2147483647 -2147483647 -2147483647 -2147483647 -2147483647 -2147483647 -2147483647 -2147483647 -2147483647 -2147483647 -2147483647 -2147483647 -2147483647 -2147483647 -2147483647 -2147483647 -2147483647 -2147483647 -2147483647 -2147483647 -2147483647 -2147483647 -2147483647 -2147483647 -2147483647 -2147483647 -2147483647 -2147483647 -2147483647 -2147483647 -2147483647 -2147483647 -2147483647 -2147483647 -2147483647 -2147483647 -2147483647 -2147483647 -2147483647 -2147483647 -2147483647 -2147483647 -2147483647 -2147483647 -2147483647 -2147483647 -2147483647 -2147483647 -2147483647 -2147483647 -2147483647 -2147483647 -2147483647 -2147483647 -2147483647 -2147483647 -2147483647 -2147483647 -2147483647 -2147483647 -2147483647 -2147483647 -2147483647 -2147483647 -2147483647 -2147483647 -2147483647 -2147483647 -2147483647 -2147483647 -2147483647 -2147483647 -2147483647 -2147483647 -2147483647 -2147483647 -2147483647 -2147483647 -2147483647 -2147483647 -2147483647 -2147483647 -2147483647 -2147483647 -2147483647 -2147483647
560 564 575 598 607 613 619 620 628 636 647 658 668 670 617 656 665 641 668 681 682 655 661 660 656 653 650 649 649 640 639 637 627 625 627 626 630 628 628 627 624 623 627 629 630 637 637 645 644 661 668 679 692 711 726 749 770 792 812 832 852 872 890 908 923 938 952 968 981 993 1005 1025 1035 1038 1040 1047 1058 1069 1083 1096 1110 1126 1139 1138 1137 1140 1144 1146 1156 1162 1158 1153 1151 1153 1133 1118 1115 1115 1103 1094 1086 1068 1049 1037 1023 1007 997 977 960 946 932 912 897 886 873 856 842 831 821 815 804 797 786 780 777 773 768 764 759 755 749 742 730 716 -2147483647 -2147483647 -2147483647 -2147483647 -2147483647 -2147483647 -2147483647 -2147483647 -2147483647 -2147483647 -2147483647 -2147483647 -2147483647 -2147483647 -2147483647 -2147483647 -2147483647 -2147483647 -2147483647 -2147483647 -2147483647 -2147483647 -2147483647 -2147483647 -2147483647 -2147483647 -2147483647 -2147483647 -2147483647 -2147483647 -2147483647 -2147483647 -2147483647 -2147483647 -2147483647 -2147483647 -2147483647 -2147483647 -2147483647 -2147483647 -2147483647 -2147483647 -2147483647 -2147483647 -2147483647 -2147483647 -2147483647 -2147483647 -2147483647 -2147483647 -2147483647 -2147483647 -2147483647 -2147483647 -2147483647 -2147483647 -2147483647 -2147483647 -2147483647 -2147483647 -2147483647 -2147483647 -2147483647 -2147483647 -2147483647 -2147483647 -2147483647 -2147483647 -2147483647 -2147483647 -2147483647 -2147483647 -2147483647 -2147483647 -2147483647 -2147483647 -2147483647 -2147483647 -2147483647 -2147483647 -2147483647 -2147483647 -2147483647 -2147483647 -2147483647 -2147483647 -2147483647 -2147483647 -2147483647 -2147483647 -2147483647 -2147483647 -2147483647 -2147483647 -2147483647 -2147483647 -2147483647 -2147483647 -2147483647 -2147483647 -2147483647 -2147483647 -2147483647 -2147483647 -2147483647 -2147483647
578 563 579 591 606 609 608 617 625 637 645 600 654 643 622 659 665 666 669 668 648 656 664 667 666 666 661 657 656 658 647 646 643 639 637 639 639 640 642 642 642 648 646 654 654 657 660 665 671 678 686 699 714 730 749 769 788 810 830 853 871 889 904 924 937 955 969 983 998 1009 1020 1039 1065 1070 1067 1074 1085 1097 1112 1122 1129 1139 1143 1151 1168 1177 1168 1159 1168 1180 1168 1154 1157 1167 1160 1145 1138 1134 1123 1111 1102 1087 1075 1063 1046 1032 1015 997 982 968 957 943 925 923 906 883 873 859 844 832 828 821 811 806 796 787 780 774 764 760 746 -2147483647 -2147483647 -2147483647 -2147483647 -2147483647 -2147483647 -2147483647 -2147483647 -2147483647 -2147483647 -2147483647 -2147483647 -2147483647 -2147483647 -2147483647 -2147483647 -2147483647 -2147483647 -2147483647 -2147483647 -2147483647 -2147483647 -2147483647 -2147483647 -2147483647 -2147483647 -2147483647 -2147483647 -2147483647 -2147483647 -2147483647 -2147483647 -2147483647 -2147483647 -2147483647 -2147483647 -2147483647 -2147483647 -2147483647 -2147483647 -2147483647 -2147483647 -2147483647 -2147483647 -2147483647 -2147483647 -2147483647 -2147483647 -2147483647 -2147483647 -2147483647 -2147483647 -2147483647 -2147483647 -2147483647 -2147483647 -2147483647 -2147483647 -2147483647 -2147483647 -2147483647 -2147483647 -2147483647 -2147483647 -2147483647 -2147483647 -2147483647 -2147483647 -2147483647 -2147483647 -2147483647 -2147483647 -2147483647 -2147483647 -2147483647 -2147483647 -2147483647 -2147483647 -2147483647 -2147483647 -2147483647 -2147483647 -2147483647 -2147483647 -2147483647 -2147483647 -2147483647 -2147483647 -2147483647 -2147483647 -2147483647 -2147483647 -2147483647 -2147483647 -2147483647 -2147483647 -2147483647 -2147483647 -2147483647 -2147483647 -2147483647 -2147483647 -2147483647 -2147483647 -2147483647 -2147483647 -2147483647 -2147483647 -2147483647
590 566 573 580 591 602 612 620 632 639 624 645 655 665 666 669 674 673 674 675 676 675 674 675 671 670 670 666 665 666 659 654 653 651 648 650 652 654 657 658 660 662 668 670 670 672 678 686 690 696 706 719 734 755 777 799 819 835 850 865 885 899 923 940 955 974 988 999 1012 1026 1040 1054 1073 1081 1089 1099 1111 1120 1132 1139 1143 1144 1148 1162 1188 1193 1178 1172 1184 1197 1189 1175 1173 1177 1170 1162 1157 1152 1144 1134 1123 1108 1097 1085 1069 1054 1036 1016 1000 991 981 965 945 932 924 918 905 884 867 855 844 835 824 811 800 781 -2147483647 -2147483647 -2147483647 -2147483647 -2147483647 -2147483647 -2147483647 -2147483647 -2147483647 -2147483647 -2147483647 -2147483647 -2147483647 -2147483647 -2147483647 -2147483647 -2147483647 -2147483647 -2147483647 -2147483647 -2147483647 -2147483647 -2147483647 -2147483647 -2147483647 -2147483647 -2147483647 -2147483647 -2147483647 -2147483647 -2147483647 -2147483647 -2147483647 -2147483647 -2147483647 -2147483647 -2147483647 -2147483647 -2147483647 -2147483647 -2147483647 -2147483647 -2147483647 -2147483647 -2147483647 -2147483647 -2147483647 -2147483647 -2147483647 -2147483647 -2147483647 -2147483647 -2147483647 -2147483647 -2147483647 -2147483647 -2147483647 -2147483647 -2147483647 -2147483647 -2147483647 -2147483647 -2147483647 -2147483647 -2147483647 -2147483647 -2147483647 -2147483647 -2147483647 -2147483647 -2147483647 -2147483647 -2147483647 -2147483647 -2147483647 -2147483647 -2147483647 -2147483647 -2147483647 -2147483647 -2147483647 -2147483647 -2147483647 -2147483647 -2147483647 -2147483647 -2147483647 -2147483647 -2147483647 -2147483647 -2147483647 -2147483647 -2147483647 -2147483647 -2147483647 -2147483647 -2147483647 -2147483647 -2147483647 -2147483647 -2147483647 -2147483647 -2147483647 -2147483647 -2147483647 -2147483647 -2147483647 -2147483647 -2147483647 -2147483647 -2147483647 -2147483647 -2147483647 -2147483647
568 570 577 585 592 602 615 624 632 632 643 655 661 666 671 673 677 679 677 680 684 680 680 680 677 676 676 672 670 672 670 667 665 665 666 666 666 670 669 674 676 678 682 683 686 691 696 711 723 722 726 737 749 770 798 820 848 862 866 880 900 915 936 953 965 982 998 1011 1025 1038 1052 1065 1076 1087 1096 1108 1118 1129 1152 1160 1159 1159 1164 1174 1189 1190 1182 1176 1188 1196 1196 1191 1188 1187 1186 1183 1180 1169 1158 1147 1137 1124 1114 1100 1088 1073 1058 1042 1022 1006 993 983 968 952 938 927 918 904 887 869 857 845 826 -2147483647 -2147483647 -2147483647 -2147483647 -2147483647 -2147483647 -2147483647 -2147483647 -2147483647 -2147483647 -2147483647 -2147483647 -2147483647 -2147483647 -2147483647 -2147483647 -2147483647 -2147483647 -2147483647 -2147483647 -2147483647 -2147483647 -2147483647 -2147483647 -2147483647 -2147483647 -2147483647 -2147483647 -2147483647 -2147483647 -2147483647 -2147483647 -2147483647 -2147483647 -2147483647 -2147483647 -2147483647 -2147483647 -2147483647 -2147483647 -2147483647 -2147483647 -2147483647 -2147483647 -2147483647 -2147483647 -2147483647 -2147483647 -2147483647 -2147483647 -2147483647 -2147483647 -2147483647 -2147483647 -2147483647 -2147483647 -2147483647 -2147483647 -2147483647 -2147483647 -2147483647 -2147483647 -2147483647 -2147483647 -2147483647 -2147483647 -2147483647 -2147483647 -2147483647 -2147483647 -2147483647 -2147483647 -2147483647 -2147483647 -2147483647 -2147483647 -2147483647 -2147483647 -2147483647 -2147483647 -2147483647 -2147483647 -2147483647 -2147483647 -2147483647 -2147483647 -2147483647 -2147483647 -2147483647 -2147483647 -2147483647 -2147483647 -2147483647 -2147483647 -2147483647 -2147483647 -2147483647 -2147483647 -2147483647 -2147483647 -2147483647 -2147483647 -2147483647 -2147483647 -2147483647 -2147483647 -2147483647 -2147483647 -2147483647 -2147483647 -2147483647 -2147483647 -2147483647 -2147483647 -2147483647 -2147483647 -2147483647
577 579 584 592 601 611 622 625 628 641 650 656 663 670 674 675 676 678 681 684 687 683 683 681 681 682 680 679 680 678 679 679 679 678 677 681 679 680 685 684 689 692 698 699 700 707 715 728 741 741 744 751 764 784 804 829 848 867 880 894 914 927 945 960 974 990 1009 1024 1037 1046 1058 1075 1084 1099 1111 1116 1128 1136 1150 1159 1167 1172 1171 1178 1188 1198 1203 1200 1202 1204 1206 1204 1206 1206 1199 1195 1189 1182 1175 1163 1149 1135 1127 1112 1097 1081 1072 1055 1042 1022 1010 994 979 964 949 940 929 901 885 873 860 -2147483647 -2147483647 -2147483647 -2147483647 -2147483647 -2147483647 -2147483647 -2147483647 -2147483647 -2147483647 -2147483647 -2147483647 -2147483647 -2147483647 -2147483647 -2147483647 -2147483647 -2147483647 -2147483647 -2147483647 -2147483647 -2147483647 -2147483647 -2147483647 -2147483647 -2147483647 -2147483647 -2147483647 -2147483647 -2147483647 -2147483647 -2147483647 -2147483647 -2147483647 -2147483647 -2147483647 -2147483647 -2147483647 -2147483647 -2147483647 -2147483647 -2147483647 -2147483647 -2147483647 -2147483647 -2147483647 -2147483647 -2147483647 -2147483647 -2147483647 -2147483647 -2147483647 -2147483647 -2147483647 -2147483647 -2147483647 -2147483647 -2147483647 -2147483647 -2147483647 -2147483647 -2147483647 -2147483647 -2147483647 -2147483647 -2147483647 -2147483647 -2147483647 -2147483647 -2147483647 -2147483647 -2147483647 -2147483647 -2147483647 -2147483647 -2147483647 -2147483647 -2147483647 -2147483647 -2147483647 -2147483647 -2147483647 -2147483647 -2147483647 -2147483647 -2147483647 -2147483647 -2147483647 -2147483647 -2147483647 -2147483647 -2147483647 -2147483647 -2147483647 -2147483647 -2147483647 -2147483647 -2147483647 -2147483647 -2147483647 -2147483647 -2147483647 -2147483647 -2147483647 -2147483647 -2147483647 -2147483647 -2147483647 -2147483647 -2147483647 -2147483647 -2147483647 -2147483647 -2147483647 -2147483647 -2147483647 -2147483647 -2147483647 -2147483647
581 589 594 599 608 621 622 632 637 641 650 659 669 674 680 682 679 679 680 681 680 687 686 686 686 685 685 684 687 688 688 688 689 689 691 692 692 696 693 697 702 704 711 715 719 722 731 738 749 757 768 785 790 802 823 841 858 873 891 904 922 939 953 973 990 1004 1016 1030 1043 1050 1066 1084 1094 1109 1122 1131 1144 1159 1162 1171 1171 1175 1185 1192 1197 1211 1215 1214 1215 1221 1221 1216 1218 1212 1208 1205 1199 1191 1181 1173 1161 1148 1135 1122 1106 1091 1077 1064 1053 1038 1016 1002 977 956 932 929 913 -2147483647 -2147483647 -2147483647 -2147483647 -2147483647 -2147483647 -2147483647 -2147483647 -2147483647 -2147483647 -2147483647 -2147483647 -2147483647 -2147483647 -2147483647 -2147483647 -2147483647 -2147483647 -2147483647 -2147483647 -2147483647 -2147483647 -2147483647 -2147483647 -2147483647 -2147483647 -2147483647 -2147483647 -2147483647 -2147483647 -2147483647 -2147483647 -2147483647 -2147483647 -2147483647 -2147483647 -2147483647 -2147483647 -2147483647 -2147483647 -2147483647 -2147483647 -2147483647 -2147483647 -2147483647 -2147483647 -2147483647 -2147483647 -2147483647 -2147483647 -2147483647 -2147483647 -2147483647 -2147483647 -2147483647 -2147483647 -2147483647 -2147483647 -2147483647 -2147483647 -2147483647 -2147483647 -2147483647 -2147483647 -2147483647 -2147483647 -2147483647 -2147483647 -2147483647 -2147483647 -2147483647 -2147483647 -2147483647 -2147483647 -2147483647 -2147483647 -2147483647 -2147483647 -2147483647 -2147483647 -2147483647 -2147483647 -2147483647 -2147483647 -2147483647 -2147483647 -2147483647 -2147483647 -2147483647 -2147483647 -2147483647 -2147483647 -2147483647 -2147483647 -2147483647 -2147483647 -2147483647 -2147483647 -2147483647 -2147483647 -2147483647 -2147483647 -2147483647 -2147483647 -2147483647 -2147483647 -2147483647 -2147483647 -2147483647 -2147483647 -2147483647 -2147483647 -2147483647 -2147483647 -2147483647 -2147483647 -2147483647 -2147483647 -2147483647 -2147483647 -2147483647 -2147483647 -2147483647
593 597 601 606 612 619 626 634 636 640 649 665 671 677 684 688 689 684 682 685 687 691 690 692 690 691 694 694 699 700 698 700 699 699 700 702 705 710 712 713 716 721 724 727 732 740 748 758 768 777 788 804 812 822 837 856 871 887 900 918 933 950 966 982 998 1010 1022 1036 1052 1072 1087 1100 1114 1129 1143 1148 1156 1168 1178 1181 1185 1193 1202 1210 1215 1216 1219 1224 1226 1226 1225 1230 1233 1223 1213 1210 1205 1197 1185 1179 1177 1160 1141 1117 1103 1084 1070 1058 1045 1031 1007 987 -2147483647 -2147483647 -2147483647 -2147483647 -2147483647 -2147483647 -2147483647 -2147483647 -2147483647 -2147483647 -2147483647 -2147483647 -2147483647 -2147483647 -2147483647 -2147483647 -2147483647 -2147483647 -2147483647 -2147483647 -2147483647 -2147483647 -2147483647 -2147483647 -2147483647 -2147483647 -2147483647 -2147483647 -2147483647 -2147483647 -2147483647 -2147483647 -2147483647 -2147483647 -2147483647 -2147483647 -2147483647 -2147483647 -2147483647 -2147483647 -2147483647 -2147483647 -2147483647 -2147483647 -2147483647 -2147483647 -2147483647 -2147483647 -2147483647 -2147483647 -2147483647 -2147483647 -2147483647 -2147483647 -2147483647 -2147483647 -2147483647 -2147483647 -2147483647 -2147483647 -2147483647 -2147483647 -2147483647 -2147483647 -2147483647 -2147483647 -2147483647 -2147483647 -2147483647 -2147483647 -2147483647 -2147483647 -2147483647 -2147483647 -2147483647 -2147483647 -2147483647 -2147483647 -2147483647 -2147483647 -2147483647 -2147483647 -2147483647 -2147483647 -2147483647 -2147483647 -2147483647 -2147483647 -2147483647 -2147483647 -2147483647 -2147483647 -2147483647 -2147483647 -2147483647 -2147483647 -2147483647 -2147483647 -2147483647 -2147483647 -2147483647 -2147483647 -2147483647 -2147483647 -2147483647 -2147483647 -2147483647 -2147483647 -2147483647 -2147483647 -2147483647 -2147483647 -2147483647 -2147483647 -2147483647 -2147483647 -2147483647 -2147483647 -2147483647 -2147483647 -2147483647 -2147483647 -2147483647 -2147483647 -2147483647 -2147483647 -2147483647 -2147483647
602 602 608 608 618 624 626 633 635 641 649 661 674 678 689 695 699 689 687 688 693 693 698 698 702 702 701 704 709 711 709 712 711 711 713 717 720 722 722 725 732 735 737 743 753 755 767 772 782 791 801 816 827 838 852 868 883 899 913 934 949 961 977 999 1010 1019 1032 1047 1068 1086 1100 1114 1125 1137 1150 1158 1165 1175 1184 1189 1195 1203 1210 1217 1223 1227 1229 1225 1225 1226 1227 1238 1243 1229 1212 1204 1199 1196 1185 1171 1160 1152 1132 1111 1087 1077 -2147483647 -2147483647 -2147483647 -2147483647 -2147483647 -2147483647 -2147483647 -2147483647 -2147483647 -2147483647 -2147483647 -2147483647 -2147483647 -2147483647 -2147483647 -2147483647 -2147483647 -2147483647 -2147483647 -2147483647 -2147483647 -2147483647 -2147483647 -2147483647 -2147483647 -2147483647 -2147483647 -2147483647 -2147483647 -2147483647 -2147483647 -2147483647 -2147483647 -2147483647 -2147483647 -2147483647 -2147483647 -2147483647 -2147483647 -2147483647 -2147483647 -2147483647 -2147483647 -2147483647 -2147483647 -2147483647 -2147483647 -2147483647 -2147483647 -2147483647 -2147483647 -2147483647 -2147483647 -2147483647 -2147483647 -2147483647 -2147483647 -2147483647 -2147483647 -2147483647 -2147483647 -2147483647 -2147483647 -2147483647 -2147483647 -2147483647 -2147483647 -2147483647 -2147483647 -2147483647 -2147483647 -2147483647 -2147483647 -2147483647 -2147483647 -2147483647 -2147483647 -2147483647 -2147483647 -2147483647 -2147483647 -2147483647 -2147483647 -2147483647 -2147483647 -2147483647 -2147483647 -2147483647 -2147483647 -2147483647 -2147483647 -2147483647 -2147483647 -2147483647 -2147483647 -2147483647 -2147483647 -2147483647 -2147483647 -2147483647 -2147483647 -2147483647 -2147483647 -2147483647 -2147483647 -2147483647 -2147483647 -2147483647 -2147483647 -2147483647 -2147483647 -2147483647 -2147483647 -2147483647 -2147483647 -2147483647 -2147483647 -2147483647 -2147483647 -2147483647 -2147483647 -2147483647 -2147483647 -2147483647 -2147483647 -2147483647 -2147483647 -2147483647 -2147483647 -2147483647 -2147483647 -2147483647 -2147483647 -2147483647
615 612 615 620 625 631 638 639 640 640 649 655 663 672 682 696 705 702 693 693 695 700 702 707 707 708 711 716 720 722 722 722 725 727 728 727 730 734 735 741 745 749 756 761 769 774 779 787 793 805 814 830 841 853 868 884 897 916 933 948 959 977 994 1014 1030 1038 1052 1068 1083 1096 1110 1118 1132 1143 1154 1165 1182 1197 1193 1180 1176 1192 1210 1225 1233 1232 1228 1221 1223 1223 1224 1228 1228 1222 1213 1205 1191 1170 1155 -2147483647 -2147483647 -2147483647 -2147483647 -2147483647 -2147483647 -2147483647 -2147483647 -2147483647 -2147483647 -2147483647 -2147483647 -2147483647 -2147483647 -2147483647 -2147483647 -2147483647 -2147483647 -2147483647 -2147483647 -2147483647 -2147483647 -2147483647 -2147483647 -2147483647 -2147483647 -2147483647 -2147483647 -2147483647 -2147483647 -2147483647 -2147483647 -2147483647 -2147483647 -2147483647 -2147483647 -2147483647 -2147483647 -2147483647 -2147483647 -2147483647 -2147483647 -2147483647 -2147483647 -2147483647 -2147483647 -2147483647 -2147483647 -2147483647 -2147483647 -2147483647 -2147483647 -2147483647 -2147483647 -2147483647 -2147483647 -2147483647 -2147483647 -2147483647 -2147483647 -2147483647 -2147483647 -2147483647 -2147483647 -2147483647 -2147483647 -2147483647 -2147483647 -2147483647 -2147483647 -2147483647 -2147483647 -2147483647 -2147483647 -2147483647 -2147483647 -2147483647 -2147483647 -2147483647 -2147483647 -2147483647 -2147483647 -2147483647 -2147483647 -2147483647 -2147483647 -2147483647 -2147483647 -2147483647 -2147483647 -2147483647 -2147483647 -2147483647 -2147483647 -2147483647 -2147483647 -2147483647 -2147483647 -2147483647 -2147483647 -2147483647 -2147483647 -2147483647 -2147483647 -2147483647 -2147483647 -2147483647 -2147483647 -2147483647 -2147483647 -2147483647 -2147483647 -2147483647 -2147483647 -2147483647 -2147483647 -2147483647 -2147483647 -2147483647 -2147483647 -2147483647 -2147483647 -2147483647 -2147483647 -2147483647 -2147483647 -2147483647 -2147483647 -2147483647 -2147483647 -2147483647 -2147483647 -2147483647 -2147483647 -2147483647 -2147483647 -2147483647 -2147483647 -2147483647 -2147483647 -2147483647
616 617 623 622 630 635 640 641 647 644 649 657 667 672 676 681 689 693 698 700 701 703 710 713 714 720 722 723 729 730 733 734 737 737 740 741 741 747 750 755 761 765 771 776 782 789 797 804 813 826 836 847 850 863 882 906 921 934 947 962 975 992 1009 1024 1035 1049 1066 1081 1091 1107 1118 1131 1144 1153 1162 1177 1205 1225 1210 1181 1175 1184 1200 1227 1235 1230 1226 1229 1222 1220 1223 1215 1191 1191 1198 1192 -2147483647 -2147483647 -2147483647 -2147483647 -2147483647 -2147483647 -2147483647 -2147483647 -2147483647 -2147483647 -2147483647 -2147483647 -2147483647 -2147483647 -2147483647 -2147483647 -2147483647 -2147483647 -2147483647 -2147483647 -2147483647 -2147483647 -2147483647 -2147483647 -2147483647 -2147483647 -2147483647 -2147483647 -2147483647 -2147483647 -2147483647 -2147483647 -2147483647 -2147483647 -2147483647 -2147483647 -2147483647 -2147483647 -2147483647 -2147483647 -2147483647 -2147483647 -2147483647 -2147483647 -2147483647 -2147483647 -2147483647 -2147483647 -2147483647 -2147483647 -2147483647 -2147483647 -2147483647 -2147483647 -2147483647 -2147483647 -2147483647 -2147483647 -2147483647 -2147483647 -2147483647 -2147483647 -2147483647 -2147483647 -2147483647 -2147483647 -2147483647 -2147483647 -2147483647 -2147483647 -2147483647 -2147483647 -2147483647 -2147483647 -2147483647 -2147483647 -2147483647 -2147483647 -2147483647 -2147483647 -2147483647 -2147483647 -2147483647 -2147483647 -2147483647 -2147483647 -2147483647 -2147483647 -2147483647 -2147483647 -2147483647 -2147483647 -2147483647 -2147483647 -2147483647 -2147483647 -2147483647 -2147483647 -2147483647 -2147483647 -2147483647 -2147483647 -2147483647 -2147483647 -2147483647 -2147483647 -2147483647 -2147483647 -2147483647 -2147483647 -2147483647 -2147483647 -2147483647 -2147483647 -2147483647 -2147483647 -2147483647 -2147483647 -2147483647 -2147483647 -2147483647 -2147483647 -2147483647 -2147483647 -2147483647 -2147483647 -2147483647 -2147483647 -2147483647 -2147483647 -2147483647 -2147483647 -2147483647 -2147483647 -2147483647 -2147483647 -2147483647 -2147483647 -2147483647 -2147483647 -2147483647 -2147483647 -2147483647 -2147483647
617 618 619 625 627 638 636 644 645 650 656 664 672 676 682 685 692 695 702 706 709 712 717 720 724 728 731 737 739 746 747 743 744 749 750 753 757 762 768 771 776 779 788 792 794 804 812 823 832 842 853 859 870 895 906 917 933 947 960 976 991 1006 1020 1033 1044 1056 1069 1090 1104 1116 1128 1140 1153 1165 1170 1173 1194 1216 1211 1192 1194 1199 1207 1219 1220 1208 1200 -2147483647 -2147483647 -2147483647 -2147483647 -2147483647 -2147483647 -2147483647 -2147483647 -2147483647 -2147483647 -2147483647 -2147483647 -2147483647 -2147483647 -2147483647 -2147483647 -2147483647 -2147483647 -2147483647 -2147483647 -2147483647 -2147483647 -2147483647 -2147483647 -2147483647 -2147483647 -2147483647 -2147483647 -2147483647 -2147483647 -2147483647 -2147483647 -2147483647 -2147483647 -2147483647 -2147483647 -2147483647 -2147483647 -2147483647 -2147483647 -2147483647 -2147483647 -2147483647 -2147483647 -2147483647 -2147483647 -2147483647 -2147483647 -2147483647 -2147483647 -2147483647 -2147483647 -2147483647 -2147483647 -2147483647 -2147483647 -2147483647 -2147483647 -2147483647 -2147483647 -2147483647 -2147483647 -2147483647 -2147483647 -2147483647 -2147483647 -2147483647 -2147483647 -2147483647 -2147483647 -2147483647 -2147483647 -2147483647 -2147483647 -2147483647 -2147483647 -2147483647 -2147483647 -2147483647 -2147483647 -2147483647 -2147483647 -2147483647 -2147483647 -2147483647 -2147483647 -2147483647 -2147483647 -2147483647 -2147483647 -2147483647 -2147483647 -2147483647 -2147483647 -2147483647 -2147483647 -2147483647 -2147483647 -2147483647 -2147483647 -2147483647 -2147483647 -2147483647 -2147483647 -2147483647 -2147483647 -2147483647 -2147483647 -2147483647 -2147483647 -2147483647 -2147483647 -2147483647 -2147483647 -2147483647 -2147483647 -2147483647 -2147483647 -2147483647 -2147483647 -2147483647 -2147483647 -2147483647 -2147483647 -2147483647 -2147483647 -2147483647 -2147483647 -2147483647 -2147483647 -2147483647 -2147483647 -2147483647 -2147483647 -2147483647 -2147483647 -2147483647 -2147483647 -2147483647 -2147483647 -2147483647 -2147483647 -2147483647 -2147483647 -2147483647 -2147483647 -2147483647 -2147483647 -2147483647 -2147483647 -2147483647 -2147483647 -2147483647
621 625 620 626 634 639 640 642 647 650 660 670 675 682 686 692 697 701 708 713 716 720 723 726 732 733 740 744 749 754 755 756 760 763 765 769 773 775 781 783 791 797 800 805 811 821 828 838 844 856 868 876 890 912 922 930 948 962 976 990 1005 1017 1030 1043 1055 1058 1073 1095 1109 1122 1134 1143 1148 1160 1166 1164 1169 1178 1186 1186 1186 1191 1192 1204 -2147483647 -2147483647 -2147483647 -2147483647 -2147483647 -2147483647 -2147483647 -2147483647 -2147483647 -2147483647 -2147483647 -2147483647 -2147483647 -2147483647 -2147483647 -2147483647 -2147483647 -2147483647 -2147483647 -2147483647 -2147483647 -2147483647 -2147483647 -2147483647 -2147483647 -2147483647 -2147483647 -2147483647 -2147483647 -2147483647 -2147483647 -2147483647 -2147483647 -2147483647 -2147483647 -2147483647 -2147483647 -2147483647 -2147483647 -2147483647 -2147483647 -2147483647 -2147483647 -2147483647 -2147483647 -2147483647 -2147483647 -2147483647 -2147483647 -2147483647 -2147483647 -2147483647 -2147483647 -2147483647 -2147483647 -2147483647 -2147483647 -2147483647 -2147483647 -2147483647 -2147483647 -2147483647 -2147483647 -2147483647 -2147483647 -2147483647 -2147483647 -2147483647 -2147483647 -2147483647 -2147483647 -2147483647 -2147483647 -2147483647 -2147483647 -2147483647 -2147483647 -2147483647 -2147483647 -2147483647 -2147483647 -2147483647 -2147483647 -2147483647 -2147483647 -2147483647 -2147483647 -2147483647 -2147483647 -2147483647 -2147483647 -2147483647 -2147483647 -2147483647 -2147483647 -2147483647 -2147483647 -2147483647 -2147483647 -2147483647 -2147483647 -2147483647 -2147483647 -2147483647 -2147483647 -2147483647 -2147483647 -2147483647 -2147483647 -2147483647 -2147483647 -2147483647 -2147483647 -2147483647 -2147483647 -2147483647 -2147483647 -2147483647 -2147483647 -2147483647 -2147483647 -2147483647 -2147483647 -2147483647 -2147483647 -2147483647 -2147483647 -2147483647 -2147483647 -2147483647 -2147483647 -2147483647 -2147483647 -2147483647 -2147483647 -2147483647 -2147483647 -2147483647 -2147483647 -2147483647 -2147483647 -2147483647 -2147483647 -2147483647 -2147483647 -2147483647 -2147483647 -2147483647 -2147483647 -2147483647 -2147483647 -2147483647 -2147483647 -2147483647 -2147483647 -2147483647
624 625 629 631 638 642 646 649 653 663 667 674 679 691 693 695 704 708 714 720 724 725 727 731 738 743 754 755 761 762 764 766 770 776 779 780 784 785 791 801 806 806 810 819 829 836 844 847 858 876 887 896 906 926 947 956 959 973 985 1001 1010 1026 1042 1053 1055 1059 1078 1094 1108 1117 1129 1138 1153 1156 1156 1152 -2147483647 1163 -2147483647 -2147483647 -2147483647 -2147483647 -2147483647 -2147483647 -2147483647 -2147483647 -2147483647 -2147483647 -2147483647 -2147483647 -2147483647 -2147483647 -2147483647 -2147483647 -2147483647 -2147483647 -2147483647 -2147483647 -2147483647 -2147483647 -2147483647 -2147483647 -2147483647 -2147483647 -2147483647 -2147483647 -2147483647 -2147483647 -2147483647 -2147483647 -2147483647 -2147483647 -2147483647 -2147483647 -2147483647 -2147483647 -2147483647 -2147483647 -2147483647 -2147483647 -2147483647 -2147483647 -2147483647 -2147483647 -2147483647 -2147483647 -2147483647 -2147483647 -2147483647 -2147483647 -2147483647 -2147483647 -2147483647 -2147483647 -2147483647 -2147483647 -2147483647 -2147483647 -2147483647 -2147483647 -2147483647 -2147483647 -2147483647 -2147483647 -2147483647 -2147483647 -2147483647 -2147483647 -2147483647 -2147483647 -2147483647 -2147483647 -2147483647 -2147483647 -2147483647 -2147483647 -2147483647 -2147483647 -2147483647 -2147483647 -2147483647 -2147483647 -2147483647 -2147483647 -2147483647 -2147483647 -2147483647 -2147483647 -2147483647 -2147483647 -2147483647 -2147483647 -2147483647 -2147483647 -2147483647 -2147483647 -2147483647 -2147483647 -2147483647 -2147483647 -2147483647 -2147483647 -2147483647 -2147483647 -2147483647 -2147483647 -2147483647 -2147483647 -2147483647 -2147483647 -2147483647 -2147483647 -2147483647 -2147483647 -2147483647 -2147483647 -2147483647 -2147483647 -2147483647 -2147483647 -2147483647 -2147483647 -2147483647 -2147483647 -2147483647 -2147483647 -2147483647 -2147483647 -2147483647 -2147483647 -2147483647 -2147483647 -2147483647 -2147483647 -2147483647 -2147483647 -2147483647 -2147483647 -2147483647 -2147483647 -2147483647 -2147483647 -2147483647 -2147483647 -2147483647 -2147483647 -2147483647 -2147483647 -2147483647 -2147483647 -2147483647 -2147483647 -2147483647 -2147483647 -2147483647 -2147483647 -2147483647 -2147483647 -2147483647 -2147483647
