# Supplementary material for: Catchments catch all in South African coastal lowlands: topography and palaeoclimate restricted gene flow in Nymania capensis (Meliaceae)—a multilocus phylogeographic and distribution modelling approach
Source: PeerJ. 2017 Jan 31;5:e2965. doi: 10.7717/peerj.2965 (PMC5289106; doi:10.7717/peerj.2965)
Supplement: Supplemental Information 2 — See the Readme for file descriptions. This zip file includes all DNA alignments. [file peerj-05-2965-s002.zip › SupplementalInformationFiles/SDM.Data/MIROC/bio13.ppt.wettest.month.asc]

NCOLS 240 
NROWS 84 
XLLCORNER 20 
YLLCORNER -35 
CELLSIZE 0.0416666666666667 
NODATA_value -2147483647 
28 27 27 27 28 28 27 28 29 30 30 30 30 31 32 32 34 34 36 36 35 36 36 36 37 36 37 35 36 36 37 37 37 36 37 37 37 37 37 38 38 38 37 38 38 39 38 38 38 38 38 38 38 37 37 37 38 38 39 39 39 40 40 38 38 38 38 38 39 40 40 39 38 38 37 37 37 36 36 37 37 37 36 37 37 37 38 38 38 39 39 40 40 40 41 42 42 44 44 44 44 44 44 45 46 45 46 46 46 46 46 46 47 46 46 44 44 44 43 42 41 41 41 42 42 43 43 43 42 42 42 41 42 42 42 44 46 44 44 45 45 47 47 47 47 48 55 55 55 56 55 56 57 56 57 55 56 56 57 57 58 58 59 59 60 62 63 63 66 66 68 67 68 69 69 68 69 69 69 71 72 71 70 68 68 72 72 72 72 69 69 74 79 82 82 76 77 84 80 80 90 90 80 73 73 72 72 71 72 72 74 75 78 80 82 82 83 85 86 87 89 92 93 95 97 98 98 99 100 100 100 100 100 100 100 101 -2147483647 -2147483647 -2147483647 -2147483647
28 29 29 29 29 28 27 28 29 30 30 30 30 30 31 32 33 34 35 36 37 37 37 37 36 36 36 36 36 36 37 37 37 37 37 37 37 37 37 37 37 38 38 38 38 38 38 37 38 38 38 39 39 39 38 38 38 38 39 39 39 39 40 39 38 38 38 37 39 39 39 40 39 38 37 36 36 37 36 36 37 37 37 37 37 36 38 40 40 39 40 40 40 40 42 43 44 44 44 45 45 44 45 46 46 46 46 46 48 48 47 47 47 48 45 45 44 43 43 43 42 41 41 42 42 42 42 42 42 42 42 41 41 41 43 43 44 44 44 45 45 46 45 46 46 49 55 56 56 56 56 57 57 57 56 55 55 56 57 58 58 59 59 60 61 62 62 63 64 66 67 67 67 69 70 69 69 69 70 71 72 73 70 68 68 74 72 72 71 72 69 70 72 76 83 73 70 73 73 73 77 87 78 74 74 73 74 71 71 72 73 74 77 79 81 81 83 85 86 88 90 94 95 97 97 98 99 99 100 100 99 99 99 100 100 -2147483647 -2147483647 -2147483647 -2147483647 -2147483647
28 29 31 30 29 28 28 27 30 31 30 31 30 30 30 31 32 33 34 34 35 36 37 37 36 35 36 36 36 38 38 38 37 37 37 38 37 36 37 37 37 37 38 38 38 37 38 38 38 38 39 39 39 40 39 38 38 39 39 39 40 39 40 39 39 37 37 38 37 38 38 38 39 37 37 36 36 38 37 36 36 36 36 36 36 35 37 38 39 38 39 38 38 40 42 43 44 44 45 46 45 45 47 47 47 47 48 48 51 49 48 48 49 49 46 47 45 46 45 43 43 42 42 42 42 41 41 41 41 42 41 41 41 41 42 42 44 44 43 44 45 46 45 46 48 50 56 56 55 56 57 58 56 54 54 54 55 56 57 58 59 59 59 60 62 61 62 63 64 66 67 67 68 70 70 71 70 70 69 69 72 73 72 70 68 74 68 68 68 71 72 73 66 69 76 72 71 72 73 73 73 73 73 74 74 73 74 72 72 73 73 75 76 78 80 82 83 85 87 89 91 94 96 97 99 99 100 101 101 101 98 99 100 100 -2147483647 -2147483647 -2147483647 -2147483647 -2147483647 -2147483647
29 30 31 30 30 29 28 28 29 31 31 31 31 30 30 31 31 32 32 33 34 34 35 36 36 36 35 36 36 36 37 38 37 37 37 37 38 37 36 37 37 37 37 37 37 38 38 38 38 38 38 39 39 40 40 40 38 39 40 39 40 40 39 39 38 38 37 37 37 37 37 37 37 37 36 37 37 38 40 35 36 35 35 34 35 35 36 39 40 38 38 37 39 40 41 43 45 46 47 47 46 46 47 47 47 47 49 49 52 50 50 49 49 47 47 48 50 52 51 45 44 44 43 42 42 41 41 41 41 45 40 40 41 42 41 42 42 42 43 44 45 45 44 48 54 56 52 49 49 50 54 55 54 52 54 54 54 55 57 59 59 61 62 62 62 62 62 63 64 66 67 69 67 68 71 70 68 69 68 69 74 74 73 69 68 73 71 67 65 64 67 70 69 66 69 70 71 73 73 73 73 73 74 75 75 75 73 72 73 74 74 76 77 79 80 82 84 86 87 89 92 95 97 98 99 100 101 101 102 101 100 100 100 -2147483647 -2147483647 -2147483647 -2147483647 -2147483647 -2147483647 -2147483647
31 31 32 31 30 28 28 27 28 29 30 31 31 32 32 32 31 31 32 33 33 34 34 35 36 36 37 37 36 36 37 38 38 38 37 37 37 37 37 37 37 37 37 37 37 38 39 38 39 39 38 39 41 41 40 41 40 39 40 40 40 40 39 38 37 37 37 37 36 36 37 36 36 36 36 37 37 39 36 34 34 34 35 34 34 35 35 37 38 38 37 37 39 39 41 43 45 46 49 47 47 47 49 51 50 49 51 52 52 50 51 51 50 49 49 51 55 52 49 45 45 46 47 44 43 43 41 40 41 42 39 39 40 40 40 41 41 42 43 44 44 44 43 46 54 50 50 49 48 50 52 51 51 52 53 54 54 55 56 59 59 59 61 62 63 63 63 64 64 65 68 67 67 68 68 69 69 69 68 71 74 72 73 69 70 73 68 65 65 63 64 64 70 68 68 70 72 72 74 74 74 74 74 74 76 76 73 73 75 75 75 76 78 79 81 82 84 86 89 90 92 94 97 98 100 101 102 102 102 102 101 100 -2147483647 -2147483647 -2147483647 -2147483647 -2147483647 -2147483647 -2147483647 -2147483647
33 32 32 30 28 27 28 27 28 29 30 30 32 32 31 31 32 32 32 33 34 34 35 35 35 36 36 37 37 37 37 38 38 38 38 38 36 36 37 38 37 37 38 38 37 38 39 40 39 40 40 39 40 40 39 40 41 40 41 41 41 41 41 39 37 36 36 36 36 35 36 36 35 34 35 36 35 35 35 35 34 33 33 33 34 34 35 36 37 38 36 37 38 39 41 42 45 45 47 48 48 48 49 50 49 49 52 51 53 52 53 53 51 52 52 51 52 52 49 46 47 49 46 43 41 41 40 39 39 39 39 39 40 40 40 41 42 42 43 43 43 43 44 44 51 49 47 47 48 52 51 51 51 50 52 55 55 55 56 57 59 59 61 63 63 63 63 63 64 67 67 67 67 68 69 69 69 69 69 74 73 70 70 69 68 69 64 64 65 64 63 63 66 71 69 69 72 73 75 75 75 75 75 75 75 75 74 74 75 76 76 76 78 83 82 83 85 87 91 94 94 96 98 99 101 102 102 102 102 101 -2147483647 -2147483647 -2147483647 -2147483647 -2147483647 -2147483647 -2147483647 -2147483647 -2147483647 -2147483647
36 34 32 28 27 27 27 27 27 29 30 31 31 31 31 31 32 32 32 32 33 34 35 36 35 35 36 36 36 37 38 39 38 37 37 37 37 36 37 37 37 37 38 38 38 38 38 38 39 39 40 40 39 39 40 40 41 42 42 42 41 40 39 39 37 37 36 36 36 36 35 34 34 35 35 35 35 36 35 35 35 34 34 33 33 33 33 34 36 35 36 37 37 39 40 41 43 45 46 47 46 46 47 49 47 48 50 48 52 50 48 50 51 53 53 53 50 49 47 47 50 47 45 44 41 40 39 39 39 39 38 38 40 40 41 41 42 43 44 44 44 44 43 44 47 50 49 47 49 50 51 56 53 52 51 55 58 54 54 57 58 58 60 63 63 64 65 65 63 64 65 67 67 68 70 71 70 69 69 74 74 70 69 67 68 65 64 63 64 65 63 63 64 66 68 69 72 72 75 75 75 75 75 74 74 74 74 75 76 76 75 77 81 85 84 84 86 90 91 94 97 98 99 101 101 101 102 101 101 -2147483647 -2147483647 -2147483647 -2147483647 -2147483647 -2147483647 -2147483647 -2147483647 -2147483647 -2147483647 -2147483647
38 34 32 31 31 28 26 27 27 28 29 31 30 30 30 31 32 32 32 32 33 33 34 35 36 36 35 36 36 37 37 37 38 37 37 37 37 37 37 37 37 38 38 37 39 38 38 38 38 39 39 39 39 39 40 40 41 43 43 42 40 40 40 42 39 37 37 36 36 35 35 34 34 34 35 34 35 35 35 36 34 34 34 33 32 32 33 35 35 34 35 36 38 40 42 42 43 45 48 47 46 45 46 48 48 47 49 48 49 48 47 49 50 51 51 50 52 50 50 47 48 46 44 43 41 40 39 38 38 38 38 39 41 41 41 42 44 44 44 44 44 43 43 43 45 45 50 48 48 50 53 58 53 52 51 53 56 54 54 57 59 58 60 60 63 63 62 64 62 62 64 64 68 68 71 69 69 69 69 72 72 70 68 67 67 65 65 64 63 62 63 63 65 70 69 69 70 72 73 75 75 75 74 74 74 73 74 74 74 75 76 78 80 85 88 88 88 91 95 96 99 100 101 101 102 102 102 101 -2147483647 -2147483647 -2147483647 -2147483647 -2147483647 -2147483647 -2147483647 -2147483647 -2147483647 -2147483647 -2147483647 -2147483647
38 37 34 32 31 27 26 28 27 27 29 32 30 30 31 31 32 32 32 32 33 32 33 33 34 35 36 36 36 36 37 37 38 38 38 37 37 37 38 39 37 38 38 38 38 38 39 39 39 39 40 39 40 40 40 40 41 42 42 41 40 39 40 42 39 37 37 39 38 35 34 33 33 33 32 32 34 33 33 33 35 33 33 32 33 32 33 34 35 35 34 36 38 40 40 43 44 44 46 44 44 44 45 47 47 47 47 46 47 47 47 48 50 50 48 48 49 53 48 46 44 43 43 42 40 40 40 40 38 37 38 38 39 41 41 44 47 46 44 45 44 43 42 43 44 45 45 46 48 52 52 55 54 52 51 52 52 53 55 57 59 58 57 60 61 62 62 65 64 63 63 66 64 64 68 71 70 69 67 70 73 73 71 71 70 67 67 66 65 63 63 66 73 77 67 69 70 72 73 73 74 74 75 74 74 73 74 74 74 75 77 80 83 85 88 90 94 96 96 98 100 101 102 102 103 102 100 -2147483647 -2147483647 -2147483647 -2147483647 -2147483647 -2147483647 -2147483647 -2147483647 -2147483647 -2147483647 -2147483647 -2147483647 -2147483647
39 37 34 31 29 28 26 29 27 27 28 31 31 29 30 32 31 33 32 31 32 32 33 33 33 34 35 35 36 37 38 37 39 38 38 37 36 37 37 38 39 39 39 39 39 38 39 40 39 39 39 41 41 40 40 40 40 42 42 41 41 39 38 38 38 37 39 37 37 36 34 33 32 31 32 33 33 33 32 32 32 33 32 31 32 33 32 33 33 35 35 37 38 38 40 42 43 44 46 44 43 43 43 43 43 45 46 46 46 46 48 50 50 48 46 46 49 53 52 47 44 42 42 42 40 39 39 38 38 37 36 36 37 39 40 42 43 45 44 44 44 43 43 43 43 44 45 45 49 54 51 53 50 51 52 52 53 53 54 55 56 57 57 59 58 61 62 64 65 67 65 67 65 63 64 68 68 66 70 72 73 71 70 69 67 67 65 68 65 65 64 69 72 66 66 68 69 71 72 73 74 74 75 75 74 74 74 75 75 76 77 79 83 85 87 91 96 98 99 101 101 102 103 103 102 101 -2147483647 -2147483647 -2147483647 -2147483647 -2147483647 -2147483647 -2147483647 -2147483647 -2147483647 -2147483647 -2147483647 -2147483647 -2147483647 -2147483647
37 36 35 30 30 30 30 29 28 28 28 30 30 30 31 33 32 33 33 33 33 32 32 33 33 34 34 35 36 37 37 37 37 38 38 38 37 38 37 38 40 40 40 39 39 40 39 40 40 40 40 40 41 40 40 41 41 41 41 41 41 40 39 38 38 37 37 38 36 35 34 33 32 31 32 35 32 31 32 32 31 32 31 31 31 32 32 35 34 34 35 37 37 38 39 41 41 42 46 44 44 44 44 44 43 43 42 41 43 46 47 45 47 47 46 47 49 52 52 47 45 43 43 43 41 40 39 38 38 37 37 37 36 37 40 44 43 43 44 43 44 44 43 43 43 45 44 46 47 54 50 53 49 51 52 52 53 55 55 58 57 58 57 58 59 62 64 65 64 66 67 65 67 66 65 64 65 64 69 69 72 71 71 70 68 65 65 65 67 66 65 71 68 64 66 67 69 70 71 72 73 74 75 77 77 74 74 74 74 76 79 84 86 87 92 92 94 97 100 102 103 103 103 104 103 -2147483647 -2147483647 -2147483647 -2147483647 -2147483647 -2147483647 -2147483647 -2147483647 -2147483647 -2147483647 -2147483647 -2147483647 -2147483647 -2147483647 -2147483647
37 35 34 31 30 30 32 29 28 28 28 31 31 32 32 34 33 33 33 33 33 33 33 34 33 34 34 34 35 36 36 37 39 39 39 38 38 38 39 38 39 40 41 39 39 40 41 40 40 40 41 41 41 41 41 41 42 41 42 42 42 41 40 39 39 38 38 36 35 34 34 33 33 32 32 31 32 31 31 30 31 31 30 31 32 32 33 34 36 34 34 35 36 37 39 40 41 43 45 45 46 46 45 44 44 43 44 41 43 48 47 42 43 47 46 46 50 50 53 47 45 45 44 41 42 42 41 39 39 38 37 36 35 37 40 41 41 44 44 44 43 44 44 44 44 47 45 48 47 48 50 50 51 53 53 53 54 55 56 59 58 60 61 59 59 60 62 63 65 65 67 65 65 65 64 64 64 64 67 69 71 69 68 68 68 67 66 65 66 66 66 69 64 65 66 67 69 69 70 71 72 74 77 78 80 80 82 76 77 79 82 88 92 91 95 97 98 100 102 103 104 104 104 105 104 -2147483647 -2147483647 -2147483647 -2147483647 -2147483647 -2147483647 -2147483647 -2147483647 -2147483647 -2147483647 -2147483647 -2147483647 -2147483647 -2147483647 -2147483647
34 38 36 34 31 30 32 32 29 28 28 31 31 34 31 31 35 34 34 34 33 32 33 34 35 35 36 34 34 35 36 38 38 39 40 41 39 39 40 40 40 40 41 41 39 40 42 42 40 40 42 41 41 41 41 42 42 42 42 43 43 41 42 43 42 40 39 38 36 35 34 33 33 32 32 31 31 31 31 30 30 30 31 31 32 34 33 35 38 36 36 36 36 38 42 45 42 43 44 46 46 45 45 44 45 45 43 41 45 48 45 41 42 48 48 44 48 48 56 51 46 45 44 42 43 44 43 41 39 38 40 38 36 36 39 40 42 44 44 43 43 43 43 43 43 44 45 46 47 49 49 53 56 53 53 54 56 57 58 57 58 58 59 59 60 60 60 64 64 64 66 66 66 66 65 64 64 64 67 72 73 71 67 66 65 65 66 66 64 65 68 69 67 65 66 69 73 70 71 71 72 74 76 77 78 81 86 85 81 83 87 91 95 94 95 98 101 103 104 104 105 104 104 104 -2147483647 -2147483647 -2147483647 -2147483647 -2147483647 -2147483647 -2147483647 -2147483647 -2147483647 -2147483647 -2147483647 -2147483647 -2147483647 -2147483647 -2147483647 -2147483647
26 35 34 32 32 35 35 31 28 28 28 34 32 35 35 32 33 37 37 39 35 32 33 34 35 37 36 36 35 35 36 37 38 39 40 41 41 40 41 41 42 40 40 40 40 39 41 41 41 40 41 43 42 42 42 42 45 46 44 44 45 45 45 46 43 39 39 37 36 35 34 33 33 32 32 32 32 31 30 30 30 30 30 31 33 36 35 34 38 41 40 37 37 40 45 46 45 46 46 46 44 42 43 44 41 43 43 41 41 43 42 40 39 42 46 43 44 46 54 54 48 46 47 45 45 45 44 43 40 38 39 36 36 36 37 39 42 44 45 43 42 42 44 43 43 44 45 46 48 51 54 53 57 56 54 56 59 62 59 59 60 59 59 60 61 62 63 62 63 64 65 69 70 67 67 67 65 65 67 72 75 71 69 68 66 66 63 63 66 67 68 68 66 68 68 70 71 73 72 70 72 75 76 77 80 84 87 89 89 88 91 92 96 98 98 101 103 105 105 104 104 102 -2147483647 -2147483647 -2147483647 -2147483647 -2147483647 -2147483647 -2147483647 -2147483647 -2147483647 -2147483647 -2147483647 -2147483647 -2147483647 -2147483647 -2147483647 -2147483647 -2147483647 -2147483647
25 29 34 31 31 34 36 30 28 29 29 30 34 34 36 34 32 35 36 38 36 32 33 33 35 36 36 35 35 36 37 39 40 42 41 41 41 42 41 44 46 42 42 40 40 41 40 40 40 39 42 42 43 42 41 43 47 47 45 44 46 47 48 45 43 36 37 38 36 35 34 34 32 32 32 32 31 30 30 29 30 30 30 31 32 34 34 33 34 39 43 40 38 41 46 46 45 48 51 41 39 41 40 42 40 41 44 39 37 38 39 39 39 40 41 42 46 50 53 52 48 48 49 48 48 46 44 41 40 39 40 37 37 37 37 40 43 44 44 43 42 43 45 45 43 45 46 48 49 49 53 54 60 55 56 58 65 62 62 62 62 61 61 60 62 65 66 64 64 64 64 66 69 70 71 71 69 64 67 69 70 72 73 72 69 67 64 69 69 69 69 65 64 65 66 68 68 71 69 70 73 75 77 80 83 84 87 91 94 96 97 95 97 101 103 104 106 106 105 105 103 -2147483647 -2147483647 -2147483647 -2147483647 -2147483647 -2147483647 -2147483647 -2147483647 -2147483647 -2147483647 -2147483647 -2147483647 -2147483647 -2147483647 -2147483647 -2147483647 -2147483647 -2147483647 -2147483647
25 25 31 27 26 30 34 33 31 28 29 31 34 36 35 36 34 34 37 39 35 33 33 33 33 34 36 35 37 37 38 39 40 41 42 42 42 42 42 45 43 43 44 40 41 41 41 38 37 39 42 42 39 38 41 41 46 46 46 44 46 46 48 43 37 35 35 36 35 34 34 33 33 32 31 31 30 30 30 29 29 30 30 30 31 33 33 32 34 37 42 41 39 40 44 47 48 48 48 41 38 36 36 36 38 40 37 35 36 35 36 38 40 41 44 46 48 52 57 53 50 52 52 52 52 50 45 43 42 41 41 39 39 37 37 38 40 43 41 43 42 42 44 44 44 46 48 51 53 55 54 57 59 63 59 60 63 63 63 64 63 63 63 64 64 70 69 67 67 65 65 65 66 68 68 69 70 65 67 65 65 67 72 72 72 73 67 64 67 68 70 66 65 66 65 67 68 69 69 72 74 76 79 83 86 88 90 91 93 96 99 101 100 103 105 107 107 107 107 105 -2147483647 -2147483647 -2147483647 -2147483647 -2147483647 -2147483647 -2147483647 -2147483647 -2147483647 -2147483647 -2147483647 -2147483647 -2147483647 -2147483647 -2147483647 -2147483647 -2147483647 -2147483647 -2147483647 -2147483647
24 23 24 23 32 30 34 37 32 28 28 31 34 38 37 36 34 33 34 35 35 36 35 33 33 34 37 36 37 37 38 40 41 42 42 42 44 41 40 42 45 45 43 38 35 35 38 39 38 37 37 38 35 35 35 36 42 45 45 45 44 43 41 41 36 34 34 34 34 34 34 33 35 32 34 31 30 30 29 30 29 29 30 30 31 31 31 32 32 34 37 41 41 43 43 50 50 42 39 38 37 36 36 35 36 37 36 35 35 35 38 39 41 44 44 47 52 55 57 53 53 53 57 55 53 49 46 46 43 44 44 42 43 41 38 38 38 41 41 41 41 42 43 44 45 47 51 54 59 55 55 59 62 64 62 64 67 67 68 67 65 65 64 64 66 72 73 70 70 66 66 67 71 72 69 68 69 69 68 64 64 64 67 66 70 67 65 64 67 70 70 68 66 67 66 66 67 70 71 72 75 79 84 88 89 90 92 94 97 98 99 104 105 105 109 109 108 108 106 103 -2147483647 -2147483647 -2147483647 -2147483647 -2147483647 -2147483647 -2147483647 -2147483647 -2147483647 -2147483647 -2147483647 -2147483647 -2147483647 -2147483647 -2147483647 -2147483647 -2147483647 -2147483647 -2147483647 -2147483647
23 22 22 22 30 33 37 37 31 30 31 31 32 34 35 33 32 34 34 34 34 35 34 34 35 36 37 38 38 38 37 38 39 42 43 43 43 38 35 36 45 44 41 39 36 34 36 37 39 37 36 34 34 33 34 35 39 46 44 48 47 39 38 37 34 34 34 34 34 34 34 33 32 32 31 30 29 29 29 30 30 29 30 30 30 31 31 31 33 34 34 36 44 44 40 38 38 41 42 38 37 37 39 35 34 36 38 37 36 36 37 39 42 44 45 48 52 58 59 58 56 56 59 56 54 49 49 50 48 47 48 46 46 43 42 39 39 40 42 41 42 42 44 47 48 51 54 58 60 59 58 64 67 68 65 68 68 71 69 68 66 66 68 68 68 74 74 75 73 70 69 71 76 75 72 75 75 72 70 64 61 70 61 64 70 66 62 64 67 70 70 67 65 64 64 65 67 70 72 74 78 82 86 90 90 92 94 95 97 100 102 104 106 109 109 109 108 106 104 -2147483647 -2147483647 -2147483647 -2147483647 -2147483647 -2147483647 -2147483647 -2147483647 -2147483647 -2147483647 -2147483647 -2147483647 -2147483647 -2147483647 -2147483647 -2147483647 -2147483647 -2147483647 -2147483647 -2147483647 -2147483647
23 22 21 22 29 30 42 37 32 33 34 33 34 36 35 34 33 34 36 36 34 33 34 34 35 37 39 40 40 39 39 40 39 40 41 43 42 41 34 34 35 34 33 35 40 38 34 35 39 36 34 33 33 34 33 34 35 37 37 43 42 36 37 34 34 33 33 34 34 34 33 33 32 31 31 30 29 30 29 32 31 30 29 30 30 31 31 31 31 33 34 41 43 41 37 36 34 34 37 37 36 35 37 36 34 34 37 38 37 35 38 43 45 45 47 45 43 48 50 53 54 58 58 57 54 53 50 53 52 52 51 55 48 47 46 43 40 40 40 42 45 48 49 52 52 53 58 62 64 62 60 63 69 71 71 73 73 74 73 69 69 72 73 75 72 78 78 78 75 77 79 78 78 76 77 79 76 72 74 73 68 74 66 62 62 67 62 65 65 68 69 68 67 65 65 64 67 69 73 76 80 85 88 90 93 94 95 97 99 101 103 105 108 109 109 109 108 106 -2147483647 -2147483647 -2147483647 -2147483647 -2147483647 -2147483647 -2147483647 -2147483647 -2147483647 -2147483647 -2147483647 -2147483647 -2147483647 -2147483647 -2147483647 -2147483647 -2147483647 -2147483647 -2147483647 -2147483647 -2147483647 -2147483647
23 22 21 21 23 32 36 31 37 35 40 38 37 35 33 32 33 38 39 37 34 34 34 34 35 40 42 44 43 40 41 41 40 41 43 46 44 40 34 32 32 30 30 30 32 32 36 33 34 35 34 32 32 33 34 33 34 36 39 38 37 36 35 34 34 34 33 34 35 34 34 33 33 32 31 30 30 30 30 33 32 31 30 30 30 31 31 31 32 32 34 38 39 42 34 34 34 33 37 39 41 35 35 34 35 35 35 35 35 35 35 39 38 41 43 41 44 46 42 41 46 50 48 54 57 55 54 57 57 54 53 50 51 51 50 46 41 41 41 43 44 50 54 58 57 58 59 59 64 66 66 64 68 71 76 75 75 76 76 72 73 78 78 78 77 79 82 82 82 84 84 80 79 78 77 76 74 78 80 82 74 76 69 67 63 65 63 62 63 66 66 68 66 65 65 64 67 71 74 78 82 85 89 91 93 95 96 98 101 102 104 106 107 108 109 108 108 106 -2147483647 -2147483647 -2147483647 -2147483647 -2147483647 -2147483647 -2147483647 -2147483647 -2147483647 -2147483647 -2147483647 -2147483647 -2147483647 -2147483647 -2147483647 -2147483647 -2147483647 -2147483647 -2147483647 -2147483647 -2147483647 -2147483647
23 22 21 20 20 21 23 19 31 34 38 41 38 38 38 37 35 37 39 38 34 35 37 34 34 39 42 43 43 41 44 42 42 42 41 35 37 32 32 31 30 29 29 29 31 31 32 30 31 31 32 32 32 32 33 34 34 34 36 36 36 36 36 35 34 34 34 33 33 34 33 32 32 32 31 30 30 30 30 30 32 32 31 30 30 31 31 31 32 32 33 36 39 41 34 33 33 33 34 37 36 34 35 34 34 34 34 34 33 34 34 35 37 42 42 42 37 40 44 47 48 46 43 49 53 57 56 54 53 51 47 47 49 47 44 44 41 42 44 46 46 50 59 62 59 56 57 61 67 69 69 70 70 78 76 76 77 77 78 75 76 81 81 82 83 82 83 86 86 86 84 84 84 83 80 80 81 81 84 84 78 79 76 72 69 61 65 62 60 63 65 67 68 66 65 66 68 71 75 79 84 88 90 92 94 96 98 99 101 103 104 106 107 108 108 107 108 107 -2147483647 -2147483647 -2147483647 -2147483647 -2147483647 -2147483647 -2147483647 -2147483647 -2147483647 -2147483647 -2147483647 -2147483647 -2147483647 -2147483647 -2147483647 -2147483647 -2147483647 -2147483647 -2147483647 -2147483647 -2147483647 -2147483647
22 21 20 20 18 18 18 18 30 34 34 38 38 42 41 37 36 35 37 37 35 36 36 34 35 36 38 41 44 44 45 40 40 35 32 29 28 28 30 31 29 28 28 29 30 30 30 30 30 31 31 32 32 32 33 34 34 34 34 35 35 35 36 36 35 34 34 34 33 33 33 33 32 32 31 31 30 30 30 31 30 31 31 31 30 30 31 31 31 32 32 36 38 36 33 33 33 33 33 33 33 33 34 34 35 34 34 34 34 34 34 35 40 38 36 37 36 41 44 41 41 47 38 41 52 54 50 48 51 53 48 48 50 51 48 43 42 42 45 45 47 52 58 58 59 55 56 59 64 61 64 68 69 73 74 72 72 78 80 78 80 81 83 84 85 86 86 88 88 88 88 88 88 85 83 85 86 87 88 86 83 82 79 75 69 64 61 60 61 61 64 67 67 67 66 68 70 73 77 82 86 89 91 92 94 97 98 99 102 103 104 105 106 107 107 107 105 -2147483647 -2147483647 -2147483647 -2147483647 -2147483647 -2147483647 -2147483647 -2147483647 -2147483647 -2147483647 -2147483647 -2147483647 -2147483647 -2147483647 -2147483647 -2147483647 -2147483647 -2147483647 -2147483647 -2147483647 -2147483647 -2147483647 -2147483647
22 22 21 18 18 17 17 21 30 34 35 36 38 40 40 38 37 37 37 36 37 36 36 36 36 37 38 39 45 46 44 34 30 29 28 27 27 27 27 28 28 28 27 28 28 29 30 30 29 30 31 31 32 31 32 34 34 34 34 34 35 35 36 36 36 35 34 34 34 33 33 33 33 32 32 31 31 30 30 31 31 30 30 30 31 30 31 32 31 32 33 33 33 34 33 33 33 33 33 33 33 33 33 34 33 33 33 33 33 34 34 34 35 35 35 35 36 36 36 36 39 41 38 39 45 58 54 50 48 53 49 49 49 51 54 46 45 44 45 48 53 57 53 61 58 53 56 62 61 59 62 65 62 63 67 68 72 78 77 81 76 80 85 86 87 89 89 91 91 91 90 91 90 88 86 88 89 88 86 84 83 78 77 77 75 69 68 68 64 63 64 67 67 67 68 71 73 76 80 85 87 90 93 95 96 98 99 100 101 102 104 104 106 106 106 103 -2147483647 -2147483647 -2147483647 -2147483647 -2147483647 -2147483647 -2147483647 -2147483647 -2147483647 -2147483647 -2147483647 -2147483647 -2147483647 -2147483647 -2147483647 -2147483647 -2147483647 -2147483647 -2147483647 -2147483647 -2147483647 -2147483647 -2147483647 -2147483647
23 22 23 20 19 17 17 17 21 32 35 36 39 39 39 39 37 37 37 36 37 35 35 37 37 38 38 38 38 39 33 29 29 28 27 26 26 26 26 27 27 27 28 27 28 29 29 30 30 30 30 31 32 32 32 32 33 33 34 35 35 36 36 36 36 35 34 34 34 33 33 33 33 32 32 32 32 32 31 31 31 31 30 31 31 31 31 31 32 32 32 33 33 33 33 33 33 34 34 34 34 35 36 36 35 35 34 33 33 33 33 33 33 34 34 34 35 37 36 36 37 38 37 38 40 48 54 50 50 48 49 51 51 53 51 51 51 48 46 48 51 55 54 54 51 54 59 65 60 57 60 63 59 59 61 63 66 71 80 78 72 69 83 84 90 91 92 93 94 94 94 94 91 91 91 91 91 91 86 81 78 80 75 73 74 70 65 63 64 63 64 65 67 68 70 74 77 79 83 87 88 91 93 94 96 97 98 100 100 102 103 104 105 104 -2147483647 -2147483647 -2147483647 -2147483647 -2147483647 -2147483647 -2147483647 -2147483647 -2147483647 -2147483647 -2147483647 -2147483647 -2147483647 -2147483647 -2147483647 -2147483647 -2147483647 -2147483647 -2147483647 -2147483647 -2147483647 -2147483647 -2147483647 -2147483647 -2147483647 -2147483647
23 22 23 21 19 17 16 16 20 27 35 36 38 39 39 39 37 36 36 36 35 35 36 37 38 39 39 37 32 30 29 27 28 27 27 26 26 25 26 26 26 27 27 28 27 28 29 29 29 30 30 30 31 32 32 32 32 33 34 34 35 36 36 36 36 36 35 34 34 34 33 33 33 33 32 32 32 32 32 31 31 31 31 31 31 31 31 31 32 33 32 33 33 33 33 33 34 34 34 34 35 35 36 37 37 37 35 33 33 33 33 33 33 33 34 34 34 35 35 36 37 38 37 38 42 51 55 52 52 50 48 49 52 52 50 50 49 49 48 49 51 51 51 50 52 58 61 63 62 58 58 58 57 61 67 71 73 77 76 66 62 67 70 80 92 93 94 95 95 96 96 96 95 95 94 95 94 92 89 83 79 76 73 70 70 67 67 68 68 67 67 67 69 71 73 76 78 81 85 88 89 91 92 94 96 96 98 99 101 102 103 103 103 -2147483647 -2147483647 -2147483647 -2147483647 -2147483647 -2147483647 -2147483647 -2147483647 -2147483647 -2147483647 -2147483647 -2147483647 -2147483647 -2147483647 -2147483647 -2147483647 -2147483647 -2147483647 -2147483647 -2147483647 -2147483647 -2147483647 -2147483647 -2147483647 -2147483647 -2147483647 -2147483647
25 22 25 21 20 17 17 17 17 20 23 25 23 28 33 39 38 36 36 36 36 36 38 38 39 41 42 36 29 26 25 25 26 25 26 25 25 25 25 26 26 26 27 28 27 28 28 29 29 30 30 30 31 31 32 32 32 33 34 36 36 36 37 36 36 35 35 34 34 34 34 33 33 33 33 32 32 32 32 32 31 32 32 32 31 31 32 32 32 33 33 33 33 34 34 34 34 34 34 35 35 35 36 35 36 36 35 34 33 33 33 33 32 33 34 34 34 35 36 36 36 37 36 37 40 44 45 54 54 52 49 50 54 55 54 53 51 51 48 51 50 48 49 50 54 61 63 59 58 58 56 56 59 63 67 68 71 69 66 62 59 64 68 75 83 96 96 97 97 98 98 97 98 98 97 94 88 86 84 79 77 78 73 74 72 71 73 71 71 71 70 71 71 71 74 77 79 82 85 87 89 91 92 94 95 97 98 100 101 102 102 100 -2147483647 -2147483647 -2147483647 -2147483647 -2147483647 -2147483647 -2147483647 -2147483647 -2147483647 -2147483647 -2147483647 -2147483647 -2147483647 -2147483647 -2147483647 -2147483647 -2147483647 -2147483647 -2147483647 -2147483647 -2147483647 -2147483647 -2147483647 -2147483647 -2147483647 -2147483647 -2147483647 -2147483647
27 23 22 23 20 19 17 16 17 16 17 19 20 23 32 38 38 38 38 39 37 39 40 40 40 41 41 35 27 25 24 24 24 24 25 24 25 25 26 26 26 27 27 27 28 27 28 28 29 30 30 31 30 31 32 33 33 33 34 35 36 36 37 37 36 36 35 35 34 34 34 34 33 33 33 33 32 32 33 33 32 32 32 32 32 31 32 32 32 32 33 34 34 34 35 35 35 35 34 35 35 35 35 35 35 35 34 34 33 33 33 33 33 33 33 34 34 35 36 37 37 37 37 37 39 41 44 50 55 52 50 51 53 55 56 54 52 51 50 52 48 48 51 54 55 58 62 62 59 54 54 54 61 61 65 68 67 64 69 62 61 66 73 79 96 97 89 99 99 92 86 86 86 92 95 92 85 82 81 81 80 78 78 76 75 76 74 72 72 71 71 73 72 73 75 78 80 82 85 88 89 91 92 93 96 96 98 99 100 101 99 -2147483647 -2147483647 -2147483647 -2147483647 -2147483647 -2147483647 -2147483647 -2147483647 -2147483647 -2147483647 -2147483647 -2147483647 -2147483647 -2147483647 -2147483647 -2147483647 -2147483647 -2147483647 -2147483647 -2147483647 -2147483647 -2147483647 -2147483647 -2147483647 -2147483647 -2147483647 -2147483647 -2147483647 -2147483647
25 22 21 24 21 19 19 18 16 15 16 19 21 23 26 26 29 38 39 40 40 40 40 40 42 42 38 31 28 25 24 24 24 24 24 25 24 25 26 26 26 27 27 27 28 28 28 28 29 29 30 30 31 31 32 33 34 35 35 35 36 37 36 37 37 36 36 35 35 34 34 34 34 33 33 33 34 33 33 33 33 32 32 32 32 32 32 32 33 33 33 34 35 35 36 36 36 36 36 35 35 35 35 35 35 35 35 34 34 34 34 34 34 34 34 35 35 36 37 38 38 38 38 38 38 40 43 49 56 51 50 53 55 57 58 56 55 53 50 50 49 48 50 52 56 61 58 53 54 56 51 55 56 60 66 69 62 62 69 60 60 68 82 84 78 75 71 91 99 94 76 80 74 87 97 92 87 86 85 85 80 78 72 69 70 73 72 70 70 69 72 73 73 74 76 79 81 83 86 87 89 91 91 93 95 96 97 99 99 98 -2147483647 -2147483647 -2147483647 -2147483647 -2147483647 -2147483647 -2147483647 -2147483647 -2147483647 -2147483647 -2147483647 -2147483647 -2147483647 -2147483647 -2147483647 -2147483647 -2147483647 -2147483647 -2147483647 -2147483647 -2147483647 -2147483647 -2147483647 -2147483647 -2147483647 -2147483647 -2147483647 -2147483647 -2147483647 -2147483647
22 21 21 21 22 20 20 20 16 16 16 18 19 20 21 22 26 33 34 37 34 32 32 33 37 36 35 35 29 24 24 23 23 23 24 23 25 26 27 26 26 26 27 27 28 28 28 28 28 29 29 30 31 32 32 33 35 36 36 36 37 37 37 37 37 37 36 36 36 36 34 34 34 34 33 33 34 34 33 33 33 33 32 32 32 33 33 33 33 34 34 35 35 36 36 37 37 37 36 36 36 36 36 36 36 36 35 35 35 35 34 34 35 35 36 36 37 37 37 38 39 39 39 39 39 40 44 47 51 50 51 53 59 59 59 56 57 55 55 52 50 52 55 54 54 53 53 54 53 51 50 50 56 63 68 69 61 57 60 62 65 65 71 83 68 67 72 73 78 81 72 69 76 91 99 83 82 79 82 79 78 75 71 71 68 68 70 69 70 68 70 71 72 75 77 79 81 84 86 87 89 90 92 93 95 96 97 97 -2147483647 -2147483647 -2147483647 -2147483647 -2147483647 -2147483647 -2147483647 -2147483647 -2147483647 -2147483647 -2147483647 -2147483647 -2147483647 -2147483647 -2147483647 -2147483647 -2147483647 -2147483647 -2147483647 -2147483647 -2147483647 -2147483647 -2147483647 -2147483647 -2147483647 -2147483647 -2147483647 -2147483647 -2147483647 -2147483647 -2147483647 -2147483647
22 21 22 22 24 21 21 19 16 16 16 18 18 21 22 26 30 30 28 31 31 29 28 29 30 30 33 34 28 24 24 23 23 23 24 24 23 24 26 26 26 27 27 27 28 28 28 28 28 28 29 30 31 32 33 33 34 36 37 37 37 38 39 38 37 37 37 36 36 36 36 35 34 34 34 34 34 34 34 33 33 34 34 33 33 33 33 33 34 35 35 35 36 37 37 36 37 37 37 37 37 37 36 36 36 36 36 36 35 35 35 35 35 36 37 38 37 37 37 39 40 40 39 39 39 41 43 49 51 51 52 53 54 56 56 56 57 57 56 49 50 56 56 53 52 52 52 53 56 55 52 51 55 62 65 63 60 58 60 61 66 69 71 69 64 67 71 78 66 80 68 73 75 98 83 73 64 66 64 65 68 69 68 69 68 68 67 68 70 70 70 72 74 76 78 80 82 84 85 88 88 91 92 93 95 96 95 -2147483647 -2147483647 -2147483647 -2147483647 -2147483647 -2147483647 -2147483647 -2147483647 -2147483647 -2147483647 -2147483647 -2147483647 -2147483647 -2147483647 -2147483647 -2147483647 -2147483647 -2147483647 -2147483647 -2147483647 -2147483647 -2147483647 -2147483647 -2147483647 -2147483647 -2147483647 -2147483647 -2147483647 -2147483647 -2147483647 -2147483647 -2147483647 -2147483647
25 24 21 21 24 24 24 22 18 19 18 19 19 20 22 28 27 28 28 31 29 29 27 27 28 29 32 31 31 27 24 24 23 23 23 22 24 25 26 27 28 27 27 27 27 28 28 28 29 29 30 31 31 32 34 35 35 36 37 38 38 39 39 39 38 38 38 38 36 36 36 36 35 35 35 35 34 34 34 34 33 34 34 34 33 33 33 34 34 35 36 36 37 37 37 37 37 37 38 38 38 38 38 38 38 38 37 37 37 36 36 35 36 37 40 40 38 38 38 39 41 41 40 40 39 40 44 50 53 52 53 54 55 55 55 55 53 51 51 50 52 56 57 55 54 52 52 54 53 53 53 53 56 58 59 60 60 58 56 56 64 64 67 64 62 67 69 65 61 65 68 72 75 85 68 62 60 58 61 61 62 61 62 64 66 66 67 68 69 71 72 73 75 77 79 81 83 84 86 87 89 91 92 93 94 95 -2147483647 -2147483647 -2147483647 -2147483647 -2147483647 -2147483647 -2147483647 -2147483647 -2147483647 -2147483647 -2147483647 -2147483647 -2147483647 -2147483647 -2147483647 -2147483647 -2147483647 -2147483647 -2147483647 -2147483647 -2147483647 -2147483647 -2147483647 -2147483647 -2147483647 -2147483647 -2147483647 -2147483647 -2147483647 -2147483647 -2147483647 -2147483647 -2147483647 -2147483647
22 21 21 23 23 24 25 25 21 20 19 20 21 21 25 26 27 27 27 27 27 28 27 27 28 29 29 31 34 28 25 24 23 23 23 23 24 25 26 27 27 26 27 27 27 27 27 27 28 29 29 31 32 33 34 36 37 37 38 39 40 40 40 39 39 38 38 38 38 37 37 36 36 35 35 35 35 34 34 34 35 34 34 34 34 34 34 34 35 35 36 36 37 37 37 37 37 38 38 38 38 38 38 39 41 41 40 40 38 37 36 36 36 37 39 40 39 37 38 40 40 40 41 43 40 40 45 49 53 53 53 55 56 56 53 55 54 52 49 49 51 53 56 54 53 52 52 52 53 51 51 54 59 60 58 59 58 58 56 57 58 60 63 65 62 63 66 61 60 65 70 74 69 65 62 61 60 58 61 62 62 61 61 62 64 67 68 68 69 70 72 74 76 78 79 81 82 85 86 87 89 90 92 93 93 -2147483647 -2147483647 -2147483647 -2147483647 -2147483647 -2147483647 -2147483647 -2147483647 -2147483647 -2147483647 -2147483647 -2147483647 -2147483647 -2147483647 -2147483647 -2147483647 -2147483647 -2147483647 -2147483647 -2147483647 -2147483647 -2147483647 -2147483647 -2147483647 -2147483647 -2147483647 -2147483647 -2147483647 -2147483647 -2147483647 -2147483647 -2147483647 -2147483647 -2147483647 -2147483647
23 21 21 21 21 24 27 29 27 23 21 21 24 24 26 26 26 26 26 26 26 25 26 26 27 28 28 30 30 27 25 24 24 23 23 23 24 25 26 26 27 28 28 27 27 27 27 27 28 29 30 30 32 33 35 37 38 40 39 40 41 42 40 40 40 40 39 39 39 38 37 37 37 36 36 35 35 36 35 35 35 35 34 34 34 35 35 35 35 36 36 36 36 36 37 37 37 38 38 38 38 38 38 39 39 39 40 41 38 38 38 37 38 39 39 39 38 38 38 41 40 40 41 42 39 41 45 46 51 52 54 55 55 55 52 54 55 54 52 50 51 54 56 56 55 55 54 52 52 51 53 53 53 56 56 59 61 59 58 55 57 56 60 63 61 60 63 60 62 65 65 68 67 65 63 61 61 59 61 62 64 63 64 63 65 65 67 69 71 71 73 75 77 79 80 82 83 85 86 88 89 91 91 91 -2147483647 -2147483647 -2147483647 -2147483647 -2147483647 -2147483647 -2147483647 -2147483647 -2147483647 -2147483647 -2147483647 -2147483647 -2147483647 -2147483647 -2147483647 -2147483647 -2147483647 -2147483647 -2147483647 -2147483647 -2147483647 -2147483647 -2147483647 -2147483647 -2147483647 -2147483647 -2147483647 -2147483647 -2147483647 -2147483647 -2147483647 -2147483647 -2147483647 -2147483647 -2147483647 -2147483647
23 23 24 24 23 23 24 25 27 26 24 24 26 26 25 25 25 25 25 26 27 27 25 25 27 28 29 30 32 27 25 24 23 23 23 23 24 25 25 26 27 28 28 27 27 27 27 27 28 29 30 31 31 33 35 37 38 39 41 42 42 43 43 41 41 41 40 40 40 39 38 38 38 37 36 36 36 36 36 35 35 35 35 35 35 35 35 36 36 37 38 37 36 36 37 37 37 38 38 37 37 37 37 38 38 38 39 40 38 39 39 38 39 39 39 40 39 38 41 43 43 39 41 43 39 39 43 46 51 51 53 54 56 56 53 52 57 55 52 49 52 54 58 58 57 57 55 54 54 52 52 52 52 53 54 58 57 59 57 55 53 54 59 62 62 59 59 59 61 65 66 65 63 65 65 63 61 61 60 60 63 64 65 66 67 66 67 69 71 72 75 76 78 79 81 82 84 85 86 87 89 90 91 -2147483647 -2147483647 -2147483647 -2147483647 -2147483647 -2147483647 -2147483647 -2147483647 -2147483647 -2147483647 -2147483647 -2147483647 -2147483647 -2147483647 -2147483647 -2147483647 -2147483647 -2147483647 -2147483647 -2147483647 -2147483647 -2147483647 -2147483647 -2147483647 -2147483647 -2147483647 -2147483647 -2147483647 -2147483647 -2147483647 -2147483647 -2147483647 -2147483647 -2147483647 -2147483647 -2147483647 -2147483647
23 24 25 27 23 23 23 24 24 27 31 29 31 27 26 26 25 25 24 25 25 27 26 25 28 32 32 35 33 29 28 25 24 23 23 23 24 24 25 26 27 27 28 28 27 27 26 26 27 28 30 31 33 35 35 37 39 40 41 43 43 44 44 44 43 43 43 41 41 41 40 39 39 38 38 37 37 36 36 36 35 35 36 36 36 35 36 37 39 41 39 38 37 37 37 37 38 38 38 38 38 38 38 38 38 37 38 37 37 37 38 38 38 39 38 39 40 38 41 41 41 39 41 43 40 41 47 50 52 51 51 52 53 54 52 51 54 56 54 50 52 56 58 58 55 54 57 57 57 57 57 56 56 55 53 56 55 58 62 60 56 54 53 60 61 58 57 61 62 62 61 60 62 65 64 63 62 61 61 60 60 61 64 65 66 68 70 71 71 74 76 77 79 80 82 83 84 86 86 87 88 89 -2147483647 -2147483647 -2147483647 -2147483647 -2147483647 -2147483647 -2147483647 -2147483647 -2147483647 -2147483647 -2147483647 -2147483647 -2147483647 -2147483647 -2147483647 -2147483647 -2147483647 -2147483647 -2147483647 -2147483647 -2147483647 -2147483647 -2147483647 -2147483647 -2147483647 -2147483647 -2147483647 -2147483647 -2147483647 -2147483647 -2147483647 -2147483647 -2147483647 -2147483647 -2147483647 -2147483647 -2147483647 -2147483647
23 21 21 21 21 23 23 23 24 28 30 34 30 28 27 27 27 26 26 24 24 26 25 25 26 27 29 29 27 27 27 26 24 23 23 23 24 24 25 26 26 27 28 28 28 27 27 26 27 28 30 32 34 37 39 41 43 43 44 44 44 44 44 44 44 43 43 43 42 42 42 41 40 39 39 39 38 37 37 37 37 36 36 36 36 37 36 37 38 39 39 38 37 37 37 38 38 39 39 38 38 38 38 38 38 38 38 38 38 39 39 39 38 38 37 36 36 35 36 36 36 35 36 36 37 41 43 45 49 51 51 51 53 52 54 52 52 55 53 50 50 51 55 55 55 53 56 59 59 60 60 59 58 57 54 53 53 53 55 60 58 52 52 60 60 56 54 60 60 60 58 57 60 61 63 63 62 62 61 61 61 62 63 64 66 68 69 72 73 76 77 79 79 81 82 84 84 85 86 86 -2147483647 -2147483647 -2147483647 -2147483647 -2147483647 -2147483647 -2147483647 -2147483647 -2147483647 -2147483647 -2147483647 -2147483647 -2147483647 -2147483647 -2147483647 -2147483647 -2147483647 -2147483647 -2147483647 -2147483647 -2147483647 -2147483647 -2147483647 -2147483647 -2147483647 -2147483647 -2147483647 -2147483647 -2147483647 -2147483647 -2147483647 -2147483647 -2147483647 -2147483647 -2147483647 -2147483647 -2147483647 -2147483647 -2147483647 -2147483647
23 23 21 21 21 23 21 23 26 30 26 28 29 28 28 26 26 26 25 25 24 25 24 25 27 28 31 31 28 27 26 26 25 24 23 23 23 24 24 25 25 26 27 27 26 26 26 26 27 29 32 34 36 38 40 42 44 45 44 44 44 45 44 44 44 44 43 43 44 43 43 42 42 40 40 40 40 39 38 38 38 37 37 36 37 37 38 38 40 40 39 39 38 37 38 39 40 40 40 39 39 38 38 38 38 39 39 39 39 39 39 39 39 39 37 36 36 35 35 35 35 35 34 35 36 38 40 41 45 47 48 49 49 49 50 49 49 50 51 51 50 49 52 53 51 53 53 54 52 54 56 57 59 59 59 59 59 58 53 51 54 53 50 51 56 59 56 53 56 55 55 55 56 59 62 62 62 62 61 61 61 63 64 66 68 70 71 73 76 78 78 79 80 82 83 83 84 85 85 -2147483647 -2147483647 -2147483647 -2147483647 -2147483647 -2147483647 -2147483647 -2147483647 -2147483647 -2147483647 -2147483647 -2147483647 -2147483647 -2147483647 -2147483647 -2147483647 -2147483647 -2147483647 -2147483647 -2147483647 -2147483647 -2147483647 -2147483647 -2147483647 -2147483647 -2147483647 -2147483647 -2147483647 -2147483647 -2147483647 -2147483647 -2147483647 -2147483647 -2147483647 -2147483647 -2147483647 -2147483647 -2147483647 -2147483647 -2147483647 -2147483647
24 23 23 21 21 21 23 25 26 25 26 25 28 26 26 26 25 25 24 23 23 23 25 26 26 28 30 28 27 27 25 24 24 24 24 23 23 23 24 24 25 26 26 26 25 25 25 25 27 29 32 34 37 40 41 42 43 44 45 44 44 45 46 45 45 44 43 43 43 44 43 43 43 43 42 42 42 41 40 39 38 38 38 38 38 41 41 44 46 48 43 42 40 39 38 39 41 42 41 41 40 39 39 39 39 39 39 39 39 39 39 39 39 39 39 38 37 36 35 34 34 34 34 34 35 36 37 38 40 42 43 45 47 48 49 48 49 49 49 51 50 50 49 49 50 50 50 50 50 50 51 51 52 53 57 59 60 58 54 50 52 52 51 49 48 55 62 59 56 54 57 57 56 56 57 59 61 61 60 61 62 62 65 66 67 69 71 74 76 77 79 79 81 82 82 83 84 84 -2147483647 -2147483647 -2147483647 -2147483647 -2147483647 -2147483647 -2147483647 -2147483647 -2147483647 -2147483647 -2147483647 -2147483647 -2147483647 -2147483647 -2147483647 -2147483647 -2147483647 -2147483647 -2147483647 -2147483647 -2147483647 -2147483647 -2147483647 -2147483647 -2147483647 -2147483647 -2147483647 -2147483647 -2147483647 -2147483647 -2147483647 -2147483647 -2147483647 -2147483647 -2147483647 -2147483647 -2147483647 -2147483647 -2147483647 -2147483647 -2147483647 -2147483647
25 25 24 23 23 22 22 22 23 24 24 25 25 25 24 24 24 24 23 24 23 23 24 25 25 26 26 27 27 26 26 26 24 24 24 24 24 23 23 24 25 25 25 25 26 25 24 26 27 29 33 36 40 41 40 41 43 43 45 45 44 45 46 46 45 45 44 43 43 44 44 43 44 44 44 43 43 42 42 41 39 39 39 39 39 38 40 43 45 46 43 41 43 41 42 46 45 44 41 40 40 39 38 38 39 40 41 40 40 40 40 40 40 39 39 38 37 36 35 34 34 33 33 33 34 35 36 37 38 40 43 44 47 49 49 49 49 49 50 51 52 50 51 50 50 50 50 52 51 51 51 51 51 51 51 53 51 51 50 51 54 55 52 50 44 52 60 58 61 61 63 61 58 58 58 56 57 60 61 60 61 63 64 66 68 70 72 74 75 77 78 80 81 82 83 83 82 -2147483647 -2147483647 -2147483647 -2147483647 -2147483647 -2147483647 -2147483647 -2147483647 -2147483647 -2147483647 -2147483647 -2147483647 -2147483647 -2147483647 -2147483647 -2147483647 -2147483647 -2147483647 -2147483647 -2147483647 -2147483647 -2147483647 -2147483647 -2147483647 -2147483647 -2147483647 -2147483647 -2147483647 -2147483647 -2147483647 -2147483647 -2147483647 -2147483647 -2147483647 -2147483647 -2147483647 -2147483647 -2147483647 -2147483647 -2147483647 -2147483647 -2147483647 -2147483647
26 26 26 25 25 24 23 23 24 24 24 25 25 25 25 25 24 24 24 23 23 23 24 24 24 25 27 27 27 27 28 27 27 26 24 24 24 23 23 24 24 25 25 25 24 24 25 26 27 29 32 35 37 39 40 41 41 43 44 45 45 45 46 46 46 45 45 45 44 44 44 45 44 44 44 44 43 43 42 42 41 40 40 41 42 41 39 41 42 43 41 40 40 42 44 43 43 46 46 45 42 40 39 38 39 40 42 43 43 42 42 42 41 41 40 39 38 37 36 35 35 34 34 34 34 35 37 38 39 40 43 46 49 50 51 51 51 52 52 52 51 51 52 54 57 58 58 58 58 57 54 54 53 52 52 52 51 53 51 52 52 53 47 44 44 47 48 49 57 57 61 61 60 60 58 58 58 59 62 62 62 63 65 66 68 70 72 73 75 77 79 80 81 81 83 83 -2147483647 -2147483647 -2147483647 -2147483647 -2147483647 -2147483647 -2147483647 -2147483647 -2147483647 -2147483647 -2147483647 -2147483647 -2147483647 -2147483647 -2147483647 -2147483647 -2147483647 -2147483647 -2147483647 -2147483647 -2147483647 -2147483647 -2147483647 -2147483647 -2147483647 -2147483647 -2147483647 -2147483647 -2147483647 -2147483647 -2147483647 -2147483647 -2147483647 -2147483647 -2147483647 -2147483647 -2147483647 -2147483647 -2147483647 -2147483647 -2147483647 -2147483647 -2147483647 -2147483647
30 35 35 30 29 26 25 25 25 25 25 26 28 28 28 26 25 24 23 23 21 24 24 24 25 26 26 27 27 28 27 27 27 26 26 24 24 24 23 23 24 24 24 24 25 24 25 26 27 28 31 34 36 38 39 41 41 42 43 44 45 46 45 45 46 46 45 45 45 45 44 45 45 44 45 45 45 44 43 43 43 44 42 41 41 41 41 41 41 41 42 42 42 41 41 41 42 43 41 42 47 42 44 46 43 41 42 44 44 44 44 43 42 42 41 40 40 39 37 37 36 35 34 33 34 36 38 41 43 43 45 48 50 50 50 49 48 48 48 48 50 49 51 53 54 60 63 62 61 63 61 61 60 60 59 56 57 57 54 52 50 46 45 44 44 45 45 46 54 54 60 60 57 57 59 60 60 59 61 62 63 63 65 67 68 70 71 72 74 77 78 80 80 80 81 -2147483647 -2147483647 -2147483647 -2147483647 -2147483647 -2147483647 -2147483647 -2147483647 -2147483647 -2147483647 -2147483647 -2147483647 -2147483647 -2147483647 -2147483647 -2147483647 -2147483647 -2147483647 -2147483647 -2147483647 -2147483647 -2147483647 -2147483647 -2147483647 -2147483647 -2147483647 -2147483647 -2147483647 -2147483647 -2147483647 -2147483647 -2147483647 -2147483647 -2147483647 -2147483647 -2147483647 -2147483647 -2147483647 -2147483647 -2147483647 -2147483647 -2147483647 -2147483647 -2147483647 -2147483647
36 34 31 31 33 33 31 30 30 28 29 29 29 28 28 26 26 25 25 24 23 23 24 24 25 26 26 30 32 32 29 29 28 28 28 27 27 25 24 23 24 24 24 25 26 27 28 29 30 34 36 40 44 46 45 45 47 47 47 46 47 47 47 46 46 46 46 46 46 46 46 46 46 46 46 46 46 46 46 48 47 48 47 43 41 42 42 43 43 42 43 43 44 45 45 45 42 42 41 40 39 38 38 40 43 42 45 44 43 44 46 45 44 44 46 45 44 44 42 40 40 41 39 34 36 38 41 46 45 44 45 49 52 56 57 55 53 50 51 50 50 49 49 50 52 58 62 62 62 62 59 58 61 62 62 62 63 64 64 62 55 52 50 49 53 48 47 46 49 55 58 60 58 56 58 60 61 59 60 62 63 65 65 67 68 70 71 71 74 76 78 78 78 -2147483647 -2147483647 -2147483647 -2147483647 -2147483647 -2147483647 -2147483647 -2147483647 -2147483647 -2147483647 -2147483647 -2147483647 -2147483647 -2147483647 -2147483647 -2147483647 -2147483647 -2147483647 -2147483647 -2147483647 -2147483647 -2147483647 -2147483647 -2147483647 -2147483647 -2147483647 -2147483647 -2147483647 -2147483647 -2147483647 -2147483647 -2147483647 -2147483647 -2147483647 -2147483647 -2147483647 -2147483647 -2147483647 -2147483647 -2147483647 -2147483647 -2147483647 -2147483647 -2147483647 -2147483647 -2147483647 -2147483647
35 33 33 31 31 31 31 30 30 33 34 34 33 33 33 33 33 29 28 26 26 25 25 25 25 26 29 31 33 36 36 33 33 34 35 36 37 31 26 24 24 25 25 28 32 30 34 35 39 40 41 42 45 47 50 50 48 48 49 49 48 49 50 50 49 49 49 49 48 48 48 49 48 47 48 49 47 47 47 47 47 46 44 43 43 43 44 44 45 45 44 44 44 44 44 44 43 44 43 43 43 41 40 39 39 40 42 42 45 47 46 45 44 43 43 44 45 48 48 47 47 45 42 38 41 42 45 48 46 43 50 55 56 55 54 55 58 60 59 57 53 51 50 49 49 51 52 50 51 54 56 59 60 63 62 65 67 67 69 70 71 68 66 63 64 61 57 50 54 56 57 56 59 58 57 59 60 60 61 62 63 64 66 67 69 70 71 73 75 76 76 -2147483647 -2147483647 -2147483647 -2147483647 -2147483647 -2147483647 -2147483647 -2147483647 -2147483647 -2147483647 -2147483647 -2147483647 -2147483647 -2147483647 -2147483647 -2147483647 -2147483647 -2147483647 -2147483647 -2147483647 -2147483647 -2147483647 -2147483647 -2147483647 -2147483647 -2147483647 -2147483647 -2147483647 -2147483647 -2147483647 -2147483647 -2147483647 -2147483647 -2147483647 -2147483647 -2147483647 -2147483647 -2147483647 -2147483647 -2147483647 -2147483647 -2147483647 -2147483647 -2147483647 -2147483647 -2147483647 -2147483647 -2147483647 -2147483647
35 34 34 33 31 33 33 31 31 33 38 33 33 34 35 35 35 35 35 34 33 30 29 28 27 29 30 36 39 43 45 45 44 41 41 34 30 29 29 29 39 39 42 41 50 49 51 53 53 51 57 59 59 60 63 62 57 56 51 47 45 47 49 52 54 54 53 52 53 51 50 50 50 49 49 49 49 49 49 49 49 49 47 46 47 48 48 47 48 48 48 47 46 46 46 46 45 44 44 43 42 42 41 41 39 41 44 43 44 47 48 47 46 44 47 45 44 45 45 42 40 41 42 44 39 39 37 37 41 42 48 46 50 50 50 48 50 52 53 50 52 55 55 52 52 49 49 52 55 59 59 62 64 66 68 68 66 66 65 62 63 68 68 64 63 60 56 52 54 59 57 55 57 57 57 58 60 61 61 62 63 64 65 67 69 71 71 73 73 -2147483647 -2147483647 -2147483647 -2147483647 -2147483647 -2147483647 -2147483647 -2147483647 -2147483647 -2147483647 -2147483647 -2147483647 -2147483647 -2147483647 -2147483647 -2147483647 -2147483647 -2147483647 -2147483647 -2147483647 -2147483647 -2147483647 -2147483647 -2147483647 -2147483647 -2147483647 -2147483647 -2147483647 -2147483647 -2147483647 -2147483647 -2147483647 -2147483647 -2147483647 -2147483647 -2147483647 -2147483647 -2147483647 -2147483647 -2147483647 -2147483647 -2147483647 -2147483647 -2147483647 -2147483647 -2147483647 -2147483647 -2147483647 -2147483647 -2147483647 -2147483647
37 36 35 34 36 36 35 33 34 35 35 33 33 34 33 31 33 30 30 29 29 28 28 28 30 31 33 35 36 37 40 40 40 40 40 42 37 36 34 31 35 37 46 43 48 55 58 59 57 56 56 52 51 55 60 62 63 61 54 51 48 48 51 51 52 53 54 53 52 53 53 52 52 52 50 51 52 53 52 52 52 52 52 52 53 53 52 52 52 50 50 49 49 48 48 47 47 46 45 44 43 41 40 39 39 39 41 41 43 44 44 44 43 42 42 42 43 44 42 42 41 39 38 41 43 42 41 42 39 40 41 40 43 43 43 45 44 50 50 48 47 51 51 51 49 48 53 56 58 59 61 61 60 60 65 64 65 61 58 60 61 61 65 64 61 60 57 53 58 57 57 56 56 56 57 59 59 61 61 63 63 63 65 67 70 70 71 -2147483647 -2147483647 -2147483647 -2147483647 -2147483647 -2147483647 -2147483647 -2147483647 -2147483647 -2147483647 -2147483647 -2147483647 -2147483647 -2147483647 -2147483647 -2147483647 -2147483647 -2147483647 -2147483647 -2147483647 -2147483647 -2147483647 -2147483647 -2147483647 -2147483647 -2147483647 -2147483647 -2147483647 -2147483647 -2147483647 -2147483647 -2147483647 -2147483647 -2147483647 -2147483647 -2147483647 -2147483647 -2147483647 -2147483647 -2147483647 -2147483647 -2147483647 -2147483647 -2147483647 -2147483647 -2147483647 -2147483647 -2147483647 -2147483647 -2147483647 -2147483647 -2147483647 -2147483647
39 38 36 35 38 35 33 33 33 31 31 31 31 31 33 34 35 30 30 30 29 28 28 29 30 31 32 36 39 44 49 55 60 45 56 52 48 46 37 36 45 49 51 53 54 46 48 43 39 41 46 46 47 46 46 48 54 61 63 62 58 54 60 63 65 64 60 59 58 56 56 58 59 59 55 56 56 56 56 56 53 53 54 55 56 56 55 54 53 52 52 51 51 51 50 50 49 48 46 45 44 44 42 42 41 41 41 41 42 42 43 43 43 42 42 43 45 45 44 41 40 39 38 37 38 38 38 38 38 38 39 39 40 39 40 40 41 42 42 44 47 47 49 51 48 49 52 54 57 58 58 58 58 57 57 58 59 59 58 55 58 59 61 62 63 62 59 59 55 58 58 57 57 57 58 59 60 61 62 62 63 64 66 68 70 71 -2147483647 -2147483647 -2147483647 -2147483647 -2147483647 -2147483647 -2147483647 -2147483647 -2147483647 -2147483647 -2147483647 -2147483647 -2147483647 -2147483647 -2147483647 -2147483647 -2147483647 -2147483647 -2147483647 -2147483647 -2147483647 -2147483647 -2147483647 -2147483647 -2147483647 -2147483647 -2147483647 -2147483647 -2147483647 -2147483647 -2147483647 -2147483647 -2147483647 -2147483647 -2147483647 -2147483647 -2147483647 -2147483647 -2147483647 -2147483647 -2147483647 -2147483647 -2147483647 -2147483647 -2147483647 -2147483647 -2147483647 -2147483647 -2147483647 -2147483647 -2147483647 -2147483647 -2147483647 -2147483647
41 40 38 36 35 35 33 34 34 35 34 33 34 31 33 34 33 31 30 31 31 34 35 32 37 40 43 43 46 44 45 46 45 39 40 42 41 37 29 30 32 30 30 32 35 33 37 37 41 48 50 50 50 48 46 49 49 50 51 55 58 53 63 63 62 62 62 61 62 61 60 59 58 55 55 56 56 55 55 55 58 60 63 65 62 58 57 55 55 55 56 55 54 54 53 52 52 51 50 50 49 48 47 46 45 44 44 43 43 43 43 43 42 42 42 43 45 46 44 42 41 39 38 38 38 37 37 37 38 38 39 38 39 39 39 39 40 41 42 42 43 46 47 48 48 47 51 54 55 55 56 58 58 58 58 58 59 59 58 56 56 61 61 60 60 61 61 60 57 56 57 58 58 58 59 59 61 63 63 64 65 66 68 68 68 -2147483647 -2147483647 -2147483647 -2147483647 -2147483647 -2147483647 -2147483647 -2147483647 -2147483647 -2147483647 -2147483647 -2147483647 -2147483647 -2147483647 -2147483647 -2147483647 -2147483647 -2147483647 -2147483647 -2147483647 -2147483647 -2147483647 -2147483647 -2147483647 -2147483647 -2147483647 -2147483647 -2147483647 -2147483647 -2147483647 -2147483647 -2147483647 -2147483647 -2147483647 -2147483647 -2147483647 -2147483647 -2147483647 -2147483647 -2147483647 -2147483647 -2147483647 -2147483647 -2147483647 -2147483647 -2147483647 -2147483647 -2147483647 -2147483647 -2147483647 -2147483647 -2147483647 -2147483647 -2147483647 -2147483647
44 41 40 39 38 36 36 34 34 34 34 34 34 34 34 33 33 33 34 33 33 33 34 34 35 35 36 37 37 38 38 38 38 38 35 34 35 36 28 28 29 28 31 33 37 33 38 34 36 41 44 43 47 41 41 47 45 47 46 42 44 43 47 49 50 51 51 53 54 55 56 56 57 58 59 58 58 59 59 58 58 58 58 58 59 59 61 59 60 62 63 62 62 61 58 56 55 54 53 53 52 52 51 49 47 47 46 46 46 47 46 45 44 44 44 44 45 46 46 44 44 41 41 41 40 40 40 40 40 39 39 39 39 39 39 39 40 42 44 45 46 47 48 48 47 46 48 50 51 53 56 56 56 57 58 57 58 59 59 59 58 57 59 61 62 59 58 60 59 57 57 57 58 58 60 61 62 63 64 64 66 67 67 -2147483647 -2147483647 -2147483647 -2147483647 -2147483647 -2147483647 -2147483647 -2147483647 -2147483647 -2147483647 -2147483647 -2147483647 -2147483647 -2147483647 -2147483647 -2147483647 -2147483647 -2147483647 -2147483647 -2147483647 -2147483647 -2147483647 -2147483647 -2147483647 -2147483647 -2147483647 -2147483647 -2147483647 -2147483647 -2147483647 -2147483647 -2147483647 -2147483647 -2147483647 -2147483647 -2147483647 -2147483647 -2147483647 -2147483647 -2147483647 -2147483647 -2147483647 -2147483647 -2147483647 -2147483647 -2147483647 -2147483647 -2147483647 -2147483647 -2147483647 -2147483647 -2147483647 -2147483647 -2147483647 -2147483647 -2147483647 -2147483647
46 45 44 42 40 40 38 36 36 36 35 35 36 40 44 39 36 35 35 35 36 36 36 36 37 37 37 37 38 41 39 39 40 39 40 43 41 40 38 30 25 28 30 30 29 30 31 32 29 33 35 36 38 34 38 42 43 42 44 41 43 44 46 48 50 52 55 56 57 59 60 60 62 63 63 63 63 62 62 62 61 61 61 62 61 62 63 61 61 59 59 59 58 58 58 59 61 61 59 58 58 56 54 51 50 49 49 49 50 52 53 51 49 50 49 48 48 47 47 47 45 43 44 43 43 44 43 42 41 40 40 40 41 41 41 41 40 41 44 46 49 48 48 48 48 48 47 47 49 50 51 52 54 55 57 58 58 58 55 59 61 57 57 60 61 60 57 56 56 57 57 57 59 59 61 62 63 63 64 66 67 68 66 -2147483647 -2147483647 -2147483647 -2147483647 -2147483647 -2147483647 -2147483647 -2147483647 -2147483647 -2147483647 -2147483647 -2147483647 -2147483647 -2147483647 -2147483647 -2147483647 -2147483647 -2147483647 -2147483647 -2147483647 -2147483647 -2147483647 -2147483647 -2147483647 -2147483647 -2147483647 -2147483647 -2147483647 -2147483647 -2147483647 -2147483647 -2147483647 -2147483647 -2147483647 -2147483647 -2147483647 -2147483647 -2147483647 -2147483647 -2147483647 -2147483647 -2147483647 -2147483647 -2147483647 -2147483647 -2147483647 -2147483647 -2147483647 -2147483647 -2147483647 -2147483647 -2147483647 -2147483647 -2147483647 -2147483647 -2147483647 -2147483647
51 47 45 44 44 40 38 38 38 38 38 38 38 38 38 38 38 38 38 39 39 39 41 41 40 40 40 40 40 40 40 41 41 40 42 41 43 41 36 30 27 27 28 28 29 27 30 30 31 29 30 33 34 33 36 37 39 40 42 47 50 51 52 54 55 58 59 61 63 65 66 65 66 67 67 66 66 67 66 66 66 66 66 67 68 68 67 65 64 64 64 63 62 61 60 58 57 57 57 58 61 65 64 58 54 53 53 54 54 52 51 51 52 61 65 61 58 56 56 55 52 50 49 47 46 45 44 44 43 43 43 42 41 41 42 42 41 43 44 47 47 46 47 50 50 51 52 52 54 52 54 55 55 55 57 55 55 59 58 58 60 61 58 56 56 57 57 58 58 58 57 58 60 61 62 63 64 65 65 67 69 68 -2147483647 -2147483647 -2147483647 -2147483647 -2147483647 -2147483647 -2147483647 -2147483647 -2147483647 -2147483647 -2147483647 -2147483647 -2147483647 -2147483647 -2147483647 -2147483647 -2147483647 -2147483647 -2147483647 -2147483647 -2147483647 -2147483647 -2147483647 -2147483647 -2147483647 -2147483647 -2147483647 -2147483647 -2147483647 -2147483647 -2147483647 -2147483647 -2147483647 -2147483647 -2147483647 -2147483647 -2147483647 -2147483647 -2147483647 -2147483647 -2147483647 -2147483647 -2147483647 -2147483647 -2147483647 -2147483647 -2147483647 -2147483647 -2147483647 -2147483647 -2147483647 -2147483647 -2147483647 -2147483647 -2147483647 -2147483647 -2147483647 -2147483647
61 53 49 54 51 46 44 40 40 40 40 40 40 40 40 40 41 41 41 41 41 41 41 42 42 42 42 41 41 42 43 44 44 45 45 46 45 39 35 30 29 29 28 28 29 29 29 30 30 29 30 32 31 32 33 37 40 42 46 50 59 64 64 65 64 68 69 69 75 74 76 72 70 69 69 70 70 69 70 71 70 70 72 73 73 71 70 74 70 68 71 69 68 67 65 64 63 60 59 59 57 56 57 60 60 60 60 60 64 62 60 52 51 54 58 58 59 60 59 58 58 59 58 59 59 56 53 50 46 43 42 43 43 41 41 41 41 42 44 46 46 45 46 47 47 50 51 53 52 55 56 57 57 56 57 56 52 57 57 56 58 57 59 60 58 57 56 57 58 59 59 59 61 62 63 64 65 65 66 66 67 -2147483647 -2147483647 -2147483647 -2147483647 -2147483647 -2147483647 -2147483647 -2147483647 -2147483647 -2147483647 -2147483647 -2147483647 -2147483647 -2147483647 -2147483647 -2147483647 -2147483647 -2147483647 -2147483647 -2147483647 -2147483647 -2147483647 -2147483647 -2147483647 -2147483647 -2147483647 -2147483647 -2147483647 -2147483647 -2147483647 -2147483647 -2147483647 -2147483647 -2147483647 -2147483647 -2147483647 -2147483647 -2147483647 -2147483647 -2147483647 -2147483647 -2147483647 -2147483647 -2147483647 -2147483647 -2147483647 -2147483647 -2147483647 -2147483647 -2147483647 -2147483647 -2147483647 -2147483647 -2147483647 -2147483647 -2147483647 -2147483647 -2147483647 -2147483647
51 49 53 58 56 52 49 44 43 43 43 43 43 43 44 44 44 45 45 45 45 45 45 45 45 45 45 43 43 43 44 46 48 49 51 52 52 47 41 36 32 31 30 30 30 31 31 33 35 32 32 32 34 35 39 39 43 45 51 53 57 61 67 70 70 72 76 76 76 75 73 72 71 72 73 72 73 74 75 75 73 73 71 71 72 72 68 70 73 71 71 72 71 68 71 71 69 66 64 64 63 61 58 57 56 55 54 56 55 54 52 51 50 52 55 55 55 53 51 52 52 52 50 50 55 53 55 54 51 46 43 43 45 44 43 43 42 41 43 44 44 44 45 46 49 51 49 52 50 54 55 56 57 58 59 58 55 54 56 56 56 56 58 57 57 57 58 58 58 59 60 62 62 63 64 65 65 64 -2147483647 -2147483647 -2147483647 -2147483647 -2147483647 -2147483647 -2147483647 -2147483647 -2147483647 -2147483647 -2147483647 -2147483647 -2147483647 -2147483647 -2147483647 -2147483647 -2147483647 -2147483647 -2147483647 -2147483647 -2147483647 -2147483647 -2147483647 -2147483647 -2147483647 -2147483647 -2147483647 -2147483647 -2147483647 -2147483647 -2147483647 -2147483647 -2147483647 -2147483647 -2147483647 -2147483647 -2147483647 -2147483647 -2147483647 -2147483647 -2147483647 -2147483647 -2147483647 -2147483647 -2147483647 -2147483647 -2147483647 -2147483647 -2147483647 -2147483647 -2147483647 -2147483647 -2147483647 -2147483647 -2147483647 -2147483647 -2147483647 -2147483647 -2147483647 -2147483647 -2147483647 -2147483647
50 47 47 51 54 51 49 50 48 45 45 45 45 46 46 48 48 48 48 47 47 47 47 47 47 47 46 46 46 46 44 44 46 48 50 50 50 50 47 46 42 41 41 40 41 43 44 43 41 35 35 35 38 41 44 44 48 51 51 54 56 59 64 67 66 68 69 71 72 71 72 73 74 75 76 76 76 76 76 76 76 74 73 73 72 71 71 72 72 70 70 70 71 69 69 72 73 72 69 68 67 65 64 62 59 56 57 56 56 54 51 54 51 51 51 52 54 55 59 56 51 52 55 51 48 46 47 50 50 49 46 44 44 45 45 44 44 43 43 42 43 44 45 46 46 46 47 49 50 53 57 55 57 57 57 56 56 57 56 56 57 57 57 57 58 59 60 60 60 60 61 63 64 64 64 63 -2147483647 -2147483647 -2147483647 -2147483647 -2147483647 -2147483647 -2147483647 -2147483647 -2147483647 -2147483647 -2147483647 -2147483647 -2147483647 -2147483647 -2147483647 -2147483647 -2147483647 -2147483647 -2147483647 -2147483647 -2147483647 -2147483647 -2147483647 -2147483647 -2147483647 -2147483647 -2147483647 -2147483647 -2147483647 -2147483647 -2147483647 -2147483647 -2147483647 -2147483647 -2147483647 -2147483647 -2147483647 -2147483647 -2147483647 -2147483647 -2147483647 -2147483647 -2147483647 -2147483647 -2147483647 -2147483647 -2147483647 -2147483647 -2147483647 -2147483647 -2147483647 -2147483647 -2147483647 -2147483647 -2147483647 -2147483647 -2147483647 -2147483647 -2147483647 -2147483647 -2147483647 -2147483647 -2147483647 -2147483647
60 51 49 51 51 50 49 49 49 48 48 48 49 49 49 49 49 49 50 50 50 50 50 50 50 50 50 48 48 47 46 46 44 43 43 44 43 40 40 38 36 39 47 50 51 54 56 49 41 40 41 40 43 48 47 52 52 55 57 59 61 63 64 66 67 69 69 71 74 76 77 78 78 79 79 79 79 79 79 78 78 77 77 76 76 75 75 73 74 74 75 74 74 73 72 71 70 71 68 69 68 68 67 64 62 61 61 61 59 57 56 55 53 51 51 50 51 52 55 57 57 53 51 53 54 52 47 45 45 45 46 46 45 45 45 45 45 44 44 44 44 44 44 44 44 44 45 45 46 48 51 54 58 61 60 58 58 56 55 56 56 57 58 58 59 60 61 62 63 63 62 63 63 63 62 -2147483647 -2147483647 -2147483647 -2147483647 -2147483647 -2147483647 -2147483647 -2147483647 -2147483647 -2147483647 -2147483647 -2147483647 -2147483647 -2147483647 -2147483647 -2147483647 -2147483647 -2147483647 -2147483647 -2147483647 -2147483647 -2147483647 -2147483647 -2147483647 -2147483647 -2147483647 -2147483647 -2147483647 -2147483647 -2147483647 -2147483647 -2147483647 -2147483647 -2147483647 -2147483647 -2147483647 -2147483647 -2147483647 -2147483647 -2147483647 -2147483647 -2147483647 -2147483647 -2147483647 -2147483647 -2147483647 -2147483647 -2147483647 -2147483647 -2147483647 -2147483647 -2147483647 -2147483647 -2147483647 -2147483647 -2147483647 -2147483647 -2147483647 -2147483647 -2147483647 -2147483647 -2147483647 -2147483647 -2147483647 -2147483647
58 60 53 51 52 52 51 51 51 51 50 50 50 50 50 50 50 51 51 51 51 52 54 54 52 52 52 51 51 50 49 48 47 44 43 42 42 40 39 38 38 36 38 37 40 41 43 46 45 46 47 45 46 47 51 53 56 58 61 63 65 67 70 71 71 73 75 76 77 79 79 80 80 83 84 83 83 83 81 81 81 80 80 79 79 78 77 78 77 76 76 77 79 81 79 76 78 77 75 73 71 70 68 68 67 66 66 65 63 61 59 57 55 55 53 52 53 53 53 55 58 59 56 53 51 52 53 47 46 45 46 46 47 46 46 45 45 46 45 44 45 45 44 44 45 46 45 45 44 46 47 49 50 52 55 55 55 55 56 56 57 57 58 58 60 61 62 63 64 64 64 64 63 63 63 -2147483647 -2147483647 -2147483647 -2147483647 -2147483647 -2147483647 -2147483647 -2147483647 -2147483647 -2147483647 -2147483647 -2147483647 -2147483647 -2147483647 -2147483647 -2147483647 -2147483647 -2147483647 -2147483647 -2147483647 -2147483647 -2147483647 -2147483647 -2147483647 -2147483647 -2147483647 -2147483647 -2147483647 -2147483647 -2147483647 -2147483647 -2147483647 -2147483647 -2147483647 -2147483647 -2147483647 -2147483647 -2147483647 -2147483647 -2147483647 -2147483647 -2147483647 -2147483647 -2147483647 -2147483647 -2147483647 -2147483647 -2147483647 -2147483647 -2147483647 -2147483647 -2147483647 -2147483647 -2147483647 -2147483647 -2147483647 -2147483647 -2147483647 -2147483647 -2147483647 -2147483647 -2147483647 -2147483647 -2147483647 -2147483647
51 53 56 56 55 55 55 55 54 55 56 54 52 52 53 52 52 54 54 54 55 56 56 56 56 56 55 55 55 53 52 52 51 48 47 45 45 44 42 40 40 39 39 40 43 48 50 52 51 53 54 51 52 54 56 60 62 66 66 68 68 70 72 74 76 78 79 80 82 82 83 84 87 90 90 88 86 91 90 86 89 85 84 83 84 81 81 84 83 84 84 85 86 85 86 85 84 80 81 78 77 76 75 73 72 70 70 69 66 65 63 62 61 59 59 56 53 53 53 54 55 58 59 58 57 54 52 50 49 48 48 48 47 47 47 47 47 46 46 46 46 46 46 46 46 47 47 47 47 48 47 48 50 51 53 54 54 54 55 56 57 58 59 59 59 60 62 63 63 64 64 66 67 65 64 -2147483647 -2147483647 -2147483647 -2147483647 -2147483647 -2147483647 -2147483647 -2147483647 -2147483647 -2147483647 -2147483647 -2147483647 -2147483647 -2147483647 -2147483647 -2147483647 -2147483647 -2147483647 -2147483647 -2147483647 -2147483647 -2147483647 -2147483647 -2147483647 -2147483647 -2147483647 -2147483647 -2147483647 -2147483647 -2147483647 -2147483647 -2147483647 -2147483647 -2147483647 -2147483647 -2147483647 -2147483647 -2147483647 -2147483647 -2147483647 -2147483647 -2147483647 -2147483647 -2147483647 -2147483647 -2147483647 -2147483647 -2147483647 -2147483647 -2147483647 -2147483647 -2147483647 -2147483647 -2147483647 -2147483647 -2147483647 -2147483647 -2147483647 -2147483647 -2147483647 -2147483647 -2147483647 -2147483647 -2147483647 -2147483647
52 52 56 60 61 58 58 57 57 56 56 56 55 55 55 56 56 57 57 59 59 59 59 59 58 58 57 57 57 56 54 54 52 52 50 49 47 45 43 43 43 44 47 49 51 55 57 58 59 58 60 62 59 61 62 65 65 69 69 71 73 74 75 77 78 79 80 82 84 86 86 91 94 92 97 95 94 90 91 93 92 92 93 94 93 93 90 85 83 86 84 86 87 90 88 90 88 84 83 84 85 83 81 77 76 74 73 72 71 69 68 68 67 66 63 60 57 55 56 55 53 54 57 58 60 58 57 54 54 53 51 50 50 49 49 49 49 49 49 48 48 48 48 48 48 48 49 49 49 50 50 51 50 52 53 54 54 55 56 56 57 58 60 61 61 61 63 64 64 65 65 67 67 65 -2147483647 -2147483647 -2147483647 -2147483647 -2147483647 -2147483647 -2147483647 -2147483647 -2147483647 -2147483647 -2147483647 -2147483647 -2147483647 -2147483647 -2147483647 -2147483647 -2147483647 -2147483647 -2147483647 -2147483647 -2147483647 -2147483647 -2147483647 -2147483647 -2147483647 -2147483647 -2147483647 -2147483647 -2147483647 -2147483647 -2147483647 -2147483647 -2147483647 -2147483647 -2147483647 -2147483647 -2147483647 -2147483647 -2147483647 -2147483647 -2147483647 -2147483647 -2147483647 -2147483647 -2147483647 -2147483647 -2147483647 -2147483647 -2147483647 -2147483647 -2147483647 -2147483647 -2147483647 -2147483647 -2147483647 -2147483647 -2147483647 -2147483647 -2147483647 -2147483647 -2147483647 -2147483647 -2147483647 -2147483647 -2147483647 -2147483647
55 58 57 60 61 63 61 61 61 61 59 59 59 57 60 61 62 62 61 59 59 60 60 61 61 61 60 60 59 58 57 57 56 54 53 50 48 47 45 44 45 46 51 51 53 54 54 53 56 59 56 61 59 68 63 68 68 71 73 74 74 76 80 79 81 82 83 84 83 85 86 91 91 94 98 102 99 95 95 95 96 96 100 98 97 99 96 99 97 96 97 92 89 90 92 90 91 92 97 95 90 86 85 83 82 80 78 76 74 73 71 70 70 68 67 64 62 59 57 56 56 58 58 57 57 58 58 57 56 56 56 55 53 52 51 51 50 50 51 51 51 51 51 50 50 50 50 50 51 51 51 52 53 54 54 55 56 56 56 58 59 59 61 62 63 64 64 64 65 66 67 66 65 -2147483647 -2147483647 -2147483647 -2147483647 -2147483647 -2147483647 -2147483647 -2147483647 -2147483647 -2147483647 -2147483647 -2147483647 -2147483647 -2147483647 -2147483647 -2147483647 -2147483647 -2147483647 -2147483647 -2147483647 -2147483647 -2147483647 -2147483647 -2147483647 -2147483647 -2147483647 -2147483647 -2147483647 -2147483647 -2147483647 -2147483647 -2147483647 -2147483647 -2147483647 -2147483647 -2147483647 -2147483647 -2147483647 -2147483647 -2147483647 -2147483647 -2147483647 -2147483647 -2147483647 -2147483647 -2147483647 -2147483647 -2147483647 -2147483647 -2147483647 -2147483647 -2147483647 -2147483647 -2147483647 -2147483647 -2147483647 -2147483647 -2147483647 -2147483647 -2147483647 -2147483647 -2147483647 -2147483647 -2147483647 -2147483647 -2147483647 -2147483647
56 57 58 60 62 62 65 66 66 63 62 62 61 64 64 62 65 62 61 61 62 62 62 62 62 62 62 62 62 62 61 61 60 60 60 59 56 55 53 49 50 55 51 50 52 52 52 48 49 49 52 54 55 58 61 64 69 74 77 78 84 84 84 84 83 84 83 83 84 85 87 90 90 97 104 105 102 101 102 99 97 97 100 102 103 104 106 106 108 110 111 111 105 103 110 95 95 99 92 95 97 97 95 92 88 84 82 80 77 76 76 75 74 71 69 67 65 64 61 58 57 58 58 58 59 57 58 58 59 59 58 57 56 55 53 52 52 53 53 53 53 53 53 53 53 53 53 52 52 52 53 53 54 55 57 57 58 58 58 59 60 61 62 63 64 65 66 66 66 66 66 -2147483647 -2147483647 -2147483647 -2147483647 -2147483647 -2147483647 -2147483647 -2147483647 -2147483647 -2147483647 -2147483647 -2147483647 -2147483647 -2147483647 -2147483647 -2147483647 -2147483647 -2147483647 -2147483647 -2147483647 -2147483647 -2147483647 -2147483647 -2147483647 -2147483647 -2147483647 -2147483647 -2147483647 -2147483647 -2147483647 -2147483647 -2147483647 -2147483647 -2147483647 -2147483647 -2147483647 -2147483647 -2147483647 -2147483647 -2147483647 -2147483647 -2147483647 -2147483647 -2147483647 -2147483647 -2147483647 -2147483647 -2147483647 -2147483647 -2147483647 -2147483647 -2147483647 -2147483647 -2147483647 -2147483647 -2147483647 -2147483647 -2147483647 -2147483647 -2147483647 -2147483647 -2147483647 -2147483647 -2147483647 -2147483647 -2147483647 -2147483647 -2147483647 -2147483647
58 59 61 62 63 65 67 67 66 66 66 67 64 64 64 64 67 67 65 66 67 67 67 67 66 66 65 65 64 64 64 63 63 63 62 58 56 54 51 49 49 49 46 49 50 49 48 48 49 51 51 53 56 59 62 67 71 77 81 84 86 80 80 81 81 79 81 82 86 88 88 90 91 96 101 103 102 100 99 99 100 101 103 104 105 104 107 110 113 116 119 122 126 126 125 122 119 117 110 107 101 100 98 95 93 91 88 85 83 80 77 76 75 74 72 70 68 65 62 61 58 58 57 57 57 58 58 58 60 60 59 60 59 58 57 56 55 54 54 55 55 55 55 55 55 54 54 54 55 55 54 54 55 56 57 59 60 60 60 60 61 62 63 65 65 66 66 66 66 -2147483647 -2147483647 -2147483647 -2147483647 -2147483647 -2147483647 -2147483647 -2147483647 -2147483647 -2147483647 -2147483647 -2147483647 -2147483647 -2147483647 -2147483647 -2147483647 -2147483647 -2147483647 -2147483647 -2147483647 -2147483647 -2147483647 -2147483647 -2147483647 -2147483647 -2147483647 -2147483647 -2147483647 -2147483647 -2147483647 -2147483647 -2147483647 -2147483647 -2147483647 -2147483647 -2147483647 -2147483647 -2147483647 -2147483647 -2147483647 -2147483647 -2147483647 -2147483647 -2147483647 -2147483647 -2147483647 -2147483647 -2147483647 -2147483647 -2147483647 -2147483647 -2147483647 -2147483647 -2147483647 -2147483647 -2147483647 -2147483647 -2147483647 -2147483647 -2147483647 -2147483647 -2147483647 -2147483647 -2147483647 -2147483647 -2147483647 -2147483647 -2147483647 -2147483647 -2147483647 -2147483647
63 65 66 64 66 67 69 72 74 77 81 79 78 77 76 75 73 73 72 71 71 70 70 70 68 68 67 67 67 66 64 63 62 60 59 58 57 54 52 50 49 49 48 50 51 52 52 51 50 50 53 52 57 59 65 69 73 78 81 82 82 76 76 79 83 85 82 83 85 90 88 90 91 96 101 104 107 105 104 101 100 100 102 101 102 100 102 105 104 102 120 126 128 127 128 127 123 122 121 118 113 110 107 102 99 96 93 89 86 83 81 79 77 76 73 72 69 67 65 61 60 58 56 -2147483647 -2147483647 54 55 58 58 58 59 59 59 60 60 59 57 57 57 57 57 56 57 57 57 56 56 56 56 57 57 57 57 57 57 59 60 61 61 62 62 63 65 66 67 67 66 65 -2147483647 -2147483647 -2147483647 -2147483647 -2147483647 -2147483647 -2147483647 -2147483647 -2147483647 -2147483647 -2147483647 -2147483647 -2147483647 -2147483647 -2147483647 -2147483647 -2147483647 -2147483647 -2147483647 -2147483647 -2147483647 -2147483647 -2147483647 -2147483647 -2147483647 -2147483647 -2147483647 -2147483647 -2147483647 -2147483647 -2147483647 -2147483647 -2147483647 -2147483647 -2147483647 -2147483647 -2147483647 -2147483647 -2147483647 -2147483647 -2147483647 -2147483647 -2147483647 -2147483647 -2147483647 -2147483647 -2147483647 -2147483647 -2147483647 -2147483647 -2147483647 -2147483647 -2147483647 -2147483647 -2147483647 -2147483647 -2147483647 -2147483647 -2147483647 -2147483647 -2147483647 -2147483647 -2147483647 -2147483647 -2147483647 -2147483647 -2147483647 -2147483647 -2147483647 -2147483647 -2147483647 -2147483647
75 68 67 67 67 69 71 73 76 78 79 81 78 78 78 77 76 75 75 73 73 72 72 71 71 71 70 69 69 68 67 66 63 63 62 59 58 57 55 54 51 49 49 51 52 53 53 51 51 50 51 53 56 57 64 70 73 75 78 79 73 73 75 74 73 74 79 81 91 91 90 94 94 94 100 103 107 109 109 106 105 104 101 101 105 106 105 105 105 105 107 110 107 104 108 114 113 117 120 116 117 113 109 106 103 100 96 94 91 89 86 82 80 78 76 74 72 71 69 65 62 61 59 58 58 58 58 58 58 58 58 59 59 60 61 60 58 58 58 59 59 59 59 59 59 58 58 58 58 58 58 59 59 59 60 59 60 61 62 63 64 65 65 66 66 66 -2147483647 -2147483647 -2147483647 -2147483647 -2147483647 -2147483647 -2147483647 -2147483647 -2147483647 -2147483647 -2147483647 -2147483647 -2147483647 -2147483647 -2147483647 -2147483647 -2147483647 -2147483647 -2147483647 -2147483647 -2147483647 -2147483647 -2147483647 -2147483647 -2147483647 -2147483647 -2147483647 -2147483647 -2147483647 -2147483647 -2147483647 -2147483647 -2147483647 -2147483647 -2147483647 -2147483647 -2147483647 -2147483647 -2147483647 -2147483647 -2147483647 -2147483647 -2147483647 -2147483647 -2147483647 -2147483647 -2147483647 -2147483647 -2147483647 -2147483647 -2147483647 -2147483647 -2147483647 -2147483647 -2147483647 -2147483647 -2147483647 -2147483647 -2147483647 -2147483647 -2147483647 -2147483647 -2147483647 -2147483647 -2147483647 -2147483647 -2147483647 -2147483647 -2147483647 -2147483647 -2147483647 -2147483647 -2147483647 -2147483647
68 65 65 67 70 71 72 74 77 79 81 81 79 80 80 78 77 77 76 76 75 73 73 72 72 72 72 72 71 71 69 68 67 64 64 62 59 58 56 55 53 51 51 54 55 56 54 53 52 52 53 54 55 57 56 58 60 67 71 71 75 77 78 77 77 78 80 81 81 83 87 89 91 92 92 92 93 107 110 111 110 107 107 108 109 110 109 109 109 109 109 110 110 110 112 113 110 105 102 106 107 105 108 109 105 101 100 96 94 93 90 87 85 82 80 77 75 73 71 68 67 65 64 62 61 61 61 61 61 61 60 61 61 61 61 60 59 59 59 60 60 59 59 60 60 60 60 60 60 60 60 61 61 61 61 62 63 63 64 65 66 66 66 66 65 -2147483647 -2147483647 -2147483647 -2147483647 -2147483647 -2147483647 -2147483647 -2147483647 -2147483647 -2147483647 -2147483647 -2147483647 -2147483647 -2147483647 -2147483647 -2147483647 -2147483647 -2147483647 -2147483647 -2147483647 -2147483647 -2147483647 -2147483647 -2147483647 -2147483647 -2147483647 -2147483647 -2147483647 -2147483647 -2147483647 -2147483647 -2147483647 -2147483647 -2147483647 -2147483647 -2147483647 -2147483647 -2147483647 -2147483647 -2147483647 -2147483647 -2147483647 -2147483647 -2147483647 -2147483647 -2147483647 -2147483647 -2147483647 -2147483647 -2147483647 -2147483647 -2147483647 -2147483647 -2147483647 -2147483647 -2147483647 -2147483647 -2147483647 -2147483647 -2147483647 -2147483647 -2147483647 -2147483647 -2147483647 -2147483647 -2147483647 -2147483647 -2147483647 -2147483647 -2147483647 -2147483647 -2147483647 -2147483647 -2147483647 -2147483647
68 69 69 69 72 73 73 75 78 79 81 79 81 81 81 80 80 78 78 77 77 76 76 75 75 73 73 73 72 72 71 69 68 67 65 64 62 59 58 56 55 53 54 54 54 55 57 58 58 57 54 55 56 58 58 62 64 68 72 74 76 77 78 79 80 81 82 84 84 87 90 91 93 92 93 93 94 96 99 103 107 109 110 112 113 112 112 112 112 113 112 112 113 113 114 113 112 110 109 108 108 107 104 102 102 100 102 101 99 95 92 91 89 86 84 81 79 77 75 72 70 69 68 67 66 65 65 65 65 64 64 64 64 64 62 62 62 62 62 62 62 61 61 61 61 61 61 61 62 62 63 62 62 62 63 63 64 65 66 66 66 66 -2147483647 -2147483647 -2147483647 -2147483647 -2147483647 -2147483647 -2147483647 -2147483647 -2147483647 -2147483647 -2147483647 -2147483647 -2147483647 -2147483647 -2147483647 -2147483647 -2147483647 -2147483647 -2147483647 -2147483647 -2147483647 -2147483647 -2147483647 -2147483647 -2147483647 -2147483647 -2147483647 -2147483647 -2147483647 -2147483647 -2147483647 -2147483647 -2147483647 -2147483647 -2147483647 -2147483647 -2147483647 -2147483647 -2147483647 -2147483647 -2147483647 -2147483647 -2147483647 -2147483647 -2147483647 -2147483647 -2147483647 -2147483647 -2147483647 -2147483647 -2147483647 -2147483647 -2147483647 -2147483647 -2147483647 -2147483647 -2147483647 -2147483647 -2147483647 -2147483647 -2147483647 -2147483647 -2147483647 -2147483647 -2147483647 -2147483647 -2147483647 -2147483647 -2147483647 -2147483647 -2147483647 -2147483647 -2147483647 -2147483647 -2147483647 -2147483647 -2147483647 -2147483647
72 73 70 73 74 74 74 75 78 79 81 81 81 81 81 81 81 80 80 78 77 77 77 76 76 75 75 74 73 73 72 71 69 68 67 65 64 62 60 59 58 56 56 56 57 57 58 58 58 59 59 58 59 61 62 64 68 70 73 75 77 78 79 81 82 83 84 86 88 90 92 93 95 96 97 98 99 101 104 107 110 112 113 114 114 115 116 116 116 115 115 115 116 116 115 115 115 114 112 111 111 110 107 106 105 103 100 98 99 98 95 92 91 89 88 86 84 81 79 77 75 74 72 70 69 68 67 67 67 67 68 68 67 65 64 64 63 63 63 63 63 63 63 64 64 63 63 63 64 64 64 64 65 65 64 65 65 66 67 68 68 66 -2147483647 -2147483647 -2147483647 -2147483647 -2147483647 -2147483647 -2147483647 -2147483647 -2147483647 -2147483647 -2147483647 -2147483647 -2147483647 -2147483647 -2147483647 -2147483647 -2147483647 -2147483647 -2147483647 -2147483647 -2147483647 -2147483647 -2147483647 -2147483647 -2147483647 -2147483647 -2147483647 -2147483647 -2147483647 -2147483647 -2147483647 -2147483647 -2147483647 -2147483647 -2147483647 -2147483647 -2147483647 -2147483647 -2147483647 -2147483647 -2147483647 -2147483647 -2147483647 -2147483647 -2147483647 -2147483647 -2147483647 -2147483647 -2147483647 -2147483647 -2147483647 -2147483647 -2147483647 -2147483647 -2147483647 -2147483647 -2147483647 -2147483647 -2147483647 -2147483647 -2147483647 -2147483647 -2147483647 -2147483647 -2147483647 -2147483647 -2147483647 -2147483647 -2147483647 -2147483647 -2147483647 -2147483647 -2147483647 -2147483647 -2147483647 -2147483647 -2147483647 -2147483647
74 75 74 75 75 76 77 75 77 78 79 79 79 81 81 82 82 81 81 80 78 78 77 77 77 76 76 74 74 73 73 72 71 69 68 67 65 65 64 61 60 58 58 57 57 58 58 57 56 57 58 59 60 63 66 67 70 72 74 77 79 81 82 83 84 86 88 89 91 93 95 96 98 99 101 102 104 106 107 110 112 114 114 115 116 117 118 119 120 118 117 117 118 117 117 117 117 117 116 115 114 113 111 110 108 106 104 102 100 98 96 95 92 89 86 85 86 84 83 81 78 76 75 74 73 72 71 69 69 69 69 69 68 68 67 67 66 66 64 64 65 65 65 65 65 65 66 66 65 65 65 65 65 66 67 68 68 66 66 66 -2147483647 -2147483647 -2147483647 -2147483647 -2147483647 -2147483647 -2147483647 -2147483647 -2147483647 -2147483647 -2147483647 -2147483647 -2147483647 -2147483647 -2147483647 -2147483647 -2147483647 -2147483647 -2147483647 -2147483647 -2147483647 -2147483647 -2147483647 -2147483647 -2147483647 -2147483647 -2147483647 -2147483647 -2147483647 -2147483647 -2147483647 -2147483647 -2147483647 -2147483647 -2147483647 -2147483647 -2147483647 -2147483647 -2147483647 -2147483647 -2147483647 -2147483647 -2147483647 -2147483647 -2147483647 -2147483647 -2147483647 -2147483647 -2147483647 -2147483647 -2147483647 -2147483647 -2147483647 -2147483647 -2147483647 -2147483647 -2147483647 -2147483647 -2147483647 -2147483647 -2147483647 -2147483647 -2147483647 -2147483647 -2147483647 -2147483647 -2147483647 -2147483647 -2147483647 -2147483647 -2147483647 -2147483647 -2147483647 -2147483647 -2147483647 -2147483647 -2147483647 -2147483647 -2147483647 -2147483647
74 75 74 74 74 76 76 75 77 78 79 80 79 79 81 82 82 81 81 80 80 78 78 77 77 77 77 77 76 74 73 72 72 70 69 68 67 65 64 64 63 60 58 57 59 60 58 58 58 58 59 61 64 66 67 69 71 75 77 79 80 82 83 85 86 88 91 91 94 96 96 99 101 101 102 104 106 108 110 112 113 114 115 117 117 118 120 122 122 121 120 119 118 118 117 118 120 119 119 118 117 117 114 113 111 109 107 105 103 101 99 97 95 92 90 89 88 87 84 83 81 80 79 78 75 74 74 73 73 72 72 72 70 70 69 68 67 67 67 67 67 67 66 67 67 67 67 67 68 68 68 66 66 67 68 69 68 -2147483647 -2147483647 -2147483647 -2147483647 -2147483647 -2147483647 -2147483647 -2147483647 -2147483647 -2147483647 -2147483647 -2147483647 -2147483647 -2147483647 -2147483647 -2147483647 -2147483647 -2147483647 -2147483647 -2147483647 -2147483647 -2147483647 -2147483647 -2147483647 -2147483647 -2147483647 -2147483647 -2147483647 -2147483647 -2147483647 -2147483647 -2147483647 -2147483647 -2147483647 -2147483647 -2147483647 -2147483647 -2147483647 -2147483647 -2147483647 -2147483647 -2147483647 -2147483647 -2147483647 -2147483647 -2147483647 -2147483647 -2147483647 -2147483647 -2147483647 -2147483647 -2147483647 -2147483647 -2147483647 -2147483647 -2147483647 -2147483647 -2147483647 -2147483647 -2147483647 -2147483647 -2147483647 -2147483647 -2147483647 -2147483647 -2147483647 -2147483647 -2147483647 -2147483647 -2147483647 -2147483647 -2147483647 -2147483647 -2147483647 -2147483647 -2147483647 -2147483647 -2147483647 -2147483647 -2147483647 -2147483647 -2147483647 -2147483647
72 72 74 73 74 74 76 76 78 79 80 80 80 79 79 81 81 81 81 79 80 81 81 80 78 79 79 78 78 77 77 74 72 71 70 69 69 68 66 66 65 64 62 61 61 61 61 61 61 62 63 64 65 67 69 72 74 76 78 81 83 84 85 87 89 91 92 94 96 97 99 100 102 103 105 107 110 112 113 114 115 116 117 118 118 118 120 122 123 124 124 124 122 121 120 121 121 122 122 121 120 118 117 115 112 111 110 108 105 103 101 99 97 95 94 91 90 88 87 85 83 82 81 80 79 78 77 76 75 75 74 74 74 73 72 70 70 69 70 70 69 69 69 69 69 68 69 69 69 70 70 69 68 -2147483647 68 -2147483647 -2147483647 -2147483647 -2147483647 -2147483647 -2147483647 -2147483647 -2147483647 -2147483647 -2147483647 -2147483647 -2147483647 -2147483647 -2147483647 -2147483647 -2147483647 -2147483647 -2147483647 -2147483647 -2147483647 -2147483647 -2147483647 -2147483647 -2147483647 -2147483647 -2147483647 -2147483647 -2147483647 -2147483647 -2147483647 -2147483647 -2147483647 -2147483647 -2147483647 -2147483647 -2147483647 -2147483647 -2147483647 -2147483647 -2147483647 -2147483647 -2147483647 -2147483647 -2147483647 -2147483647 -2147483647 -2147483647 -2147483647 -2147483647 -2147483647 -2147483647 -2147483647 -2147483647 -2147483647 -2147483647 -2147483647 -2147483647 -2147483647 -2147483647 -2147483647 -2147483647 -2147483647 -2147483647 -2147483647 -2147483647 -2147483647 -2147483647 -2147483647 -2147483647 -2147483647 -2147483647 -2147483647 -2147483647 -2147483647 -2147483647 -2147483647 -2147483647 -2147483647 -2147483647 -2147483647 -2147483647 -2147483647 -2147483647 -2147483647 -2147483647
73 73 72 71 71 71 73 75 77 78 79 80 82 83 81 81 81 81 81 81 81 81 81 79 79 81 81 79 79 78 78 77 74 72 70 69 69 68 68 68 69 66 64 64 62 62 62 63 63 64 65 66 67 70 72 74 75 78 80 82 84 85 87 89 90 92 95 97 99 100 102 103 105 106 108 110 112 115 116 117 118 119 120 120 121 121 122 123 125 126 127 126 127 126 125 125 124 125 125 124 122 121 119 116 114 113 112 109 108 106 103 102 100 99 96 95 93 92 89 88 87 85 84 83 81 80 80 79 78 78 77 76 75 75 74 74 74 73 73 74 72 71 71 71 71 71 71 71 71 71 71 70 -2147483647 -2147483647 -2147483647 -2147483647 -2147483647 -2147483647 -2147483647 -2147483647 -2147483647 -2147483647 -2147483647 -2147483647 -2147483647 -2147483647 -2147483647 -2147483647 -2147483647 -2147483647 -2147483647 -2147483647 -2147483647 -2147483647 -2147483647 -2147483647 -2147483647 -2147483647 -2147483647 -2147483647 -2147483647 -2147483647 -2147483647 -2147483647 -2147483647 -2147483647 -2147483647 -2147483647 -2147483647 -2147483647 -2147483647 -2147483647 -2147483647 -2147483647 -2147483647 -2147483647 -2147483647 -2147483647 -2147483647 -2147483647 -2147483647 -2147483647 -2147483647 -2147483647 -2147483647 -2147483647 -2147483647 -2147483647 -2147483647 -2147483647 -2147483647 -2147483647 -2147483647 -2147483647 -2147483647 -2147483647 -2147483647 -2147483647 -2147483647 -2147483647 -2147483647 -2147483647 -2147483647 -2147483647 -2147483647 -2147483647 -2147483647 -2147483647 -2147483647 -2147483647 -2147483647 -2147483647 -2147483647 -2147483647 -2147483647 -2147483647 -2147483647 -2147483647 -2147483647 -2147483647
73 73 72 71 71 71 71 73 75 78 79 80 82 83 84 84 83 82 81 81 81 81 78 78 78 77 78 79 78 78 78 77 76 73 71 69 65 67 67 65 66 65 64 64 64 65 65 66 66 67 68 68 70 71 73 76 78 80 81 83 85 88 90 91 93 95 97 99 101 104 104 107 108 110 111 113 115 117 118 120 122 123 125 124 124 124 125 126 128 129 130 131 133 132 130 130 129 128 128 127 125 124 122 119 118 117 114 113 111 108 106 105 103 101 99 98 97 94 93 91 90 89 87 85 84 84 83 81 80 80 79 78 77 77 77 76 74 73 73 73 73 72 72 70 70 71 71 71 -2147483647 -2147483647 -2147483647 -2147483647 -2147483647 -2147483647 -2147483647 -2147483647 -2147483647 -2147483647 -2147483647 -2147483647 -2147483647 -2147483647 -2147483647 -2147483647 -2147483647 -2147483647 -2147483647 -2147483647 -2147483647 -2147483647 -2147483647 -2147483647 -2147483647 -2147483647 -2147483647 -2147483647 -2147483647 -2147483647 -2147483647 -2147483647 -2147483647 -2147483647 -2147483647 -2147483647 -2147483647 -2147483647 -2147483647 -2147483647 -2147483647 -2147483647 -2147483647 -2147483647 -2147483647 -2147483647 -2147483647 -2147483647 -2147483647 -2147483647 -2147483647 -2147483647 -2147483647 -2147483647 -2147483647 -2147483647 -2147483647 -2147483647 -2147483647 -2147483647 -2147483647 -2147483647 -2147483647 -2147483647 -2147483647 -2147483647 -2147483647 -2147483647 -2147483647 -2147483647 -2147483647 -2147483647 -2147483647 -2147483647 -2147483647 -2147483647 -2147483647 -2147483647 -2147483647 -2147483647 -2147483647 -2147483647 -2147483647 -2147483647 -2147483647 -2147483647 -2147483647 -2147483647 -2147483647 -2147483647 -2147483647 -2147483647
71 71 73 71 70 71 74 75 74 76 78 79 80 82 82 84 84 83 83 83 82 79 79 79 79 78 78 77 76 76 78 78 74 72 72 70 69 69 68 67 66 65 64 65 66 66 67 67 68 68 69 70 73 74 76 77 79 81 84 86 88 90 92 93 96 98 100 102 104 106 108 109 111 112 113 114 116 118 120 122 124 127 129 128 127 128 129 130 132 134 134 133 134 135 133 133 131 131 130 130 128 126 125 123 121 120 118 116 114 111 110 108 105 104 102 101 98 97 96 95 92 91 90 89 88 86 85 85 84 83 82 80 79 78 78 77 75 73 -2147483647 -2147483647 -2147483647 -2147483647 -2147483647 -2147483647 -2147483647 -2147483647 -2147483647 -2147483647 -2147483647 -2147483647 -2147483647 -2147483647 -2147483647 -2147483647 -2147483647 -2147483647 -2147483647 -2147483647 -2147483647 -2147483647 -2147483647 -2147483647 -2147483647 -2147483647 -2147483647 -2147483647 -2147483647 -2147483647 -2147483647 -2147483647 -2147483647 -2147483647 -2147483647 -2147483647 -2147483647 -2147483647 -2147483647 -2147483647 -2147483647 -2147483647 -2147483647 -2147483647 -2147483647 -2147483647 -2147483647 -2147483647 -2147483647 -2147483647 -2147483647 -2147483647 -2147483647 -2147483647 -2147483647 -2147483647 -2147483647 -2147483647 -2147483647 -2147483647 -2147483647 -2147483647 -2147483647 -2147483647 -2147483647 -2147483647 -2147483647 -2147483647 -2147483647 -2147483647 -2147483647 -2147483647 -2147483647 -2147483647 -2147483647 -2147483647 -2147483647 -2147483647 -2147483647 -2147483647 -2147483647 -2147483647 -2147483647 -2147483647 -2147483647 -2147483647 -2147483647 -2147483647 -2147483647 -2147483647 -2147483647 -2147483647 -2147483647 -2147483647 -2147483647 -2147483647 -2147483647 -2147483647 -2147483647 -2147483647 -2147483647 -2147483647
70 70 70 72 72 71 72 71 73 75 76 78 79 80 75 79 80 78 81 82 82 81 81 81 79 79 79 78 78 77 76 76 74 73 73 72 72 70 69 69 68 66 68 67 67 69 68 70 69 71 72 73 74 76 77 79 82 84 86 88 91 93 95 96 98 100 102 105 107 109 110 113 114 115 116 117 119 121 123 124 126 128 130 131 131 132 133 134 135 136 135 135 136 136 135 132 132 133 132 130 130 128 126 124 123 121 120 118 116 114 113 110 109 107 105 103 102 100 98 97 96 94 92 91 91 90 89 88 86 85 84 83 82 79 -2147483647 -2147483647 -2147483647 -2147483647 -2147483647 -2147483647 -2147483647 -2147483647 -2147483647 -2147483647 -2147483647 -2147483647 -2147483647 -2147483647 -2147483647 -2147483647 -2147483647 -2147483647 -2147483647 -2147483647 -2147483647 -2147483647 -2147483647 -2147483647 -2147483647 -2147483647 -2147483647 -2147483647 -2147483647 -2147483647 -2147483647 -2147483647 -2147483647 -2147483647 -2147483647 -2147483647 -2147483647 -2147483647 -2147483647 -2147483647 -2147483647 -2147483647 -2147483647 -2147483647 -2147483647 -2147483647 -2147483647 -2147483647 -2147483647 -2147483647 -2147483647 -2147483647 -2147483647 -2147483647 -2147483647 -2147483647 -2147483647 -2147483647 -2147483647 -2147483647 -2147483647 -2147483647 -2147483647 -2147483647 -2147483647 -2147483647 -2147483647 -2147483647 -2147483647 -2147483647 -2147483647 -2147483647 -2147483647 -2147483647 -2147483647 -2147483647 -2147483647 -2147483647 -2147483647 -2147483647 -2147483647 -2147483647 -2147483647 -2147483647 -2147483647 -2147483647 -2147483647 -2147483647 -2147483647 -2147483647 -2147483647 -2147483647 -2147483647 -2147483647 -2147483647 -2147483647 -2147483647 -2147483647 -2147483647 -2147483647 -2147483647 -2147483647 -2147483647 -2147483647 -2147483647 -2147483647
72 70 70 71 72 71 70 71 73 75 76 73 78 78 75 79 80 80 82 82 79 79 81 81 81 81 79 79 78 78 77 76 76 74 73 73 73 72 72 70 69 69 69 70 70 71 71 72 72 73 74 75 76 79 81 82 84 86 89 91 93 95 96 99 101 103 105 107 108 110 112 115 118 119 120 121 122 124 126 128 129 130 131 133 135 136 136 136 136 139 137 136 137 138 138 136 136 135 134 133 132 130 129 128 125 124 122 120 118 117 115 114 112 112 109 107 105 103 101 100 99 97 96 95 93 91 90 89 88 87 84 -2147483647 -2147483647 -2147483647 -2147483647 -2147483647 -2147483647 -2147483647 -2147483647 -2147483647 -2147483647 -2147483647 -2147483647 -2147483647 -2147483647 -2147483647 -2147483647 -2147483647 -2147483647 -2147483647 -2147483647 -2147483647 -2147483647 -2147483647 -2147483647 -2147483647 -2147483647 -2147483647 -2147483647 -2147483647 -2147483647 -2147483647 -2147483647 -2147483647 -2147483647 -2147483647 -2147483647 -2147483647 -2147483647 -2147483647 -2147483647 -2147483647 -2147483647 -2147483647 -2147483647 -2147483647 -2147483647 -2147483647 -2147483647 -2147483647 -2147483647 -2147483647 -2147483647 -2147483647 -2147483647 -2147483647 -2147483647 -2147483647 -2147483647 -2147483647 -2147483647 -2147483647 -2147483647 -2147483647 -2147483647 -2147483647 -2147483647 -2147483647 -2147483647 -2147483647 -2147483647 -2147483647 -2147483647 -2147483647 -2147483647 -2147483647 -2147483647 -2147483647 -2147483647 -2147483647 -2147483647 -2147483647 -2147483647 -2147483647 -2147483647 -2147483647 -2147483647 -2147483647 -2147483647 -2147483647 -2147483647 -2147483647 -2147483647 -2147483647 -2147483647 -2147483647 -2147483647 -2147483647 -2147483647 -2147483647 -2147483647 -2147483647 -2147483647 -2147483647 -2147483647 -2147483647 -2147483647 -2147483647 -2147483647 -2147483647
73 68 68 68 68 70 70 71 74 75 74 76 78 79 80 80 82 82 82 82 82 82 82 82 81 81 81 79 79 78 78 77 76 76 74 74 73 73 73 72 71 71 71 72 72 72 73 75 74 76 77 78 79 81 83 86 88 89 91 94 95 97 99 101 103 106 108 109 111 113 115 117 119 120 123 124 126 127 129 130 131 132 133 135 138 139 138 137 138 140 140 139 139 140 139 138 138 138 136 136 135 133 132 131 128 127 125 123 121 120 118 117 115 113 112 111 109 107 104 102 101 99 98 95 94 91 -2147483647 -2147483647 -2147483647 -2147483647 -2147483647 -2147483647 -2147483647 -2147483647 -2147483647 -2147483647 -2147483647 -2147483647 -2147483647 -2147483647 -2147483647 -2147483647 -2147483647 -2147483647 -2147483647 -2147483647 -2147483647 -2147483647 -2147483647 -2147483647 -2147483647 -2147483647 -2147483647 -2147483647 -2147483647 -2147483647 -2147483647 -2147483647 -2147483647 -2147483647 -2147483647 -2147483647 -2147483647 -2147483647 -2147483647 -2147483647 -2147483647 -2147483647 -2147483647 -2147483647 -2147483647 -2147483647 -2147483647 -2147483647 -2147483647 -2147483647 -2147483647 -2147483647 -2147483647 -2147483647 -2147483647 -2147483647 -2147483647 -2147483647 -2147483647 -2147483647 -2147483647 -2147483647 -2147483647 -2147483647 -2147483647 -2147483647 -2147483647 -2147483647 -2147483647 -2147483647 -2147483647 -2147483647 -2147483647 -2147483647 -2147483647 -2147483647 -2147483647 -2147483647 -2147483647 -2147483647 -2147483647 -2147483647 -2147483647 -2147483647 -2147483647 -2147483647 -2147483647 -2147483647 -2147483647 -2147483647 -2147483647 -2147483647 -2147483647 -2147483647 -2147483647 -2147483647 -2147483647 -2147483647 -2147483647 -2147483647 -2147483647 -2147483647 -2147483647 -2147483647 -2147483647 -2147483647 -2147483647 -2147483647 -2147483647 -2147483647 -2147483647 -2147483647 -2147483647 -2147483647
69 68 68 68 68 70 70 72 74 75 76 78 79 80 80 81 82 82 82 83 83 82 82 82 82 81 81 81 79 79 78 78 77 77 75 75 74 74 74 73 73 73 74 74 75 75 76 77 78 78 79 80 81 84 86 88 92 93 94 95 97 99 102 104 105 107 109 111 114 115 117 119 121 122 124 125 127 128 131 132 133 133 134 136 138 138 138 138 140 141 141 141 142 141 141 141 141 139 139 138 136 135 134 132 131 129 127 126 124 121 120 119 117 115 114 112 110 109 106 104 103 100 98 -2147483647 -2147483647 -2147483647 -2147483647 -2147483647 -2147483647 -2147483647 -2147483647 -2147483647 -2147483647 -2147483647 -2147483647 -2147483647 -2147483647 -2147483647 -2147483647 -2147483647 -2147483647 -2147483647 -2147483647 -2147483647 -2147483647 -2147483647 -2147483647 -2147483647 -2147483647 -2147483647 -2147483647 -2147483647 -2147483647 -2147483647 -2147483647 -2147483647 -2147483647 -2147483647 -2147483647 -2147483647 -2147483647 -2147483647 -2147483647 -2147483647 -2147483647 -2147483647 -2147483647 -2147483647 -2147483647 -2147483647 -2147483647 -2147483647 -2147483647 -2147483647 -2147483647 -2147483647 -2147483647 -2147483647 -2147483647 -2147483647 -2147483647 -2147483647 -2147483647 -2147483647 -2147483647 -2147483647 -2147483647 -2147483647 -2147483647 -2147483647 -2147483647 -2147483647 -2147483647 -2147483647 -2147483647 -2147483647 -2147483647 -2147483647 -2147483647 -2147483647 -2147483647 -2147483647 -2147483647 -2147483647 -2147483647 -2147483647 -2147483647 -2147483647 -2147483647 -2147483647 -2147483647 -2147483647 -2147483647 -2147483647 -2147483647 -2147483647 -2147483647 -2147483647 -2147483647 -2147483647 -2147483647 -2147483647 -2147483647 -2147483647 -2147483647 -2147483647 -2147483647 -2147483647 -2147483647 -2147483647 -2147483647 -2147483647 -2147483647 -2147483647 -2147483647 -2147483647 -2147483647 -2147483647 -2147483647 -2147483647
72 70 71 71 70 70 71 72 74 76 77 79 79 80 81 81 81 81 82 83 83 82 82 82 82 82 81 81 81 79 79 78 78 78 77 77 75 75 75 74 74 75 75 76 76 77 77 79 81 81 82 82 84 85 87 90 92 94 95 97 100 101 103 105 107 108 111 113 115 116 118 120 122 123 126 127 129 130 132 133 134 135 136 137 138 140 141 141 142 142 143 142 143 143 143 143 142 141 141 140 138 137 136 134 133 130 129 128 126 124 123 120 119 116 115 114 111 109 107 104 103 -2147483647 -2147483647 -2147483647 -2147483647 -2147483647 -2147483647 -2147483647 -2147483647 -2147483647 -2147483647 -2147483647 -2147483647 -2147483647 -2147483647 -2147483647 -2147483647 -2147483647 -2147483647 -2147483647 -2147483647 -2147483647 -2147483647 -2147483647 -2147483647 -2147483647 -2147483647 -2147483647 -2147483647 -2147483647 -2147483647 -2147483647 -2147483647 -2147483647 -2147483647 -2147483647 -2147483647 -2147483647 -2147483647 -2147483647 -2147483647 -2147483647 -2147483647 -2147483647 -2147483647 -2147483647 -2147483647 -2147483647 -2147483647 -2147483647 -2147483647 -2147483647 -2147483647 -2147483647 -2147483647 -2147483647 -2147483647 -2147483647 -2147483647 -2147483647 -2147483647 -2147483647 -2147483647 -2147483647 -2147483647 -2147483647 -2147483647 -2147483647 -2147483647 -2147483647 -2147483647 -2147483647 -2147483647 -2147483647 -2147483647 -2147483647 -2147483647 -2147483647 -2147483647 -2147483647 -2147483647 -2147483647 -2147483647 -2147483647 -2147483647 -2147483647 -2147483647 -2147483647 -2147483647 -2147483647 -2147483647 -2147483647 -2147483647 -2147483647 -2147483647 -2147483647 -2147483647 -2147483647 -2147483647 -2147483647 -2147483647 -2147483647 -2147483647 -2147483647 -2147483647 -2147483647 -2147483647 -2147483647 -2147483647 -2147483647 -2147483647 -2147483647 -2147483647 -2147483647 -2147483647 -2147483647 -2147483647 -2147483647 -2147483647 -2147483647
74 74 73 73 72 72 72 73 75 76 77 79 80 80 81 81 81 81 81 82 82 82 82 82 82 82 82 80 80 80 80 79 79 78 78 78 77 77 75 75 76 76 77 77 79 78 80 81 82 83 84 86 86 87 90 92 93 95 98 99 101 103 104 107 109 111 112 114 116 117 120 122 123 125 127 128 130 133 134 135 136 137 138 139 140 142 143 142 143 144 144 144 145 144 144 143 143 143 142 141 140 139 137 136 133 132 131 129 128 126 123 122 118 116 113 113 111 -2147483647 -2147483647 -2147483647 -2147483647 -2147483647 -2147483647 -2147483647 -2147483647 -2147483647 -2147483647 -2147483647 -2147483647 -2147483647 -2147483647 -2147483647 -2147483647 -2147483647 -2147483647 -2147483647 -2147483647 -2147483647 -2147483647 -2147483647 -2147483647 -2147483647 -2147483647 -2147483647 -2147483647 -2147483647 -2147483647 -2147483647 -2147483647 -2147483647 -2147483647 -2147483647 -2147483647 -2147483647 -2147483647 -2147483647 -2147483647 -2147483647 -2147483647 -2147483647 -2147483647 -2147483647 -2147483647 -2147483647 -2147483647 -2147483647 -2147483647 -2147483647 -2147483647 -2147483647 -2147483647 -2147483647 -2147483647 -2147483647 -2147483647 -2147483647 -2147483647 -2147483647 -2147483647 -2147483647 -2147483647 -2147483647 -2147483647 -2147483647 -2147483647 -2147483647 -2147483647 -2147483647 -2147483647 -2147483647 -2147483647 -2147483647 -2147483647 -2147483647 -2147483647 -2147483647 -2147483647 -2147483647 -2147483647 -2147483647 -2147483647 -2147483647 -2147483647 -2147483647 -2147483647 -2147483647 -2147483647 -2147483647 -2147483647 -2147483647 -2147483647 -2147483647 -2147483647 -2147483647 -2147483647 -2147483647 -2147483647 -2147483647 -2147483647 -2147483647 -2147483647 -2147483647 -2147483647 -2147483647 -2147483647 -2147483647 -2147483647 -2147483647 -2147483647 -2147483647 -2147483647 -2147483647 -2147483647 -2147483647 -2147483647 -2147483647 -2147483647 -2147483647 -2147483647 -2147483647
77 76 75 74 74 73 73 74 76 76 77 80 80 81 81 82 82 83 81 83 83 83 83 83 82 82 82 82 82 82 80 80 80 79 79 78 78 78 78 78 78 79 79 80 80 81 82 83 84 85 87 88 89 90 92 93 96 97 99 101 102 105 107 108 110 112 113 116 118 120 122 123 126 128 130 131 132 134 135 136 137 138 140 141 142 142 143 144 144 145 145 146 147 145 145 144 144 144 142 142 142 140 138 135 134 131 130 129 127 125 122 120 -2147483647 -2147483647 -2147483647 -2147483647 -2147483647 -2147483647 -2147483647 -2147483647 -2147483647 -2147483647 -2147483647 -2147483647 -2147483647 -2147483647 -2147483647 -2147483647 -2147483647 -2147483647 -2147483647 -2147483647 -2147483647 -2147483647 -2147483647 -2147483647 -2147483647 -2147483647 -2147483647 -2147483647 -2147483647 -2147483647 -2147483647 -2147483647 -2147483647 -2147483647 -2147483647 -2147483647 -2147483647 -2147483647 -2147483647 -2147483647 -2147483647 -2147483647 -2147483647 -2147483647 -2147483647 -2147483647 -2147483647 -2147483647 -2147483647 -2147483647 -2147483647 -2147483647 -2147483647 -2147483647 -2147483647 -2147483647 -2147483647 -2147483647 -2147483647 -2147483647 -2147483647 -2147483647 -2147483647 -2147483647 -2147483647 -2147483647 -2147483647 -2147483647 -2147483647 -2147483647 -2147483647 -2147483647 -2147483647 -2147483647 -2147483647 -2147483647 -2147483647 -2147483647 -2147483647 -2147483647 -2147483647 -2147483647 -2147483647 -2147483647 -2147483647 -2147483647 -2147483647 -2147483647 -2147483647 -2147483647 -2147483647 -2147483647 -2147483647 -2147483647 -2147483647 -2147483647 -2147483647 -2147483647 -2147483647 -2147483647 -2147483647 -2147483647 -2147483647 -2147483647 -2147483647 -2147483647 -2147483647 -2147483647 -2147483647 -2147483647 -2147483647 -2147483647 -2147483647 -2147483647 -2147483647 -2147483647 -2147483647 -2147483647 -2147483647 -2147483647 -2147483647 -2147483647 -2147483647 -2147483647 -2147483647 -2147483647 -2147483647 -2147483647
80 78 77 76 75 75 74 76 76 77 78 80 81 81 82 82 84 82 83 83 83 83 83 83 83 83 83 83 82 82 82 82 80 80 80 79 79 79 79 79 80 80 81 81 82 83 85 84 86 87 88 90 91 92 94 96 97 99 100 103 105 106 108 110 113 114 116 117 119 122 124 126 127 129 131 132 133 136 137 138 139 140 141 142 143 144 145 145 145 146 145 146 147 147 145 144 144 143 143 141 140 139 137 135 132 131 -2147483647 -2147483647 -2147483647 -2147483647 -2147483647 -2147483647 -2147483647 -2147483647 -2147483647 -2147483647 -2147483647 -2147483647 -2147483647 -2147483647 -2147483647 -2147483647 -2147483647 -2147483647 -2147483647 -2147483647 -2147483647 -2147483647 -2147483647 -2147483647 -2147483647 -2147483647 -2147483647 -2147483647 -2147483647 -2147483647 -2147483647 -2147483647 -2147483647 -2147483647 -2147483647 -2147483647 -2147483647 -2147483647 -2147483647 -2147483647 -2147483647 -2147483647 -2147483647 -2147483647 -2147483647 -2147483647 -2147483647 -2147483647 -2147483647 -2147483647 -2147483647 -2147483647 -2147483647 -2147483647 -2147483647 -2147483647 -2147483647 -2147483647 -2147483647 -2147483647 -2147483647 -2147483647 -2147483647 -2147483647 -2147483647 -2147483647 -2147483647 -2147483647 -2147483647 -2147483647 -2147483647 -2147483647 -2147483647 -2147483647 -2147483647 -2147483647 -2147483647 -2147483647 -2147483647 -2147483647 -2147483647 -2147483647 -2147483647 -2147483647 -2147483647 -2147483647 -2147483647 -2147483647 -2147483647 -2147483647 -2147483647 -2147483647 -2147483647 -2147483647 -2147483647 -2147483647 -2147483647 -2147483647 -2147483647 -2147483647 -2147483647 -2147483647 -2147483647 -2147483647 -2147483647 -2147483647 -2147483647 -2147483647 -2147483647 -2147483647 -2147483647 -2147483647 -2147483647 -2147483647 -2147483647 -2147483647 -2147483647 -2147483647 -2147483647 -2147483647 -2147483647 -2147483647 -2147483647 -2147483647 -2147483647 -2147483647 -2147483647 -2147483647 -2147483647 -2147483647 -2147483647 -2147483647 -2147483647 -2147483647
82 80 80 79 77 76 77 77 77 77 78 78 80 81 82 83 84 84 82 82 83 83 83 83 83 83 83 83 83 83 83 82 82 82 81 80 80 80 80 81 81 82 82 84 85 85 86 87 88 89 90 91 93 94 96 98 99 102 103 105 106 108 111 113 114 116 117 120 122 124 125 127 128 131 132 134 136 138 138 137 137 139 141 143 144 145 145 145 145 145 146 146 147 147 145 145 143 141 140 -2147483647 -2147483647 -2147483647 -2147483647 -2147483647 -2147483647 -2147483647 -2147483647 -2147483647 -2147483647 -2147483647 -2147483647 -2147483647 -2147483647 -2147483647 -2147483647 -2147483647 -2147483647 -2147483647 -2147483647 -2147483647 -2147483647 -2147483647 -2147483647 -2147483647 -2147483647 -2147483647 -2147483647 -2147483647 -2147483647 -2147483647 -2147483647 -2147483647 -2147483647 -2147483647 -2147483647 -2147483647 -2147483647 -2147483647 -2147483647 -2147483647 -2147483647 -2147483647 -2147483647 -2147483647 -2147483647 -2147483647 -2147483647 -2147483647 -2147483647 -2147483647 -2147483647 -2147483647 -2147483647 -2147483647 -2147483647 -2147483647 -2147483647 -2147483647 -2147483647 -2147483647 -2147483647 -2147483647 -2147483647 -2147483647 -2147483647 -2147483647 -2147483647 -2147483647 -2147483647 -2147483647 -2147483647 -2147483647 -2147483647 -2147483647 -2147483647 -2147483647 -2147483647 -2147483647 -2147483647 -2147483647 -2147483647 -2147483647 -2147483647 -2147483647 -2147483647 -2147483647 -2147483647 -2147483647 -2147483647 -2147483647 -2147483647 -2147483647 -2147483647 -2147483647 -2147483647 -2147483647 -2147483647 -2147483647 -2147483647 -2147483647 -2147483647 -2147483647 -2147483647 -2147483647 -2147483647 -2147483647 -2147483647 -2147483647 -2147483647 -2147483647 -2147483647 -2147483647 -2147483647 -2147483647 -2147483647 -2147483647 -2147483647 -2147483647 -2147483647 -2147483647 -2147483647 -2147483647 -2147483647 -2147483647 -2147483647 -2147483647 -2147483647 -2147483647 -2147483647 -2147483647 -2147483647 -2147483647 -2147483647 -2147483647 -2147483647 -2147483647 -2147483647 -2147483647 -2147483647 -2147483647
83 82 81 80 79 79 78 78 78 78 78 79 79 81 81 82 82 83 84 84 84 84 84 84 84 84 84 84 84 84 84 83 83 83 83 81 81 81 83 82 84 84 85 86 86 87 88 89 90 92 93 94 94 96 99 100 102 103 105 108 109 111 112 114 115 118 120 122 123 126 127 129 130 132 133 135 139 141 140 137 137 139 140 144 145 145 145 146 146 145 146 145 143 144 143 143 -2147483647 -2147483647 -2147483647 -2147483647 -2147483647 -2147483647 -2147483647 -2147483647 -2147483647 -2147483647 -2147483647 -2147483647 -2147483647 -2147483647 -2147483647 -2147483647 -2147483647 -2147483647 -2147483647 -2147483647 -2147483647 -2147483647 -2147483647 -2147483647 -2147483647 -2147483647 -2147483647 -2147483647 -2147483647 -2147483647 -2147483647 -2147483647 -2147483647 -2147483647 -2147483647 -2147483647 -2147483647 -2147483647 -2147483647 -2147483647 -2147483647 -2147483647 -2147483647 -2147483647 -2147483647 -2147483647 -2147483647 -2147483647 -2147483647 -2147483647 -2147483647 -2147483647 -2147483647 -2147483647 -2147483647 -2147483647 -2147483647 -2147483647 -2147483647 -2147483647 -2147483647 -2147483647 -2147483647 -2147483647 -2147483647 -2147483647 -2147483647 -2147483647 -2147483647 -2147483647 -2147483647 -2147483647 -2147483647 -2147483647 -2147483647 -2147483647 -2147483647 -2147483647 -2147483647 -2147483647 -2147483647 -2147483647 -2147483647 -2147483647 -2147483647 -2147483647 -2147483647 -2147483647 -2147483647 -2147483647 -2147483647 -2147483647 -2147483647 -2147483647 -2147483647 -2147483647 -2147483647 -2147483647 -2147483647 -2147483647 -2147483647 -2147483647 -2147483647 -2147483647 -2147483647 -2147483647 -2147483647 -2147483647 -2147483647 -2147483647 -2147483647 -2147483647 -2147483647 -2147483647 -2147483647 -2147483647 -2147483647 -2147483647 -2147483647 -2147483647 -2147483647 -2147483647 -2147483647 -2147483647 -2147483647 -2147483647 -2147483647 -2147483647 -2147483647 -2147483647 -2147483647 -2147483647 -2147483647 -2147483647 -2147483647 -2147483647 -2147483647 -2147483647 -2147483647 -2147483647 -2147483647 -2147483647 -2147483647 -2147483647
83 82 81 81 80 80 79 78 78 79 79 80 81 81 82 82 82 83 83 84 84 84 85 85 85 85 85 85 85 85 85 84 84 84 83 83 84 84 84 85 86 86 87 87 88 89 89 91 92 93 95 95 98 100 101 102 104 106 108 109 111 112 115 116 118 119 121 124 125 127 128 130 131 134 135 136 138 140 140 139 140 141 142 143 144 143 143 -2147483647 -2147483647 -2147483647 -2147483647 -2147483647 -2147483647 -2147483647 -2147483647 -2147483647 -2147483647 -2147483647 -2147483647 -2147483647 -2147483647 -2147483647 -2147483647 -2147483647 -2147483647 -2147483647 -2147483647 -2147483647 -2147483647 -2147483647 -2147483647 -2147483647 -2147483647 -2147483647 -2147483647 -2147483647 -2147483647 -2147483647 -2147483647 -2147483647 -2147483647 -2147483647 -2147483647 -2147483647 -2147483647 -2147483647 -2147483647 -2147483647 -2147483647 -2147483647 -2147483647 -2147483647 -2147483647 -2147483647 -2147483647 -2147483647 -2147483647 -2147483647 -2147483647 -2147483647 -2147483647 -2147483647 -2147483647 -2147483647 -2147483647 -2147483647 -2147483647 -2147483647 -2147483647 -2147483647 -2147483647 -2147483647 -2147483647 -2147483647 -2147483647 -2147483647 -2147483647 -2147483647 -2147483647 -2147483647 -2147483647 -2147483647 -2147483647 -2147483647 -2147483647 -2147483647 -2147483647 -2147483647 -2147483647 -2147483647 -2147483647 -2147483647 -2147483647 -2147483647 -2147483647 -2147483647 -2147483647 -2147483647 -2147483647 -2147483647 -2147483647 -2147483647 -2147483647 -2147483647 -2147483647 -2147483647 -2147483647 -2147483647 -2147483647 -2147483647 -2147483647 -2147483647 -2147483647 -2147483647 -2147483647 -2147483647 -2147483647 -2147483647 -2147483647 -2147483647 -2147483647 -2147483647 -2147483647 -2147483647 -2147483647 -2147483647 -2147483647 -2147483647 -2147483647 -2147483647 -2147483647 -2147483647 -2147483647 -2147483647 -2147483647 -2147483647 -2147483647 -2147483647 -2147483647 -2147483647 -2147483647 -2147483647 -2147483647 -2147483647 -2147483647 -2147483647 -2147483647 -2147483647 -2147483647 -2147483647 -2147483647 -2147483647 -2147483647 -2147483647 -2147483647 -2147483647 -2147483647 -2147483647 -2147483647 -2147483647
84 83 82 82 81 81 80 79 79 79 79 80 82 82 82 83 83 83 83 85 85 85 85 85 85 85 85 85 85 85 85 85 85 85 84 85 85 85 86 86 87 88 88 90 90 91 92 93 94 95 96 98 99 101 102 103 106 108 109 110 113 114 116 117 119 120 121 124 126 128 129 130 132 134 135 135 136 137 138 139 139 140 141 142 -2147483647 -2147483647 -2147483647 -2147483647 -2147483647 -2147483647 -2147483647 -2147483647 -2147483647 -2147483647 -2147483647 -2147483647 -2147483647 -2147483647 -2147483647 -2147483647 -2147483647 -2147483647 -2147483647 -2147483647 -2147483647 -2147483647 -2147483647 -2147483647 -2147483647 -2147483647 -2147483647 -2147483647 -2147483647 -2147483647 -2147483647 -2147483647 -2147483647 -2147483647 -2147483647 -2147483647 -2147483647 -2147483647 -2147483647 -2147483647 -2147483647 -2147483647 -2147483647 -2147483647 -2147483647 -2147483647 -2147483647 -2147483647 -2147483647 -2147483647 -2147483647 -2147483647 -2147483647 -2147483647 -2147483647 -2147483647 -2147483647 -2147483647 -2147483647 -2147483647 -2147483647 -2147483647 -2147483647 -2147483647 -2147483647 -2147483647 -2147483647 -2147483647 -2147483647 -2147483647 -2147483647 -2147483647 -2147483647 -2147483647 -2147483647 -2147483647 -2147483647 -2147483647 -2147483647 -2147483647 -2147483647 -2147483647 -2147483647 -2147483647 -2147483647 -2147483647 -2147483647 -2147483647 -2147483647 -2147483647 -2147483647 -2147483647 -2147483647 -2147483647 -2147483647 -2147483647 -2147483647 -2147483647 -2147483647 -2147483647 -2147483647 -2147483647 -2147483647 -2147483647 -2147483647 -2147483647 -2147483647 -2147483647 -2147483647 -2147483647 -2147483647 -2147483647 -2147483647 -2147483647 -2147483647 -2147483647 -2147483647 -2147483647 -2147483647 -2147483647 -2147483647 -2147483647 -2147483647 -2147483647 -2147483647 -2147483647 -2147483647 -2147483647 -2147483647 -2147483647 -2147483647 -2147483647 -2147483647 -2147483647 -2147483647 -2147483647 -2147483647 -2147483647 -2147483647 -2147483647 -2147483647 -2147483647 -2147483647 -2147483647 -2147483647 -2147483647 -2147483647 -2147483647 -2147483647 -2147483647 -2147483647 -2147483647 -2147483647 -2147483647 -2147483647 -2147483647
85 84 83 83 82 82 81 81 80 80 80 81 81 83 83 83 83 84 84 85 85 85 85 85 86 86 86 86 86 86 86 85 85 85 86 86 86 87 87 88 90 90 90 91 92 93 94 94 95 98 99 100 101 104 106 107 108 109 110 113 114 116 117 118 119 121 123 125 126 128 130 131 133 134 134 134 -2147483647 136 -2147483647 -2147483647 -2147483647 -2147483647 -2147483647 -2147483647 -2147483647 -2147483647 -2147483647 -2147483647 -2147483647 -2147483647 -2147483647 -2147483647 -2147483647 -2147483647 -2147483647 -2147483647 -2147483647 -2147483647 -2147483647 -2147483647 -2147483647 -2147483647 -2147483647 -2147483647 -2147483647 -2147483647 -2147483647 -2147483647 -2147483647 -2147483647 -2147483647 -2147483647 -2147483647 -2147483647 -2147483647 -2147483647 -2147483647 -2147483647 -2147483647 -2147483647 -2147483647 -2147483647 -2147483647 -2147483647 -2147483647 -2147483647 -2147483647 -2147483647 -2147483647 -2147483647 -2147483647 -2147483647 -2147483647 -2147483647 -2147483647 -2147483647 -2147483647 -2147483647 -2147483647 -2147483647 -2147483647 -2147483647 -2147483647 -2147483647 -2147483647 -2147483647 -2147483647 -2147483647 -2147483647 -2147483647 -2147483647 -2147483647 -2147483647 -2147483647 -2147483647 -2147483647 -2147483647 -2147483647 -2147483647 -2147483647 -2147483647 -2147483647 -2147483647 -2147483647 -2147483647 -2147483647 -2147483647 -2147483647 -2147483647 -2147483647 -2147483647 -2147483647 -2147483647 -2147483647 -2147483647 -2147483647 -2147483647 -2147483647 -2147483647 -2147483647 -2147483647 -2147483647 -2147483647 -2147483647 -2147483647 -2147483647 -2147483647 -2147483647 -2147483647 -2147483647 -2147483647 -2147483647 -2147483647 -2147483647 -2147483647 -2147483647 -2147483647 -2147483647 -2147483647 -2147483647 -2147483647 -2147483647 -2147483647 -2147483647 -2147483647 -2147483647 -2147483647 -2147483647 -2147483647 -2147483647 -2147483647 -2147483647 -2147483647 -2147483647 -2147483647 -2147483647 -2147483647 -2147483647 -2147483647 -2147483647 -2147483647 -2147483647 -2147483647 -2147483647 -2147483647 -2147483647 -2147483647 -2147483647 -2147483647 -2147483647 -2147483647 -2147483647 -2147483647 -2147483647 -2147483647 -2147483647 -2147483647 -2147483647 -2147483647 -2147483647
