# Supplementary material for: Catchments catch all in South African coastal lowlands: topography and palaeoclimate restricted gene flow in Nymania capensis (Meliaceae)—a multilocus phylogeographic and distribution modelling approach
Source: PeerJ. 2017 Jan 31;5:e2965. doi: 10.7717/peerj.2965 (PMC5289106; doi:10.7717/peerj.2965)
Supplement: Supplemental Information 2 — See the Readme for file descriptions. This zip file includes all DNA alignments. [file peerj-05-2965-s002.zip › SupplementalInformationFiles/SDM.Data/MIROC/bio14.ppt.driest.month.asc]

NCOLS 240 
NROWS 84 
XLLCORNER 20 
YLLCORNER -35 
CELLSIZE 0.0416666666666667 
NODATA_value -2147483647 
9 9 9 9 10 9 9 9 10 10 10 10 9 9 9 9 9 9 10 10 9 9 8 8 8 8 7 6 6 6 6 6 6 6 6 6 6 6 6 6 6 6 6 6 7 6 6 7 7 7 7 6 6 6 7 7 7 7 8 8 8 8 8 7 7 6 6 6 7 6 7 6 6 6 5 5 5 5 5 5 5 5 6 6 6 7 7 7 7 7 8 8 8 8 8 8 8 9 9 9 9 9 9 9 9 9 9 9 9 9 8 8 8 8 8 8 8 8 8 7 7 7 7 7 7 7 7 7 6 6 6 6 6 6 6 6 7 7 7 7 7 7 7 7 7 7 12 12 12 12 12 13 14 13 12 9 9 9 12 11 11 11 10 10 10 10 10 10 11 11 11 9 9 10 9 8 8 8 8 9 10 9 8 8 8 9 9 9 9 8 8 8 9 10 10 8 8 9 8 8 11 11 9 8 9 9 9 9 10 11 11 12 12 12 13 14 14 14 15 17 17 18 19 19 20 22 23 23 23 23 24 25 26 26 27 28 -2147483647 -2147483647 -2147483647 -2147483647
9 10 10 10 10 9 9 9 10 10 10 10 9 9 9 9 9 9 9 10 10 9 9 9 8 8 8 7 7 6 6 7 6 6 6 6 6 6 6 6 6 6 6 7 7 6 6 7 7 7 7 7 7 7 7 7 7 7 7 8 8 8 8 7 7 7 7 7 7 7 6 7 6 6 6 5 5 5 5 5 6 6 6 7 7 6 7 8 8 8 8 8 8 8 8 9 9 9 9 9 9 9 10 10 10 9 9 9 10 10 9 9 9 9 8 8 8 8 8 8 7 7 7 7 7 7 7 7 6 6 6 6 6 6 6 7 7 7 7 7 7 7 7 7 7 8 12 12 13 14 13 14 14 14 12 9 9 8 10 12 12 12 11 11 11 10 8 8 9 10 10 9 9 10 10 8 8 8 8 10 10 11 8 8 8 11 10 10 9 9 8 8 8 8 11 8 8 8 8 8 8 10 9 9 9 9 9 10 10 11 11 11 12 12 13 14 14 15 16 17 17 20 20 21 21 22 23 23 23 24 25 26 26 27 28 -2147483647 -2147483647 -2147483647 -2147483647 -2147483647
10 10 11 10 10 9 9 9 10 10 10 10 10 9 9 9 9 9 9 9 9 10 10 9 8 8 8 8 7 8 8 7 7 6 6 6 6 6 6 6 6 6 7 7 6 6 7 7 7 7 8 7 7 8 7 7 7 8 8 8 8 8 8 7 7 7 7 7 7 7 7 6 7 6 6 6 6 6 6 5 6 6 6 6 6 6 7 8 8 7 8 8 8 8 8 9 10 10 10 10 10 10 10 10 10 10 10 10 11 10 10 10 10 10 9 9 8 8 8 8 8 8 8 7 7 7 6 6 7 7 6 6 6 6 7 7 7 7 7 7 7 8 7 7 8 9 13 13 12 13 14 15 13 10 9 8 8 8 9 11 14 13 13 13 12 8 7 7 8 10 9 8 9 12 10 10 9 9 8 8 10 11 10 9 9 11 9 8 8 9 8 8 8 8 8 8 8 8 8 8 8 8 9 9 9 9 10 10 11 11 11 12 12 13 14 14 15 16 16 17 18 20 21 22 23 23 23 23 24 24 26 26 27 28 -2147483647 -2147483647 -2147483647 -2147483647 -2147483647 -2147483647
9 12 13 11 10 10 9 9 10 10 10 10 10 9 9 9 9 9 9 9 9 9 9 9 9 8 8 8 8 7 8 8 7 7 6 6 6 6 6 6 6 6 6 6 6 7 7 7 7 7 8 8 7 8 8 8 8 8 8 8 8 9 8 8 7 7 7 7 7 7 7 7 6 6 6 6 6 7 8 5 6 6 6 6 6 6 7 8 9 8 8 8 8 9 9 10 11 11 11 10 10 10 10 10 10 10 10 10 12 11 10 10 10 10 9 10 10 11 11 8 8 8 8 8 8 7 7 7 7 9 6 6 7 7 7 7 7 7 7 7 7 8 7 9 12 14 11 9 9 9 11 11 10 9 10 8 8 8 10 12 12 16 16 13 10 9 8 8 8 9 10 11 8 8 10 10 8 8 8 9 11 11 11 9 9 10 10 8 8 8 8 8 8 8 8 8 8 8 8 8 8 9 9 9 9 10 10 10 11 11 11 12 13 14 14 14 15 16 17 17 19 20 22 23 23 23 24 24 25 25 26 27 28 -2147483647 -2147483647 -2147483647 -2147483647 -2147483647 -2147483647 -2147483647
11 12 14 12 10 9 9 9 9 9 10 10 10 10 9 9 9 9 9 9 9 9 9 9 9 9 9 8 8 8 8 8 8 8 7 6 6 6 6 7 6 6 6 6 7 7 7 7 8 8 8 8 8 8 8 8 8 8 8 8 9 8 8 8 7 7 7 7 7 7 7 7 7 6 6 7 7 8 7 5 5 5 6 5 6 6 7 8 8 8 8 8 8 9 9 10 11 11 12 11 11 11 12 13 12 11 12 13 13 11 12 11 10 10 10 11 13 11 11 9 9 9 9 9 8 8 7 7 7 8 7 7 7 7 7 7 7 7 7 8 8 8 7 9 12 10 10 9 8 10 10 9 8 8 9 9 8 8 10 12 12 10 12 13 13 13 10 9 8 8 10 8 8 8 8 8 8 8 8 9 11 11 11 9 9 11 9 8 8 8 8 8 8 8 8 8 8 8 8 8 9 9 9 9 10 10 10 11 11 11 11 13 14 14 14 15 16 17 18 18 19 20 22 23 23 24 25 25 25 26 27 28 -2147483647 -2147483647 -2147483647 -2147483647 -2147483647 -2147483647 -2147483647 -2147483647
12 12 13 12 9 9 9 9 9 9 10 10 10 10 9 9 9 9 9 9 9 9 9 9 9 9 9 9 8 8 8 9 9 8 8 8 6 6 6 7 6 7 7 7 7 7 8 8 8 8 9 9 9 8 8 8 9 9 9 9 9 9 9 8 7 7 7 7 7 7 7 7 7 6 6 6 6 6 6 6 6 6 6 6 6 6 7 7 8 8 7 8 8 9 9 9 11 11 12 12 12 11 12 12 11 11 13 12 13 12 13 13 11 12 12 12 12 12 11 9 10 11 9 8 8 7 7 7 7 7 7 7 7 7 7 7 7 7 8 8 8 7 7 8 11 10 9 9 9 10 10 10 9 8 8 10 10 9 8 9 10 9 11 14 12 10 8 7 8 10 10 8 8 8 8 8 8 8 8 11 11 9 9 9 9 9 8 8 8 8 8 8 8 8 8 8 8 8 9 9 9 9 9 9 10 10 10 11 11 11 12 13 14 16 15 15 17 17 19 20 20 21 22 23 25 25 25 26 26 27 -2147483647 -2147483647 -2147483647 -2147483647 -2147483647 -2147483647 -2147483647 -2147483647 -2147483647 -2147483647
13 13 12 9 9 9 9 9 9 9 10 10 10 10 9 9 9 9 9 9 9 9 9 9 9 9 9 9 9 9 9 9 9 8 8 7 7 6 7 7 7 7 7 7 7 7 7 7 8 8 9 8 9 9 8 8 9 10 10 10 9 9 9 8 7 7 7 7 7 7 7 7 7 7 7 6 7 7 7 7 6 6 6 6 6 6 7 7 7 7 7 8 8 9 9 9 10 11 11 12 11 11 11 12 11 11 11 11 13 11 11 11 12 13 13 13 11 11 10 10 11 10 9 9 8 7 7 7 7 7 7 7 7 7 7 8 8 8 8 8 8 8 7 7 9 10 10 9 10 10 10 14 11 10 8 10 12 8 8 9 9 9 10 12 12 12 10 10 8 8 8 9 8 8 9 10 9 8 8 11 11 9 9 9 9 9 8 8 8 8 8 8 8 8 8 8 8 9 9 9 9 9 9 10 10 10 11 11 11 11 12 14 15 17 17 16 17 19 19 20 22 22 24 25 25 26 26 27 28 -2147483647 -2147483647 -2147483647 -2147483647 -2147483647 -2147483647 -2147483647 -2147483647 -2147483647 -2147483647 -2147483647
14 12 12 11 12 9 8 9 8 9 11 12 10 9 9 10 10 10 9 9 9 9 9 9 9 10 9 9 9 9 9 9 9 8 8 8 7 7 7 7 7 7 7 7 7 7 7 7 8 8 8 8 9 9 9 9 9 10 10 10 9 9 9 10 9 8 8 7 7 7 7 7 7 7 7 7 7 7 7 8 7 7 7 6 6 6 6 7 8 7 7 8 8 9 9 10 10 11 12 12 11 10 11 11 11 11 11 11 11 11 10 11 11 11 11 11 12 11 11 10 10 10 9 9 8 7 7 7 7 7 7 7 7 8 8 8 9 9 9 9 8 8 8 8 8 9 11 10 10 10 11 15 10 10 8 9 10 9 8 9 10 9 9 9 10 10 8 9 8 8 8 8 8 8 10 8 8 8 8 10 11 9 9 9 9 9 9 8 8 8 8 8 8 8 8 8 9 9 9 10 10 10 10 10 10 11 11 11 11 12 13 14 14 17 18 18 18 19 21 22 23 24 25 25 26 27 28 28 -2147483647 -2147483647 -2147483647 -2147483647 -2147483647 -2147483647 -2147483647 -2147483647 -2147483647 -2147483647 -2147483647 -2147483647
13 13 12 12 12 10 8 10 10 9 9 12 11 9 11 10 10 10 9 9 9 9 9 9 9 9 9 9 10 9 9 9 9 9 8 8 8 8 8 8 7 7 7 7 7 8 8 8 8 8 8 9 9 9 9 9 9 10 10 10 9 9 9 11 9 8 8 9 9 8 7 7 7 7 7 7 7 7 7 7 8 7 6 6 7 7 7 7 8 7 7 8 9 9 9 11 11 11 12 11 10 10 11 11 11 11 10 9 10 9 10 10 11 11 10 10 11 13 11 9 9 9 9 8 8 7 7 7 7 7 7 7 7 8 8 9 10 10 9 9 9 8 8 8 8 8 9 9 10 12 12 12 12 10 9 8 8 8 8 10 10 9 7 8 9 9 8 10 9 8 8 8 8 8 8 9 9 8 8 9 11 11 10 10 10 9 9 9 8 8 8 8 8 8 8 8 9 9 9 10 10 11 11 11 11 11 11 11 12 13 14 15 17 17 19 19 22 22 22 23 25 25 26 27 27 27 28 -2147483647 -2147483647 -2147483647 -2147483647 -2147483647 -2147483647 -2147483647 -2147483647 -2147483647 -2147483647 -2147483647 -2147483647 -2147483647
13 12 12 10 10 8 8 10 10 10 10 11 11 11 11 11 11 11 9 9 9 9 9 9 9 9 9 9 9 9 9 10 10 9 9 8 8 8 8 8 9 8 8 8 8 8 8 8 9 8 9 9 10 9 9 9 9 10 10 10 9 9 8 8 8 8 9 8 9 8 7 7 7 7 7 7 7 7 7 7 7 7 6 6 6 7 7 7 7 7 7 9 9 9 9 10 11 11 11 11 10 10 10 9 9 9 10 10 9 9 10 11 11 10 9 10 11 13 13 10 9 9 8 8 8 7 7 7 7 7 7 7 7 7 8 8 9 10 9 9 9 8 8 8 8 8 9 9 10 12 10 11 10 10 10 9 9 8 8 8 8 8 7 8 8 8 8 10 10 10 8 8 8 8 8 8 8 8 9 10 10 10 10 10 9 9 9 9 9 8 8 8 8 8 8 9 9 9 10 10 10 11 11 11 11 11 11 12 12 13 14 14 17 17 18 19 22 24 25 25 26 26 27 27 28 29 -2147483647 -2147483647 -2147483647 -2147483647 -2147483647 -2147483647 -2147483647 -2147483647 -2147483647 -2147483647 -2147483647 -2147483647 -2147483647 -2147483647
11 11 11 10 10 10 11 10 10 10 10 11 11 11 11 12 11 11 11 9 9 9 9 9 9 9 9 9 10 10 9 9 9 10 9 9 8 8 8 9 9 10 9 8 8 8 8 9 9 9 9 9 10 10 10 10 10 9 10 10 10 9 9 8 8 8 8 9 8 8 7 6 7 7 7 8 7 6 6 6 6 7 6 6 6 7 7 8 8 7 8 9 9 9 9 9 9 10 12 11 11 10 10 10 9 9 9 9 9 9 10 9 10 10 9 10 11 12 12 10 9 9 9 9 8 8 7 7 7 7 7 7 7 7 7 10 9 9 9 9 9 9 8 8 8 9 9 9 10 13 10 12 10 10 10 9 9 9 9 10 9 9 8 8 8 8 10 10 9 9 9 8 8 8 8 8 8 8 8 9 10 10 10 10 9 9 9 9 9 9 8 9 8 8 8 9 9 9 10 10 10 11 11 13 13 12 12 12 13 14 14 17 17 18 20 20 21 23 25 27 27 27 28 28 29 -2147483647 -2147483647 -2147483647 -2147483647 -2147483647 -2147483647 -2147483647 -2147483647 -2147483647 -2147483647 -2147483647 -2147483647 -2147483647 -2147483647 -2147483647
11 10 10 10 10 10 12 11 10 10 10 11 12 12 12 13 12 11 11 11 9 9 9 9 9 9 9 9 10 9 9 10 10 10 11 10 9 9 9 9 9 10 10 9 8 9 9 9 9 9 10 10 10 10 10 10 10 10 10 11 11 10 9 10 9 9 9 8 8 7 7 6 6 8 7 7 7 7 6 6 6 6 6 6 7 7 8 8 9 7 8 8 8 9 9 9 10 11 11 11 11 11 11 10 9 9 9 9 9 11 10 9 9 10 10 9 12 12 13 11 9 9 9 9 9 9 8 8 7 7 7 7 7 7 7 8 8 10 9 9 8 9 9 8 8 10 9 10 10 10 11 10 10 11 10 10 10 10 10 10 10 10 10 8 8 8 9 9 9 8 9 8 8 8 8 8 8 8 8 9 9 9 9 9 9 9 9 9 9 9 9 9 8 8 9 9 9 10 10 10 11 11 12 13 14 14 15 13 14 15 16 18 20 19 22 23 23 25 26 27 27 28 29 29 30 -2147483647 -2147483647 -2147483647 -2147483647 -2147483647 -2147483647 -2147483647 -2147483647 -2147483647 -2147483647 -2147483647 -2147483647 -2147483647 -2147483647 -2147483647
9 12 11 11 10 10 12 12 11 10 10 12 12 14 11 11 13 12 12 12 11 10 9 11 11 10 10 10 9 9 9 10 11 11 11 11 10 10 10 10 10 10 10 10 9 9 10 10 10 9 10 10 10 10 10 11 11 11 10 11 12 10 11 12 11 10 10 9 8 8 7 6 6 6 7 7 7 7 7 6 6 6 6 7 7 8 8 8 10 9 9 8 9 9 11 12 11 11 12 12 12 12 11 10 10 10 9 9 9 11 9 8 9 11 11 9 11 11 14 12 10 9 9 9 10 10 10 9 8 7 8 7 7 7 7 7 8 10 9 9 8 8 8 8 8 8 9 10 10 10 10 12 13 11 10 10 10 11 10 10 10 9 9 9 9 8 8 10 9 8 8 8 8 8 8 8 8 8 8 10 10 9 9 9 8 8 9 9 9 9 9 10 9 9 9 9 10 10 11 11 11 11 11 12 13 14 17 16 15 16 17 19 22 21 22 24 26 27 27 28 29 30 30 30 -2147483647 -2147483647 -2147483647 -2147483647 -2147483647 -2147483647 -2147483647 -2147483647 -2147483647 -2147483647 -2147483647 -2147483647 -2147483647 -2147483647 -2147483647 -2147483647
4 10 10 9 10 12 13 11 10 10 10 13 12 14 14 12 12 14 14 15 12 10 10 11 12 12 12 10 10 10 10 11 11 12 12 12 11 11 11 11 11 11 10 10 10 9 10 10 9 9 10 11 11 11 11 11 12 13 12 12 13 13 13 13 12 10 10 9 8 7 7 7 6 6 7 8 7 7 7 7 6 6 6 7 9 9 9 8 10 10 10 9 9 10 13 13 12 12 12 12 11 10 10 11 9 9 9 9 9 9 9 8 8 9 10 9 9 10 14 14 12 10 11 10 10 10 10 9 8 7 8 7 7 6 7 7 8 10 10 8 8 8 8 8 8 8 9 9 10 12 12 12 13 12 11 12 13 13 11 10 10 10 10 9 10 9 9 9 8 8 8 9 9 8 8 8 8 8 8 10 11 9 9 9 9 9 8 8 9 9 10 10 9 10 10 10 10 11 11 11 11 11 12 12 13 15 17 19 18 18 19 19 22 24 23 25 27 28 29 30 30 30 -2147483647 -2147483647 -2147483647 -2147483647 -2147483647 -2147483647 -2147483647 -2147483647 -2147483647 -2147483647 -2147483647 -2147483647 -2147483647 -2147483647 -2147483647 -2147483647 -2147483647 -2147483647
4 6 9 8 9 11 13 10 10 11 11 12 14 13 15 13 12 13 13 15 13 11 11 11 11 12 12 11 11 10 12 11 12 14 13 12 12 12 12 13 14 12 11 11 11 11 10 10 9 9 11 11 11 11 11 12 13 13 12 12 13 14 14 13 13 7 9 9 9 8 7 7 6 7 7 8 7 7 7 6 6 6 6 7 8 9 8 8 8 11 13 10 10 10 13 13 12 13 15 10 9 9 9 9 9 9 9 9 8 8 8 8 8 9 9 10 10 12 13 13 12 12 12 12 12 11 10 9 8 8 8 7 7 7 7 8 9 9 9 8 8 8 9 9 8 9 9 10 10 10 12 13 15 12 12 13 16 13 13 12 11 11 11 10 10 11 11 10 9 8 8 8 9 9 9 9 8 8 8 9 9 10 10 10 10 9 9 10 10 10 10 9 9 9 10 10 11 11 11 11 11 12 12 13 14 14 16 20 22 22 23 21 23 25 26 28 29 30 30 31 31 -2147483647 -2147483647 -2147483647 -2147483647 -2147483647 -2147483647 -2147483647 -2147483647 -2147483647 -2147483647 -2147483647 -2147483647 -2147483647 -2147483647 -2147483647 -2147483647 -2147483647 -2147483647 -2147483647
4 4 8 6 6 9 11 11 10 10 11 12 13 16 14 16 13 13 15 17 13 11 11 11 11 11 12 12 12 12 13 13 13 14 14 13 13 12 12 14 13 12 13 11 11 11 11 9 8 9 11 11 9 8 11 11 14 13 13 12 13 14 15 12 8 7 7 8 8 7 6 6 6 7 7 7 7 7 6 7 6 6 6 6 8 9 9 8 8 9 12 11 10 10 12 14 14 14 13 10 8 7 7 7 8 9 8 8 8 8 8 8 9 9 10 10 11 13 15 13 12 13 13 13 13 12 10 10 9 9 9 8 8 7 7 7 8 8 8 9 8 8 9 8 8 9 11 11 13 13 13 13 14 16 13 13 14 13 13 13 12 12 11 11 11 13 11 11 10 9 9 8 8 9 8 9 9 8 8 8 8 9 10 10 11 11 9 9 9 10 10 10 10 10 10 10 11 11 11 11 12 12 13 14 14 16 17 18 20 22 25 25 24 26 28 30 31 31 31 32 -2147483647 -2147483647 -2147483647 -2147483647 -2147483647 -2147483647 -2147483647 -2147483647 -2147483647 -2147483647 -2147483647 -2147483647 -2147483647 -2147483647 -2147483647 -2147483647 -2147483647 -2147483647 -2147483647 -2147483647
4 4 4 4 9 9 11 12 11 10 10 12 14 17 17 16 13 12 13 13 13 13 12 11 11 12 12 12 13 12 13 14 14 14 14 14 15 13 11 12 14 14 13 10 8 8 9 10 9 8 8 9 7 7 7 7 12 14 13 13 13 12 11 10 7 7 6 6 6 6 7 6 9 6 9 7 7 7 6 6 7 7 6 6 7 7 7 7 8 8 10 11 11 12 12 16 15 11 10 9 8 7 8 7 8 8 8 8 8 8 9 9 10 10 10 11 13 15 15 14 14 14 15 15 13 12 11 10 10 10 10 9 9 8 7 7 7 8 8 8 8 8 8 8 9 10 12 13 15 13 13 14 16 16 15 16 17 16 16 15 13 13 12 11 11 14 14 11 11 9 9 9 9 9 9 9 9 9 9 8 8 8 9 9 10 9 9 9 10 10 11 10 10 10 10 10 11 11 11 12 12 13 14 15 16 17 18 20 22 23 23 28 28 28 31 32 32 32 32 33 -2147483647 -2147483647 -2147483647 -2147483647 -2147483647 -2147483647 -2147483647 -2147483647 -2147483647 -2147483647 -2147483647 -2147483647 -2147483647 -2147483647 -2147483647 -2147483647 -2147483647 -2147483647 -2147483647 -2147483647
3 3 3 4 8 10 12 12 10 10 11 11 12 15 15 13 12 13 14 13 13 13 12 11 12 12 13 13 13 13 12 13 13 15 15 15 15 11 9 9 15 14 12 11 9 8 9 9 10 8 8 7 7 7 7 7 10 14 13 14 14 10 9 9 7 7 7 6 6 7 6 6 6 6 6 6 6 6 6 7 7 7 7 6 6 7 7 7 8 8 8 9 13 13 11 9 10 10 11 9 8 8 9 7 7 8 9 9 8 8 9 9 10 10 10 12 13 16 17 16 16 16 17 16 14 13 12 13 12 11 12 11 11 9 8 7 7 8 8 8 8 8 8 10 11 11 13 14 16 15 14 17 18 18 17 18 17 18 17 14 14 13 14 13 12 14 14 14 11 10 10 10 11 11 10 11 10 10 9 8 8 10 8 9 10 9 9 9 10 11 11 11 10 10 10 11 11 11 11 12 13 14 14 15 17 19 20 20 22 25 26 28 29 31 32 33 33 33 33 -2147483647 -2147483647 -2147483647 -2147483647 -2147483647 -2147483647 -2147483647 -2147483647 -2147483647 -2147483647 -2147483647 -2147483647 -2147483647 -2147483647 -2147483647 -2147483647 -2147483647 -2147483647 -2147483647 -2147483647 -2147483647
3 3 3 4 8 8 15 12 10 11 12 12 13 15 15 15 13 15 16 16 13 12 12 12 12 13 14 15 15 14 13 14 13 14 14 15 15 14 9 8 9 8 7 9 11 10 8 8 11 8 7 6 6 7 7 7 7 8 9 13 12 8 9 7 7 7 7 7 7 7 6 6 6 6 6 6 6 7 7 8 7 7 7 7 6 6 6 6 6 7 8 11 13 12 9 8 7 7 8 8 8 7 8 8 7 8 9 9 8 8 9 10 10 11 11 10 10 12 13 14 14 16 16 16 14 14 13 14 14 14 14 15 12 11 11 9 8 8 8 8 9 11 11 12 12 13 15 17 17 16 15 17 19 20 20 20 20 20 19 15 14 16 16 16 14 16 16 14 12 12 13 11 11 11 11 11 11 10 10 10 9 10 9 9 9 9 9 10 10 10 11 11 11 11 11 10 11 11 12 13 13 14 15 16 17 20 22 23 23 25 28 28 31 32 33 33 33 33 -2147483647 -2147483647 -2147483647 -2147483647 -2147483647 -2147483647 -2147483647 -2147483647 -2147483647 -2147483647 -2147483647 -2147483647 -2147483647 -2147483647 -2147483647 -2147483647 -2147483647 -2147483647 -2147483647 -2147483647 -2147483647 -2147483647
3 3 3 3 5 9 11 9 12 11 16 15 15 14 13 13 13 17 17 16 13 13 13 12 13 16 17 18 17 15 15 15 14 14 15 17 16 14 8 7 7 6 6 6 7 7 9 8 8 8 8 6 6 6 7 7 7 8 10 9 8 7 7 7 7 7 7 7 7 7 7 7 6 6 6 6 6 7 7 8 8 7 7 6 6 6 6 6 6 7 8 10 11 12 8 6 6 6 8 10 10 7 7 7 7 8 8 8 8 8 8 9 9 10 11 10 11 11 10 10 11 13 12 14 17 15 15 17 17 15 14 13 14 14 13 10 8 8 8 8 9 11 14 15 15 15 15 15 17 18 18 17 18 20 22 21 20 21 20 17 17 19 18 17 16 17 18 17 17 17 17 11 11 11 11 11 11 11 12 12 11 11 10 10 9 9 9 9 10 10 10 11 11 10 10 10 11 11 12 14 14 14 17 18 20 20 21 24 25 27 29 30 31 32 33 33 33 33 -2147483647 -2147483647 -2147483647 -2147483647 -2147483647 -2147483647 -2147483647 -2147483647 -2147483647 -2147483647 -2147483647 -2147483647 -2147483647 -2147483647 -2147483647 -2147483647 -2147483647 -2147483647 -2147483647 -2147483647 -2147483647 -2147483647
3 3 3 3 3 4 5 5 9 11 14 16 15 15 16 16 15 17 18 17 15 15 15 13 13 16 18 18 17 17 18 16 15 15 15 11 12 8 8 7 6 6 6 6 7 6 7 7 7 7 7 7 6 6 6 7 7 7 8 8 8 8 8 7 7 7 7 7 7 7 6 6 6 6 6 6 6 6 7 7 8 8 7 7 6 7 6 6 6 6 7 9 11 12 7 5 5 5 6 8 8 6 7 7 7 7 7 7 8 8 8 8 9 10 10 10 9 10 11 12 12 12 11 12 14 16 16 15 14 14 12 11 12 11 9 9 8 9 9 10 10 12 16 18 15 14 14 16 19 20 20 20 20 23 22 21 21 21 21 18 18 21 20 20 19 17 18 19 18 17 14 14 14 14 12 12 12 12 14 13 12 12 12 11 10 10 10 10 11 10 10 11 11 11 11 11 12 12 13 14 15 17 17 19 20 22 23 25 26 28 30 31 32 33 34 34 34 34 -2147483647 -2147483647 -2147483647 -2147483647 -2147483647 -2147483647 -2147483647 -2147483647 -2147483647 -2147483647 -2147483647 -2147483647 -2147483647 -2147483647 -2147483647 -2147483647 -2147483647 -2147483647 -2147483647 -2147483647 -2147483647 -2147483647
3 3 3 3 3 3 4 4 9 11 11 14 15 18 18 15 15 15 17 17 15 15 15 13 13 15 14 17 18 18 19 15 14 12 10 7 6 6 7 7 6 6 6 6 6 6 6 6 7 7 7 7 7 6 7 7 7 7 7 7 7 8 8 8 8 8 7 7 7 7 7 6 6 6 6 6 7 6 7 7 7 7 7 7 6 6 6 6 6 6 6 9 10 8 6 6 5 5 5 5 5 5 6 6 7 7 7 7 7 8 8 8 10 9 8 9 8 10 11 10 10 12 9 10 14 15 13 12 14 15 12 12 13 14 12 9 9 9 10 10 11 12 15 15 16 13 14 15 18 16 16 19 18 21 21 19 18 22 22 20 21 21 21 21 21 20 19 21 20 18 17 17 16 15 14 14 15 15 15 15 13 13 12 12 11 10 11 11 12 12 11 11 12 12 12 12 12 13 14 15 16 17 20 21 22 23 24 26 28 29 30 31 32 33 34 34 34 -2147483647 -2147483647 -2147483647 -2147483647 -2147483647 -2147483647 -2147483647 -2147483647 -2147483647 -2147483647 -2147483647 -2147483647 -2147483647 -2147483647 -2147483647 -2147483647 -2147483647 -2147483647 -2147483647 -2147483647 -2147483647 -2147483647 -2147483647
3 3 3 3 3 3 4 5 9 10 11 13 15 16 17 16 16 17 17 16 16 15 15 15 15 15 15 16 19 20 18 12 9 9 6 6 6 6 6 6 6 5 5 5 6 6 6 6 6 7 7 7 7 6 7 7 7 7 7 7 8 8 8 8 8 8 8 8 8 7 7 7 6 6 7 7 7 7 7 7 7 7 6 6 6 6 6 6 7 6 6 6 6 6 6 6 6 5 5 6 6 5 6 6 6 6 7 7 7 7 8 8 8 8 8 8 9 9 9 9 10 10 9 10 12 17 15 13 12 15 12 13 13 13 15 11 10 9 9 11 13 15 13 17 15 12 14 16 15 15 16 17 15 15 17 17 18 21 19 21 18 19 21 22 22 22 21 21 21 20 18 19 18 16 15 15 15 15 13 12 12 11 11 12 12 11 11 11 11 12 12 12 12 12 13 14 14 14 15 17 18 18 20 20 22 23 26 27 29 30 31 32 32 33 34 34 -2147483647 -2147483647 -2147483647 -2147483647 -2147483647 -2147483647 -2147483647 -2147483647 -2147483647 -2147483647 -2147483647 -2147483647 -2147483647 -2147483647 -2147483647 -2147483647 -2147483647 -2147483647 -2147483647 -2147483647 -2147483647 -2147483647 -2147483647 -2147483647
3 3 4 3 3 3 3 4 5 10 11 13 15 15 16 16 17 17 17 16 16 15 15 16 15 16 16 15 14 16 11 9 9 7 6 6 6 6 5 5 5 5 5 5 5 6 6 6 6 7 7 7 7 8 7 7 7 7 7 8 8 8 8 8 8 8 8 8 8 8 7 7 7 7 7 7 7 7 7 7 7 7 6 6 6 6 6 6 6 6 6 6 6 6 6 6 5 5 5 6 6 6 7 7 7 7 7 7 7 7 7 7 8 8 8 8 9 9 9 9 9 10 9 9 10 13 15 13 14 12 13 13 13 15 14 13 12 11 10 11 12 15 14 14 12 13 16 18 16 14 15 16 14 14 14 15 16 18 22 19 17 15 21 21 24 25 23 23 23 21 21 21 18 18 18 17 17 16 12 10 11 11 11 12 12 12 12 12 12 12 14 14 13 13 14 15 15 16 16 18 19 20 21 23 24 26 27 28 29 30 32 32 33 34 -2147483647 -2147483647 -2147483647 -2147483647 -2147483647 -2147483647 -2147483647 -2147483647 -2147483647 -2147483647 -2147483647 -2147483647 -2147483647 -2147483647 -2147483647 -2147483647 -2147483647 -2147483647 -2147483647 -2147483647 -2147483647 -2147483647 -2147483647 -2147483647 -2147483647 -2147483647
3 3 4 4 4 3 3 4 5 8 11 13 14 15 16 16 16 16 16 16 16 15 16 16 16 17 16 15 11 10 10 8 9 7 6 6 6 5 5 5 5 5 5 5 5 6 6 6 6 7 7 7 7 8 8 7 7 7 8 8 8 9 9 9 9 8 8 8 8 8 8 7 7 7 7 7 7 7 7 7 7 7 6 6 6 6 6 6 6 6 6 6 6 6 6 6 6 6 6 6 6 6 7 8 8 8 7 6 7 7 7 7 7 8 8 8 8 9 9 9 9 10 9 9 11 14 16 14 14 13 12 13 14 14 13 13 12 11 11 11 13 13 13 12 12 15 16 17 16 15 14 14 13 15 17 19 19 21 19 15 12 14 16 19 24 25 24 24 24 24 23 22 21 20 19 20 19 18 13 11 11 11 12 12 12 12 12 12 12 12 13 15 15 16 17 18 18 18 18 18 21 21 23 24 25 27 28 30 30 31 32 32 33 -2147483647 -2147483647 -2147483647 -2147483647 -2147483647 -2147483647 -2147483647 -2147483647 -2147483647 -2147483647 -2147483647 -2147483647 -2147483647 -2147483647 -2147483647 -2147483647 -2147483647 -2147483647 -2147483647 -2147483647 -2147483647 -2147483647 -2147483647 -2147483647 -2147483647 -2147483647 -2147483647
4 4 4 4 4 4 4 4 4 5 7 8 8 10 13 16 16 17 17 17 17 16 17 17 17 18 19 15 10 8 8 6 6 6 6 6 6 6 5 5 5 5 5 5 5 6 6 6 6 7 7 7 7 8 8 8 7 8 8 9 9 9 9 9 9 9 9 8 8 8 8 8 7 7 7 7 7 7 7 7 7 7 7 6 6 6 6 6 6 6 6 6 6 6 6 6 6 6 6 6 6 6 6 6 7 7 7 6 6 6 7 7 7 7 8 8 8 8 9 9 9 9 9 9 10 12 12 16 15 14 13 13 15 15 15 13 13 13 11 13 12 10 11 12 13 16 18 16 15 14 13 13 14 16 17 17 18 17 16 13 12 13 15 17 19 26 26 26 26 26 25 23 23 22 22 19 15 13 12 12 12 12 12 12 12 12 13 13 13 13 14 14 15 15 16 18 20 19 20 21 21 23 24 26 27 27 29 30 30 31 32 33 -2147483647 -2147483647 -2147483647 -2147483647 -2147483647 -2147483647 -2147483647 -2147483647 -2147483647 -2147483647 -2147483647 -2147483647 -2147483647 -2147483647 -2147483647 -2147483647 -2147483647 -2147483647 -2147483647 -2147483647 -2147483647 -2147483647 -2147483647 -2147483647 -2147483647 -2147483647 -2147483647 -2147483647
4 4 4 4 4 4 4 4 4 4 5 5 5 8 13 16 17 17 19 19 18 18 18 18 18 18 18 14 9 8 8 6 6 6 6 6 6 6 6 6 6 5 5 5 5 6 6 6 6 7 7 7 8 8 8 8 9 8 8 9 9 9 10 9 9 9 9 9 9 9 9 8 8 7 7 7 7 7 7 7 7 7 7 7 6 6 6 6 6 6 6 6 7 6 6 6 6 6 6 6 6 6 6 6 6 6 6 6 6 6 6 6 7 7 7 8 8 8 9 9 10 10 9 9 10 10 11 13 16 14 13 13 14 16 16 14 13 12 11 13 11 10 12 13 13 16 17 17 15 13 13 13 15 15 16 18 16 15 16 13 13 15 17 19 26 26 22 26 26 22 19 19 19 20 21 19 15 13 13 13 13 13 13 13 13 14 14 14 14 14 15 15 16 17 18 19 19 21 22 22 23 25 25 27 27 29 30 30 31 32 33 -2147483647 -2147483647 -2147483647 -2147483647 -2147483647 -2147483647 -2147483647 -2147483647 -2147483647 -2147483647 -2147483647 -2147483647 -2147483647 -2147483647 -2147483647 -2147483647 -2147483647 -2147483647 -2147483647 -2147483647 -2147483647 -2147483647 -2147483647 -2147483647 -2147483647 -2147483647 -2147483647 -2147483647 -2147483647
4 4 4 4 4 4 4 4 4 4 4 5 7 8 10 9 11 17 20 20 21 20 20 18 20 21 17 12 10 8 6 6 6 6 6 6 6 6 6 6 6 6 6 6 6 6 6 6 6 7 7 7 8 8 9 9 9 10 9 9 9 10 10 10 10 10 9 9 9 9 9 9 8 8 8 8 8 8 8 8 7 7 7 7 7 6 6 6 6 7 7 7 7 7 7 7 7 7 6 6 6 6 7 7 7 6 6 6 6 6 6 6 7 7 7 8 8 9 9 10 10 10 10 9 10 10 11 13 17 14 13 14 15 17 17 15 14 13 12 11 11 11 11 12 14 17 15 13 13 14 12 13 14 14 17 18 14 14 17 13 13 16 21 22 19 18 17 23 26 23 17 18 16 20 23 20 16 16 15 14 13 13 13 13 13 14 14 14 15 16 16 16 16 17 18 19 20 21 22 24 25 25 27 28 28 29 31 31 32 33 -2147483647 -2147483647 -2147483647 -2147483647 -2147483647 -2147483647 -2147483647 -2147483647 -2147483647 -2147483647 -2147483647 -2147483647 -2147483647 -2147483647 -2147483647 -2147483647 -2147483647 -2147483647 -2147483647 -2147483647 -2147483647 -2147483647 -2147483647 -2147483647 -2147483647 -2147483647 -2147483647 -2147483647 -2147483647 -2147483647
4 4 4 4 4 4 4 4 4 4 4 6 6 6 7 8 9 15 16 17 16 14 14 14 17 16 15 15 10 8 8 6 6 6 6 6 6 6 7 6 6 6 6 6 6 6 6 6 7 7 7 8 8 9 9 10 10 10 11 10 10 10 10 10 10 10 10 10 10 9 9 9 9 8 8 8 8 8 8 8 8 7 7 7 7 7 7 7 7 7 7 7 7 7 7 7 7 7 7 7 7 7 7 7 7 7 7 7 7 7 7 7 7 7 8 8 9 9 9 10 10 10 10 10 9 10 11 12 14 13 13 14 18 18 18 15 15 14 14 13 11 13 14 14 14 13 13 14 13 12 12 12 14 16 18 18 14 12 13 14 15 15 17 21 17 16 17 17 19 20 17 15 17 22 24 17 17 15 15 14 14 13 13 14 14 14 15 15 16 17 17 18 18 19 20 21 22 23 24 25 25 27 28 28 29 30 31 32 -2147483647 -2147483647 -2147483647 -2147483647 -2147483647 -2147483647 -2147483647 -2147483647 -2147483647 -2147483647 -2147483647 -2147483647 -2147483647 -2147483647 -2147483647 -2147483647 -2147483647 -2147483647 -2147483647 -2147483647 -2147483647 -2147483647 -2147483647 -2147483647 -2147483647 -2147483647 -2147483647 -2147483647 -2147483647 -2147483647 -2147483647 -2147483647
4 4 4 4 6 4 6 4 4 4 4 6 6 7 8 10 13 13 11 14 14 11 11 11 13 13 14 14 10 8 8 8 6 6 6 6 6 6 6 7 7 6 6 6 6 6 6 6 7 7 8 8 9 9 9 10 10 11 11 11 11 11 11 11 11 11 11 10 10 10 10 10 9 9 8 8 8 8 8 8 8 8 7 7 7 7 7 7 7 7 7 7 8 8 8 8 8 7 7 7 7 7 7 7 7 7 7 7 7 7 6 7 7 7 8 9 8 8 9 10 10 10 10 9 9 10 11 13 14 14 13 13 14 14 14 14 15 15 15 11 12 15 15 13 13 13 13 13 14 14 12 12 14 16 17 16 14 13 14 14 16 18 18 17 16 17 17 20 16 20 16 17 17 25 19 15 13 13 12 12 13 13 13 14 15 15 16 17 17 18 19 20 20 21 22 23 23 24 26 26 27 28 29 29 30 31 32 -2147483647 -2147483647 -2147483647 -2147483647 -2147483647 -2147483647 -2147483647 -2147483647 -2147483647 -2147483647 -2147483647 -2147483647 -2147483647 -2147483647 -2147483647 -2147483647 -2147483647 -2147483647 -2147483647 -2147483647 -2147483647 -2147483647 -2147483647 -2147483647 -2147483647 -2147483647 -2147483647 -2147483647 -2147483647 -2147483647 -2147483647 -2147483647 -2147483647
4 4 4 4 6 6 6 6 4 6 6 6 6 7 8 12 10 12 12 14 13 13 10 10 11 11 14 13 12 10 8 8 8 6 6 6 6 6 7 7 7 7 7 6 6 6 7 6 7 8 8 9 9 10 10 10 11 11 12 12 12 12 12 12 12 11 11 11 11 10 10 10 10 10 9 8 8 8 8 8 8 8 7 7 7 7 7 7 7 7 8 8 8 8 8 8 8 8 8 8 8 8 7 7 7 7 7 7 7 7 7 6 7 7 9 10 9 8 8 9 11 11 10 10 9 9 11 13 15 14 14 14 14 14 13 14 13 12 12 12 13 15 15 15 14 13 13 14 14 13 13 13 14 15 15 15 15 13 12 13 16 16 18 17 16 18 18 17 15 16 17 18 18 21 15 14 12 11 12 12 13 14 14 15 15 16 17 17 19 19 20 21 21 23 23 24 25 26 26 27 28 29 29 30 31 32 -2147483647 -2147483647 -2147483647 -2147483647 -2147483647 -2147483647 -2147483647 -2147483647 -2147483647 -2147483647 -2147483647 -2147483647 -2147483647 -2147483647 -2147483647 -2147483647 -2147483647 -2147483647 -2147483647 -2147483647 -2147483647 -2147483647 -2147483647 -2147483647 -2147483647 -2147483647 -2147483647 -2147483647 -2147483647 -2147483647 -2147483647 -2147483647 -2147483647 -2147483647
4 4 4 4 4 6 6 7 6 6 6 6 7 7 9 10 10 10 10 10 12 11 11 10 11 13 11 13 15 10 9 8 8 6 6 6 6 8 7 7 7 7 7 7 7 7 7 7 7 8 8 9 10 10 11 11 12 12 13 13 14 13 13 12 12 12 12 12 11 11 11 11 10 10 10 9 9 8 8 8 8 8 8 7 7 7 7 7 7 8 8 8 8 8 8 8 7 8 8 8 8 8 8 8 8 8 9 8 8 7 6 6 6 7 8 8 8 8 8 10 10 10 10 11 10 9 12 13 15 14 15 15 15 14 13 14 14 12 12 12 12 14 15 14 14 14 13 13 14 13 13 14 16 16 15 15 15 14 13 14 15 15 17 18 17 17 18 16 15 17 18 19 17 15 14 14 13 12 12 12 13 14 15 16 16 17 17 19 21 21 21 23 23 24 25 26 27 27 27 28 29 30 30 31 32 -2147483647 -2147483647 -2147483647 -2147483647 -2147483647 -2147483647 -2147483647 -2147483647 -2147483647 -2147483647 -2147483647 -2147483647 -2147483647 -2147483647 -2147483647 -2147483647 -2147483647 -2147483647 -2147483647 -2147483647 -2147483647 -2147483647 -2147483647 -2147483647 -2147483647 -2147483647 -2147483647 -2147483647 -2147483647 -2147483647 -2147483647 -2147483647 -2147483647 -2147483647 -2147483647
4 4 4 4 4 6 7 8 8 7 7 7 8 8 9 10 9 9 10 10 10 9 10 10 10 11 11 13 13 10 9 9 8 8 8 6 8 8 7 7 9 9 7 7 7 7 7 7 8 8 9 10 10 11 12 12 13 14 14 14 15 15 14 13 13 13 13 12 12 12 12 11 11 11 10 10 9 9 9 8 8 8 8 8 8 7 7 8 8 8 8 8 7 7 7 7 7 8 8 8 7 7 7 8 8 8 8 8 7 7 7 6 6 8 8 8 8 8 8 9 9 9 10 10 9 9 12 12 14 14 15 16 15 14 13 14 15 14 13 12 13 14 15 15 15 15 15 14 14 13 14 14 14 15 15 16 16 15 15 14 15 15 16 18 17 16 18 16 17 17 17 18 17 16 15 15 15 14 12 13 14 15 16 17 18 19 20 21 21 22 24 24 25 25 26 27 27 28 29 29 30 30 31 32 -2147483647 -2147483647 -2147483647 -2147483647 -2147483647 -2147483647 -2147483647 -2147483647 -2147483647 -2147483647 -2147483647 -2147483647 -2147483647 -2147483647 -2147483647 -2147483647 -2147483647 -2147483647 -2147483647 -2147483647 -2147483647 -2147483647 -2147483647 -2147483647 -2147483647 -2147483647 -2147483647 -2147483647 -2147483647 -2147483647 -2147483647 -2147483647 -2147483647 -2147483647 -2147483647 -2147483647
4 4 4 4 4 6 6 7 8 8 8 8 9 9 9 9 9 9 9 10 12 12 10 9 11 11 13 14 14 11 10 9 9 8 8 8 8 8 9 9 9 9 8 8 8 7 7 7 8 8 9 10 10 11 12 13 13 14 15 16 16 16 16 14 14 14 14 13 13 13 12 12 12 11 11 11 10 9 9 9 9 8 8 8 8 8 8 8 8 9 8 8 8 7 7 7 7 8 8 7 7 7 7 7 7 7 8 8 7 7 7 6 6 8 8 8 8 8 9 10 10 8 10 11 9 8 10 12 13 13 14 15 16 15 14 13 15 14 13 13 14 15 17 17 16 17 16 15 15 14 14 14 14 14 14 16 16 16 16 15 15 16 17 18 18 17 16 17 17 18 18 17 16 17 17 16 15 15 15 15 15 16 17 18 18 20 22 23 23 24 25 25 26 27 28 28 28 29 30 31 31 31 32 -2147483647 -2147483647 -2147483647 -2147483647 -2147483647 -2147483647 -2147483647 -2147483647 -2147483647 -2147483647 -2147483647 -2147483647 -2147483647 -2147483647 -2147483647 -2147483647 -2147483647 -2147483647 -2147483647 -2147483647 -2147483647 -2147483647 -2147483647 -2147483647 -2147483647 -2147483647 -2147483647 -2147483647 -2147483647 -2147483647 -2147483647 -2147483647 -2147483647 -2147483647 -2147483647 -2147483647 -2147483647
4 4 4 6 6 6 6 6 7 8 10 10 12 10 9 9 9 9 9 9 10 12 10 9 13 14 15 16 15 13 11 10 9 9 9 8 8 9 9 9 9 9 10 8 8 8 8 8 8 9 9 10 11 12 13 13 14 15 16 16 17 17 17 17 15 15 15 14 14 14 13 13 12 12 12 11 11 10 9 9 9 9 9 8 8 8 8 9 10 11 9 8 8 8 8 8 8 8 8 7 7 7 7 7 7 6 7 6 6 6 6 6 6 6 7 7 8 7 9 9 9 9 10 11 9 10 13 13 14 14 13 14 14 14 13 13 14 16 15 13 14 16 17 17 16 16 17 17 17 17 17 17 16 16 15 16 16 17 18 17 16 16 16 18 19 17 17 18 18 18 17 17 17 18 18 17 16 16 15 15 16 17 18 19 20 22 22 24 26 26 26 27 27 28 29 29 29 30 31 32 32 33 -2147483647 -2147483647 -2147483647 -2147483647 -2147483647 -2147483647 -2147483647 -2147483647 -2147483647 -2147483647 -2147483647 -2147483647 -2147483647 -2147483647 -2147483647 -2147483647 -2147483647 -2147483647 -2147483647 -2147483647 -2147483647 -2147483647 -2147483647 -2147483647 -2147483647 -2147483647 -2147483647 -2147483647 -2147483647 -2147483647 -2147483647 -2147483647 -2147483647 -2147483647 -2147483647 -2147483647 -2147483647 -2147483647
4 4 4 4 4 6 6 6 7 8 10 12 12 10 10 10 10 10 10 9 9 10 10 10 10 12 13 14 11 11 11 10 10 9 9 9 9 9 9 10 9 10 10 10 10 10 8 8 8 9 10 11 12 14 15 16 16 17 17 17 18 18 18 17 17 16 16 16 15 15 14 14 13 13 12 12 12 11 10 10 9 9 9 9 9 9 9 9 9 10 9 9 8 8 8 8 8 9 8 8 7 7 7 7 7 7 6 6 6 6 6 6 6 6 6 6 6 6 7 7 7 7 8 8 8 9 10 11 13 14 14 14 15 14 15 14 14 15 15 14 14 14 16 16 16 15 17 18 18 18 18 18 18 17 16 16 16 17 17 18 18 17 17 19 19 18 17 19 18 18 17 17 17 17 18 18 17 17 17 17 17 18 19 21 23 24 26 26 26 27 28 28 29 29 29 30 30 31 32 32 -2147483647 -2147483647 -2147483647 -2147483647 -2147483647 -2147483647 -2147483647 -2147483647 -2147483647 -2147483647 -2147483647 -2147483647 -2147483647 -2147483647 -2147483647 -2147483647 -2147483647 -2147483647 -2147483647 -2147483647 -2147483647 -2147483647 -2147483647 -2147483647 -2147483647 -2147483647 -2147483647 -2147483647 -2147483647 -2147483647 -2147483647 -2147483647 -2147483647 -2147483647 -2147483647 -2147483647 -2147483647 -2147483647 -2147483647 -2147483647
4 4 4 4 4 6 6 6 8 9 9 9 10 10 10 10 10 9 9 10 9 10 9 10 12 13 15 14 13 11 11 10 10 10 9 9 9 9 9 10 10 10 10 10 10 10 8 8 9 10 13 14 15 16 17 18 19 18 18 18 18 18 18 18 18 17 16 16 16 16 15 15 14 14 13 13 13 12 11 11 10 10 9 9 9 9 9 9 10 10 9 9 9 8 8 9 9 10 9 9 8 8 7 7 7 7 7 7 7 6 6 6 6 6 6 6 6 7 7 7 7 7 7 7 8 9 10 10 11 12 13 13 13 13 14 14 14 14 14 14 14 14 15 15 15 16 16 16 16 17 18 18 18 18 18 18 19 18 18 18 18 18 17 17 19 19 19 18 18 18 18 17 18 18 18 18 18 18 18 18 19 20 20 22 24 25 27 27 27 28 29 29 30 30 30 31 32 32 33 -2147483647 -2147483647 -2147483647 -2147483647 -2147483647 -2147483647 -2147483647 -2147483647 -2147483647 -2147483647 -2147483647 -2147483647 -2147483647 -2147483647 -2147483647 -2147483647 -2147483647 -2147483647 -2147483647 -2147483647 -2147483647 -2147483647 -2147483647 -2147483647 -2147483647 -2147483647 -2147483647 -2147483647 -2147483647 -2147483647 -2147483647 -2147483647 -2147483647 -2147483647 -2147483647 -2147483647 -2147483647 -2147483647 -2147483647 -2147483647 -2147483647
4 4 4 4 4 4 6 7 8 8 9 8 9 9 9 9 9 9 9 9 9 9 10 12 12 13 14 14 13 11 11 11 11 10 10 10 9 9 10 10 10 10 10 10 10 10 10 10 11 12 13 14 16 17 18 18 19 18 19 19 19 19 19 19 18 18 16 16 16 16 16 16 15 15 15 14 14 13 13 12 11 10 10 10 10 11 12 13 15 15 13 11 10 9 9 9 10 10 10 9 8 8 7 7 7 7 7 7 7 7 7 7 7 7 7 7 7 7 7 7 7 7 7 7 8 8 9 9 10 10 11 12 13 13 14 14 14 14 15 15 15 15 15 15 15 15 15 15 16 16 17 17 17 18 19 20 20 20 18 18 18 19 19 18 18 20 21 20 19 19 19 19 19 19 19 19 19 19 20 21 20 21 22 24 25 27 28 28 28 29 30 30 31 31 31 32 33 33 -2147483647 -2147483647 -2147483647 -2147483647 -2147483647 -2147483647 -2147483647 -2147483647 -2147483647 -2147483647 -2147483647 -2147483647 -2147483647 -2147483647 -2147483647 -2147483647 -2147483647 -2147483647 -2147483647 -2147483647 -2147483647 -2147483647 -2147483647 -2147483647 -2147483647 -2147483647 -2147483647 -2147483647 -2147483647 -2147483647 -2147483647 -2147483647 -2147483647 -2147483647 -2147483647 -2147483647 -2147483647 -2147483647 -2147483647 -2147483647 -2147483647 -2147483647
4 4 4 4 4 4 6 6 6 7 7 8 8 8 8 8 8 8 9 9 9 9 10 10 12 12 13 13 13 13 11 11 11 11 11 11 10 10 10 10 10 11 10 10 10 10 10 11 11 13 14 15 17 18 18 18 19 19 20 20 19 20 20 19 19 19 18 17 17 17 16 16 16 16 16 16 15 14 14 13 12 11 11 10 10 10 11 13 14 14 12 11 12 10 11 13 13 12 10 9 9 8 8 7 7 8 8 8 8 8 7 7 7 7 7 7 7 7 7 7 7 7 7 7 8 8 8 9 10 11 11 12 13 14 14 15 15 15 15 16 16 16 16 15 15 16 16 17 17 17 17 18 18 18 19 19 19 19 19 19 20 20 20 20 19 20 21 21 21 21 21 21 20 20 20 21 21 21 21 22 23 24 25 25 26 28 29 29 29 30 31 31 32 32 32 33 34 -2147483647 -2147483647 -2147483647 -2147483647 -2147483647 -2147483647 -2147483647 -2147483647 -2147483647 -2147483647 -2147483647 -2147483647 -2147483647 -2147483647 -2147483647 -2147483647 -2147483647 -2147483647 -2147483647 -2147483647 -2147483647 -2147483647 -2147483647 -2147483647 -2147483647 -2147483647 -2147483647 -2147483647 -2147483647 -2147483647 -2147483647 -2147483647 -2147483647 -2147483647 -2147483647 -2147483647 -2147483647 -2147483647 -2147483647 -2147483647 -2147483647 -2147483647 -2147483647
4 4 4 4 6 6 6 6 6 7 7 8 8 8 8 8 9 9 9 9 9 10 12 10 12 12 13 13 13 14 14 14 13 13 11 11 11 10 10 10 11 11 11 11 11 11 11 11 12 13 14 15 16 17 18 19 19 20 21 21 20 20 20 20 20 20 19 19 17 17 17 17 17 17 16 16 16 15 14 14 13 13 12 11 12 12 11 11 12 12 11 11 11 11 12 12 12 14 13 12 10 9 8 8 8 8 9 10 9 9 8 8 8 8 8 8 8 8 8 7 7 7 7 7 8 8 9 10 10 11 11 13 14 15 16 16 16 17 17 17 16 16 17 18 19 20 20 20 20 20 20 20 19 20 20 20 20 20 20 20 21 21 20 20 20 20 21 21 21 21 22 22 21 21 21 22 22 22 22 23 24 25 26 26 28 29 29 29 30 31 32 32 32 33 33 34 -2147483647 -2147483647 -2147483647 -2147483647 -2147483647 -2147483647 -2147483647 -2147483647 -2147483647 -2147483647 -2147483647 -2147483647 -2147483647 -2147483647 -2147483647 -2147483647 -2147483647 -2147483647 -2147483647 -2147483647 -2147483647 -2147483647 -2147483647 -2147483647 -2147483647 -2147483647 -2147483647 -2147483647 -2147483647 -2147483647 -2147483647 -2147483647 -2147483647 -2147483647 -2147483647 -2147483647 -2147483647 -2147483647 -2147483647 -2147483647 -2147483647 -2147483647 -2147483647 -2147483647
4 7 7 6 6 6 6 7 7 7 8 8 9 9 11 9 9 9 9 9 9 10 12 12 12 13 13 14 14 14 14 14 14 13 13 12 12 11 11 11 11 11 11 11 11 11 12 12 12 13 14 15 16 17 18 19 20 20 21 22 22 21 20 20 20 20 20 20 19 19 18 18 18 17 17 17 16 16 15 15 15 14 13 12 12 12 12 12 12 12 12 12 11 11 11 11 11 11 10 10 14 10 12 12 10 9 10 10 10 10 10 10 9 9 9 9 9 9 8 8 8 8 8 8 8 9 10 11 12 12 13 14 15 16 16 16 15 15 16 16 17 17 17 18 19 22 23 22 22 23 22 22 22 22 22 22 22 22 22 22 21 21 21 21 20 20 20 20 22 22 23 22 22 22 23 23 23 23 24 24 26 27 27 28 29 30 30 30 31 32 33 33 33 34 34 -2147483647 -2147483647 -2147483647 -2147483647 -2147483647 -2147483647 -2147483647 -2147483647 -2147483647 -2147483647 -2147483647 -2147483647 -2147483647 -2147483647 -2147483647 -2147483647 -2147483647 -2147483647 -2147483647 -2147483647 -2147483647 -2147483647 -2147483647 -2147483647 -2147483647 -2147483647 -2147483647 -2147483647 -2147483647 -2147483647 -2147483647 -2147483647 -2147483647 -2147483647 -2147483647 -2147483647 -2147483647 -2147483647 -2147483647 -2147483647 -2147483647 -2147483647 -2147483647 -2147483647 -2147483647
7 6 6 7 8 8 8 8 9 9 11 11 11 9 9 9 9 11 11 10 9 10 12 12 13 13 14 15 18 18 16 16 15 15 15 15 15 14 12 11 12 12 11 12 12 13 13 13 14 16 17 19 22 23 22 22 23 23 23 23 23 23 23 21 21 21 21 20 20 20 20 19 18 18 18 18 18 17 17 18 17 16 16 14 13 12 13 13 13 13 13 13 13 13 14 13 12 11 11 10 9 9 8 9 10 10 12 11 10 11 12 12 11 11 12 12 11 12 11 10 10 11 10 8 9 10 11 13 13 13 13 15 17 19 19 19 18 17 18 18 18 17 18 18 18 21 24 24 23 23 23 23 24 24 24 25 26 26 26 26 24 23 23 23 24 23 21 21 22 23 24 24 24 24 24 24 24 25 25 26 27 28 28 29 30 31 31 31 32 33 34 34 34 -2147483647 -2147483647 -2147483647 -2147483647 -2147483647 -2147483647 -2147483647 -2147483647 -2147483647 -2147483647 -2147483647 -2147483647 -2147483647 -2147483647 -2147483647 -2147483647 -2147483647 -2147483647 -2147483647 -2147483647 -2147483647 -2147483647 -2147483647 -2147483647 -2147483647 -2147483647 -2147483647 -2147483647 -2147483647 -2147483647 -2147483647 -2147483647 -2147483647 -2147483647 -2147483647 -2147483647 -2147483647 -2147483647 -2147483647 -2147483647 -2147483647 -2147483647 -2147483647 -2147483647 -2147483647 -2147483647 -2147483647
6 6 6 6 7 8 8 8 9 11 12 13 13 14 14 14 14 12 12 12 12 12 12 13 13 14 16 18 19 20 20 19 19 19 20 21 21 17 15 12 12 12 13 14 16 15 18 18 20 20 21 21 23 24 26 25 24 24 25 25 25 25 25 24 23 23 22 22 22 22 22 22 20 20 20 20 19 18 18 18 17 17 15 14 14 14 14 14 14 14 14 14 14 14 13 13 13 13 12 12 12 10 10 9 8 9 10 10 12 13 13 12 12 11 11 12 13 14 14 14 14 13 12 10 12 12 14 15 14 13 16 19 20 20 19 20 21 22 21 20 19 19 19 18 19 19 20 19 20 22 23 24 25 26 26 27 28 28 29 28 29 28 28 27 27 27 26 23 25 25 25 25 25 25 25 25 26 26 27 28 28 29 29 30 31 32 32 32 33 34 35 -2147483647 -2147483647 -2147483647 -2147483647 -2147483647 -2147483647 -2147483647 -2147483647 -2147483647 -2147483647 -2147483647 -2147483647 -2147483647 -2147483647 -2147483647 -2147483647 -2147483647 -2147483647 -2147483647 -2147483647 -2147483647 -2147483647 -2147483647 -2147483647 -2147483647 -2147483647 -2147483647 -2147483647 -2147483647 -2147483647 -2147483647 -2147483647 -2147483647 -2147483647 -2147483647 -2147483647 -2147483647 -2147483647 -2147483647 -2147483647 -2147483647 -2147483647 -2147483647 -2147483647 -2147483647 -2147483647 -2147483647 -2147483647 -2147483647
6 6 6 6 7 8 9 9 9 12 14 13 13 14 15 17 17 17 17 17 17 15 14 15 15 17 18 21 24 26 28 28 27 26 24 20 17 16 17 16 22 22 24 23 28 27 28 29 29 28 32 33 33 34 36 33 30 30 26 25 24 25 25 26 27 27 26 25 25 24 23 23 22 21 21 21 20 20 19 19 19 19 17 17 17 16 17 16 17 16 16 16 15 15 15 15 14 13 13 12 12 11 10 10 9 10 12 11 12 13 14 13 13 12 14 13 12 13 13 12 11 12 12 13 11 11 11 11 13 13 15 15 17 17 18 16 18 19 20 19 20 21 21 20 20 20 20 21 23 25 26 26 27 28 29 29 29 29 29 28 29 29 29 29 28 28 27 25 26 27 27 25 26 26 26 27 27 28 28 29 30 30 31 31 32 33 33 33 34 -2147483647 -2147483647 -2147483647 -2147483647 -2147483647 -2147483647 -2147483647 -2147483647 -2147483647 -2147483647 -2147483647 -2147483647 -2147483647 -2147483647 -2147483647 -2147483647 -2147483647 -2147483647 -2147483647 -2147483647 -2147483647 -2147483647 -2147483647 -2147483647 -2147483647 -2147483647 -2147483647 -2147483647 -2147483647 -2147483647 -2147483647 -2147483647 -2147483647 -2147483647 -2147483647 -2147483647 -2147483647 -2147483647 -2147483647 -2147483647 -2147483647 -2147483647 -2147483647 -2147483647 -2147483647 -2147483647 -2147483647 -2147483647 -2147483647 -2147483647 -2147483647
6 6 7 7 8 9 9 9 11 13 13 13 13 14 14 13 14 13 13 14 14 14 14 15 17 19 20 21 21 22 25 26 26 25 25 26 23 22 20 18 21 22 26 25 27 32 34 35 34 31 31 29 27 31 34 35 36 33 29 28 26 25 26 27 27 27 27 26 25 25 25 25 24 24 22 22 22 22 22 21 21 21 21 21 20 20 20 19 19 18 18 17 17 17 17 16 16 15 14 14 13 12 11 10 10 10 11 11 12 13 13 13 12 12 12 12 13 13 13 13 12 11 11 13 13 13 13 13 12 13 14 14 15 15 15 16 16 19 19 19 19 20 21 21 21 20 22 24 25 26 27 27 27 27 29 29 30 29 29 29 29 29 30 30 29 29 28 27 28 28 28 27 26 27 27 28 29 29 30 30 31 31 32 32 33 34 34 -2147483647 -2147483647 -2147483647 -2147483647 -2147483647 -2147483647 -2147483647 -2147483647 -2147483647 -2147483647 -2147483647 -2147483647 -2147483647 -2147483647 -2147483647 -2147483647 -2147483647 -2147483647 -2147483647 -2147483647 -2147483647 -2147483647 -2147483647 -2147483647 -2147483647 -2147483647 -2147483647 -2147483647 -2147483647 -2147483647 -2147483647 -2147483647 -2147483647 -2147483647 -2147483647 -2147483647 -2147483647 -2147483647 -2147483647 -2147483647 -2147483647 -2147483647 -2147483647 -2147483647 -2147483647 -2147483647 -2147483647 -2147483647 -2147483647 -2147483647 -2147483647 -2147483647 -2147483647
6 7 7 7 9 9 9 9 11 11 12 11 12 13 13 15 17 13 14 14 14 15 15 17 17 18 20 23 25 29 32 38 40 28 37 34 30 29 23 22 28 30 31 32 32 26 27 25 22 23 25 24 25 25 25 27 30 35 35 34 32 30 33 35 34 33 32 30 29 28 27 28 29 28 26 26 25 25 25 24 22 22 22 23 24 23 22 21 21 20 20 19 19 19 19 18 18 17 16 16 15 14 13 12 12 12 12 13 13 13 13 13 13 13 13 13 14 15 14 13 13 12 12 12 12 12 12 12 12 13 14 14 15 15 15 16 16 17 17 18 20 20 21 22 21 22 23 25 26 27 27 28 28 28 28 29 29 30 30 29 30 30 31 31 31 31 30 30 27 29 28 27 27 28 28 29 30 31 31 32 32 32 33 34 34 35 -2147483647 -2147483647 -2147483647 -2147483647 -2147483647 -2147483647 -2147483647 -2147483647 -2147483647 -2147483647 -2147483647 -2147483647 -2147483647 -2147483647 -2147483647 -2147483647 -2147483647 -2147483647 -2147483647 -2147483647 -2147483647 -2147483647 -2147483647 -2147483647 -2147483647 -2147483647 -2147483647 -2147483647 -2147483647 -2147483647 -2147483647 -2147483647 -2147483647 -2147483647 -2147483647 -2147483647 -2147483647 -2147483647 -2147483647 -2147483647 -2147483647 -2147483647 -2147483647 -2147483647 -2147483647 -2147483647 -2147483647 -2147483647 -2147483647 -2147483647 -2147483647 -2147483647 -2147483647 -2147483647
7 7 7 8 8 9 9 11 12 13 13 13 13 13 14 15 14 14 14 15 17 18 19 19 21 25 27 27 30 30 30 31 31 25 27 27 27 24 17 17 19 18 18 19 20 18 21 21 23 28 29 29 29 27 26 28 28 30 30 31 32 30 35 35 35 33 33 32 32 31 30 29 28 28 27 27 27 26 25 25 26 27 29 30 28 26 25 22 22 22 23 22 22 21 21 20 20 19 19 18 17 17 16 15 15 14 14 14 15 15 15 15 15 15 15 15 15 16 15 14 14 13 13 13 13 13 13 13 13 14 14 15 15 15 16 17 17 17 18 19 19 21 21 22 23 23 24 26 26 27 28 29 30 29 30 30 31 31 31 31 31 32 32 32 32 32 32 32 28 26 28 28 28 28 29 30 31 32 32 33 33 33 34 35 35 -2147483647 -2147483647 -2147483647 -2147483647 -2147483647 -2147483647 -2147483647 -2147483647 -2147483647 -2147483647 -2147483647 -2147483647 -2147483647 -2147483647 -2147483647 -2147483647 -2147483647 -2147483647 -2147483647 -2147483647 -2147483647 -2147483647 -2147483647 -2147483647 -2147483647 -2147483647 -2147483647 -2147483647 -2147483647 -2147483647 -2147483647 -2147483647 -2147483647 -2147483647 -2147483647 -2147483647 -2147483647 -2147483647 -2147483647 -2147483647 -2147483647 -2147483647 -2147483647 -2147483647 -2147483647 -2147483647 -2147483647 -2147483647 -2147483647 -2147483647 -2147483647 -2147483647 -2147483647 -2147483647 -2147483647
8 8 9 9 9 9 11 11 11 12 12 13 13 14 14 15 15 15 17 17 17 18 18 18 19 19 20 23 23 23 22 24 24 24 21 21 22 22 16 16 16 16 18 20 22 19 23 19 20 23 26 24 28 23 24 28 28 28 27 25 26 24 26 27 27 28 28 29 29 30 30 29 30 30 30 30 29 29 29 27 27 26 26 26 27 27 27 27 26 27 28 28 28 27 25 24 23 22 21 21 21 20 19 18 17 17 17 17 17 17 17 17 17 16 16 16 17 17 17 16 16 15 14 14 14 14 14 14 14 15 15 15 16 16 17 18 18 18 20 20 22 22 23 23 24 24 25 26 27 28 29 30 31 31 31 32 32 33 33 33 33 33 33 34 34 33 33 33 30 27 26 27 28 29 30 31 32 33 34 34 34 35 35 -2147483647 -2147483647 -2147483647 -2147483647 -2147483647 -2147483647 -2147483647 -2147483647 -2147483647 -2147483647 -2147483647 -2147483647 -2147483647 -2147483647 -2147483647 -2147483647 -2147483647 -2147483647 -2147483647 -2147483647 -2147483647 -2147483647 -2147483647 -2147483647 -2147483647 -2147483647 -2147483647 -2147483647 -2147483647 -2147483647 -2147483647 -2147483647 -2147483647 -2147483647 -2147483647 -2147483647 -2147483647 -2147483647 -2147483647 -2147483647 -2147483647 -2147483647 -2147483647 -2147483647 -2147483647 -2147483647 -2147483647 -2147483647 -2147483647 -2147483647 -2147483647 -2147483647 -2147483647 -2147483647 -2147483647 -2147483647 -2147483647
11 11 11 11 11 12 12 12 12 13 13 13 16 19 22 19 18 17 17 18 18 19 19 20 20 20 20 21 23 24 23 24 24 24 25 28 26 26 22 17 15 16 17 17 16 16 17 18 17 18 19 20 22 19 22 25 26 26 27 25 26 26 27 28 29 29 31 31 32 32 33 33 33 33 33 32 32 32 31 31 29 29 29 29 29 29 29 28 28 28 27 26 26 26 26 26 27 27 26 25 25 24 22 21 20 20 19 19 20 21 21 21 19 20 19 19 19 19 19 18 18 16 17 17 16 17 16 16 15 15 16 16 17 17 18 19 20 20 21 22 23 24 24 25 26 26 27 27 28 29 30 31 32 33 33 34 34 34 33 35 35 34 34 35 35 35 32 29 28 27 27 28 29 30 31 32 33 34 35 36 36 36 36 -2147483647 -2147483647 -2147483647 -2147483647 -2147483647 -2147483647 -2147483647 -2147483647 -2147483647 -2147483647 -2147483647 -2147483647 -2147483647 -2147483647 -2147483647 -2147483647 -2147483647 -2147483647 -2147483647 -2147483647 -2147483647 -2147483647 -2147483647 -2147483647 -2147483647 -2147483647 -2147483647 -2147483647 -2147483647 -2147483647 -2147483647 -2147483647 -2147483647 -2147483647 -2147483647 -2147483647 -2147483647 -2147483647 -2147483647 -2147483647 -2147483647 -2147483647 -2147483647 -2147483647 -2147483647 -2147483647 -2147483647 -2147483647 -2147483647 -2147483647 -2147483647 -2147483647 -2147483647 -2147483647 -2147483647 -2147483647 -2147483647
13 12 12 12 13 12 12 13 13 14 14 16 16 16 17 17 18 18 19 19 19 20 23 24 23 23 21 23 23 23 23 24 24 25 26 26 26 26 22 17 15 15 16 16 16 16 16 16 17 17 17 18 19 19 20 21 23 24 26 29 30 30 31 31 32 33 34 35 36 36 36 36 36 37 36 35 35 35 35 34 34 34 33 33 33 34 33 32 31 31 31 30 29 29 28 28 28 27 26 26 28 30 30 26 24 23 23 23 23 22 22 22 22 27 29 27 26 25 25 24 22 21 20 20 19 19 18 18 17 18 18 18 18 19 19 20 21 21 22 24 24 25 26 27 28 29 29 29 30 30 32 33 34 35 35 35 34 36 35 36 36 36 35 35 34 33 32 30 29 29 29 29 30 31 33 33 34 35 36 37 37 37 -2147483647 -2147483647 -2147483647 -2147483647 -2147483647 -2147483647 -2147483647 -2147483647 -2147483647 -2147483647 -2147483647 -2147483647 -2147483647 -2147483647 -2147483647 -2147483647 -2147483647 -2147483647 -2147483647 -2147483647 -2147483647 -2147483647 -2147483647 -2147483647 -2147483647 -2147483647 -2147483647 -2147483647 -2147483647 -2147483647 -2147483647 -2147483647 -2147483647 -2147483647 -2147483647 -2147483647 -2147483647 -2147483647 -2147483647 -2147483647 -2147483647 -2147483647 -2147483647 -2147483647 -2147483647 -2147483647 -2147483647 -2147483647 -2147483647 -2147483647 -2147483647 -2147483647 -2147483647 -2147483647 -2147483647 -2147483647 -2147483647 -2147483647
17 14 14 17 17 15 15 14 14 16 16 17 17 18 18 19 19 19 20 20 20 22 22 23 23 23 23 23 23 24 25 27 27 28 30 30 28 23 21 17 16 16 16 16 16 16 16 16 17 17 17 18 18 18 19 21 24 27 30 32 37 39 39 39 39 41 40 40 43 43 44 42 39 39 39 39 39 37 37 38 37 37 38 39 38 37 35 38 36 35 36 35 34 34 32 31 31 30 30 29 28 28 27 28 28 28 28 28 30 29 28 24 24 25 26 27 27 28 28 26 27 28 27 28 27 26 24 23 20 19 18 19 20 20 21 22 22 23 24 25 26 26 27 28 28 30 31 31 31 33 34 35 36 36 37 36 31 36 35 35 36 35 37 37 36 33 31 31 30 30 30 31 32 33 34 35 35 36 37 38 39 -2147483647 -2147483647 -2147483647 -2147483647 -2147483647 -2147483647 -2147483647 -2147483647 -2147483647 -2147483647 -2147483647 -2147483647 -2147483647 -2147483647 -2147483647 -2147483647 -2147483647 -2147483647 -2147483647 -2147483647 -2147483647 -2147483647 -2147483647 -2147483647 -2147483647 -2147483647 -2147483647 -2147483647 -2147483647 -2147483647 -2147483647 -2147483647 -2147483647 -2147483647 -2147483647 -2147483647 -2147483647 -2147483647 -2147483647 -2147483647 -2147483647 -2147483647 -2147483647 -2147483647 -2147483647 -2147483647 -2147483647 -2147483647 -2147483647 -2147483647 -2147483647 -2147483647 -2147483647 -2147483647 -2147483647 -2147483647 -2147483647 -2147483647 -2147483647
13 13 15 19 18 18 17 15 17 17 17 18 18 19 20 20 20 22 22 22 23 23 23 23 23 23 24 24 24 25 25 27 31 32 34 36 37 31 25 21 18 18 17 17 17 17 18 19 20 18 18 18 19 20 23 24 28 29 32 33 35 38 41 43 43 44 46 46 45 44 43 43 43 43 42 42 41 41 42 41 40 39 39 38 39 39 36 37 38 37 37 38 37 35 37 37 35 33 32 32 32 31 30 30 29 29 29 28 27 27 27 26 26 26 27 27 27 26 25 25 25 25 24 24 27 26 27 27 25 21 19 19 21 22 22 23 24 25 26 26 27 27 28 29 30 31 31 33 32 34 35 36 36 37 37 36 33 32 34 33 35 34 36 35 34 34 33 33 32 32 32 33 34 34 35 36 36 36 -2147483647 -2147483647 -2147483647 -2147483647 -2147483647 -2147483647 -2147483647 -2147483647 -2147483647 -2147483647 -2147483647 -2147483647 -2147483647 -2147483647 -2147483647 -2147483647 -2147483647 -2147483647 -2147483647 -2147483647 -2147483647 -2147483647 -2147483647 -2147483647 -2147483647 -2147483647 -2147483647 -2147483647 -2147483647 -2147483647 -2147483647 -2147483647 -2147483647 -2147483647 -2147483647 -2147483647 -2147483647 -2147483647 -2147483647 -2147483647 -2147483647 -2147483647 -2147483647 -2147483647 -2147483647 -2147483647 -2147483647 -2147483647 -2147483647 -2147483647 -2147483647 -2147483647 -2147483647 -2147483647 -2147483647 -2147483647 -2147483647 -2147483647 -2147483647 -2147483647 -2147483647 -2147483647
14 14 14 15 18 18 18 18 18 18 19 19 20 20 22 23 23 23 24 24 24 24 24 24 24 24 24 24 25 25 25 25 26 29 32 32 33 32 29 28 26 24 24 24 25 26 28 26 25 20 21 20 24 26 28 29 32 33 33 34 35 37 40 41 41 42 43 44 44 45 44 45 46 46 46 45 44 44 44 44 43 42 42 41 41 41 41 40 40 39 38 38 38 38 38 39 39 38 37 36 36 34 34 33 33 33 32 31 31 30 30 29 29 28 28 27 28 28 30 28 26 26 28 25 22 21 21 23 24 23 21 20 21 23 24 25 26 27 27 27 28 27 28 28 28 28 28 30 31 34 35 35 35 35 34 34 34 34 33 33 33 33 33 34 34 35 35 35 34 34 34 34 35 36 36 36 -2147483647 -2147483647 -2147483647 -2147483647 -2147483647 -2147483647 -2147483647 -2147483647 -2147483647 -2147483647 -2147483647 -2147483647 -2147483647 -2147483647 -2147483647 -2147483647 -2147483647 -2147483647 -2147483647 -2147483647 -2147483647 -2147483647 -2147483647 -2147483647 -2147483647 -2147483647 -2147483647 -2147483647 -2147483647 -2147483647 -2147483647 -2147483647 -2147483647 -2147483647 -2147483647 -2147483647 -2147483647 -2147483647 -2147483647 -2147483647 -2147483647 -2147483647 -2147483647 -2147483647 -2147483647 -2147483647 -2147483647 -2147483647 -2147483647 -2147483647 -2147483647 -2147483647 -2147483647 -2147483647 -2147483647 -2147483647 -2147483647 -2147483647 -2147483647 -2147483647 -2147483647 -2147483647 -2147483647 -2147483647
17 15 14 17 17 18 18 19 19 19 20 22 22 23 23 24 24 24 25 25 25 25 25 25 25 26 25 25 25 25 25 25 26 25 25 26 25 24 23 22 21 23 29 33 34 36 38 32 26 25 26 25 28 32 31 35 35 36 37 37 37 40 39 41 42 43 44 45 47 48 48 49 49 48 48 48 48 48 47 47 47 46 46 46 44 44 44 44 45 44 45 44 43 43 42 40 40 40 40 39 39 38 38 37 38 36 35 34 34 34 33 33 32 30 30 29 29 29 29 30 30 27 26 27 27 26 22 19 19 19 20 22 23 24 26 27 28 28 28 27 27 27 27 27 26 26 26 26 26 27 29 32 36 37 36 35 35 33 33 32 32 33 33 34 35 36 36 37 36 36 35 36 36 36 36 -2147483647 -2147483647 -2147483647 -2147483647 -2147483647 -2147483647 -2147483647 -2147483647 -2147483647 -2147483647 -2147483647 -2147483647 -2147483647 -2147483647 -2147483647 -2147483647 -2147483647 -2147483647 -2147483647 -2147483647 -2147483647 -2147483647 -2147483647 -2147483647 -2147483647 -2147483647 -2147483647 -2147483647 -2147483647 -2147483647 -2147483647 -2147483647 -2147483647 -2147483647 -2147483647 -2147483647 -2147483647 -2147483647 -2147483647 -2147483647 -2147483647 -2147483647 -2147483647 -2147483647 -2147483647 -2147483647 -2147483647 -2147483647 -2147483647 -2147483647 -2147483647 -2147483647 -2147483647 -2147483647 -2147483647 -2147483647 -2147483647 -2147483647 -2147483647 -2147483647 -2147483647 -2147483647 -2147483647 -2147483647 -2147483647
17 18 17 17 18 19 20 20 20 22 22 23 23 24 24 25 25 27 27 28 28 28 27 28 28 28 28 26 28 26 28 26 26 25 25 25 24 24 23 22 22 21 22 22 24 25 28 30 29 31 31 30 32 33 35 36 37 38 39 40 41 43 44 45 46 47 48 49 50 50 51 52 53 53 54 52 52 52 51 50 49 48 48 49 48 48 48 48 47 46 46 47 48 49 48 46 48 47 46 44 43 42 41 41 41 40 39 38 38 38 38 36 35 33 32 30 31 30 29 30 32 32 30 27 25 26 27 22 21 21 21 23 25 26 28 28 29 29 28 27 27 26 26 26 26 26 25 25 25 26 26 27 27 28 32 31 31 32 32 32 33 33 33 33 34 35 36 37 38 38 37 36 36 36 36 -2147483647 -2147483647 -2147483647 -2147483647 -2147483647 -2147483647 -2147483647 -2147483647 -2147483647 -2147483647 -2147483647 -2147483647 -2147483647 -2147483647 -2147483647 -2147483647 -2147483647 -2147483647 -2147483647 -2147483647 -2147483647 -2147483647 -2147483647 -2147483647 -2147483647 -2147483647 -2147483647 -2147483647 -2147483647 -2147483647 -2147483647 -2147483647 -2147483647 -2147483647 -2147483647 -2147483647 -2147483647 -2147483647 -2147483647 -2147483647 -2147483647 -2147483647 -2147483647 -2147483647 -2147483647 -2147483647 -2147483647 -2147483647 -2147483647 -2147483647 -2147483647 -2147483647 -2147483647 -2147483647 -2147483647 -2147483647 -2147483647 -2147483647 -2147483647 -2147483647 -2147483647 -2147483647 -2147483647 -2147483647 -2147483647
15 17 18 19 19 20 22 23 23 23 24 24 25 25 27 27 27 28 28 29 29 29 29 29 29 29 29 28 29 28 28 29 27 27 27 26 26 26 25 23 25 23 23 24 27 30 32 36 35 37 39 35 37 38 39 41 42 45 44 46 45 46 46 49 51 51 52 52 53 54 55 55 57 57 58 57 56 58 58 54 55 54 53 52 52 51 51 52 51 52 51 51 52 52 53 52 52 50 51 48 48 49 49 48 46 44 43 42 41 41 41 40 39 38 37 33 30 30 31 32 31 33 32 31 31 28 26 25 24 23 24 25 27 29 29 29 29 28 28 28 28 27 27 26 26 26 26 25 25 25 25 26 27 28 28 29 30 30 31 31 32 33 33 34 34 33 35 37 37 37 37 38 38 37 37 -2147483647 -2147483647 -2147483647 -2147483647 -2147483647 -2147483647 -2147483647 -2147483647 -2147483647 -2147483647 -2147483647 -2147483647 -2147483647 -2147483647 -2147483647 -2147483647 -2147483647 -2147483647 -2147483647 -2147483647 -2147483647 -2147483647 -2147483647 -2147483647 -2147483647 -2147483647 -2147483647 -2147483647 -2147483647 -2147483647 -2147483647 -2147483647 -2147483647 -2147483647 -2147483647 -2147483647 -2147483647 -2147483647 -2147483647 -2147483647 -2147483647 -2147483647 -2147483647 -2147483647 -2147483647 -2147483647 -2147483647 -2147483647 -2147483647 -2147483647 -2147483647 -2147483647 -2147483647 -2147483647 -2147483647 -2147483647 -2147483647 -2147483647 -2147483647 -2147483647 -2147483647 -2147483647 -2147483647 -2147483647 -2147483647
17 18 19 22 22 23 24 25 27 27 25 27 27 27 28 28 29 29 30 30 30 30 30 30 30 30 29 30 30 30 29 30 29 29 29 29 27 27 26 25 25 26 29 32 33 37 41 42 42 42 43 45 42 43 43 45 44 47 46 48 49 49 50 51 51 53 54 56 57 58 57 59 60 60 62 62 60 59 59 60 59 58 58 58 58 58 55 53 52 53 53 54 54 55 54 55 55 53 53 53 55 54 54 51 49 48 47 46 45 45 44 43 42 41 39 36 33 31 32 32 30 31 33 33 34 33 31 29 29 29 28 30 30 29 29 29 29 28 28 28 28 28 28 27 27 27 26 26 26 26 26 26 27 28 29 29 30 30 30 31 31 32 34 34 34 35 35 36 36 37 38 39 39 37 -2147483647 -2147483647 -2147483647 -2147483647 -2147483647 -2147483647 -2147483647 -2147483647 -2147483647 -2147483647 -2147483647 -2147483647 -2147483647 -2147483647 -2147483647 -2147483647 -2147483647 -2147483647 -2147483647 -2147483647 -2147483647 -2147483647 -2147483647 -2147483647 -2147483647 -2147483647 -2147483647 -2147483647 -2147483647 -2147483647 -2147483647 -2147483647 -2147483647 -2147483647 -2147483647 -2147483647 -2147483647 -2147483647 -2147483647 -2147483647 -2147483647 -2147483647 -2147483647 -2147483647 -2147483647 -2147483647 -2147483647 -2147483647 -2147483647 -2147483647 -2147483647 -2147483647 -2147483647 -2147483647 -2147483647 -2147483647 -2147483647 -2147483647 -2147483647 -2147483647 -2147483647 -2147483647 -2147483647 -2147483647 -2147483647 -2147483647
19 20 20 23 24 24 25 27 28 29 28 28 28 29 30 32 33 32 32 32 33 34 33 31 31 31 31 31 31 30 30 30 30 30 30 27 27 27 27 26 27 28 33 33 35 36 36 36 39 43 39 45 43 49 45 48 48 49 50 51 49 52 50 52 53 54 55 56 57 58 59 61 62 62 64 65 64 63 62 62 62 62 63 62 60 61 60 61 60 60 59 57 56 56 57 57 58 58 61 61 57 56 56 55 56 55 53 52 49 48 47 46 45 44 43 39 36 33 31 30 31 33 33 34 33 34 34 32 32 33 33 34 33 32 31 30 30 30 29 29 29 29 28 28 27 27 26 26 26 26 26 27 27 28 29 31 31 31 31 31 32 32 34 35 35 36 37 36 36 37 38 38 37 -2147483647 -2147483647 -2147483647 -2147483647 -2147483647 -2147483647 -2147483647 -2147483647 -2147483647 -2147483647 -2147483647 -2147483647 -2147483647 -2147483647 -2147483647 -2147483647 -2147483647 -2147483647 -2147483647 -2147483647 -2147483647 -2147483647 -2147483647 -2147483647 -2147483647 -2147483647 -2147483647 -2147483647 -2147483647 -2147483647 -2147483647 -2147483647 -2147483647 -2147483647 -2147483647 -2147483647 -2147483647 -2147483647 -2147483647 -2147483647 -2147483647 -2147483647 -2147483647 -2147483647 -2147483647 -2147483647 -2147483647 -2147483647 -2147483647 -2147483647 -2147483647 -2147483647 -2147483647 -2147483647 -2147483647 -2147483647 -2147483647 -2147483647 -2147483647 -2147483647 -2147483647 -2147483647 -2147483647 -2147483647 -2147483647 -2147483647 -2147483647
20 22 23 24 26 27 28 28 28 29 29 29 30 32 33 32 34 33 33 34 35 35 35 35 34 34 36 36 36 34 34 34 36 37 38 36 36 35 32 30 32 34 33 32 34 35 35 33 34 34 37 39 38 40 40 41 43 45 47 49 51 52 53 54 55 56 56 57 58 60 61 62 63 65 68 68 66 66 66 66 65 64 65 65 65 65 66 65 66 67 68 68 65 64 68 60 60 63 59 62 64 65 65 62 59 58 58 55 52 51 52 50 49 46 42 40 37 36 33 31 31 33 32 34 34 34 34 34 35 36 36 35 35 34 32 31 31 31 31 31 30 30 30 29 28 27 26 26 26 26 26 27 28 29 30 32 33 32 32 33 32 33 34 35 36 37 37 38 38 37 37 -2147483647 -2147483647 -2147483647 -2147483647 -2147483647 -2147483647 -2147483647 -2147483647 -2147483647 -2147483647 -2147483647 -2147483647 -2147483647 -2147483647 -2147483647 -2147483647 -2147483647 -2147483647 -2147483647 -2147483647 -2147483647 -2147483647 -2147483647 -2147483647 -2147483647 -2147483647 -2147483647 -2147483647 -2147483647 -2147483647 -2147483647 -2147483647 -2147483647 -2147483647 -2147483647 -2147483647 -2147483647 -2147483647 -2147483647 -2147483647 -2147483647 -2147483647 -2147483647 -2147483647 -2147483647 -2147483647 -2147483647 -2147483647 -2147483647 -2147483647 -2147483647 -2147483647 -2147483647 -2147483647 -2147483647 -2147483647 -2147483647 -2147483647 -2147483647 -2147483647 -2147483647 -2147483647 -2147483647 -2147483647 -2147483647 -2147483647 -2147483647 -2147483647 -2147483647
23 24 25 26 28 29 30 30 30 31 30 32 32 32 33 33 35 35 34 35 35 34 34 33 33 33 34 34 35 35 39 37 39 40 38 35 33 32 31 28 30 31 28 31 32 33 30 31 33 34 34 37 38 39 40 42 43 46 48 50 52 52 53 54 55 56 58 59 61 63 64 65 65 66 68 69 69 69 68 67 67 68 68 68 67 67 68 69 70 72 73 75 77 77 77 77 77 77 72 70 67 67 65 64 65 61 57 55 53 51 50 50 49 48 44 42 40 36 34 33 31 31 31 31 32 33 35 35 36 37 36 36 36 35 34 33 32 31 31 31 31 31 31 30 29 28 28 28 28 27 27 27 28 29 30 32 33 33 33 33 34 35 35 35 36 37 37 37 37 -2147483647 -2147483647 -2147483647 -2147483647 -2147483647 -2147483647 -2147483647 -2147483647 -2147483647 -2147483647 -2147483647 -2147483647 -2147483647 -2147483647 -2147483647 -2147483647 -2147483647 -2147483647 -2147483647 -2147483647 -2147483647 -2147483647 -2147483647 -2147483647 -2147483647 -2147483647 -2147483647 -2147483647 -2147483647 -2147483647 -2147483647 -2147483647 -2147483647 -2147483647 -2147483647 -2147483647 -2147483647 -2147483647 -2147483647 -2147483647 -2147483647 -2147483647 -2147483647 -2147483647 -2147483647 -2147483647 -2147483647 -2147483647 -2147483647 -2147483647 -2147483647 -2147483647 -2147483647 -2147483647 -2147483647 -2147483647 -2147483647 -2147483647 -2147483647 -2147483647 -2147483647 -2147483647 -2147483647 -2147483647 -2147483647 -2147483647 -2147483647 -2147483647 -2147483647 -2147483647 -2147483647
26 26 28 29 29 30 31 33 35 36 39 39 39 38 38 38 38 38 36 36 35 34 33 34 34 35 34 33 31 30 31 30 30 30 31 31 31 30 29 28 30 30 30 32 33 34 34 33 31 33 35 35 39 39 43 44 45 47 50 51 52 52 52 55 57 59 59 59 60 65 62 63 60 67 71 72 73 71 71 69 68 66 67 66 66 61 62 64 64 60 75 78 79 79 80 79 78 76 75 74 72 70 69 65 64 64 62 58 54 49 48 46 44 43 43 41 39 37 34 31 31 29 28 -2147483647 -2147483647 29 31 33 34 34 35 35 35 36 34 33 33 32 32 32 32 31 31 31 31 29 28 28 28 28 28 29 28 29 30 31 32 33 33 34 34 35 36 36 36 37 36 36 -2147483647 -2147483647 -2147483647 -2147483647 -2147483647 -2147483647 -2147483647 -2147483647 -2147483647 -2147483647 -2147483647 -2147483647 -2147483647 -2147483647 -2147483647 -2147483647 -2147483647 -2147483647 -2147483647 -2147483647 -2147483647 -2147483647 -2147483647 -2147483647 -2147483647 -2147483647 -2147483647 -2147483647 -2147483647 -2147483647 -2147483647 -2147483647 -2147483647 -2147483647 -2147483647 -2147483647 -2147483647 -2147483647 -2147483647 -2147483647 -2147483647 -2147483647 -2147483647 -2147483647 -2147483647 -2147483647 -2147483647 -2147483647 -2147483647 -2147483647 -2147483647 -2147483647 -2147483647 -2147483647 -2147483647 -2147483647 -2147483647 -2147483647 -2147483647 -2147483647 -2147483647 -2147483647 -2147483647 -2147483647 -2147483647 -2147483647 -2147483647 -2147483647 -2147483647 -2147483647 -2147483647 -2147483647
29 29 29 29 30 31 31 34 35 36 38 39 38 39 39 39 39 39 39 38 36 35 34 33 33 31 33 31 29 28 28 28 28 31 32 31 30 31 31 31 30 28 30 32 33 35 34 32 30 30 31 32 37 38 43 45 46 48 50 51 51 51 53 51 51 51 54 56 65 64 60 63 61 58 67 70 74 75 75 72 71 68 64 62 65 66 64 63 61 60 61 63 60 57 61 66 65 70 73 71 72 69 68 66 63 60 59 58 56 53 49 46 43 41 40 38 36 35 34 32 30 30 30 30 30 31 32 33 33 33 33 34 33 34 34 33 32 32 32 32 32 31 31 31 31 31 29 29 29 29 29 29 30 31 31 31 32 33 34 34 35 36 36 37 37 36 -2147483647 -2147483647 -2147483647 -2147483647 -2147483647 -2147483647 -2147483647 -2147483647 -2147483647 -2147483647 -2147483647 -2147483647 -2147483647 -2147483647 -2147483647 -2147483647 -2147483647 -2147483647 -2147483647 -2147483647 -2147483647 -2147483647 -2147483647 -2147483647 -2147483647 -2147483647 -2147483647 -2147483647 -2147483647 -2147483647 -2147483647 -2147483647 -2147483647 -2147483647 -2147483647 -2147483647 -2147483647 -2147483647 -2147483647 -2147483647 -2147483647 -2147483647 -2147483647 -2147483647 -2147483647 -2147483647 -2147483647 -2147483647 -2147483647 -2147483647 -2147483647 -2147483647 -2147483647 -2147483647 -2147483647 -2147483647 -2147483647 -2147483647 -2147483647 -2147483647 -2147483647 -2147483647 -2147483647 -2147483647 -2147483647 -2147483647 -2147483647 -2147483647 -2147483647 -2147483647 -2147483647 -2147483647 -2147483647 -2147483647
29 29 29 30 31 31 33 34 35 38 39 39 39 39 40 40 40 40 39 38 36 35 34 33 33 33 33 33 30 30 29 29 30 31 32 31 30 31 31 31 31 30 31 33 35 37 34 33 32 32 33 33 34 36 35 37 39 45 49 48 51 54 53 52 52 53 53 53 53 52 54 55 55 56 56 56 57 71 74 75 73 69 68 68 68 67 65 64 63 63 61 61 60 60 61 63 61 56 54 57 60 58 63 65 62 59 59 54 53 52 51 49 45 42 40 37 36 35 33 32 31 31 31 31 32 32 33 33 34 33 33 33 34 34 34 33 32 32 32 32 31 30 30 30 31 30 30 29 29 30 30 31 31 31 32 33 33 33 34 35 36 36 35 35 35 -2147483647 -2147483647 -2147483647 -2147483647 -2147483647 -2147483647 -2147483647 -2147483647 -2147483647 -2147483647 -2147483647 -2147483647 -2147483647 -2147483647 -2147483647 -2147483647 -2147483647 -2147483647 -2147483647 -2147483647 -2147483647 -2147483647 -2147483647 -2147483647 -2147483647 -2147483647 -2147483647 -2147483647 -2147483647 -2147483647 -2147483647 -2147483647 -2147483647 -2147483647 -2147483647 -2147483647 -2147483647 -2147483647 -2147483647 -2147483647 -2147483647 -2147483647 -2147483647 -2147483647 -2147483647 -2147483647 -2147483647 -2147483647 -2147483647 -2147483647 -2147483647 -2147483647 -2147483647 -2147483647 -2147483647 -2147483647 -2147483647 -2147483647 -2147483647 -2147483647 -2147483647 -2147483647 -2147483647 -2147483647 -2147483647 -2147483647 -2147483647 -2147483647 -2147483647 -2147483647 -2147483647 -2147483647 -2147483647 -2147483647 -2147483647
29 30 30 30 31 33 34 35 36 38 39 38 39 40 40 40 40 40 39 38 36 36 35 34 33 33 31 31 30 30 29 30 30 31 31 32 31 31 31 31 31 31 32 32 33 34 37 38 36 35 33 33 34 36 37 38 42 45 48 51 52 53 52 54 53 53 54 54 54 55 56 56 56 55 55 55 56 57 59 63 68 69 68 69 69 68 67 65 64 63 63 62 62 61 61 61 61 59 58 58 58 57 55 54 55 53 56 56 55 52 48 47 47 44 41 38 36 35 34 33 33 33 33 33 33 33 33 34 34 34 35 35 35 35 34 33 33 33 33 33 32 30 30 30 30 30 30 30 30 30 31 32 32 32 33 34 34 35 35 35 36 35 -2147483647 -2147483647 -2147483647 -2147483647 -2147483647 -2147483647 -2147483647 -2147483647 -2147483647 -2147483647 -2147483647 -2147483647 -2147483647 -2147483647 -2147483647 -2147483647 -2147483647 -2147483647 -2147483647 -2147483647 -2147483647 -2147483647 -2147483647 -2147483647 -2147483647 -2147483647 -2147483647 -2147483647 -2147483647 -2147483647 -2147483647 -2147483647 -2147483647 -2147483647 -2147483647 -2147483647 -2147483647 -2147483647 -2147483647 -2147483647 -2147483647 -2147483647 -2147483647 -2147483647 -2147483647 -2147483647 -2147483647 -2147483647 -2147483647 -2147483647 -2147483647 -2147483647 -2147483647 -2147483647 -2147483647 -2147483647 -2147483647 -2147483647 -2147483647 -2147483647 -2147483647 -2147483647 -2147483647 -2147483647 -2147483647 -2147483647 -2147483647 -2147483647 -2147483647 -2147483647 -2147483647 -2147483647 -2147483647 -2147483647 -2147483647 -2147483647 -2147483647 -2147483647
30 30 30 31 32 33 34 35 36 38 38 39 39 39 40 40 40 41 40 38 36 36 35 34 34 33 33 31 31 30 30 30 31 31 31 32 32 32 32 32 33 32 33 34 34 36 37 35 35 38 36 34 36 37 38 41 43 45 47 50 52 53 53 54 54 55 54 55 55 55 56 57 57 57 58 58 59 60 62 65 67 69 69 70 70 68 68 67 66 64 63 63 63 62 62 62 62 60 59 59 59 58 57 56 54 53 51 49 51 51 48 45 44 43 42 39 37 36 36 36 36 36 34 34 34 34 34 34 34 34 35 36 35 34 34 34 33 33 33 33 33 32 32 32 32 31 31 31 31 31 32 32 32 33 34 35 35 36 37 37 36 34 -2147483647 -2147483647 -2147483647 -2147483647 -2147483647 -2147483647 -2147483647 -2147483647 -2147483647 -2147483647 -2147483647 -2147483647 -2147483647 -2147483647 -2147483647 -2147483647 -2147483647 -2147483647 -2147483647 -2147483647 -2147483647 -2147483647 -2147483647 -2147483647 -2147483647 -2147483647 -2147483647 -2147483647 -2147483647 -2147483647 -2147483647 -2147483647 -2147483647 -2147483647 -2147483647 -2147483647 -2147483647 -2147483647 -2147483647 -2147483647 -2147483647 -2147483647 -2147483647 -2147483647 -2147483647 -2147483647 -2147483647 -2147483647 -2147483647 -2147483647 -2147483647 -2147483647 -2147483647 -2147483647 -2147483647 -2147483647 -2147483647 -2147483647 -2147483647 -2147483647 -2147483647 -2147483647 -2147483647 -2147483647 -2147483647 -2147483647 -2147483647 -2147483647 -2147483647 -2147483647 -2147483647 -2147483647 -2147483647 -2147483647 -2147483647 -2147483647 -2147483647 -2147483647
30 30 31 31 32 34 34 35 36 36 38 38 38 39 40 40 41 41 40 39 36 36 35 34 34 33 33 31 31 31 31 31 31 31 32 32 34 35 35 35 35 33 33 34 34 36 36 34 33 33 34 35 36 39 40 42 44 46 48 50 51 53 53 54 55 55 56 56 57 56 57 57 58 58 59 60 61 62 63 65 67 68 69 69 69 69 69 68 67 66 64 62 63 63 62 62 62 62 62 61 60 59 58 57 56 54 52 50 49 47 46 45 41 39 37 37 38 37 37 37 36 36 36 36 35 35 35 34 34 35 35 35 35 35 34 34 34 33 33 33 33 33 33 33 33 33 33 33 32 32 32 32 32 33 35 36 36 35 35 35 -2147483647 -2147483647 -2147483647 -2147483647 -2147483647 -2147483647 -2147483647 -2147483647 -2147483647 -2147483647 -2147483647 -2147483647 -2147483647 -2147483647 -2147483647 -2147483647 -2147483647 -2147483647 -2147483647 -2147483647 -2147483647 -2147483647 -2147483647 -2147483647 -2147483647 -2147483647 -2147483647 -2147483647 -2147483647 -2147483647 -2147483647 -2147483647 -2147483647 -2147483647 -2147483647 -2147483647 -2147483647 -2147483647 -2147483647 -2147483647 -2147483647 -2147483647 -2147483647 -2147483647 -2147483647 -2147483647 -2147483647 -2147483647 -2147483647 -2147483647 -2147483647 -2147483647 -2147483647 -2147483647 -2147483647 -2147483647 -2147483647 -2147483647 -2147483647 -2147483647 -2147483647 -2147483647 -2147483647 -2147483647 -2147483647 -2147483647 -2147483647 -2147483647 -2147483647 -2147483647 -2147483647 -2147483647 -2147483647 -2147483647 -2147483647 -2147483647 -2147483647 -2147483647 -2147483647 -2147483647
29 30 30 31 31 34 34 35 35 36 38 38 38 38 39 40 41 40 39 38 38 36 35 34 34 34 34 34 33 33 31 31 33 33 33 34 34 34 35 36 36 35 32 33 34 36 34 34 34 34 35 36 38 40 41 43 45 47 49 51 52 53 54 55 55 56 56 57 57 58 58 59 59 60 59 62 63 63 64 65 66 67 68 68 68 67 68 69 69 67 65 64 64 63 61 61 62 63 62 62 61 61 60 58 56 55 54 52 50 48 46 45 43 41 40 38 38 37 37 37 37 36 36 36 36 36 36 36 36 36 36 36 35 35 35 34 34 34 34 34 34 34 33 33 33 34 34 34 34 35 34 32 31 33 35 36 35 -2147483647 -2147483647 -2147483647 -2147483647 -2147483647 -2147483647 -2147483647 -2147483647 -2147483647 -2147483647 -2147483647 -2147483647 -2147483647 -2147483647 -2147483647 -2147483647 -2147483647 -2147483647 -2147483647 -2147483647 -2147483647 -2147483647 -2147483647 -2147483647 -2147483647 -2147483647 -2147483647 -2147483647 -2147483647 -2147483647 -2147483647 -2147483647 -2147483647 -2147483647 -2147483647 -2147483647 -2147483647 -2147483647 -2147483647 -2147483647 -2147483647 -2147483647 -2147483647 -2147483647 -2147483647 -2147483647 -2147483647 -2147483647 -2147483647 -2147483647 -2147483647 -2147483647 -2147483647 -2147483647 -2147483647 -2147483647 -2147483647 -2147483647 -2147483647 -2147483647 -2147483647 -2147483647 -2147483647 -2147483647 -2147483647 -2147483647 -2147483647 -2147483647 -2147483647 -2147483647 -2147483647 -2147483647 -2147483647 -2147483647 -2147483647 -2147483647 -2147483647 -2147483647 -2147483647 -2147483647 -2147483647 -2147483647 -2147483647
27 29 29 29 31 31 34 35 36 37 37 39 38 38 39 40 39 39 38 38 36 38 38 36 34 35 36 35 35 35 35 34 33 33 34 35 35 36 36 37 37 38 37 35 35 36 37 36 37 37 37 38 39 40 42 44 46 48 49 51 52 53 54 55 55 56 57 57 57 58 58 59 59 60 61 62 64 65 66 67 67 67 68 67 67 67 67 68 69 68 67 66 65 64 63 63 64 64 64 62 61 61 60 59 56 55 54 52 50 49 46 45 43 42 41 40 39 39 38 37 37 37 37 37 37 37 37 37 37 37 37 37 37 37 36 36 35 35 35 36 35 35 35 34 34 34 34 35 35 36 35 35 34 -2147483647 34 -2147483647 -2147483647 -2147483647 -2147483647 -2147483647 -2147483647 -2147483647 -2147483647 -2147483647 -2147483647 -2147483647 -2147483647 -2147483647 -2147483647 -2147483647 -2147483647 -2147483647 -2147483647 -2147483647 -2147483647 -2147483647 -2147483647 -2147483647 -2147483647 -2147483647 -2147483647 -2147483647 -2147483647 -2147483647 -2147483647 -2147483647 -2147483647 -2147483647 -2147483647 -2147483647 -2147483647 -2147483647 -2147483647 -2147483647 -2147483647 -2147483647 -2147483647 -2147483647 -2147483647 -2147483647 -2147483647 -2147483647 -2147483647 -2147483647 -2147483647 -2147483647 -2147483647 -2147483647 -2147483647 -2147483647 -2147483647 -2147483647 -2147483647 -2147483647 -2147483647 -2147483647 -2147483647 -2147483647 -2147483647 -2147483647 -2147483647 -2147483647 -2147483647 -2147483647 -2147483647 -2147483647 -2147483647 -2147483647 -2147483647 -2147483647 -2147483647 -2147483647 -2147483647 -2147483647 -2147483647 -2147483647 -2147483647 -2147483647 -2147483647 -2147483647
27 27 27 29 29 30 31 34 35 35 37 37 39 40 39 39 38 38 38 38 36 38 38 36 35 36 36 36 36 36 36 35 35 33 34 34 34 35 36 38 40 40 37 37 36 37 37 37 38 38 38 39 40 41 43 45 47 48 50 51 52 53 54 56 55 56 57 57 58 59 59 59 60 60 61 62 64 65 66 67 67 68 68 69 69 68 69 68 68 69 68 68 68 67 65 65 65 65 65 64 63 61 60 58 57 56 54 52 51 49 48 47 44 43 42 41 41 40 40 39 39 39 38 38 37 37 37 37 37 37 37 37 37 37 37 37 37 37 37 38 37 37 36 35 35 35 35 35 35 36 35 35 -2147483647 -2147483647 -2147483647 -2147483647 -2147483647 -2147483647 -2147483647 -2147483647 -2147483647 -2147483647 -2147483647 -2147483647 -2147483647 -2147483647 -2147483647 -2147483647 -2147483647 -2147483647 -2147483647 -2147483647 -2147483647 -2147483647 -2147483647 -2147483647 -2147483647 -2147483647 -2147483647 -2147483647 -2147483647 -2147483647 -2147483647 -2147483647 -2147483647 -2147483647 -2147483647 -2147483647 -2147483647 -2147483647 -2147483647 -2147483647 -2147483647 -2147483647 -2147483647 -2147483647 -2147483647 -2147483647 -2147483647 -2147483647 -2147483647 -2147483647 -2147483647 -2147483647 -2147483647 -2147483647 -2147483647 -2147483647 -2147483647 -2147483647 -2147483647 -2147483647 -2147483647 -2147483647 -2147483647 -2147483647 -2147483647 -2147483647 -2147483647 -2147483647 -2147483647 -2147483647 -2147483647 -2147483647 -2147483647 -2147483647 -2147483647 -2147483647 -2147483647 -2147483647 -2147483647 -2147483647 -2147483647 -2147483647 -2147483647 -2147483647 -2147483647 -2147483647 -2147483647 -2147483647
27 27 27 27 29 29 30 31 34 36 37 37 39 41 41 41 41 39 38 36 36 36 34 34 34 34 34 35 35 35 36 36 35 34 33 33 31 34 34 35 37 36 36 36 37 37 38 39 39 39 39 40 41 42 44 46 47 48 50 51 53 54 55 56 57 57 58 59 60 61 61 61 62 63 62 63 64 65 66 68 69 70 71 70 69 69 69 70 70 71 71 71 72 70 69 68 68 67 66 65 65 63 62 59 58 57 56 54 52 50 49 48 46 45 43 43 42 41 41 40 40 40 39 39 39 38 38 38 38 38 37 37 37 37 38 37 37 36 36 37 37 37 34 33 33 34 34 34 -2147483647 -2147483647 -2147483647 -2147483647 -2147483647 -2147483647 -2147483647 -2147483647 -2147483647 -2147483647 -2147483647 -2147483647 -2147483647 -2147483647 -2147483647 -2147483647 -2147483647 -2147483647 -2147483647 -2147483647 -2147483647 -2147483647 -2147483647 -2147483647 -2147483647 -2147483647 -2147483647 -2147483647 -2147483647 -2147483647 -2147483647 -2147483647 -2147483647 -2147483647 -2147483647 -2147483647 -2147483647 -2147483647 -2147483647 -2147483647 -2147483647 -2147483647 -2147483647 -2147483647 -2147483647 -2147483647 -2147483647 -2147483647 -2147483647 -2147483647 -2147483647 -2147483647 -2147483647 -2147483647 -2147483647 -2147483647 -2147483647 -2147483647 -2147483647 -2147483647 -2147483647 -2147483647 -2147483647 -2147483647 -2147483647 -2147483647 -2147483647 -2147483647 -2147483647 -2147483647 -2147483647 -2147483647 -2147483647 -2147483647 -2147483647 -2147483647 -2147483647 -2147483647 -2147483647 -2147483647 -2147483647 -2147483647 -2147483647 -2147483647 -2147483647 -2147483647 -2147483647 -2147483647 -2147483647 -2147483647 -2147483647 -2147483647
25 25 27 27 27 30 31 32 32 34 35 36 37 39 40 41 41 39 39 39 38 35 35 34 34 34 34 33 33 34 35 36 34 33 34 34 34 34 35 35 35 36 36 37 37 38 39 39 40 40 40 41 43 44 45 46 48 49 50 53 54 55 56 56 57 58 59 60 61 62 62 63 63 63 64 65 65 66 68 69 70 72 73 72 71 70 72 71 72 73 73 72 73 73 71 69 69 68 67 67 66 63 62 61 60 58 57 55 54 52 50 49 47 46 46 45 43 42 42 41 41 41 40 40 40 40 40 40 40 38 38 38 38 38 37 37 36 35 -2147483647 -2147483647 -2147483647 -2147483647 -2147483647 -2147483647 -2147483647 -2147483647 -2147483647 -2147483647 -2147483647 -2147483647 -2147483647 -2147483647 -2147483647 -2147483647 -2147483647 -2147483647 -2147483647 -2147483647 -2147483647 -2147483647 -2147483647 -2147483647 -2147483647 -2147483647 -2147483647 -2147483647 -2147483647 -2147483647 -2147483647 -2147483647 -2147483647 -2147483647 -2147483647 -2147483647 -2147483647 -2147483647 -2147483647 -2147483647 -2147483647 -2147483647 -2147483647 -2147483647 -2147483647 -2147483647 -2147483647 -2147483647 -2147483647 -2147483647 -2147483647 -2147483647 -2147483647 -2147483647 -2147483647 -2147483647 -2147483647 -2147483647 -2147483647 -2147483647 -2147483647 -2147483647 -2147483647 -2147483647 -2147483647 -2147483647 -2147483647 -2147483647 -2147483647 -2147483647 -2147483647 -2147483647 -2147483647 -2147483647 -2147483647 -2147483647 -2147483647 -2147483647 -2147483647 -2147483647 -2147483647 -2147483647 -2147483647 -2147483647 -2147483647 -2147483647 -2147483647 -2147483647 -2147483647 -2147483647 -2147483647 -2147483647 -2147483647 -2147483647 -2147483647 -2147483647 -2147483647 -2147483647 -2147483647 -2147483647 -2147483647 -2147483647
24 24 25 27 29 29 30 31 31 32 34 35 36 37 33 35 36 34 36 38 38 35 35 35 35 34 34 34 34 34 34 34 34 34 34 34 35 35 36 36 36 37 37 38 38 39 39 41 40 42 42 43 44 45 46 47 48 49 52 53 54 55 56 57 58 59 59 60 61 62 63 64 65 65 65 65 66 67 68 69 70 72 73 73 73 73 73 73 74 74 74 74 73 73 71 69 69 68 67 66 66 64 62 61 60 59 58 56 54 53 52 51 49 48 47 46 45 45 44 44 42 42 42 41 41 41 41 41 41 40 40 40 38 37 -2147483647 -2147483647 -2147483647 -2147483647 -2147483647 -2147483647 -2147483647 -2147483647 -2147483647 -2147483647 -2147483647 -2147483647 -2147483647 -2147483647 -2147483647 -2147483647 -2147483647 -2147483647 -2147483647 -2147483647 -2147483647 -2147483647 -2147483647 -2147483647 -2147483647 -2147483647 -2147483647 -2147483647 -2147483647 -2147483647 -2147483647 -2147483647 -2147483647 -2147483647 -2147483647 -2147483647 -2147483647 -2147483647 -2147483647 -2147483647 -2147483647 -2147483647 -2147483647 -2147483647 -2147483647 -2147483647 -2147483647 -2147483647 -2147483647 -2147483647 -2147483647 -2147483647 -2147483647 -2147483647 -2147483647 -2147483647 -2147483647 -2147483647 -2147483647 -2147483647 -2147483647 -2147483647 -2147483647 -2147483647 -2147483647 -2147483647 -2147483647 -2147483647 -2147483647 -2147483647 -2147483647 -2147483647 -2147483647 -2147483647 -2147483647 -2147483647 -2147483647 -2147483647 -2147483647 -2147483647 -2147483647 -2147483647 -2147483647 -2147483647 -2147483647 -2147483647 -2147483647 -2147483647 -2147483647 -2147483647 -2147483647 -2147483647 -2147483647 -2147483647 -2147483647 -2147483647 -2147483647 -2147483647 -2147483647 -2147483647 -2147483647 -2147483647 -2147483647 -2147483647 -2147483647 -2147483647
25 24 25 26 27 29 29 30 31 32 34 30 35 34 31 35 35 35 35 35 34 34 35 35 35 35 35 35 35 35 34 34 34 34 35 35 35 36 36 37 37 38 38 40 40 41 41 42 42 43 43 44 44 45 46 49 50 51 52 53 55 56 57 58 58 59 61 62 63 63 64 65 67 67 67 66 68 69 70 71 72 72 73 72 75 75 74 73 74 75 74 73 73 74 72 71 70 70 69 67 66 65 64 63 61 60 59 57 55 54 54 52 51 51 49 48 47 46 45 45 44 44 42 42 42 41 41 41 40 40 39 -2147483647 -2147483647 -2147483647 -2147483647 -2147483647 -2147483647 -2147483647 -2147483647 -2147483647 -2147483647 -2147483647 -2147483647 -2147483647 -2147483647 -2147483647 -2147483647 -2147483647 -2147483647 -2147483647 -2147483647 -2147483647 -2147483647 -2147483647 -2147483647 -2147483647 -2147483647 -2147483647 -2147483647 -2147483647 -2147483647 -2147483647 -2147483647 -2147483647 -2147483647 -2147483647 -2147483647 -2147483647 -2147483647 -2147483647 -2147483647 -2147483647 -2147483647 -2147483647 -2147483647 -2147483647 -2147483647 -2147483647 -2147483647 -2147483647 -2147483647 -2147483647 -2147483647 -2147483647 -2147483647 -2147483647 -2147483647 -2147483647 -2147483647 -2147483647 -2147483647 -2147483647 -2147483647 -2147483647 -2147483647 -2147483647 -2147483647 -2147483647 -2147483647 -2147483647 -2147483647 -2147483647 -2147483647 -2147483647 -2147483647 -2147483647 -2147483647 -2147483647 -2147483647 -2147483647 -2147483647 -2147483647 -2147483647 -2147483647 -2147483647 -2147483647 -2147483647 -2147483647 -2147483647 -2147483647 -2147483647 -2147483647 -2147483647 -2147483647 -2147483647 -2147483647 -2147483647 -2147483647 -2147483647 -2147483647 -2147483647 -2147483647 -2147483647 -2147483647 -2147483647 -2147483647 -2147483647 -2147483647 -2147483647 -2147483647
25 24 25 26 27 27 29 30 31 32 31 34 34 35 35 35 35 35 35 35 35 35 35 35 35 35 35 35 35 35 35 35 35 35 35 35 36 36 37 37 39 38 40 40 41 41 42 43 43 43 44 44 45 46 49 50 51 52 53 54 55 56 58 59 60 61 62 62 63 64 65 65 67 67 68 68 69 70 71 71 72 72 72 73 75 76 74 74 75 76 74 73 73 73 73 72 71 70 70 69 68 66 65 64 63 62 60 58 57 56 56 54 52 52 51 51 50 48 46 45 45 44 44 43 41 40 -2147483647 -2147483647 -2147483647 -2147483647 -2147483647 -2147483647 -2147483647 -2147483647 -2147483647 -2147483647 -2147483647 -2147483647 -2147483647 -2147483647 -2147483647 -2147483647 -2147483647 -2147483647 -2147483647 -2147483647 -2147483647 -2147483647 -2147483647 -2147483647 -2147483647 -2147483647 -2147483647 -2147483647 -2147483647 -2147483647 -2147483647 -2147483647 -2147483647 -2147483647 -2147483647 -2147483647 -2147483647 -2147483647 -2147483647 -2147483647 -2147483647 -2147483647 -2147483647 -2147483647 -2147483647 -2147483647 -2147483647 -2147483647 -2147483647 -2147483647 -2147483647 -2147483647 -2147483647 -2147483647 -2147483647 -2147483647 -2147483647 -2147483647 -2147483647 -2147483647 -2147483647 -2147483647 -2147483647 -2147483647 -2147483647 -2147483647 -2147483647 -2147483647 -2147483647 -2147483647 -2147483647 -2147483647 -2147483647 -2147483647 -2147483647 -2147483647 -2147483647 -2147483647 -2147483647 -2147483647 -2147483647 -2147483647 -2147483647 -2147483647 -2147483647 -2147483647 -2147483647 -2147483647 -2147483647 -2147483647 -2147483647 -2147483647 -2147483647 -2147483647 -2147483647 -2147483647 -2147483647 -2147483647 -2147483647 -2147483647 -2147483647 -2147483647 -2147483647 -2147483647 -2147483647 -2147483647 -2147483647 -2147483647 -2147483647 -2147483647 -2147483647 -2147483647 -2147483647 -2147483647
24 24 25 26 27 27 29 30 31 31 32 32 34 34 35 35 35 35 35 35 35 35 35 35 35 35 35 35 35 35 35 35 35 35 36 36 36 37 37 39 39 40 41 41 41 42 43 44 45 44 44 45 46 48 49 51 53 53 53 54 55 57 58 59 60 61 62 63 63 64 65 66 66 67 68 68 69 70 71 72 72 72 72 73 74 74 74 73 74 75 74 73 73 73 73 73 72 72 70 69 68 67 67 65 64 63 62 59 58 57 56 55 53 52 52 51 50 49 47 46 45 44 43 -2147483647 -2147483647 -2147483647 -2147483647 -2147483647 -2147483647 -2147483647 -2147483647 -2147483647 -2147483647 -2147483647 -2147483647 -2147483647 -2147483647 -2147483647 -2147483647 -2147483647 -2147483647 -2147483647 -2147483647 -2147483647 -2147483647 -2147483647 -2147483647 -2147483647 -2147483647 -2147483647 -2147483647 -2147483647 -2147483647 -2147483647 -2147483647 -2147483647 -2147483647 -2147483647 -2147483647 -2147483647 -2147483647 -2147483647 -2147483647 -2147483647 -2147483647 -2147483647 -2147483647 -2147483647 -2147483647 -2147483647 -2147483647 -2147483647 -2147483647 -2147483647 -2147483647 -2147483647 -2147483647 -2147483647 -2147483647 -2147483647 -2147483647 -2147483647 -2147483647 -2147483647 -2147483647 -2147483647 -2147483647 -2147483647 -2147483647 -2147483647 -2147483647 -2147483647 -2147483647 -2147483647 -2147483647 -2147483647 -2147483647 -2147483647 -2147483647 -2147483647 -2147483647 -2147483647 -2147483647 -2147483647 -2147483647 -2147483647 -2147483647 -2147483647 -2147483647 -2147483647 -2147483647 -2147483647 -2147483647 -2147483647 -2147483647 -2147483647 -2147483647 -2147483647 -2147483647 -2147483647 -2147483647 -2147483647 -2147483647 -2147483647 -2147483647 -2147483647 -2147483647 -2147483647 -2147483647 -2147483647 -2147483647 -2147483647 -2147483647 -2147483647 -2147483647 -2147483647 -2147483647 -2147483647 -2147483647 -2147483647
24 24 25 26 27 27 29 30 30 31 31 32 32 34 34 34 34 35 35 35 35 35 35 35 35 35 35 35 35 35 35 35 36 36 36 36 37 37 39 39 40 40 41 41 42 43 43 46 45 45 45 45 46 48 49 51 52 53 55 54 56 57 58 59 60 61 62 63 63 64 64 66 66 67 68 68 69 70 70 71 72 72 72 72 73 74 74 74 74 74 74 74 74 74 73 72 72 71 71 70 68 67 67 66 64 63 62 61 60 58 57 56 55 54 52 51 50 49 47 46 45 -2147483647 -2147483647 -2147483647 -2147483647 -2147483647 -2147483647 -2147483647 -2147483647 -2147483647 -2147483647 -2147483647 -2147483647 -2147483647 -2147483647 -2147483647 -2147483647 -2147483647 -2147483647 -2147483647 -2147483647 -2147483647 -2147483647 -2147483647 -2147483647 -2147483647 -2147483647 -2147483647 -2147483647 -2147483647 -2147483647 -2147483647 -2147483647 -2147483647 -2147483647 -2147483647 -2147483647 -2147483647 -2147483647 -2147483647 -2147483647 -2147483647 -2147483647 -2147483647 -2147483647 -2147483647 -2147483647 -2147483647 -2147483647 -2147483647 -2147483647 -2147483647 -2147483647 -2147483647 -2147483647 -2147483647 -2147483647 -2147483647 -2147483647 -2147483647 -2147483647 -2147483647 -2147483647 -2147483647 -2147483647 -2147483647 -2147483647 -2147483647 -2147483647 -2147483647 -2147483647 -2147483647 -2147483647 -2147483647 -2147483647 -2147483647 -2147483647 -2147483647 -2147483647 -2147483647 -2147483647 -2147483647 -2147483647 -2147483647 -2147483647 -2147483647 -2147483647 -2147483647 -2147483647 -2147483647 -2147483647 -2147483647 -2147483647 -2147483647 -2147483647 -2147483647 -2147483647 -2147483647 -2147483647 -2147483647 -2147483647 -2147483647 -2147483647 -2147483647 -2147483647 -2147483647 -2147483647 -2147483647 -2147483647 -2147483647 -2147483647 -2147483647 -2147483647 -2147483647 -2147483647 -2147483647 -2147483647 -2147483647 -2147483647 -2147483647
23 25 25 26 27 27 27 29 30 30 31 32 32 34 34 34 34 34 34 34 34 35 35 35 35 35 35 35 35 35 36 36 36 36 37 37 37 39 39 40 40 41 41 42 42 43 44 46 46 47 47 48 48 49 50 51 52 53 55 56 57 57 58 59 60 61 62 63 63 64 64 65 66 68 69 69 70 71 71 72 72 71 73 74 74 75 75 74 74 74 74 74 74 74 73 73 72 71 70 70 69 67 66 66 64 62 61 61 60 59 57 56 54 52 50 50 49 -2147483647 -2147483647 -2147483647 -2147483647 -2147483647 -2147483647 -2147483647 -2147483647 -2147483647 -2147483647 -2147483647 -2147483647 -2147483647 -2147483647 -2147483647 -2147483647 -2147483647 -2147483647 -2147483647 -2147483647 -2147483647 -2147483647 -2147483647 -2147483647 -2147483647 -2147483647 -2147483647 -2147483647 -2147483647 -2147483647 -2147483647 -2147483647 -2147483647 -2147483647 -2147483647 -2147483647 -2147483647 -2147483647 -2147483647 -2147483647 -2147483647 -2147483647 -2147483647 -2147483647 -2147483647 -2147483647 -2147483647 -2147483647 -2147483647 -2147483647 -2147483647 -2147483647 -2147483647 -2147483647 -2147483647 -2147483647 -2147483647 -2147483647 -2147483647 -2147483647 -2147483647 -2147483647 -2147483647 -2147483647 -2147483647 -2147483647 -2147483647 -2147483647 -2147483647 -2147483647 -2147483647 -2147483647 -2147483647 -2147483647 -2147483647 -2147483647 -2147483647 -2147483647 -2147483647 -2147483647 -2147483647 -2147483647 -2147483647 -2147483647 -2147483647 -2147483647 -2147483647 -2147483647 -2147483647 -2147483647 -2147483647 -2147483647 -2147483647 -2147483647 -2147483647 -2147483647 -2147483647 -2147483647 -2147483647 -2147483647 -2147483647 -2147483647 -2147483647 -2147483647 -2147483647 -2147483647 -2147483647 -2147483647 -2147483647 -2147483647 -2147483647 -2147483647 -2147483647 -2147483647 -2147483647 -2147483647 -2147483647 -2147483647 -2147483647 -2147483647 -2147483647 -2147483647 -2147483647
23 23 24 25 26 26 27 29 29 29 30 31 32 32 34 34 34 34 34 34 34 34 35 35 35 35 35 35 36 36 36 36 36 37 37 37 39 39 40 40 41 41 42 42 43 44 46 46 47 47 48 49 49 50 51 51 52 54 55 56 57 57 58 59 60 61 62 62 63 65 66 67 68 69 70 70 70 71 72 72 72 73 73 74 74 74 75 75 75 75 74 74 74 74 73 72 72 72 70 69 69 68 66 64 63 62 60 59 59 58 55 54 -2147483647 -2147483647 -2147483647 -2147483647 -2147483647 -2147483647 -2147483647 -2147483647 -2147483647 -2147483647 -2147483647 -2147483647 -2147483647 -2147483647 -2147483647 -2147483647 -2147483647 -2147483647 -2147483647 -2147483647 -2147483647 -2147483647 -2147483647 -2147483647 -2147483647 -2147483647 -2147483647 -2147483647 -2147483647 -2147483647 -2147483647 -2147483647 -2147483647 -2147483647 -2147483647 -2147483647 -2147483647 -2147483647 -2147483647 -2147483647 -2147483647 -2147483647 -2147483647 -2147483647 -2147483647 -2147483647 -2147483647 -2147483647 -2147483647 -2147483647 -2147483647 -2147483647 -2147483647 -2147483647 -2147483647 -2147483647 -2147483647 -2147483647 -2147483647 -2147483647 -2147483647 -2147483647 -2147483647 -2147483647 -2147483647 -2147483647 -2147483647 -2147483647 -2147483647 -2147483647 -2147483647 -2147483647 -2147483647 -2147483647 -2147483647 -2147483647 -2147483647 -2147483647 -2147483647 -2147483647 -2147483647 -2147483647 -2147483647 -2147483647 -2147483647 -2147483647 -2147483647 -2147483647 -2147483647 -2147483647 -2147483647 -2147483647 -2147483647 -2147483647 -2147483647 -2147483647 -2147483647 -2147483647 -2147483647 -2147483647 -2147483647 -2147483647 -2147483647 -2147483647 -2147483647 -2147483647 -2147483647 -2147483647 -2147483647 -2147483647 -2147483647 -2147483647 -2147483647 -2147483647 -2147483647 -2147483647 -2147483647 -2147483647 -2147483647 -2147483647 -2147483647 -2147483647 -2147483647 -2147483647 -2147483647 -2147483647 -2147483647 -2147483647
22 22 23 23 25 26 26 27 27 29 29 30 31 32 34 34 34 34 34 34 34 34 35 35 35 35 35 36 36 36 36 37 37 37 37 39 39 40 40 41 41 42 42 43 45 44 46 47 47 48 48 49 50 50 51 53 54 54 55 56 57 58 59 60 61 61 63 62 65 66 66 67 68 69 70 70 70 71 71 72 72 73 73 74 74 74 74 74 74 74 74 75 75 73 72 71 71 71 69 68 67 67 64 63 62 61 -2147483647 -2147483647 -2147483647 -2147483647 -2147483647 -2147483647 -2147483647 -2147483647 -2147483647 -2147483647 -2147483647 -2147483647 -2147483647 -2147483647 -2147483647 -2147483647 -2147483647 -2147483647 -2147483647 -2147483647 -2147483647 -2147483647 -2147483647 -2147483647 -2147483647 -2147483647 -2147483647 -2147483647 -2147483647 -2147483647 -2147483647 -2147483647 -2147483647 -2147483647 -2147483647 -2147483647 -2147483647 -2147483647 -2147483647 -2147483647 -2147483647 -2147483647 -2147483647 -2147483647 -2147483647 -2147483647 -2147483647 -2147483647 -2147483647 -2147483647 -2147483647 -2147483647 -2147483647 -2147483647 -2147483647 -2147483647 -2147483647 -2147483647 -2147483647 -2147483647 -2147483647 -2147483647 -2147483647 -2147483647 -2147483647 -2147483647 -2147483647 -2147483647 -2147483647 -2147483647 -2147483647 -2147483647 -2147483647 -2147483647 -2147483647 -2147483647 -2147483647 -2147483647 -2147483647 -2147483647 -2147483647 -2147483647 -2147483647 -2147483647 -2147483647 -2147483647 -2147483647 -2147483647 -2147483647 -2147483647 -2147483647 -2147483647 -2147483647 -2147483647 -2147483647 -2147483647 -2147483647 -2147483647 -2147483647 -2147483647 -2147483647 -2147483647 -2147483647 -2147483647 -2147483647 -2147483647 -2147483647 -2147483647 -2147483647 -2147483647 -2147483647 -2147483647 -2147483647 -2147483647 -2147483647 -2147483647 -2147483647 -2147483647 -2147483647 -2147483647 -2147483647 -2147483647 -2147483647 -2147483647 -2147483647 -2147483647 -2147483647 -2147483647 -2147483647 -2147483647 -2147483647 -2147483647 -2147483647 -2147483647
21 21 22 23 25 26 26 27 27 27 29 29 30 31 32 34 34 34 34 34 34 34 35 35 35 35 36 36 36 37 37 37 37 39 39 39 40 40 41 41 42 42 43 45 45 46 47 47 48 48 49 49 50 50 51 53 54 55 56 57 57 58 59 60 62 63 63 64 65 66 67 67 68 69 69 70 71 72 71 70 70 71 72 73 74 74 73 73 73 73 73 73 73 72 71 71 69 67 66 -2147483647 -2147483647 -2147483647 -2147483647 -2147483647 -2147483647 -2147483647 -2147483647 -2147483647 -2147483647 -2147483647 -2147483647 -2147483647 -2147483647 -2147483647 -2147483647 -2147483647 -2147483647 -2147483647 -2147483647 -2147483647 -2147483647 -2147483647 -2147483647 -2147483647 -2147483647 -2147483647 -2147483647 -2147483647 -2147483647 -2147483647 -2147483647 -2147483647 -2147483647 -2147483647 -2147483647 -2147483647 -2147483647 -2147483647 -2147483647 -2147483647 -2147483647 -2147483647 -2147483647 -2147483647 -2147483647 -2147483647 -2147483647 -2147483647 -2147483647 -2147483647 -2147483647 -2147483647 -2147483647 -2147483647 -2147483647 -2147483647 -2147483647 -2147483647 -2147483647 -2147483647 -2147483647 -2147483647 -2147483647 -2147483647 -2147483647 -2147483647 -2147483647 -2147483647 -2147483647 -2147483647 -2147483647 -2147483647 -2147483647 -2147483647 -2147483647 -2147483647 -2147483647 -2147483647 -2147483647 -2147483647 -2147483647 -2147483647 -2147483647 -2147483647 -2147483647 -2147483647 -2147483647 -2147483647 -2147483647 -2147483647 -2147483647 -2147483647 -2147483647 -2147483647 -2147483647 -2147483647 -2147483647 -2147483647 -2147483647 -2147483647 -2147483647 -2147483647 -2147483647 -2147483647 -2147483647 -2147483647 -2147483647 -2147483647 -2147483647 -2147483647 -2147483647 -2147483647 -2147483647 -2147483647 -2147483647 -2147483647 -2147483647 -2147483647 -2147483647 -2147483647 -2147483647 -2147483647 -2147483647 -2147483647 -2147483647 -2147483647 -2147483647 -2147483647 -2147483647 -2147483647 -2147483647 -2147483647 -2147483647 -2147483647 -2147483647 -2147483647 -2147483647 -2147483647 -2147483647 -2147483647
20 21 22 22 23 25 26 26 27 27 27 29 30 30 31 31 32 32 34 34 34 34 35 35 35 36 36 36 37 37 37 37 39 39 39 40 40 41 41 42 42 43 45 45 46 47 47 48 48 49 49 50 50 51 53 54 55 56 56 57 58 59 59 61 62 63 64 65 65 66 67 67 68 69 69 70 73 74 73 70 69 70 71 73 73 73 73 73 72 72 72 71 69 69 69 69 -2147483647 -2147483647 -2147483647 -2147483647 -2147483647 -2147483647 -2147483647 -2147483647 -2147483647 -2147483647 -2147483647 -2147483647 -2147483647 -2147483647 -2147483647 -2147483647 -2147483647 -2147483647 -2147483647 -2147483647 -2147483647 -2147483647 -2147483647 -2147483647 -2147483647 -2147483647 -2147483647 -2147483647 -2147483647 -2147483647 -2147483647 -2147483647 -2147483647 -2147483647 -2147483647 -2147483647 -2147483647 -2147483647 -2147483647 -2147483647 -2147483647 -2147483647 -2147483647 -2147483647 -2147483647 -2147483647 -2147483647 -2147483647 -2147483647 -2147483647 -2147483647 -2147483647 -2147483647 -2147483647 -2147483647 -2147483647 -2147483647 -2147483647 -2147483647 -2147483647 -2147483647 -2147483647 -2147483647 -2147483647 -2147483647 -2147483647 -2147483647 -2147483647 -2147483647 -2147483647 -2147483647 -2147483647 -2147483647 -2147483647 -2147483647 -2147483647 -2147483647 -2147483647 -2147483647 -2147483647 -2147483647 -2147483647 -2147483647 -2147483647 -2147483647 -2147483647 -2147483647 -2147483647 -2147483647 -2147483647 -2147483647 -2147483647 -2147483647 -2147483647 -2147483647 -2147483647 -2147483647 -2147483647 -2147483647 -2147483647 -2147483647 -2147483647 -2147483647 -2147483647 -2147483647 -2147483647 -2147483647 -2147483647 -2147483647 -2147483647 -2147483647 -2147483647 -2147483647 -2147483647 -2147483647 -2147483647 -2147483647 -2147483647 -2147483647 -2147483647 -2147483647 -2147483647 -2147483647 -2147483647 -2147483647 -2147483647 -2147483647 -2147483647 -2147483647 -2147483647 -2147483647 -2147483647 -2147483647 -2147483647 -2147483647 -2147483647 -2147483647 -2147483647 -2147483647 -2147483647 -2147483647 -2147483647 -2147483647 -2147483647
20 21 21 22 23 25 25 26 26 27 27 28 30 30 31 31 32 32 32 34 34 34 35 35 35 36 36 37 37 39 39 39 39 40 40 40 41 41 42 42 43 45 45 46 46 47 48 49 49 50 50 50 52 53 54 54 55 56 57 58 58 60 61 62 62 63 63 65 65 66 67 67 68 70 69 69 71 73 72 70 70 70 71 71 71 70 70 -2147483647 -2147483647 -2147483647 -2147483647 -2147483647 -2147483647 -2147483647 -2147483647 -2147483647 -2147483647 -2147483647 -2147483647 -2147483647 -2147483647 -2147483647 -2147483647 -2147483647 -2147483647 -2147483647 -2147483647 -2147483647 -2147483647 -2147483647 -2147483647 -2147483647 -2147483647 -2147483647 -2147483647 -2147483647 -2147483647 -2147483647 -2147483647 -2147483647 -2147483647 -2147483647 -2147483647 -2147483647 -2147483647 -2147483647 -2147483647 -2147483647 -2147483647 -2147483647 -2147483647 -2147483647 -2147483647 -2147483647 -2147483647 -2147483647 -2147483647 -2147483647 -2147483647 -2147483647 -2147483647 -2147483647 -2147483647 -2147483647 -2147483647 -2147483647 -2147483647 -2147483647 -2147483647 -2147483647 -2147483647 -2147483647 -2147483647 -2147483647 -2147483647 -2147483647 -2147483647 -2147483647 -2147483647 -2147483647 -2147483647 -2147483647 -2147483647 -2147483647 -2147483647 -2147483647 -2147483647 -2147483647 -2147483647 -2147483647 -2147483647 -2147483647 -2147483647 -2147483647 -2147483647 -2147483647 -2147483647 -2147483647 -2147483647 -2147483647 -2147483647 -2147483647 -2147483647 -2147483647 -2147483647 -2147483647 -2147483647 -2147483647 -2147483647 -2147483647 -2147483647 -2147483647 -2147483647 -2147483647 -2147483647 -2147483647 -2147483647 -2147483647 -2147483647 -2147483647 -2147483647 -2147483647 -2147483647 -2147483647 -2147483647 -2147483647 -2147483647 -2147483647 -2147483647 -2147483647 -2147483647 -2147483647 -2147483647 -2147483647 -2147483647 -2147483647 -2147483647 -2147483647 -2147483647 -2147483647 -2147483647 -2147483647 -2147483647 -2147483647 -2147483647 -2147483647 -2147483647 -2147483647 -2147483647 -2147483647 -2147483647 -2147483647 -2147483647 -2147483647 -2147483647 -2147483647 -2147483647 -2147483647 -2147483647 -2147483647
21 21 21 22 23 23 25 25 26 26 27 28 28 30 31 31 31 32 32 34 34 35 35 35 36 36 36 37 37 39 39 39 40 40 40 41 41 42 42 43 43 45 46 46 47 48 49 49 49 50 52 52 53 54 54 55 56 56 57 58 60 60 61 62 62 62 63 64 65 66 67 67 67 68 68 68 68 69 69 69 69 69 69 70 -2147483647 -2147483647 -2147483647 -2147483647 -2147483647 -2147483647 -2147483647 -2147483647 -2147483647 -2147483647 -2147483647 -2147483647 -2147483647 -2147483647 -2147483647 -2147483647 -2147483647 -2147483647 -2147483647 -2147483647 -2147483647 -2147483647 -2147483647 -2147483647 -2147483647 -2147483647 -2147483647 -2147483647 -2147483647 -2147483647 -2147483647 -2147483647 -2147483647 -2147483647 -2147483647 -2147483647 -2147483647 -2147483647 -2147483647 -2147483647 -2147483647 -2147483647 -2147483647 -2147483647 -2147483647 -2147483647 -2147483647 -2147483647 -2147483647 -2147483647 -2147483647 -2147483647 -2147483647 -2147483647 -2147483647 -2147483647 -2147483647 -2147483647 -2147483647 -2147483647 -2147483647 -2147483647 -2147483647 -2147483647 -2147483647 -2147483647 -2147483647 -2147483647 -2147483647 -2147483647 -2147483647 -2147483647 -2147483647 -2147483647 -2147483647 -2147483647 -2147483647 -2147483647 -2147483647 -2147483647 -2147483647 -2147483647 -2147483647 -2147483647 -2147483647 -2147483647 -2147483647 -2147483647 -2147483647 -2147483647 -2147483647 -2147483647 -2147483647 -2147483647 -2147483647 -2147483647 -2147483647 -2147483647 -2147483647 -2147483647 -2147483647 -2147483647 -2147483647 -2147483647 -2147483647 -2147483647 -2147483647 -2147483647 -2147483647 -2147483647 -2147483647 -2147483647 -2147483647 -2147483647 -2147483647 -2147483647 -2147483647 -2147483647 -2147483647 -2147483647 -2147483647 -2147483647 -2147483647 -2147483647 -2147483647 -2147483647 -2147483647 -2147483647 -2147483647 -2147483647 -2147483647 -2147483647 -2147483647 -2147483647 -2147483647 -2147483647 -2147483647 -2147483647 -2147483647 -2147483647 -2147483647 -2147483647 -2147483647 -2147483647 -2147483647 -2147483647 -2147483647 -2147483647 -2147483647 -2147483647 -2147483647 -2147483647 -2147483647 -2147483647 -2147483647 -2147483647
21 21 22 22 23 23 25 25 26 26 27 28 28 30 31 31 32 32 32 34 34 35 35 35 36 36 37 37 39 39 39 40 40 41 41 41 42 42 43 45 45 45 46 47 47 48 49 49 50 52 52 53 53 54 56 56 56 57 57 59 60 60 61 62 62 62 63 64 65 65 66 66 67 67 67 66 -2147483647 67 -2147483647 -2147483647 -2147483647 -2147483647 -2147483647 -2147483647 -2147483647 -2147483647 -2147483647 -2147483647 -2147483647 -2147483647 -2147483647 -2147483647 -2147483647 -2147483647 -2147483647 -2147483647 -2147483647 -2147483647 -2147483647 -2147483647 -2147483647 -2147483647 -2147483647 -2147483647 -2147483647 -2147483647 -2147483647 -2147483647 -2147483647 -2147483647 -2147483647 -2147483647 -2147483647 -2147483647 -2147483647 -2147483647 -2147483647 -2147483647 -2147483647 -2147483647 -2147483647 -2147483647 -2147483647 -2147483647 -2147483647 -2147483647 -2147483647 -2147483647 -2147483647 -2147483647 -2147483647 -2147483647 -2147483647 -2147483647 -2147483647 -2147483647 -2147483647 -2147483647 -2147483647 -2147483647 -2147483647 -2147483647 -2147483647 -2147483647 -2147483647 -2147483647 -2147483647 -2147483647 -2147483647 -2147483647 -2147483647 -2147483647 -2147483647 -2147483647 -2147483647 -2147483647 -2147483647 -2147483647 -2147483647 -2147483647 -2147483647 -2147483647 -2147483647 -2147483647 -2147483647 -2147483647 -2147483647 -2147483647 -2147483647 -2147483647 -2147483647 -2147483647 -2147483647 -2147483647 -2147483647 -2147483647 -2147483647 -2147483647 -2147483647 -2147483647 -2147483647 -2147483647 -2147483647 -2147483647 -2147483647 -2147483647 -2147483647 -2147483647 -2147483647 -2147483647 -2147483647 -2147483647 -2147483647 -2147483647 -2147483647 -2147483647 -2147483647 -2147483647 -2147483647 -2147483647 -2147483647 -2147483647 -2147483647 -2147483647 -2147483647 -2147483647 -2147483647 -2147483647 -2147483647 -2147483647 -2147483647 -2147483647 -2147483647 -2147483647 -2147483647 -2147483647 -2147483647 -2147483647 -2147483647 -2147483647 -2147483647 -2147483647 -2147483647 -2147483647 -2147483647 -2147483647 -2147483647 -2147483647 -2147483647 -2147483647 -2147483647 -2147483647 -2147483647 -2147483647 -2147483647 -2147483647 -2147483647 -2147483647 -2147483647 -2147483647
