# Supplementary material for: Catchments catch all in South African coastal lowlands: topography and palaeoclimate restricted gene flow in Nymania capensis (Meliaceae)—a multilocus phylogeographic and distribution modelling approach
Source: PeerJ. 2017 Jan 31;5:e2965. doi: 10.7717/peerj.2965 (PMC5289106; doi:10.7717/peerj.2965)
Supplement: Supplemental Information 2 — See the Readme for file descriptions. This zip file includes all DNA alignments. [file peerj-05-2965-s002.zip › SupplementalInformationFiles/SDM.Data/MIROC/bio16.ppt.wettest.quarter.asc]

NCOLS 240 
NROWS 84 
XLLCORNER 20 
YLLCORNER -35 
CELLSIZE 0.0416666666666667 
NODATA_value -2147483647 
74 72 70 70 70 69 66 67 67 68 69 67 66 66 69 69 73 74 78 79 77 78 78 79 80 79 80 75 77 78 80 81 81 80 81 81 81 80 82 84 84 84 83 84 85 85 84 83 84 84 85 84 83 83 83 83 84 88 89 89 90 92 92 87 86 86 86 88 91 96 95 94 92 92 90 88 88 87 89 90 90 91 89 92 93 92 94 95 94 97 98 99 99 99 102 103 104 108 108 108 108 109 110 112 114 112 113 114 115 116 116 117 120 119 118 113 113 115 113 112 111 111 110 113 113 114 115 115 113 112 112 111 113 113 114 119 127 121 121 124 126 130 130 131 131 135 155 155 156 158 157 158 159 158 157 151 152 152 155 156 157 159 161 164 168 172 175 178 182 183 186 183 185 190 191 186 186 187 191 199 202 200 197 192 192 209 210 211 211 203 204 215 226 235 234 220 222 238 230 229 254 255 231 212 212 209 209 205 206 208 216 219 228 236 244 239 242 250 251 250 253 257 261 267 269 271 271 276 280 279 279 280 279 277 276 274 -2147483647 -2147483647 -2147483647 -2147483647
74 75 74 74 73 70 67 67 68 70 70 68 67 67 67 69 71 72 75 79 80 80 81 81 79 79 79 78 79 78 80 82 81 81 82 82 82 81 81 81 83 84 85 85 85 85 84 82 83 84 86 87 86 87 85 85 84 86 89 89 89 91 93 90 87 86 86 87 92 94 93 97 95 92 90 89 88 90 89 89 92 91 91 93 93 90 96 100 99 97 99 99 99 100 103 106 108 109 110 111 111 109 112 116 115 114 115 115 121 122 119 119 120 123 116 115 114 113 113 113 112 109 109 111 110 111 112 112 112 112 112 111 112 112 118 118 121 121 123 126 127 129 127 129 129 138 155 158 160 161 160 161 161 159 156 149 149 151 154 157 158 161 163 166 169 171 170 173 176 183 185 184 183 190 192 188 187 188 192 199 203 206 197 191 192 216 210 210 206 212 204 206 210 219 238 213 204 213 209 213 224 247 227 216 215 211 216 206 205 206 209 214 221 233 239 235 238 246 248 253 253 257 261 265 269 272 273 274 279 279 277 277 276 275 269 -2147483647 -2147483647 -2147483647 -2147483647 -2147483647
76 79 81 77 73 70 68 66 71 72 70 71 68 67 66 67 70 71 73 74 76 79 81 81 79 78 79 79 78 84 85 83 82 82 81 84 82 81 81 81 81 82 85 85 83 82 84 84 85 83 87 89 88 90 89 87 87 89 89 91 90 91 93 89 90 86 85 87 87 91 90 91 94 90 90 89 89 94 91 89 91 89 89 89 89 87 93 96 97 94 97 94 95 97 103 106 110 110 113 115 112 112 118 119 117 116 120 121 130 124 122 122 124 127 118 120 117 119 120 114 115 112 112 111 110 108 109 109 110 112 111 110 111 112 113 115 121 121 120 123 126 129 126 129 134 140 160 161 157 159 162 164 158 149 148 147 148 150 154 157 160 162 163 167 171 167 167 169 174 183 182 182 185 195 196 195 192 192 188 190 201 207 204 197 192 213 193 196 196 207 210 214 195 203 219 209 204 204 205 208 210 209 210 216 216 215 217 207 206 210 211 213 219 224 230 236 238 242 247 251 254 258 262 266 269 271 275 277 280 281 275 276 273 268 -2147483647 -2147483647 -2147483647 -2147483647 -2147483647 -2147483647
79 82 84 81 77 73 69 67 70 73 71 71 70 68 68 70 70 70 71 73 74 74 76 78 78 79 78 79 79 80 82 84 82 82 81 82 83 81 81 82 82 81 82 82 82 83 85 85 85 85 85 87 89 92 92 91 87 89 92 91 92 94 91 90 87 87 85 85 86 86 88 88 90 90 87 90 92 94 101 87 89 86 86 85 86 87 90 98 100 96 95 92 96 99 101 106 112 114 119 117 115 115 120 118 117 119 122 124 135 129 129 124 125 121 120 123 130 136 135 118 116 116 114 113 112 108 108 108 111 122 108 107 111 113 113 115 115 117 119 123 124 126 123 136 153 161 148 140 139 141 151 153 151 143 148 146 146 149 155 161 162 169 172 170 171 168 168 169 173 178 186 190 177 181 195 191 181 181 180 188 208 211 207 190 189 208 204 188 184 185 197 205 203 195 201 203 204 206 207 206 208 208 213 219 220 219 210 206 209 215 213 214 217 225 232 236 239 242 247 252 255 261 264 267 269 273 275 279 281 278 277 275 269 -2147483647 -2147483647 -2147483647 -2147483647 -2147483647 -2147483647 -2147483647
84 84 88 83 79 71 68 67 67 68 70 71 71 72 72 71 70 70 72 73 74 74 74 76 78 79 81 80 79 80 83 84 85 85 82 81 81 81 82 83 83 81 82 82 82 84 85 86 87 88 85 88 93 94 93 94 91 90 92 93 95 92 89 87 86 85 85 85 83 84 88 86 87 87 89 93 93 99 92 85 84 85 86 84 83 87 88 93 95 95 94 92 96 98 101 107 113 117 125 119 118 118 124 131 127 123 131 134 135 128 132 131 128 125 125 134 149 137 129 119 119 123 125 118 114 113 107 106 111 114 106 106 109 111 111 114 114 116 119 123 124 124 122 131 154 143 143 139 135 141 148 141 140 142 144 148 146 148 153 162 162 162 168 171 175 176 174 176 170 175 187 176 175 177 179 183 181 182 180 193 209 201 206 187 195 211 190 182 184 183 189 191 204 199 197 200 204 204 210 208 212 212 211 214 223 223 212 209 218 217 216 214 219 223 231 233 239 243 248 251 257 261 265 268 271 273 275 276 278 277 275 269 -2147483647 -2147483647 -2147483647 -2147483647 -2147483647 -2147483647 -2147483647 -2147483647
88 85 86 82 75 70 71 67 67 68 70 70 74 72 69 70 71 71 71 73 74 76 78 78 79 78 79 81 81 81 83 86 86 85 85 84 80 80 82 84 82 83 84 84 82 84 87 88 88 89 90 89 92 92 90 91 94 95 95 96 98 96 97 90 85 83 83 83 83 83 86 86 85 83 88 89 89 88 88 87 85 83 82 82 84 85 87 90 93 95 90 92 94 98 101 104 111 113 119 123 123 121 124 128 124 125 134 131 138 135 138 139 132 135 137 135 138 139 129 121 125 132 122 113 109 108 107 105 106 106 106 106 107 110 111 114 116 117 121 122 122 122 123 125 146 140 134 132 135 145 142 142 141 138 142 150 150 149 151 154 160 160 168 175 174 174 169 168 171 185 183 176 174 176 181 183 183 182 184 206 203 188 192 187 186 190 175 178 184 184 185 189 196 206 200 197 203 204 207 207 207 213 218 215 219 217 214 213 220 222 221 217 221 228 231 235 239 244 250 255 259 262 267 269 271 275 273 275 275 270 -2147483647 -2147483647 -2147483647 -2147483647 -2147483647 -2147483647 -2147483647 -2147483647 -2147483647 -2147483647
97 92 85 76 73 72 69 68 67 71 73 74 73 71 69 71 72 71 71 71 73 75 78 80 80 79 81 82 79 82 84 87 86 84 84 83 83 80 82 82 82 83 85 84 84 84 85 85 86 88 91 90 87 89 91 92 95 99 98 99 97 95 92 91 86 85 83 83 83 83 82 82 83 86 88 88 88 91 90 88 88 85 86 83 82 82 83 86 91 88 89 92 93 98 99 102 107 111 116 119 116 115 118 124 118 122 128 122 134 130 122 127 132 139 140 140 130 129 125 125 132 125 119 116 108 106 105 104 104 105 103 105 109 110 113 115 118 120 124 124 123 123 120 122 132 142 137 131 137 140 143 159 147 143 139 151 160 147 147 154 157 157 165 173 175 179 179 178 166 169 171 182 178 178 187 191 186 182 182 206 206 187 185 181 184 174 175 176 180 186 186 187 189 193 196 195 201 200 208 209 207 210 214 211 212 211 213 216 223 220 216 217 224 232 232 237 241 247 250 257 261 265 267 269 270 270 271 270 268 -2147483647 -2147483647 -2147483647 -2147483647 -2147483647 -2147483647 -2147483647 -2147483647 -2147483647 -2147483647 -2147483647
101 92 85 83 83 75 69 71 68 69 71 75 71 70 69 71 74 73 71 71 73 73 75 78 81 81 80 82 82 83 82 83 84 84 82 82 83 83 82 82 82 84 85 84 87 85 84 85 85 86 88 88 89 89 90 93 97 102 102 100 94 94 93 100 93 86 87 85 85 81 82 82 83 85 88 87 88 89 89 92 87 85 85 84 81 82 82 88 90 86 88 90 94 101 104 104 107 111 121 119 114 111 113 121 121 118 124 120 125 121 119 126 129 132 133 130 139 132 131 124 127 122 115 114 108 106 104 102 101 101 104 107 112 114 113 117 124 124 125 124 123 120 120 120 124 126 143 135 134 140 147 163 145 143 139 144 153 147 147 155 161 158 163 164 174 172 168 173 164 164 168 167 179 178 194 184 183 184 182 194 200 188 183 181 181 174 177 178 177 180 184 187 193 203 201 195 196 200 201 206 206 209 207 208 211 208 211 214 214 216 217 220 224 233 239 241 243 249 256 259 263 266 269 269 270 271 270 266 -2147483647 -2147483647 -2147483647 -2147483647 -2147483647 -2147483647 -2147483647 -2147483647 -2147483647 -2147483647 -2147483647 -2147483647
101 98 91 85 83 74 69 72 70 67 71 78 73 70 72 73 74 72 73 71 74 72 73 74 75 78 80 82 83 83 86 84 84 85 84 82 83 83 85 88 83 85 85 85 86 85 88 86 88 88 89 88 91 92 92 93 96 99 99 96 95 91 94 103 93 86 87 95 93 84 79 81 83 83 83 81 87 85 84 84 90 84 82 81 85 82 83 87 89 88 87 90 95 99 100 107 111 110 117 109 108 108 112 117 118 117 115 114 116 116 117 122 129 129 123 123 128 142 128 119 115 114 113 110 107 106 105 107 102 101 103 103 109 115 116 122 133 130 125 126 123 120 119 120 122 124 125 126 134 145 145 154 151 144 138 141 142 144 148 156 162 158 154 162 167 170 167 177 173 167 167 176 168 168 181 191 187 182 178 188 201 203 195 194 190 181 182 183 183 183 185 196 210 218 194 194 197 202 202 203 205 205 208 208 209 208 213 214 211 213 218 223 230 234 240 245 251 254 258 260 264 266 268 269 269 268 260 -2147483647 -2147483647 -2147483647 -2147483647 -2147483647 -2147483647 -2147483647 -2147483647 -2147483647 -2147483647 -2147483647 -2147483647 -2147483647
104 98 91 80 75 73 71 75 71 69 71 76 74 70 72 74 73 74 73 70 73 72 73 74 74 76 78 79 82 83 85 86 89 87 85 82 81 83 84 87 89 87 87 88 87 86 88 90 88 88 89 93 95 92 92 92 93 98 101 98 96 92 90 89 89 87 94 89 91 89 80 78 80 78 80 84 85 84 83 82 81 83 80 79 80 83 82 83 85 89 88 94 96 96 99 105 106 108 116 108 107 106 106 106 106 110 113 113 113 114 120 128 129 121 117 119 126 140 139 123 117 111 110 111 107 104 104 103 103 101 100 100 102 109 112 118 121 127 124 123 122 120 120 118 120 121 124 124 136 150 140 146 137 139 141 143 144 146 147 150 151 153 153 159 157 164 167 176 179 184 176 180 172 166 169 180 181 174 189 195 198 193 191 188 180 183 179 188 185 185 189 202 209 195 190 193 195 200 201 205 207 207 209 210 210 211 213 215 216 218 219 224 230 236 240 248 254 258 261 263 265 266 269 269 267 261 -2147483647 -2147483647 -2147483647 -2147483647 -2147483647 -2147483647 -2147483647 -2147483647 -2147483647 -2147483647 -2147483647 -2147483647 -2147483647 -2147483647
98 95 92 80 78 78 81 75 72 71 70 74 74 71 73 78 74 76 76 75 75 74 72 74 75 77 77 79 82 84 84 84 85 88 86 85 83 84 84 86 91 92 90 88 88 90 89 91 92 91 91 92 94 93 94 93 96 96 97 97 96 94 92 90 89 87 89 92 86 84 79 76 76 76 83 91 82 78 80 80 79 82 79 78 79 81 81 88 87 87 89 92 92 95 97 101 101 105 116 110 108 108 108 108 104 103 102 100 105 114 117 112 119 119 117 120 126 139 137 124 118 114 114 112 110 107 104 103 104 101 103 101 99 102 111 122 121 121 122 121 122 122 118 118 119 124 122 127 130 152 138 146 136 140 141 142 146 150 150 158 156 159 155 156 159 167 176 180 175 182 183 176 180 176 172 170 171 170 184 185 196 193 192 191 183 179 180 182 189 192 191 209 199 187 189 192 196 197 200 203 206 208 211 215 215 211 211 213 212 218 223 231 237 240 248 249 255 259 262 264 266 267 269 270 267 -2147483647 -2147483647 -2147483647 -2147483647 -2147483647 -2147483647 -2147483647 -2147483647 -2147483647 -2147483647 -2147483647 -2147483647 -2147483647 -2147483647 -2147483647
98 92 89 81 78 80 88 78 72 72 71 77 77 79 77 83 78 78 77 76 75 75 75 77 75 77 77 77 81 82 81 84 89 89 91 89 85 86 87 87 90 92 95 89 88 92 93 93 92 92 94 95 94 94 95 95 97 96 100 102 101 97 95 94 94 91 91 87 84 82 80 75 75 81 82 79 82 78 78 76 77 77 76 77 81 81 83 87 93 87 87 88 90 92 96 98 101 105 111 114 114 114 111 109 107 105 109 99 105 120 117 104 106 120 117 117 132 133 142 124 118 120 115 110 113 113 111 106 106 104 102 99 97 101 110 113 115 123 123 121 118 121 123 119 121 128 124 133 129 132 139 139 140 147 144 145 148 150 153 162 159 165 168 160 163 164 170 173 178 177 185 177 174 174 170 169 170 170 178 185 192 185 184 185 183 184 183 181 186 192 196 206 191 190 190 193 197 197 199 201 204 209 216 219 222 223 226 217 218 224 229 240 245 248 253 257 260 262 265 265 269 268 270 269 268 -2147483647 -2147483647 -2147483647 -2147483647 -2147483647 -2147483647 -2147483647 -2147483647 -2147483647 -2147483647 -2147483647 -2147483647 -2147483647 -2147483647 -2147483647
89 100 95 89 82 80 87 87 78 72 71 81 80 87 76 76 86 81 81 81 77 75 75 79 81 82 84 78 78 79 82 87 87 90 94 94 90 89 90 91 93 92 95 95 90 91 96 98 93 92 97 95 95 95 96 98 99 100 100 103 104 98 101 107 102 98 95 92 87 85 81 76 75 74 77 77 79 79 77 76 75 76 78 78 81 89 84 88 96 92 91 90 91 94 106 112 105 105 110 114 115 111 111 109 111 111 105 101 110 122 113 100 103 122 122 113 123 124 150 136 122 119 116 113 115 118 117 111 107 105 111 105 99 100 107 109 116 123 121 118 119 118 118 118 119 120 125 127 129 135 135 147 157 147 147 150 153 158 159 158 160 160 164 162 167 165 167 179 178 177 181 181 180 178 176 172 171 172 179 196 200 192 182 180 177 177 183 183 182 188 200 207 200 192 190 199 210 201 203 200 205 211 217 220 223 228 232 234 230 233 240 246 251 252 255 260 263 266 267 267 267 265 264 264 -2147483647 -2147483647 -2147483647 -2147483647 -2147483647 -2147483647 -2147483647 -2147483647 -2147483647 -2147483647 -2147483647 -2147483647 -2147483647 -2147483647 -2147483647 -2147483647
65 92 88 83 83 93 92 84 73 72 74 90 83 89 88 80 81 90 90 94 85 75 76 79 82 88 84 83 79 79 82 86 89 91 93 95 94 94 96 96 97 93 92 92 92 90 93 93 93 92 95 99 98 98 99 100 108 112 106 107 110 111 111 114 108 95 95 90 87 83 80 77 75 75 76 81 81 80 75 75 75 74 77 79 84 93 90 87 97 104 101 93 93 100 114 117 112 115 114 115 108 103 105 109 100 105 106 100 99 107 104 99 97 106 118 109 114 119 144 145 128 123 125 122 121 122 120 117 108 104 108 100 99 98 101 107 116 123 125 118 114 116 120 119 118 120 124 126 132 142 148 147 159 154 150 156 165 172 164 163 167 163 163 165 170 171 174 172 175 178 181 195 195 184 183 181 175 174 179 196 207 193 187 185 182 181 175 178 187 194 200 203 196 201 199 203 205 210 206 203 205 213 218 222 229 235 237 239 242 242 247 249 254 258 260 263 266 268 268 263 263 256 -2147483647 -2147483647 -2147483647 -2147483647 -2147483647 -2147483647 -2147483647 -2147483647 -2147483647 -2147483647 -2147483647 -2147483647 -2147483647 -2147483647 -2147483647 -2147483647 -2147483647 -2147483647
62 73 87 80 80 88 96 79 75 79 77 81 90 89 95 85 80 86 87 94 86 76 77 78 82 85 84 82 82 84 87 91 95 99 96 95 96 99 97 104 111 97 96 94 93 96 93 92 90 88 99 98 99 100 97 101 116 114 110 107 113 117 120 112 108 84 89 93 89 86 82 80 76 77 78 80 78 76 76 74 75 75 76 78 83 87 88 83 87 100 112 100 95 103 117 116 112 121 132 101 95 99 98 101 98 100 108 95 91 94 95 95 95 101 103 108 118 131 141 139 128 128 133 132 130 126 120 113 110 106 110 103 101 99 99 108 119 121 121 117 114 117 123 123 119 123 127 132 134 136 145 151 168 153 154 161 182 173 173 173 172 171 171 170 172 184 188 182 180 177 178 183 194 199 200 199 189 173 181 187 189 195 201 199 191 185 178 196 197 199 202 193 190 191 194 199 197 205 202 203 208 216 223 232 240 242 244 243 246 249 253 255 258 263 265 267 269 268 265 265 257 -2147483647 -2147483647 -2147483647 -2147483647 -2147483647 -2147483647 -2147483647 -2147483647 -2147483647 -2147483647 -2147483647 -2147483647 -2147483647 -2147483647 -2147483647 -2147483647 -2147483647 -2147483647 -2147483647
61 62 78 68 65 77 88 86 81 73 80 83 90 96 93 95 85 85 95 99 84 79 79 78 78 81 84 83 87 86 90 93 95 98 100 100 99 97 98 107 102 101 105 94 96 96 96 87 83 88 97 99 89 85 97 96 114 114 113 109 113 114 122 106 87 80 80 86 84 80 78 75 75 77 76 78 77 75 75 74 73 75 75 77 80 85 84 81 86 93 107 103 97 100 110 120 122 123 121 101 90 86 86 87 92 97 90 86 88 85 88 94 100 103 112 118 124 136 153 141 134 140 142 140 142 136 122 119 114 113 114 106 105 101 99 102 108 117 113 118 114 116 122 120 120 126 132 140 148 154 150 159 165 177 163 168 176 177 179 180 177 179 179 180 182 198 197 192 192 186 183 183 184 191 188 191 193 177 183 175 176 182 197 196 201 203 186 178 191 196 206 196 193 195 191 195 196 200 202 207 212 220 231 242 248 251 249 251 253 253 255 259 264 265 268 268 268 268 268 262 -2147483647 -2147483647 -2147483647 -2147483647 -2147483647 -2147483647 -2147483647 -2147483647 -2147483647 -2147483647 -2147483647 -2147483647 -2147483647 -2147483647 -2147483647 -2147483647 -2147483647 -2147483647 -2147483647 -2147483647
59 57 61 58 81 77 89 97 83 76 76 83 93 102 99 97 88 82 84 86 84 87 84 80 78 81 86 85 89 86 90 95 97 99 101 100 106 98 93 98 106 108 102 86 79 79 86 90 86 83 84 85 78 78 77 80 100 112 110 109 109 106 100 99 84 78 78 78 78 78 80 77 86 76 88 79 78 77 74 75 74 73 75 75 78 79 78 80 81 84 93 103 103 108 108 131 129 103 95 92 89 86 87 83 87 89 87 85 84 85 94 97 105 112 114 122 138 149 153 141 143 143 155 149 143 133 126 125 120 122 122 116 118 112 102 100 102 111 110 110 112 115 117 119 123 130 142 150 165 152 152 165 174 182 174 181 190 190 193 190 184 185 183 182 189 207 210 203 201 189 187 188 203 204 192 187 189 191 186 174 173 174 181 179 192 185 181 178 191 201 207 201 196 196 194 192 197 203 205 211 217 230 245 257 257 259 255 252 256 258 262 262 266 268 271 271 269 268 264 257 -2147483647 -2147483647 -2147483647 -2147483647 -2147483647 -2147483647 -2147483647 -2147483647 -2147483647 -2147483647 -2147483647 -2147483647 -2147483647 -2147483647 -2147483647 -2147483647 -2147483647 -2147483647 -2147483647 -2147483647
56 55 53 55 77 86 97 97 81 78 82 82 84 92 95 88 81 88 88 83 83 84 81 81 83 86 89 90 91 89 88 91 93 102 104 104 103 87 79 82 109 105 96 91 80 76 81 85 91 83 79 74 74 73 75 77 91 112 108 119 116 93 89 88 78 78 78 78 78 79 79 77 76 75 76 75 74 75 75 76 76 75 74 74 75 78 78 77 83 84 84 90 111 110 99 92 93 100 103 92 89 89 95 84 82 88 93 91 87 89 91 98 106 113 115 125 137 158 161 156 152 153 163 154 148 134 133 138 133 130 133 129 129 118 113 104 104 109 112 111 113 116 120 128 132 140 149 161 169 167 163 180 189 192 183 193 192 201 196 192 187 188 195 197 197 214 215 218 210 201 200 205 219 218 205 214 211 199 191 175 168 192 169 177 192 182 173 179 192 202 206 197 192 190 189 193 197 204 210 216 228 239 250 261 253 251 257 259 260 260 262 266 269 271 271 269 268 263 258 -2147483647 -2147483647 -2147483647 -2147483647 -2147483647 -2147483647 -2147483647 -2147483647 -2147483647 -2147483647 -2147483647 -2147483647 -2147483647 -2147483647 -2147483647 -2147483647 -2147483647 -2147483647 -2147483647 -2147483647 -2147483647
56 53 52 55 74 77 112 96 83 85 90 89 91 95 95 93 88 90 94 94 83 80 82 81 84 88 95 98 99 94 92 94 93 95 98 104 102 98 78 76 80 77 74 80 93 87 77 79 91 80 74 71 71 73 73 75 78 82 86 105 102 85 88 80 80 78 77 79 80 81 78 78 76 75 75 75 74 76 76 84 79 76 74 74 74 77 77 77 77 81 84 103 108 103 91 87 81 81 89 91 87 84 90 86 83 83 92 94 90 86 94 108 114 117 121 115 111 126 134 142 144 158 160 155 147 146 137 147 144 144 142 154 135 130 128 116 109 108 110 113 122 131 134 144 143 147 163 175 181 175 170 179 195 201 203 207 207 211 208 196 196 205 211 217 210 225 228 224 215 220 227 220 223 222 223 226 213 199 204 201 185 204 181 170 170 183 172 183 184 194 201 199 196 194 193 190 198 203 212 222 233 246 253 259 264 259 254 259 261 264 263 266 268 270 269 269 266 261 -2147483647 -2147483647 -2147483647 -2147483647 -2147483647 -2147483647 -2147483647 -2147483647 -2147483647 -2147483647 -2147483647 -2147483647 -2147483647 -2147483647 -2147483647 -2147483647 -2147483647 -2147483647 -2147483647 -2147483647 -2147483647 -2147483647
56 53 50 50 58 81 93 79 96 90 107 101 99 93 89 87 90 101 101 95 87 83 83 82 84 98 104 109 106 98 99 100 96 97 103 112 107 95 77 72 71 66 66 65 70 70 81 72 75 79 76 68 68 71 73 73 76 82 91 89 85 81 80 81 80 79 79 80 82 82 81 80 79 77 75 75 75 76 76 86 82 78 77 74 74 75 75 77 78 78 84 95 98 106 82 80 79 78 89 96 100 85 82 81 83 84 84 85 86 86 87 97 96 105 110 105 114 120 110 105 121 133 129 147 157 152 148 160 160 151 148 139 144 144 139 125 113 111 113 117 121 138 150 163 161 162 166 166 182 187 187 182 192 203 216 215 214 217 219 206 209 224 224 224 223 230 239 238 240 245 246 228 227 228 219 215 206 218 226 231 206 211 187 184 174 178 174 173 176 188 188 196 192 189 188 185 197 208 216 226 237 246 251 253 254 262 261 258 262 262 262 266 266 267 269 267 267 262 -2147483647 -2147483647 -2147483647 -2147483647 -2147483647 -2147483647 -2147483647 -2147483647 -2147483647 -2147483647 -2147483647 -2147483647 -2147483647 -2147483647 -2147483647 -2147483647 -2147483647 -2147483647 -2147483647 -2147483647 -2147483647 -2147483647
56 53 50 49 49 52 57 51 80 89 100 109 103 102 103 100 93 101 105 101 88 89 92 85 84 96 105 107 106 101 108 104 102 102 98 82 87 73 73 69 67 66 64 64 68 67 69 65 68 68 69 69 68 68 71 74 76 75 81 82 82 82 81 82 81 80 80 78 78 79 79 76 77 77 76 75 75 76 76 77 83 82 79 76 74 75 75 75 77 79 80 89 98 102 81 77 76 76 81 89 88 81 84 81 81 81 81 82 82 83 85 88 94 106 106 107 95 103 115 124 126 123 113 132 145 157 156 150 146 142 132 131 137 132 120 118 113 113 120 127 126 137 165 175 165 156 158 173 190 196 196 198 199 224 218 217 219 222 223 216 218 234 234 237 240 239 243 251 252 249 240 241 242 242 231 228 232 231 240 236 218 220 211 197 189 169 179 173 170 176 183 191 196 190 187 190 198 210 220 230 240 244 252 254 254 257 262 259 260 264 261 263 266 268 267 266 267 263 -2147483647 -2147483647 -2147483647 -2147483647 -2147483647 -2147483647 -2147483647 -2147483647 -2147483647 -2147483647 -2147483647 -2147483647 -2147483647 -2147483647 -2147483647 -2147483647 -2147483647 -2147483647 -2147483647 -2147483647 -2147483647 -2147483647
53 52 49 48 44 46 46 48 77 87 90 102 101 114 111 100 96 94 100 98 89 90 89 83 86 88 94 102 109 108 111 99 97 82 74 67 63 64 68 70 66 63 62 63 65 64 64 65 65 66 68 69 70 68 71 74 75 76 75 78 78 79 82 82 82 81 81 79 78 78 78 77 77 77 76 76 75 76 76 77 76 78 77 79 74 74 75 75 75 77 79 88 95 87 78 78 76 76 76 77 77 78 80 82 84 82 82 82 82 84 84 87 102 96 91 95 91 107 116 107 108 126 100 108 143 148 137 131 140 146 132 132 140 144 134 119 116 115 124 124 129 143 164 164 166 152 157 166 181 172 179 193 194 207 212 205 205 224 230 224 230 235 240 243 247 250 252 257 258 258 254 257 256 250 241 246 250 250 254 245 233 229 219 207 189 176 170 169 171 174 182 189 193 193 189 197 204 214 224 234 244 248 244 247 252 256 259 257 259 260 260 261 264 265 266 265 259 -2147483647 -2147483647 -2147483647 -2147483647 -2147483647 -2147483647 -2147483647 -2147483647 -2147483647 -2147483647 -2147483647 -2147483647 -2147483647 -2147483647 -2147483647 -2147483647 -2147483647 -2147483647 -2147483647 -2147483647 -2147483647 -2147483647 -2147483647
54 53 50 45 45 44 43 53 76 88 91 95 102 107 108 103 102 101 100 95 95 91 89 89 89 90 93 97 113 116 110 80 71 69 64 63 61 61 61 63 63 61 59 61 61 63 64 64 64 65 67 68 69 67 70 74 74 74 76 76 78 79 82 82 83 82 82 79 79 78 78 79 78 77 78 77 76 76 76 77 77 75 74 74 75 74 75 77 76 76 78 79 80 81 78 78 78 77 77 78 78 79 79 80 81 81 81 81 82 83 84 84 87 88 88 88 89 92 92 92 102 107 97 102 122 159 149 138 131 148 135 137 138 142 152 128 124 120 121 133 145 160 148 171 162 146 157 174 170 168 176 185 176 178 189 194 205 224 218 233 220 231 245 250 253 259 261 265 267 268 263 267 263 259 252 256 258 252 243 236 232 217 212 212 207 189 187 188 179 178 181 189 189 192 197 204 211 220 229 238 242 251 253 257 258 258 257 256 257 256 259 260 262 262 260 253 -2147483647 -2147483647 -2147483647 -2147483647 -2147483647 -2147483647 -2147483647 -2147483647 -2147483647 -2147483647 -2147483647 -2147483647 -2147483647 -2147483647 -2147483647 -2147483647 -2147483647 -2147483647 -2147483647 -2147483647 -2147483647 -2147483647 -2147483647 -2147483647
55 53 58 48 46 43 43 45 53 82 91 96 103 104 104 105 102 102 102 97 96 89 88 92 92 94 93 93 93 95 77 68 68 64 63 61 61 60 59 60 60 60 61 59 61 62 63 64 64 65 65 66 69 70 69 70 71 73 76 79 80 82 83 83 83 83 82 81 79 78 78 79 78 79 78 78 78 78 77 77 77 76 75 76 76 75 75 75 77 77 76 77 78 78 78 77 77 78 78 79 79 83 87 87 85 85 84 81 83 83 83 83 83 85 85 86 88 92 91 91 93 98 95 98 105 131 147 135 139 132 135 141 140 149 143 142 142 133 125 129 142 154 152 152 141 149 166 183 171 159 168 179 166 165 171 179 189 203 230 224 207 195 242 246 261 265 269 272 273 276 274 276 269 268 266 265 265 260 243 226 219 221 204 199 203 192 181 177 180 179 181 186 192 196 202 208 216 225 235 243 242 250 250 252 254 252 252 254 252 256 256 259 261 257 -2147483647 -2147483647 -2147483647 -2147483647 -2147483647 -2147483647 -2147483647 -2147483647 -2147483647 -2147483647 -2147483647 -2147483647 -2147483647 -2147483647 -2147483647 -2147483647 -2147483647 -2147483647 -2147483647 -2147483647 -2147483647 -2147483647 -2147483647 -2147483647 -2147483647 -2147483647
55 52 58 51 47 43 42 42 50 70 92 96 100 103 104 104 101 100 97 94 90 88 90 92 95 98 97 91 77 70 69 64 66 64 63 60 61 57 58 59 59 60 60 61 60 61 63 63 62 64 65 66 68 70 71 69 70 73 76 78 80 82 83 84 84 84 83 82 81 79 79 79 80 80 79 79 80 79 80 78 78 77 77 76 76 76 75 75 77 79 78 79 78 78 78 78 80 80 80 80 82 83 87 91 92 92 87 82 82 82 82 82 82 83 85 85 85 87 88 90 94 98 94 96 108 137 148 141 142 137 129 135 144 146 138 138 136 132 129 132 140 141 141 137 141 161 172 178 175 164 161 161 157 171 190 202 209 221 218 184 168 185 196 230 268 270 275 278 279 282 282 282 280 278 275 278 274 266 252 232 219 210 200 192 192 185 185 188 189 188 189 188 194 198 201 208 211 224 237 242 240 244 245 246 250 249 250 251 255 257 257 256 254 -2147483647 -2147483647 -2147483647 -2147483647 -2147483647 -2147483647 -2147483647 -2147483647 -2147483647 -2147483647 -2147483647 -2147483647 -2147483647 -2147483647 -2147483647 -2147483647 -2147483647 -2147483647 -2147483647 -2147483647 -2147483647 -2147483647 -2147483647 -2147483647 -2147483647 -2147483647 -2147483647
61 54 61 51 49 44 43 44 45 51 62 65 63 75 88 104 102 100 99 97 95 95 99 99 100 105 107 87 68 62 60 59 61 59 60 59 59 58 59 59 59 59 60 61 59 61 61 62 63 64 65 66 68 68 70 71 70 73 76 81 83 84 86 85 85 83 83 81 81 81 80 80 80 81 80 80 80 80 80 80 78 79 78 78 76 76 77 77 78 79 79 80 79 80 79 80 81 80 80 82 82 84 85 85 88 88 85 84 81 81 82 82 81 83 85 85 85 86 87 89 91 92 91 94 103 115 120 149 149 142 131 138 150 152 150 146 141 139 127 140 137 127 131 136 150 171 179 166 163 161 153 155 162 177 189 192 203 197 184 169 156 174 187 213 239 281 280 284 285 287 289 287 289 288 285 272 251 243 236 218 213 213 200 201 197 196 202 196 198 199 198 201 203 205 209 213 212 224 232 237 239 240 241 243 244 246 248 252 254 256 255 246 -2147483647 -2147483647 -2147483647 -2147483647 -2147483647 -2147483647 -2147483647 -2147483647 -2147483647 -2147483647 -2147483647 -2147483647 -2147483647 -2147483647 -2147483647 -2147483647 -2147483647 -2147483647 -2147483647 -2147483647 -2147483647 -2147483647 -2147483647 -2147483647 -2147483647 -2147483647 -2147483647 -2147483647
65 55 54 58 49 47 45 42 44 43 46 47 50 60 86 104 104 104 104 104 100 102 104 102 101 104 103 87 63 60 58 58 56 56 59 58 58 60 61 60 59 60 60 60 61 59 61 61 62 64 65 66 66 68 71 73 74 73 76 79 82 84 86 86 85 85 83 83 82 83 81 81 81 81 81 81 80 81 81 82 81 80 79 78 78 76 77 77 78 78 80 82 82 82 83 82 83 83 82 83 83 83 84 84 85 85 84 82 81 81 80 80 81 82 82 84 85 87 89 92 93 93 92 92 98 103 112 134 150 142 136 139 146 154 156 147 142 136 131 142 127 125 136 147 150 163 175 175 165 146 143 145 170 169 183 193 187 175 193 166 161 182 205 224 280 283 259 292 290 269 250 252 250 269 276 264 244 231 225 225 219 213 214 207 206 209 205 199 201 198 200 206 205 206 209 216 220 222 226 236 239 240 239 239 246 245 247 250 252 252 245 -2147483647 -2147483647 -2147483647 -2147483647 -2147483647 -2147483647 -2147483647 -2147483647 -2147483647 -2147483647 -2147483647 -2147483647 -2147483647 -2147483647 -2147483647 -2147483647 -2147483647 -2147483647 -2147483647 -2147483647 -2147483647 -2147483647 -2147483647 -2147483647 -2147483647 -2147483647 -2147483647 -2147483647 -2147483647
59 54 51 58 52 47 47 46 42 41 43 48 53 60 69 67 78 106 109 110 108 106 105 103 107 108 97 77 68 60 57 56 55 56 56 58 57 60 61 61 60 60 60 60 61 61 61 61 63 64 64 66 67 69 71 74 77 79 79 79 82 85 86 87 86 85 85 84 84 83 83 81 82 81 81 82 84 82 83 82 82 80 79 79 79 78 78 79 80 81 81 83 84 85 86 86 85 86 84 83 83 83 84 84 85 84 85 83 83 81 81 81 81 82 83 86 87 89 92 93 95 95 95 93 95 101 111 129 153 137 132 145 151 160 162 153 150 142 131 130 125 124 130 138 152 172 160 143 144 152 132 146 150 163 183 196 167 167 190 157 155 185 236 242 223 212 200 265 292 276 218 234 215 253 283 266 246 243 239 237 222 213 196 190 193 202 199 195 194 194 202 207 207 211 216 221 225 229 232 231 233 235 234 238 242 243 246 249 248 242 -2147483647 -2147483647 -2147483647 -2147483647 -2147483647 -2147483647 -2147483647 -2147483647 -2147483647 -2147483647 -2147483647 -2147483647 -2147483647 -2147483647 -2147483647 -2147483647 -2147483647 -2147483647 -2147483647 -2147483647 -2147483647 -2147483647 -2147483647 -2147483647 -2147483647 -2147483647 -2147483647 -2147483647 -2147483647 -2147483647
54 51 51 51 57 49 50 50 43 43 43 45 47 48 53 56 64 90 93 99 90 81 80 82 94 90 88 87 69 57 57 55 55 55 56 55 58 61 63 61 61 60 60 60 61 61 62 61 62 64 64 66 69 70 72 76 80 83 84 82 85 86 88 87 88 87 86 86 85 85 83 84 82 83 83 83 84 84 83 83 82 82 81 79 79 80 81 80 80 83 82 85 85 87 88 89 90 88 87 86 86 86 86 86 86 86 84 84 84 84 81 82 84 84 87 89 91 91 92 95 96 96 96 96 96 100 110 121 135 131 133 143 163 165 164 153 156 150 146 136 129 139 146 145 144 142 141 145 141 134 129 129 147 174 190 194 163 144 153 162 174 174 196 236 186 184 200 205 223 233 203 196 221 265 288 238 235 223 231 220 215 206 196 195 188 189 194 192 195 191 199 202 207 209 214 217 221 226 228 229 231 231 235 238 241 243 244 244 -2147483647 -2147483647 -2147483647 -2147483647 -2147483647 -2147483647 -2147483647 -2147483647 -2147483647 -2147483647 -2147483647 -2147483647 -2147483647 -2147483647 -2147483647 -2147483647 -2147483647 -2147483647 -2147483647 -2147483647 -2147483647 -2147483647 -2147483647 -2147483647 -2147483647 -2147483647 -2147483647 -2147483647 -2147483647 -2147483647 -2147483647 -2147483647
54 51 54 55 60 52 53 49 44 45 43 45 46 51 56 68 79 77 73 79 79 72 69 72 75 75 81 84 66 59 57 56 55 55 56 56 56 58 61 63 61 62 61 62 62 62 62 62 62 63 65 67 69 72 75 76 79 83 86 86 87 90 92 91 89 89 89 88 87 87 87 86 84 83 84 84 85 84 85 83 83 83 83 82 82 82 81 81 83 86 86 87 88 90 90 89 91 89 90 90 89 89 88 87 88 88 87 86 84 83 81 82 84 87 90 93 90 90 90 96 99 99 95 94 94 100 107 128 134 132 133 137 141 144 146 146 155 156 150 127 129 150 150 140 138 137 137 138 149 145 133 130 144 167 178 170 156 146 153 160 178 190 196 189 173 184 199 221 180 230 190 207 218 285 240 210 183 186 181 183 189 192 188 192 188 189 186 189 195 196 196 201 209 212 211 218 221 223 224 228 227 232 235 237 240 242 238 -2147483647 -2147483647 -2147483647 -2147483647 -2147483647 -2147483647 -2147483647 -2147483647 -2147483647 -2147483647 -2147483647 -2147483647 -2147483647 -2147483647 -2147483647 -2147483647 -2147483647 -2147483647 -2147483647 -2147483647 -2147483647 -2147483647 -2147483647 -2147483647 -2147483647 -2147483647 -2147483647 -2147483647 -2147483647 -2147483647 -2147483647 -2147483647 -2147483647
60 58 53 51 59 61 61 59 47 49 46 47 48 50 57 74 71 74 71 79 73 74 67 67 70 72 80 77 77 65 59 58 57 55 56 54 59 59 61 64 65 63 62 61 61 63 63 62 64 66 69 70 71 74 76 79 81 84 88 90 90 93 94 94 93 92 91 91 89 88 88 88 87 85 85 86 86 86 86 85 84 85 83 83 82 82 82 84 83 86 89 90 91 91 90 90 91 91 93 93 93 93 92 92 92 92 91 89 88 85 84 82 84 88 98 99 93 90 91 95 102 102 99 97 94 96 109 128 140 136 138 140 143 143 140 143 135 131 130 127 135 149 152 146 142 137 135 141 138 138 138 138 147 153 155 157 156 146 140 141 169 171 181 171 167 182 188 178 164 175 190 206 217 247 197 176 167 165 178 176 176 174 175 182 185 186 187 189 193 199 203 202 208 210 212 215 218 221 222 225 228 232 235 236 238 237 -2147483647 -2147483647 -2147483647 -2147483647 -2147483647 -2147483647 -2147483647 -2147483647 -2147483647 -2147483647 -2147483647 -2147483647 -2147483647 -2147483647 -2147483647 -2147483647 -2147483647 -2147483647 -2147483647 -2147483647 -2147483647 -2147483647 -2147483647 -2147483647 -2147483647 -2147483647 -2147483647 -2147483647 -2147483647 -2147483647 -2147483647 -2147483647 -2147483647 -2147483647
54 51 53 57 58 61 64 64 57 52 50 51 54 54 64 70 71 71 68 67 68 69 67 64 69 72 71 77 85 68 61 59 56 56 55 55 58 60 63 63 64 63 63 61 61 61 61 61 64 66 68 72 74 77 80 82 86 88 91 94 96 96 96 95 95 94 94 93 92 91 90 89 89 88 86 87 87 86 86 86 87 86 86 84 83 83 85 85 86 88 89 89 90 91 91 90 90 92 94 93 93 93 93 96 100 99 99 97 91 86 84 83 83 87 94 95 93 87 90 97 97 97 99 106 97 97 111 126 138 136 139 144 145 144 135 142 138 131 125 125 130 138 147 143 139 137 135 135 138 131 130 138 158 160 151 153 150 149 140 142 149 155 167 175 165 166 178 161 159 177 196 213 195 181 172 169 164 164 175 175 175 170 171 174 181 186 189 190 192 197 204 204 208 208 209 212 214 218 222 225 228 231 234 235 233 -2147483647 -2147483647 -2147483647 -2147483647 -2147483647 -2147483647 -2147483647 -2147483647 -2147483647 -2147483647 -2147483647 -2147483647 -2147483647 -2147483647 -2147483647 -2147483647 -2147483647 -2147483647 -2147483647 -2147483647 -2147483647 -2147483647 -2147483647 -2147483647 -2147483647 -2147483647 -2147483647 -2147483647 -2147483647 -2147483647 -2147483647 -2147483647 -2147483647 -2147483647 -2147483647
55 53 51 54 55 62 70 76 73 61 57 56 62 62 69 68 66 65 62 65 64 60 64 62 67 68 70 76 76 67 61 59 59 57 57 57 58 60 63 63 63 67 65 64 62 62 61 61 64 67 69 71 75 78 84 87 91 95 96 97 101 102 98 98 98 99 97 97 95 94 93 92 92 91 90 87 87 89 88 88 88 88 86 86 85 86 86 88 88 89 89 89 89 90 91 91 91 92 92 91 91 91 91 94 95 95 98 100 91 88 87 83 86 92 93 91 88 86 90 98 96 94 98 101 92 97 111 114 132 133 139 145 143 140 133 137 143 139 132 125 132 141 148 147 146 144 141 134 132 131 135 134 135 143 143 153 160 153 148 137 145 142 157 168 160 156 168 156 165 174 177 189 186 179 171 166 165 163 172 173 178 176 178 175 179 181 186 193 197 200 200 206 206 209 213 212 217 219 221 224 227 230 232 229 -2147483647 -2147483647 -2147483647 -2147483647 -2147483647 -2147483647 -2147483647 -2147483647 -2147483647 -2147483647 -2147483647 -2147483647 -2147483647 -2147483647 -2147483647 -2147483647 -2147483647 -2147483647 -2147483647 -2147483647 -2147483647 -2147483647 -2147483647 -2147483647 -2147483647 -2147483647 -2147483647 -2147483647 -2147483647 -2147483647 -2147483647 -2147483647 -2147483647 -2147483647 -2147483647 -2147483647
55 57 61 60 59 60 63 66 74 70 64 65 73 69 65 64 63 61 61 65 68 66 63 60 67 70 73 76 81 68 61 59 58 58 57 57 58 61 61 63 65 67 66 65 64 62 62 62 64 67 70 73 75 79 83 88 92 95 99 103 105 106 107 103 102 102 101 100 99 97 96 95 95 94 92 91 90 90 90 89 88 88 88 88 87 87 88 90 92 93 94 92 89 88 91 90 91 93 93 91 90 91 90 91 90 90 93 94 89 90 89 86 87 90 90 96 92 87 97 104 104 91 99 104 93 91 102 113 130 130 136 139 144 144 136 132 147 141 131 124 133 140 155 155 151 152 146 141 140 134 132 132 131 133 136 148 147 153 146 138 132 136 152 163 163 153 150 153 160 173 177 175 169 179 180 176 166 162 162 166 175 177 180 182 185 184 188 193 198 202 203 205 209 211 212 214 218 220 221 223 227 228 228 -2147483647 -2147483647 -2147483647 -2147483647 -2147483647 -2147483647 -2147483647 -2147483647 -2147483647 -2147483647 -2147483647 -2147483647 -2147483647 -2147483647 -2147483647 -2147483647 -2147483647 -2147483647 -2147483647 -2147483647 -2147483647 -2147483647 -2147483647 -2147483647 -2147483647 -2147483647 -2147483647 -2147483647 -2147483647 -2147483647 -2147483647 -2147483647 -2147483647 -2147483647 -2147483647 -2147483647 -2147483647
57 58 64 70 61 60 62 63 64 73 85 79 84 75 69 68 64 61 58 60 61 66 64 60 70 80 80 89 82 74 70 65 59 58 58 57 59 60 61 64 65 66 69 66 65 65 61 61 64 67 70 74 78 83 85 90 96 99 101 105 108 109 110 110 107 107 108 106 103 102 101 99 98 97 96 95 94 92 91 91 90 90 90 91 90 89 90 94 100 103 98 94 92 91 91 91 93 93 93 92 91 90 91 90 89 86 89 86 86 84 85 84 85 87 86 87 92 86 98 96 96 90 99 104 92 99 116 126 133 131 129 132 134 135 132 128 137 146 138 127 133 146 155 153 145 142 150 152 151 150 150 147 144 140 133 142 138 150 162 156 143 133 131 154 161 149 144 160 163 162 160 154 163 177 176 172 171 164 162 162 167 169 176 179 183 188 194 198 200 202 204 207 208 211 214 216 218 221 222 222 222 224 -2147483647 -2147483647 -2147483647 -2147483647 -2147483647 -2147483647 -2147483647 -2147483647 -2147483647 -2147483647 -2147483647 -2147483647 -2147483647 -2147483647 -2147483647 -2147483647 -2147483647 -2147483647 -2147483647 -2147483647 -2147483647 -2147483647 -2147483647 -2147483647 -2147483647 -2147483647 -2147483647 -2147483647 -2147483647 -2147483647 -2147483647 -2147483647 -2147483647 -2147483647 -2147483647 -2147483647 -2147483647 -2147483647
56 54 56 56 58 60 61 62 65 76 82 92 84 77 75 72 71 65 62 58 57 62 60 60 64 67 73 73 68 68 68 66 60 59 58 58 59 60 62 64 64 67 70 68 68 66 65 62 64 67 72 77 83 89 95 101 106 108 110 109 109 111 111 111 111 109 109 110 109 108 106 105 102 100 99 99 98 96 94 94 94 92 92 91 91 92 92 94 97 101 100 97 93 93 92 94 95 96 96 93 92 90 90 90 90 89 88 87 87 86 87 86 84 83 81 80 79 77 79 80 80 78 80 80 83 95 103 108 122 128 128 126 136 130 137 130 130 140 136 125 125 130 141 143 142 137 148 156 157 160 160 157 154 146 137 134 134 133 138 155 148 129 128 154 156 141 136 156 156 155 144 143 153 157 169 170 170 171 167 167 170 174 177 179 184 191 195 201 204 207 204 207 207 212 216 218 219 221 219 217 -2147483647 -2147483647 -2147483647 -2147483647 -2147483647 -2147483647 -2147483647 -2147483647 -2147483647 -2147483647 -2147483647 -2147483647 -2147483647 -2147483647 -2147483647 -2147483647 -2147483647 -2147483647 -2147483647 -2147483647 -2147483647 -2147483647 -2147483647 -2147483647 -2147483647 -2147483647 -2147483647 -2147483647 -2147483647 -2147483647 -2147483647 -2147483647 -2147483647 -2147483647 -2147483647 -2147483647 -2147483647 -2147483647 -2147483647 -2147483647
58 58 56 56 57 61 59 63 72 81 74 77 80 77 73 69 68 65 59 61 57 60 58 60 67 72 79 78 70 68 66 66 65 64 59 58 58 60 61 62 63 65 67 66 66 65 63 62 65 70 79 84 90 94 100 104 110 112 111 111 111 112 112 113 112 111 109 110 111 112 110 108 106 104 103 104 103 101 98 97 97 95 94 94 94 95 96 98 102 102 100 97 96 94 95 97 100 101 99 97 96 93 92 90 90 91 91 90 88 88 87 86 86 85 82 80 80 78 77 77 77 77 76 77 80 85 91 96 108 114 117 121 121 121 123 123 123 127 129 130 127 124 132 135 129 136 137 140 135 140 146 150 154 154 154 155 155 149 131 127 137 134 124 126 141 151 140 132 139 138 137 135 139 151 161 160 160 162 163 170 172 177 181 185 190 196 200 205 208 205 204 206 212 214 216 217 217 216 214 -2147483647 -2147483647 -2147483647 -2147483647 -2147483647 -2147483647 -2147483647 -2147483647 -2147483647 -2147483647 -2147483647 -2147483647 -2147483647 -2147483647 -2147483647 -2147483647 -2147483647 -2147483647 -2147483647 -2147483647 -2147483647 -2147483647 -2147483647 -2147483647 -2147483647 -2147483647 -2147483647 -2147483647 -2147483647 -2147483647 -2147483647 -2147483647 -2147483647 -2147483647 -2147483647 -2147483647 -2147483647 -2147483647 -2147483647 -2147483647 -2147483647
60 60 60 58 59 59 63 69 72 71 74 66 75 70 66 68 64 62 58 56 53 54 60 64 65 70 75 72 69 68 65 64 64 64 62 59 59 59 61 62 62 65 65 65 64 64 61 63 67 72 80 86 95 102 104 106 108 111 112 111 112 113 115 115 114 113 109 109 111 112 112 112 111 111 110 109 109 108 104 100 99 98 97 98 100 106 109 116 122 126 113 108 103 98 97 99 104 105 103 100 97 93 93 91 91 93 92 91 90 89 87 87 87 86 86 84 82 79 77 75 75 74 74 75 77 81 83 86 92 99 101 109 115 118 121 120 121 122 123 128 126 125 123 124 127 126 128 128 127 127 130 129 132 136 149 155 157 151 137 123 131 130 130 123 121 141 159 152 142 135 142 143 141 138 143 149 159 160 161 165 172 176 184 186 189 194 200 203 204 205 207 210 214 215 215 215 214 212 -2147483647 -2147483647 -2147483647 -2147483647 -2147483647 -2147483647 -2147483647 -2147483647 -2147483647 -2147483647 -2147483647 -2147483647 -2147483647 -2147483647 -2147483647 -2147483647 -2147483647 -2147483647 -2147483647 -2147483647 -2147483647 -2147483647 -2147483647 -2147483647 -2147483647 -2147483647 -2147483647 -2147483647 -2147483647 -2147483647 -2147483647 -2147483647 -2147483647 -2147483647 -2147483647 -2147483647 -2147483647 -2147483647 -2147483647 -2147483647 -2147483647 -2147483647
63 65 63 62 63 61 61 61 63 66 66 67 67 66 62 60 58 58 56 58 55 55 59 60 63 64 66 69 69 68 67 67 65 65 65 64 62 59 60 62 63 64 64 64 65 64 62 66 70 75 82 90 100 103 102 105 109 108 113 114 113 115 117 116 115 114 113 110 110 112 113 114 115 115 115 113 114 111 109 107 103 101 101 101 101 100 104 113 120 120 111 106 110 103 107 118 115 112 102 99 97 95 92 91 92 94 97 95 93 92 91 90 89 88 87 85 82 80 77 76 75 73 73 73 76 78 81 84 88 93 101 106 114 120 121 121 122 123 127 129 133 127 128 126 126 127 126 132 132 131 129 130 128 128 127 134 128 129 126 127 136 139 133 128 115 133 152 148 157 156 160 156 147 146 147 145 151 159 167 166 168 177 181 187 192 194 200 200 203 206 210 212 213 215 218 218 214 -2147483647 -2147483647 -2147483647 -2147483647 -2147483647 -2147483647 -2147483647 -2147483647 -2147483647 -2147483647 -2147483647 -2147483647 -2147483647 -2147483647 -2147483647 -2147483647 -2147483647 -2147483647 -2147483647 -2147483647 -2147483647 -2147483647 -2147483647 -2147483647 -2147483647 -2147483647 -2147483647 -2147483647 -2147483647 -2147483647 -2147483647 -2147483647 -2147483647 -2147483647 -2147483647 -2147483647 -2147483647 -2147483647 -2147483647 -2147483647 -2147483647 -2147483647 -2147483647
69 70 72 70 70 68 67 65 66 66 65 67 68 66 65 62 60 58 57 55 54 56 59 59 60 64 69 69 71 71 72 71 71 69 66 65 64 61 61 62 63 65 65 63 63 62 65 68 70 75 81 87 93 98 101 105 105 108 112 114 115 116 119 117 116 117 116 116 113 113 114 116 116 115 115 115 114 113 111 109 108 105 104 108 111 109 103 107 109 111 107 105 103 108 113 111 110 119 118 113 105 99 94 93 94 96 99 104 102 97 96 96 95 93 90 88 85 83 80 78 77 74 73 74 75 79 83 87 90 94 102 111 121 123 127 128 130 133 131 133 131 132 133 139 150 154 153 154 153 152 142 140 134 134 132 132 131 136 130 132 132 136 121 113 115 124 128 129 145 146 156 157 152 152 150 150 152 159 168 171 171 174 183 185 191 193 194 197 202 209 212 214 215 216 218 215 -2147483647 -2147483647 -2147483647 -2147483647 -2147483647 -2147483647 -2147483647 -2147483647 -2147483647 -2147483647 -2147483647 -2147483647 -2147483647 -2147483647 -2147483647 -2147483647 -2147483647 -2147483647 -2147483647 -2147483647 -2147483647 -2147483647 -2147483647 -2147483647 -2147483647 -2147483647 -2147483647 -2147483647 -2147483647 -2147483647 -2147483647 -2147483647 -2147483647 -2147483647 -2147483647 -2147483647 -2147483647 -2147483647 -2147483647 -2147483647 -2147483647 -2147483647 -2147483647 -2147483647
81 93 91 82 79 74 72 71 71 70 70 71 75 75 74 68 65 58 55 54 52 58 60 59 63 66 67 71 73 74 73 73 72 70 70 67 67 64 63 62 63 64 63 63 64 64 66 69 70 73 80 87 91 96 99 103 106 108 111 113 115 116 116 116 117 117 117 117 118 118 115 117 118 117 118 117 118 117 114 114 115 118 111 108 107 107 107 107 108 107 107 106 106 105 104 106 107 108 104 106 120 103 110 115 105 100 101 105 105 105 103 100 98 97 95 92 91 88 84 84 80 77 73 73 76 81 88 95 100 102 109 116 123 126 125 122 120 120 120 120 125 124 129 138 141 160 168 166 163 171 164 162 160 161 155 146 150 148 139 134 127 121 117 113 112 113 115 119 139 139 155 152 148 148 156 159 159 159 166 174 174 177 183 187 188 193 193 194 199 208 212 213 214 213 213 -2147483647 -2147483647 -2147483647 -2147483647 -2147483647 -2147483647 -2147483647 -2147483647 -2147483647 -2147483647 -2147483647 -2147483647 -2147483647 -2147483647 -2147483647 -2147483647 -2147483647 -2147483647 -2147483647 -2147483647 -2147483647 -2147483647 -2147483647 -2147483647 -2147483647 -2147483647 -2147483647 -2147483647 -2147483647 -2147483647 -2147483647 -2147483647 -2147483647 -2147483647 -2147483647 -2147483647 -2147483647 -2147483647 -2147483647 -2147483647 -2147483647 -2147483647 -2147483647 -2147483647 -2147483647
94 88 85 85 89 89 86 84 84 80 81 83 80 76 72 68 66 65 62 58 56 57 60 61 64 68 70 77 84 84 79 79 76 76 76 75 74 69 67 62 66 65 63 66 69 72 73 75 79 89 94 107 115 120 119 116 120 121 121 120 121 120 119 119 119 118 118 118 120 120 121 120 120 120 121 121 122 123 124 130 127 128 126 113 109 110 110 112 112 112 113 111 115 116 118 117 107 107 103 99 96 93 92 97 105 103 110 107 104 107 110 107 105 105 108 106 103 103 98 93 91 94 88 75 81 88 96 109 109 103 109 120 132 143 146 140 134 128 129 128 127 123 124 128 133 152 167 167 166 166 158 156 165 167 166 170 172 174 172 165 145 134 131 129 138 124 120 119 128 142 149 154 151 147 153 161 165 159 166 172 176 180 183 186 191 191 191 194 200 208 208 208 205 -2147483647 -2147483647 -2147483647 -2147483647 -2147483647 -2147483647 -2147483647 -2147483647 -2147483647 -2147483647 -2147483647 -2147483647 -2147483647 -2147483647 -2147483647 -2147483647 -2147483647 -2147483647 -2147483647 -2147483647 -2147483647 -2147483647 -2147483647 -2147483647 -2147483647 -2147483647 -2147483647 -2147483647 -2147483647 -2147483647 -2147483647 -2147483647 -2147483647 -2147483647 -2147483647 -2147483647 -2147483647 -2147483647 -2147483647 -2147483647 -2147483647 -2147483647 -2147483647 -2147483647 -2147483647 -2147483647 -2147483647
91 90 89 87 86 86 88 87 87 92 95 96 93 94 93 93 91 76 71 66 67 63 64 66 67 70 76 84 89 95 95 90 91 93 96 99 100 85 74 67 67 68 69 77 85 82 90 93 103 106 107 110 118 123 131 130 127 125 126 127 127 130 130 130 128 128 128 128 126 126 127 131 126 125 127 131 126 126 126 127 127 125 119 116 116 116 119 118 119 120 118 117 116 115 113 112 110 114 110 109 108 102 98 94 92 95 100 100 109 115 113 109 106 101 102 104 107 114 116 112 111 106 99 87 95 98 107 118 109 103 125 139 144 141 138 141 151 157 153 147 137 129 126 123 124 132 134 128 132 140 148 157 163 170 170 179 184 185 188 191 194 184 173 164 167 160 148 131 142 146 149 148 155 155 154 160 163 165 169 173 177 179 183 187 192 194 196 200 205 207 207 -2147483647 -2147483647 -2147483647 -2147483647 -2147483647 -2147483647 -2147483647 -2147483647 -2147483647 -2147483647 -2147483647 -2147483647 -2147483647 -2147483647 -2147483647 -2147483647 -2147483647 -2147483647 -2147483647 -2147483647 -2147483647 -2147483647 -2147483647 -2147483647 -2147483647 -2147483647 -2147483647 -2147483647 -2147483647 -2147483647 -2147483647 -2147483647 -2147483647 -2147483647 -2147483647 -2147483647 -2147483647 -2147483647 -2147483647 -2147483647 -2147483647 -2147483647 -2147483647 -2147483647 -2147483647 -2147483647 -2147483647 -2147483647 -2147483647
98 98 96 93 90 91 93 89 90 94 106 94 93 98 99 102 100 98 97 91 88 79 74 73 73 77 82 95 106 115 124 120 119 113 111 95 83 81 81 81 106 106 114 113 135 133 137 142 142 138 153 159 161 164 172 166 152 148 135 122 118 124 130 138 142 143 142 140 140 135 133 133 133 129 129 131 130 132 132 131 133 133 128 125 128 129 129 127 130 129 127 127 123 121 121 119 116 112 111 108 105 103 100 100 94 99 108 103 106 115 118 113 111 104 113 107 103 107 106 99 94 97 99 103 92 92 89 90 98 100 116 112 124 125 127 117 125 132 134 127 132 143 143 133 133 124 123 133 147 155 160 167 178 183 187 188 185 181 178 167 168 185 180 166 163 157 149 138 144 156 151 147 154 155 155 158 167 169 170 174 176 179 181 188 194 197 200 199 199 -2147483647 -2147483647 -2147483647 -2147483647 -2147483647 -2147483647 -2147483647 -2147483647 -2147483647 -2147483647 -2147483647 -2147483647 -2147483647 -2147483647 -2147483647 -2147483647 -2147483647 -2147483647 -2147483647 -2147483647 -2147483647 -2147483647 -2147483647 -2147483647 -2147483647 -2147483647 -2147483647 -2147483647 -2147483647 -2147483647 -2147483647 -2147483647 -2147483647 -2147483647 -2147483647 -2147483647 -2147483647 -2147483647 -2147483647 -2147483647 -2147483647 -2147483647 -2147483647 -2147483647 -2147483647 -2147483647 -2147483647 -2147483647 -2147483647 -2147483647 -2147483647
104 102 99 97 100 100 98 94 97 100 102 95 94 98 92 88 89 81 79 77 74 73 73 74 80 85 90 94 98 101 110 111 111 110 111 116 103 100 94 88 97 102 124 117 131 149 158 161 156 151 151 139 137 148 161 169 171 163 143 136 125 125 133 136 140 141 143 140 140 141 140 139 139 139 134 137 140 144 142 142 141 142 142 143 145 143 142 140 142 135 134 131 130 129 127 124 122 119 115 111 109 104 99 96 94 94 98 99 102 107 107 105 103 101 100 100 104 105 100 100 96 91 89 98 103 101 100 102 95 98 101 98 105 106 104 110 108 125 126 122 120 129 131 131 124 121 138 150 157 160 170 167 165 165 180 176 180 166 159 160 163 162 173 169 163 160 151 142 156 155 155 152 152 155 158 163 164 169 170 175 175 175 180 188 196 197 197 -2147483647 -2147483647 -2147483647 -2147483647 -2147483647 -2147483647 -2147483647 -2147483647 -2147483647 -2147483647 -2147483647 -2147483647 -2147483647 -2147483647 -2147483647 -2147483647 -2147483647 -2147483647 -2147483647 -2147483647 -2147483647 -2147483647 -2147483647 -2147483647 -2147483647 -2147483647 -2147483647 -2147483647 -2147483647 -2147483647 -2147483647 -2147483647 -2147483647 -2147483647 -2147483647 -2147483647 -2147483647 -2147483647 -2147483647 -2147483647 -2147483647 -2147483647 -2147483647 -2147483647 -2147483647 -2147483647 -2147483647 -2147483647 -2147483647 -2147483647 -2147483647 -2147483647 -2147483647
109 107 104 101 104 100 97 95 95 93 92 89 89 89 92 97 99 81 81 81 79 76 77 79 80 84 89 98 108 123 135 153 166 123 153 144 132 125 105 101 124 133 141 145 147 125 130 118 107 113 124 122 124 122 123 127 146 166 171 169 156 145 163 173 177 173 164 159 155 152 152 157 161 161 149 153 154 152 154 155 146 145 147 152 156 154 150 147 146 141 140 138 137 136 134 133 129 126 121 118 113 111 107 103 101 100 99 100 101 102 103 102 103 101 101 102 108 110 105 99 95 93 91 91 93 94 94 95 97 97 98 98 99 96 97 97 100 104 105 109 119 119 127 133 124 126 136 145 155 162 159 160 161 158 157 158 162 161 159 150 155 159 162 164 167 164 157 157 149 156 158 154 155 157 160 164 165 169 173 173 175 178 184 191 196 198 -2147483647 -2147483647 -2147483647 -2147483647 -2147483647 -2147483647 -2147483647 -2147483647 -2147483647 -2147483647 -2147483647 -2147483647 -2147483647 -2147483647 -2147483647 -2147483647 -2147483647 -2147483647 -2147483647 -2147483647 -2147483647 -2147483647 -2147483647 -2147483647 -2147483647 -2147483647 -2147483647 -2147483647 -2147483647 -2147483647 -2147483647 -2147483647 -2147483647 -2147483647 -2147483647 -2147483647 -2147483647 -2147483647 -2147483647 -2147483647 -2147483647 -2147483647 -2147483647 -2147483647 -2147483647 -2147483647 -2147483647 -2147483647 -2147483647 -2147483647 -2147483647 -2147483647 -2147483647 -2147483647
113 112 110 106 104 102 97 100 101 103 100 97 98 90 92 96 92 86 83 85 85 93 97 89 103 114 122 122 128 123 126 129 126 108 113 117 116 106 81 84 92 86 86 91 97 92 103 102 112 133 136 135 135 129 124 131 131 133 134 147 155 142 170 171 170 170 167 166 170 164 163 162 156 149 149 151 153 149 150 151 160 165 174 179 172 161 158 152 150 151 154 151 147 146 143 139 138 135 131 129 126 123 118 115 112 110 108 106 105 105 105 105 102 102 102 104 108 112 107 101 100 96 94 94 95 95 96 97 99 100 102 101 99 98 96 96 97 99 101 103 108 116 120 122 124 123 137 145 148 152 155 159 159 160 159 160 162 161 159 155 154 164 164 161 161 163 164 161 155 152 157 159 159 159 163 164 169 174 176 178 181 186 190 191 190 -2147483647 -2147483647 -2147483647 -2147483647 -2147483647 -2147483647 -2147483647 -2147483647 -2147483647 -2147483647 -2147483647 -2147483647 -2147483647 -2147483647 -2147483647 -2147483647 -2147483647 -2147483647 -2147483647 -2147483647 -2147483647 -2147483647 -2147483647 -2147483647 -2147483647 -2147483647 -2147483647 -2147483647 -2147483647 -2147483647 -2147483647 -2147483647 -2147483647 -2147483647 -2147483647 -2147483647 -2147483647 -2147483647 -2147483647 -2147483647 -2147483647 -2147483647 -2147483647 -2147483647 -2147483647 -2147483647 -2147483647 -2147483647 -2147483647 -2147483647 -2147483647 -2147483647 -2147483647 -2147483647 -2147483647
118 115 113 111 109 107 105 100 100 98 97 97 97 98 97 94 94 94 96 93 89 87 88 88 89 90 92 96 95 99 99 99 99 99 93 92 96 99 77 79 81 79 87 95 105 93 105 95 100 112 121 116 126 113 111 129 122 127 123 116 119 117 127 131 132 134 137 141 145 146 149 152 155 159 159 160 159 163 163 159 159 159 161 162 163 164 169 164 166 171 174 173 172 168 159 152 148 144 141 140 137 135 131 124 119 117 114 114 113 115 113 111 109 109 110 110 109 113 113 109 109 102 102 102 101 102 103 103 104 103 104 102 101 99 98 97 98 101 112 115 123 123 125 125 123 121 128 138 142 146 154 155 156 158 160 157 161 162 162 164 161 158 161 164 168 160 159 163 161 155 155 156 159 160 166 169 171 174 178 180 184 188 188 -2147483647 -2147483647 -2147483647 -2147483647 -2147483647 -2147483647 -2147483647 -2147483647 -2147483647 -2147483647 -2147483647 -2147483647 -2147483647 -2147483647 -2147483647 -2147483647 -2147483647 -2147483647 -2147483647 -2147483647 -2147483647 -2147483647 -2147483647 -2147483647 -2147483647 -2147483647 -2147483647 -2147483647 -2147483647 -2147483647 -2147483647 -2147483647 -2147483647 -2147483647 -2147483647 -2147483647 -2147483647 -2147483647 -2147483647 -2147483647 -2147483647 -2147483647 -2147483647 -2147483647 -2147483647 -2147483647 -2147483647 -2147483647 -2147483647 -2147483647 -2147483647 -2147483647 -2147483647 -2147483647 -2147483647 -2147483647 -2147483647
127 123 120 117 115 116 110 105 102 101 100 100 107 118 129 114 105 98 95 95 93 93 95 93 94 94 93 94 96 103 100 101 103 102 107 117 111 110 101 84 72 79 84 84 80 84 88 90 83 93 98 101 106 96 105 116 118 116 121 115 119 122 128 131 136 140 147 150 155 160 163 164 168 173 174 174 172 172 172 172 169 170 170 173 172 171 174 170 169 165 164 163 160 158 158 163 167 166 160 157 156 149 141 132 127 124 124 123 126 131 134 129 122 125 122 120 120 117 118 117 114 108 111 110 109 112 110 109 108 106 106 106 106 104 103 103 101 102 112 121 129 131 130 129 132 131 130 130 136 139 140 145 151 154 158 163 163 161 154 164 169 157 157 165 166 164 158 154 153 156 157 157 163 164 169 173 176 175 179 185 188 189 185 -2147483647 -2147483647 -2147483647 -2147483647 -2147483647 -2147483647 -2147483647 -2147483647 -2147483647 -2147483647 -2147483647 -2147483647 -2147483647 -2147483647 -2147483647 -2147483647 -2147483647 -2147483647 -2147483647 -2147483647 -2147483647 -2147483647 -2147483647 -2147483647 -2147483647 -2147483647 -2147483647 -2147483647 -2147483647 -2147483647 -2147483647 -2147483647 -2147483647 -2147483647 -2147483647 -2147483647 -2147483647 -2147483647 -2147483647 -2147483647 -2147483647 -2147483647 -2147483647 -2147483647 -2147483647 -2147483647 -2147483647 -2147483647 -2147483647 -2147483647 -2147483647 -2147483647 -2147483647 -2147483647 -2147483647 -2147483647 -2147483647
142 132 123 124 125 118 114 110 108 106 106 105 104 104 102 102 102 101 101 100 100 104 114 114 107 101 99 99 100 100 100 103 105 105 110 110 114 112 98 84 72 74 77 78 81 77 83 83 88 83 87 92 95 96 101 103 108 112 117 131 138 140 143 146 149 155 160 166 173 178 182 181 182 186 184 184 185 187 185 185 184 186 186 187 190 191 188 181 180 178 179 176 172 170 166 159 155 153 154 156 166 178 175 155 141 138 138 139 139 132 130 129 133 160 172 160 148 143 143 141 132 126 125 120 118 117 115 115 114 113 113 110 107 107 108 107 107 108 115 125 124 121 127 135 138 141 143 144 149 144 149 153 154 156 159 154 153 167 162 163 167 169 161 155 155 159 158 159 159 158 157 161 165 170 171 176 179 181 181 187 192 191 -2147483647 -2147483647 -2147483647 -2147483647 -2147483647 -2147483647 -2147483647 -2147483647 -2147483647 -2147483647 -2147483647 -2147483647 -2147483647 -2147483647 -2147483647 -2147483647 -2147483647 -2147483647 -2147483647 -2147483647 -2147483647 -2147483647 -2147483647 -2147483647 -2147483647 -2147483647 -2147483647 -2147483647 -2147483647 -2147483647 -2147483647 -2147483647 -2147483647 -2147483647 -2147483647 -2147483647 -2147483647 -2147483647 -2147483647 -2147483647 -2147483647 -2147483647 -2147483647 -2147483647 -2147483647 -2147483647 -2147483647 -2147483647 -2147483647 -2147483647 -2147483647 -2147483647 -2147483647 -2147483647 -2147483647 -2147483647 -2147483647 -2147483647
170 150 139 151 144 131 127 118 116 112 110 110 109 109 108 108 108 108 107 106 105 105 105 106 106 106 103 101 102 104 110 114 114 118 123 124 119 104 93 83 76 76 77 77 79 79 80 82 83 84 86 90 91 94 97 105 115 122 131 141 161 176 175 179 175 187 192 193 210 208 212 202 195 193 194 195 195 194 196 200 197 198 203 205 206 200 196 208 199 191 198 192 191 187 183 178 175 165 160 159 152 149 151 159 161 160 160 159 170 165 157 133 131 140 149 150 153 155 152 149 151 154 152 155 156 147 139 130 122 116 114 115 115 109 109 110 109 111 115 124 126 122 125 128 129 138 141 147 145 154 156 159 159 157 161 159 144 159 159 156 161 159 166 167 161 157 155 157 160 162 163 164 169 172 175 178 181 181 184 184 187 -2147483647 -2147483647 -2147483647 -2147483647 -2147483647 -2147483647 -2147483647 -2147483647 -2147483647 -2147483647 -2147483647 -2147483647 -2147483647 -2147483647 -2147483647 -2147483647 -2147483647 -2147483647 -2147483647 -2147483647 -2147483647 -2147483647 -2147483647 -2147483647 -2147483647 -2147483647 -2147483647 -2147483647 -2147483647 -2147483647 -2147483647 -2147483647 -2147483647 -2147483647 -2147483647 -2147483647 -2147483647 -2147483647 -2147483647 -2147483647 -2147483647 -2147483647 -2147483647 -2147483647 -2147483647 -2147483647 -2147483647 -2147483647 -2147483647 -2147483647 -2147483647 -2147483647 -2147483647 -2147483647 -2147483647 -2147483647 -2147483647 -2147483647 -2147483647
145 139 150 163 156 146 135 127 124 122 120 119 117 117 115 114 114 115 114 114 114 111 111 111 109 109 109 105 105 105 109 118 129 132 141 144 146 128 108 95 87 84 80 82 81 84 86 91 99 91 91 93 98 104 114 115 124 129 144 150 158 170 184 194 195 202 213 213 212 211 203 202 200 200 203 202 205 207 211 211 207 206 201 201 205 205 193 198 206 200 200 204 199 191 199 197 192 183 177 177 171 164 158 154 151 147 144 145 142 138 135 133 130 135 142 143 144 139 135 137 137 137 132 132 146 141 145 146 135 121 116 115 117 115 113 114 113 112 114 115 117 119 123 126 135 141 136 146 140 150 156 158 160 165 167 164 155 151 158 155 157 157 161 158 159 158 161 161 162 165 167 171 173 176 179 181 180 178 -2147483647 -2147483647 -2147483647 -2147483647 -2147483647 -2147483647 -2147483647 -2147483647 -2147483647 -2147483647 -2147483647 -2147483647 -2147483647 -2147483647 -2147483647 -2147483647 -2147483647 -2147483647 -2147483647 -2147483647 -2147483647 -2147483647 -2147483647 -2147483647 -2147483647 -2147483647 -2147483647 -2147483647 -2147483647 -2147483647 -2147483647 -2147483647 -2147483647 -2147483647 -2147483647 -2147483647 -2147483647 -2147483647 -2147483647 -2147483647 -2147483647 -2147483647 -2147483647 -2147483647 -2147483647 -2147483647 -2147483647 -2147483647 -2147483647 -2147483647 -2147483647 -2147483647 -2147483647 -2147483647 -2147483647 -2147483647 -2147483647 -2147483647 -2147483647 -2147483647 -2147483647 -2147483647
145 136 134 142 150 143 136 137 133 130 126 124 123 123 123 123 123 122 122 120 120 119 119 117 116 115 112 111 111 112 109 108 113 122 133 132 135 133 125 121 111 110 110 107 112 117 123 119 116 99 101 102 111 118 129 130 139 146 147 154 159 166 178 184 184 188 191 195 198 199 202 203 207 211 214 215 214 215 215 217 213 210 209 208 205 203 202 204 204 198 198 197 200 194 195 202 204 201 191 188 184 179 175 172 165 158 155 153 150 146 139 145 139 138 138 138 143 147 159 149 135 138 147 136 126 122 124 130 132 129 121 116 117 119 119 118 118 117 116 115 118 120 123 126 128 128 130 136 141 149 159 155 161 163 161 158 158 161 158 156 159 159 159 159 161 163 166 166 165 167 171 175 177 179 178 177 -2147483647 -2147483647 -2147483647 -2147483647 -2147483647 -2147483647 -2147483647 -2147483647 -2147483647 -2147483647 -2147483647 -2147483647 -2147483647 -2147483647 -2147483647 -2147483647 -2147483647 -2147483647 -2147483647 -2147483647 -2147483647 -2147483647 -2147483647 -2147483647 -2147483647 -2147483647 -2147483647 -2147483647 -2147483647 -2147483647 -2147483647 -2147483647 -2147483647 -2147483647 -2147483647 -2147483647 -2147483647 -2147483647 -2147483647 -2147483647 -2147483647 -2147483647 -2147483647 -2147483647 -2147483647 -2147483647 -2147483647 -2147483647 -2147483647 -2147483647 -2147483647 -2147483647 -2147483647 -2147483647 -2147483647 -2147483647 -2147483647 -2147483647 -2147483647 -2147483647 -2147483647 -2147483647 -2147483647 -2147483647
167 146 137 142 143 138 135 137 135 133 132 131 130 130 129 129 128 128 128 128 128 125 124 123 123 122 120 116 115 113 110 109 107 106 106 110 108 103 104 98 93 102 126 138 141 149 157 137 116 113 118 115 125 138 137 147 148 156 160 166 171 176 180 184 188 192 195 199 207 214 215 219 221 224 224 223 224 224 225 223 223 221 219 218 217 215 214 210 212 212 215 212 210 208 204 202 200 199 195 193 191 191 187 181 175 172 171 168 164 157 152 149 143 139 137 135 137 141 149 154 155 142 135 140 145 138 124 121 121 121 122 122 120 120 121 122 121 121 120 119 121 121 122 122 123 124 125 126 129 132 143 152 164 171 169 165 165 156 156 157 158 159 161 163 165 168 170 172 174 174 173 176 176 176 174 -2147483647 -2147483647 -2147483647 -2147483647 -2147483647 -2147483647 -2147483647 -2147483647 -2147483647 -2147483647 -2147483647 -2147483647 -2147483647 -2147483647 -2147483647 -2147483647 -2147483647 -2147483647 -2147483647 -2147483647 -2147483647 -2147483647 -2147483647 -2147483647 -2147483647 -2147483647 -2147483647 -2147483647 -2147483647 -2147483647 -2147483647 -2147483647 -2147483647 -2147483647 -2147483647 -2147483647 -2147483647 -2147483647 -2147483647 -2147483647 -2147483647 -2147483647 -2147483647 -2147483647 -2147483647 -2147483647 -2147483647 -2147483647 -2147483647 -2147483647 -2147483647 -2147483647 -2147483647 -2147483647 -2147483647 -2147483647 -2147483647 -2147483647 -2147483647 -2147483647 -2147483647 -2147483647 -2147483647 -2147483647 -2147483647
163 166 147 139 140 141 141 141 143 143 140 139 135 137 137 137 139 140 139 138 135 132 132 132 128 127 127 123 123 120 119 116 112 107 105 104 104 100 99 96 96 93 97 97 107 111 118 128 127 130 133 129 134 138 149 154 162 168 173 179 183 189 196 199 201 206 208 212 216 221 224 228 231 237 238 237 237 236 233 233 231 230 229 228 226 224 223 225 223 218 218 221 227 233 227 220 224 223 217 209 204 201 196 193 188 186 185 181 175 168 162 158 152 150 145 141 142 140 140 146 158 159 151 141 136 138 141 125 122 122 124 125 127 127 126 125 125 126 124 122 124 124 122 122 125 126 126 125 125 130 132 137 140 146 155 154 154 155 157 157 160 160 162 163 167 169 174 176 178 179 177 177 176 176 177 -2147483647 -2147483647 -2147483647 -2147483647 -2147483647 -2147483647 -2147483647 -2147483647 -2147483647 -2147483647 -2147483647 -2147483647 -2147483647 -2147483647 -2147483647 -2147483647 -2147483647 -2147483647 -2147483647 -2147483647 -2147483647 -2147483647 -2147483647 -2147483647 -2147483647 -2147483647 -2147483647 -2147483647 -2147483647 -2147483647 -2147483647 -2147483647 -2147483647 -2147483647 -2147483647 -2147483647 -2147483647 -2147483647 -2147483647 -2147483647 -2147483647 -2147483647 -2147483647 -2147483647 -2147483647 -2147483647 -2147483647 -2147483647 -2147483647 -2147483647 -2147483647 -2147483647 -2147483647 -2147483647 -2147483647 -2147483647 -2147483647 -2147483647 -2147483647 -2147483647 -2147483647 -2147483647 -2147483647 -2147483647 -2147483647
148 150 153 152 147 147 147 147 147 149 151 146 142 142 145 142 143 143 144 142 140 139 139 139 138 136 132 130 130 126 125 125 122 116 113 109 110 108 104 102 103 99 99 105 115 130 137 146 142 149 155 146 149 156 162 172 178 188 189 194 196 200 202 207 214 217 223 226 231 233 236 238 248 255 256 251 245 256 254 244 250 242 240 238 240 234 234 239 237 241 241 243 245 244 246 243 240 232 233 224 221 219 216 210 205 199 196 192 186 181 176 171 168 162 161 153 145 144 143 145 146 156 158 155 152 143 137 133 131 130 130 132 130 132 133 132 131 129 130 130 130 128 128 128 129 130 130 130 131 131 132 137 140 143 148 151 152 154 155 158 161 161 164 166 165 167 173 177 178 179 179 183 185 183 180 -2147483647 -2147483647 -2147483647 -2147483647 -2147483647 -2147483647 -2147483647 -2147483647 -2147483647 -2147483647 -2147483647 -2147483647 -2147483647 -2147483647 -2147483647 -2147483647 -2147483647 -2147483647 -2147483647 -2147483647 -2147483647 -2147483647 -2147483647 -2147483647 -2147483647 -2147483647 -2147483647 -2147483647 -2147483647 -2147483647 -2147483647 -2147483647 -2147483647 -2147483647 -2147483647 -2147483647 -2147483647 -2147483647 -2147483647 -2147483647 -2147483647 -2147483647 -2147483647 -2147483647 -2147483647 -2147483647 -2147483647 -2147483647 -2147483647 -2147483647 -2147483647 -2147483647 -2147483647 -2147483647 -2147483647 -2147483647 -2147483647 -2147483647 -2147483647 -2147483647 -2147483647 -2147483647 -2147483647 -2147483647 -2147483647
144 147 153 162 164 155 154 153 153 152 153 153 150 149 149 149 147 148 147 148 148 146 146 146 143 141 138 137 136 135 130 129 124 124 121 119 113 110 106 108 107 112 124 130 135 150 160 163 166 165 171 178 172 178 180 188 187 197 198 204 209 209 214 218 222 225 230 238 243 248 249 259 266 261 273 269 265 255 257 262 261 260 264 264 265 265 255 243 240 246 241 247 250 258 253 258 252 242 240 241 243 238 234 222 217 211 207 203 199 194 190 188 185 181 174 167 159 154 153 150 146 145 151 154 160 156 152 145 144 143 140 138 139 138 138 138 138 138 138 137 137 136 136 134 134 134 134 134 134 135 138 141 143 146 149 151 152 155 157 159 161 164 168 170 170 172 176 179 179 182 184 187 187 182 -2147483647 -2147483647 -2147483647 -2147483647 -2147483647 -2147483647 -2147483647 -2147483647 -2147483647 -2147483647 -2147483647 -2147483647 -2147483647 -2147483647 -2147483647 -2147483647 -2147483647 -2147483647 -2147483647 -2147483647 -2147483647 -2147483647 -2147483647 -2147483647 -2147483647 -2147483647 -2147483647 -2147483647 -2147483647 -2147483647 -2147483647 -2147483647 -2147483647 -2147483647 -2147483647 -2147483647 -2147483647 -2147483647 -2147483647 -2147483647 -2147483647 -2147483647 -2147483647 -2147483647 -2147483647 -2147483647 -2147483647 -2147483647 -2147483647 -2147483647 -2147483647 -2147483647 -2147483647 -2147483647 -2147483647 -2147483647 -2147483647 -2147483647 -2147483647 -2147483647 -2147483647 -2147483647 -2147483647 -2147483647 -2147483647 -2147483647
154 161 155 161 162 168 161 161 161 161 160 158 156 156 158 158 159 158 157 156 159 160 152 151 148 147 146 143 141 139 136 133 131 129 126 120 115 113 112 110 113 118 134 134 144 148 148 147 157 167 158 176 171 197 184 199 197 204 210 213 213 220 227 228 233 237 239 242 240 247 248 261 261 269 278 287 279 269 267 268 270 271 282 277 274 279 272 282 275 272 274 262 255 256 262 257 260 264 274 269 256 247 244 238 235 229 223 217 210 206 200 197 195 190 186 178 173 165 159 155 155 158 156 155 155 157 158 153 152 152 152 152 149 147 146 145 143 142 142 142 142 142 142 141 140 140 138 137 137 139 141 143 148 152 154 156 159 157 158 162 165 166 171 175 176 179 181 180 182 185 188 187 183 -2147483647 -2147483647 -2147483647 -2147483647 -2147483647 -2147483647 -2147483647 -2147483647 -2147483647 -2147483647 -2147483647 -2147483647 -2147483647 -2147483647 -2147483647 -2147483647 -2147483647 -2147483647 -2147483647 -2147483647 -2147483647 -2147483647 -2147483647 -2147483647 -2147483647 -2147483647 -2147483647 -2147483647 -2147483647 -2147483647 -2147483647 -2147483647 -2147483647 -2147483647 -2147483647 -2147483647 -2147483647 -2147483647 -2147483647 -2147483647 -2147483647 -2147483647 -2147483647 -2147483647 -2147483647 -2147483647 -2147483647 -2147483647 -2147483647 -2147483647 -2147483647 -2147483647 -2147483647 -2147483647 -2147483647 -2147483647 -2147483647 -2147483647 -2147483647 -2147483647 -2147483647 -2147483647 -2147483647 -2147483647 -2147483647 -2147483647 -2147483647
154 159 155 160 163 164 168 177 176 167 166 166 164 165 165 162 165 161 162 162 167 168 162 161 156 156 161 156 156 152 147 147 152 152 154 147 142 137 129 122 128 142 132 131 138 140 140 133 136 134 146 156 156 166 172 181 192 205 216 222 236 238 241 242 240 240 240 240 242 246 252 260 259 278 295 293 288 282 284 279 271 271 280 286 288 291 298 298 305 308 312 310 297 291 308 271 272 281 264 270 274 273 266 259 250 241 234 227 221 217 216 212 209 201 193 188 181 178 171 163 160 161 160 160 161 156 157 159 160 161 161 159 158 157 155 151 151 149 149 149 147 147 147 147 145 143 143 143 143 143 143 146 151 155 160 163 165 164 164 166 169 171 175 177 180 183 185 185 187 186 186 -2147483647 -2147483647 -2147483647 -2147483647 -2147483647 -2147483647 -2147483647 -2147483647 -2147483647 -2147483647 -2147483647 -2147483647 -2147483647 -2147483647 -2147483647 -2147483647 -2147483647 -2147483647 -2147483647 -2147483647 -2147483647 -2147483647 -2147483647 -2147483647 -2147483647 -2147483647 -2147483647 -2147483647 -2147483647 -2147483647 -2147483647 -2147483647 -2147483647 -2147483647 -2147483647 -2147483647 -2147483647 -2147483647 -2147483647 -2147483647 -2147483647 -2147483647 -2147483647 -2147483647 -2147483647 -2147483647 -2147483647 -2147483647 -2147483647 -2147483647 -2147483647 -2147483647 -2147483647 -2147483647 -2147483647 -2147483647 -2147483647 -2147483647 -2147483647 -2147483647 -2147483647 -2147483647 -2147483647 -2147483647 -2147483647 -2147483647 -2147483647 -2147483647 -2147483647
162 160 162 163 164 168 173 175 172 171 174 177 170 169 168 169 169 170 167 167 165 165 163 159 157 156 157 157 156 157 164 157 161 161 156 142 139 132 129 122 125 128 121 130 134 134 130 130 133 140 140 145 152 160 170 181 192 210 223 236 246 233 227 229 231 228 233 236 247 254 255 259 259 273 286 291 286 281 277 273 278 280 285 287 288 284 294 305 313 320 326 334 344 344 341 334 329 324 307 299 286 283 276 268 262 254 247 240 233 227 222 219 215 211 205 199 193 185 177 174 165 164 161 160 160 162 162 162 167 167 166 169 168 169 169 166 162 156 155 155 155 154 152 152 150 147 147 147 148 149 150 150 153 156 161 167 170 171 170 170 173 176 179 183 184 185 187 186 185 -2147483647 -2147483647 -2147483647 -2147483647 -2147483647 -2147483647 -2147483647 -2147483647 -2147483647 -2147483647 -2147483647 -2147483647 -2147483647 -2147483647 -2147483647 -2147483647 -2147483647 -2147483647 -2147483647 -2147483647 -2147483647 -2147483647 -2147483647 -2147483647 -2147483647 -2147483647 -2147483647 -2147483647 -2147483647 -2147483647 -2147483647 -2147483647 -2147483647 -2147483647 -2147483647 -2147483647 -2147483647 -2147483647 -2147483647 -2147483647 -2147483647 -2147483647 -2147483647 -2147483647 -2147483647 -2147483647 -2147483647 -2147483647 -2147483647 -2147483647 -2147483647 -2147483647 -2147483647 -2147483647 -2147483647 -2147483647 -2147483647 -2147483647 -2147483647 -2147483647 -2147483647 -2147483647 -2147483647 -2147483647 -2147483647 -2147483647 -2147483647 -2147483647 -2147483647 -2147483647 -2147483647
171 173 174 169 171 171 176 182 188 196 204 201 197 190 189 186 182 177 175 173 171 166 162 164 162 162 159 157 155 150 148 146 143 141 141 138 138 133 129 126 129 127 127 133 137 143 140 138 137 137 144 143 155 160 177 188 197 211 223 229 229 213 213 224 237 243 234 238 244 261 254 258 257 271 284 292 299 295 288 278 273 271 276 272 273 263 268 274 272 262 318 339 345 338 344 341 329 328 325 319 307 300 292 281 276 269 261 250 241 233 229 224 220 217 211 206 199 193 185 172 171 164 159 -2147483647 -2147483647 157 159 166 167 167 170 172 174 176 176 173 169 166 165 163 163 161 159 158 156 154 151 151 153 153 155 155 158 159 162 166 169 172 173 176 177 179 184 186 188 189 186 184 -2147483647 -2147483647 -2147483647 -2147483647 -2147483647 -2147483647 -2147483647 -2147483647 -2147483647 -2147483647 -2147483647 -2147483647 -2147483647 -2147483647 -2147483647 -2147483647 -2147483647 -2147483647 -2147483647 -2147483647 -2147483647 -2147483647 -2147483647 -2147483647 -2147483647 -2147483647 -2147483647 -2147483647 -2147483647 -2147483647 -2147483647 -2147483647 -2147483647 -2147483647 -2147483647 -2147483647 -2147483647 -2147483647 -2147483647 -2147483647 -2147483647 -2147483647 -2147483647 -2147483647 -2147483647 -2147483647 -2147483647 -2147483647 -2147483647 -2147483647 -2147483647 -2147483647 -2147483647 -2147483647 -2147483647 -2147483647 -2147483647 -2147483647 -2147483647 -2147483647 -2147483647 -2147483647 -2147483647 -2147483647 -2147483647 -2147483647 -2147483647 -2147483647 -2147483647 -2147483647 -2147483647 -2147483647
201 181 177 175 174 177 179 184 190 195 198 202 195 195 194 190 187 185 182 176 174 170 169 163 163 163 162 158 156 154 152 150 145 146 147 143 139 139 138 136 132 129 131 135 141 144 144 138 138 137 140 144 152 155 174 190 199 205 215 219 206 205 213 210 209 212 227 234 260 262 256 268 264 261 281 288 299 301 301 294 287 280 270 268 278 280 275 274 271 269 272 278 271 263 273 289 288 303 316 308 314 302 296 289 279 271 265 261 254 247 239 230 224 220 214 208 203 198 191 181 174 171 167 165 165 167 169 170 170 170 171 173 172 176 177 176 172 169 168 168 169 166 165 164 166 162 157 156 157 158 159 160 162 164 167 169 172 174 176 179 181 184 185 187 187 185 -2147483647 -2147483647 -2147483647 -2147483647 -2147483647 -2147483647 -2147483647 -2147483647 -2147483647 -2147483647 -2147483647 -2147483647 -2147483647 -2147483647 -2147483647 -2147483647 -2147483647 -2147483647 -2147483647 -2147483647 -2147483647 -2147483647 -2147483647 -2147483647 -2147483647 -2147483647 -2147483647 -2147483647 -2147483647 -2147483647 -2147483647 -2147483647 -2147483647 -2147483647 -2147483647 -2147483647 -2147483647 -2147483647 -2147483647 -2147483647 -2147483647 -2147483647 -2147483647 -2147483647 -2147483647 -2147483647 -2147483647 -2147483647 -2147483647 -2147483647 -2147483647 -2147483647 -2147483647 -2147483647 -2147483647 -2147483647 -2147483647 -2147483647 -2147483647 -2147483647 -2147483647 -2147483647 -2147483647 -2147483647 -2147483647 -2147483647 -2147483647 -2147483647 -2147483647 -2147483647 -2147483647 -2147483647 -2147483647 -2147483647
181 172 174 176 183 183 185 189 193 199 202 202 196 198 197 194 191 189 183 182 177 172 171 168 166 165 165 165 163 161 157 155 154 151 152 149 145 143 143 141 139 136 138 143 149 152 147 144 141 141 144 147 150 156 153 161 167 186 199 199 209 215 219 218 221 224 229 232 230 236 245 251 253 253 253 253 254 297 304 305 298 289 287 288 289 290 285 283 281 279 279 279 277 277 283 285 280 268 260 272 279 274 287 293 282 274 272 261 257 254 250 243 235 226 219 213 207 202 196 189 185 182 179 175 174 174 176 177 177 176 175 176 177 179 178 176 173 172 172 172 171 167 166 166 167 166 164 163 164 163 165 168 169 170 171 175 178 179 181 183 186 187 186 185 185 -2147483647 -2147483647 -2147483647 -2147483647 -2147483647 -2147483647 -2147483647 -2147483647 -2147483647 -2147483647 -2147483647 -2147483647 -2147483647 -2147483647 -2147483647 -2147483647 -2147483647 -2147483647 -2147483647 -2147483647 -2147483647 -2147483647 -2147483647 -2147483647 -2147483647 -2147483647 -2147483647 -2147483647 -2147483647 -2147483647 -2147483647 -2147483647 -2147483647 -2147483647 -2147483647 -2147483647 -2147483647 -2147483647 -2147483647 -2147483647 -2147483647 -2147483647 -2147483647 -2147483647 -2147483647 -2147483647 -2147483647 -2147483647 -2147483647 -2147483647 -2147483647 -2147483647 -2147483647 -2147483647 -2147483647 -2147483647 -2147483647 -2147483647 -2147483647 -2147483647 -2147483647 -2147483647 -2147483647 -2147483647 -2147483647 -2147483647 -2147483647 -2147483647 -2147483647 -2147483647 -2147483647 -2147483647 -2147483647 -2147483647 -2147483647
180 183 180 182 186 187 190 193 196 198 201 196 198 199 199 196 195 192 188 184 182 179 177 175 174 169 169 168 166 166 162 160 158 156 154 155 152 148 146 145 145 141 144 146 147 150 155 158 158 156 148 151 153 161 162 170 177 189 200 207 214 220 223 223 228 230 235 238 240 245 252 254 257 256 254 254 255 259 266 278 289 293 294 298 299 294 293 291 289 288 286 285 286 285 288 286 285 280 276 277 279 277 271 268 269 264 272 271 267 259 251 248 245 238 230 220 214 209 203 198 194 192 189 188 185 185 185 184 184 184 185 185 186 185 181 180 181 181 180 178 177 171 170 170 169 171 170 169 169 171 173 175 174 174 176 179 182 184 187 188 188 188 -2147483647 -2147483647 -2147483647 -2147483647 -2147483647 -2147483647 -2147483647 -2147483647 -2147483647 -2147483647 -2147483647 -2147483647 -2147483647 -2147483647 -2147483647 -2147483647 -2147483647 -2147483647 -2147483647 -2147483647 -2147483647 -2147483647 -2147483647 -2147483647 -2147483647 -2147483647 -2147483647 -2147483647 -2147483647 -2147483647 -2147483647 -2147483647 -2147483647 -2147483647 -2147483647 -2147483647 -2147483647 -2147483647 -2147483647 -2147483647 -2147483647 -2147483647 -2147483647 -2147483647 -2147483647 -2147483647 -2147483647 -2147483647 -2147483647 -2147483647 -2147483647 -2147483647 -2147483647 -2147483647 -2147483647 -2147483647 -2147483647 -2147483647 -2147483647 -2147483647 -2147483647 -2147483647 -2147483647 -2147483647 -2147483647 -2147483647 -2147483647 -2147483647 -2147483647 -2147483647 -2147483647 -2147483647 -2147483647 -2147483647 -2147483647 -2147483647 -2147483647 -2147483647
190 191 185 189 190 193 192 194 198 199 201 199 198 198 198 196 196 194 191 187 183 183 180 177 177 175 174 171 169 169 166 164 162 160 159 158 157 155 154 151 152 152 152 154 155 157 158 159 158 163 164 159 163 168 173 179 188 195 204 212 218 222 226 231 235 239 242 246 250 254 258 261 263 263 266 267 270 274 280 288 295 299 300 302 302 302 302 299 298 295 294 293 293 293 292 292 292 289 287 285 285 283 280 276 275 271 263 259 264 262 255 248 247 241 238 231 224 218 215 211 206 203 199 195 193 192 190 190 190 191 194 196 193 187 185 185 184 184 183 182 182 181 179 179 178 175 175 176 177 176 177 177 179 181 182 185 186 188 190 193 193 187 -2147483647 -2147483647 -2147483647 -2147483647 -2147483647 -2147483647 -2147483647 -2147483647 -2147483647 -2147483647 -2147483647 -2147483647 -2147483647 -2147483647 -2147483647 -2147483647 -2147483647 -2147483647 -2147483647 -2147483647 -2147483647 -2147483647 -2147483647 -2147483647 -2147483647 -2147483647 -2147483647 -2147483647 -2147483647 -2147483647 -2147483647 -2147483647 -2147483647 -2147483647 -2147483647 -2147483647 -2147483647 -2147483647 -2147483647 -2147483647 -2147483647 -2147483647 -2147483647 -2147483647 -2147483647 -2147483647 -2147483647 -2147483647 -2147483647 -2147483647 -2147483647 -2147483647 -2147483647 -2147483647 -2147483647 -2147483647 -2147483647 -2147483647 -2147483647 -2147483647 -2147483647 -2147483647 -2147483647 -2147483647 -2147483647 -2147483647 -2147483647 -2147483647 -2147483647 -2147483647 -2147483647 -2147483647 -2147483647 -2147483647 -2147483647 -2147483647 -2147483647 -2147483647
194 196 195 196 196 197 198 195 197 198 198 198 197 198 199 200 199 197 195 191 187 186 185 180 180 178 178 174 172 171 171 168 167 164 164 163 164 165 164 162 161 157 157 157 157 158 159 157 154 156 160 161 167 175 182 187 195 202 210 217 223 229 234 237 241 245 249 253 257 261 264 267 271 272 276 277 281 285 287 293 298 302 302 304 306 306 307 308 308 303 298 296 299 298 298 297 298 297 296 295 294 291 288 286 281 277 272 268 263 258 254 250 244 237 232 229 232 226 221 217 213 209 208 205 203 200 197 194 195 196 197 197 195 195 194 194 193 190 187 186 186 185 184 185 184 184 184 184 180 182 181 181 180 182 188 193 193 189 188 187 -2147483647 -2147483647 -2147483647 -2147483647 -2147483647 -2147483647 -2147483647 -2147483647 -2147483647 -2147483647 -2147483647 -2147483647 -2147483647 -2147483647 -2147483647 -2147483647 -2147483647 -2147483647 -2147483647 -2147483647 -2147483647 -2147483647 -2147483647 -2147483647 -2147483647 -2147483647 -2147483647 -2147483647 -2147483647 -2147483647 -2147483647 -2147483647 -2147483647 -2147483647 -2147483647 -2147483647 -2147483647 -2147483647 -2147483647 -2147483647 -2147483647 -2147483647 -2147483647 -2147483647 -2147483647 -2147483647 -2147483647 -2147483647 -2147483647 -2147483647 -2147483647 -2147483647 -2147483647 -2147483647 -2147483647 -2147483647 -2147483647 -2147483647 -2147483647 -2147483647 -2147483647 -2147483647 -2147483647 -2147483647 -2147483647 -2147483647 -2147483647 -2147483647 -2147483647 -2147483647 -2147483647 -2147483647 -2147483647 -2147483647 -2147483647 -2147483647 -2147483647 -2147483647 -2147483647 -2147483647
194 198 195 195 195 200 200 196 198 201 202 200 197 197 199 200 200 198 196 193 191 188 187 183 183 182 182 182 180 175 174 170 171 169 167 168 167 168 168 167 168 165 157 157 162 163 160 160 160 161 165 171 177 182 188 195 201 209 217 223 229 234 239 243 247 252 257 258 263 267 269 273 277 277 279 283 288 292 296 300 302 304 305 306 306 307 311 315 315 310 306 304 302 299 297 299 304 305 305 302 301 301 295 294 290 285 281 275 271 264 260 257 253 246 242 239 237 234 227 223 219 217 214 212 209 207 207 205 205 204 202 202 200 199 198 197 195 196 196 195 195 191 190 190 189 189 190 190 189 191 191 184 180 185 191 194 192 -2147483647 -2147483647 -2147483647 -2147483647 -2147483647 -2147483647 -2147483647 -2147483647 -2147483647 -2147483647 -2147483647 -2147483647 -2147483647 -2147483647 -2147483647 -2147483647 -2147483647 -2147483647 -2147483647 -2147483647 -2147483647 -2147483647 -2147483647 -2147483647 -2147483647 -2147483647 -2147483647 -2147483647 -2147483647 -2147483647 -2147483647 -2147483647 -2147483647 -2147483647 -2147483647 -2147483647 -2147483647 -2147483647 -2147483647 -2147483647 -2147483647 -2147483647 -2147483647 -2147483647 -2147483647 -2147483647 -2147483647 -2147483647 -2147483647 -2147483647 -2147483647 -2147483647 -2147483647 -2147483647 -2147483647 -2147483647 -2147483647 -2147483647 -2147483647 -2147483647 -2147483647 -2147483647 -2147483647 -2147483647 -2147483647 -2147483647 -2147483647 -2147483647 -2147483647 -2147483647 -2147483647 -2147483647 -2147483647 -2147483647 -2147483647 -2147483647 -2147483647 -2147483647 -2147483647 -2147483647 -2147483647 -2147483647 -2147483647
195 192 195 194 195 195 200 200 202 204 205 204 202 198 198 201 200 200 197 193 193 195 195 192 187 190 190 188 185 184 184 178 174 173 173 173 173 174 175 175 174 177 172 168 168 169 170 168 169 171 174 178 183 189 194 201 208 215 222 229 236 240 244 249 253 258 261 264 268 270 274 277 279 282 286 291 297 303 305 305 306 307 308 310 309 307 311 315 318 317 317 316 311 308 305 307 309 311 312 309 307 305 303 297 291 288 286 281 274 270 266 262 258 254 251 246 242 238 234 229 225 223 221 219 217 215 214 212 211 211 209 209 210 208 205 202 202 201 204 205 204 202 200 199 198 195 194 195 195 198 197 194 190 -2147483647 190 -2147483647 -2147483647 -2147483647 -2147483647 -2147483647 -2147483647 -2147483647 -2147483647 -2147483647 -2147483647 -2147483647 -2147483647 -2147483647 -2147483647 -2147483647 -2147483647 -2147483647 -2147483647 -2147483647 -2147483647 -2147483647 -2147483647 -2147483647 -2147483647 -2147483647 -2147483647 -2147483647 -2147483647 -2147483647 -2147483647 -2147483647 -2147483647 -2147483647 -2147483647 -2147483647 -2147483647 -2147483647 -2147483647 -2147483647 -2147483647 -2147483647 -2147483647 -2147483647 -2147483647 -2147483647 -2147483647 -2147483647 -2147483647 -2147483647 -2147483647 -2147483647 -2147483647 -2147483647 -2147483647 -2147483647 -2147483647 -2147483647 -2147483647 -2147483647 -2147483647 -2147483647 -2147483647 -2147483647 -2147483647 -2147483647 -2147483647 -2147483647 -2147483647 -2147483647 -2147483647 -2147483647 -2147483647 -2147483647 -2147483647 -2147483647 -2147483647 -2147483647 -2147483647 -2147483647 -2147483647 -2147483647 -2147483647 -2147483647 -2147483647 -2147483647
198 198 195 192 192 192 195 199 201 201 205 204 208 211 202 202 199 200 200 199 195 197 197 192 192 194 194 191 191 190 189 186 181 175 173 173 173 177 176 182 185 183 177 176 172 173 173 176 176 179 181 184 189 197 202 208 214 221 227 233 239 243 249 254 257 261 267 271 275 278 280 283 287 289 292 298 302 309 310 312 313 315 317 316 315 316 317 318 322 324 324 323 324 322 319 319 316 319 319 317 315 311 307 300 296 293 291 286 281 277 273 270 267 263 258 254 250 247 242 238 234 229 228 226 224 221 221 219 216 216 215 214 214 213 212 213 213 211 213 214 213 210 207 204 203 202 202 201 200 200 199 198 -2147483647 -2147483647 -2147483647 -2147483647 -2147483647 -2147483647 -2147483647 -2147483647 -2147483647 -2147483647 -2147483647 -2147483647 -2147483647 -2147483647 -2147483647 -2147483647 -2147483647 -2147483647 -2147483647 -2147483647 -2147483647 -2147483647 -2147483647 -2147483647 -2147483647 -2147483647 -2147483647 -2147483647 -2147483647 -2147483647 -2147483647 -2147483647 -2147483647 -2147483647 -2147483647 -2147483647 -2147483647 -2147483647 -2147483647 -2147483647 -2147483647 -2147483647 -2147483647 -2147483647 -2147483647 -2147483647 -2147483647 -2147483647 -2147483647 -2147483647 -2147483647 -2147483647 -2147483647 -2147483647 -2147483647 -2147483647 -2147483647 -2147483647 -2147483647 -2147483647 -2147483647 -2147483647 -2147483647 -2147483647 -2147483647 -2147483647 -2147483647 -2147483647 -2147483647 -2147483647 -2147483647 -2147483647 -2147483647 -2147483647 -2147483647 -2147483647 -2147483647 -2147483647 -2147483647 -2147483647 -2147483647 -2147483647 -2147483647 -2147483647 -2147483647 -2147483647 -2147483647 -2147483647
200 198 197 194 194 193 194 195 199 204 206 207 209 215 214 213 210 205 201 200 199 200 191 190 190 188 189 193 190 190 190 189 185 180 177 173 167 173 174 176 181 179 177 177 178 178 181 184 184 188 191 193 197 202 206 214 221 227 232 237 244 249 256 259 263 268 273 277 281 288 288 293 295 297 300 304 308 313 316 319 323 325 328 325 324 323 324 326 330 333 333 334 339 338 334 330 329 328 327 326 323 319 314 309 305 304 298 293 289 284 281 278 275 270 266 263 260 254 251 246 243 240 236 232 229 229 227 225 224 223 221 219 216 216 218 217 214 212 211 213 215 212 205 201 200 202 202 201 -2147483647 -2147483647 -2147483647 -2147483647 -2147483647 -2147483647 -2147483647 -2147483647 -2147483647 -2147483647 -2147483647 -2147483647 -2147483647 -2147483647 -2147483647 -2147483647 -2147483647 -2147483647 -2147483647 -2147483647 -2147483647 -2147483647 -2147483647 -2147483647 -2147483647 -2147483647 -2147483647 -2147483647 -2147483647 -2147483647 -2147483647 -2147483647 -2147483647 -2147483647 -2147483647 -2147483647 -2147483647 -2147483647 -2147483647 -2147483647 -2147483647 -2147483647 -2147483647 -2147483647 -2147483647 -2147483647 -2147483647 -2147483647 -2147483647 -2147483647 -2147483647 -2147483647 -2147483647 -2147483647 -2147483647 -2147483647 -2147483647 -2147483647 -2147483647 -2147483647 -2147483647 -2147483647 -2147483647 -2147483647 -2147483647 -2147483647 -2147483647 -2147483647 -2147483647 -2147483647 -2147483647 -2147483647 -2147483647 -2147483647 -2147483647 -2147483647 -2147483647 -2147483647 -2147483647 -2147483647 -2147483647 -2147483647 -2147483647 -2147483647 -2147483647 -2147483647 -2147483647 -2147483647 -2147483647 -2147483647 -2147483647 -2147483647
197 196 201 198 194 197 202 203 200 201 203 205 206 209 209 215 213 208 207 207 204 196 196 194 194 193 192 189 187 187 192 192 184 180 180 178 179 179 179 180 180 181 179 183 184 186 187 189 191 192 195 198 205 210 215 219 225 232 240 246 250 256 260 263 271 275 279 283 289 295 297 300 304 304 307 308 312 316 321 325 329 336 340 336 334 332 335 336 340 344 345 343 345 347 339 339 337 336 334 331 329 325 322 318 313 310 306 301 298 292 290 285 280 279 274 271 265 262 259 255 250 247 243 241 239 237 235 234 232 229 227 225 223 222 222 219 215 211 -2147483647 -2147483647 -2147483647 -2147483647 -2147483647 -2147483647 -2147483647 -2147483647 -2147483647 -2147483647 -2147483647 -2147483647 -2147483647 -2147483647 -2147483647 -2147483647 -2147483647 -2147483647 -2147483647 -2147483647 -2147483647 -2147483647 -2147483647 -2147483647 -2147483647 -2147483647 -2147483647 -2147483647 -2147483647 -2147483647 -2147483647 -2147483647 -2147483647 -2147483647 -2147483647 -2147483647 -2147483647 -2147483647 -2147483647 -2147483647 -2147483647 -2147483647 -2147483647 -2147483647 -2147483647 -2147483647 -2147483647 -2147483647 -2147483647 -2147483647 -2147483647 -2147483647 -2147483647 -2147483647 -2147483647 -2147483647 -2147483647 -2147483647 -2147483647 -2147483647 -2147483647 -2147483647 -2147483647 -2147483647 -2147483647 -2147483647 -2147483647 -2147483647 -2147483647 -2147483647 -2147483647 -2147483647 -2147483647 -2147483647 -2147483647 -2147483647 -2147483647 -2147483647 -2147483647 -2147483647 -2147483647 -2147483647 -2147483647 -2147483647 -2147483647 -2147483647 -2147483647 -2147483647 -2147483647 -2147483647 -2147483647 -2147483647 -2147483647 -2147483647 -2147483647 -2147483647 -2147483647 -2147483647 -2147483647 -2147483647 -2147483647 -2147483647
197 196 197 201 201 200 201 198 198 199 201 204 206 206 194 202 203 197 204 206 205 201 201 201 197 196 195 194 194 190 189 189 184 183 183 183 185 186 186 187 185 185 188 188 189 193 192 196 195 201 204 207 210 216 219 226 234 238 244 250 255 262 266 272 276 280 285 291 295 299 302 309 312 313 313 316 320 323 328 331 335 339 343 344 343 344 345 347 349 351 350 349 348 348 345 339 340 341 337 335 334 329 324 320 317 313 311 307 304 301 298 293 289 287 283 278 275 270 266 262 259 255 250 247 246 245 243 242 239 237 234 232 229 223 -2147483647 -2147483647 -2147483647 -2147483647 -2147483647 -2147483647 -2147483647 -2147483647 -2147483647 -2147483647 -2147483647 -2147483647 -2147483647 -2147483647 -2147483647 -2147483647 -2147483647 -2147483647 -2147483647 -2147483647 -2147483647 -2147483647 -2147483647 -2147483647 -2147483647 -2147483647 -2147483647 -2147483647 -2147483647 -2147483647 -2147483647 -2147483647 -2147483647 -2147483647 -2147483647 -2147483647 -2147483647 -2147483647 -2147483647 -2147483647 -2147483647 -2147483647 -2147483647 -2147483647 -2147483647 -2147483647 -2147483647 -2147483647 -2147483647 -2147483647 -2147483647 -2147483647 -2147483647 -2147483647 -2147483647 -2147483647 -2147483647 -2147483647 -2147483647 -2147483647 -2147483647 -2147483647 -2147483647 -2147483647 -2147483647 -2147483647 -2147483647 -2147483647 -2147483647 -2147483647 -2147483647 -2147483647 -2147483647 -2147483647 -2147483647 -2147483647 -2147483647 -2147483647 -2147483647 -2147483647 -2147483647 -2147483647 -2147483647 -2147483647 -2147483647 -2147483647 -2147483647 -2147483647 -2147483647 -2147483647 -2147483647 -2147483647 -2147483647 -2147483647 -2147483647 -2147483647 -2147483647 -2147483647 -2147483647 -2147483647 -2147483647 -2147483647 -2147483647 -2147483647 -2147483647 -2147483647
205 198 201 202 203 201 199 199 200 201 202 193 204 202 196 204 205 205 207 206 199 201 203 203 201 202 198 197 196 196 193 192 192 190 187 188 188 189 190 191 191 194 193 197 197 199 200 202 204 206 209 212 216 221 229 232 238 244 249 257 262 267 271 277 281 287 291 296 299 303 307 314 321 322 323 326 327 331 336 339 341 344 345 349 353 355 354 353 354 359 354 350 351 354 354 349 348 346 345 342 339 335 333 330 324 321 318 315 310 309 305 302 298 297 293 287 283 278 273 269 267 263 259 256 253 249 247 244 242 240 235 -2147483647 -2147483647 -2147483647 -2147483647 -2147483647 -2147483647 -2147483647 -2147483647 -2147483647 -2147483647 -2147483647 -2147483647 -2147483647 -2147483647 -2147483647 -2147483647 -2147483647 -2147483647 -2147483647 -2147483647 -2147483647 -2147483647 -2147483647 -2147483647 -2147483647 -2147483647 -2147483647 -2147483647 -2147483647 -2147483647 -2147483647 -2147483647 -2147483647 -2147483647 -2147483647 -2147483647 -2147483647 -2147483647 -2147483647 -2147483647 -2147483647 -2147483647 -2147483647 -2147483647 -2147483647 -2147483647 -2147483647 -2147483647 -2147483647 -2147483647 -2147483647 -2147483647 -2147483647 -2147483647 -2147483647 -2147483647 -2147483647 -2147483647 -2147483647 -2147483647 -2147483647 -2147483647 -2147483647 -2147483647 -2147483647 -2147483647 -2147483647 -2147483647 -2147483647 -2147483647 -2147483647 -2147483647 -2147483647 -2147483647 -2147483647 -2147483647 -2147483647 -2147483647 -2147483647 -2147483647 -2147483647 -2147483647 -2147483647 -2147483647 -2147483647 -2147483647 -2147483647 -2147483647 -2147483647 -2147483647 -2147483647 -2147483647 -2147483647 -2147483647 -2147483647 -2147483647 -2147483647 -2147483647 -2147483647 -2147483647 -2147483647 -2147483647 -2147483647 -2147483647 -2147483647 -2147483647 -2147483647 -2147483647 -2147483647
210 200 200 200 200 202 202 203 203 204 199 204 206 208 209 209 211 209 210 209 209 209 206 206 204 204 204 199 199 198 197 195 194 194 192 192 192 194 195 195 198 198 199 201 202 203 205 208 209 212 215 220 223 229 235 242 248 252 257 262 267 271 278 282 286 294 298 301 305 310 314 319 323 326 330 333 336 339 343 346 346 347 350 354 361 362 358 356 359 363 362 358 358 360 356 355 355 355 351 349 347 343 340 338 332 329 326 321 318 316 313 310 306 301 299 297 293 287 281 277 273 268 265 260 257 250 -2147483647 -2147483647 -2147483647 -2147483647 -2147483647 -2147483647 -2147483647 -2147483647 -2147483647 -2147483647 -2147483647 -2147483647 -2147483647 -2147483647 -2147483647 -2147483647 -2147483647 -2147483647 -2147483647 -2147483647 -2147483647 -2147483647 -2147483647 -2147483647 -2147483647 -2147483647 -2147483647 -2147483647 -2147483647 -2147483647 -2147483647 -2147483647 -2147483647 -2147483647 -2147483647 -2147483647 -2147483647 -2147483647 -2147483647 -2147483647 -2147483647 -2147483647 -2147483647 -2147483647 -2147483647 -2147483647 -2147483647 -2147483647 -2147483647 -2147483647 -2147483647 -2147483647 -2147483647 -2147483647 -2147483647 -2147483647 -2147483647 -2147483647 -2147483647 -2147483647 -2147483647 -2147483647 -2147483647 -2147483647 -2147483647 -2147483647 -2147483647 -2147483647 -2147483647 -2147483647 -2147483647 -2147483647 -2147483647 -2147483647 -2147483647 -2147483647 -2147483647 -2147483647 -2147483647 -2147483647 -2147483647 -2147483647 -2147483647 -2147483647 -2147483647 -2147483647 -2147483647 -2147483647 -2147483647 -2147483647 -2147483647 -2147483647 -2147483647 -2147483647 -2147483647 -2147483647 -2147483647 -2147483647 -2147483647 -2147483647 -2147483647 -2147483647 -2147483647 -2147483647 -2147483647 -2147483647 -2147483647 -2147483647 -2147483647 -2147483647 -2147483647 -2147483647 -2147483647 -2147483647
204 202 203 203 203 204 204 205 207 206 208 210 210 211 211 212 213 213 211 212 212 210 210 209 208 207 207 204 202 202 201 199 197 197 195 196 197 197 199 200 202 202 206 205 207 209 210 215 220 220 221 224 227 234 242 248 256 260 262 265 273 277 283 288 291 297 301 305 310 313 318 322 326 329 332 336 340 343 350 352 352 351 354 357 362 362 359 359 362 365 365 364 365 363 363 363 362 360 357 354 352 348 344 342 339 335 333 329 325 320 319 315 312 308 304 300 297 294 287 282 278 273 268 -2147483647 -2147483647 -2147483647 -2147483647 -2147483647 -2147483647 -2147483647 -2147483647 -2147483647 -2147483647 -2147483647 -2147483647 -2147483647 -2147483647 -2147483647 -2147483647 -2147483647 -2147483647 -2147483647 -2147483647 -2147483647 -2147483647 -2147483647 -2147483647 -2147483647 -2147483647 -2147483647 -2147483647 -2147483647 -2147483647 -2147483647 -2147483647 -2147483647 -2147483647 -2147483647 -2147483647 -2147483647 -2147483647 -2147483647 -2147483647 -2147483647 -2147483647 -2147483647 -2147483647 -2147483647 -2147483647 -2147483647 -2147483647 -2147483647 -2147483647 -2147483647 -2147483647 -2147483647 -2147483647 -2147483647 -2147483647 -2147483647 -2147483647 -2147483647 -2147483647 -2147483647 -2147483647 -2147483647 -2147483647 -2147483647 -2147483647 -2147483647 -2147483647 -2147483647 -2147483647 -2147483647 -2147483647 -2147483647 -2147483647 -2147483647 -2147483647 -2147483647 -2147483647 -2147483647 -2147483647 -2147483647 -2147483647 -2147483647 -2147483647 -2147483647 -2147483647 -2147483647 -2147483647 -2147483647 -2147483647 -2147483647 -2147483647 -2147483647 -2147483647 -2147483647 -2147483647 -2147483647 -2147483647 -2147483647 -2147483647 -2147483647 -2147483647 -2147483647 -2147483647 -2147483647 -2147483647 -2147483647 -2147483647 -2147483647 -2147483647 -2147483647 -2147483647 -2147483647 -2147483647 -2147483647 -2147483647 -2147483647
208 206 207 207 208 208 208 208 207 209 211 213 213 214 214 214 213 213 213 214 214 212 212 210 210 210 208 208 207 205 205 204 203 202 201 201 200 200 204 204 206 207 209 210 211 215 216 220 225 225 227 228 233 239 245 251 256 264 267 271 278 281 285 291 295 298 306 311 315 318 322 326 330 333 338 341 344 345 350 353 356 356 357 359 362 365 367 366 367 368 370 368 369 369 369 367 365 364 363 360 356 353 350 346 344 339 338 334 331 327 325 320 317 311 309 307 301 294 290 285 281 -2147483647 -2147483647 -2147483647 -2147483647 -2147483647 -2147483647 -2147483647 -2147483647 -2147483647 -2147483647 -2147483647 -2147483647 -2147483647 -2147483647 -2147483647 -2147483647 -2147483647 -2147483647 -2147483647 -2147483647 -2147483647 -2147483647 -2147483647 -2147483647 -2147483647 -2147483647 -2147483647 -2147483647 -2147483647 -2147483647 -2147483647 -2147483647 -2147483647 -2147483647 -2147483647 -2147483647 -2147483647 -2147483647 -2147483647 -2147483647 -2147483647 -2147483647 -2147483647 -2147483647 -2147483647 -2147483647 -2147483647 -2147483647 -2147483647 -2147483647 -2147483647 -2147483647 -2147483647 -2147483647 -2147483647 -2147483647 -2147483647 -2147483647 -2147483647 -2147483647 -2147483647 -2147483647 -2147483647 -2147483647 -2147483647 -2147483647 -2147483647 -2147483647 -2147483647 -2147483647 -2147483647 -2147483647 -2147483647 -2147483647 -2147483647 -2147483647 -2147483647 -2147483647 -2147483647 -2147483647 -2147483647 -2147483647 -2147483647 -2147483647 -2147483647 -2147483647 -2147483647 -2147483647 -2147483647 -2147483647 -2147483647 -2147483647 -2147483647 -2147483647 -2147483647 -2147483647 -2147483647 -2147483647 -2147483647 -2147483647 -2147483647 -2147483647 -2147483647 -2147483647 -2147483647 -2147483647 -2147483647 -2147483647 -2147483647 -2147483647 -2147483647 -2147483647 -2147483647 -2147483647 -2147483647 -2147483647 -2147483647 -2147483647 -2147483647
212 211 211 212 212 213 211 212 212 211 213 215 216 217 218 218 215 216 215 214 214 214 213 212 212 212 211 209 209 209 208 207 207 206 206 206 205 205 207 207 210 210 214 215 218 218 222 224 227 229 232 240 240 243 250 256 261 265 272 275 279 285 288 294 301 305 308 312 316 319 324 330 333 337 341 344 348 354 354 357 358 360 362 364 366 370 372 370 371 374 374 373 374 372 371 370 370 369 364 363 360 359 354 351 347 345 342 338 336 333 326 324 317 313 306 305 300 -2147483647 -2147483647 -2147483647 -2147483647 -2147483647 -2147483647 -2147483647 -2147483647 -2147483647 -2147483647 -2147483647 -2147483647 -2147483647 -2147483647 -2147483647 -2147483647 -2147483647 -2147483647 -2147483647 -2147483647 -2147483647 -2147483647 -2147483647 -2147483647 -2147483647 -2147483647 -2147483647 -2147483647 -2147483647 -2147483647 -2147483647 -2147483647 -2147483647 -2147483647 -2147483647 -2147483647 -2147483647 -2147483647 -2147483647 -2147483647 -2147483647 -2147483647 -2147483647 -2147483647 -2147483647 -2147483647 -2147483647 -2147483647 -2147483647 -2147483647 -2147483647 -2147483647 -2147483647 -2147483647 -2147483647 -2147483647 -2147483647 -2147483647 -2147483647 -2147483647 -2147483647 -2147483647 -2147483647 -2147483647 -2147483647 -2147483647 -2147483647 -2147483647 -2147483647 -2147483647 -2147483647 -2147483647 -2147483647 -2147483647 -2147483647 -2147483647 -2147483647 -2147483647 -2147483647 -2147483647 -2147483647 -2147483647 -2147483647 -2147483647 -2147483647 -2147483647 -2147483647 -2147483647 -2147483647 -2147483647 -2147483647 -2147483647 -2147483647 -2147483647 -2147483647 -2147483647 -2147483647 -2147483647 -2147483647 -2147483647 -2147483647 -2147483647 -2147483647 -2147483647 -2147483647 -2147483647 -2147483647 -2147483647 -2147483647 -2147483647 -2147483647 -2147483647 -2147483647 -2147483647 -2147483647 -2147483647 -2147483647 -2147483647 -2147483647 -2147483647 -2147483647 -2147483647 -2147483647
217 217 214 214 214 213 214 214 214 214 214 220 219 220 220 221 222 220 217 218 218 218 216 216 214 214 215 213 213 213 211 211 211 209 209 208 209 211 211 214 214 217 217 220 221 223 226 230 234 237 241 244 247 250 254 261 266 269 273 279 282 288 295 298 302 307 311 316 320 327 331 335 340 344 348 351 353 356 359 360 362 364 368 370 372 372 373 376 376 376 376 377 379 376 374 373 372 370 367 366 366 361 357 352 350 344 342 340 335 332 327 323 -2147483647 -2147483647 -2147483647 -2147483647 -2147483647 -2147483647 -2147483647 -2147483647 -2147483647 -2147483647 -2147483647 -2147483647 -2147483647 -2147483647 -2147483647 -2147483647 -2147483647 -2147483647 -2147483647 -2147483647 -2147483647 -2147483647 -2147483647 -2147483647 -2147483647 -2147483647 -2147483647 -2147483647 -2147483647 -2147483647 -2147483647 -2147483647 -2147483647 -2147483647 -2147483647 -2147483647 -2147483647 -2147483647 -2147483647 -2147483647 -2147483647 -2147483647 -2147483647 -2147483647 -2147483647 -2147483647 -2147483647 -2147483647 -2147483647 -2147483647 -2147483647 -2147483647 -2147483647 -2147483647 -2147483647 -2147483647 -2147483647 -2147483647 -2147483647 -2147483647 -2147483647 -2147483647 -2147483647 -2147483647 -2147483647 -2147483647 -2147483647 -2147483647 -2147483647 -2147483647 -2147483647 -2147483647 -2147483647 -2147483647 -2147483647 -2147483647 -2147483647 -2147483647 -2147483647 -2147483647 -2147483647 -2147483647 -2147483647 -2147483647 -2147483647 -2147483647 -2147483647 -2147483647 -2147483647 -2147483647 -2147483647 -2147483647 -2147483647 -2147483647 -2147483647 -2147483647 -2147483647 -2147483647 -2147483647 -2147483647 -2147483647 -2147483647 -2147483647 -2147483647 -2147483647 -2147483647 -2147483647 -2147483647 -2147483647 -2147483647 -2147483647 -2147483647 -2147483647 -2147483647 -2147483647 -2147483647 -2147483647 -2147483647 -2147483647 -2147483647 -2147483647 -2147483647 -2147483647 -2147483647 -2147483647 -2147483647 -2147483647 -2147483647
226 222 221 218 217 217 216 218 216 217 217 219 224 222 224 224 226 221 222 220 220 219 220 220 220 220 218 218 217 217 215 215 213 213 213 213 214 214 215 217 218 220 221 223 227 228 233 234 238 241 244 248 251 256 260 265 269 273 276 285 289 292 298 303 307 310 314 319 325 331 336 340 343 347 351 353 355 360 362 364 366 369 371 373 374 377 378 377 376 377 377 380 382 379 374 372 372 371 367 364 362 361 356 352 347 345 -2147483647 -2147483647 -2147483647 -2147483647 -2147483647 -2147483647 -2147483647 -2147483647 -2147483647 -2147483647 -2147483647 -2147483647 -2147483647 -2147483647 -2147483647 -2147483647 -2147483647 -2147483647 -2147483647 -2147483647 -2147483647 -2147483647 -2147483647 -2147483647 -2147483647 -2147483647 -2147483647 -2147483647 -2147483647 -2147483647 -2147483647 -2147483647 -2147483647 -2147483647 -2147483647 -2147483647 -2147483647 -2147483647 -2147483647 -2147483647 -2147483647 -2147483647 -2147483647 -2147483647 -2147483647 -2147483647 -2147483647 -2147483647 -2147483647 -2147483647 -2147483647 -2147483647 -2147483647 -2147483647 -2147483647 -2147483647 -2147483647 -2147483647 -2147483647 -2147483647 -2147483647 -2147483647 -2147483647 -2147483647 -2147483647 -2147483647 -2147483647 -2147483647 -2147483647 -2147483647 -2147483647 -2147483647 -2147483647 -2147483647 -2147483647 -2147483647 -2147483647 -2147483647 -2147483647 -2147483647 -2147483647 -2147483647 -2147483647 -2147483647 -2147483647 -2147483647 -2147483647 -2147483647 -2147483647 -2147483647 -2147483647 -2147483647 -2147483647 -2147483647 -2147483647 -2147483647 -2147483647 -2147483647 -2147483647 -2147483647 -2147483647 -2147483647 -2147483647 -2147483647 -2147483647 -2147483647 -2147483647 -2147483647 -2147483647 -2147483647 -2147483647 -2147483647 -2147483647 -2147483647 -2147483647 -2147483647 -2147483647 -2147483647 -2147483647 -2147483647 -2147483647 -2147483647 -2147483647 -2147483647 -2147483647 -2147483647 -2147483647 -2147483647 -2147483647 -2147483647 -2147483647 -2147483647 -2147483647 -2147483647
234 230 227 225 222 221 222 221 219 219 220 220 222 224 225 227 228 227 223 223 224 222 222 222 222 222 222 222 222 222 221 220 220 219 218 217 218 218 218 221 223 225 228 229 233 235 236 239 242 245 248 253 257 260 264 270 273 280 285 289 292 297 303 309 314 317 321 326 330 334 338 341 346 349 353 357 362 367 365 363 361 365 371 375 378 379 378 377 377 376 377 378 380 379 376 373 369 365 363 -2147483647 -2147483647 -2147483647 -2147483647 -2147483647 -2147483647 -2147483647 -2147483647 -2147483647 -2147483647 -2147483647 -2147483647 -2147483647 -2147483647 -2147483647 -2147483647 -2147483647 -2147483647 -2147483647 -2147483647 -2147483647 -2147483647 -2147483647 -2147483647 -2147483647 -2147483647 -2147483647 -2147483647 -2147483647 -2147483647 -2147483647 -2147483647 -2147483647 -2147483647 -2147483647 -2147483647 -2147483647 -2147483647 -2147483647 -2147483647 -2147483647 -2147483647 -2147483647 -2147483647 -2147483647 -2147483647 -2147483647 -2147483647 -2147483647 -2147483647 -2147483647 -2147483647 -2147483647 -2147483647 -2147483647 -2147483647 -2147483647 -2147483647 -2147483647 -2147483647 -2147483647 -2147483647 -2147483647 -2147483647 -2147483647 -2147483647 -2147483647 -2147483647 -2147483647 -2147483647 -2147483647 -2147483647 -2147483647 -2147483647 -2147483647 -2147483647 -2147483647 -2147483647 -2147483647 -2147483647 -2147483647 -2147483647 -2147483647 -2147483647 -2147483647 -2147483647 -2147483647 -2147483647 -2147483647 -2147483647 -2147483647 -2147483647 -2147483647 -2147483647 -2147483647 -2147483647 -2147483647 -2147483647 -2147483647 -2147483647 -2147483647 -2147483647 -2147483647 -2147483647 -2147483647 -2147483647 -2147483647 -2147483647 -2147483647 -2147483647 -2147483647 -2147483647 -2147483647 -2147483647 -2147483647 -2147483647 -2147483647 -2147483647 -2147483647 -2147483647 -2147483647 -2147483647 -2147483647 -2147483647 -2147483647 -2147483647 -2147483647 -2147483647 -2147483647 -2147483647 -2147483647 -2147483647 -2147483647 -2147483647 -2147483647 -2147483647 -2147483647 -2147483647 -2147483647 -2147483647 -2147483647
236 233 231 227 228 226 226 224 226 222 224 223 224 225 225 226 226 227 227 227 227 226 225 225 225 225 225 225 225 225 225 224 224 224 224 223 223 223 225 225 230 230 233 234 236 239 242 244 246 251 255 258 260 264 270 276 280 284 289 294 297 303 308 312 315 320 325 330 333 339 343 347 350 354 356 361 369 375 371 363 361 365 368 377 380 378 378 379 379 378 378 375 370 370 371 371 -2147483647 -2147483647 -2147483647 -2147483647 -2147483647 -2147483647 -2147483647 -2147483647 -2147483647 -2147483647 -2147483647 -2147483647 -2147483647 -2147483647 -2147483647 -2147483647 -2147483647 -2147483647 -2147483647 -2147483647 -2147483647 -2147483647 -2147483647 -2147483647 -2147483647 -2147483647 -2147483647 -2147483647 -2147483647 -2147483647 -2147483647 -2147483647 -2147483647 -2147483647 -2147483647 -2147483647 -2147483647 -2147483647 -2147483647 -2147483647 -2147483647 -2147483647 -2147483647 -2147483647 -2147483647 -2147483647 -2147483647 -2147483647 -2147483647 -2147483647 -2147483647 -2147483647 -2147483647 -2147483647 -2147483647 -2147483647 -2147483647 -2147483647 -2147483647 -2147483647 -2147483647 -2147483647 -2147483647 -2147483647 -2147483647 -2147483647 -2147483647 -2147483647 -2147483647 -2147483647 -2147483647 -2147483647 -2147483647 -2147483647 -2147483647 -2147483647 -2147483647 -2147483647 -2147483647 -2147483647 -2147483647 -2147483647 -2147483647 -2147483647 -2147483647 -2147483647 -2147483647 -2147483647 -2147483647 -2147483647 -2147483647 -2147483647 -2147483647 -2147483647 -2147483647 -2147483647 -2147483647 -2147483647 -2147483647 -2147483647 -2147483647 -2147483647 -2147483647 -2147483647 -2147483647 -2147483647 -2147483647 -2147483647 -2147483647 -2147483647 -2147483647 -2147483647 -2147483647 -2147483647 -2147483647 -2147483647 -2147483647 -2147483647 -2147483647 -2147483647 -2147483647 -2147483647 -2147483647 -2147483647 -2147483647 -2147483647 -2147483647 -2147483647 -2147483647 -2147483647 -2147483647 -2147483647 -2147483647 -2147483647 -2147483647 -2147483647 -2147483647 -2147483647 -2147483647 -2147483647 -2147483647 -2147483647 -2147483647 -2147483647
236 233 230 231 228 230 227 228 226 227 227 228 229 227 228 228 228 228 228 229 229 229 229 229 229 229 228 228 228 230 229 227 227 227 227 227 228 230 231 231 234 234 237 238 240 243 246 251 253 256 260 261 266 274 277 280 285 289 294 299 303 307 312 316 319 322 327 334 338 343 345 349 352 357 359 361 366 372 372 367 368 370 372 375 376 372 372 -2147483647 -2147483647 -2147483647 -2147483647 -2147483647 -2147483647 -2147483647 -2147483647 -2147483647 -2147483647 -2147483647 -2147483647 -2147483647 -2147483647 -2147483647 -2147483647 -2147483647 -2147483647 -2147483647 -2147483647 -2147483647 -2147483647 -2147483647 -2147483647 -2147483647 -2147483647 -2147483647 -2147483647 -2147483647 -2147483647 -2147483647 -2147483647 -2147483647 -2147483647 -2147483647 -2147483647 -2147483647 -2147483647 -2147483647 -2147483647 -2147483647 -2147483647 -2147483647 -2147483647 -2147483647 -2147483647 -2147483647 -2147483647 -2147483647 -2147483647 -2147483647 -2147483647 -2147483647 -2147483647 -2147483647 -2147483647 -2147483647 -2147483647 -2147483647 -2147483647 -2147483647 -2147483647 -2147483647 -2147483647 -2147483647 -2147483647 -2147483647 -2147483647 -2147483647 -2147483647 -2147483647 -2147483647 -2147483647 -2147483647 -2147483647 -2147483647 -2147483647 -2147483647 -2147483647 -2147483647 -2147483647 -2147483647 -2147483647 -2147483647 -2147483647 -2147483647 -2147483647 -2147483647 -2147483647 -2147483647 -2147483647 -2147483647 -2147483647 -2147483647 -2147483647 -2147483647 -2147483647 -2147483647 -2147483647 -2147483647 -2147483647 -2147483647 -2147483647 -2147483647 -2147483647 -2147483647 -2147483647 -2147483647 -2147483647 -2147483647 -2147483647 -2147483647 -2147483647 -2147483647 -2147483647 -2147483647 -2147483647 -2147483647 -2147483647 -2147483647 -2147483647 -2147483647 -2147483647 -2147483647 -2147483647 -2147483647 -2147483647 -2147483647 -2147483647 -2147483647 -2147483647 -2147483647 -2147483647 -2147483647 -2147483647 -2147483647 -2147483647 -2147483647 -2147483647 -2147483647 -2147483647 -2147483647 -2147483647 -2147483647 -2147483647 -2147483647 -2147483647 -2147483647 -2147483647 -2147483647 -2147483647 -2147483647 -2147483647
237 236 233 231 231 232 230 227 229 227 229 230 231 231 230 231 231 231 231 232 232 232 231 231 231 231 231 231 233 233 233 232 233 233 233 234 234 234 235 235 237 239 240 243 245 248 252 255 257 260 264 267 271 278 280 283 289 294 299 302 307 311 315 318 323 324 329 336 340 344 347 349 353 356 358 358 360 362 365 366 366 367 369 372 -2147483647 -2147483647 -2147483647 -2147483647 -2147483647 -2147483647 -2147483647 -2147483647 -2147483647 -2147483647 -2147483647 -2147483647 -2147483647 -2147483647 -2147483647 -2147483647 -2147483647 -2147483647 -2147483647 -2147483647 -2147483647 -2147483647 -2147483647 -2147483647 -2147483647 -2147483647 -2147483647 -2147483647 -2147483647 -2147483647 -2147483647 -2147483647 -2147483647 -2147483647 -2147483647 -2147483647 -2147483647 -2147483647 -2147483647 -2147483647 -2147483647 -2147483647 -2147483647 -2147483647 -2147483647 -2147483647 -2147483647 -2147483647 -2147483647 -2147483647 -2147483647 -2147483647 -2147483647 -2147483647 -2147483647 -2147483647 -2147483647 -2147483647 -2147483647 -2147483647 -2147483647 -2147483647 -2147483647 -2147483647 -2147483647 -2147483647 -2147483647 -2147483647 -2147483647 -2147483647 -2147483647 -2147483647 -2147483647 -2147483647 -2147483647 -2147483647 -2147483647 -2147483647 -2147483647 -2147483647 -2147483647 -2147483647 -2147483647 -2147483647 -2147483647 -2147483647 -2147483647 -2147483647 -2147483647 -2147483647 -2147483647 -2147483647 -2147483647 -2147483647 -2147483647 -2147483647 -2147483647 -2147483647 -2147483647 -2147483647 -2147483647 -2147483647 -2147483647 -2147483647 -2147483647 -2147483647 -2147483647 -2147483647 -2147483647 -2147483647 -2147483647 -2147483647 -2147483647 -2147483647 -2147483647 -2147483647 -2147483647 -2147483647 -2147483647 -2147483647 -2147483647 -2147483647 -2147483647 -2147483647 -2147483647 -2147483647 -2147483647 -2147483647 -2147483647 -2147483647 -2147483647 -2147483647 -2147483647 -2147483647 -2147483647 -2147483647 -2147483647 -2147483647 -2147483647 -2147483647 -2147483647 -2147483647 -2147483647 -2147483647 -2147483647 -2147483647 -2147483647 -2147483647 -2147483647 -2147483647 -2147483647 -2147483647 -2147483647 -2147483647 -2147483647 -2147483647
238 237 234 234 234 233 233 231 232 233 233 233 233 234 234 233 233 234 234 235 235 234 233 233 235 235 237 237 237 237 237 236 237 237 238 238 238 239 239 242 244 244 244 247 251 254 256 257 260 266 270 274 277 283 288 292 294 298 301 306 309 314 319 322 323 325 332 336 339 343 347 350 355 355 355 355 -2147483647 359 -2147483647 -2147483647 -2147483647 -2147483647 -2147483647 -2147483647 -2147483647 -2147483647 -2147483647 -2147483647 -2147483647 -2147483647 -2147483647 -2147483647 -2147483647 -2147483647 -2147483647 -2147483647 -2147483647 -2147483647 -2147483647 -2147483647 -2147483647 -2147483647 -2147483647 -2147483647 -2147483647 -2147483647 -2147483647 -2147483647 -2147483647 -2147483647 -2147483647 -2147483647 -2147483647 -2147483647 -2147483647 -2147483647 -2147483647 -2147483647 -2147483647 -2147483647 -2147483647 -2147483647 -2147483647 -2147483647 -2147483647 -2147483647 -2147483647 -2147483647 -2147483647 -2147483647 -2147483647 -2147483647 -2147483647 -2147483647 -2147483647 -2147483647 -2147483647 -2147483647 -2147483647 -2147483647 -2147483647 -2147483647 -2147483647 -2147483647 -2147483647 -2147483647 -2147483647 -2147483647 -2147483647 -2147483647 -2147483647 -2147483647 -2147483647 -2147483647 -2147483647 -2147483647 -2147483647 -2147483647 -2147483647 -2147483647 -2147483647 -2147483647 -2147483647 -2147483647 -2147483647 -2147483647 -2147483647 -2147483647 -2147483647 -2147483647 -2147483647 -2147483647 -2147483647 -2147483647 -2147483647 -2147483647 -2147483647 -2147483647 -2147483647 -2147483647 -2147483647 -2147483647 -2147483647 -2147483647 -2147483647 -2147483647 -2147483647 -2147483647 -2147483647 -2147483647 -2147483647 -2147483647 -2147483647 -2147483647 -2147483647 -2147483647 -2147483647 -2147483647 -2147483647 -2147483647 -2147483647 -2147483647 -2147483647 -2147483647 -2147483647 -2147483647 -2147483647 -2147483647 -2147483647 -2147483647 -2147483647 -2147483647 -2147483647 -2147483647 -2147483647 -2147483647 -2147483647 -2147483647 -2147483647 -2147483647 -2147483647 -2147483647 -2147483647 -2147483647 -2147483647 -2147483647 -2147483647 -2147483647 -2147483647 -2147483647 -2147483647 -2147483647 -2147483647 -2147483647 -2147483647 -2147483647 -2147483647 -2147483647 -2147483647 -2147483647
