# Supplementary material for: Catchments catch all in South African coastal lowlands: topography and palaeoclimate restricted gene flow in Nymania capensis (Meliaceae)—a multilocus phylogeographic and distribution modelling approach
Source: PeerJ. 2017 Jan 31;5:e2965. doi: 10.7717/peerj.2965 (PMC5289106; doi:10.7717/peerj.2965)
Supplement: Supplemental Information 2 — See the Readme for file descriptions. This zip file includes all DNA alignments. [file peerj-05-2965-s002.zip › SupplementalInformationFiles/SDM.Data/MIROC/bio17.ppt.driest.quarter.asc]

NCOLS 240 
NROWS 84 
XLLCORNER 20 
YLLCORNER -35 
CELLSIZE 0.0416666666666667 
NODATA_value -2147483647 
32 33 33 33 35 34 32 32 32 32 32 31 29 29 29 29 29 29 31 31 29 29 28 28 27 27 25 21 21 20 20 20 20 20 20 19 19 19 19 19 19 19 20 20 22 21 21 22 22 21 21 20 21 21 22 22 22 23 25 25 25 25 24 22 21 20 20 20 21 21 22 20 19 19 18 16 16 16 17 17 18 18 19 19 20 21 21 21 22 22 24 26 24 24 25 26 27 29 29 29 29 28 28 28 28 28 28 28 28 28 27 27 27 27 26 26 26 26 26 25 24 24 24 24 24 24 24 24 23 22 22 22 22 22 22 23 26 24 24 25 25 26 26 25 25 26 41 41 41 42 42 44 47 43 41 32 32 33 41 39 39 39 36 36 36 36 36 36 38 39 38 32 32 34 32 30 30 29 30 34 35 33 30 27 27 33 33 32 31 29 29 30 33 36 34 31 31 33 32 32 38 39 34 33 34 34 35 35 37 39 40 42 44 44 46 49 50 51 53 59 61 65 68 68 73 80 83 82 83 86 89 91 94 95 98 101 -2147483647 -2147483647 -2147483647 -2147483647
36 36 37 37 36 35 32 32 33 33 33 32 30 29 29 29 29 29 29 31 31 30 30 29 27 27 27 24 24 21 22 23 20 20 20 20 20 19 19 19 19 19 21 22 22 21 21 22 23 23 22 22 22 22 22 23 23 23 24 25 25 25 25 23 22 21 21 21 21 22 19 22 20 19 19 18 17 17 18 18 19 20 20 21 21 20 22 24 24 24 26 26 26 25 25 28 29 29 29 30 29 29 31 31 31 28 30 30 32 32 29 29 29 31 26 26 26 26 26 26 24 24 24 23 22 22 22 24 22 22 22 21 21 22 23 24 24 25 25 26 26 26 25 25 26 28 41 43 45 46 45 47 47 46 42 32 31 30 35 41 41 41 39 39 39 34 31 31 32 36 34 33 32 34 34 30 30 30 30 34 35 36 30 28 29 37 34 34 31 32 30 30 30 31 37 30 30 31 32 32 33 37 34 34 34 35 35 36 37 39 40 41 44 45 46 49 51 53 55 59 61 71 74 78 76 79 84 87 86 89 92 93 95 98 100 -2147483647 -2147483647 -2147483647 -2147483647 -2147483647
37 38 41 38 36 35 33 32 36 34 34 33 31 30 28 28 29 28 28 28 29 31 31 30 27 27 27 25 24 26 26 23 22 21 20 21 20 19 19 19 19 20 22 22 21 21 22 23 23 23 24 24 24 25 23 23 23 25 25 25 25 25 25 24 22 22 21 21 21 21 21 19 22 19 19 19 19 20 19 18 19 19 19 20 20 20 21 24 24 23 24 24 25 26 27 30 31 31 32 32 31 31 32 32 32 31 32 32 36 32 32 32 32 32 29 29 27 28 28 26 26 26 25 24 22 23 22 22 23 24 22 21 22 22 23 24 24 24 24 24 26 27 24 26 28 31 45 45 42 44 47 50 43 34 32 29 29 29 33 37 47 46 44 43 40 31 29 29 30 35 33 30 32 40 36 34 32 32 30 30 35 37 35 31 30 37 31 30 30 32 31 31 29 30 31 30 31 32 32 33 33 33 34 35 35 35 37 37 39 40 41 43 44 46 49 50 53 56 58 61 65 71 76 79 83 85 85 88 90 90 94 96 98 100 -2147483647 -2147483647 -2147483647 -2147483647 -2147483647 -2147483647
36 42 45 41 39 36 35 33 35 37 34 33 32 30 29 29 29 28 28 28 28 28 29 29 29 27 27 26 26 24 26 26 23 22 21 21 21 19 19 19 19 19 20 21 21 22 23 23 23 23 24 25 24 26 26 26 25 26 26 26 26 28 25 25 22 22 21 21 21 21 21 21 19 19 19 19 21 22 25 18 19 19 19 19 19 20 21 26 27 25 25 24 25 27 28 31 34 34 35 34 32 32 33 32 32 32 32 33 39 36 33 32 33 32 29 32 33 37 36 27 27 27 26 25 25 23 23 23 23 29 21 21 23 23 23 23 24 24 24 24 26 27 24 31 41 46 37 31 30 31 38 38 36 30 34 29 29 29 35 41 42 56 56 46 36 32 30 30 30 32 36 38 29 29 35 33 29 28 28 31 38 38 37 31 31 35 34 30 30 30 31 31 31 31 31 31 32 32 33 33 33 34 34 35 36 37 37 39 40 41 41 45 48 49 49 51 54 58 59 62 67 73 79 81 85 85 88 88 92 95 97 98 100 -2147483647 -2147483647 -2147483647 -2147483647 -2147483647 -2147483647 -2147483647
40 42 48 43 39 36 34 33 33 34 34 35 32 32 30 29 29 29 29 29 28 28 28 28 29 29 28 27 26 26 26 26 26 26 22 21 21 19 19 22 20 19 21 21 22 23 23 24 26 26 26 26 26 27 27 27 26 26 26 26 29 26 25 25 22 22 22 21 21 21 21 21 21 19 19 22 22 26 22 18 18 18 19 18 19 20 21 24 24 25 24 24 25 27 28 31 35 35 39 35 35 35 38 41 38 35 39 41 42 36 39 36 33 33 33 37 43 37 35 29 29 30 31 29 26 25 23 23 23 25 22 22 23 23 23 23 23 24 24 27 27 27 24 30 42 35 34 30 29 33 36 31 29 29 30 32 29 29 34 43 40 35 41 44 46 43 35 33 29 30 37 29 29 29 29 30 29 30 29 32 39 36 37 33 33 37 33 30 30 30 30 31 31 31 31 32 32 33 33 33 34 34 35 35 37 39 39 40 41 42 43 47 50 51 51 54 57 61 65 65 68 71 78 82 85 89 91 93 95 96 98 100 -2147483647 -2147483647 -2147483647 -2147483647 -2147483647 -2147483647 -2147483647 -2147483647
42 42 45 43 36 36 36 33 33 34 34 34 36 33 30 30 30 29 28 28 28 29 30 29 29 29 28 28 27 26 26 29 28 26 25 25 21 19 21 22 21 22 22 22 22 23 25 26 26 27 28 27 28 26 26 26 29 29 29 29 29 29 28 26 22 22 22 22 21 21 21 21 21 18 19 20 21 21 21 19 19 19 19 19 19 20 21 21 24 25 23 24 26 27 29 30 35 35 38 39 38 36 39 40 37 36 41 39 42 40 42 42 38 39 39 39 39 39 35 30 33 36 30 27 25 23 23 23 23 23 22 22 23 23 23 24 24 24 27 27 27 25 25 27 37 34 30 30 31 35 34 33 31 29 29 34 34 31 30 33 35 33 39 49 41 36 30 29 29 35 34 29 29 29 29 30 30 30 31 38 37 33 34 33 33 33 31 31 32 31 31 31 31 32 32 32 32 33 34 35 35 35 36 37 39 39 39 41 42 44 45 47 50 57 55 55 60 62 68 72 71 76 79 85 89 90 94 96 96 98 -2147483647 -2147483647 -2147483647 -2147483647 -2147483647 -2147483647 -2147483647 -2147483647 -2147483647 -2147483647
47 45 42 37 36 36 34 34 33 35 37 37 36 34 32 32 30 30 29 28 28 28 30 30 30 29 29 28 28 28 28 29 29 26 25 24 24 21 22 22 22 22 22 22 22 23 24 24 26 27 28 27 27 28 26 26 29 32 32 32 29 29 28 26 24 23 22 22 22 21 21 21 21 21 21 20 22 22 22 22 21 19 20 19 19 19 21 21 22 21 21 25 26 28 29 30 33 35 35 38 35 35 35 39 35 36 38 35 42 38 35 36 39 42 43 42 36 36 34 33 36 33 29 29 25 23 23 23 23 23 23 23 23 23 23 25 26 27 28 28 27 27 25 25 30 35 33 31 33 33 34 46 37 33 29 35 43 29 29 31 33 32 35 41 41 41 36 35 29 29 29 31 29 29 32 34 32 31 31 38 38 33 33 33 34 34 32 33 32 32 31 31 31 32 32 33 33 35 35 35 36 36 37 39 39 40 41 42 44 45 46 50 56 61 60 59 62 68 69 73 80 81 86 89 91 94 95 97 99 -2147483647 -2147483647 -2147483647 -2147483647 -2147483647 -2147483647 -2147483647 -2147483647 -2147483647 -2147483647 -2147483647
49 44 42 41 43 36 33 36 33 35 38 40 36 32 32 33 34 32 29 29 29 28 28 30 30 31 29 29 28 28 28 27 28 26 25 25 24 24 22 22 22 22 22 23 24 24 24 24 26 26 27 27 28 28 28 29 29 33 34 32 29 29 28 31 28 25 25 24 22 22 22 21 21 21 21 21 22 22 22 25 22 21 21 20 19 19 20 21 24 21 22 24 26 30 31 33 33 35 40 39 35 34 35 37 37 35 37 35 37 35 34 36 38 38 38 37 41 37 36 34 34 33 29 29 26 24 23 23 23 23 23 23 24 26 25 26 30 30 30 29 28 26 26 26 28 30 38 33 32 35 38 50 35 33 29 31 35 32 30 33 35 33 33 33 36 34 30 32 28 28 28 28 30 29 34 31 31 31 32 35 37 34 34 35 36 35 35 33 32 32 31 32 32 33 33 33 35 35 37 38 39 39 40 40 40 42 42 44 45 46 49 52 53 62 65 65 64 68 76 79 83 85 88 91 92 96 99 100 -2147483647 -2147483647 -2147483647 -2147483647 -2147483647 -2147483647 -2147483647 -2147483647 -2147483647 -2147483647 -2147483647 -2147483647
48 48 44 43 43 37 33 37 37 34 36 41 38 34 36 36 35 35 30 29 29 28 28 28 29 29 29 29 31 29 29 29 29 28 26 25 25 25 25 26 22 24 24 24 24 25 26 26 26 26 27 28 29 28 28 29 29 32 32 32 29 29 29 34 28 25 25 28 27 24 22 22 21 21 21 21 22 22 21 22 24 22 20 19 21 21 21 21 24 23 23 26 27 30 30 35 36 35 38 35 34 34 35 37 37 35 34 33 34 33 34 35 38 38 34 34 37 43 36 32 30 29 29 28 26 24 24 24 23 23 23 23 23 26 27 30 33 33 30 31 29 27 26 26 27 28 30 29 33 39 39 41 40 34 30 30 30 30 30 34 35 33 29 31 33 33 30 34 31 28 28 29 28 27 31 34 33 32 32 33 38 38 36 37 37 36 36 37 34 33 33 34 33 33 33 34 35 36 38 39 40 42 43 43 43 44 44 45 46 49 52 55 61 61 68 69 76 79 79 83 86 89 92 94 96 98 100 -2147483647 -2147483647 -2147483647 -2147483647 -2147483647 -2147483647 -2147483647 -2147483647 -2147483647 -2147483647 -2147483647 -2147483647 -2147483647
48 45 44 38 37 35 35 37 37 35 36 40 38 36 37 37 37 36 31 31 29 29 29 28 29 29 29 28 29 29 29 30 31 29 28 25 25 25 25 27 28 26 25 25 25 25 26 28 29 27 28 30 32 30 29 29 29 32 33 32 30 29 27 26 26 26 28 26 27 25 22 22 21 21 21 21 21 21 21 21 21 21 19 19 20 21 21 21 21 23 23 28 30 30 32 34 35 36 38 35 34 34 34 33 32 33 34 34 33 33 35 39 40 34 33 34 36 44 43 35 31 29 28 28 27 25 24 23 23 23 23 23 23 24 26 28 30 32 31 31 30 27 27 26 27 27 30 30 34 40 35 38 33 33 33 32 31 30 30 30 30 30 29 30 30 30 30 34 34 34 30 30 28 27 27 31 31 30 33 36 37 37 37 38 36 37 37 37 37 35 34 34 35 34 34 35 35 36 39 40 40 43 45 46 45 45 45 46 47 50 52 55 61 62 66 70 77 83 87 87 90 92 94 96 99 100 -2147483647 -2147483647 -2147483647 -2147483647 -2147483647 -2147483647 -2147483647 -2147483647 -2147483647 -2147483647 -2147483647 -2147483647 -2147483647 -2147483647
42 41 43 37 37 39 42 37 37 36 36 38 38 37 38 41 37 37 36 33 33 29 29 31 30 29 29 29 31 31 29 29 29 30 28 28 26 26 26 28 30 31 28 27 26 27 28 29 29 29 30 30 32 32 31 31 32 30 32 32 32 30 29 28 27 26 27 28 25 25 22 21 22 21 21 25 21 19 20 19 19 21 19 19 19 21 21 24 24 23 24 29 28 30 32 32 32 35 40 37 36 35 34 34 33 32 31 31 31 33 34 33 35 35 34 35 38 42 41 35 32 30 30 30 28 28 25 24 23 23 23 23 23 23 25 32 30 30 30 30 30 30 27 27 27 30 29 30 33 43 35 39 33 33 33 32 32 32 32 34 32 33 30 30 30 30 34 34 31 32 32 29 31 29 29 28 29 30 32 34 38 37 37 38 37 37 37 37 37 36 35 38 35 34 34 36 36 38 39 40 40 44 45 50 51 47 49 49 50 53 55 62 64 66 73 72 76 81 87 91 93 95 98 99 100 -2147483647 -2147483647 -2147483647 -2147483647 -2147483647 -2147483647 -2147483647 -2147483647 -2147483647 -2147483647 -2147483647 -2147483647 -2147483647 -2147483647 -2147483647
42 40 38 37 37 40 46 40 37 37 36 40 41 41 40 44 41 38 37 36 33 33 32 31 31 31 30 29 31 30 29 30 32 31 33 31 28 28 28 28 30 32 32 28 27 30 29 31 30 30 33 32 32 32 32 31 32 32 33 35 35 32 31 32 31 29 29 27 26 24 24 21 21 24 22 21 21 21 18 18 18 18 18 19 21 22 24 24 29 23 26 26 28 30 32 33 35 37 38 39 39 38 37 35 34 33 34 31 33 38 35 32 32 35 35 34 41 41 45 37 34 33 31 30 30 30 29 28 25 25 24 23 23 23 25 26 27 32 31 30 29 30 30 27 29 33 30 34 33 34 37 36 36 37 34 34 34 34 34 35 34 35 35 30 30 30 31 31 32 30 33 29 29 29 29 28 29 30 32 34 36 35 36 37 37 37 37 36 38 37 38 39 35 35 36 36 38 39 40 40 43 45 47 52 53 55 58 52 55 58 61 68 73 71 78 81 81 86 90 94 95 97 99 100 102 -2147483647 -2147483647 -2147483647 -2147483647 -2147483647 -2147483647 -2147483647 -2147483647 -2147483647 -2147483647 -2147483647 -2147483647 -2147483647 -2147483647 -2147483647
35 46 43 41 37 37 44 44 41 37 37 44 41 48 38 38 44 42 41 40 36 34 33 35 36 35 36 32 29 29 29 32 33 33 34 34 31 31 31 32 33 32 33 33 29 30 32 34 32 30 33 33 33 33 34 34 35 35 33 36 38 33 35 38 35 32 31 29 27 26 24 23 21 21 22 21 21 21 21 18 18 18 18 21 23 25 24 26 31 29 29 28 30 32 38 41 37 37 40 41 41 40 38 36 36 36 34 33 34 40 35 31 32 38 38 34 38 38 49 42 36 34 32 30 32 33 33 31 28 25 28 25 23 23 25 25 29 33 32 30 29 28 27 27 27 29 32 33 33 36 35 40 44 39 35 35 35 38 35 34 34 33 33 31 32 30 29 33 32 29 31 30 30 29 29 29 29 30 32 36 39 36 35 35 34 34 37 37 37 38 40 41 39 38 38 39 40 40 42 42 44 45 46 50 51 55 64 62 59 62 66 71 77 77 79 84 89 92 94 97 98 101 102 103 -2147483647 -2147483647 -2147483647 -2147483647 -2147483647 -2147483647 -2147483647 -2147483647 -2147483647 -2147483647 -2147483647 -2147483647 -2147483647 -2147483647 -2147483647 -2147483647
22 39 38 37 38 47 48 41 37 37 37 47 44 48 48 41 41 48 48 51 42 34 34 37 38 41 39 35 32 31 31 34 34 36 36 36 34 34 35 35 35 34 33 32 32 30 32 32 31 30 33 36 35 35 36 36 39 42 38 38 42 42 41 43 38 32 32 29 27 25 24 24 22 21 22 24 22 21 21 21 18 18 19 21 27 30 29 27 33 35 35 32 33 36 44 44 41 42 42 43 38 36 36 38 34 35 35 33 33 35 34 31 31 34 37 34 34 36 47 49 40 37 38 36 36 35 34 31 29 25 28 24 24 22 24 25 29 33 33 29 27 29 29 29 27 28 31 32 34 40 42 41 45 42 38 40 44 46 38 36 36 34 34 31 33 32 32 31 31 30 30 33 34 31 31 31 29 31 32 37 42 37 36 37 36 36 35 35 39 40 42 42 39 42 40 42 42 44 43 43 45 46 48 50 53 59 65 69 68 68 72 72 79 84 83 88 92 96 98 100 102 103 -2147483647 -2147483647 -2147483647 -2147483647 -2147483647 -2147483647 -2147483647 -2147483647 -2147483647 -2147483647 -2147483647 -2147483647 -2147483647 -2147483647 -2147483647 -2147483647 -2147483647 -2147483647
20 28 37 33 37 42 48 39 38 41 41 42 48 46 52 45 42 45 47 53 43 36 36 37 37 40 39 36 35 35 37 37 38 42 39 36 36 38 37 41 45 38 35 35 35 35 32 32 30 28 36 35 36 37 35 38 44 42 40 39 42 45 46 41 41 26 30 30 29 27 25 24 22 23 22 24 21 21 21 20 18 18 19 21 25 27 27 24 27 36 42 37 35 38 46 44 42 45 51 36 33 35 34 35 34 34 35 33 31 31 31 31 31 32 33 35 37 42 47 45 41 40 42 41 40 38 35 32 29 28 29 25 24 24 25 26 32 32 32 29 27 29 32 32 29 31 32 34 34 36 41 44 52 42 40 44 54 46 45 43 39 38 37 34 34 37 38 34 32 31 31 31 33 35 35 35 33 30 32 34 34 37 41 41 39 38 36 42 42 43 43 40 39 39 41 42 43 44 44 45 46 48 50 53 56 57 63 73 78 79 82 77 82 87 89 94 97 100 101 103 104 -2147483647 -2147483647 -2147483647 -2147483647 -2147483647 -2147483647 -2147483647 -2147483647 -2147483647 -2147483647 -2147483647 -2147483647 -2147483647 -2147483647 -2147483647 -2147483647 -2147483647 -2147483647 -2147483647
20 22 31 29 28 35 42 42 40 38 41 43 48 53 50 53 45 45 52 56 45 38 38 37 37 37 39 39 39 39 40 41 41 44 44 41 40 38 38 44 41 39 42 35 36 37 37 29 26 29 36 36 30 27 35 35 44 44 42 41 42 45 48 39 28 24 25 28 28 25 24 22 22 23 22 22 22 21 20 21 20 18 19 19 24 27 27 25 27 32 41 39 37 38 42 47 47 47 46 37 30 29 29 29 32 34 32 31 31 30 31 31 34 34 37 38 40 47 54 48 44 46 46 46 46 43 36 34 32 32 32 28 27 25 25 25 27 31 28 32 28 28 32 29 29 32 37 39 44 46 44 46 49 54 45 46 49 47 46 45 42 40 38 38 37 45 40 37 36 33 32 31 31 34 33 34 34 30 32 31 32 34 40 40 43 44 38 36 40 43 44 43 42 43 42 43 44 45 45 46 48 50 53 55 57 62 67 69 75 80 86 88 85 91 96 101 102 103 104 106 -2147483647 -2147483647 -2147483647 -2147483647 -2147483647 -2147483647 -2147483647 -2147483647 -2147483647 -2147483647 -2147483647 -2147483647 -2147483647 -2147483647 -2147483647 -2147483647 -2147483647 -2147483647 -2147483647 -2147483647
20 20 23 23 37 35 44 47 41 38 38 42 49 56 55 53 47 43 45 46 45 46 41 38 37 40 40 40 42 39 41 44 44 44 44 44 46 39 35 38 43 45 41 31 26 26 29 32 29 26 27 28 22 23 23 23 39 44 42 42 42 39 36 35 26 24 23 23 23 24 25 22 28 21 28 23 22 22 20 20 21 21 19 19 22 24 24 24 25 27 34 41 40 42 42 53 51 39 35 32 30 29 31 28 31 32 32 32 31 30 33 33 36 37 38 41 48 53 55 49 49 49 53 52 48 43 39 38 36 36 36 32 32 30 26 25 26 29 27 27 28 28 29 29 32 35 40 46 52 46 45 50 54 57 53 54 60 56 56 51 46 45 41 39 39 48 48 41 38 34 34 34 35 35 34 33 33 34 33 30 31 31 34 34 39 36 36 36 42 44 47 44 44 44 44 43 45 46 47 48 50 53 55 59 62 64 70 76 80 84 85 94 95 96 102 104 105 105 106 107 -2147483647 -2147483647 -2147483647 -2147483647 -2147483647 -2147483647 -2147483647 -2147483647 -2147483647 -2147483647 -2147483647 -2147483647 -2147483647 -2147483647 -2147483647 -2147483647 -2147483647 -2147483647 -2147483647 -2147483647
17 18 18 20 34 40 46 47 38 38 41 41 44 50 51 47 42 47 48 45 45 44 40 38 40 41 43 43 44 42 39 42 42 48 48 47 45 33 27 28 46 43 38 35 28 25 27 29 33 27 25 22 22 22 22 23 32 44 41 47 46 33 30 30 25 24 24 23 23 25 23 22 22 20 20 21 20 21 21 21 21 21 21 19 20 22 23 23 27 28 28 32 44 44 39 33 35 39 39 33 31 31 34 30 29 32 35 34 32 32 33 35 37 39 40 43 48 58 59 57 54 54 59 54 51 45 43 45 42 39 42 39 39 34 30 26 26 27 29 27 29 29 30 35 37 40 46 51 55 53 49 58 63 63 58 63 60 63 58 50 47 46 47 46 44 52 50 51 41 37 36 37 41 40 37 40 38 36 33 30 30 36 31 33 38 35 34 36 42 46 47 46 44 42 43 44 45 45 46 50 53 54 56 61 67 72 75 76 82 88 91 94 99 103 104 107 107 108 108 -2147483647 -2147483647 -2147483647 -2147483647 -2147483647 -2147483647 -2147483647 -2147483647 -2147483647 -2147483647 -2147483647 -2147483647 -2147483647 -2147483647 -2147483647 -2147483647 -2147483647 -2147483647 -2147483647 -2147483647 -2147483647
17 17 17 21 33 34 55 45 40 41 45 45 47 50 50 51 47 50 53 53 45 42 43 41 41 45 49 52 52 46 44 44 42 44 44 48 46 42 27 25 27 25 23 28 35 32 26 26 34 26 22 20 20 22 22 22 23 27 30 41 38 28 31 26 25 25 24 24 26 26 23 22 21 20 20 20 20 22 22 26 22 21 21 21 20 21 21 22 22 26 28 40 44 42 33 30 26 26 31 31 31 29 32 31 29 30 34 36 33 31 34 38 40 41 42 39 38 43 46 51 52 57 58 56 51 51 46 51 49 47 47 53 42 39 38 32 27 27 28 29 33 37 38 43 42 45 53 59 62 56 54 58 67 68 68 70 68 68 66 54 52 56 56 56 50 57 57 51 44 45 47 40 41 41 42 42 40 35 36 36 33 37 33 33 34 35 35 38 39 43 46 46 45 45 45 43 45 46 49 52 53 58 61 63 67 75 81 84 85 89 95 97 102 104 107 108 108 109 -2147483647 -2147483647 -2147483647 -2147483647 -2147483647 -2147483647 -2147483647 -2147483647 -2147483647 -2147483647 -2147483647 -2147483647 -2147483647 -2147483647 -2147483647 -2147483647 -2147483647 -2147483647 -2147483647 -2147483647 -2147483647 -2147483647
17 17 17 20 24 37 43 37 45 44 56 53 50 48 46 46 47 55 58 54 48 46 45 42 44 54 57 60 58 51 49 49 46 44 48 54 51 42 26 23 22 20 20 20 22 22 29 24 24 26 25 19 19 19 22 22 23 27 33 31 29 26 26 25 26 26 25 24 26 26 26 24 22 21 20 20 20 22 22 26 25 22 22 20 21 20 21 22 22 24 28 36 39 43 28 25 24 25 32 36 38 29 27 27 28 29 29 30 30 29 30 36 35 38 39 37 41 41 37 36 41 46 44 52 58 54 53 58 58 53 49 46 48 48 45 36 30 28 29 30 33 40 48 54 53 53 55 54 62 65 63 60 64 70 77 75 73 74 73 59 59 67 65 62 56 59 64 60 60 63 61 44 43 43 41 40 37 40 46 46 37 40 35 36 35 35 36 36 38 40 41 45 45 43 43 43 45 47 50 54 57 59 65 70 75 75 80 87 89 94 99 101 104 106 108 110 110 110 -2147483647 -2147483647 -2147483647 -2147483647 -2147483647 -2147483647 -2147483647 -2147483647 -2147483647 -2147483647 -2147483647 -2147483647 -2147483647 -2147483647 -2147483647 -2147483647 -2147483647 -2147483647 -2147483647 -2147483647 -2147483647 -2147483647
17 17 17 17 20 23 26 24 37 42 49 56 53 51 54 52 50 56 59 58 50 51 52 45 44 53 60 60 58 56 60 55 49 49 47 34 36 26 26 22 20 20 20 20 21 20 21 21 21 21 21 21 19 19 21 22 23 23 26 27 27 27 27 26 26 26 26 25 24 24 23 22 21 21 21 20 20 21 22 22 25 25 22 22 21 22 21 22 22 23 26 31 39 41 26 23 22 22 25 32 32 25 28 27 27 27 27 27 28 28 29 31 35 38 38 38 33 36 40 44 45 43 38 45 51 56 56 53 50 48 42 41 44 40 34 33 30 31 33 36 36 41 57 62 55 50 50 58 67 71 70 70 69 83 77 76 76 76 75 66 64 76 71 70 68 63 64 69 67 62 53 53 53 53 47 44 47 45 52 49 41 42 41 38 36 37 38 38 40 39 41 43 45 44 44 46 48 50 53 56 61 67 68 72 78 81 85 90 93 97 101 103 106 108 110 111 111 113 -2147483647 -2147483647 -2147483647 -2147483647 -2147483647 -2147483647 -2147483647 -2147483647 -2147483647 -2147483647 -2147483647 -2147483647 -2147483647 -2147483647 -2147483647 -2147483647 -2147483647 -2147483647 -2147483647 -2147483647 -2147483647 -2147483647
17 17 17 17 17 20 21 23 37 42 42 50 52 63 62 51 50 51 56 57 50 50 50 45 47 49 50 57 63 61 62 51 46 37 30 22 20 20 22 23 20 20 18 18 20 20 19 20 21 21 21 21 22 20 22 22 23 23 23 25 25 27 27 28 27 27 26 25 25 24 24 22 22 22 22 22 23 22 23 23 22 22 22 23 21 21 22 22 22 22 24 31 37 29 24 23 22 22 22 23 23 23 25 25 28 27 27 26 27 28 29 31 38 35 31 33 31 37 41 37 37 44 33 36 50 53 47 43 49 51 43 43 46 49 43 34 33 32 36 36 38 43 55 55 57 48 50 54 62 57 59 67 64 72 74 68 66 78 79 71 72 75 76 74 74 72 69 75 72 66 62 64 60 56 51 53 56 56 59 54 46 45 42 41 38 38 39 42 44 44 42 44 46 47 47 49 50 54 56 62 64 68 76 79 82 86 89 94 97 99 101 105 107 109 112 111 111 -2147483647 -2147483647 -2147483647 -2147483647 -2147483647 -2147483647 -2147483647 -2147483647 -2147483647 -2147483647 -2147483647 -2147483647 -2147483647 -2147483647 -2147483647 -2147483647 -2147483647 -2147483647 -2147483647 -2147483647 -2147483647 -2147483647 -2147483647
18 18 18 17 17 17 21 24 36 41 44 49 53 56 57 54 55 56 56 55 55 53 50 50 49 49 51 54 66 70 61 37 29 28 21 21 20 19 19 19 19 17 17 17 18 19 20 19 20 21 21 21 22 20 22 22 23 23 24 25 26 27 27 28 29 28 28 27 26 24 24 24 23 22 23 23 23 23 23 23 23 22 21 21 21 21 22 22 23 23 23 24 24 25 23 23 23 22 22 24 24 23 25 25 25 25 25 26 26 27 28 29 29 29 29 29 31 32 32 32 36 37 32 35 43 60 53 48 43 51 44 46 46 48 52 40 36 34 34 40 46 53 46 60 53 43 50 59 56 52 57 61 55 55 60 61 64 75 70 77 64 70 77 79 78 79 76 78 78 74 67 70 66 61 57 59 59 54 47 43 42 39 39 42 42 40 40 41 42 45 45 46 47 48 51 56 56 57 61 67 71 72 76 79 82 88 93 97 100 102 104 107 108 110 112 112 -2147483647 -2147483647 -2147483647 -2147483647 -2147483647 -2147483647 -2147483647 -2147483647 -2147483647 -2147483647 -2147483647 -2147483647 -2147483647 -2147483647 -2147483647 -2147483647 -2147483647 -2147483647 -2147483647 -2147483647 -2147483647 -2147483647 -2147483647 -2147483647
20 20 23 20 17 17 20 21 27 40 44 46 53 53 55 56 57 57 59 55 55 51 50 54 53 54 52 50 49 52 36 30 28 23 22 20 19 19 18 18 17 17 17 17 17 18 20 20 20 21 21 21 23 24 22 22 22 23 23 26 27 28 29 29 29 28 28 28 28 26 24 24 24 24 24 24 24 24 23 23 23 23 21 22 22 22 22 22 23 23 23 23 23 23 23 23 22 22 23 24 24 26 30 29 27 27 27 26 26 27 27 27 28 29 29 30 31 32 31 31 32 35 32 32 35 46 53 46 49 44 46 48 46 53 49 46 45 40 37 39 44 53 49 49 42 46 55 64 56 50 52 58 51 50 51 54 58 63 77 69 61 53 73 73 85 89 83 83 83 78 76 76 70 68 67 65 65 58 44 37 38 39 39 41 42 42 42 43 44 47 51 51 50 51 56 59 61 63 65 70 74 76 80 85 88 93 96 98 101 103 106 107 110 111 -2147483647 -2147483647 -2147483647 -2147483647 -2147483647 -2147483647 -2147483647 -2147483647 -2147483647 -2147483647 -2147483647 -2147483647 -2147483647 -2147483647 -2147483647 -2147483647 -2147483647 -2147483647 -2147483647 -2147483647 -2147483647 -2147483647 -2147483647 -2147483647 -2147483647 -2147483647
20 20 25 22 21 20 20 20 24 34 45 49 50 53 55 56 56 56 55 55 54 51 54 54 56 59 54 50 37 31 31 26 28 23 22 20 19 18 18 17 17 17 17 17 17 18 20 20 20 21 21 22 23 24 25 22 22 23 25 26 27 29 30 30 30 29 28 28 28 28 26 24 24 24 24 25 25 25 24 24 23 23 22 22 22 22 22 22 23 23 23 23 23 23 23 23 24 24 24 24 25 26 29 33 33 33 27 24 26 26 26 26 27 28 28 28 29 31 31 31 32 35 32 32 38 50 54 51 51 46 43 45 49 50 45 45 43 40 38 40 45 45 45 43 44 54 58 62 58 53 51 49 48 54 61 67 67 75 69 54 45 51 55 66 87 89 87 88 88 86 85 82 79 76 73 75 72 65 47 41 40 40 41 41 42 42 44 44 45 47 49 56 57 60 65 67 69 68 70 72 79 80 85 89 92 96 98 102 103 105 108 109 111 -2147483647 -2147483647 -2147483647 -2147483647 -2147483647 -2147483647 -2147483647 -2147483647 -2147483647 -2147483647 -2147483647 -2147483647 -2147483647 -2147483647 -2147483647 -2147483647 -2147483647 -2147483647 -2147483647 -2147483647 -2147483647 -2147483647 -2147483647 -2147483647 -2147483647 -2147483647 -2147483647
23 22 25 22 22 21 21 21 22 27 31 34 34 39 47 57 57 58 57 57 57 55 60 60 59 64 66 48 32 27 25 23 23 22 22 22 19 19 18 18 17 17 17 17 17 18 19 20 20 21 21 22 23 24 24 25 23 25 26 29 30 30 30 31 30 30 30 28 28 28 27 27 26 26 25 25 25 25 25 25 25 24 24 23 23 23 23 24 23 23 24 24 24 24 24 24 25 24 24 25 26 26 27 27 29 29 27 25 24 24 26 26 26 28 29 29 29 29 31 31 32 32 32 32 36 41 42 55 54 50 45 47 53 54 53 48 47 45 39 45 43 37 40 43 47 58 63 55 54 51 47 48 51 57 62 62 66 62 56 49 44 48 53 61 69 91 93 93 93 93 90 86 87 84 82 70 53 48 46 43 43 43 42 43 43 44 47 47 49 50 51 53 56 59 63 68 73 73 75 78 81 85 89 93 95 98 101 102 105 107 108 110 -2147483647 -2147483647 -2147483647 -2147483647 -2147483647 -2147483647 -2147483647 -2147483647 -2147483647 -2147483647 -2147483647 -2147483647 -2147483647 -2147483647 -2147483647 -2147483647 -2147483647 -2147483647 -2147483647 -2147483647 -2147483647 -2147483647 -2147483647 -2147483647 -2147483647 -2147483647 -2147483647 -2147483647
25 22 23 25 22 22 21 20 22 22 22 22 26 33 47 57 59 60 63 63 61 61 63 62 61 64 63 47 29 25 25 20 20 20 19 20 19 20 20 19 19 18 17 17 17 18 19 20 20 21 22 22 24 24 26 26 28 25 27 29 30 31 33 32 32 32 32 30 29 29 29 27 27 26 26 26 26 26 26 26 25 25 25 24 23 23 24 24 24 24 24 25 26 25 25 25 26 26 26 26 26 26 26 26 27 26 25 25 25 24 24 24 26 26 28 29 29 29 31 33 34 34 33 33 35 36 39 47 57 50 47 47 52 56 57 50 46 44 41 46 40 38 43 47 47 57 61 60 56 46 45 46 54 54 60 65 60 55 59 49 46 54 61 69 93 93 80 95 96 81 71 70 67 75 77 66 54 49 47 47 46 46 46 46 47 49 49 50 52 52 55 56 60 64 68 70 73 78 80 82 85 89 92 97 97 102 102 104 106 109 109 -2147483647 -2147483647 -2147483647 -2147483647 -2147483647 -2147483647 -2147483647 -2147483647 -2147483647 -2147483647 -2147483647 -2147483647 -2147483647 -2147483647 -2147483647 -2147483647 -2147483647 -2147483647 -2147483647 -2147483647 -2147483647 -2147483647 -2147483647 -2147483647 -2147483647 -2147483647 -2147483647 -2147483647 -2147483647
25 23 23 25 25 23 23 23 20 20 21 26 30 33 39 37 43 60 67 68 69 66 65 63 67 70 59 41 32 25 23 20 20 20 20 19 19 22 21 20 20 19 19 19 19 18 19 20 20 21 22 23 24 26 27 28 30 31 29 29 30 32 33 33 33 33 32 32 31 31 30 29 27 27 27 27 27 27 27 27 26 25 25 25 25 24 24 24 24 26 26 27 26 27 28 28 27 28 26 26 26 26 27 27 27 26 25 25 25 25 24 24 26 26 28 29 29 31 32 34 35 35 35 33 35 36 39 47 58 49 47 51 55 59 60 54 51 47 42 41 40 40 40 45 50 60 54 47 47 49 43 47 49 52 61 66 52 52 61 48 46 57 77 79 69 64 58 83 95 86 61 64 56 70 84 70 58 57 54 52 49 48 46 46 47 49 50 52 54 57 58 61 61 66 69 71 76 79 82 87 90 92 97 98 100 102 105 106 109 109 -2147483647 -2147483647 -2147483647 -2147483647 -2147483647 -2147483647 -2147483647 -2147483647 -2147483647 -2147483647 -2147483647 -2147483647 -2147483647 -2147483647 -2147483647 -2147483647 -2147483647 -2147483647 -2147483647 -2147483647 -2147483647 -2147483647 -2147483647 -2147483647 -2147483647 -2147483647 -2147483647 -2147483647 -2147483647 -2147483647
23 23 23 25 25 24 25 25 23 22 22 23 24 25 29 30 36 52 56 60 54 49 48 47 58 54 52 49 32 25 25 21 20 20 20 19 20 22 23 21 20 20 19 19 19 19 19 20 21 21 22 24 25 27 29 31 31 33 35 32 33 33 35 35 35 35 35 33 33 31 31 31 30 29 29 29 29 29 29 28 28 26 25 25 25 25 25 26 26 26 27 27 28 28 29 29 30 29 27 27 27 27 27 27 27 26 26 26 26 25 25 25 26 28 29 31 32 32 32 35 35 35 35 35 34 36 40 43 49 48 48 51 62 61 61 54 54 51 50 46 41 47 49 49 49 47 47 49 47 43 43 43 49 58 65 66 52 44 48 52 55 54 62 77 58 55 59 61 67 71 58 54 61 79 89 62 59 55 55 52 51 49 47 48 48 50 53 55 57 63 63 66 68 72 74 78 81 84 86 91 92 97 99 100 103 105 105 108 -2147483647 -2147483647 -2147483647 -2147483647 -2147483647 -2147483647 -2147483647 -2147483647 -2147483647 -2147483647 -2147483647 -2147483647 -2147483647 -2147483647 -2147483647 -2147483647 -2147483647 -2147483647 -2147483647 -2147483647 -2147483647 -2147483647 -2147483647 -2147483647 -2147483647 -2147483647 -2147483647 -2147483647 -2147483647 -2147483647 -2147483647 -2147483647
24 24 25 25 29 25 27 25 23 23 22 23 24 28 30 39 47 46 43 48 48 41 39 40 43 42 45 47 32 27 25 25 21 20 20 20 20 22 22 22 22 21 20 20 20 20 20 20 21 23 24 25 27 29 29 32 33 35 36 35 36 36 36 37 36 36 36 35 35 34 34 32 31 30 29 29 29 29 29 29 29 29 27 27 25 25 26 27 27 28 27 29 29 30 30 30 30 29 29 30 30 28 28 28 28 28 27 26 26 25 24 25 26 28 31 33 31 31 33 35 37 36 35 33 33 35 40 48 51 49 48 48 50 50 50 51 55 55 52 42 43 52 52 49 47 47 46 47 51 49 44 43 49 58 61 58 51 47 49 52 58 63 63 59 54 57 61 70 53 72 55 60 63 92 68 56 46 46 43 43 46 47 47 50 51 53 56 60 61 65 70 73 73 76 81 82 84 88 92 93 96 99 102 103 105 107 108 -2147483647 -2147483647 -2147483647 -2147483647 -2147483647 -2147483647 -2147483647 -2147483647 -2147483647 -2147483647 -2147483647 -2147483647 -2147483647 -2147483647 -2147483647 -2147483647 -2147483647 -2147483647 -2147483647 -2147483647 -2147483647 -2147483647 -2147483647 -2147483647 -2147483647 -2147483647 -2147483647 -2147483647 -2147483647 -2147483647 -2147483647 -2147483647 -2147483647
25 25 25 25 29 29 29 29 25 27 24 25 25 27 33 44 42 45 43 48 44 44 37 37 38 40 45 43 42 31 27 25 25 20 21 20 23 22 23 25 23 22 22 20 20 20 21 20 22 24 25 27 28 30 32 33 34 36 38 39 38 39 39 39 39 38 38 38 37 35 34 34 34 33 31 29 29 29 29 29 29 29 28 27 27 27 27 27 28 28 30 30 31 31 30 30 30 32 32 33 33 33 30 30 30 30 29 28 28 26 26 24 26 28 35 37 34 31 31 34 39 38 36 35 33 33 40 48 53 51 51 52 52 52 49 50 47 45 44 44 47 53 54 52 50 47 47 50 49 48 48 48 51 53 53 54 52 48 44 45 58 57 61 57 54 59 60 56 50 53 58 63 64 75 54 49 45 41 43 43 44 46 48 51 53 56 60 63 68 69 72 76 77 82 84 87 90 92 94 96 99 102 102 105 107 109 -2147483647 -2147483647 -2147483647 -2147483647 -2147483647 -2147483647 -2147483647 -2147483647 -2147483647 -2147483647 -2147483647 -2147483647 -2147483647 -2147483647 -2147483647 -2147483647 -2147483647 -2147483647 -2147483647 -2147483647 -2147483647 -2147483647 -2147483647 -2147483647 -2147483647 -2147483647 -2147483647 -2147483647 -2147483647 -2147483647 -2147483647 -2147483647 -2147483647 -2147483647
25 24 25 26 26 29 31 32 29 29 27 27 30 29 36 42 42 42 41 40 41 39 38 34 38 42 39 44 48 32 30 27 25 23 21 20 23 25 23 25 25 23 22 22 22 22 22 22 23 24 26 28 30 32 35 36 39 39 41 43 45 42 42 41 41 41 41 40 38 38 37 37 34 34 33 32 32 31 31 29 30 31 29 28 27 27 28 28 29 31 30 30 31 30 30 30 29 31 33 32 31 31 31 33 35 35 36 34 31 27 26 26 26 28 32 33 32 29 32 36 36 36 36 40 36 34 43 47 54 52 53 55 54 52 49 52 50 45 45 45 46 50 54 52 50 50 48 48 50 46 46 49 57 57 54 54 52 50 47 48 52 53 58 60 57 57 59 53 51 56 62 67 60 53 50 47 45 44 43 42 45 48 53 56 58 60 64 69 74 76 76 82 84 86 89 91 94 96 97 99 102 105 105 107 109 -2147483647 -2147483647 -2147483647 -2147483647 -2147483647 -2147483647 -2147483647 -2147483647 -2147483647 -2147483647 -2147483647 -2147483647 -2147483647 -2147483647 -2147483647 -2147483647 -2147483647 -2147483647 -2147483647 -2147483647 -2147483647 -2147483647 -2147483647 -2147483647 -2147483647 -2147483647 -2147483647 -2147483647 -2147483647 -2147483647 -2147483647 -2147483647 -2147483647 -2147483647 -2147483647
24 26 25 26 26 30 33 36 36 32 31 31 34 34 40 41 38 37 37 38 36 34 35 34 36 38 38 44 43 32 30 28 27 25 25 23 25 25 25 25 28 28 23 23 23 23 22 23 24 26 27 30 31 34 37 39 42 44 45 46 48 48 45 44 44 44 43 42 41 41 41 38 37 37 35 34 32 32 32 31 31 31 31 30 29 28 28 30 31 31 32 31 30 30 30 30 29 31 31 31 30 30 30 31 33 33 33 35 29 27 27 26 26 31 32 31 29 29 31 35 35 34 36 37 33 34 43 44 50 50 54 57 54 52 49 50 53 51 48 45 48 52 55 54 54 54 53 49 49 48 49 49 50 52 52 55 57 54 53 49 53 53 57 61 57 55 60 54 56 57 57 61 58 54 51 50 49 47 43 45 47 51 55 60 65 70 73 74 76 80 85 87 89 90 93 94 96 99 101 102 105 106 107 109 -2147483647 -2147483647 -2147483647 -2147483647 -2147483647 -2147483647 -2147483647 -2147483647 -2147483647 -2147483647 -2147483647 -2147483647 -2147483647 -2147483647 -2147483647 -2147483647 -2147483647 -2147483647 -2147483647 -2147483647 -2147483647 -2147483647 -2147483647 -2147483647 -2147483647 -2147483647 -2147483647 -2147483647 -2147483647 -2147483647 -2147483647 -2147483647 -2147483647 -2147483647 -2147483647 -2147483647
26 26 26 26 26 29 30 32 37 37 35 35 40 38 38 38 37 37 36 40 41 39 35 33 38 40 42 45 46 37 31 28 28 25 25 25 25 26 28 28 28 28 26 26 24 23 23 23 24 26 28 30 32 35 38 41 42 45 48 51 52 52 52 47 47 47 46 45 45 44 42 41 40 39 38 36 35 34 34 33 32 31 31 31 31 30 30 31 33 34 33 32 32 31 31 30 30 31 31 30 30 29 29 29 29 29 31 31 28 28 28 26 26 30 31 34 32 29 35 39 38 32 37 39 33 32 37 44 49 49 52 54 57 55 52 49 55 52 48 48 50 54 59 60 58 59 56 54 54 51 51 51 51 50 50 56 55 57 55 52 53 55 60 62 62 58 56 55 57 60 60 58 54 57 58 55 51 51 52 52 52 55 59 63 67 73 79 83 84 87 90 90 91 94 97 97 99 101 104 105 107 107 109 -2147483647 -2147483647 -2147483647 -2147483647 -2147483647 -2147483647 -2147483647 -2147483647 -2147483647 -2147483647 -2147483647 -2147483647 -2147483647 -2147483647 -2147483647 -2147483647 -2147483647 -2147483647 -2147483647 -2147483647 -2147483647 -2147483647 -2147483647 -2147483647 -2147483647 -2147483647 -2147483647 -2147483647 -2147483647 -2147483647 -2147483647 -2147483647 -2147483647 -2147483647 -2147483647 -2147483647 -2147483647
26 26 28 30 29 29 30 31 32 37 43 42 47 42 40 38 38 36 34 35 36 40 36 33 42 49 50 56 48 43 38 31 28 28 28 25 26 28 28 28 29 29 31 28 28 26 25 24 26 27 29 31 35 38 41 43 46 48 50 53 55 55 55 55 51 51 51 48 48 48 46 45 42 42 41 38 38 36 34 34 34 34 33 32 32 31 31 34 38 40 36 34 32 32 32 33 33 33 33 30 30 30 30 30 29 28 29 27 26 25 25 25 25 27 29 29 31 29 36 35 35 32 37 40 33 37 47 50 52 51 50 51 52 52 49 49 52 58 54 49 51 57 61 61 57 56 59 60 60 59 59 58 56 55 53 55 54 59 63 61 58 56 56 62 63 59 57 61 61 59 57 56 56 60 60 57 56 55 56 57 61 67 67 72 75 79 81 87 91 92 92 94 95 98 100 101 103 104 106 108 109 110 -2147483647 -2147483647 -2147483647 -2147483647 -2147483647 -2147483647 -2147483647 -2147483647 -2147483647 -2147483647 -2147483647 -2147483647 -2147483647 -2147483647 -2147483647 -2147483647 -2147483647 -2147483647 -2147483647 -2147483647 -2147483647 -2147483647 -2147483647 -2147483647 -2147483647 -2147483647 -2147483647 -2147483647 -2147483647 -2147483647 -2147483647 -2147483647 -2147483647 -2147483647 -2147483647 -2147483647 -2147483647 -2147483647
26 26 26 26 26 29 29 29 32 38 43 49 46 43 42 42 42 41 39 34 34 37 35 34 36 40 44 45 39 37 37 32 31 28 28 27 28 28 28 30 29 31 32 30 31 30 26 26 26 29 32 35 38 46 50 52 52 55 56 56 57 58 58 57 57 53 54 54 52 51 50 48 47 44 43 41 41 39 37 37 35 35 34 34 34 34 34 34 35 38 37 35 34 34 33 34 34 35 33 33 32 31 30 31 30 29 27 27 27 27 26 26 25 26 26 26 26 26 27 28 28 28 29 29 31 35 39 42 50 52 52 51 54 51 55 51 52 55 54 51 51 53 57 58 58 55 60 63 64 65 65 65 63 59 56 56 56 57 59 64 64 59 59 65 65 61 58 63 61 60 57 57 57 58 61 61 60 60 60 62 65 72 74 80 84 88 91 93 94 95 97 98 100 101 101 104 105 106 108 108 -2147483647 -2147483647 -2147483647 -2147483647 -2147483647 -2147483647 -2147483647 -2147483647 -2147483647 -2147483647 -2147483647 -2147483647 -2147483647 -2147483647 -2147483647 -2147483647 -2147483647 -2147483647 -2147483647 -2147483647 -2147483647 -2147483647 -2147483647 -2147483647 -2147483647 -2147483647 -2147483647 -2147483647 -2147483647 -2147483647 -2147483647 -2147483647 -2147483647 -2147483647 -2147483647 -2147483647 -2147483647 -2147483647 -2147483647 -2147483647
27 27 27 26 26 29 29 29 37 41 39 41 43 42 42 42 41 39 36 37 33 36 33 36 41 44 49 47 43 39 37 34 32 31 29 28 28 28 28 30 30 30 31 30 31 30 28 26 31 34 39 44 47 51 54 58 61 59 58 58 58 58 60 60 58 57 54 54 54 54 53 52 50 48 46 46 44 42 41 39 38 37 35 35 35 35 35 36 38 40 37 36 35 34 34 36 37 38 36 36 34 33 31 31 31 31 29 29 29 27 27 27 27 27 27 26 26 27 27 27 27 26 26 27 30 33 35 37 43 46 48 49 49 49 51 51 50 52 54 54 53 51 56 56 55 58 58 59 57 60 62 64 64 64 64 66 67 65 61 60 63 63 60 60 65 65 62 60 60 60 59 58 59 60 62 61 62 63 65 68 72 76 78 83 87 91 95 97 97 99 100 100 103 104 104 106 107 108 109 -2147483647 -2147483647 -2147483647 -2147483647 -2147483647 -2147483647 -2147483647 -2147483647 -2147483647 -2147483647 -2147483647 -2147483647 -2147483647 -2147483647 -2147483647 -2147483647 -2147483647 -2147483647 -2147483647 -2147483647 -2147483647 -2147483647 -2147483647 -2147483647 -2147483647 -2147483647 -2147483647 -2147483647 -2147483647 -2147483647 -2147483647 -2147483647 -2147483647 -2147483647 -2147483647 -2147483647 -2147483647 -2147483647 -2147483647 -2147483647 -2147483647
27 27 27 26 26 26 29 32 37 37 39 35 41 39 39 39 39 37 36 34 33 33 36 40 40 44 46 45 41 39 37 35 35 32 32 31 29 28 30 30 30 31 31 31 31 30 30 31 33 36 40 45 51 56 57 58 61 61 61 60 60 61 62 62 61 60 56 56 56 56 55 55 54 53 52 50 48 46 45 42 41 38 38 38 38 41 44 49 55 57 48 43 41 37 37 38 40 40 40 37 35 33 31 31 31 31 31 30 30 30 29 29 29 29 30 30 28 28 27 27 26 26 26 26 29 30 32 34 35 38 40 45 48 49 51 51 51 51 53 55 54 54 54 54 55 55 56 56 57 58 59 59 60 62 66 70 70 69 65 62 64 65 66 62 61 66 71 67 63 62 63 61 61 62 63 64 66 67 73 75 78 82 85 88 92 96 98 100 100 101 102 103 106 106 106 108 109 109 -2147483647 -2147483647 -2147483647 -2147483647 -2147483647 -2147483647 -2147483647 -2147483647 -2147483647 -2147483647 -2147483647 -2147483647 -2147483647 -2147483647 -2147483647 -2147483647 -2147483647 -2147483647 -2147483647 -2147483647 -2147483647 -2147483647 -2147483647 -2147483647 -2147483647 -2147483647 -2147483647 -2147483647 -2147483647 -2147483647 -2147483647 -2147483647 -2147483647 -2147483647 -2147483647 -2147483647 -2147483647 -2147483647 -2147483647 -2147483647 -2147483647 -2147483647
27 27 26 26 26 27 29 29 31 32 33 35 35 35 35 35 35 35 35 37 33 33 36 36 39 40 42 43 42 41 38 37 37 37 35 33 32 30 30 31 31 33 32 31 32 32 31 33 35 39 43 48 55 58 58 59 61 62 65 64 61 64 64 63 63 63 62 58 57 58 57 57 57 57 57 55 53 50 48 45 44 41 41 40 40 39 42 48 52 52 47 44 46 41 43 49 49 45 40 38 36 34 32 31 31 32 34 34 32 32 31 30 31 30 30 30 30 28 28 28 27 26 26 26 29 29 31 32 36 38 41 45 48 51 53 54 54 54 55 58 59 57 57 56 57 58 57 60 61 61 61 62 62 62 64 65 65 65 65 66 70 71 68 66 63 66 71 68 70 69 69 67 64 65 66 69 71 73 76 79 83 88 90 92 94 99 102 102 102 104 105 106 108 108 109 111 111 -2147483647 -2147483647 -2147483647 -2147483647 -2147483647 -2147483647 -2147483647 -2147483647 -2147483647 -2147483647 -2147483647 -2147483647 -2147483647 -2147483647 -2147483647 -2147483647 -2147483647 -2147483647 -2147483647 -2147483647 -2147483647 -2147483647 -2147483647 -2147483647 -2147483647 -2147483647 -2147483647 -2147483647 -2147483647 -2147483647 -2147483647 -2147483647 -2147483647 -2147483647 -2147483647 -2147483647 -2147483647 -2147483647 -2147483647 -2147483647 -2147483647 -2147483647 -2147483647
28 28 27 27 29 29 29 29 31 32 32 35 35 35 35 35 36 36 36 35 34 36 39 36 39 40 43 43 43 44 45 44 42 41 35 35 33 32 32 32 33 33 33 33 33 33 33 35 36 39 43 47 52 55 58 62 61 64 66 67 65 66 66 66 66 66 65 65 60 60 60 60 60 60 57 57 56 53 50 49 47 45 44 43 45 45 42 43 45 46 44 44 43 45 47 46 46 52 49 46 41 37 32 32 32 34 37 39 38 36 34 34 34 33 33 33 32 32 31 28 28 28 28 28 29 30 33 36 37 39 41 48 53 55 58 58 59 61 61 61 60 60 62 65 69 71 70 71 70 70 67 67 66 68 68 69 68 71 70 71 72 73 69 66 65 67 68 67 69 67 70 70 68 69 69 72 74 76 79 82 86 91 94 96 99 101 102 102 105 107 108 108 109 111 112 113 -2147483647 -2147483647 -2147483647 -2147483647 -2147483647 -2147483647 -2147483647 -2147483647 -2147483647 -2147483647 -2147483647 -2147483647 -2147483647 -2147483647 -2147483647 -2147483647 -2147483647 -2147483647 -2147483647 -2147483647 -2147483647 -2147483647 -2147483647 -2147483647 -2147483647 -2147483647 -2147483647 -2147483647 -2147483647 -2147483647 -2147483647 -2147483647 -2147483647 -2147483647 -2147483647 -2147483647 -2147483647 -2147483647 -2147483647 -2147483647 -2147483647 -2147483647 -2147483647 -2147483647
28 36 36 32 32 31 31 33 33 33 35 35 39 40 42 39 37 37 35 34 33 39 40 39 40 42 44 45 45 46 45 45 44 42 41 38 36 35 33 33 33 34 33 33 33 35 36 36 38 40 44 47 52 55 58 61 63 64 66 69 70 68 67 66 68 68 68 68 66 66 63 63 63 62 61 60 59 56 55 53 52 52 48 45 45 45 46 46 45 46 46 46 45 45 44 44 44 44 41 41 52 39 45 46 41 37 40 41 41 41 41 39 38 36 37 37 37 35 34 32 32 30 29 29 29 32 36 41 43 45 48 52 56 58 57 57 56 56 56 56 60 60 62 67 68 76 80 79 78 81 79 78 78 78 77 76 78 78 76 76 73 72 70 68 68 68 68 67 71 70 73 71 71 71 74 76 78 79 82 85 90 93 97 99 101 102 102 102 104 109 110 110 111 112 112 -2147483647 -2147483647 -2147483647 -2147483647 -2147483647 -2147483647 -2147483647 -2147483647 -2147483647 -2147483647 -2147483647 -2147483647 -2147483647 -2147483647 -2147483647 -2147483647 -2147483647 -2147483647 -2147483647 -2147483647 -2147483647 -2147483647 -2147483647 -2147483647 -2147483647 -2147483647 -2147483647 -2147483647 -2147483647 -2147483647 -2147483647 -2147483647 -2147483647 -2147483647 -2147483647 -2147483647 -2147483647 -2147483647 -2147483647 -2147483647 -2147483647 -2147483647 -2147483647 -2147483647 -2147483647
35 32 32 33 37 38 38 38 39 39 43 43 43 40 39 39 39 41 39 38 37 37 39 41 42 44 45 52 58 57 52 51 48 48 46 46 46 42 36 35 36 36 35 36 36 39 39 41 44 50 53 64 71 75 74 72 75 74 73 73 75 75 75 72 71 71 71 70 70 70 69 67 65 65 65 64 64 62 61 64 61 60 60 49 48 47 49 50 50 50 50 50 51 51 54 51 47 45 44 40 37 35 34 35 41 40 46 44 41 44 46 44 43 43 45 45 44 45 42 41 39 42 37 30 33 36 42 49 49 46 49 56 63 69 69 68 65 62 63 63 63 61 63 64 66 75 82 82 81 82 80 79 83 84 84 87 88 89 89 87 82 79 77 77 79 74 72 71 72 74 74 75 75 74 77 79 81 82 85 88 92 96 98 100 103 104 103 104 107 111 112 111 110 -2147483647 -2147483647 -2147483647 -2147483647 -2147483647 -2147483647 -2147483647 -2147483647 -2147483647 -2147483647 -2147483647 -2147483647 -2147483647 -2147483647 -2147483647 -2147483647 -2147483647 -2147483647 -2147483647 -2147483647 -2147483647 -2147483647 -2147483647 -2147483647 -2147483647 -2147483647 -2147483647 -2147483647 -2147483647 -2147483647 -2147483647 -2147483647 -2147483647 -2147483647 -2147483647 -2147483647 -2147483647 -2147483647 -2147483647 -2147483647 -2147483647 -2147483647 -2147483647 -2147483647 -2147483647 -2147483647 -2147483647
32 31 32 32 34 37 38 38 41 45 49 53 50 54 54 54 54 46 45 44 45 43 44 44 45 48 53 58 64 67 66 61 61 61 64 66 66 54 46 38 38 38 39 44 50 45 55 56 63 65 67 69 74 79 84 83 80 79 80 81 80 82 82 81 80 79 77 77 76 76 76 76 72 71 71 71 69 66 66 63 62 60 54 51 51 52 54 54 55 54 54 54 54 54 51 51 50 51 48 47 47 41 39 36 34 35 40 40 45 50 49 46 46 43 44 46 48 52 54 52 51 49 46 37 43 45 50 56 50 46 61 68 71 70 69 70 75 78 76 73 69 66 66 64 66 69 71 68 71 76 79 82 85 90 90 92 95 96 99 99 100 98 96 93 92 88 84 75 79 78 78 77 78 78 79 81 85 85 88 92 94 97 100 101 104 106 107 108 110 113 113 -2147483647 -2147483647 -2147483647 -2147483647 -2147483647 -2147483647 -2147483647 -2147483647 -2147483647 -2147483647 -2147483647 -2147483647 -2147483647 -2147483647 -2147483647 -2147483647 -2147483647 -2147483647 -2147483647 -2147483647 -2147483647 -2147483647 -2147483647 -2147483647 -2147483647 -2147483647 -2147483647 -2147483647 -2147483647 -2147483647 -2147483647 -2147483647 -2147483647 -2147483647 -2147483647 -2147483647 -2147483647 -2147483647 -2147483647 -2147483647 -2147483647 -2147483647 -2147483647 -2147483647 -2147483647 -2147483647 -2147483647 -2147483647 -2147483647
31 31 31 33 34 38 39 39 41 46 54 50 50 54 57 61 61 61 60 59 59 53 52 52 52 55 58 69 80 86 93 91 88 83 77 64 54 51 52 50 70 70 76 74 94 89 92 96 96 92 105 108 109 112 117 111 100 97 87 80 78 81 84 88 90 92 88 87 86 83 82 81 79 76 76 75 73 73 70 70 67 67 63 60 61 61 62 61 64 60 60 60 59 58 57 57 54 51 50 47 45 43 40 40 36 39 47 44 45 51 53 51 50 46 51 50 47 50 50 46 43 46 46 49 42 42 39 39 45 47 57 54 62 63 65 59 65 68 70 68 70 75 75 71 72 69 69 74 81 84 87 89 95 97 99 99 98 98 98 96 97 102 102 97 94 91 86 80 81 83 82 79 80 80 81 84 87 90 90 94 97 98 100 104 106 108 110 109 111 -2147483647 -2147483647 -2147483647 -2147483647 -2147483647 -2147483647 -2147483647 -2147483647 -2147483647 -2147483647 -2147483647 -2147483647 -2147483647 -2147483647 -2147483647 -2147483647 -2147483647 -2147483647 -2147483647 -2147483647 -2147483647 -2147483647 -2147483647 -2147483647 -2147483647 -2147483647 -2147483647 -2147483647 -2147483647 -2147483647 -2147483647 -2147483647 -2147483647 -2147483647 -2147483647 -2147483647 -2147483647 -2147483647 -2147483647 -2147483647 -2147483647 -2147483647 -2147483647 -2147483647 -2147483647 -2147483647 -2147483647 -2147483647 -2147483647 -2147483647 -2147483647
31 32 34 34 38 41 41 41 45 50 53 50 50 54 52 50 52 49 49 51 50 50 51 52 57 63 66 70 72 73 83 84 83 80 80 82 73 68 63 57 65 68 85 79 89 106 113 114 110 103 103 95 91 101 112 116 117 108 95 90 85 84 88 89 91 92 92 91 89 88 88 88 87 86 81 81 80 80 79 77 76 75 75 74 74 73 73 71 71 67 66 65 64 64 64 62 60 57 54 52 50 46 43 40 39 41 42 42 45 48 49 48 46 46 46 47 49 51 49 49 46 42 42 47 49 49 48 48 42 46 49 48 52 53 52 58 57 68 69 68 67 71 74 74 72 71 78 84 88 89 93 92 93 93 100 99 101 99 98 99 99 99 103 100 97 95 89 85 87 85 85 84 83 83 85 87 90 92 93 96 99 99 101 105 108 110 109 -2147483647 -2147483647 -2147483647 -2147483647 -2147483647 -2147483647 -2147483647 -2147483647 -2147483647 -2147483647 -2147483647 -2147483647 -2147483647 -2147483647 -2147483647 -2147483647 -2147483647 -2147483647 -2147483647 -2147483647 -2147483647 -2147483647 -2147483647 -2147483647 -2147483647 -2147483647 -2147483647 -2147483647 -2147483647 -2147483647 -2147483647 -2147483647 -2147483647 -2147483647 -2147483647 -2147483647 -2147483647 -2147483647 -2147483647 -2147483647 -2147483647 -2147483647 -2147483647 -2147483647 -2147483647 -2147483647 -2147483647 -2147483647 -2147483647 -2147483647 -2147483647 -2147483647 -2147483647
32 33 33 34 41 41 39 41 43 45 46 44 46 49 50 57 59 50 51 52 52 52 54 56 56 60 66 74 82 94 103 120 129 92 121 111 98 92 73 69 89 97 102 106 106 86 89 80 73 77 83 82 85 84 85 88 99 114 115 114 107 99 110 116 117 113 108 103 102 99 97 98 100 99 92 92 89 88 88 86 80 79 79 82 84 82 80 77 77 74 74 72 70 70 70 68 67 64 61 60 56 53 50 48 46 46 47 48 48 48 49 49 49 49 50 50 53 55 53 49 47 46 44 43 43 43 43 43 44 45 47 48 50 49 50 53 55 59 60 63 70 70 73 77 73 76 81 86 91 92 92 94 94 95 95 98 99 101 102 99 101 101 102 103 101 99 94 93 86 89 87 85 86 87 87 90 92 95 97 98 99 101 105 109 111 112 -2147483647 -2147483647 -2147483647 -2147483647 -2147483647 -2147483647 -2147483647 -2147483647 -2147483647 -2147483647 -2147483647 -2147483647 -2147483647 -2147483647 -2147483647 -2147483647 -2147483647 -2147483647 -2147483647 -2147483647 -2147483647 -2147483647 -2147483647 -2147483647 -2147483647 -2147483647 -2147483647 -2147483647 -2147483647 -2147483647 -2147483647 -2147483647 -2147483647 -2147483647 -2147483647 -2147483647 -2147483647 -2147483647 -2147483647 -2147483647 -2147483647 -2147483647 -2147483647 -2147483647 -2147483647 -2147483647 -2147483647 -2147483647 -2147483647 -2147483647 -2147483647 -2147483647 -2147483647 -2147483647
35 35 35 36 38 40 39 43 46 50 50 50 51 50 51 55 54 52 52 55 58 62 66 63 73 81 88 90 97 95 96 101 99 79 86 88 86 76 56 57 63 58 58 62 66 62 69 68 77 94 96 96 95 90 89 94 92 96 97 103 107 100 117 116 116 113 113 111 111 108 107 104 100 99 97 97 96 92 90 89 92 96 102 104 98 90 87 81 80 82 83 82 80 78 77 75 74 72 70 67 64 63 59 56 54 53 53 53 54 54 54 53 54 54 54 54 56 58 56 53 52 49 47 47 47 46 46 46 46 48 48 50 50 51 53 56 58 60 63 66 67 72 74 75 78 78 84 89 90 93 95 98 98 99 100 102 105 105 105 103 102 107 106 103 102 101 99 97 90 88 90 88 88 89 91 93 95 98 100 102 103 105 108 110 111 -2147483647 -2147483647 -2147483647 -2147483647 -2147483647 -2147483647 -2147483647 -2147483647 -2147483647 -2147483647 -2147483647 -2147483647 -2147483647 -2147483647 -2147483647 -2147483647 -2147483647 -2147483647 -2147483647 -2147483647 -2147483647 -2147483647 -2147483647 -2147483647 -2147483647 -2147483647 -2147483647 -2147483647 -2147483647 -2147483647 -2147483647 -2147483647 -2147483647 -2147483647 -2147483647 -2147483647 -2147483647 -2147483647 -2147483647 -2147483647 -2147483647 -2147483647 -2147483647 -2147483647 -2147483647 -2147483647 -2147483647 -2147483647 -2147483647 -2147483647 -2147483647 -2147483647 -2147483647 -2147483647 -2147483647
38 38 40 40 40 41 44 43 45 46 46 50 50 54 54 55 56 57 60 59 59 60 61 62 63 63 66 72 72 74 74 76 76 76 68 67 70 73 54 54 57 53 61 66 73 66 74 65 69 78 85 82 91 83 81 93 89 92 90 85 88 86 93 97 97 98 101 103 104 106 107 107 107 106 106 106 103 103 101 97 95 93 92 94 95 94 96 94 93 98 101 99 98 95 89 86 83 80 78 77 76 73 70 66 63 61 61 61 61 61 61 60 59 59 59 59 61 61 62 59 59 54 53 53 51 51 51 50 51 52 52 52 54 56 58 60 62 64 70 71 75 77 79 80 81 81 85 88 91 95 99 101 102 103 104 106 107 110 109 110 108 107 106 107 108 101 100 99 96 90 89 91 90 93 94 96 98 100 104 104 106 109 109 -2147483647 -2147483647 -2147483647 -2147483647 -2147483647 -2147483647 -2147483647 -2147483647 -2147483647 -2147483647 -2147483647 -2147483647 -2147483647 -2147483647 -2147483647 -2147483647 -2147483647 -2147483647 -2147483647 -2147483647 -2147483647 -2147483647 -2147483647 -2147483647 -2147483647 -2147483647 -2147483647 -2147483647 -2147483647 -2147483647 -2147483647 -2147483647 -2147483647 -2147483647 -2147483647 -2147483647 -2147483647 -2147483647 -2147483647 -2147483647 -2147483647 -2147483647 -2147483647 -2147483647 -2147483647 -2147483647 -2147483647 -2147483647 -2147483647 -2147483647 -2147483647 -2147483647 -2147483647 -2147483647 -2147483647 -2147483647 -2147483647
43 44 44 44 44 48 46 46 46 50 50 50 58 69 76 69 62 60 60 62 63 64 66 67 67 66 66 68 73 77 77 77 80 80 80 90 85 82 74 60 51 56 59 59 59 60 64 65 62 67 72 75 79 69 78 86 88 86 90 85 88 91 95 98 102 105 110 112 114 116 116 116 117 117 116 113 112 111 109 108 103 103 102 102 101 102 104 99 99 97 96 95 94 94 93 95 97 96 92 91 89 85 79 75 72 70 69 69 70 74 76 74 68 70 68 67 67 67 68 65 64 60 61 61 58 61 59 57 55 54 56 57 59 59 61 65 69 70 73 77 81 84 84 86 88 88 89 90 93 96 98 102 105 107 108 111 113 112 107 114 114 108 107 110 108 107 100 96 94 93 93 94 95 96 97 100 101 104 106 108 110 112 111 -2147483647 -2147483647 -2147483647 -2147483647 -2147483647 -2147483647 -2147483647 -2147483647 -2147483647 -2147483647 -2147483647 -2147483647 -2147483647 -2147483647 -2147483647 -2147483647 -2147483647 -2147483647 -2147483647 -2147483647 -2147483647 -2147483647 -2147483647 -2147483647 -2147483647 -2147483647 -2147483647 -2147483647 -2147483647 -2147483647 -2147483647 -2147483647 -2147483647 -2147483647 -2147483647 -2147483647 -2147483647 -2147483647 -2147483647 -2147483647 -2147483647 -2147483647 -2147483647 -2147483647 -2147483647 -2147483647 -2147483647 -2147483647 -2147483647 -2147483647 -2147483647 -2147483647 -2147483647 -2147483647 -2147483647 -2147483647 -2147483647
49 48 48 48 50 48 48 50 50 54 54 57 57 58 60 60 63 63 64 66 68 69 77 80 76 74 72 74 73 74 74 78 80 82 84 86 87 86 74 63 54 56 57 58 60 59 61 62 66 63 64 67 69 69 72 74 80 83 87 100 104 106 110 111 113 117 122 125 126 127 127 126 125 126 125 124 122 120 120 119 117 117 116 115 116 117 116 111 110 108 108 105 103 103 101 101 100 99 95 95 98 106 104 92 84 82 82 82 82 77 77 76 77 94 101 95 89 86 86 85 79 74 72 70 69 68 64 64 62 64 63 62 63 66 66 70 73 75 77 84 83 84 88 92 94 96 98 99 101 100 105 108 111 112 113 108 107 117 114 114 116 116 110 106 104 103 102 99 98 97 97 98 98 100 102 103 105 107 109 112 113 113 -2147483647 -2147483647 -2147483647 -2147483647 -2147483647 -2147483647 -2147483647 -2147483647 -2147483647 -2147483647 -2147483647 -2147483647 -2147483647 -2147483647 -2147483647 -2147483647 -2147483647 -2147483647 -2147483647 -2147483647 -2147483647 -2147483647 -2147483647 -2147483647 -2147483647 -2147483647 -2147483647 -2147483647 -2147483647 -2147483647 -2147483647 -2147483647 -2147483647 -2147483647 -2147483647 -2147483647 -2147483647 -2147483647 -2147483647 -2147483647 -2147483647 -2147483647 -2147483647 -2147483647 -2147483647 -2147483647 -2147483647 -2147483647 -2147483647 -2147483647 -2147483647 -2147483647 -2147483647 -2147483647 -2147483647 -2147483647 -2147483647 -2147483647
63 55 52 63 60 56 56 54 54 57 58 60 60 63 63 66 68 68 70 71 71 73 74 76 76 76 76 74 75 77 82 88 88 91 96 98 93 80 72 63 58 58 60 59 61 61 62 63 64 64 64 65 65 66 69 76 85 91 100 109 124 132 133 134 134 138 138 137 145 144 147 141 135 135 134 134 132 130 129 129 128 128 131 133 132 127 122 130 125 121 124 120 118 116 112 111 109 107 106 103 100 99 96 99 98 98 98 98 104 101 96 83 81 86 90 93 94 95 95 91 94 95 93 95 95 90 85 81 72 68 66 68 70 69 73 75 77 80 83 87 89 89 90 93 94 99 101 104 104 109 112 115 116 112 115 112 97 111 111 109 113 110 115 114 109 105 102 102 101 101 101 102 103 105 105 108 108 110 112 114 117 -2147483647 -2147483647 -2147483647 -2147483647 -2147483647 -2147483647 -2147483647 -2147483647 -2147483647 -2147483647 -2147483647 -2147483647 -2147483647 -2147483647 -2147483647 -2147483647 -2147483647 -2147483647 -2147483647 -2147483647 -2147483647 -2147483647 -2147483647 -2147483647 -2147483647 -2147483647 -2147483647 -2147483647 -2147483647 -2147483647 -2147483647 -2147483647 -2147483647 -2147483647 -2147483647 -2147483647 -2147483647 -2147483647 -2147483647 -2147483647 -2147483647 -2147483647 -2147483647 -2147483647 -2147483647 -2147483647 -2147483647 -2147483647 -2147483647 -2147483647 -2147483647 -2147483647 -2147483647 -2147483647 -2147483647 -2147483647 -2147483647 -2147483647 -2147483647
50 50 58 67 66 64 61 57 59 61 61 63 65 68 70 71 72 74 75 75 76 76 76 76 76 77 78 78 77 79 81 88 99 102 109 113 116 102 85 74 66 66 64 64 65 66 67 70 75 68 68 68 69 74 84 85 96 98 110 114 121 130 140 144 144 147 153 153 151 150 146 146 146 146 145 144 140 140 142 141 138 134 133 131 134 133 125 127 131 128 128 130 129 122 128 125 121 117 114 114 112 109 106 105 102 100 98 96 93 93 91 88 88 88 91 91 92 88 85 86 86 86 83 82 93 89 93 93 86 74 68 69 74 76 77 81 83 82 88 90 90 91 92 95 100 104 101 107 101 110 114 114 113 116 116 113 104 101 107 104 108 107 111 109 108 107 106 106 105 105 106 107 109 108 110 111 111 112 -2147483647 -2147483647 -2147483647 -2147483647 -2147483647 -2147483647 -2147483647 -2147483647 -2147483647 -2147483647 -2147483647 -2147483647 -2147483647 -2147483647 -2147483647 -2147483647 -2147483647 -2147483647 -2147483647 -2147483647 -2147483647 -2147483647 -2147483647 -2147483647 -2147483647 -2147483647 -2147483647 -2147483647 -2147483647 -2147483647 -2147483647 -2147483647 -2147483647 -2147483647 -2147483647 -2147483647 -2147483647 -2147483647 -2147483647 -2147483647 -2147483647 -2147483647 -2147483647 -2147483647 -2147483647 -2147483647 -2147483647 -2147483647 -2147483647 -2147483647 -2147483647 -2147483647 -2147483647 -2147483647 -2147483647 -2147483647 -2147483647 -2147483647 -2147483647 -2147483647 -2147483647 -2147483647
52 51 52 56 64 64 64 65 65 65 66 68 71 72 74 77 77 79 81 80 80 82 82 81 80 80 80 80 81 82 80 81 84 95 104 103 107 105 100 95 88 87 85 85 88 94 98 93 90 74 78 74 85 90 98 99 107 113 113 118 123 130 141 145 147 147 150 152 153 156 154 157 157 157 155 154 151 150 148 148 146 145 144 142 141 141 141 138 138 135 133 133 132 133 131 134 133 131 128 124 123 119 118 115 113 112 108 105 103 100 99 97 95 94 93 91 94 95 101 95 88 88 94 87 78 73 75 81 83 81 75 73 76 80 84 87 89 87 85 86 88 89 90 91 91 91 91 97 99 107 114 109 111 111 108 106 106 108 105 104 105 105 106 107 109 110 111 111 110 110 110 110 113 113 113 113 -2147483647 -2147483647 -2147483647 -2147483647 -2147483647 -2147483647 -2147483647 -2147483647 -2147483647 -2147483647 -2147483647 -2147483647 -2147483647 -2147483647 -2147483647 -2147483647 -2147483647 -2147483647 -2147483647 -2147483647 -2147483647 -2147483647 -2147483647 -2147483647 -2147483647 -2147483647 -2147483647 -2147483647 -2147483647 -2147483647 -2147483647 -2147483647 -2147483647 -2147483647 -2147483647 -2147483647 -2147483647 -2147483647 -2147483647 -2147483647 -2147483647 -2147483647 -2147483647 -2147483647 -2147483647 -2147483647 -2147483647 -2147483647 -2147483647 -2147483647 -2147483647 -2147483647 -2147483647 -2147483647 -2147483647 -2147483647 -2147483647 -2147483647 -2147483647 -2147483647 -2147483647 -2147483647 -2147483647 -2147483647
59 54 52 60 60 62 63 66 69 69 71 73 75 77 78 81 81 84 85 85 86 86 86 86 86 87 84 84 84 82 81 81 82 80 81 86 84 83 82 78 76 82 100 110 113 118 123 109 91 89 92 89 97 109 107 116 117 122 125 129 132 139 141 146 150 154 157 161 163 165 165 167 166 165 164 163 162 161 160 159 159 157 156 156 151 151 151 152 155 153 156 153 151 150 146 140 140 137 137 134 133 131 129 126 126 121 118 115 113 112 108 106 103 100 98 96 95 95 98 101 102 92 87 91 93 88 76 67 67 69 72 78 82 85 89 92 93 91 89 87 87 86 86 85 84 85 84 84 85 87 94 103 113 117 113 109 109 102 102 102 103 104 106 108 112 113 115 116 114 114 113 115 116 116 116 -2147483647 -2147483647 -2147483647 -2147483647 -2147483647 -2147483647 -2147483647 -2147483647 -2147483647 -2147483647 -2147483647 -2147483647 -2147483647 -2147483647 -2147483647 -2147483647 -2147483647 -2147483647 -2147483647 -2147483647 -2147483647 -2147483647 -2147483647 -2147483647 -2147483647 -2147483647 -2147483647 -2147483647 -2147483647 -2147483647 -2147483647 -2147483647 -2147483647 -2147483647 -2147483647 -2147483647 -2147483647 -2147483647 -2147483647 -2147483647 -2147483647 -2147483647 -2147483647 -2147483647 -2147483647 -2147483647 -2147483647 -2147483647 -2147483647 -2147483647 -2147483647 -2147483647 -2147483647 -2147483647 -2147483647 -2147483647 -2147483647 -2147483647 -2147483647 -2147483647 -2147483647 -2147483647 -2147483647 -2147483647 -2147483647
61 63 60 58 62 66 69 71 72 74 75 77 78 79 83 84 86 89 90 91 91 92 90 91 91 92 91 88 91 87 89 84 83 81 80 80 80 80 78 76 76 75 78 79 85 88 97 103 102 105 107 103 108 109 118 121 127 131 137 142 145 152 157 160 162 165 168 171 173 174 177 178 179 180 182 177 177 176 170 169 166 163 163 165 163 163 165 165 161 158 159 162 167 172 167 160 166 164 160 151 147 144 140 138 138 133 130 127 124 123 120 115 111 108 103 98 101 99 96 98 106 106 100 91 86 88 91 76 72 73 75 82 88 92 93 91 92 93 90 87 87 85 83 83 84 84 82 80 80 84 84 87 89 91 101 99 98 100 100 101 104 104 104 106 110 113 116 120 121 120 118 119 119 119 119 -2147483647 -2147483647 -2147483647 -2147483647 -2147483647 -2147483647 -2147483647 -2147483647 -2147483647 -2147483647 -2147483647 -2147483647 -2147483647 -2147483647 -2147483647 -2147483647 -2147483647 -2147483647 -2147483647 -2147483647 -2147483647 -2147483647 -2147483647 -2147483647 -2147483647 -2147483647 -2147483647 -2147483647 -2147483647 -2147483647 -2147483647 -2147483647 -2147483647 -2147483647 -2147483647 -2147483647 -2147483647 -2147483647 -2147483647 -2147483647 -2147483647 -2147483647 -2147483647 -2147483647 -2147483647 -2147483647 -2147483647 -2147483647 -2147483647 -2147483647 -2147483647 -2147483647 -2147483647 -2147483647 -2147483647 -2147483647 -2147483647 -2147483647 -2147483647 -2147483647 -2147483647 -2147483647 -2147483647 -2147483647 -2147483647
57 61 64 67 66 71 74 77 77 78 81 83 84 86 88 89 90 91 93 94 95 95 96 96 96 96 95 94 95 92 92 94 91 88 86 84 85 86 81 79 84 79 79 85 94 103 110 120 115 121 126 118 122 126 130 138 143 152 153 157 158 160 163 169 173 175 178 180 181 183 186 186 192 194 195 191 186 194 191 182 185 180 177 176 177 173 172 176 175 178 176 178 180 180 183 182 179 172 174 165 163 164 162 158 152 146 141 139 136 133 131 128 124 121 118 108 99 99 101 103 102 107 105 103 102 94 88 84 81 80 84 88 94 96 94 94 92 90 90 90 89 88 87 85 85 85 84 83 82 82 83 84 87 91 90 93 95 96 98 100 102 104 106 107 107 108 115 120 119 119 120 123 123 122 121 -2147483647 -2147483647 -2147483647 -2147483647 -2147483647 -2147483647 -2147483647 -2147483647 -2147483647 -2147483647 -2147483647 -2147483647 -2147483647 -2147483647 -2147483647 -2147483647 -2147483647 -2147483647 -2147483647 -2147483647 -2147483647 -2147483647 -2147483647 -2147483647 -2147483647 -2147483647 -2147483647 -2147483647 -2147483647 -2147483647 -2147483647 -2147483647 -2147483647 -2147483647 -2147483647 -2147483647 -2147483647 -2147483647 -2147483647 -2147483647 -2147483647 -2147483647 -2147483647 -2147483647 -2147483647 -2147483647 -2147483647 -2147483647 -2147483647 -2147483647 -2147483647 -2147483647 -2147483647 -2147483647 -2147483647 -2147483647 -2147483647 -2147483647 -2147483647 -2147483647 -2147483647 -2147483647 -2147483647 -2147483647 -2147483647
63 64 65 72 75 77 79 83 87 87 85 88 89 90 91 93 95 97 100 100 100 101 101 101 101 101 98 99 99 98 97 97 94 94 92 91 87 86 84 83 85 88 98 106 110 122 132 134 136 135 139 145 140 144 146 152 151 159 159 165 169 170 175 178 180 183 186 190 193 196 195 200 203 201 207 204 199 194 194 198 194 193 193 193 193 194 187 180 177 180 179 183 186 191 187 190 187 179 179 180 183 179 178 167 161 156 153 149 146 143 140 137 134 131 125 116 107 102 105 104 99 101 107 106 110 107 103 97 95 95 95 99 97 95 94 94 93 91 91 91 91 90 90 88 88 87 86 85 85 85 86 87 88 90 92 94 95 95 97 99 100 104 108 110 109 111 115 118 118 121 123 126 126 121 -2147483647 -2147483647 -2147483647 -2147483647 -2147483647 -2147483647 -2147483647 -2147483647 -2147483647 -2147483647 -2147483647 -2147483647 -2147483647 -2147483647 -2147483647 -2147483647 -2147483647 -2147483647 -2147483647 -2147483647 -2147483647 -2147483647 -2147483647 -2147483647 -2147483647 -2147483647 -2147483647 -2147483647 -2147483647 -2147483647 -2147483647 -2147483647 -2147483647 -2147483647 -2147483647 -2147483647 -2147483647 -2147483647 -2147483647 -2147483647 -2147483647 -2147483647 -2147483647 -2147483647 -2147483647 -2147483647 -2147483647 -2147483647 -2147483647 -2147483647 -2147483647 -2147483647 -2147483647 -2147483647 -2147483647 -2147483647 -2147483647 -2147483647 -2147483647 -2147483647 -2147483647 -2147483647 -2147483647 -2147483647 -2147483647 -2147483647
68 69 70 76 79 81 83 89 91 94 92 91 93 95 101 104 106 105 104 105 107 109 107 105 104 104 105 105 102 101 101 100 98 98 97 90 89 87 86 84 88 94 109 110 116 119 119 120 129 138 129 146 141 161 150 161 161 166 170 173 173 180 180 185 189 191 193 196 195 198 198 205 205 208 213 216 212 205 202 202 202 202 207 205 203 204 202 207 202 202 202 194 190 189 194 192 195 198 207 205 191 185 184 180 180 175 169 165 157 153 149 147 143 140 134 124 116 107 102 99 101 107 107 110 109 111 110 106 107 108 109 110 106 101 99 96 95 94 93 93 93 92 91 90 89 87 85 85 85 86 87 88 90 92 94 98 98 98 98 100 102 104 110 112 113 115 118 118 118 122 125 125 121 -2147483647 -2147483647 -2147483647 -2147483647 -2147483647 -2147483647 -2147483647 -2147483647 -2147483647 -2147483647 -2147483647 -2147483647 -2147483647 -2147483647 -2147483647 -2147483647 -2147483647 -2147483647 -2147483647 -2147483647 -2147483647 -2147483647 -2147483647 -2147483647 -2147483647 -2147483647 -2147483647 -2147483647 -2147483647 -2147483647 -2147483647 -2147483647 -2147483647 -2147483647 -2147483647 -2147483647 -2147483647 -2147483647 -2147483647 -2147483647 -2147483647 -2147483647 -2147483647 -2147483647 -2147483647 -2147483647 -2147483647 -2147483647 -2147483647 -2147483647 -2147483647 -2147483647 -2147483647 -2147483647 -2147483647 -2147483647 -2147483647 -2147483647 -2147483647 -2147483647 -2147483647 -2147483647 -2147483647 -2147483647 -2147483647 -2147483647 -2147483647
72 75 77 80 85 90 90 90 92 93 94 94 98 105 106 105 109 107 106 109 114 114 112 112 111 111 116 116 115 111 111 111 115 116 119 114 113 109 102 95 102 112 106 105 113 114 115 107 110 110 122 129 128 135 138 142 149 159 167 174 181 185 190 193 195 197 197 196 198 201 204 205 207 214 224 223 218 215 214 212 207 206 209 211 211 212 217 218 224 228 233 234 222 218 234 202 202 211 197 205 211 213 205 195 190 185 176 167 161 157 163 159 156 143 133 127 119 116 108 102 100 105 104 108 109 107 110 112 114 113 114 112 110 107 102 99 99 98 98 97 96 96 95 93 90 88 86 85 86 87 87 89 91 94 98 102 104 101 101 104 103 106 110 113 116 118 119 121 122 121 121 -2147483647 -2147483647 -2147483647 -2147483647 -2147483647 -2147483647 -2147483647 -2147483647 -2147483647 -2147483647 -2147483647 -2147483647 -2147483647 -2147483647 -2147483647 -2147483647 -2147483647 -2147483647 -2147483647 -2147483647 -2147483647 -2147483647 -2147483647 -2147483647 -2147483647 -2147483647 -2147483647 -2147483647 -2147483647 -2147483647 -2147483647 -2147483647 -2147483647 -2147483647 -2147483647 -2147483647 -2147483647 -2147483647 -2147483647 -2147483647 -2147483647 -2147483647 -2147483647 -2147483647 -2147483647 -2147483647 -2147483647 -2147483647 -2147483647 -2147483647 -2147483647 -2147483647 -2147483647 -2147483647 -2147483647 -2147483647 -2147483647 -2147483647 -2147483647 -2147483647 -2147483647 -2147483647 -2147483647 -2147483647 -2147483647 -2147483647 -2147483647 -2147483647 -2147483647
78 80 82 86 91 97 103 103 100 100 97 101 104 104 106 107 113 113 112 114 114 113 111 112 111 112 113 113 114 116 124 119 124 125 119 112 108 102 98 91 94 99 92 99 105 106 99 101 105 110 109 118 124 130 137 143 149 160 171 181 187 185 185 189 190 190 195 196 203 206 208 211 206 214 221 225 222 219 215 213 214 216 217 217 217 217 221 226 233 242 248 246 244 242 241 243 244 244 238 232 220 218 211 206 200 187 175 169 163 156 154 154 152 148 138 131 126 115 109 106 101 100 99 99 102 105 109 109 114 115 113 114 113 110 107 104 102 99 99 99 99 99 99 96 93 91 90 90 90 88 88 88 91 94 97 103 105 107 104 105 108 110 112 113 116 120 120 120 119 -2147483647 -2147483647 -2147483647 -2147483647 -2147483647 -2147483647 -2147483647 -2147483647 -2147483647 -2147483647 -2147483647 -2147483647 -2147483647 -2147483647 -2147483647 -2147483647 -2147483647 -2147483647 -2147483647 -2147483647 -2147483647 -2147483647 -2147483647 -2147483647 -2147483647 -2147483647 -2147483647 -2147483647 -2147483647 -2147483647 -2147483647 -2147483647 -2147483647 -2147483647 -2147483647 -2147483647 -2147483647 -2147483647 -2147483647 -2147483647 -2147483647 -2147483647 -2147483647 -2147483647 -2147483647 -2147483647 -2147483647 -2147483647 -2147483647 -2147483647 -2147483647 -2147483647 -2147483647 -2147483647 -2147483647 -2147483647 -2147483647 -2147483647 -2147483647 -2147483647 -2147483647 -2147483647 -2147483647 -2147483647 -2147483647 -2147483647 -2147483647 -2147483647 -2147483647 -2147483647 -2147483647
85 86 90 94 96 103 107 115 120 127 134 134 132 127 125 123 122 120 118 118 116 113 112 114 116 117 115 113 110 108 110 106 106 105 105 104 104 100 96 93 94 93 93 100 106 111 108 105 101 104 112 109 125 131 142 148 154 164 176 182 184 177 177 186 196 200 191 190 193 211 200 202 194 213 226 229 232 228 225 215 211 207 212 209 210 199 204 210 209 198 246 253 250 246 249 249 247 244 241 235 226 221 215 202 198 196 189 176 166 154 148 142 138 135 134 130 123 118 109 99 99 94 90 -2147483647 -2147483647 91 97 104 106 107 109 108 110 111 108 106 104 102 102 102 102 101 100 100 100 96 93 93 92 92 92 93 93 94 97 100 103 105 105 108 109 111 115 116 118 119 117 116 -2147483647 -2147483647 -2147483647 -2147483647 -2147483647 -2147483647 -2147483647 -2147483647 -2147483647 -2147483647 -2147483647 -2147483647 -2147483647 -2147483647 -2147483647 -2147483647 -2147483647 -2147483647 -2147483647 -2147483647 -2147483647 -2147483647 -2147483647 -2147483647 -2147483647 -2147483647 -2147483647 -2147483647 -2147483647 -2147483647 -2147483647 -2147483647 -2147483647 -2147483647 -2147483647 -2147483647 -2147483647 -2147483647 -2147483647 -2147483647 -2147483647 -2147483647 -2147483647 -2147483647 -2147483647 -2147483647 -2147483647 -2147483647 -2147483647 -2147483647 -2147483647 -2147483647 -2147483647 -2147483647 -2147483647 -2147483647 -2147483647 -2147483647 -2147483647 -2147483647 -2147483647 -2147483647 -2147483647 -2147483647 -2147483647 -2147483647 -2147483647 -2147483647 -2147483647 -2147483647 -2147483647 -2147483647
91 93 95 97 101 106 108 118 122 127 130 134 128 131 130 126 125 124 123 121 119 117 116 113 114 112 114 112 109 107 107 106 102 108 109 107 103 104 101 101 95 91 93 99 104 111 108 100 98 96 100 103 116 118 139 149 156 163 172 176 169 164 171 165 163 162 175 180 210 208 194 204 196 188 213 223 234 237 235 227 221 211 202 199 209 211 207 205 202 199 202 209 200 191 202 215 211 222 230 222 226 215 210 203 194 185 180 176 171 162 152 144 137 130 126 120 115 112 109 102 96 96 95 94 93 96 99 103 104 102 103 105 103 106 106 105 103 101 101 102 102 100 99 100 102 100 96 95 96 96 96 95 96 99 99 100 103 105 108 110 112 115 116 118 117 115 -2147483647 -2147483647 -2147483647 -2147483647 -2147483647 -2147483647 -2147483647 -2147483647 -2147483647 -2147483647 -2147483647 -2147483647 -2147483647 -2147483647 -2147483647 -2147483647 -2147483647 -2147483647 -2147483647 -2147483647 -2147483647 -2147483647 -2147483647 -2147483647 -2147483647 -2147483647 -2147483647 -2147483647 -2147483647 -2147483647 -2147483647 -2147483647 -2147483647 -2147483647 -2147483647 -2147483647 -2147483647 -2147483647 -2147483647 -2147483647 -2147483647 -2147483647 -2147483647 -2147483647 -2147483647 -2147483647 -2147483647 -2147483647 -2147483647 -2147483647 -2147483647 -2147483647 -2147483647 -2147483647 -2147483647 -2147483647 -2147483647 -2147483647 -2147483647 -2147483647 -2147483647 -2147483647 -2147483647 -2147483647 -2147483647 -2147483647 -2147483647 -2147483647 -2147483647 -2147483647 -2147483647 -2147483647 -2147483647 -2147483647
94 94 96 100 106 108 114 119 122 132 134 133 130 131 132 131 129 126 124 123 120 118 116 113 114 114 117 116 112 112 110 109 111 110 112 108 104 104 103 101 99 95 97 103 110 114 108 102 100 99 102 103 106 111 107 114 122 144 159 154 167 173 173 169 168 169 172 171 168 169 177 180 179 179 177 177 180 226 233 235 226 216 215 216 216 214 211 208 207 205 204 204 200 200 203 207 200 186 177 185 191 185 196 201 190 182 180 170 164 161 158 151 141 132 126 120 115 111 106 102 99 99 98 98 99 100 103 104 105 103 103 103 105 105 106 104 101 101 101 102 101 98 97 98 100 99 97 96 96 97 99 102 102 102 102 105 106 107 110 113 115 116 114 112 114 -2147483647 -2147483647 -2147483647 -2147483647 -2147483647 -2147483647 -2147483647 -2147483647 -2147483647 -2147483647 -2147483647 -2147483647 -2147483647 -2147483647 -2147483647 -2147483647 -2147483647 -2147483647 -2147483647 -2147483647 -2147483647 -2147483647 -2147483647 -2147483647 -2147483647 -2147483647 -2147483647 -2147483647 -2147483647 -2147483647 -2147483647 -2147483647 -2147483647 -2147483647 -2147483647 -2147483647 -2147483647 -2147483647 -2147483647 -2147483647 -2147483647 -2147483647 -2147483647 -2147483647 -2147483647 -2147483647 -2147483647 -2147483647 -2147483647 -2147483647 -2147483647 -2147483647 -2147483647 -2147483647 -2147483647 -2147483647 -2147483647 -2147483647 -2147483647 -2147483647 -2147483647 -2147483647 -2147483647 -2147483647 -2147483647 -2147483647 -2147483647 -2147483647 -2147483647 -2147483647 -2147483647 -2147483647 -2147483647 -2147483647 -2147483647
96 100 102 105 108 113 118 121 125 131 133 128 130 133 133 131 129 129 125 123 121 121 119 117 117 117 115 114 113 113 110 112 111 112 112 111 108 105 103 103 100 98 101 101 102 106 113 116 113 109 102 103 104 112 113 120 131 142 154 163 168 171 170 174 173 172 175 174 174 177 180 181 181 178 176 176 177 180 187 199 212 215 215 218 219 217 214 212 209 207 207 206 203 202 202 202 198 191 187 187 187 183 176 171 172 167 174 172 169 161 150 146 146 138 129 120 116 111 109 106 105 103 103 102 102 103 103 105 106 106 108 109 109 108 106 103 104 106 106 105 104 98 98 98 99 99 99 99 99 99 102 104 104 105 106 109 110 111 112 113 116 114 -2147483647 -2147483647 -2147483647 -2147483647 -2147483647 -2147483647 -2147483647 -2147483647 -2147483647 -2147483647 -2147483647 -2147483647 -2147483647 -2147483647 -2147483647 -2147483647 -2147483647 -2147483647 -2147483647 -2147483647 -2147483647 -2147483647 -2147483647 -2147483647 -2147483647 -2147483647 -2147483647 -2147483647 -2147483647 -2147483647 -2147483647 -2147483647 -2147483647 -2147483647 -2147483647 -2147483647 -2147483647 -2147483647 -2147483647 -2147483647 -2147483647 -2147483647 -2147483647 -2147483647 -2147483647 -2147483647 -2147483647 -2147483647 -2147483647 -2147483647 -2147483647 -2147483647 -2147483647 -2147483647 -2147483647 -2147483647 -2147483647 -2147483647 -2147483647 -2147483647 -2147483647 -2147483647 -2147483647 -2147483647 -2147483647 -2147483647 -2147483647 -2147483647 -2147483647 -2147483647 -2147483647 -2147483647 -2147483647 -2147483647 -2147483647 -2147483647 -2147483647 -2147483647
100 102 104 107 111 115 119 121 125 131 131 130 129 129 130 131 129 130 127 124 121 122 120 119 119 117 119 117 115 114 112 113 114 114 113 113 111 110 109 106 107 104 104 107 107 110 112 110 109 115 113 104 111 116 121 128 135 144 154 161 166 170 171 174 176 177 178 179 179 180 181 183 184 184 185 185 187 190 195 205 211 216 218 221 220 217 217 216 214 210 208 208 206 204 204 202 200 196 192 190 188 184 181 177 173 167 160 154 159 159 150 143 139 134 131 123 117 115 114 113 112 111 107 106 105 104 105 105 106 107 109 112 110 106 106 106 106 106 106 105 105 104 104 104 104 102 102 102 102 102 103 105 105 107 109 112 113 115 117 118 116 110 -2147483647 -2147483647 -2147483647 -2147483647 -2147483647 -2147483647 -2147483647 -2147483647 -2147483647 -2147483647 -2147483647 -2147483647 -2147483647 -2147483647 -2147483647 -2147483647 -2147483647 -2147483647 -2147483647 -2147483647 -2147483647 -2147483647 -2147483647 -2147483647 -2147483647 -2147483647 -2147483647 -2147483647 -2147483647 -2147483647 -2147483647 -2147483647 -2147483647 -2147483647 -2147483647 -2147483647 -2147483647 -2147483647 -2147483647 -2147483647 -2147483647 -2147483647 -2147483647 -2147483647 -2147483647 -2147483647 -2147483647 -2147483647 -2147483647 -2147483647 -2147483647 -2147483647 -2147483647 -2147483647 -2147483647 -2147483647 -2147483647 -2147483647 -2147483647 -2147483647 -2147483647 -2147483647 -2147483647 -2147483647 -2147483647 -2147483647 -2147483647 -2147483647 -2147483647 -2147483647 -2147483647 -2147483647 -2147483647 -2147483647 -2147483647 -2147483647 -2147483647 -2147483647
102 104 107 108 111 116 119 121 124 125 127 127 126 127 130 132 131 131 129 126 122 122 121 119 119 120 120 117 115 115 115 115 114 114 115 114 116 118 117 114 112 107 106 107 107 109 109 104 99 101 103 106 111 121 125 132 141 147 155 161 166 170 173 175 177 179 182 182 184 184 186 187 188 188 191 191 194 197 201 206 211 213 216 217 218 220 219 218 216 213 208 204 206 206 202 202 201 201 198 194 191 187 182 179 175 170 165 157 153 148 145 141 132 125 118 117 119 117 116 115 112 112 111 111 109 109 108 108 106 108 109 109 108 108 107 107 107 106 106 107 107 107 107 107 107 106 106 107 105 105 105 105 105 107 112 115 115 114 113 112 -2147483647 -2147483647 -2147483647 -2147483647 -2147483647 -2147483647 -2147483647 -2147483647 -2147483647 -2147483647 -2147483647 -2147483647 -2147483647 -2147483647 -2147483647 -2147483647 -2147483647 -2147483647 -2147483647 -2147483647 -2147483647 -2147483647 -2147483647 -2147483647 -2147483647 -2147483647 -2147483647 -2147483647 -2147483647 -2147483647 -2147483647 -2147483647 -2147483647 -2147483647 -2147483647 -2147483647 -2147483647 -2147483647 -2147483647 -2147483647 -2147483647 -2147483647 -2147483647 -2147483647 -2147483647 -2147483647 -2147483647 -2147483647 -2147483647 -2147483647 -2147483647 -2147483647 -2147483647 -2147483647 -2147483647 -2147483647 -2147483647 -2147483647 -2147483647 -2147483647 -2147483647 -2147483647 -2147483647 -2147483647 -2147483647 -2147483647 -2147483647 -2147483647 -2147483647 -2147483647 -2147483647 -2147483647 -2147483647 -2147483647 -2147483647 -2147483647 -2147483647 -2147483647 -2147483647 -2147483647
99 104 106 108 110 116 119 121 122 124 127 127 126 124 127 128 129 129 126 125 125 122 121 119 119 121 122 123 122 119 117 115 119 119 116 117 117 115 116 117 117 110 105 104 107 109 104 103 102 103 106 111 118 124 130 137 144 151 157 164 168 173 176 178 180 183 183 185 185 187 188 190 191 193 192 197 201 203 206 209 210 210 213 214 215 214 217 220 220 216 210 207 206 202 199 199 202 202 199 197 194 192 188 183 178 172 168 163 157 150 145 141 135 129 125 120 119 117 115 115 114 113 113 112 112 111 111 112 112 112 112 112 112 110 109 107 107 107 109 109 109 109 108 108 108 109 110 111 111 113 111 105 102 106 113 115 113 -2147483647 -2147483647 -2147483647 -2147483647 -2147483647 -2147483647 -2147483647 -2147483647 -2147483647 -2147483647 -2147483647 -2147483647 -2147483647 -2147483647 -2147483647 -2147483647 -2147483647 -2147483647 -2147483647 -2147483647 -2147483647 -2147483647 -2147483647 -2147483647 -2147483647 -2147483647 -2147483647 -2147483647 -2147483647 -2147483647 -2147483647 -2147483647 -2147483647 -2147483647 -2147483647 -2147483647 -2147483647 -2147483647 -2147483647 -2147483647 -2147483647 -2147483647 -2147483647 -2147483647 -2147483647 -2147483647 -2147483647 -2147483647 -2147483647 -2147483647 -2147483647 -2147483647 -2147483647 -2147483647 -2147483647 -2147483647 -2147483647 -2147483647 -2147483647 -2147483647 -2147483647 -2147483647 -2147483647 -2147483647 -2147483647 -2147483647 -2147483647 -2147483647 -2147483647 -2147483647 -2147483647 -2147483647 -2147483647 -2147483647 -2147483647 -2147483647 -2147483647 -2147483647 -2147483647 -2147483647 -2147483647 -2147483647 -2147483647
97 99 103 103 109 110 118 121 123 125 128 129 126 124 124 127 126 126 124 125 123 127 130 126 122 125 128 126 126 126 126 123 119 119 120 120 120 121 121 121 120 122 117 110 109 110 111 110 111 111 113 117 121 127 134 140 146 154 160 165 169 174 177 180 181 184 186 187 186 189 188 190 191 193 196 199 204 208 210 211 212 212 213 211 212 212 214 217 220 217 216 213 210 206 202 202 205 204 202 198 195 193 188 184 177 172 168 163 157 152 147 140 135 132 128 125 122 121 118 117 115 115 115 115 114 114 115 114 114 114 115 114 115 115 113 113 111 111 113 114 113 113 112 111 111 111 111 112 114 116 114 113 109 -2147483647 109 -2147483647 -2147483647 -2147483647 -2147483647 -2147483647 -2147483647 -2147483647 -2147483647 -2147483647 -2147483647 -2147483647 -2147483647 -2147483647 -2147483647 -2147483647 -2147483647 -2147483647 -2147483647 -2147483647 -2147483647 -2147483647 -2147483647 -2147483647 -2147483647 -2147483647 -2147483647 -2147483647 -2147483647 -2147483647 -2147483647 -2147483647 -2147483647 -2147483647 -2147483647 -2147483647 -2147483647 -2147483647 -2147483647 -2147483647 -2147483647 -2147483647 -2147483647 -2147483647 -2147483647 -2147483647 -2147483647 -2147483647 -2147483647 -2147483647 -2147483647 -2147483647 -2147483647 -2147483647 -2147483647 -2147483647 -2147483647 -2147483647 -2147483647 -2147483647 -2147483647 -2147483647 -2147483647 -2147483647 -2147483647 -2147483647 -2147483647 -2147483647 -2147483647 -2147483647 -2147483647 -2147483647 -2147483647 -2147483647 -2147483647 -2147483647 -2147483647 -2147483647 -2147483647 -2147483647 -2147483647 -2147483647 -2147483647 -2147483647 -2147483647 -2147483647
96 97 97 101 103 106 110 116 120 120 125 124 129 132 124 124 123 124 124 125 123 127 128 125 125 128 128 128 129 129 129 126 124 119 117 117 117 118 120 124 128 126 119 115 112 113 113 113 114 116 117 120 123 130 136 141 149 155 161 166 170 174 177 181 182 184 187 188 190 193 193 192 195 195 196 199 206 211 212 213 213 215 215 216 216 215 217 216 218 218 217 217 217 215 209 208 207 206 206 201 198 194 189 181 178 174 170 164 158 153 149 146 139 134 131 128 126 123 123 121 121 120 118 117 116 115 115 115 116 115 115 116 116 115 116 117 118 118 119 122 122 120 117 114 114 114 114 114 114 116 114 114 -2147483647 -2147483647 -2147483647 -2147483647 -2147483647 -2147483647 -2147483647 -2147483647 -2147483647 -2147483647 -2147483647 -2147483647 -2147483647 -2147483647 -2147483647 -2147483647 -2147483647 -2147483647 -2147483647 -2147483647 -2147483647 -2147483647 -2147483647 -2147483647 -2147483647 -2147483647 -2147483647 -2147483647 -2147483647 -2147483647 -2147483647 -2147483647 -2147483647 -2147483647 -2147483647 -2147483647 -2147483647 -2147483647 -2147483647 -2147483647 -2147483647 -2147483647 -2147483647 -2147483647 -2147483647 -2147483647 -2147483647 -2147483647 -2147483647 -2147483647 -2147483647 -2147483647 -2147483647 -2147483647 -2147483647 -2147483647 -2147483647 -2147483647 -2147483647 -2147483647 -2147483647 -2147483647 -2147483647 -2147483647 -2147483647 -2147483647 -2147483647 -2147483647 -2147483647 -2147483647 -2147483647 -2147483647 -2147483647 -2147483647 -2147483647 -2147483647 -2147483647 -2147483647 -2147483647 -2147483647 -2147483647 -2147483647 -2147483647 -2147483647 -2147483647 -2147483647 -2147483647 -2147483647
94 96 96 97 101 103 105 108 116 122 124 125 129 133 133 132 131 127 124 122 123 123 119 120 120 120 122 125 126 127 128 127 125 120 116 115 107 115 114 116 121 118 116 114 113 113 115 117 118 119 120 124 128 133 138 145 151 156 161 167 171 175 178 181 184 186 189 193 194 197 197 199 200 202 202 204 207 210 214 217 219 222 224 221 218 217 218 219 221 224 224 224 227 224 218 216 214 211 208 204 203 197 192 186 182 177 174 167 163 156 151 147 143 139 134 133 129 127 126 124 124 123 122 121 121 120 118 117 118 118 115 116 115 115 118 118 116 115 115 117 119 118 112 108 108 110 111 110 -2147483647 -2147483647 -2147483647 -2147483647 -2147483647 -2147483647 -2147483647 -2147483647 -2147483647 -2147483647 -2147483647 -2147483647 -2147483647 -2147483647 -2147483647 -2147483647 -2147483647 -2147483647 -2147483647 -2147483647 -2147483647 -2147483647 -2147483647 -2147483647 -2147483647 -2147483647 -2147483647 -2147483647 -2147483647 -2147483647 -2147483647 -2147483647 -2147483647 -2147483647 -2147483647 -2147483647 -2147483647 -2147483647 -2147483647 -2147483647 -2147483647 -2147483647 -2147483647 -2147483647 -2147483647 -2147483647 -2147483647 -2147483647 -2147483647 -2147483647 -2147483647 -2147483647 -2147483647 -2147483647 -2147483647 -2147483647 -2147483647 -2147483647 -2147483647 -2147483647 -2147483647 -2147483647 -2147483647 -2147483647 -2147483647 -2147483647 -2147483647 -2147483647 -2147483647 -2147483647 -2147483647 -2147483647 -2147483647 -2147483647 -2147483647 -2147483647 -2147483647 -2147483647 -2147483647 -2147483647 -2147483647 -2147483647 -2147483647 -2147483647 -2147483647 -2147483647 -2147483647 -2147483647 -2147483647 -2147483647 -2147483647 -2147483647
87 90 96 95 95 104 107 111 111 115 117 119 123 126 129 132 133 127 131 131 128 120 121 120 120 120 122 119 118 120 126 127 120 116 117 117 116 116 117 116 116 116 114 117 115 118 119 121 120 124 125 128 133 137 142 148 153 157 163 170 175 178 181 183 187 190 194 196 200 204 204 204 205 204 206 208 210 212 216 219 222 228 231 227 224 223 225 223 226 229 230 227 229 228 222 217 217 213 210 208 205 198 193 189 185 181 176 170 166 161 156 150 146 142 140 137 133 131 128 127 126 126 125 124 124 124 123 123 124 120 119 117 117 118 117 116 113 112 -2147483647 -2147483647 -2147483647 -2147483647 -2147483647 -2147483647 -2147483647 -2147483647 -2147483647 -2147483647 -2147483647 -2147483647 -2147483647 -2147483647 -2147483647 -2147483647 -2147483647 -2147483647 -2147483647 -2147483647 -2147483647 -2147483647 -2147483647 -2147483647 -2147483647 -2147483647 -2147483647 -2147483647 -2147483647 -2147483647 -2147483647 -2147483647 -2147483647 -2147483647 -2147483647 -2147483647 -2147483647 -2147483647 -2147483647 -2147483647 -2147483647 -2147483647 -2147483647 -2147483647 -2147483647 -2147483647 -2147483647 -2147483647 -2147483647 -2147483647 -2147483647 -2147483647 -2147483647 -2147483647 -2147483647 -2147483647 -2147483647 -2147483647 -2147483647 -2147483647 -2147483647 -2147483647 -2147483647 -2147483647 -2147483647 -2147483647 -2147483647 -2147483647 -2147483647 -2147483647 -2147483647 -2147483647 -2147483647 -2147483647 -2147483647 -2147483647 -2147483647 -2147483647 -2147483647 -2147483647 -2147483647 -2147483647 -2147483647 -2147483647 -2147483647 -2147483647 -2147483647 -2147483647 -2147483647 -2147483647 -2147483647 -2147483647 -2147483647 -2147483647 -2147483647 -2147483647 -2147483647 -2147483647 -2147483647 -2147483647 -2147483647 -2147483647
84 86 90 94 98 99 102 103 106 108 112 116 118 120 108 118 121 116 122 126 128 120 122 122 122 122 122 122 122 120 120 120 118 117 118 118 118 118 119 118 118 119 119 120 120 121 122 124 124 128 129 132 136 141 145 150 154 160 167 171 175 179 184 187 190 193 194 197 200 203 205 209 211 211 211 212 213 215 218 222 226 230 233 231 230 230 230 230 233 233 232 231 228 228 222 217 215 214 210 207 204 199 193 190 185 181 178 173 167 163 160 156 151 147 144 140 137 137 135 134 130 129 128 127 127 127 126 126 125 125 125 123 119 116 -2147483647 -2147483647 -2147483647 -2147483647 -2147483647 -2147483647 -2147483647 -2147483647 -2147483647 -2147483647 -2147483647 -2147483647 -2147483647 -2147483647 -2147483647 -2147483647 -2147483647 -2147483647 -2147483647 -2147483647 -2147483647 -2147483647 -2147483647 -2147483647 -2147483647 -2147483647 -2147483647 -2147483647 -2147483647 -2147483647 -2147483647 -2147483647 -2147483647 -2147483647 -2147483647 -2147483647 -2147483647 -2147483647 -2147483647 -2147483647 -2147483647 -2147483647 -2147483647 -2147483647 -2147483647 -2147483647 -2147483647 -2147483647 -2147483647 -2147483647 -2147483647 -2147483647 -2147483647 -2147483647 -2147483647 -2147483647 -2147483647 -2147483647 -2147483647 -2147483647 -2147483647 -2147483647 -2147483647 -2147483647 -2147483647 -2147483647 -2147483647 -2147483647 -2147483647 -2147483647 -2147483647 -2147483647 -2147483647 -2147483647 -2147483647 -2147483647 -2147483647 -2147483647 -2147483647 -2147483647 -2147483647 -2147483647 -2147483647 -2147483647 -2147483647 -2147483647 -2147483647 -2147483647 -2147483647 -2147483647 -2147483647 -2147483647 -2147483647 -2147483647 -2147483647 -2147483647 -2147483647 -2147483647 -2147483647 -2147483647 -2147483647 -2147483647 -2147483647 -2147483647 -2147483647 -2147483647
85 83 87 91 94 97 97 100 103 107 110 100 114 111 106 117 119 119 121 121 117 119 121 122 124 123 123 123 122 124 120 120 120 118 119 119 119 120 120 121 121 122 122 124 124 125 125 127 128 130 131 135 138 143 147 154 159 164 168 173 177 182 185 189 191 194 198 201 204 205 207 211 218 218 215 215 219 222 225 226 229 230 231 231 237 238 235 230 233 234 231 228 228 230 225 221 218 217 213 208 206 202 198 195 189 186 181 175 171 166 164 160 156 156 152 145 143 141 138 136 135 135 132 132 129 128 127 127 124 123 120 -2147483647 -2147483647 -2147483647 -2147483647 -2147483647 -2147483647 -2147483647 -2147483647 -2147483647 -2147483647 -2147483647 -2147483647 -2147483647 -2147483647 -2147483647 -2147483647 -2147483647 -2147483647 -2147483647 -2147483647 -2147483647 -2147483647 -2147483647 -2147483647 -2147483647 -2147483647 -2147483647 -2147483647 -2147483647 -2147483647 -2147483647 -2147483647 -2147483647 -2147483647 -2147483647 -2147483647 -2147483647 -2147483647 -2147483647 -2147483647 -2147483647 -2147483647 -2147483647 -2147483647 -2147483647 -2147483647 -2147483647 -2147483647 -2147483647 -2147483647 -2147483647 -2147483647 -2147483647 -2147483647 -2147483647 -2147483647 -2147483647 -2147483647 -2147483647 -2147483647 -2147483647 -2147483647 -2147483647 -2147483647 -2147483647 -2147483647 -2147483647 -2147483647 -2147483647 -2147483647 -2147483647 -2147483647 -2147483647 -2147483647 -2147483647 -2147483647 -2147483647 -2147483647 -2147483647 -2147483647 -2147483647 -2147483647 -2147483647 -2147483647 -2147483647 -2147483647 -2147483647 -2147483647 -2147483647 -2147483647 -2147483647 -2147483647 -2147483647 -2147483647 -2147483647 -2147483647 -2147483647 -2147483647 -2147483647 -2147483647 -2147483647 -2147483647 -2147483647 -2147483647 -2147483647 -2147483647 -2147483647 -2147483647 -2147483647
85 81 84 86 91 93 96 99 103 104 103 109 111 115 116 117 119 119 120 120 122 122 122 124 123 123 123 123 122 124 121 121 121 121 119 119 120 120 121 121 123 124 126 126 126 126 128 130 131 132 134 136 142 146 154 158 164 168 171 174 179 183 187 192 195 198 201 202 205 208 211 212 218 219 219 221 224 225 228 229 229 229 229 233 239 240 234 233 236 239 235 229 228 229 227 224 221 219 217 214 209 204 201 197 194 189 183 178 174 171 170 164 159 157 154 154 151 145 141 138 137 136 134 132 128 123 -2147483647 -2147483647 -2147483647 -2147483647 -2147483647 -2147483647 -2147483647 -2147483647 -2147483647 -2147483647 -2147483647 -2147483647 -2147483647 -2147483647 -2147483647 -2147483647 -2147483647 -2147483647 -2147483647 -2147483647 -2147483647 -2147483647 -2147483647 -2147483647 -2147483647 -2147483647 -2147483647 -2147483647 -2147483647 -2147483647 -2147483647 -2147483647 -2147483647 -2147483647 -2147483647 -2147483647 -2147483647 -2147483647 -2147483647 -2147483647 -2147483647 -2147483647 -2147483647 -2147483647 -2147483647 -2147483647 -2147483647 -2147483647 -2147483647 -2147483647 -2147483647 -2147483647 -2147483647 -2147483647 -2147483647 -2147483647 -2147483647 -2147483647 -2147483647 -2147483647 -2147483647 -2147483647 -2147483647 -2147483647 -2147483647 -2147483647 -2147483647 -2147483647 -2147483647 -2147483647 -2147483647 -2147483647 -2147483647 -2147483647 -2147483647 -2147483647 -2147483647 -2147483647 -2147483647 -2147483647 -2147483647 -2147483647 -2147483647 -2147483647 -2147483647 -2147483647 -2147483647 -2147483647 -2147483647 -2147483647 -2147483647 -2147483647 -2147483647 -2147483647 -2147483647 -2147483647 -2147483647 -2147483647 -2147483647 -2147483647 -2147483647 -2147483647 -2147483647 -2147483647 -2147483647 -2147483647 -2147483647 -2147483647 -2147483647 -2147483647 -2147483647 -2147483647 -2147483647 -2147483647
79 81 82 85 87 91 95 97 100 101 106 108 111 112 116 116 118 119 120 120 121 121 121 122 122 122 122 122 122 123 123 123 123 123 124 124 124 125 123 125 125 126 127 127 127 129 130 134 137 136 138 141 144 149 155 162 169 171 172 175 180 184 188 192 195 198 201 204 207 209 212 215 216 219 220 222 224 226 230 233 233 231 232 233 238 237 234 231 234 235 234 232 229 229 228 227 225 222 217 215 211 207 205 200 196 192 188 183 177 173 170 167 163 158 156 154 152 149 145 140 138 136 132 -2147483647 -2147483647 -2147483647 -2147483647 -2147483647 -2147483647 -2147483647 -2147483647 -2147483647 -2147483647 -2147483647 -2147483647 -2147483647 -2147483647 -2147483647 -2147483647 -2147483647 -2147483647 -2147483647 -2147483647 -2147483647 -2147483647 -2147483647 -2147483647 -2147483647 -2147483647 -2147483647 -2147483647 -2147483647 -2147483647 -2147483647 -2147483647 -2147483647 -2147483647 -2147483647 -2147483647 -2147483647 -2147483647 -2147483647 -2147483647 -2147483647 -2147483647 -2147483647 -2147483647 -2147483647 -2147483647 -2147483647 -2147483647 -2147483647 -2147483647 -2147483647 -2147483647 -2147483647 -2147483647 -2147483647 -2147483647 -2147483647 -2147483647 -2147483647 -2147483647 -2147483647 -2147483647 -2147483647 -2147483647 -2147483647 -2147483647 -2147483647 -2147483647 -2147483647 -2147483647 -2147483647 -2147483647 -2147483647 -2147483647 -2147483647 -2147483647 -2147483647 -2147483647 -2147483647 -2147483647 -2147483647 -2147483647 -2147483647 -2147483647 -2147483647 -2147483647 -2147483647 -2147483647 -2147483647 -2147483647 -2147483647 -2147483647 -2147483647 -2147483647 -2147483647 -2147483647 -2147483647 -2147483647 -2147483647 -2147483647 -2147483647 -2147483647 -2147483647 -2147483647 -2147483647 -2147483647 -2147483647 -2147483647 -2147483647 -2147483647 -2147483647 -2147483647 -2147483647 -2147483647 -2147483647 -2147483647 -2147483647
79 79 82 84 87 91 95 96 98 101 105 107 108 112 113 114 117 118 119 120 121 121 121 121 122 122 122 121 123 123 123 123 124 124 124 124 125 125 125 125 126 126 129 129 129 131 133 138 140 139 140 141 145 150 155 162 166 170 174 176 182 185 189 192 195 199 202 205 207 209 211 215 216 219 221 222 223 226 228 230 231 232 231 232 234 236 237 234 234 234 234 233 233 233 229 228 225 223 221 217 212 208 205 202 196 193 189 185 182 175 172 169 165 162 156 155 152 147 143 140 137 -2147483647 -2147483647 -2147483647 -2147483647 -2147483647 -2147483647 -2147483647 -2147483647 -2147483647 -2147483647 -2147483647 -2147483647 -2147483647 -2147483647 -2147483647 -2147483647 -2147483647 -2147483647 -2147483647 -2147483647 -2147483647 -2147483647 -2147483647 -2147483647 -2147483647 -2147483647 -2147483647 -2147483647 -2147483647 -2147483647 -2147483647 -2147483647 -2147483647 -2147483647 -2147483647 -2147483647 -2147483647 -2147483647 -2147483647 -2147483647 -2147483647 -2147483647 -2147483647 -2147483647 -2147483647 -2147483647 -2147483647 -2147483647 -2147483647 -2147483647 -2147483647 -2147483647 -2147483647 -2147483647 -2147483647 -2147483647 -2147483647 -2147483647 -2147483647 -2147483647 -2147483647 -2147483647 -2147483647 -2147483647 -2147483647 -2147483647 -2147483647 -2147483647 -2147483647 -2147483647 -2147483647 -2147483647 -2147483647 -2147483647 -2147483647 -2147483647 -2147483647 -2147483647 -2147483647 -2147483647 -2147483647 -2147483647 -2147483647 -2147483647 -2147483647 -2147483647 -2147483647 -2147483647 -2147483647 -2147483647 -2147483647 -2147483647 -2147483647 -2147483647 -2147483647 -2147483647 -2147483647 -2147483647 -2147483647 -2147483647 -2147483647 -2147483647 -2147483647 -2147483647 -2147483647 -2147483647 -2147483647 -2147483647 -2147483647 -2147483647 -2147483647 -2147483647 -2147483647 -2147483647 -2147483647 -2147483647 -2147483647 -2147483647 -2147483647
74 80 82 83 86 88 92 96 97 99 103 107 109 111 113 115 115 115 117 118 118 120 120 120 121 121 121 121 123 123 124 124 124 124 125 125 125 127 125 126 128 129 131 132 132 133 134 139 140 143 145 148 149 153 159 162 166 170 175 178 183 185 188 193 196 199 202 205 207 208 210 214 215 219 222 223 226 230 229 231 230 230 233 235 235 238 238 237 237 237 237 233 233 231 230 229 226 223 220 218 213 208 205 203 197 192 188 185 183 179 173 168 163 157 150 150 147 -2147483647 -2147483647 -2147483647 -2147483647 -2147483647 -2147483647 -2147483647 -2147483647 -2147483647 -2147483647 -2147483647 -2147483647 -2147483647 -2147483647 -2147483647 -2147483647 -2147483647 -2147483647 -2147483647 -2147483647 -2147483647 -2147483647 -2147483647 -2147483647 -2147483647 -2147483647 -2147483647 -2147483647 -2147483647 -2147483647 -2147483647 -2147483647 -2147483647 -2147483647 -2147483647 -2147483647 -2147483647 -2147483647 -2147483647 -2147483647 -2147483647 -2147483647 -2147483647 -2147483647 -2147483647 -2147483647 -2147483647 -2147483647 -2147483647 -2147483647 -2147483647 -2147483647 -2147483647 -2147483647 -2147483647 -2147483647 -2147483647 -2147483647 -2147483647 -2147483647 -2147483647 -2147483647 -2147483647 -2147483647 -2147483647 -2147483647 -2147483647 -2147483647 -2147483647 -2147483647 -2147483647 -2147483647 -2147483647 -2147483647 -2147483647 -2147483647 -2147483647 -2147483647 -2147483647 -2147483647 -2147483647 -2147483647 -2147483647 -2147483647 -2147483647 -2147483647 -2147483647 -2147483647 -2147483647 -2147483647 -2147483647 -2147483647 -2147483647 -2147483647 -2147483647 -2147483647 -2147483647 -2147483647 -2147483647 -2147483647 -2147483647 -2147483647 -2147483647 -2147483647 -2147483647 -2147483647 -2147483647 -2147483647 -2147483647 -2147483647 -2147483647 -2147483647 -2147483647 -2147483647 -2147483647 -2147483647 -2147483647 -2147483647 -2147483647 -2147483647 -2147483647 -2147483647 -2147483647
76 78 80 83 86 87 90 95 96 97 100 104 108 109 112 115 115 115 115 116 116 119 120 120 121 121 121 123 124 125 124 125 125 126 126 126 128 129 130 130 131 131 132 133 134 136 139 139 142 144 147 151 153 157 160 162 166 172 175 179 183 185 188 193 197 199 201 203 208 212 215 217 220 223 227 226 228 231 232 232 233 234 234 237 236 236 237 237 237 236 235 236 236 233 229 226 226 223 218 216 215 211 205 198 194 190 185 181 179 175 167 163 -2147483647 -2147483647 -2147483647 -2147483647 -2147483647 -2147483647 -2147483647 -2147483647 -2147483647 -2147483647 -2147483647 -2147483647 -2147483647 -2147483647 -2147483647 -2147483647 -2147483647 -2147483647 -2147483647 -2147483647 -2147483647 -2147483647 -2147483647 -2147483647 -2147483647 -2147483647 -2147483647 -2147483647 -2147483647 -2147483647 -2147483647 -2147483647 -2147483647 -2147483647 -2147483647 -2147483647 -2147483647 -2147483647 -2147483647 -2147483647 -2147483647 -2147483647 -2147483647 -2147483647 -2147483647 -2147483647 -2147483647 -2147483647 -2147483647 -2147483647 -2147483647 -2147483647 -2147483647 -2147483647 -2147483647 -2147483647 -2147483647 -2147483647 -2147483647 -2147483647 -2147483647 -2147483647 -2147483647 -2147483647 -2147483647 -2147483647 -2147483647 -2147483647 -2147483647 -2147483647 -2147483647 -2147483647 -2147483647 -2147483647 -2147483647 -2147483647 -2147483647 -2147483647 -2147483647 -2147483647 -2147483647 -2147483647 -2147483647 -2147483647 -2147483647 -2147483647 -2147483647 -2147483647 -2147483647 -2147483647 -2147483647 -2147483647 -2147483647 -2147483647 -2147483647 -2147483647 -2147483647 -2147483647 -2147483647 -2147483647 -2147483647 -2147483647 -2147483647 -2147483647 -2147483647 -2147483647 -2147483647 -2147483647 -2147483647 -2147483647 -2147483647 -2147483647 -2147483647 -2147483647 -2147483647 -2147483647 -2147483647 -2147483647 -2147483647 -2147483647 -2147483647 -2147483647 -2147483647 -2147483647 -2147483647 -2147483647 -2147483647 -2147483647
76 76 79 79 84 88 89 91 93 97 99 103 107 109 112 114 115 115 115 116 116 117 120 120 121 121 121 124 124 126 126 127 127 127 127 129 129 130 130 131 132 133 133 135 138 137 141 142 144 146 148 153 156 157 161 166 169 172 176 180 183 186 190 195 198 199 203 205 210 213 215 219 222 224 227 227 229 230 231 233 233 235 235 238 238 237 237 235 234 234 234 236 237 232 226 223 222 221 217 213 209 206 201 195 189 186 -2147483647 -2147483647 -2147483647 -2147483647 -2147483647 -2147483647 -2147483647 -2147483647 -2147483647 -2147483647 -2147483647 -2147483647 -2147483647 -2147483647 -2147483647 -2147483647 -2147483647 -2147483647 -2147483647 -2147483647 -2147483647 -2147483647 -2147483647 -2147483647 -2147483647 -2147483647 -2147483647 -2147483647 -2147483647 -2147483647 -2147483647 -2147483647 -2147483647 -2147483647 -2147483647 -2147483647 -2147483647 -2147483647 -2147483647 -2147483647 -2147483647 -2147483647 -2147483647 -2147483647 -2147483647 -2147483647 -2147483647 -2147483647 -2147483647 -2147483647 -2147483647 -2147483647 -2147483647 -2147483647 -2147483647 -2147483647 -2147483647 -2147483647 -2147483647 -2147483647 -2147483647 -2147483647 -2147483647 -2147483647 -2147483647 -2147483647 -2147483647 -2147483647 -2147483647 -2147483647 -2147483647 -2147483647 -2147483647 -2147483647 -2147483647 -2147483647 -2147483647 -2147483647 -2147483647 -2147483647 -2147483647 -2147483647 -2147483647 -2147483647 -2147483647 -2147483647 -2147483647 -2147483647 -2147483647 -2147483647 -2147483647 -2147483647 -2147483647 -2147483647 -2147483647 -2147483647 -2147483647 -2147483647 -2147483647 -2147483647 -2147483647 -2147483647 -2147483647 -2147483647 -2147483647 -2147483647 -2147483647 -2147483647 -2147483647 -2147483647 -2147483647 -2147483647 -2147483647 -2147483647 -2147483647 -2147483647 -2147483647 -2147483647 -2147483647 -2147483647 -2147483647 -2147483647 -2147483647 -2147483647 -2147483647 -2147483647 -2147483647 -2147483647 -2147483647 -2147483647 -2147483647 -2147483647 -2147483647 -2147483647
75 76 78 80 85 88 90 91 93 94 98 99 102 105 109 113 116 116 116 116 116 117 118 121 121 121 124 124 126 127 127 127 127 129 129 129 130 131 132 132 134 134 136 138 138 141 142 143 145 147 149 153 156 158 162 166 170 174 178 182 184 189 192 195 200 203 205 208 211 214 217 219 222 224 225 227 230 233 232 227 226 229 233 236 238 238 235 231 231 231 231 231 231 228 224 222 217 211 207 -2147483647 -2147483647 -2147483647 -2147483647 -2147483647 -2147483647 -2147483647 -2147483647 -2147483647 -2147483647 -2147483647 -2147483647 -2147483647 -2147483647 -2147483647 -2147483647 -2147483647 -2147483647 -2147483647 -2147483647 -2147483647 -2147483647 -2147483647 -2147483647 -2147483647 -2147483647 -2147483647 -2147483647 -2147483647 -2147483647 -2147483647 -2147483647 -2147483647 -2147483647 -2147483647 -2147483647 -2147483647 -2147483647 -2147483647 -2147483647 -2147483647 -2147483647 -2147483647 -2147483647 -2147483647 -2147483647 -2147483647 -2147483647 -2147483647 -2147483647 -2147483647 -2147483647 -2147483647 -2147483647 -2147483647 -2147483647 -2147483647 -2147483647 -2147483647 -2147483647 -2147483647 -2147483647 -2147483647 -2147483647 -2147483647 -2147483647 -2147483647 -2147483647 -2147483647 -2147483647 -2147483647 -2147483647 -2147483647 -2147483647 -2147483647 -2147483647 -2147483647 -2147483647 -2147483647 -2147483647 -2147483647 -2147483647 -2147483647 -2147483647 -2147483647 -2147483647 -2147483647 -2147483647 -2147483647 -2147483647 -2147483647 -2147483647 -2147483647 -2147483647 -2147483647 -2147483647 -2147483647 -2147483647 -2147483647 -2147483647 -2147483647 -2147483647 -2147483647 -2147483647 -2147483647 -2147483647 -2147483647 -2147483647 -2147483647 -2147483647 -2147483647 -2147483647 -2147483647 -2147483647 -2147483647 -2147483647 -2147483647 -2147483647 -2147483647 -2147483647 -2147483647 -2147483647 -2147483647 -2147483647 -2147483647 -2147483647 -2147483647 -2147483647 -2147483647 -2147483647 -2147483647 -2147483647 -2147483647 -2147483647 -2147483647 -2147483647 -2147483647 -2147483647 -2147483647 -2147483647 -2147483647
75 76 78 80 83 88 89 91 93 93 95 98 102 104 105 108 110 111 115 115 116 117 118 121 121 124 124 126 127 127 128 128 130 130 130 131 131 133 133 134 135 136 138 140 141 142 144 145 147 151 153 156 156 159 165 170 174 177 179 183 187 190 192 197 200 203 206 209 211 215 217 219 222 224 225 228 236 241 234 227 223 224 229 235 235 234 233 233 228 228 228 225 219 218 219 216 -2147483647 -2147483647 -2147483647 -2147483647 -2147483647 -2147483647 -2147483647 -2147483647 -2147483647 -2147483647 -2147483647 -2147483647 -2147483647 -2147483647 -2147483647 -2147483647 -2147483647 -2147483647 -2147483647 -2147483647 -2147483647 -2147483647 -2147483647 -2147483647 -2147483647 -2147483647 -2147483647 -2147483647 -2147483647 -2147483647 -2147483647 -2147483647 -2147483647 -2147483647 -2147483647 -2147483647 -2147483647 -2147483647 -2147483647 -2147483647 -2147483647 -2147483647 -2147483647 -2147483647 -2147483647 -2147483647 -2147483647 -2147483647 -2147483647 -2147483647 -2147483647 -2147483647 -2147483647 -2147483647 -2147483647 -2147483647 -2147483647 -2147483647 -2147483647 -2147483647 -2147483647 -2147483647 -2147483647 -2147483647 -2147483647 -2147483647 -2147483647 -2147483647 -2147483647 -2147483647 -2147483647 -2147483647 -2147483647 -2147483647 -2147483647 -2147483647 -2147483647 -2147483647 -2147483647 -2147483647 -2147483647 -2147483647 -2147483647 -2147483647 -2147483647 -2147483647 -2147483647 -2147483647 -2147483647 -2147483647 -2147483647 -2147483647 -2147483647 -2147483647 -2147483647 -2147483647 -2147483647 -2147483647 -2147483647 -2147483647 -2147483647 -2147483647 -2147483647 -2147483647 -2147483647 -2147483647 -2147483647 -2147483647 -2147483647 -2147483647 -2147483647 -2147483647 -2147483647 -2147483647 -2147483647 -2147483647 -2147483647 -2147483647 -2147483647 -2147483647 -2147483647 -2147483647 -2147483647 -2147483647 -2147483647 -2147483647 -2147483647 -2147483647 -2147483647 -2147483647 -2147483647 -2147483647 -2147483647 -2147483647 -2147483647 -2147483647 -2147483647 -2147483647 -2147483647 -2147483647 -2147483647 -2147483647 -2147483647 -2147483647
75 76 77 79 81 87 88 90 91 93 94 99 102 103 106 106 110 110 113 115 117 117 119 119 121 124 124 127 127 130 130 130 130 131 132 132 133 134 135 135 137 140 140 141 141 144 145 149 151 154 156 157 160 165 168 170 174 178 181 184 187 191 194 198 200 203 205 209 212 215 218 219 223 224 226 225 230 235 233 227 226 227 228 230 230 226 222 -2147483647 -2147483647 -2147483647 -2147483647 -2147483647 -2147483647 -2147483647 -2147483647 -2147483647 -2147483647 -2147483647 -2147483647 -2147483647 -2147483647 -2147483647 -2147483647 -2147483647 -2147483647 -2147483647 -2147483647 -2147483647 -2147483647 -2147483647 -2147483647 -2147483647 -2147483647 -2147483647 -2147483647 -2147483647 -2147483647 -2147483647 -2147483647 -2147483647 -2147483647 -2147483647 -2147483647 -2147483647 -2147483647 -2147483647 -2147483647 -2147483647 -2147483647 -2147483647 -2147483647 -2147483647 -2147483647 -2147483647 -2147483647 -2147483647 -2147483647 -2147483647 -2147483647 -2147483647 -2147483647 -2147483647 -2147483647 -2147483647 -2147483647 -2147483647 -2147483647 -2147483647 -2147483647 -2147483647 -2147483647 -2147483647 -2147483647 -2147483647 -2147483647 -2147483647 -2147483647 -2147483647 -2147483647 -2147483647 -2147483647 -2147483647 -2147483647 -2147483647 -2147483647 -2147483647 -2147483647 -2147483647 -2147483647 -2147483647 -2147483647 -2147483647 -2147483647 -2147483647 -2147483647 -2147483647 -2147483647 -2147483647 -2147483647 -2147483647 -2147483647 -2147483647 -2147483647 -2147483647 -2147483647 -2147483647 -2147483647 -2147483647 -2147483647 -2147483647 -2147483647 -2147483647 -2147483647 -2147483647 -2147483647 -2147483647 -2147483647 -2147483647 -2147483647 -2147483647 -2147483647 -2147483647 -2147483647 -2147483647 -2147483647 -2147483647 -2147483647 -2147483647 -2147483647 -2147483647 -2147483647 -2147483647 -2147483647 -2147483647 -2147483647 -2147483647 -2147483647 -2147483647 -2147483647 -2147483647 -2147483647 -2147483647 -2147483647 -2147483647 -2147483647 -2147483647 -2147483647 -2147483647 -2147483647 -2147483647 -2147483647 -2147483647 -2147483647 -2147483647 -2147483647 -2147483647 -2147483647 -2147483647 -2147483647 -2147483647
76 77 78 79 83 85 87 89 90 92 94 98 100 103 106 106 109 110 113 116 116 118 119 119 122 122 124 127 128 130 130 130 132 132 133 134 134 135 135 137 138 140 141 143 144 145 149 150 151 155 159 160 163 168 171 173 177 179 182 186 190 191 195 198 200 200 203 209 212 214 217 219 219 222 222 221 221 223 223 223 223 223 223 225 -2147483647 -2147483647 -2147483647 -2147483647 -2147483647 -2147483647 -2147483647 -2147483647 -2147483647 -2147483647 -2147483647 -2147483647 -2147483647 -2147483647 -2147483647 -2147483647 -2147483647 -2147483647 -2147483647 -2147483647 -2147483647 -2147483647 -2147483647 -2147483647 -2147483647 -2147483647 -2147483647 -2147483647 -2147483647 -2147483647 -2147483647 -2147483647 -2147483647 -2147483647 -2147483647 -2147483647 -2147483647 -2147483647 -2147483647 -2147483647 -2147483647 -2147483647 -2147483647 -2147483647 -2147483647 -2147483647 -2147483647 -2147483647 -2147483647 -2147483647 -2147483647 -2147483647 -2147483647 -2147483647 -2147483647 -2147483647 -2147483647 -2147483647 -2147483647 -2147483647 -2147483647 -2147483647 -2147483647 -2147483647 -2147483647 -2147483647 -2147483647 -2147483647 -2147483647 -2147483647 -2147483647 -2147483647 -2147483647 -2147483647 -2147483647 -2147483647 -2147483647 -2147483647 -2147483647 -2147483647 -2147483647 -2147483647 -2147483647 -2147483647 -2147483647 -2147483647 -2147483647 -2147483647 -2147483647 -2147483647 -2147483647 -2147483647 -2147483647 -2147483647 -2147483647 -2147483647 -2147483647 -2147483647 -2147483647 -2147483647 -2147483647 -2147483647 -2147483647 -2147483647 -2147483647 -2147483647 -2147483647 -2147483647 -2147483647 -2147483647 -2147483647 -2147483647 -2147483647 -2147483647 -2147483647 -2147483647 -2147483647 -2147483647 -2147483647 -2147483647 -2147483647 -2147483647 -2147483647 -2147483647 -2147483647 -2147483647 -2147483647 -2147483647 -2147483647 -2147483647 -2147483647 -2147483647 -2147483647 -2147483647 -2147483647 -2147483647 -2147483647 -2147483647 -2147483647 -2147483647 -2147483647 -2147483647 -2147483647 -2147483647 -2147483647 -2147483647 -2147483647 -2147483647 -2147483647 -2147483647 -2147483647 -2147483647 -2147483647 -2147483647 -2147483647 -2147483647
77 77 79 79 82 85 88 89 90 92 95 98 100 103 106 107 109 110 113 116 116 119 119 120 122 124 127 128 130 130 130 132 133 134 134 134 135 135 138 140 140 140 143 144 146 148 150 151 155 158 160 163 165 170 175 177 177 180 182 187 189 193 196 198 198 198 203 206 210 211 214 215 217 218 218 215 -2147483647 217 -2147483647 -2147483647 -2147483647 -2147483647 -2147483647 -2147483647 -2147483647 -2147483647 -2147483647 -2147483647 -2147483647 -2147483647 -2147483647 -2147483647 -2147483647 -2147483647 -2147483647 -2147483647 -2147483647 -2147483647 -2147483647 -2147483647 -2147483647 -2147483647 -2147483647 -2147483647 -2147483647 -2147483647 -2147483647 -2147483647 -2147483647 -2147483647 -2147483647 -2147483647 -2147483647 -2147483647 -2147483647 -2147483647 -2147483647 -2147483647 -2147483647 -2147483647 -2147483647 -2147483647 -2147483647 -2147483647 -2147483647 -2147483647 -2147483647 -2147483647 -2147483647 -2147483647 -2147483647 -2147483647 -2147483647 -2147483647 -2147483647 -2147483647 -2147483647 -2147483647 -2147483647 -2147483647 -2147483647 -2147483647 -2147483647 -2147483647 -2147483647 -2147483647 -2147483647 -2147483647 -2147483647 -2147483647 -2147483647 -2147483647 -2147483647 -2147483647 -2147483647 -2147483647 -2147483647 -2147483647 -2147483647 -2147483647 -2147483647 -2147483647 -2147483647 -2147483647 -2147483647 -2147483647 -2147483647 -2147483647 -2147483647 -2147483647 -2147483647 -2147483647 -2147483647 -2147483647 -2147483647 -2147483647 -2147483647 -2147483647 -2147483647 -2147483647 -2147483647 -2147483647 -2147483647 -2147483647 -2147483647 -2147483647 -2147483647 -2147483647 -2147483647 -2147483647 -2147483647 -2147483647 -2147483647 -2147483647 -2147483647 -2147483647 -2147483647 -2147483647 -2147483647 -2147483647 -2147483647 -2147483647 -2147483647 -2147483647 -2147483647 -2147483647 -2147483647 -2147483647 -2147483647 -2147483647 -2147483647 -2147483647 -2147483647 -2147483647 -2147483647 -2147483647 -2147483647 -2147483647 -2147483647 -2147483647 -2147483647 -2147483647 -2147483647 -2147483647 -2147483647 -2147483647 -2147483647 -2147483647 -2147483647 -2147483647 -2147483647 -2147483647 -2147483647 -2147483647 -2147483647 -2147483647 -2147483647 -2147483647 -2147483647 -2147483647
