# Supplementary material for: Catchments catch all in South African coastal lowlands: topography and palaeoclimate restricted gene flow in Nymania capensis (Meliaceae)—a multilocus phylogeographic and distribution modelling approach
Source: PeerJ. 2017 Jan 31;5:e2965. doi: 10.7717/peerj.2965 (PMC5289106; doi:10.7717/peerj.2965)
Supplement: Supplemental Information 2 — See the Readme for file descriptions. This zip file includes all DNA alignments. [file peerj-05-2965-s002.zip › SupplementalInformationFiles/SDM.Data/MIROC/bio18.ppt.warmest.quarter.asc]

NCOLS 240 
NROWS 84 
XLLCORNER 20 
YLLCORNER -35 
CELLSIZE 0.0416666666666667 
NODATA_value -2147483647 
32 33 33 33 35 34 32 33 36 36 37 37 36 36 38 39 41 43 44 47 46 45 46 47 48 48 48 45 46 47 49 51 51 51 51 51 53 53 55 56 55 55 56 56 59 59 59 58 59 59 61 60 61 62 62 63 62 67 68 69 69 71 72 66 66 66 66 66 70 73 75 75 73 71 70 68 68 67 68 68 70 71 70 71 72 71 73 74 74 75 77 78 78 78 82 82 84 87 87 87 87 88 89 91 92 91 91 93 94 95 95 97 100 100 99 96 96 99 98 98 98 98 97 99 99 99 101 101 100 98 98 98 100 100 101 105 113 109 109 112 115 118 119 121 121 126 145 145 147 148 148 150 151 150 149 144 145 145 148 149 151 153 155 157 160 165 168 171 174 176 180 177 180 184 185 182 182 183 187 193 196 195 191 186 187 204 206 207 207 199 199 210 222 231 230 214 217 234 230 229 254 255 231 212 212 209 209 205 206 208 216 219 228 236 244 239 242 250 251 250 253 257 261 267 269 271 271 276 280 279 279 280 279 277 276 274 -2147483647 -2147483647 -2147483647 -2147483647
36 36 37 37 36 35 32 33 36 36 37 37 37 36 37 38 40 40 43 47 47 47 49 48 48 48 48 48 49 47 50 51 51 52 54 54 54 53 53 56 57 56 57 59 59 59 59 59 60 60 63 64 64 65 64 64 63 65 68 69 69 71 72 69 67 66 66 66 71 74 71 76 74 73 69 69 68 70 68 70 71 72 71 72 72 70 76 78 78 76 78 78 78 81 82 86 88 88 89 90 89 88 91 95 94 93 94 94 100 101 98 99 100 103 98 97 97 97 98 98 98 96 96 97 96 97 98 99 99 99 99 98 99 100 105 106 109 109 112 115 117 119 118 119 120 129 145 148 151 152 151 153 153 151 149 143 143 145 147 151 152 156 157 160 163 165 164 168 171 176 179 179 179 185 187 185 183 185 188 194 199 201 193 186 187 212 206 206 202 207 199 201 205 214 238 213 204 213 209 213 224 247 227 216 215 211 216 206 205 206 209 214 221 233 239 235 238 246 248 253 253 257 261 265 269 272 273 274 279 279 277 277 276 275 269 -2147483647 -2147483647 -2147483647 -2147483647 -2147483647
37 38 41 38 36 35 33 34 37 37 39 38 38 37 36 36 38 40 42 42 44 47 48 48 48 48 48 48 48 53 55 53 52 52 52 54 54 54 53 53 56 57 58 58 57 57 59 60 62 60 63 66 67 68 68 67 67 68 68 71 70 71 73 69 68 67 66 66 66 71 70 70 74 69 69 69 70 72 71 68 71 68 68 69 70 68 73 76 76 75 75 74 75 77 82 87 90 90 93 94 91 91 96 98 95 94 98 99 108 102 101 101 103 107 100 101 100 101 104 99 100 98 98 97 96 95 96 96 98 99 98 97 99 100 101 103 109 110 110 112 116 119 117 119 124 131 150 152 148 151 154 156 150 142 141 140 141 144 149 151 156 157 159 161 166 162 162 165 170 177 178 178 181 190 190 190 187 188 185 186 197 201 200 193 188 209 190 193 193 203 206 209 189 203 213 209 204 204 205 208 210 209 210 216 216 215 217 207 206 210 211 213 219 224 230 236 238 242 247 251 254 258 262 266 269 271 275 277 280 281 275 276 273 268 -2147483647 -2147483647 -2147483647 -2147483647 -2147483647 -2147483647
36 42 45 41 39 36 35 34 37 39 38 38 38 38 38 39 39 38 40 42 43 44 44 46 47 48 48 48 48 51 52 54 52 53 52 54 55 53 54 56 56 56 57 57 57 57 60 61 62 63 63 65 68 71 71 70 68 68 71 71 72 74 72 69 67 66 65 65 65 65 68 68 70 69 68 69 72 74 82 68 68 67 65 65 65 67 69 79 78 76 76 73 75 78 81 86 91 93 98 96 94 94 99 97 95 98 100 103 113 108 108 103 104 102 101 104 110 117 117 102 100 101 100 100 99 95 95 95 99 109 96 95 99 101 102 103 104 107 109 113 114 117 114 127 143 151 140 133 132 134 144 147 144 137 143 140 140 143 150 156 158 166 168 165 166 164 165 166 170 174 181 185 177 180 190 188 181 181 180 186 203 206 202 188 187 204 201 187 183 183 193 201 198 195 201 203 204 206 207 206 208 208 213 219 220 219 210 206 209 215 213 214 217 225 232 236 239 242 247 252 255 261 264 267 269 273 275 279 281 278 277 275 269 -2147483647 -2147483647 -2147483647 -2147483647 -2147483647 -2147483647 -2147483647
40 42 48 43 39 36 34 33 34 36 37 38 38 40 39 39 39 39 41 42 43 42 44 44 47 48 50 49 50 51 54 54 55 56 53 52 54 52 55 57 57 56 57 58 58 60 60 63 63 65 65 66 71 73 73 73 71 70 72 73 76 73 70 67 66 64 64 64 63 63 66 66 67 67 69 73 74 79 72 66 64 66 65 65 64 66 69 73 75 75 74 73 75 77 82 87 93 97 104 98 97 97 103 110 105 102 110 112 114 107 111 110 107 105 105 115 130 118 111 103 103 108 109 104 100 99 94 94 99 102 95 95 98 101 101 103 104 106 109 114 116 116 114 124 145 135 135 133 128 134 142 135 135 136 139 142 141 143 148 158 158 157 164 167 171 171 169 172 168 172 183 176 175 177 179 182 181 182 180 191 205 198 202 187 193 206 189 182 183 180 186 188 199 199 197 200 204 204 210 208 212 212 211 214 223 223 212 209 218 217 216 214 219 223 231 233 239 243 248 251 257 261 265 268 271 273 275 276 278 277 275 269 -2147483647 -2147483647 -2147483647 -2147483647 -2147483647 -2147483647 -2147483647 -2147483647
42 42 45 43 36 36 36 34 34 36 37 38 42 39 38 39 39 39 39 41 42 44 46 46 48 47 49 50 51 51 54 57 57 57 57 57 53 53 55 58 55 58 59 60 59 59 63 64 66 66 69 68 71 71 70 70 73 75 75 76 79 77 76 70 66 64 62 63 62 63 65 64 64 63 68 69 70 69 68 66 65 63 63 63 64 65 68 71 73 74 70 73 74 78 81 84 90 93 98 103 103 100 103 107 103 104 112 110 117 114 117 119 111 115 118 116 119 120 111 105 109 116 107 99 97 95 95 93 95 95 95 95 96 100 102 104 106 108 112 114 114 114 115 118 138 133 127 125 128 139 136 136 136 133 137 146 146 145 147 150 156 156 164 171 170 170 167 167 169 180 179 176 174 176 181 183 183 182 184 202 199 188 190 187 186 189 175 178 184 182 182 189 196 206 200 197 203 204 207 207 207 213 218 215 219 217 214 213 220 222 221 217 221 228 231 235 239 244 250 255 259 262 267 269 271 275 273 275 275 270 -2147483647 -2147483647 -2147483647 -2147483647 -2147483647 -2147483647 -2147483647 -2147483647 -2147483647 -2147483647
47 45 42 37 36 36 34 35 34 37 40 42 42 38 38 39 40 39 39 39 41 43 46 47 49 49 50 51 50 52 54 57 57 57 57 56 56 54 56 56 56 58 61 60 60 61 62 63 63 66 69 69 67 69 70 72 75 78 78 79 78 77 74 71 68 66 64 63 62 62 62 62 61 66 68 68 68 70 70 69 67 65 67 64 63 63 65 66 70 69 69 73 75 78 80 84 88 90 96 99 96 94 97 103 97 102 106 102 113 110 102 107 112 119 120 120 111 111 109 109 115 110 104 102 95 93 94 93 93 94 93 95 99 101 103 106 109 111 115 115 115 115 113 115 125 134 131 126 132 135 138 153 142 138 135 146 156 143 144 150 154 154 161 170 172 174 175 175 166 169 171 180 178 178 186 190 186 182 182 203 203 187 185 181 184 174 175 176 180 185 184 182 189 193 196 195 201 200 208 209 207 210 214 211 212 211 213 216 223 220 216 217 224 232 232 237 241 247 250 257 261 265 267 269 270 270 271 270 268 -2147483647 -2147483647 -2147483647 -2147483647 -2147483647 -2147483647 -2147483647 -2147483647 -2147483647 -2147483647 -2147483647
49 44 42 41 43 36 33 36 34 36 39 42 39 39 39 41 43 43 39 39 42 42 43 46 48 49 49 51 52 53 53 55 55 56 55 55 56 57 56 57 57 58 61 61 63 63 63 62 63 64 67 67 69 69 69 73 78 81 82 81 75 74 73 80 74 67 68 65 64 61 62 61 61 66 68 68 68 70 70 73 67 65 65 64 63 64 64 68 72 68 69 70 74 81 84 84 86 91 100 99 93 90 92 100 100 97 103 99 105 100 99 106 110 112 113 111 121 114 113 108 111 107 101 101 95 94 93 92 91 91 94 97 102 104 103 108 115 115 117 116 116 113 113 113 118 120 136 129 129 135 142 158 141 138 135 140 149 144 144 152 158 155 161 162 170 169 166 171 164 164 168 167 179 178 191 184 183 184 182 194 198 188 183 181 181 174 177 178 177 179 184 187 193 203 201 195 196 200 201 206 206 209 207 208 211 208 211 214 214 216 217 220 224 233 239 241 243 249 256 259 263 266 269 269 270 271 270 266 -2147483647 -2147483647 -2147483647 -2147483647 -2147483647 -2147483647 -2147483647 -2147483647 -2147483647 -2147483647 -2147483647 -2147483647
48 48 44 43 43 37 33 37 37 35 37 43 41 40 40 43 43 43 43 42 43 42 42 43 45 46 49 50 53 53 56 56 56 58 55 55 57 58 59 62 59 60 61 61 64 63 66 66 66 65 67 68 70 72 72 74 76 80 79 77 76 73 76 83 74 68 68 77 75 64 58 62 63 62 63 62 69 66 65 65 70 64 63 62 66 64 64 68 71 69 69 70 74 78 81 86 92 91 97 90 88 88 92 96 98 96 94 93 95 95 97 103 109 110 104 104 111 124 112 103 101 101 100 97 95 94 93 95 92 91 93 94 100 106 108 112 123 121 117 118 116 113 112 113 115 119 120 121 129 140 140 149 147 139 135 138 138 141 145 153 158 156 153 160 165 167 166 175 172 167 167 175 168 168 181 190 187 182 178 188 200 201 195 194 190 181 182 183 183 181 183 196 210 218 194 194 197 202 202 203 205 205 208 208 209 208 213 214 211 213 218 223 230 234 240 245 251 254 258 260 264 266 268 269 269 268 260 -2147483647 -2147483647 -2147483647 -2147483647 -2147483647 -2147483647 -2147483647 -2147483647 -2147483647 -2147483647 -2147483647 -2147483647 -2147483647
48 45 44 38 37 35 35 38 37 36 38 41 41 40 41 43 43 43 43 43 44 43 43 44 46 47 48 49 52 52 55 56 60 59 58 56 56 58 59 62 65 63 63 64 64 64 66 69 67 67 68 72 75 73 73 72 74 78 82 78 76 74 72 69 71 68 74 69 71 71 59 58 62 59 60 66 66 64 64 64 63 64 62 62 61 64 64 65 66 69 69 74 77 77 78 86 86 88 96 88 88 87 87 87 87 90 92 93 92 94 100 108 110 102 99 103 108 122 122 107 103 98 97 98 95 93 93 93 93 91 91 92 93 101 104 110 113 118 116 116 115 113 113 112 114 116 119 119 132 145 137 143 134 136 138 139 141 142 144 147 148 151 152 158 156 164 166 174 176 181 175 179 172 166 169 180 181 174 189 194 197 193 191 188 180 183 179 188 185 185 187 202 209 195 190 193 195 200 201 205 207 207 209 210 210 211 213 215 216 218 219 224 230 236 240 248 254 258 261 263 265 266 269 269 267 261 -2147483647 -2147483647 -2147483647 -2147483647 -2147483647 -2147483647 -2147483647 -2147483647 -2147483647 -2147483647 -2147483647 -2147483647 -2147483647 -2147483647
42 41 43 37 37 39 42 38 38 37 38 39 41 40 43 46 43 44 44 44 44 44 44 46 47 48 48 50 54 57 55 55 58 59 59 58 58 59 60 61 66 68 66 65 65 67 68 69 70 70 70 71 73 73 75 73 77 77 78 79 77 75 74 72 71 68 72 72 68 65 59 56 58 59 64 72 65 61 62 62 62 64 62 60 61 64 64 68 69 69 69 72 73 75 77 81 81 86 96 91 88 88 88 88 85 84 83 83 87 95 97 94 101 101 99 102 109 122 120 108 104 101 101 99 98 96 94 93 95 92 95 92 91 94 103 114 113 113 115 113 115 116 113 113 114 119 117 122 126 147 134 143 132 137 138 138 142 147 147 155 154 156 153 155 158 166 174 178 173 179 180 175 179 175 172 170 171 170 184 185 196 193 192 191 183 179 180 182 189 190 188 209 199 187 189 192 196 197 200 203 206 208 211 215 215 211 211 213 212 218 223 231 237 240 248 249 255 259 262 264 266 267 269 270 267 -2147483647 -2147483647 -2147483647 -2147483647 -2147483647 -2147483647 -2147483647 -2147483647 -2147483647 -2147483647 -2147483647 -2147483647 -2147483647 -2147483647 -2147483647
42 40 38 37 37 40 46 40 38 37 38 42 44 45 44 49 47 46 45 44 44 44 45 47 47 49 50 50 54 54 54 56 60 62 64 62 60 61 61 63 67 69 71 66 66 70 70 73 72 72 73 74 74 75 76 76 77 77 81 84 82 77 76 76 75 74 73 70 67 64 61 56 56 63 64 62 63 59 60 60 60 59 59 60 63 64 64 69 74 69 69 69 72 73 76 79 81 86 91 95 94 94 91 90 87 86 90 82 87 100 98 88 89 102 100 100 115 117 125 109 104 106 102 99 101 101 100 96 96 95 94 91 89 94 103 106 107 116 116 115 113 115 117 114 115 123 119 129 125 129 136 136 137 143 141 141 144 148 150 159 157 162 165 158 161 162 168 170 175 174 181 174 172 172 170 168 170 170 178 185 192 185 184 185 183 184 183 180 186 190 196 206 191 190 190 193 197 197 199 201 204 209 216 219 222 223 226 217 218 224 229 240 245 248 253 257 260 262 265 265 269 268 270 269 268 -2147483647 -2147483647 -2147483647 -2147483647 -2147483647 -2147483647 -2147483647 -2147483647 -2147483647 -2147483647 -2147483647 -2147483647 -2147483647 -2147483647 -2147483647
35 46 43 41 37 37 44 45 41 39 38 45 44 50 44 44 50 48 48 50 46 46 46 48 51 52 54 52 52 53 55 60 60 63 67 66 64 64 64 67 69 68 71 72 68 69 73 76 73 72 78 76 76 76 76 79 80 81 80 85 85 80 82 88 83 80 78 74 69 68 64 58 56 57 60 60 62 62 59 59 57 59 60 61 63 70 66 69 76 72 72 70 72 74 86 93 85 86 91 94 95 92 92 90 92 92 87 84 91 103 95 85 87 104 105 98 106 107 133 120 108 106 103 102 104 106 106 101 98 97 102 97 91 93 100 103 109 116 115 113 113 113 113 113 113 115 121 122 125 131 131 143 154 143 143 147 150 155 157 155 156 157 161 159 164 161 163 174 174 173 177 177 177 176 174 171 170 172 179 195 199 192 182 180 177 177 183 183 181 188 200 207 200 192 190 199 210 201 203 200 205 211 217 220 223 228 232 234 230 233 240 246 251 252 255 260 263 266 267 267 267 265 264 264 -2147483647 -2147483647 -2147483647 -2147483647 -2147483647 -2147483647 -2147483647 -2147483647 -2147483647 -2147483647 -2147483647 -2147483647 -2147483647 -2147483647 -2147483647 -2147483647
22 39 38 37 38 47 48 42 39 39 39 48 45 50 50 45 47 53 54 57 51 46 46 49 52 57 54 54 52 53 55 60 63 65 66 69 69 68 68 71 71 70 70 70 70 68 71 72 72 72 75 79 79 78 79 82 88 92 87 88 91 92 91 96 90 78 78 73 70 65 62 59 58 58 60 65 65 64 59 59 59 57 61 62 66 73 72 69 77 82 79 74 73 79 95 98 92 95 94 96 89 85 86 90 83 87 89 83 82 90 88 84 83 91 102 94 99 104 127 128 114 109 112 110 109 110 109 107 98 95 100 93 91 91 94 100 109 117 118 113 109 110 115 114 113 115 119 122 128 139 145 144 156 151 147 153 161 169 161 159 164 159 160 162 166 168 170 167 170 173 175 187 188 180 180 180 174 174 179 195 205 193 187 185 182 180 175 178 187 194 200 203 196 201 199 203 205 210 206 199 205 213 218 222 229 235 237 239 242 242 247 249 254 258 260 263 266 268 268 263 263 256 -2147483647 -2147483647 -2147483647 -2147483647 -2147483647 -2147483647 -2147483647 -2147483647 -2147483647 -2147483647 -2147483647 -2147483647 -2147483647 -2147483647 -2147483647 -2147483647 -2147483647 -2147483647
20 28 37 33 37 42 49 39 39 41 42 44 50 48 54 48 47 50 51 58 51 46 47 49 52 54 54 54 54 56 59 63 67 70 69 69 70 73 72 77 83 73 73 73 73 74 71 72 70 68 79 78 79 80 79 82 96 94 91 89 94 98 100 94 91 67 72 75 72 70 66 63 60 61 62 62 62 61 62 59 59 58 59 61 66 69 70 66 69 81 92 79 74 83 98 97 92 101 113 83 78 81 81 83 82 83 90 80 78 80 81 80 81 87 89 94 102 115 125 123 114 115 120 120 118 115 109 104 101 98 102 96 94 93 93 102 112 116 116 112 109 111 118 118 114 118 123 127 130 132 142 149 165 150 151 159 179 170 170 170 169 168 167 165 168 179 182 175 174 171 173 178 188 191 194 194 186 171 180 187 189 195 201 199 190 185 178 196 197 199 202 193 190 191 194 199 197 205 198 200 208 216 223 232 240 242 244 243 246 249 253 255 258 263 265 267 269 268 265 265 257 -2147483647 -2147483647 -2147483647 -2147483647 -2147483647 -2147483647 -2147483647 -2147483647 -2147483647 -2147483647 -2147483647 -2147483647 -2147483647 -2147483647 -2147483647 -2147483647 -2147483647 -2147483647 -2147483647
20 22 31 29 28 35 42 42 40 39 42 45 49 55 52 55 48 50 58 63 50 48 49 49 50 52 55 55 58 58 62 64 67 70 73 73 73 72 73 81 78 77 81 73 74 76 76 67 64 68 77 79 72 68 78 78 94 95 94 91 94 96 103 87 71 64 64 70 68 64 61 59 59 61 62 63 62 59 59 59 59 59 59 61 64 67 66 64 68 72 87 82 77 80 90 101 102 104 101 83 74 71 72 73 77 81 77 74 76 72 76 81 86 89 97 102 108 120 137 126 120 125 129 127 129 123 111 110 104 104 106 99 99 95 93 97 102 111 107 113 109 110 117 115 115 121 127 136 144 151 147 156 162 174 160 165 173 174 175 176 173 174 174 174 176 192 190 184 183 178 177 177 179 186 185 188 191 176 182 174 176 182 197 196 201 203 186 177 191 196 206 196 193 195 191 195 196 199 200 205 212 220 231 242 248 251 249 251 253 253 255 259 264 265 268 268 268 268 268 262 -2147483647 -2147483647 -2147483647 -2147483647 -2147483647 -2147483647 -2147483647 -2147483647 -2147483647 -2147483647 -2147483647 -2147483647 -2147483647 -2147483647 -2147483647 -2147483647 -2147483647 -2147483647 -2147483647 -2147483647
20 20 23 23 37 36 44 47 42 39 39 43 51 59 59 55 49 47 50 50 50 54 51 50 50 52 55 55 60 58 62 66 69 70 73 73 77 73 69 73 81 84 79 65 61 61 67 71 67 64 66 67 62 62 61 63 82 94 90 90 91 89 83 82 68 63 63 63 62 63 63 61 69 60 72 64 64 61 59 59 59 59 60 59 61 64 63 64 63 66 73 83 83 88 88 113 110 84 78 76 74 71 73 69 74 75 75 73 72 73 81 83 91 97 100 107 122 133 137 126 129 129 140 135 130 121 116 115 112 113 113 109 111 105 96 95 97 106 105 104 107 109 112 113 119 126 138 146 162 149 149 162 171 179 171 179 188 187 190 187 180 181 177 176 182 201 203 193 190 181 180 181 194 196 188 184 187 189 185 172 171 172 181 179 192 185 181 178 191 201 207 201 196 196 194 192 197 203 205 211 217 230 245 257 257 259 255 252 256 258 262 262 266 268 271 271 269 268 264 257 -2147483647 -2147483647 -2147483647 -2147483647 -2147483647 -2147483647 -2147483647 -2147483647 -2147483647 -2147483647 -2147483647 -2147483647 -2147483647 -2147483647 -2147483647 -2147483647 -2147483647 -2147483647 -2147483647 -2147483647
17 18 18 21 34 40 46 47 39 39 42 42 46 51 53 49 45 50 51 51 51 51 49 49 53 56 58 59 61 61 60 63 66 74 77 76 76 64 59 62 84 81 73 70 61 58 62 68 73 65 62 57 58 58 59 61 74 93 90 100 97 76 72 73 63 63 63 63 63 64 62 60 61 58 60 60 61 61 61 61 61 61 60 60 59 61 62 62 66 66 67 72 92 91 80 74 76 82 85 76 74 74 79 71 70 75 80 79 74 76 79 85 92 98 101 110 121 142 145 140 137 139 149 141 135 123 122 128 123 121 124 122 122 112 107 98 98 103 107 106 108 110 115 123 128 137 146 158 165 164 159 177 186 189 180 191 190 198 194 189 182 182 190 190 190 208 206 210 198 190 191 194 219 218 205 214 207 199 191 173 168 191 169 177 192 182 173 179 192 202 206 197 192 190 189 193 197 204 210 216 228 239 250 261 253 251 257 259 260 260 262 266 269 271 271 269 268 263 258 -2147483647 -2147483647 -2147483647 -2147483647 -2147483647 -2147483647 -2147483647 -2147483647 -2147483647 -2147483647 -2147483647 -2147483647 -2147483647 -2147483647 -2147483647 -2147483647 -2147483647 -2147483647 -2147483647 -2147483647 -2147483647
17 17 18 22 33 35 56 46 40 42 46 46 49 51 53 54 49 52 56 59 51 49 51 51 53 58 64 66 69 65 65 66 67 69 72 77 76 73 59 57 61 58 56 62 73 68 60 62 73 63 57 55 55 57 58 59 62 65 70 88 85 70 72 65 65 64 63 64 66 66 63 61 59 59 59 60 60 62 62 70 64 61 60 59 60 61 61 62 62 65 68 82 89 84 73 71 66 66 73 76 72 70 76 72 70 71 79 81 77 75 81 93 99 103 106 100 98 111 120 127 129 143 146 141 134 134 126 136 134 134 133 144 128 124 122 111 103 102 104 108 117 127 130 140 140 143 159 171 177 171 167 176 192 198 200 204 205 209 206 192 192 201 206 212 204 218 222 214 203 220 214 220 223 222 223 226 213 198 204 201 185 203 181 170 170 183 172 183 184 194 201 199 196 194 193 190 198 203 212 222 233 246 253 259 264 259 254 259 261 264 263 266 268 270 269 269 266 261 -2147483647 -2147483647 -2147483647 -2147483647 -2147483647 -2147483647 -2147483647 -2147483647 -2147483647 -2147483647 -2147483647 -2147483647 -2147483647 -2147483647 -2147483647 -2147483647 -2147483647 -2147483647 -2147483647 -2147483647 -2147483647 -2147483647
17 17 18 20 25 37 43 37 46 44 57 54 53 51 47 48 49 59 62 57 53 52 52 51 55 65 69 75 72 69 70 72 70 71 77 84 81 71 58 55 53 50 49 49 53 53 63 56 59 63 60 53 53 55 57 58 61 67 74 72 69 65 65 67 65 64 65 65 67 67 66 64 63 60 59 60 60 63 62 71 66 62 64 59 59 60 59 61 62 64 66 76 80 88 67 64 63 63 74 80 83 72 68 68 69 70 70 72 73 73 75 84 84 92 97 92 101 106 98 92 108 120 117 134 145 140 137 149 149 142 138 131 136 136 133 120 107 105 107 111 116 134 145 159 156 158 162 162 179 184 184 179 190 200 213 212 212 215 217 203 205 221 221 221 217 224 234 238 240 245 246 228 227 228 219 215 206 218 226 231 204 209 187 184 174 178 174 173 176 188 188 196 192 189 188 185 197 208 216 226 237 246 251 253 254 262 261 258 262 262 262 266 266 267 269 267 267 262 -2147483647 -2147483647 -2147483647 -2147483647 -2147483647 -2147483647 -2147483647 -2147483647 -2147483647 -2147483647 -2147483647 -2147483647 -2147483647 -2147483647 -2147483647 -2147483647 -2147483647 -2147483647 -2147483647 -2147483647 -2147483647 -2147483647
17 18 18 18 20 23 26 25 38 43 51 57 54 54 55 55 52 58 62 61 54 57 59 56 56 64 72 74 74 72 78 75 74 75 73 60 64 55 55 52 51 50 49 49 52 51 53 51 52 53 53 53 53 53 55 58 60 60 65 66 66 65 65 67 67 65 65 64 64 64 64 62 61 61 60 60 60 62 62 63 68 66 63 62 59 60 61 59 62 64 65 72 80 84 66 61 60 61 67 74 74 66 70 68 68 68 68 69 70 71 73 76 82 92 92 94 83 91 102 111 113 111 101 120 133 145 145 140 136 133 125 124 129 126 114 113 107 106 115 122 121 133 161 171 161 152 155 169 187 192 193 196 196 220 215 215 217 220 222 213 215 232 231 237 240 239 243 251 252 249 240 241 242 242 231 228 232 231 240 236 216 218 209 197 189 169 179 173 170 176 183 191 196 190 187 190 198 210 220 230 240 244 252 254 254 257 262 259 260 264 261 263 266 268 267 266 267 263 -2147483647 -2147483647 -2147483647 -2147483647 -2147483647 -2147483647 -2147483647 -2147483647 -2147483647 -2147483647 -2147483647 -2147483647 -2147483647 -2147483647 -2147483647 -2147483647 -2147483647 -2147483647 -2147483647 -2147483647 -2147483647 -2147483647
18 18 18 18 18 20 22 23 37 43 43 51 54 64 64 54 53 54 58 59 55 56 56 54 57 59 63 69 76 76 78 72 70 60 53 50 48 50 52 54 50 49 49 48 49 48 48 50 51 51 53 53 54 53 55 58 59 60 60 62 62 63 65 66 67 67 66 63 63 63 63 62 63 61 61 61 61 62 62 62 62 63 61 65 59 60 61 61 61 62 65 71 78 71 63 63 60 60 61 62 63 64 66 68 71 69 68 68 69 72 72 75 90 84 79 84 79 95 104 95 96 114 89 97 132 137 126 122 131 137 123 124 132 137 128 113 110 109 118 118 124 139 159 160 162 148 153 162 178 169 176 191 192 205 210 203 203 222 227 222 227 233 237 243 247 250 252 257 258 258 254 257 256 250 241 246 250 250 254 245 232 228 217 206 189 176 170 169 171 174 182 189 193 193 189 197 204 214 224 234 244 248 244 247 252 256 259 257 259 260 260 261 264 265 266 265 259 -2147483647 -2147483647 -2147483647 -2147483647 -2147483647 -2147483647 -2147483647 -2147483647 -2147483647 -2147483647 -2147483647 -2147483647 -2147483647 -2147483647 -2147483647 -2147483647 -2147483647 -2147483647 -2147483647 -2147483647 -2147483647 -2147483647 -2147483647
18 18 18 18 18 18 21 26 36 42 44 49 54 57 59 55 57 58 58 57 59 57 57 57 58 60 62 67 81 85 79 59 53 50 49 49 47 47 47 50 48 46 46 47 48 49 48 48 50 51 53 53 53 53 55 58 58 58 61 61 62 63 66 66 67 67 68 64 63 63 63 64 63 63 62 62 61 62 62 62 62 62 59 59 59 60 61 62 62 61 62 64 65 66 63 63 63 62 62 63 63 65 65 66 68 68 68 68 69 70 71 72 75 76 76 76 76 80 80 80 90 95 85 90 112 147 138 128 122 139 127 130 132 135 145 122 118 113 114 128 141 155 143 167 159 141 153 171 167 164 173 182 172 174 186 191 203 222 216 231 216 231 245 250 253 256 261 265 267 268 263 267 263 259 252 256 258 252 242 233 228 214 211 211 206 189 187 188 179 178 181 189 189 192 197 204 211 220 229 238 242 251 253 257 258 258 257 256 257 256 259 260 262 262 260 253 -2147483647 -2147483647 -2147483647 -2147483647 -2147483647 -2147483647 -2147483647 -2147483647 -2147483647 -2147483647 -2147483647 -2147483647 -2147483647 -2147483647 -2147483647 -2147483647 -2147483647 -2147483647 -2147483647 -2147483647 -2147483647 -2147483647 -2147483647 -2147483647
20 21 25 20 18 18 20 22 27 40 44 48 54 54 57 57 58 58 61 57 59 57 57 60 60 63 63 63 65 67 56 50 50 49 48 48 48 47 47 47 46 46 46 46 48 48 49 48 48 50 51 51 53 56 53 55 55 57 60 63 65 65 67 67 67 68 68 66 63 63 63 64 63 64 64 62 62 62 62 62 62 61 62 60 60 61 61 61 62 62 61 61 62 63 62 61 62 62 62 63 63 68 73 72 71 71 71 68 71 71 71 71 71 72 73 74 75 79 78 78 80 86 83 85 94 121 137 125 130 124 127 133 132 142 137 135 135 127 118 122 136 150 147 147 135 144 162 180 167 154 163 176 161 159 165 174 185 203 230 224 202 188 242 246 261 265 269 272 273 276 274 276 269 268 266 265 265 260 239 222 215 218 204 199 203 192 181 177 180 179 181 186 192 196 202 208 216 225 235 243 242 250 250 252 254 252 252 254 252 256 256 259 261 257 -2147483647 -2147483647 -2147483647 -2147483647 -2147483647 -2147483647 -2147483647 -2147483647 -2147483647 -2147483647 -2147483647 -2147483647 -2147483647 -2147483647 -2147483647 -2147483647 -2147483647 -2147483647 -2147483647 -2147483647 -2147483647 -2147483647 -2147483647 -2147483647 -2147483647 -2147483647
21 21 25 24 22 20 20 22 26 35 46 49 51 54 57 57 57 57 57 57 57 56 57 60 64 67 65 63 54 50 50 47 50 50 49 47 48 46 46 47 47 46 46 46 48 48 49 49 48 48 51 51 53 55 56 53 55 57 60 63 65 66 67 68 68 68 68 68 66 63 64 64 64 64 65 65 65 64 65 64 63 62 62 62 62 62 61 61 62 64 64 63 62 62 63 63 64 64 65 65 66 68 73 77 79 79 74 69 69 69 69 70 70 71 73 73 73 74 75 76 81 85 81 83 95 126 137 131 132 128 120 128 137 140 131 132 130 125 121 125 135 136 136 130 135 156 168 175 172 159 155 155 150 165 186 199 209 221 218 176 157 175 196 230 268 270 275 278 279 282 282 282 280 278 275 278 274 266 248 228 217 210 200 192 192 185 185 188 189 188 189 188 194 198 201 208 211 224 237 242 240 244 245 246 250 249 250 251 255 257 257 256 254 -2147483647 -2147483647 -2147483647 -2147483647 -2147483647 -2147483647 -2147483647 -2147483647 -2147483647 -2147483647 -2147483647 -2147483647 -2147483647 -2147483647 -2147483647 -2147483647 -2147483647 -2147483647 -2147483647 -2147483647 -2147483647 -2147483647 -2147483647 -2147483647 -2147483647 -2147483647 -2147483647
25 24 26 24 22 22 22 22 25 27 32 34 34 40 48 58 58 59 59 61 59 59 64 68 67 73 75 60 48 46 44 45 47 46 48 48 48 47 48 47 47 47 46 46 46 48 48 48 49 48 50 51 53 53 55 55 55 58 61 64 67 69 70 69 69 68 68 67 67 66 64 64 64 67 66 67 65 65 65 65 65 65 64 64 62 62 62 62 63 64 64 65 64 64 63 64 66 65 65 66 66 69 69 71 74 74 71 70 68 68 69 69 69 71 72 72 72 73 73 76 78 78 78 80 91 104 109 140 140 133 122 131 143 144 143 139 135 132 119 134 131 119 123 129 145 167 175 161 158 156 146 149 155 171 189 186 203 197 177 159 143 163 177 213 239 281 280 284 285 287 289 287 289 288 285 272 251 242 233 217 213 212 200 201 197 196 202 196 198 199 198 201 203 205 209 213 212 224 232 237 239 240 241 243 244 246 248 252 254 256 255 246 -2147483647 -2147483647 -2147483647 -2147483647 -2147483647 -2147483647 -2147483647 -2147483647 -2147483647 -2147483647 -2147483647 -2147483647 -2147483647 -2147483647 -2147483647 -2147483647 -2147483647 -2147483647 -2147483647 -2147483647 -2147483647 -2147483647 -2147483647 -2147483647 -2147483647 -2147483647 -2147483647 -2147483647
26 24 25 26 24 24 22 22 22 23 26 26 28 34 48 58 62 62 66 66 64 65 69 69 69 72 72 60 46 44 44 43 45 46 48 48 48 50 50 50 49 47 47 46 46 47 48 47 48 48 50 50 51 53 55 58 59 58 60 63 66 69 70 69 69 69 68 68 68 69 66 65 67 67 67 67 67 66 65 66 66 65 65 64 64 62 62 62 63 64 65 67 66 66 67 66 67 68 67 68 68 68 69 69 70 70 70 68 68 68 67 67 68 69 69 71 72 74 75 78 79 79 78 78 84 89 99 124 140 133 127 131 139 147 149 140 136 128 122 136 119 115 128 141 143 159 171 171 160 138 133 136 163 162 178 193 187 166 193 154 161 182 205 224 280 283 259 292 290 269 250 252 250 269 276 264 244 231 225 225 219 213 214 207 206 209 205 199 201 198 200 206 205 206 209 216 220 222 226 236 239 240 239 239 246 245 247 250 252 252 245 -2147483647 -2147483647 -2147483647 -2147483647 -2147483647 -2147483647 -2147483647 -2147483647 -2147483647 -2147483647 -2147483647 -2147483647 -2147483647 -2147483647 -2147483647 -2147483647 -2147483647 -2147483647 -2147483647 -2147483647 -2147483647 -2147483647 -2147483647 -2147483647 -2147483647 -2147483647 -2147483647 -2147483647 -2147483647
26 24 24 26 25 24 24 24 23 23 23 27 31 34 40 38 45 62 69 69 71 69 71 69 74 76 68 55 49 44 43 43 42 46 47 48 48 51 50 50 49 49 47 47 46 46 48 48 48 49 49 50 51 54 55 58 61 63 63 63 66 68 71 71 69 69 69 69 69 69 69 66 67 67 67 67 68 68 68 67 66 65 65 65 65 64 64 64 65 66 67 68 68 69 70 70 69 70 68 68 68 68 69 70 71 69 70 69 69 67 67 67 67 68 69 72 73 75 78 78 81 81 81 79 81 88 99 118 143 128 123 137 143 153 156 146 144 135 123 120 115 115 120 130 145 167 154 136 135 145 122 137 141 155 183 196 157 167 190 144 141 175 236 242 223 212 200 265 292 276 218 234 215 253 283 266 246 243 239 236 222 213 196 190 193 202 199 195 194 194 202 207 207 211 216 221 225 229 232 231 233 235 234 238 242 243 246 249 248 242 -2147483647 -2147483647 -2147483647 -2147483647 -2147483647 -2147483647 -2147483647 -2147483647 -2147483647 -2147483647 -2147483647 -2147483647 -2147483647 -2147483647 -2147483647 -2147483647 -2147483647 -2147483647 -2147483647 -2147483647 -2147483647 -2147483647 -2147483647 -2147483647 -2147483647 -2147483647 -2147483647 -2147483647 -2147483647 -2147483647
24 24 24 25 26 25 25 25 23 23 24 27 27 28 31 33 38 53 58 62 57 53 52 54 65 61 61 60 50 43 43 43 43 45 46 45 49 51 52 50 50 49 47 47 46 46 47 47 49 49 50 50 52 54 57 61 63 66 69 66 68 70 72 72 73 71 70 70 69 69 69 70 67 67 68 68 68 69 69 69 68 67 66 65 65 65 66 65 65 68 67 70 70 71 72 73 74 72 71 70 70 70 71 71 71 71 70 70 69 69 66 68 70 70 72 75 77 77 78 81 82 81 81 81 81 86 96 109 124 121 123 134 155 157 156 146 149 144 138 128 119 131 138 137 136 134 133 137 132 124 118 118 137 174 190 194 153 129 139 149 162 162 196 236 186 184 200 205 223 233 203 196 221 265 288 238 235 223 231 220 215 206 196 195 188 189 194 192 195 191 199 202 207 209 214 217 221 226 228 229 231 231 235 238 241 243 244 244 -2147483647 -2147483647 -2147483647 -2147483647 -2147483647 -2147483647 -2147483647 -2147483647 -2147483647 -2147483647 -2147483647 -2147483647 -2147483647 -2147483647 -2147483647 -2147483647 -2147483647 -2147483647 -2147483647 -2147483647 -2147483647 -2147483647 -2147483647 -2147483647 -2147483647 -2147483647 -2147483647 -2147483647 -2147483647 -2147483647 -2147483647 -2147483647
25 25 26 26 29 26 28 25 25 25 25 27 27 30 33 41 48 47 45 50 50 48 47 49 52 53 56 59 49 45 43 43 43 43 46 46 48 49 51 52 50 50 49 50 49 47 47 47 48 48 50 52 54 55 58 61 63 66 69 69 71 73 75 75 74 74 73 73 72 72 71 70 70 67 68 68 70 70 71 69 69 68 68 67 67 67 67 67 68 70 71 72 73 74 74 74 75 73 74 75 74 73 73 72 73 73 72 71 69 68 65 67 69 73 76 79 75 75 75 81 85 84 79 78 78 85 93 116 123 121 122 126 132 134 137 137 148 150 143 117 119 143 142 132 129 128 127 129 149 135 121 119 144 167 178 170 143 131 139 147 178 190 196 189 173 184 199 221 180 230 190 207 218 285 240 210 183 186 181 183 189 192 188 192 188 189 186 189 195 196 196 201 209 212 211 218 221 223 224 228 227 232 235 237 240 242 238 -2147483647 -2147483647 -2147483647 -2147483647 -2147483647 -2147483647 -2147483647 -2147483647 -2147483647 -2147483647 -2147483647 -2147483647 -2147483647 -2147483647 -2147483647 -2147483647 -2147483647 -2147483647 -2147483647 -2147483647 -2147483647 -2147483647 -2147483647 -2147483647 -2147483647 -2147483647 -2147483647 -2147483647 -2147483647 -2147483647 -2147483647 -2147483647 -2147483647
27 27 26 26 29 29 29 29 25 27 27 27 28 30 35 45 42 46 45 50 47 49 45 47 49 50 56 56 56 49 46 46 45 43 46 46 47 49 50 53 52 51 49 48 47 48 49 46 48 50 53 53 55 57 59 62 64 67 71 73 74 77 78 78 76 75 75 73 73 72 72 73 73 70 69 71 71 71 71 71 71 69 68 68 68 68 68 69 68 71 74 75 76 76 74 74 75 76 78 78 78 78 77 77 77 77 76 74 73 70 68 66 68 73 83 84 78 74 75 80 88 87 84 81 78 80 95 115 129 125 128 129 133 134 129 134 124 121 119 116 125 141 144 146 142 127 125 131 128 128 127 127 136 143 145 146 156 132 126 128 169 171 181 171 167 182 188 178 164 175 190 206 217 247 197 176 167 165 173 170 170 171 174 179 184 184 187 189 193 199 203 202 208 210 212 215 218 221 222 225 228 232 235 236 238 237 -2147483647 -2147483647 -2147483647 -2147483647 -2147483647 -2147483647 -2147483647 -2147483647 -2147483647 -2147483647 -2147483647 -2147483647 -2147483647 -2147483647 -2147483647 -2147483647 -2147483647 -2147483647 -2147483647 -2147483647 -2147483647 -2147483647 -2147483647 -2147483647 -2147483647 -2147483647 -2147483647 -2147483647 -2147483647 -2147483647 -2147483647 -2147483647 -2147483647 -2147483647
27 25 26 26 26 29 31 32 29 29 28 29 31 31 37 42 42 42 42 42 46 45 45 43 48 51 51 56 61 51 48 46 44 44 44 44 46 48 50 50 51 51 49 48 48 48 47 47 48 50 53 54 57 60 63 64 68 71 74 77 80 78 78 78 78 78 78 76 76 76 73 73 73 73 70 71 71 71 71 71 71 72 71 69 68 68 70 71 71 73 74 74 74 76 76 75 75 76 79 77 78 78 78 81 84 83 84 81 76 70 68 67 67 71 79 79 77 71 74 81 81 81 83 91 81 81 96 113 126 124 128 134 134 133 124 131 128 119 113 113 119 128 147 143 139 128 135 135 138 131 118 127 158 160 139 142 138 136 127 129 136 143 167 175 165 166 178 161 159 177 196 213 195 181 172 169 164 161 164 162 165 166 170 174 179 186 188 190 192 196 204 203 207 207 208 211 212 218 221 225 228 230 233 235 233 -2147483647 -2147483647 -2147483647 -2147483647 -2147483647 -2147483647 -2147483647 -2147483647 -2147483647 -2147483647 -2147483647 -2147483647 -2147483647 -2147483647 -2147483647 -2147483647 -2147483647 -2147483647 -2147483647 -2147483647 -2147483647 -2147483647 -2147483647 -2147483647 -2147483647 -2147483647 -2147483647 -2147483647 -2147483647 -2147483647 -2147483647 -2147483647 -2147483647 -2147483647 -2147483647
26 27 26 26 26 30 33 36 36 32 31 31 35 35 40 41 38 38 39 42 42 40 42 42 47 48 50 57 56 50 46 46 46 45 45 45 47 48 51 51 50 51 51 51 47 47 47 47 49 51 53 55 58 60 65 68 74 77 78 80 84 84 81 81 81 82 81 81 78 77 77 76 76 76 74 71 71 72 72 73 73 73 72 71 70 70 71 73 74 74 74 74 74 75 75 75 76 76 76 75 75 75 75 78 80 80 83 84 75 71 70 66 69 76 77 74 71 68 73 82 80 77 82 84 76 81 95 100 119 121 127 135 132 128 121 125 133 139 132 112 132 141 148 147 146 144 141 134 121 131 135 134 135 143 143 153 149 141 136 125 133 130 157 168 160 156 168 156 165 174 177 189 186 179 171 166 165 163 159 160 167 170 174 175 179 181 186 191 196 198 198 204 204 208 211 211 214 218 220 224 226 230 230 227 -2147483647 -2147483647 -2147483647 -2147483647 -2147483647 -2147483647 -2147483647 -2147483647 -2147483647 -2147483647 -2147483647 -2147483647 -2147483647 -2147483647 -2147483647 -2147483647 -2147483647 -2147483647 -2147483647 -2147483647 -2147483647 -2147483647 -2147483647 -2147483647 -2147483647 -2147483647 -2147483647 -2147483647 -2147483647 -2147483647 -2147483647 -2147483647 -2147483647 -2147483647 -2147483647 -2147483647
27 27 27 27 26 29 30 32 37 37 35 35 40 38 38 38 38 38 38 42 46 44 42 40 48 50 53 57 59 51 48 48 45 45 45 45 46 48 49 49 51 52 52 51 50 48 46 46 49 51 53 56 58 61 66 68 73 77 80 85 87 88 88 85 85 85 85 84 83 80 80 79 79 78 77 77 74 74 73 74 74 74 74 74 72 72 73 75 78 78 78 76 74 73 75 74 76 78 77 76 75 76 75 75 74 74 77 77 73 73 72 68 69 73 73 80 75 69 80 87 87 74 83 87 76 74 85 97 116 117 123 127 133 132 125 120 147 141 118 124 133 140 155 155 151 152 146 141 140 134 120 132 131 120 136 135 147 153 134 126 120 136 152 163 163 153 150 153 160 173 177 175 169 179 180 175 166 162 162 162 166 172 174 179 182 183 185 191 195 199 202 202 207 207 209 211 215 217 218 221 225 226 226 -2147483647 -2147483647 -2147483647 -2147483647 -2147483647 -2147483647 -2147483647 -2147483647 -2147483647 -2147483647 -2147483647 -2147483647 -2147483647 -2147483647 -2147483647 -2147483647 -2147483647 -2147483647 -2147483647 -2147483647 -2147483647 -2147483647 -2147483647 -2147483647 -2147483647 -2147483647 -2147483647 -2147483647 -2147483647 -2147483647 -2147483647 -2147483647 -2147483647 -2147483647 -2147483647 -2147483647 -2147483647
27 27 28 30 29 29 30 31 32 37 43 42 47 42 40 38 38 37 37 38 40 45 44 40 50 57 57 65 60 56 53 50 47 47 47 43 46 47 49 50 50 53 53 52 51 50 47 47 48 51 53 56 60 64 68 72 77 79 82 86 90 91 93 92 89 89 90 89 87 85 83 83 82 80 80 80 79 76 75 75 75 75 74 76 75 74 75 79 85 87 82 78 77 75 76 76 77 78 78 76 75 74 75 74 72 70 73 70 69 67 67 64 65 68 67 68 74 67 81 78 78 72 83 88 74 83 101 112 120 118 116 119 122 135 119 128 137 146 138 127 121 146 155 153 145 142 150 152 151 150 150 147 144 140 121 142 138 150 162 156 143 133 131 154 161 149 144 160 163 162 160 154 163 177 176 172 170 163 162 162 164 167 172 175 180 184 190 193 196 198 200 201 204 206 210 213 215 217 218 218 219 220 -2147483647 -2147483647 -2147483647 -2147483647 -2147483647 -2147483647 -2147483647 -2147483647 -2147483647 -2147483647 -2147483647 -2147483647 -2147483647 -2147483647 -2147483647 -2147483647 -2147483647 -2147483647 -2147483647 -2147483647 -2147483647 -2147483647 -2147483647 -2147483647 -2147483647 -2147483647 -2147483647 -2147483647 -2147483647 -2147483647 -2147483647 -2147483647 -2147483647 -2147483647 -2147483647 -2147483647 -2147483647 -2147483647
27 27 27 26 26 29 29 29 32 38 43 49 46 43 42 42 42 41 39 37 37 40 40 40 46 49 53 56 52 51 51 50 47 47 47 43 46 47 49 52 49 53 54 51 52 51 50 46 49 52 55 59 65 71 76 81 86 90 91 90 90 92 93 93 93 91 91 93 92 91 89 87 86 83 83 83 82 81 78 78 78 77 77 76 77 77 77 79 82 87 85 82 79 79 77 78 80 81 81 78 76 74 74 74 74 72 71 70 69 67 67 65 63 63 61 60 60 58 60 60 60 59 60 62 65 77 86 91 106 114 114 111 136 130 137 116 130 140 136 125 125 130 141 143 142 137 148 156 157 160 160 157 154 146 137 122 134 133 138 155 148 129 128 154 156 141 136 156 156 155 144 143 153 157 169 170 168 168 167 166 165 169 171 174 179 184 188 195 200 201 200 202 202 207 210 213 214 215 215 213 -2147483647 -2147483647 -2147483647 -2147483647 -2147483647 -2147483647 -2147483647 -2147483647 -2147483647 -2147483647 -2147483647 -2147483647 -2147483647 -2147483647 -2147483647 -2147483647 -2147483647 -2147483647 -2147483647 -2147483647 -2147483647 -2147483647 -2147483647 -2147483647 -2147483647 -2147483647 -2147483647 -2147483647 -2147483647 -2147483647 -2147483647 -2147483647 -2147483647 -2147483647 -2147483647 -2147483647 -2147483647 -2147483647 -2147483647 -2147483647
27 27 27 26 26 29 29 29 37 41 39 41 43 42 42 42 41 39 37 39 37 40 39 42 48 52 57 57 52 52 51 51 51 50 47 46 44 48 49 47 48 49 51 49 50 49 47 46 48 53 60 66 71 75 81 84 90 91 92 92 92 92 93 95 94 93 91 93 93 95 94 90 89 88 86 87 87 86 82 81 80 80 79 80 79 81 81 83 86 87 85 81 81 80 80 81 85 86 84 82 80 78 76 74 74 74 74 72 70 70 68 66 66 65 63 60 60 58 55 55 56 55 55 56 61 66 72 79 91 98 117 121 121 121 123 109 123 127 129 130 127 124 132 135 129 136 137 140 135 140 146 150 154 154 154 155 155 149 131 127 137 134 121 124 141 151 140 130 139 137 135 135 138 151 161 160 160 162 161 164 165 168 174 178 181 186 192 198 201 201 200 201 204 209 211 210 211 211 209 -2147483647 -2147483647 -2147483647 -2147483647 -2147483647 -2147483647 -2147483647 -2147483647 -2147483647 -2147483647 -2147483647 -2147483647 -2147483647 -2147483647 -2147483647 -2147483647 -2147483647 -2147483647 -2147483647 -2147483647 -2147483647 -2147483647 -2147483647 -2147483647 -2147483647 -2147483647 -2147483647 -2147483647 -2147483647 -2147483647 -2147483647 -2147483647 -2147483647 -2147483647 -2147483647 -2147483647 -2147483647 -2147483647 -2147483647 -2147483647 -2147483647
27 27 27 26 26 26 29 32 37 37 39 35 41 39 39 39 39 37 37 36 35 37 40 45 46 50 54 53 52 51 50 51 51 50 49 48 46 44 47 49 46 50 49 48 48 48 45 47 50 54 60 66 74 80 83 85 88 91 93 92 94 92 95 96 96 94 91 91 93 94 95 95 93 93 93 93 92 92 89 84 83 83 81 82 85 91 94 101 107 110 98 93 89 83 83 85 89 89 88 84 81 77 76 74 74 77 76 74 73 71 69 69 68 67 67 64 60 58 56 54 54 53 53 54 56 60 63 67 73 81 84 92 99 102 121 120 121 122 123 128 126 125 123 124 127 126 128 128 127 127 130 129 132 136 149 155 157 151 137 122 129 129 125 117 114 138 159 151 139 132 141 141 138 138 142 148 158 157 153 157 162 167 173 177 178 186 189 195 195 195 198 202 205 207 207 209 208 206 -2147483647 -2147483647 -2147483647 -2147483647 -2147483647 -2147483647 -2147483647 -2147483647 -2147483647 -2147483647 -2147483647 -2147483647 -2147483647 -2147483647 -2147483647 -2147483647 -2147483647 -2147483647 -2147483647 -2147483647 -2147483647 -2147483647 -2147483647 -2147483647 -2147483647 -2147483647 -2147483647 -2147483647 -2147483647 -2147483647 -2147483647 -2147483647 -2147483647 -2147483647 -2147483647 -2147483647 -2147483647 -2147483647 -2147483647 -2147483647 -2147483647 -2147483647
27 27 26 26 26 27 29 29 31 32 33 35 35 35 35 35 35 35 36 37 37 37 40 42 45 46 49 51 51 51 51 51 51 52 51 50 49 46 47 47 48 49 48 48 48 47 46 49 52 56 61 68 78 81 80 83 87 87 92 94 94 96 96 96 96 96 95 91 91 94 95 98 99 98 98 97 98 95 92 91 88 86 85 85 86 86 89 98 105 104 96 92 95 88 92 102 100 96 87 84 81 80 77 76 76 77 80 79 76 75 73 72 70 68 66 63 61 58 57 55 53 52 52 53 54 56 59 63 68 75 83 89 114 120 121 121 122 123 127 129 133 127 128 126 126 127 126 132 132 131 129 130 128 128 127 134 128 127 124 125 136 138 128 122 103 126 151 145 157 155 160 155 144 143 144 138 142 152 158 154 157 165 170 175 179 181 188 189 191 195 198 201 204 206 208 208 203 -2147483647 -2147483647 -2147483647 -2147483647 -2147483647 -2147483647 -2147483647 -2147483647 -2147483647 -2147483647 -2147483647 -2147483647 -2147483647 -2147483647 -2147483647 -2147483647 -2147483647 -2147483647 -2147483647 -2147483647 -2147483647 -2147483647 -2147483647 -2147483647 -2147483647 -2147483647 -2147483647 -2147483647 -2147483647 -2147483647 -2147483647 -2147483647 -2147483647 -2147483647 -2147483647 -2147483647 -2147483647 -2147483647 -2147483647 -2147483647 -2147483647 -2147483647 -2147483647
28 28 27 27 29 29 29 29 31 32 32 35 35 35 35 35 36 36 36 35 36 38 42 42 42 46 50 51 53 54 54 55 55 53 51 51 50 49 47 48 48 50 50 46 47 46 48 49 51 55 58 64 71 76 78 83 83 86 91 93 94 97 99 96 96 98 98 97 94 94 96 98 100 99 98 98 98 96 95 93 92 91 88 91 96 94 89 93 94 95 92 91 89 93 98 97 95 104 103 97 90 84 78 78 79 80 82 87 84 79 78 78 77 73 69 66 64 61 59 56 54 52 50 50 53 57 62 67 70 75 84 94 121 123 127 128 130 133 131 133 131 132 133 139 150 154 153 154 153 152 142 140 134 133 131 131 129 135 127 129 128 131 112 98 99 110 115 116 141 140 153 154 149 149 144 144 143 147 157 158 158 161 170 172 176 180 182 183 189 195 200 202 203 204 207 205 -2147483647 -2147483647 -2147483647 -2147483647 -2147483647 -2147483647 -2147483647 -2147483647 -2147483647 -2147483647 -2147483647 -2147483647 -2147483647 -2147483647 -2147483647 -2147483647 -2147483647 -2147483647 -2147483647 -2147483647 -2147483647 -2147483647 -2147483647 -2147483647 -2147483647 -2147483647 -2147483647 -2147483647 -2147483647 -2147483647 -2147483647 -2147483647 -2147483647 -2147483647 -2147483647 -2147483647 -2147483647 -2147483647 -2147483647 -2147483647 -2147483647 -2147483647 -2147483647 -2147483647
28 36 36 32 32 31 31 33 33 33 35 35 39 40 42 39 37 37 35 35 35 39 43 42 46 48 50 51 55 54 55 55 55 54 54 53 53 49 49 48 49 50 48 47 48 49 50 50 53 53 60 64 68 73 76 78 83 86 88 91 94 95 97 96 97 96 98 99 100 100 97 100 101 101 101 100 101 100 98 98 99 102 95 93 91 92 92 93 94 93 92 90 90 91 89 92 92 93 90 91 105 87 95 99 89 85 85 88 88 87 85 82 80 77 75 72 70 67 64 62 58 55 51 51 52 57 66 75 81 84 92 116 123 126 125 122 120 120 120 120 125 124 129 138 141 160 168 166 163 171 164 162 160 161 155 146 148 147 135 129 120 109 104 97 95 94 96 103 131 130 151 149 141 139 147 149 149 146 154 159 160 161 167 172 172 176 177 177 185 193 197 199 199 198 199 -2147483647 -2147483647 -2147483647 -2147483647 -2147483647 -2147483647 -2147483647 -2147483647 -2147483647 -2147483647 -2147483647 -2147483647 -2147483647 -2147483647 -2147483647 -2147483647 -2147483647 -2147483647 -2147483647 -2147483647 -2147483647 -2147483647 -2147483647 -2147483647 -2147483647 -2147483647 -2147483647 -2147483647 -2147483647 -2147483647 -2147483647 -2147483647 -2147483647 -2147483647 -2147483647 -2147483647 -2147483647 -2147483647 -2147483647 -2147483647 -2147483647 -2147483647 -2147483647 -2147483647 -2147483647
35 32 32 33 37 38 38 38 39 39 43 43 43 40 39 39 39 41 39 38 37 38 43 43 46 49 51 56 63 63 62 61 60 58 57 57 59 54 52 49 50 50 48 49 52 54 54 55 59 65 70 83 90 96 96 94 97 99 98 97 100 99 98 99 100 99 99 99 101 102 103 102 102 103 104 105 104 106 108 115 111 113 110 98 94 95 95 97 97 99 99 97 100 101 104 102 93 93 89 84 81 79 77 81 89 87 94 91 88 91 92 89 88 88 89 88 84 84 78 73 70 73 66 53 58 66 75 90 109 84 109 120 132 143 146 140 134 128 129 128 127 123 124 128 133 152 167 167 166 166 158 154 164 167 166 168 170 173 171 163 139 127 121 117 127 107 101 103 112 133 142 147 143 136 141 150 152 145 149 156 158 163 166 168 172 174 174 176 183 190 193 192 190 -2147483647 -2147483647 -2147483647 -2147483647 -2147483647 -2147483647 -2147483647 -2147483647 -2147483647 -2147483647 -2147483647 -2147483647 -2147483647 -2147483647 -2147483647 -2147483647 -2147483647 -2147483647 -2147483647 -2147483647 -2147483647 -2147483647 -2147483647 -2147483647 -2147483647 -2147483647 -2147483647 -2147483647 -2147483647 -2147483647 -2147483647 -2147483647 -2147483647 -2147483647 -2147483647 -2147483647 -2147483647 -2147483647 -2147483647 -2147483647 -2147483647 -2147483647 -2147483647 -2147483647 -2147483647 -2147483647 -2147483647
32 31 32 32 34 37 38 38 41 45 49 53 50 54 54 54 54 46 45 44 45 43 45 46 48 51 55 63 66 71 73 68 70 71 74 77 78 67 58 53 51 51 52 60 64 61 70 71 81 83 84 85 92 100 108 105 104 102 103 106 104 107 109 109 109 108 106 108 107 108 109 113 109 108 111 115 111 110 109 111 111 110 104 101 101 102 105 104 104 106 105 104 102 101 99 97 96 100 96 94 93 87 83 79 76 79 84 83 92 98 96 93 89 82 84 85 89 95 98 93 92 87 79 64 74 76 89 118 90 102 125 139 144 141 138 141 151 157 153 147 137 129 126 123 124 132 134 128 132 140 148 156 161 169 168 177 182 183 187 190 193 182 172 160 164 153 139 113 129 135 137 134 146 142 138 144 146 148 151 154 158 159 163 168 172 174 176 180 186 189 188 -2147483647 -2147483647 -2147483647 -2147483647 -2147483647 -2147483647 -2147483647 -2147483647 -2147483647 -2147483647 -2147483647 -2147483647 -2147483647 -2147483647 -2147483647 -2147483647 -2147483647 -2147483647 -2147483647 -2147483647 -2147483647 -2147483647 -2147483647 -2147483647 -2147483647 -2147483647 -2147483647 -2147483647 -2147483647 -2147483647 -2147483647 -2147483647 -2147483647 -2147483647 -2147483647 -2147483647 -2147483647 -2147483647 -2147483647 -2147483647 -2147483647 -2147483647 -2147483647 -2147483647 -2147483647 -2147483647 -2147483647 -2147483647 -2147483647
31 31 31 33 34 38 39 39 41 46 54 50 50 54 57 61 61 61 60 59 59 53 52 52 53 56 60 69 81 87 97 92 92 89 87 74 64 64 64 63 84 82 92 90 111 109 112 118 118 114 130 134 138 143 151 144 131 127 111 99 96 102 108 116 122 123 123 122 120 117 116 115 115 112 113 114 114 116 117 114 117 117 114 111 114 114 114 113 116 115 113 114 110 107 107 104 101 98 96 93 90 87 85 85 79 83 93 87 90 98 101 96 94 85 95 88 82 87 85 79 73 76 78 82 70 69 65 64 76 77 116 112 124 125 127 117 125 132 134 127 132 143 143 133 133 123 123 133 144 155 157 165 175 181 185 184 180 178 174 163 163 180 178 161 158 148 135 119 127 144 137 132 138 137 136 141 147 149 150 153 156 157 160 166 172 175 177 180 178 -2147483647 -2147483647 -2147483647 -2147483647 -2147483647 -2147483647 -2147483647 -2147483647 -2147483647 -2147483647 -2147483647 -2147483647 -2147483647 -2147483647 -2147483647 -2147483647 -2147483647 -2147483647 -2147483647 -2147483647 -2147483647 -2147483647 -2147483647 -2147483647 -2147483647 -2147483647 -2147483647 -2147483647 -2147483647 -2147483647 -2147483647 -2147483647 -2147483647 -2147483647 -2147483647 -2147483647 -2147483647 -2147483647 -2147483647 -2147483647 -2147483647 -2147483647 -2147483647 -2147483647 -2147483647 -2147483647 -2147483647 -2147483647 -2147483647 -2147483647 -2147483647
31 32 34 34 38 41 41 41 45 50 53 50 50 54 52 50 52 49 49 51 50 50 51 52 57 63 66 70 73 76 84 86 86 86 87 91 83 78 74 69 77 81 100 94 107 125 133 136 131 126 126 117 112 125 139 149 151 140 120 112 104 103 111 114 119 121 123 121 122 121 122 122 122 122 118 120 124 128 127 128 126 126 126 129 131 127 128 125 128 121 120 118 116 116 114 111 108 105 101 97 95 90 85 82 79 79 82 82 84 91 89 86 83 81 78 78 83 84 78 80 73 68 66 76 81 79 77 98 88 93 97 93 103 104 102 109 107 125 126 120 118 129 131 130 124 121 137 147 153 157 165 162 160 159 175 170 175 159 148 152 153 153 167 162 152 147 136 123 141 138 138 135 132 135 138 141 143 146 149 153 151 151 157 164 172 174 174 -2147483647 -2147483647 -2147483647 -2147483647 -2147483647 -2147483647 -2147483647 -2147483647 -2147483647 -2147483647 -2147483647 -2147483647 -2147483647 -2147483647 -2147483647 -2147483647 -2147483647 -2147483647 -2147483647 -2147483647 -2147483647 -2147483647 -2147483647 -2147483647 -2147483647 -2147483647 -2147483647 -2147483647 -2147483647 -2147483647 -2147483647 -2147483647 -2147483647 -2147483647 -2147483647 -2147483647 -2147483647 -2147483647 -2147483647 -2147483647 -2147483647 -2147483647 -2147483647 -2147483647 -2147483647 -2147483647 -2147483647 -2147483647 -2147483647 -2147483647 -2147483647 -2147483647 -2147483647
32 33 33 34 41 41 39 41 43 45 46 44 46 49 50 57 59 50 51 52 52 52 54 56 56 60 66 74 82 94 103 121 132 97 123 114 106 100 83 80 101 108 117 120 123 101 104 93 82 88 98 94 96 93 95 101 123 144 150 147 135 122 141 152 157 153 146 140 136 135 135 139 144 144 134 138 139 136 140 140 131 129 132 138 143 140 136 133 133 127 126 125 124 123 121 120 116 113 109 106 100 97 94 88 87 85 84 83 83 83 86 83 83 81 79 81 87 90 82 77 72 68 65 64 66 68 66 67 87 68 89 90 93 90 93 94 98 100 100 107 117 117 123 131 120 123 134 140 151 154 151 153 152 147 145 146 149 148 146 134 140 144 149 151 155 151 142 142 128 138 138 133 132 135 138 141 142 147 148 150 151 154 159 166 170 173 -2147483647 -2147483647 -2147483647 -2147483647 -2147483647 -2147483647 -2147483647 -2147483647 -2147483647 -2147483647 -2147483647 -2147483647 -2147483647 -2147483647 -2147483647 -2147483647 -2147483647 -2147483647 -2147483647 -2147483647 -2147483647 -2147483647 -2147483647 -2147483647 -2147483647 -2147483647 -2147483647 -2147483647 -2147483647 -2147483647 -2147483647 -2147483647 -2147483647 -2147483647 -2147483647 -2147483647 -2147483647 -2147483647 -2147483647 -2147483647 -2147483647 -2147483647 -2147483647 -2147483647 -2147483647 -2147483647 -2147483647 -2147483647 -2147483647 -2147483647 -2147483647 -2147483647 -2147483647 -2147483647
35 35 35 36 38 40 39 43 46 50 50 50 51 50 51 55 54 52 52 55 58 62 66 63 73 81 88 90 97 95 96 101 99 84 90 94 105 86 75 65 72 80 68 71 75 70 80 79 86 108 111 109 110 101 95 105 105 109 110 125 133 120 149 152 150 151 148 148 150 145 146 146 138 133 133 136 137 134 135 136 146 151 159 164 158 148 145 139 137 137 141 138 134 133 130 126 125 122 118 115 112 109 103 100 97 95 92 89 88 87 85 84 81 81 81 84 87 109 85 77 76 70 69 69 68 68 87 68 89 69 91 89 90 90 91 92 93 96 98 101 103 113 116 119 119 117 131 139 141 143 146 146 146 144 142 145 147 144 141 137 134 149 148 143 143 147 147 144 134 129 136 135 135 135 137 139 144 147 150 152 154 158 162 165 164 -2147483647 -2147483647 -2147483647 -2147483647 -2147483647 -2147483647 -2147483647 -2147483647 -2147483647 -2147483647 -2147483647 -2147483647 -2147483647 -2147483647 -2147483647 -2147483647 -2147483647 -2147483647 -2147483647 -2147483647 -2147483647 -2147483647 -2147483647 -2147483647 -2147483647 -2147483647 -2147483647 -2147483647 -2147483647 -2147483647 -2147483647 -2147483647 -2147483647 -2147483647 -2147483647 -2147483647 -2147483647 -2147483647 -2147483647 -2147483647 -2147483647 -2147483647 -2147483647 -2147483647 -2147483647 -2147483647 -2147483647 -2147483647 -2147483647 -2147483647 -2147483647 -2147483647 -2147483647 -2147483647 -2147483647
38 38 40 40 40 41 44 43 45 46 46 50 50 54 54 55 56 57 60 59 59 60 61 62 63 64 66 72 72 83 74 77 87 87 83 83 87 78 61 63 75 74 81 88 82 72 84 73 76 86 93 88 98 84 83 100 94 99 94 86 107 105 103 108 125 114 133 121 126 128 131 135 138 142 142 145 145 148 148 145 144 145 148 149 149 151 155 152 153 157 161 160 159 155 147 140 135 131 128 127 124 121 131 109 104 102 98 98 95 97 94 89 85 85 88 88 87 92 92 87 86 76 74 76 73 73 95 93 94 93 94 93 92 92 91 91 94 99 107 110 114 117 119 118 116 112 118 126 129 133 139 138 139 139 139 135 136 141 140 144 139 136 141 145 149 138 137 142 137 130 128 131 134 135 138 142 144 147 150 152 155 160 159 -2147483647 -2147483647 -2147483647 -2147483647 -2147483647 -2147483647 -2147483647 -2147483647 -2147483647 -2147483647 -2147483647 -2147483647 -2147483647 -2147483647 -2147483647 -2147483647 -2147483647 -2147483647 -2147483647 -2147483647 -2147483647 -2147483647 -2147483647 -2147483647 -2147483647 -2147483647 -2147483647 -2147483647 -2147483647 -2147483647 -2147483647 -2147483647 -2147483647 -2147483647 -2147483647 -2147483647 -2147483647 -2147483647 -2147483647 -2147483647 -2147483647 -2147483647 -2147483647 -2147483647 -2147483647 -2147483647 -2147483647 -2147483647 -2147483647 -2147483647 -2147483647 -2147483647 -2147483647 -2147483647 -2147483647 -2147483647 -2147483647
43 44 44 44 44 48 46 46 46 50 50 50 58 69 76 69 62 60 60 62 63 64 66 67 67 67 67 68 73 77 77 85 80 89 94 93 87 99 91 78 60 74 78 78 74 78 82 83 64 70 73 75 79 69 78 87 88 86 107 100 106 109 115 120 127 119 143 132 138 143 144 147 152 157 160 160 157 158 158 159 156 157 157 159 160 158 160 157 156 153 152 151 148 145 145 151 155 154 160 145 144 149 141 132 112 124 124 107 109 116 134 113 101 105 101 98 97 96 98 94 109 82 87 103 102 106 103 100 98 95 95 96 98 98 96 96 95 98 106 113 120 120 119 119 119 119 115 115 118 118 120 123 126 128 132 137 138 136 128 140 147 134 133 143 144 142 133 130 128 130 130 130 134 137 141 142 145 146 148 154 159 159 154 -2147483647 -2147483647 -2147483647 -2147483647 -2147483647 -2147483647 -2147483647 -2147483647 -2147483647 -2147483647 -2147483647 -2147483647 -2147483647 -2147483647 -2147483647 -2147483647 -2147483647 -2147483647 -2147483647 -2147483647 -2147483647 -2147483647 -2147483647 -2147483647 -2147483647 -2147483647 -2147483647 -2147483647 -2147483647 -2147483647 -2147483647 -2147483647 -2147483647 -2147483647 -2147483647 -2147483647 -2147483647 -2147483647 -2147483647 -2147483647 -2147483647 -2147483647 -2147483647 -2147483647 -2147483647 -2147483647 -2147483647 -2147483647 -2147483647 -2147483647 -2147483647 -2147483647 -2147483647 -2147483647 -2147483647 -2147483647 -2147483647
49 48 48 48 50 48 48 50 50 54 54 57 57 58 60 60 63 63 64 66 68 69 77 80 76 74 72 74 75 84 84 86 89 91 95 98 88 102 89 78 68 70 72 73 75 73 76 75 81 63 77 67 69 83 88 74 80 99 103 118 125 128 133 138 142 149 156 146 168 175 179 165 167 169 168 170 171 172 173 172 171 173 174 174 177 178 176 168 168 166 167 164 160 170 166 159 155 153 154 156 166 178 175 155 141 138 138 139 139 132 129 127 131 160 172 160 148 142 142 139 130 122 120 115 112 111 107 107 105 105 105 101 99 99 100 99 96 101 106 117 115 111 115 122 124 125 126 127 130 121 124 127 125 125 128 121 120 139 131 136 142 143 133 128 128 131 130 130 130 129 130 131 134 139 142 147 148 148 152 155 160 158 -2147483647 -2147483647 -2147483647 -2147483647 -2147483647 -2147483647 -2147483647 -2147483647 -2147483647 -2147483647 -2147483647 -2147483647 -2147483647 -2147483647 -2147483647 -2147483647 -2147483647 -2147483647 -2147483647 -2147483647 -2147483647 -2147483647 -2147483647 -2147483647 -2147483647 -2147483647 -2147483647 -2147483647 -2147483647 -2147483647 -2147483647 -2147483647 -2147483647 -2147483647 -2147483647 -2147483647 -2147483647 -2147483647 -2147483647 -2147483647 -2147483647 -2147483647 -2147483647 -2147483647 -2147483647 -2147483647 -2147483647 -2147483647 -2147483647 -2147483647 -2147483647 -2147483647 -2147483647 -2147483647 -2147483647 -2147483647 -2147483647 -2147483647
63 55 52 63 60 56 56 54 54 57 58 60 60 63 63 66 68 68 70 71 71 74 74 76 76 76 76 75 76 78 82 98 98 102 96 98 94 93 84 77 71 71 72 72 73 73 74 74 64 77 64 65 66 67 70 92 101 107 116 127 139 154 169 159 170 167 173 174 192 191 195 187 180 191 181 180 181 181 183 186 184 186 190 192 194 188 183 195 188 179 185 180 179 175 172 178 175 165 160 159 152 149 151 159 161 160 160 159 170 165 157 130 127 138 148 149 152 155 152 147 150 153 150 153 154 143 134 125 115 106 103 105 106 100 99 98 97 99 106 111 113 109 112 113 113 119 122 126 122 129 129 130 127 123 126 124 110 125 125 124 129 127 137 138 132 127 125 127 127 130 132 135 137 139 142 146 148 148 149 151 154 -2147483647 -2147483647 -2147483647 -2147483647 -2147483647 -2147483647 -2147483647 -2147483647 -2147483647 -2147483647 -2147483647 -2147483647 -2147483647 -2147483647 -2147483647 -2147483647 -2147483647 -2147483647 -2147483647 -2147483647 -2147483647 -2147483647 -2147483647 -2147483647 -2147483647 -2147483647 -2147483647 -2147483647 -2147483647 -2147483647 -2147483647 -2147483647 -2147483647 -2147483647 -2147483647 -2147483647 -2147483647 -2147483647 -2147483647 -2147483647 -2147483647 -2147483647 -2147483647 -2147483647 -2147483647 -2147483647 -2147483647 -2147483647 -2147483647 -2147483647 -2147483647 -2147483647 -2147483647 -2147483647 -2147483647 -2147483647 -2147483647 -2147483647 -2147483647
50 50 58 67 66 64 61 57 59 61 61 63 65 68 70 71 72 74 75 76 77 77 77 77 77 78 79 79 78 87 82 88 111 114 109 113 116 114 96 86 81 77 73 75 75 77 78 83 89 81 81 82 69 75 100 100 111 115 129 137 147 161 177 175 175 197 194 197 194 209 188 200 198 199 202 201 193 194 198 198 195 193 190 189 194 194 182 187 194 188 189 193 187 191 199 185 192 183 177 177 171 164 156 151 147 143 139 144 140 120 115 111 124 129 139 140 141 135 128 132 131 131 125 125 142 135 140 139 129 110 104 103 107 106 103 103 99 97 102 104 104 104 105 108 114 120 113 120 112 121 125 125 124 127 126 124 117 115 121 119 125 124 128 126 125 126 128 128 130 131 133 138 141 142 143 144 145 142 -2147483647 -2147483647 -2147483647 -2147483647 -2147483647 -2147483647 -2147483647 -2147483647 -2147483647 -2147483647 -2147483647 -2147483647 -2147483647 -2147483647 -2147483647 -2147483647 -2147483647 -2147483647 -2147483647 -2147483647 -2147483647 -2147483647 -2147483647 -2147483647 -2147483647 -2147483647 -2147483647 -2147483647 -2147483647 -2147483647 -2147483647 -2147483647 -2147483647 -2147483647 -2147483647 -2147483647 -2147483647 -2147483647 -2147483647 -2147483647 -2147483647 -2147483647 -2147483647 -2147483647 -2147483647 -2147483647 -2147483647 -2147483647 -2147483647 -2147483647 -2147483647 -2147483647 -2147483647 -2147483647 -2147483647 -2147483647 -2147483647 -2147483647 -2147483647 -2147483647 -2147483647 -2147483647
52 51 52 56 64 64 64 65 65 65 66 68 71 72 74 77 77 79 81 80 80 82 84 93 83 92 90 89 82 91 90 90 94 104 104 114 119 117 112 108 101 99 99 97 100 108 113 107 104 87 78 75 98 105 114 115 124 132 133 140 146 154 170 177 178 183 187 192 195 196 198 201 205 210 213 215 214 215 215 205 200 210 209 208 205 203 202 204 204 198 198 197 200 194 195 202 204 201 191 188 184 177 173 169 159 147 148 146 129 138 110 138 129 111 128 130 135 139 152 141 125 128 140 126 115 110 113 119 121 118 108 104 105 106 108 106 104 101 100 99 101 101 103 104 104 103 103 109 110 118 124 119 122 122 119 119 119 121 119 119 121 121 122 125 126 127 130 131 130 133 135 138 141 144 144 142 -2147483647 -2147483647 -2147483647 -2147483647 -2147483647 -2147483647 -2147483647 -2147483647 -2147483647 -2147483647 -2147483647 -2147483647 -2147483647 -2147483647 -2147483647 -2147483647 -2147483647 -2147483647 -2147483647 -2147483647 -2147483647 -2147483647 -2147483647 -2147483647 -2147483647 -2147483647 -2147483647 -2147483647 -2147483647 -2147483647 -2147483647 -2147483647 -2147483647 -2147483647 -2147483647 -2147483647 -2147483647 -2147483647 -2147483647 -2147483647 -2147483647 -2147483647 -2147483647 -2147483647 -2147483647 -2147483647 -2147483647 -2147483647 -2147483647 -2147483647 -2147483647 -2147483647 -2147483647 -2147483647 -2147483647 -2147483647 -2147483647 -2147483647 -2147483647 -2147483647 -2147483647 -2147483647 -2147483647 -2147483647
59 54 52 60 60 62 63 66 69 69 71 73 75 77 78 81 81 84 85 85 87 87 87 97 87 97 95 93 92 91 89 88 89 88 89 94 93 91 92 87 84 92 113 126 129 136 145 123 104 102 106 103 111 125 123 135 136 145 149 155 160 166 171 175 180 186 189 193 203 210 213 217 219 223 224 223 224 224 225 223 223 221 219 218 217 215 214 210 209 209 207 206 202 200 198 199 197 197 191 191 188 188 183 173 163 161 161 160 153 144 136 116 107 100 100 100 122 127 138 144 144 129 119 127 132 125 110 105 105 105 108 108 106 105 106 105 105 103 102 100 100 99 99 98 97 97 96 96 97 99 106 114 124 128 124 122 123 117 117 117 119 120 121 124 129 131 132 135 136 136 136 139 138 137 135 -2147483647 -2147483647 -2147483647 -2147483647 -2147483647 -2147483647 -2147483647 -2147483647 -2147483647 -2147483647 -2147483647 -2147483647 -2147483647 -2147483647 -2147483647 -2147483647 -2147483647 -2147483647 -2147483647 -2147483647 -2147483647 -2147483647 -2147483647 -2147483647 -2147483647 -2147483647 -2147483647 -2147483647 -2147483647 -2147483647 -2147483647 -2147483647 -2147483647 -2147483647 -2147483647 -2147483647 -2147483647 -2147483647 -2147483647 -2147483647 -2147483647 -2147483647 -2147483647 -2147483647 -2147483647 -2147483647 -2147483647 -2147483647 -2147483647 -2147483647 -2147483647 -2147483647 -2147483647 -2147483647 -2147483647 -2147483647 -2147483647 -2147483647 -2147483647 -2147483647 -2147483647 -2147483647 -2147483647 -2147483647 -2147483647
61 63 60 58 62 66 69 71 72 74 75 77 78 79 83 84 86 89 90 91 91 92 91 92 92 102 92 98 100 96 98 94 91 88 87 87 88 86 86 84 84 83 86 87 95 99 108 116 116 119 122 116 123 126 136 141 149 154 160 166 171 179 186 189 192 198 204 209 213 219 221 224 224 230 234 237 237 236 233 233 231 230 229 228 226 224 222 222 221 217 216 215 213 211 210 205 202 199 196 194 191 190 186 181 174 173 177 170 162 152 140 117 111 108 103 98 121 119 119 128 143 144 134 123 117 120 123 109 106 106 107 106 108 106 104 102 104 104 102 98 98 96 95 95 96 96 94 93 93 96 96 100 101 104 114 112 112 114 115 116 119 120 121 122 126 130 134 137 139 139 137 136 136 136 137 -2147483647 -2147483647 -2147483647 -2147483647 -2147483647 -2147483647 -2147483647 -2147483647 -2147483647 -2147483647 -2147483647 -2147483647 -2147483647 -2147483647 -2147483647 -2147483647 -2147483647 -2147483647 -2147483647 -2147483647 -2147483647 -2147483647 -2147483647 -2147483647 -2147483647 -2147483647 -2147483647 -2147483647 -2147483647 -2147483647 -2147483647 -2147483647 -2147483647 -2147483647 -2147483647 -2147483647 -2147483647 -2147483647 -2147483647 -2147483647 -2147483647 -2147483647 -2147483647 -2147483647 -2147483647 -2147483647 -2147483647 -2147483647 -2147483647 -2147483647 -2147483647 -2147483647 -2147483647 -2147483647 -2147483647 -2147483647 -2147483647 -2147483647 -2147483647 -2147483647 -2147483647 -2147483647 -2147483647 -2147483647 -2147483647
57 61 64 67 66 71 74 77 77 78 81 83 84 86 88 89 90 91 93 94 95 110 110 98 98 108 105 103 104 101 101 102 98 95 93 91 92 92 88 89 91 87 86 94 104 115 123 134 127 136 143 132 135 142 150 160 165 176 177 183 184 189 194 202 209 214 220 223 229 231 233 236 241 244 247 235 229 245 248 243 243 242 240 238 237 234 234 231 229 229 226 226 221 220 218 216 214 210 207 201 198 193 188 183 180 176 177 174 168 161 154 150 144 136 122 108 99 99 101 119 122 135 137 134 131 120 113 111 109 109 108 108 105 107 105 105 103 101 100 101 100 99 98 96 96 96 96 95 94 95 96 98 100 104 104 107 109 110 113 114 117 120 122 124 124 124 131 137 137 136 137 140 143 140 138 -2147483647 -2147483647 -2147483647 -2147483647 -2147483647 -2147483647 -2147483647 -2147483647 -2147483647 -2147483647 -2147483647 -2147483647 -2147483647 -2147483647 -2147483647 -2147483647 -2147483647 -2147483647 -2147483647 -2147483647 -2147483647 -2147483647 -2147483647 -2147483647 -2147483647 -2147483647 -2147483647 -2147483647 -2147483647 -2147483647 -2147483647 -2147483647 -2147483647 -2147483647 -2147483647 -2147483647 -2147483647 -2147483647 -2147483647 -2147483647 -2147483647 -2147483647 -2147483647 -2147483647 -2147483647 -2147483647 -2147483647 -2147483647 -2147483647 -2147483647 -2147483647 -2147483647 -2147483647 -2147483647 -2147483647 -2147483647 -2147483647 -2147483647 -2147483647 -2147483647 -2147483647 -2147483647 -2147483647 -2147483647 -2147483647
63 64 65 72 75 77 79 83 87 87 85 88 89 90 91 93 95 97 100 114 101 102 102 113 113 111 109 110 107 107 105 105 101 101 100 99 94 92 89 90 92 96 108 115 120 134 147 150 152 150 157 165 157 165 168 176 173 187 187 193 199 201 206 212 213 218 222 229 233 237 232 249 251 245 258 250 243 232 233 242 239 238 242 242 246 245 242 241 240 238 235 232 231 230 229 226 221 217 215 211 207 204 198 192 188 184 179 179 172 166 160 161 158 155 142 133 107 117 121 119 99 115 126 128 134 129 125 119 116 114 111 110 107 105 104 104 103 101 102 102 102 101 101 98 99 98 97 96 96 97 98 99 88 104 106 107 109 110 111 114 115 119 124 126 126 128 132 134 135 138 141 144 143 138 -2147483647 -2147483647 -2147483647 -2147483647 -2147483647 -2147483647 -2147483647 -2147483647 -2147483647 -2147483647 -2147483647 -2147483647 -2147483647 -2147483647 -2147483647 -2147483647 -2147483647 -2147483647 -2147483647 -2147483647 -2147483647 -2147483647 -2147483647 -2147483647 -2147483647 -2147483647 -2147483647 -2147483647 -2147483647 -2147483647 -2147483647 -2147483647 -2147483647 -2147483647 -2147483647 -2147483647 -2147483647 -2147483647 -2147483647 -2147483647 -2147483647 -2147483647 -2147483647 -2147483647 -2147483647 -2147483647 -2147483647 -2147483647 -2147483647 -2147483647 -2147483647 -2147483647 -2147483647 -2147483647 -2147483647 -2147483647 -2147483647 -2147483647 -2147483647 -2147483647 -2147483647 -2147483647 -2147483647 -2147483647 -2147483647 -2147483647
68 69 70 76 79 81 83 89 91 94 92 91 93 95 101 104 107 105 104 105 121 123 119 116 115 115 106 113 112 110 109 106 105 105 103 97 93 93 91 89 94 101 118 119 127 131 131 132 142 152 142 161 158 185 171 184 185 192 198 201 203 209 218 220 225 227 228 226 223 228 227 240 238 244 253 263 254 240 235 240 240 242 255 259 255 253 253 253 251 246 246 242 241 237 235 231 230 228 226 223 215 212 206 201 195 188 186 179 176 173 166 163 163 154 149 139 132 122 102 113 115 121 121 124 125 128 127 124 123 121 121 118 114 109 107 105 104 103 103 103 103 103 102 101 100 99 97 96 96 97 99 100 102 105 108 112 112 112 112 115 118 120 125 128 130 132 135 135 135 139 142 142 138 -2147483647 -2147483647 -2147483647 -2147483647 -2147483647 -2147483647 -2147483647 -2147483647 -2147483647 -2147483647 -2147483647 -2147483647 -2147483647 -2147483647 -2147483647 -2147483647 -2147483647 -2147483647 -2147483647 -2147483647 -2147483647 -2147483647 -2147483647 -2147483647 -2147483647 -2147483647 -2147483647 -2147483647 -2147483647 -2147483647 -2147483647 -2147483647 -2147483647 -2147483647 -2147483647 -2147483647 -2147483647 -2147483647 -2147483647 -2147483647 -2147483647 -2147483647 -2147483647 -2147483647 -2147483647 -2147483647 -2147483647 -2147483647 -2147483647 -2147483647 -2147483647 -2147483647 -2147483647 -2147483647 -2147483647 -2147483647 -2147483647 -2147483647 -2147483647 -2147483647 -2147483647 -2147483647 -2147483647 -2147483647 -2147483647 -2147483647 -2147483647
72 75 77 80 85 90 90 90 92 93 94 94 98 105 106 105 111 107 106 123 114 127 125 125 122 122 127 125 125 120 118 118 124 125 128 122 120 115 108 101 108 122 113 113 123 124 125 116 119 119 133 143 143 156 162 174 188 201 213 217 232 231 234 236 231 227 224 219 216 209 212 228 219 247 265 262 256 249 251 244 233 235 247 251 253 257 260 258 259 258 257 254 250 247 247 241 238 235 231 228 226 221 213 206 201 196 187 179 174 171 176 175 172 158 148 142 134 131 108 102 100 118 117 120 122 118 121 123 124 123 123 121 118 114 109 106 106 106 106 106 106 106 105 103 101 99 98 97 98 99 99 101 104 107 111 115 118 116 116 118 118 121 126 129 131 134 136 138 139 139 139 -2147483647 -2147483647 -2147483647 -2147483647 -2147483647 -2147483647 -2147483647 -2147483647 -2147483647 -2147483647 -2147483647 -2147483647 -2147483647 -2147483647 -2147483647 -2147483647 -2147483647 -2147483647 -2147483647 -2147483647 -2147483647 -2147483647 -2147483647 -2147483647 -2147483647 -2147483647 -2147483647 -2147483647 -2147483647 -2147483647 -2147483647 -2147483647 -2147483647 -2147483647 -2147483647 -2147483647 -2147483647 -2147483647 -2147483647 -2147483647 -2147483647 -2147483647 -2147483647 -2147483647 -2147483647 -2147483647 -2147483647 -2147483647 -2147483647 -2147483647 -2147483647 -2147483647 -2147483647 -2147483647 -2147483647 -2147483647 -2147483647 -2147483647 -2147483647 -2147483647 -2147483647 -2147483647 -2147483647 -2147483647 -2147483647 -2147483647 -2147483647 -2147483647 -2147483647
78 80 82 86 91 97 103 103 100 100 97 101 104 104 106 107 114 129 112 129 129 127 126 123 123 121 122 122 123 123 134 127 132 134 128 118 114 107 103 94 98 104 98 105 112 113 106 107 112 118 117 125 137 146 160 175 189 210 223 235 241 225 217 215 213 196 198 196 217 211 209 212 206 222 246 254 246 229 222 219 225 226 233 246 234 230 252 261 263 261 258 256 256 254 253 253 251 250 243 240 233 226 221 217 209 197 188 182 176 169 167 168 166 161 153 146 140 129 109 106 101 112 111 111 113 116 119 119 123 124 122 122 121 117 113 111 109 107 107 107 107 107 108 106 104 102 101 101 102 100 101 101 104 107 110 116 119 120 119 121 123 125 127 129 132 136 136 136 136 -2147483647 -2147483647 -2147483647 -2147483647 -2147483647 -2147483647 -2147483647 -2147483647 -2147483647 -2147483647 -2147483647 -2147483647 -2147483647 -2147483647 -2147483647 -2147483647 -2147483647 -2147483647 -2147483647 -2147483647 -2147483647 -2147483647 -2147483647 -2147483647 -2147483647 -2147483647 -2147483647 -2147483647 -2147483647 -2147483647 -2147483647 -2147483647 -2147483647 -2147483647 -2147483647 -2147483647 -2147483647 -2147483647 -2147483647 -2147483647 -2147483647 -2147483647 -2147483647 -2147483647 -2147483647 -2147483647 -2147483647 -2147483647 -2147483647 -2147483647 -2147483647 -2147483647 -2147483647 -2147483647 -2147483647 -2147483647 -2147483647 -2147483647 -2147483647 -2147483647 -2147483647 -2147483647 -2147483647 -2147483647 -2147483647 -2147483647 -2147483647 -2147483647 -2147483647 -2147483647 -2147483647
85 86 90 94 96 103 108 117 124 132 141 140 139 133 130 129 127 139 135 133 131 127 124 118 126 126 124 122 117 114 115 112 110 110 111 107 107 103 100 96 98 96 96 105 112 118 114 111 107 109 119 113 132 140 160 175 186 206 222 226 221 195 188 190 212 217 191 190 193 211 200 202 194 213 228 237 252 237 228 215 211 207 212 209 210 199 204 210 209 198 255 261 260 256 259 256 252 250 248 241 234 229 223 213 208 206 199 187 178 154 162 142 153 150 148 145 123 131 109 99 110 94 90 -2147483647 -2147483647 102 107 113 115 115 117 116 116 118 114 112 111 109 109 110 110 110 109 109 109 105 103 103 104 104 104 106 105 107 110 113 116 119 119 122 124 127 130 132 134 135 134 132 -2147483647 -2147483647 -2147483647 -2147483647 -2147483647 -2147483647 -2147483647 -2147483647 -2147483647 -2147483647 -2147483647 -2147483647 -2147483647 -2147483647 -2147483647 -2147483647 -2147483647 -2147483647 -2147483647 -2147483647 -2147483647 -2147483647 -2147483647 -2147483647 -2147483647 -2147483647 -2147483647 -2147483647 -2147483647 -2147483647 -2147483647 -2147483647 -2147483647 -2147483647 -2147483647 -2147483647 -2147483647 -2147483647 -2147483647 -2147483647 -2147483647 -2147483647 -2147483647 -2147483647 -2147483647 -2147483647 -2147483647 -2147483647 -2147483647 -2147483647 -2147483647 -2147483647 -2147483647 -2147483647 -2147483647 -2147483647 -2147483647 -2147483647 -2147483647 -2147483647 -2147483647 -2147483647 -2147483647 -2147483647 -2147483647 -2147483647 -2147483647 -2147483647 -2147483647 -2147483647 -2147483647 -2147483647
91 93 95 97 101 106 110 120 126 132 137 140 136 137 136 148 130 142 140 138 134 120 119 117 124 121 123 119 113 111 111 109 107 113 114 109 106 106 105 104 98 94 96 102 109 116 114 103 103 100 105 108 121 123 145 167 178 186 199 201 177 172 171 165 163 162 175 180 210 208 194 204 196 188 213 223 244 239 237 227 221 211 202 199 209 211 207 205 202 199 202 209 200 191 202 215 211 222 238 232 235 225 219 212 204 197 192 188 182 174 165 157 137 130 126 120 115 124 109 102 96 96 95 94 93 106 109 112 112 111 112 113 110 112 113 112 110 109 109 110 110 108 108 109 111 110 106 105 106 107 107 107 109 112 113 114 117 119 122 124 127 130 132 134 133 130 -2147483647 -2147483647 -2147483647 -2147483647 -2147483647 -2147483647 -2147483647 -2147483647 -2147483647 -2147483647 -2147483647 -2147483647 -2147483647 -2147483647 -2147483647 -2147483647 -2147483647 -2147483647 -2147483647 -2147483647 -2147483647 -2147483647 -2147483647 -2147483647 -2147483647 -2147483647 -2147483647 -2147483647 -2147483647 -2147483647 -2147483647 -2147483647 -2147483647 -2147483647 -2147483647 -2147483647 -2147483647 -2147483647 -2147483647 -2147483647 -2147483647 -2147483647 -2147483647 -2147483647 -2147483647 -2147483647 -2147483647 -2147483647 -2147483647 -2147483647 -2147483647 -2147483647 -2147483647 -2147483647 -2147483647 -2147483647 -2147483647 -2147483647 -2147483647 -2147483647 -2147483647 -2147483647 -2147483647 -2147483647 -2147483647 -2147483647 -2147483647 -2147483647 -2147483647 -2147483647 -2147483647 -2147483647 -2147483647 -2147483647
94 94 96 100 106 110 115 121 126 137 140 139 137 137 138 151 132 146 141 139 135 132 128 124 124 124 124 123 119 118 112 112 113 113 114 111 106 106 105 105 103 98 99 107 114 118 113 105 103 101 104 106 109 114 107 119 127 149 165 160 173 173 173 169 168 169 172 171 168 169 177 180 179 179 177 177 180 226 233 235 226 216 215 216 216 214 211 208 207 205 204 204 200 200 203 207 200 186 177 185 191 185 196 211 200 182 190 170 176 174 171 151 141 132 126 120 115 111 106 102 99 99 98 98 108 109 111 112 113 111 111 110 112 112 113 111 108 109 109 110 109 106 106 107 109 109 108 107 107 109 111 113 113 114 115 118 119 121 124 126 129 130 129 127 129 -2147483647 -2147483647 -2147483647 -2147483647 -2147483647 -2147483647 -2147483647 -2147483647 -2147483647 -2147483647 -2147483647 -2147483647 -2147483647 -2147483647 -2147483647 -2147483647 -2147483647 -2147483647 -2147483647 -2147483647 -2147483647 -2147483647 -2147483647 -2147483647 -2147483647 -2147483647 -2147483647 -2147483647 -2147483647 -2147483647 -2147483647 -2147483647 -2147483647 -2147483647 -2147483647 -2147483647 -2147483647 -2147483647 -2147483647 -2147483647 -2147483647 -2147483647 -2147483647 -2147483647 -2147483647 -2147483647 -2147483647 -2147483647 -2147483647 -2147483647 -2147483647 -2147483647 -2147483647 -2147483647 -2147483647 -2147483647 -2147483647 -2147483647 -2147483647 -2147483647 -2147483647 -2147483647 -2147483647 -2147483647 -2147483647 -2147483647 -2147483647 -2147483647 -2147483647 -2147483647 -2147483647 -2147483647 -2147483647 -2147483647 -2147483647
96 100 102 105 108 113 119 124 129 134 138 133 137 155 155 135 133 147 143 140 136 135 123 128 126 125 121 121 119 118 115 114 113 114 114 114 111 107 105 105 103 101 104 104 105 109 116 119 117 113 103 105 106 116 113 124 134 147 158 169 174 177 170 174 173 172 175 174 174 177 180 181 181 178 176 176 177 180 187 199 212 215 215 218 219 217 214 212 209 207 207 206 203 202 202 202 198 191 187 187 187 183 176 171 172 167 174 172 169 161 150 146 158 149 129 120 116 111 109 106 105 113 112 111 111 111 112 113 113 114 115 116 116 115 113 111 111 113 113 113 112 107 107 107 108 109 109 109 109 110 113 115 116 116 118 121 123 125 126 128 130 129 -2147483647 -2147483647 -2147483647 -2147483647 -2147483647 -2147483647 -2147483647 -2147483647 -2147483647 -2147483647 -2147483647 -2147483647 -2147483647 -2147483647 -2147483647 -2147483647 -2147483647 -2147483647 -2147483647 -2147483647 -2147483647 -2147483647 -2147483647 -2147483647 -2147483647 -2147483647 -2147483647 -2147483647 -2147483647 -2147483647 -2147483647 -2147483647 -2147483647 -2147483647 -2147483647 -2147483647 -2147483647 -2147483647 -2147483647 -2147483647 -2147483647 -2147483647 -2147483647 -2147483647 -2147483647 -2147483647 -2147483647 -2147483647 -2147483647 -2147483647 -2147483647 -2147483647 -2147483647 -2147483647 -2147483647 -2147483647 -2147483647 -2147483647 -2147483647 -2147483647 -2147483647 -2147483647 -2147483647 -2147483647 -2147483647 -2147483647 -2147483647 -2147483647 -2147483647 -2147483647 -2147483647 -2147483647 -2147483647 -2147483647 -2147483647 -2147483647 -2147483647 -2147483647
110 102 116 119 125 130 119 123 145 152 134 152 134 134 135 150 148 147 145 139 136 135 132 128 127 125 125 121 120 119 116 116 117 115 114 114 114 112 110 107 109 106 107 108 109 112 114 113 112 117 116 105 112 119 123 131 139 148 157 166 172 170 171 174 176 177 178 179 179 180 181 183 184 184 185 185 187 190 195 205 211 216 218 221 220 217 217 216 214 210 208 208 206 204 204 202 200 196 192 190 188 184 181 177 173 167 160 154 159 159 160 143 139 134 131 123 117 115 114 113 112 119 117 115 114 114 114 113 113 114 116 118 116 113 113 113 113 113 113 113 113 112 113 113 114 111 111 112 113 113 115 116 117 119 122 125 125 128 131 132 130 125 -2147483647 -2147483647 -2147483647 -2147483647 -2147483647 -2147483647 -2147483647 -2147483647 -2147483647 -2147483647 -2147483647 -2147483647 -2147483647 -2147483647 -2147483647 -2147483647 -2147483647 -2147483647 -2147483647 -2147483647 -2147483647 -2147483647 -2147483647 -2147483647 -2147483647 -2147483647 -2147483647 -2147483647 -2147483647 -2147483647 -2147483647 -2147483647 -2147483647 -2147483647 -2147483647 -2147483647 -2147483647 -2147483647 -2147483647 -2147483647 -2147483647 -2147483647 -2147483647 -2147483647 -2147483647 -2147483647 -2147483647 -2147483647 -2147483647 -2147483647 -2147483647 -2147483647 -2147483647 -2147483647 -2147483647 -2147483647 -2147483647 -2147483647 -2147483647 -2147483647 -2147483647 -2147483647 -2147483647 -2147483647 -2147483647 -2147483647 -2147483647 -2147483647 -2147483647 -2147483647 -2147483647 -2147483647 -2147483647 -2147483647 -2147483647 -2147483647 -2147483647 -2147483647
113 116 107 122 125 116 119 138 143 145 131 148 130 132 150 151 148 148 145 141 135 135 132 130 128 125 125 121 121 120 119 117 117 115 115 115 117 119 118 116 115 109 107 108 108 110 110 105 100 102 103 107 114 122 127 136 143 150 159 166 170 175 178 175 177 179 182 182 184 184 186 187 188 188 191 191 194 197 201 206 211 213 216 217 218 220 219 218 216 213 208 204 206 206 202 202 201 201 198 194 191 187 182 179 175 170 165 157 153 148 145 141 132 125 118 117 119 117 116 115 120 120 119 119 117 117 116 115 114 116 117 117 116 115 113 114 114 113 114 114 114 115 115 116 116 116 116 116 115 116 116 116 117 119 124 128 128 127 126 125 -2147483647 -2147483647 -2147483647 -2147483647 -2147483647 -2147483647 -2147483647 -2147483647 -2147483647 -2147483647 -2147483647 -2147483647 -2147483647 -2147483647 -2147483647 -2147483647 -2147483647 -2147483647 -2147483647 -2147483647 -2147483647 -2147483647 -2147483647 -2147483647 -2147483647 -2147483647 -2147483647 -2147483647 -2147483647 -2147483647 -2147483647 -2147483647 -2147483647 -2147483647 -2147483647 -2147483647 -2147483647 -2147483647 -2147483647 -2147483647 -2147483647 -2147483647 -2147483647 -2147483647 -2147483647 -2147483647 -2147483647 -2147483647 -2147483647 -2147483647 -2147483647 -2147483647 -2147483647 -2147483647 -2147483647 -2147483647 -2147483647 -2147483647 -2147483647 -2147483647 -2147483647 -2147483647 -2147483647 -2147483647 -2147483647 -2147483647 -2147483647 -2147483647 -2147483647 -2147483647 -2147483647 -2147483647 -2147483647 -2147483647 -2147483647 -2147483647 -2147483647 -2147483647 -2147483647 -2147483647
110 116 119 122 125 130 119 138 123 144 146 148 145 144 146 147 146 145 141 139 137 135 132 130 127 127 126 126 125 123 119 117 121 119 117 118 117 116 117 118 118 111 105 105 108 110 106 104 103 104 106 113 119 125 131 138 146 153 160 167 171 176 179 178 180 183 183 185 185 187 188 190 191 193 192 197 201 203 206 209 210 210 213 214 215 214 217 220 220 216 210 207 206 202 199 199 202 202 199 197 194 192 188 183 178 172 168 163 157 150 145 141 135 129 125 120 119 117 115 115 114 120 121 120 119 118 119 119 119 118 119 119 118 116 116 115 115 114 116 117 117 116 116 116 117 118 119 120 121 123 122 116 114 118 125 128 125 -2147483647 -2147483647 -2147483647 -2147483647 -2147483647 -2147483647 -2147483647 -2147483647 -2147483647 -2147483647 -2147483647 -2147483647 -2147483647 -2147483647 -2147483647 -2147483647 -2147483647 -2147483647 -2147483647 -2147483647 -2147483647 -2147483647 -2147483647 -2147483647 -2147483647 -2147483647 -2147483647 -2147483647 -2147483647 -2147483647 -2147483647 -2147483647 -2147483647 -2147483647 -2147483647 -2147483647 -2147483647 -2147483647 -2147483647 -2147483647 -2147483647 -2147483647 -2147483647 -2147483647 -2147483647 -2147483647 -2147483647 -2147483647 -2147483647 -2147483647 -2147483647 -2147483647 -2147483647 -2147483647 -2147483647 -2147483647 -2147483647 -2147483647 -2147483647 -2147483647 -2147483647 -2147483647 -2147483647 -2147483647 -2147483647 -2147483647 -2147483647 -2147483647 -2147483647 -2147483647 -2147483647 -2147483647 -2147483647 -2147483647 -2147483647 -2147483647 -2147483647 -2147483647 -2147483647 -2147483647 -2147483647 -2147483647 -2147483647
110 111 116 117 123 126 132 138 140 144 145 145 144 142 141 144 141 141 138 138 135 137 139 135 127 133 134 129 129 127 127 124 119 119 120 120 120 121 121 121 121 123 119 111 109 111 112 110 111 111 113 117 122 128 135 141 147 157 162 168 171 177 180 184 181 184 186 187 186 189 188 190 191 193 196 199 204 208 210 211 212 212 213 211 212 212 214 217 220 217 216 213 210 206 202 202 205 204 202 198 195 193 188 184 177 172 168 163 157 152 147 140 135 132 128 125 122 121 118 117 123 115 123 123 121 121 121 121 121 121 121 120 121 121 119 119 117 118 120 122 121 122 120 119 119 120 120 122 124 126 125 124 121 -2147483647 121 -2147483647 -2147483647 -2147483647 -2147483647 -2147483647 -2147483647 -2147483647 -2147483647 -2147483647 -2147483647 -2147483647 -2147483647 -2147483647 -2147483647 -2147483647 -2147483647 -2147483647 -2147483647 -2147483647 -2147483647 -2147483647 -2147483647 -2147483647 -2147483647 -2147483647 -2147483647 -2147483647 -2147483647 -2147483647 -2147483647 -2147483647 -2147483647 -2147483647 -2147483647 -2147483647 -2147483647 -2147483647 -2147483647 -2147483647 -2147483647 -2147483647 -2147483647 -2147483647 -2147483647 -2147483647 -2147483647 -2147483647 -2147483647 -2147483647 -2147483647 -2147483647 -2147483647 -2147483647 -2147483647 -2147483647 -2147483647 -2147483647 -2147483647 -2147483647 -2147483647 -2147483647 -2147483647 -2147483647 -2147483647 -2147483647 -2147483647 -2147483647 -2147483647 -2147483647 -2147483647 -2147483647 -2147483647 -2147483647 -2147483647 -2147483647 -2147483647 -2147483647 -2147483647 -2147483647 -2147483647 -2147483647 -2147483647 -2147483647 -2147483647 -2147483647
108 111 111 114 117 121 125 116 135 137 141 142 144 148 127 139 138 137 127 137 133 137 137 132 131 134 134 132 132 132 130 127 125 119 118 117 117 119 120 126 128 126 119 115 112 113 113 113 114 116 117 120 124 130 136 142 152 157 163 168 172 176 179 181 182 184 187 188 190 193 193 192 195 195 196 199 206 211 212 213 213 215 215 216 216 215 217 216 218 218 217 217 217 215 209 208 207 206 206 201 198 194 189 181 178 174 170 164 158 153 149 153 139 134 131 128 126 123 123 121 127 127 125 124 123 123 123 123 122 121 121 122 122 121 122 124 124 124 125 129 128 127 125 123 123 122 123 123 124 125 125 125 -2147483647 -2147483647 -2147483647 -2147483647 -2147483647 -2147483647 -2147483647 -2147483647 -2147483647 -2147483647 -2147483647 -2147483647 -2147483647 -2147483647 -2147483647 -2147483647 -2147483647 -2147483647 -2147483647 -2147483647 -2147483647 -2147483647 -2147483647 -2147483647 -2147483647 -2147483647 -2147483647 -2147483647 -2147483647 -2147483647 -2147483647 -2147483647 -2147483647 -2147483647 -2147483647 -2147483647 -2147483647 -2147483647 -2147483647 -2147483647 -2147483647 -2147483647 -2147483647 -2147483647 -2147483647 -2147483647 -2147483647 -2147483647 -2147483647 -2147483647 -2147483647 -2147483647 -2147483647 -2147483647 -2147483647 -2147483647 -2147483647 -2147483647 -2147483647 -2147483647 -2147483647 -2147483647 -2147483647 -2147483647 -2147483647 -2147483647 -2147483647 -2147483647 -2147483647 -2147483647 -2147483647 -2147483647 -2147483647 -2147483647 -2147483647 -2147483647 -2147483647 -2147483647 -2147483647 -2147483647 -2147483647 -2147483647 -2147483647 -2147483647 -2147483647 -2147483647 -2147483647 -2147483647
106 96 110 112 101 117 120 108 130 122 139 140 144 148 148 133 146 140 137 133 132 132 126 126 125 124 124 129 127 129 129 128 125 120 116 115 109 115 114 116 121 118 116 114 113 113 115 117 118 119 120 124 129 133 139 146 152 157 163 168 174 178 182 181 184 186 189 193 194 197 197 199 200 202 202 204 207 210 214 217 219 222 224 221 218 217 218 219 221 224 224 224 227 224 218 216 214 211 208 204 203 197 192 186 182 177 174 167 163 156 151 147 143 139 134 133 129 127 126 124 130 129 128 127 127 126 124 124 125 125 123 123 122 121 124 124 123 122 122 124 126 125 120 117 117 120 121 121 -2147483647 -2147483647 -2147483647 -2147483647 -2147483647 -2147483647 -2147483647 -2147483647 -2147483647 -2147483647 -2147483647 -2147483647 -2147483647 -2147483647 -2147483647 -2147483647 -2147483647 -2147483647 -2147483647 -2147483647 -2147483647 -2147483647 -2147483647 -2147483647 -2147483647 -2147483647 -2147483647 -2147483647 -2147483647 -2147483647 -2147483647 -2147483647 -2147483647 -2147483647 -2147483647 -2147483647 -2147483647 -2147483647 -2147483647 -2147483647 -2147483647 -2147483647 -2147483647 -2147483647 -2147483647 -2147483647 -2147483647 -2147483647 -2147483647 -2147483647 -2147483647 -2147483647 -2147483647 -2147483647 -2147483647 -2147483647 -2147483647 -2147483647 -2147483647 -2147483647 -2147483647 -2147483647 -2147483647 -2147483647 -2147483647 -2147483647 -2147483647 -2147483647 -2147483647 -2147483647 -2147483647 -2147483647 -2147483647 -2147483647 -2147483647 -2147483647 -2147483647 -2147483647 -2147483647 -2147483647 -2147483647 -2147483647 -2147483647 -2147483647 -2147483647 -2147483647 -2147483647 -2147483647 -2147483647 -2147483647 -2147483647 -2147483647
100 90 110 109 95 117 122 126 126 115 130 133 137 141 141 144 145 139 140 140 137 128 127 126 125 124 124 122 121 122 127 128 122 116 117 117 116 116 117 116 116 116 114 117 115 118 119 121 120 124 125 128 133 137 143 148 153 158 164 172 176 180 183 185 187 190 194 196 200 204 204 204 205 204 206 208 210 212 216 219 222 228 231 227 224 223 225 223 226 229 230 227 229 228 222 217 217 213 210 208 205 198 193 189 185 181 176 170 166 161 156 150 154 142 140 137 133 131 128 127 133 126 131 130 130 130 129 129 129 126 125 124 125 125 124 123 120 119 -2147483647 -2147483647 -2147483647 -2147483647 -2147483647 -2147483647 -2147483647 -2147483647 -2147483647 -2147483647 -2147483647 -2147483647 -2147483647 -2147483647 -2147483647 -2147483647 -2147483647 -2147483647 -2147483647 -2147483647 -2147483647 -2147483647 -2147483647 -2147483647 -2147483647 -2147483647 -2147483647 -2147483647 -2147483647 -2147483647 -2147483647 -2147483647 -2147483647 -2147483647 -2147483647 -2147483647 -2147483647 -2147483647 -2147483647 -2147483647 -2147483647 -2147483647 -2147483647 -2147483647 -2147483647 -2147483647 -2147483647 -2147483647 -2147483647 -2147483647 -2147483647 -2147483647 -2147483647 -2147483647 -2147483647 -2147483647 -2147483647 -2147483647 -2147483647 -2147483647 -2147483647 -2147483647 -2147483647 -2147483647 -2147483647 -2147483647 -2147483647 -2147483647 -2147483647 -2147483647 -2147483647 -2147483647 -2147483647 -2147483647 -2147483647 -2147483647 -2147483647 -2147483647 -2147483647 -2147483647 -2147483647 -2147483647 -2147483647 -2147483647 -2147483647 -2147483647 -2147483647 -2147483647 -2147483647 -2147483647 -2147483647 -2147483647 -2147483647 -2147483647 -2147483647 -2147483647 -2147483647 -2147483647 -2147483647 -2147483647 -2147483647 -2147483647
97 100 104 108 111 113 115 117 120 122 125 128 130 131 108 127 131 124 131 135 135 126 127 127 127 125 124 124 124 122 122 120 118 118 118 118 118 118 119 118 118 119 119 120 120 121 122 124 124 128 129 132 136 141 145 150 155 161 167 172 176 180 185 188 192 195 194 197 200 203 205 209 211 211 211 212 213 215 218 222 226 230 233 231 230 230 230 230 233 233 232 231 228 228 222 217 215 214 210 207 204 199 193 190 185 181 178 173 167 171 160 156 151 147 144 140 137 137 140 140 137 136 135 134 134 133 132 132 131 130 130 129 125 122 -2147483647 -2147483647 -2147483647 -2147483647 -2147483647 -2147483647 -2147483647 -2147483647 -2147483647 -2147483647 -2147483647 -2147483647 -2147483647 -2147483647 -2147483647 -2147483647 -2147483647 -2147483647 -2147483647 -2147483647 -2147483647 -2147483647 -2147483647 -2147483647 -2147483647 -2147483647 -2147483647 -2147483647 -2147483647 -2147483647 -2147483647 -2147483647 -2147483647 -2147483647 -2147483647 -2147483647 -2147483647 -2147483647 -2147483647 -2147483647 -2147483647 -2147483647 -2147483647 -2147483647 -2147483647 -2147483647 -2147483647 -2147483647 -2147483647 -2147483647 -2147483647 -2147483647 -2147483647 -2147483647 -2147483647 -2147483647 -2147483647 -2147483647 -2147483647 -2147483647 -2147483647 -2147483647 -2147483647 -2147483647 -2147483647 -2147483647 -2147483647 -2147483647 -2147483647 -2147483647 -2147483647 -2147483647 -2147483647 -2147483647 -2147483647 -2147483647 -2147483647 -2147483647 -2147483647 -2147483647 -2147483647 -2147483647 -2147483647 -2147483647 -2147483647 -2147483647 -2147483647 -2147483647 -2147483647 -2147483647 -2147483647 -2147483647 -2147483647 -2147483647 -2147483647 -2147483647 -2147483647 -2147483647 -2147483647 -2147483647 -2147483647 -2147483647 -2147483647 -2147483647 -2147483647 -2147483647
98 96 101 104 109 110 110 113 103 120 122 110 125 122 116 127 127 127 128 128 123 125 126 127 127 126 126 125 125 125 122 122 120 118 119 119 119 120 120 121 121 122 122 124 124 125 125 127 128 130 131 135 138 143 147 154 159 164 169 173 178 183 186 192 194 194 198 201 204 205 207 211 218 218 215 215 219 222 225 226 229 230 231 231 237 238 235 230 233 234 231 228 228 230 225 221 218 217 213 208 206 202 198 195 189 186 181 175 171 166 164 160 156 156 152 145 143 147 143 136 141 141 138 137 135 134 133 133 130 129 126 -2147483647 -2147483647 -2147483647 -2147483647 -2147483647 -2147483647 -2147483647 -2147483647 -2147483647 -2147483647 -2147483647 -2147483647 -2147483647 -2147483647 -2147483647 -2147483647 -2147483647 -2147483647 -2147483647 -2147483647 -2147483647 -2147483647 -2147483647 -2147483647 -2147483647 -2147483647 -2147483647 -2147483647 -2147483647 -2147483647 -2147483647 -2147483647 -2147483647 -2147483647 -2147483647 -2147483647 -2147483647 -2147483647 -2147483647 -2147483647 -2147483647 -2147483647 -2147483647 -2147483647 -2147483647 -2147483647 -2147483647 -2147483647 -2147483647 -2147483647 -2147483647 -2147483647 -2147483647 -2147483647 -2147483647 -2147483647 -2147483647 -2147483647 -2147483647 -2147483647 -2147483647 -2147483647 -2147483647 -2147483647 -2147483647 -2147483647 -2147483647 -2147483647 -2147483647 -2147483647 -2147483647 -2147483647 -2147483647 -2147483647 -2147483647 -2147483647 -2147483647 -2147483647 -2147483647 -2147483647 -2147483647 -2147483647 -2147483647 -2147483647 -2147483647 -2147483647 -2147483647 -2147483647 -2147483647 -2147483647 -2147483647 -2147483647 -2147483647 -2147483647 -2147483647 -2147483647 -2147483647 -2147483647 -2147483647 -2147483647 -2147483647 -2147483647 -2147483647 -2147483647 -2147483647 -2147483647 -2147483647 -2147483647 -2147483647
98 94 97 98 103 107 109 111 115 117 114 120 122 125 116 127 127 127 127 127 128 128 128 127 126 126 125 125 125 125 123 123 123 121 119 119 120 120 121 121 123 124 126 126 126 126 128 130 131 132 134 136 142 146 154 158 164 168 171 174 180 183 189 193 196 199 201 202 205 208 211 212 218 219 219 221 224 225 228 229 229 229 229 233 239 240 234 233 236 239 235 229 228 229 227 224 221 219 217 214 209 204 201 197 194 189 183 178 174 171 170 164 159 157 154 159 151 151 147 145 142 141 140 137 134 130 -2147483647 -2147483647 -2147483647 -2147483647 -2147483647 -2147483647 -2147483647 -2147483647 -2147483647 -2147483647 -2147483647 -2147483647 -2147483647 -2147483647 -2147483647 -2147483647 -2147483647 -2147483647 -2147483647 -2147483647 -2147483647 -2147483647 -2147483647 -2147483647 -2147483647 -2147483647 -2147483647 -2147483647 -2147483647 -2147483647 -2147483647 -2147483647 -2147483647 -2147483647 -2147483647 -2147483647 -2147483647 -2147483647 -2147483647 -2147483647 -2147483647 -2147483647 -2147483647 -2147483647 -2147483647 -2147483647 -2147483647 -2147483647 -2147483647 -2147483647 -2147483647 -2147483647 -2147483647 -2147483647 -2147483647 -2147483647 -2147483647 -2147483647 -2147483647 -2147483647 -2147483647 -2147483647 -2147483647 -2147483647 -2147483647 -2147483647 -2147483647 -2147483647 -2147483647 -2147483647 -2147483647 -2147483647 -2147483647 -2147483647 -2147483647 -2147483647 -2147483647 -2147483647 -2147483647 -2147483647 -2147483647 -2147483647 -2147483647 -2147483647 -2147483647 -2147483647 -2147483647 -2147483647 -2147483647 -2147483647 -2147483647 -2147483647 -2147483647 -2147483647 -2147483647 -2147483647 -2147483647 -2147483647 -2147483647 -2147483647 -2147483647 -2147483647 -2147483647 -2147483647 -2147483647 -2147483647 -2147483647 -2147483647 -2147483647 -2147483647 -2147483647 -2147483647 -2147483647 -2147483647
92 94 94 97 99 103 107 109 111 111 115 118 121 122 125 125 125 127 127 127 127 126 126 126 126 125 125 125 125 124 123 123 123 123 124 124 124 125 123 125 125 126 127 127 127 129 130 134 137 136 138 141 144 149 155 162 169 171 172 175 180 184 189 193 196 199 202 204 207 209 212 215 216 219 220 222 224 226 230 233 233 231 232 233 238 237 234 231 234 235 234 232 229 229 228 227 225 222 217 215 211 207 205 200 196 192 188 183 177 173 170 167 170 165 156 154 152 154 150 146 144 142 137 -2147483647 -2147483647 -2147483647 -2147483647 -2147483647 -2147483647 -2147483647 -2147483647 -2147483647 -2147483647 -2147483647 -2147483647 -2147483647 -2147483647 -2147483647 -2147483647 -2147483647 -2147483647 -2147483647 -2147483647 -2147483647 -2147483647 -2147483647 -2147483647 -2147483647 -2147483647 -2147483647 -2147483647 -2147483647 -2147483647 -2147483647 -2147483647 -2147483647 -2147483647 -2147483647 -2147483647 -2147483647 -2147483647 -2147483647 -2147483647 -2147483647 -2147483647 -2147483647 -2147483647 -2147483647 -2147483647 -2147483647 -2147483647 -2147483647 -2147483647 -2147483647 -2147483647 -2147483647 -2147483647 -2147483647 -2147483647 -2147483647 -2147483647 -2147483647 -2147483647 -2147483647 -2147483647 -2147483647 -2147483647 -2147483647 -2147483647 -2147483647 -2147483647 -2147483647 -2147483647 -2147483647 -2147483647 -2147483647 -2147483647 -2147483647 -2147483647 -2147483647 -2147483647 -2147483647 -2147483647 -2147483647 -2147483647 -2147483647 -2147483647 -2147483647 -2147483647 -2147483647 -2147483647 -2147483647 -2147483647 -2147483647 -2147483647 -2147483647 -2147483647 -2147483647 -2147483647 -2147483647 -2147483647 -2147483647 -2147483647 -2147483647 -2147483647 -2147483647 -2147483647 -2147483647 -2147483647 -2147483647 -2147483647 -2147483647 -2147483647 -2147483647 -2147483647 -2147483647 -2147483647 -2147483647 -2147483647 -2147483647
91 92 94 96 98 101 106 107 108 111 114 115 118 121 122 123 124 125 125 126 126 126 126 126 125 125 125 124 124 124 123 123 124 124 124 124 125 125 125 125 126 126 129 129 129 131 133 138 140 139 140 141 145 150 155 162 166 170 174 176 182 185 190 193 196 200 202 205 207 209 211 215 216 219 221 222 223 226 228 230 231 232 231 232 234 236 237 234 234 234 234 233 233 233 229 228 225 223 221 217 212 208 205 202 196 193 189 185 182 181 172 169 170 167 156 160 152 152 143 145 143 -2147483647 -2147483647 -2147483647 -2147483647 -2147483647 -2147483647 -2147483647 -2147483647 -2147483647 -2147483647 -2147483647 -2147483647 -2147483647 -2147483647 -2147483647 -2147483647 -2147483647 -2147483647 -2147483647 -2147483647 -2147483647 -2147483647 -2147483647 -2147483647 -2147483647 -2147483647 -2147483647 -2147483647 -2147483647 -2147483647 -2147483647 -2147483647 -2147483647 -2147483647 -2147483647 -2147483647 -2147483647 -2147483647 -2147483647 -2147483647 -2147483647 -2147483647 -2147483647 -2147483647 -2147483647 -2147483647 -2147483647 -2147483647 -2147483647 -2147483647 -2147483647 -2147483647 -2147483647 -2147483647 -2147483647 -2147483647 -2147483647 -2147483647 -2147483647 -2147483647 -2147483647 -2147483647 -2147483647 -2147483647 -2147483647 -2147483647 -2147483647 -2147483647 -2147483647 -2147483647 -2147483647 -2147483647 -2147483647 -2147483647 -2147483647 -2147483647 -2147483647 -2147483647 -2147483647 -2147483647 -2147483647 -2147483647 -2147483647 -2147483647 -2147483647 -2147483647 -2147483647 -2147483647 -2147483647 -2147483647 -2147483647 -2147483647 -2147483647 -2147483647 -2147483647 -2147483647 -2147483647 -2147483647 -2147483647 -2147483647 -2147483647 -2147483647 -2147483647 -2147483647 -2147483647 -2147483647 -2147483647 -2147483647 -2147483647 -2147483647 -2147483647 -2147483647 -2147483647 -2147483647 -2147483647 -2147483647 -2147483647 -2147483647 -2147483647
88 92 93 94 97 99 101 106 107 109 111 115 118 120 121 122 121 121 123 123 123 124 124 124 124 124 124 124 124 124 125 125 124 124 125 125 125 127 125 126 128 129 131 132 132 133 134 139 140 143 145 148 149 153 159 162 166 170 175 178 183 185 188 193 197 200 203 206 207 208 212 214 215 219 222 223 226 230 229 231 230 230 233 235 235 238 238 237 237 237 237 233 233 231 230 229 226 223 220 218 213 208 205 203 197 192 188 185 187 179 173 174 163 157 150 156 153 -2147483647 -2147483647 -2147483647 -2147483647 -2147483647 -2147483647 -2147483647 -2147483647 -2147483647 -2147483647 -2147483647 -2147483647 -2147483647 -2147483647 -2147483647 -2147483647 -2147483647 -2147483647 -2147483647 -2147483647 -2147483647 -2147483647 -2147483647 -2147483647 -2147483647 -2147483647 -2147483647 -2147483647 -2147483647 -2147483647 -2147483647 -2147483647 -2147483647 -2147483647 -2147483647 -2147483647 -2147483647 -2147483647 -2147483647 -2147483647 -2147483647 -2147483647 -2147483647 -2147483647 -2147483647 -2147483647 -2147483647 -2147483647 -2147483647 -2147483647 -2147483647 -2147483647 -2147483647 -2147483647 -2147483647 -2147483647 -2147483647 -2147483647 -2147483647 -2147483647 -2147483647 -2147483647 -2147483647 -2147483647 -2147483647 -2147483647 -2147483647 -2147483647 -2147483647 -2147483647 -2147483647 -2147483647 -2147483647 -2147483647 -2147483647 -2147483647 -2147483647 -2147483647 -2147483647 -2147483647 -2147483647 -2147483647 -2147483647 -2147483647 -2147483647 -2147483647 -2147483647 -2147483647 -2147483647 -2147483647 -2147483647 -2147483647 -2147483647 -2147483647 -2147483647 -2147483647 -2147483647 -2147483647 -2147483647 -2147483647 -2147483647 -2147483647 -2147483647 -2147483647 -2147483647 -2147483647 -2147483647 -2147483647 -2147483647 -2147483647 -2147483647 -2147483647 -2147483647 -2147483647 -2147483647 -2147483647 -2147483647 -2147483647 -2147483647 -2147483647 -2147483647 -2147483647 -2147483647
86 87 90 93 95 97 98 103 104 106 109 112 115 118 120 121 121 121 121 121 121 123 124 124 124 124 124 124 125 126 125 125 125 126 126 126 128 129 130 130 131 131 132 133 134 136 139 139 142 144 147 151 153 157 160 162 166 172 175 179 183 185 188 193 197 199 201 203 208 213 215 217 221 225 227 226 228 231 232 232 233 234 234 237 236 236 237 237 237 236 235 236 236 233 229 226 226 223 218 216 215 211 205 198 194 190 185 181 179 175 167 169 -2147483647 -2147483647 -2147483647 -2147483647 -2147483647 -2147483647 -2147483647 -2147483647 -2147483647 -2147483647 -2147483647 -2147483647 -2147483647 -2147483647 -2147483647 -2147483647 -2147483647 -2147483647 -2147483647 -2147483647 -2147483647 -2147483647 -2147483647 -2147483647 -2147483647 -2147483647 -2147483647 -2147483647 -2147483647 -2147483647 -2147483647 -2147483647 -2147483647 -2147483647 -2147483647 -2147483647 -2147483647 -2147483647 -2147483647 -2147483647 -2147483647 -2147483647 -2147483647 -2147483647 -2147483647 -2147483647 -2147483647 -2147483647 -2147483647 -2147483647 -2147483647 -2147483647 -2147483647 -2147483647 -2147483647 -2147483647 -2147483647 -2147483647 -2147483647 -2147483647 -2147483647 -2147483647 -2147483647 -2147483647 -2147483647 -2147483647 -2147483647 -2147483647 -2147483647 -2147483647 -2147483647 -2147483647 -2147483647 -2147483647 -2147483647 -2147483647 -2147483647 -2147483647 -2147483647 -2147483647 -2147483647 -2147483647 -2147483647 -2147483647 -2147483647 -2147483647 -2147483647 -2147483647 -2147483647 -2147483647 -2147483647 -2147483647 -2147483647 -2147483647 -2147483647 -2147483647 -2147483647 -2147483647 -2147483647 -2147483647 -2147483647 -2147483647 -2147483647 -2147483647 -2147483647 -2147483647 -2147483647 -2147483647 -2147483647 -2147483647 -2147483647 -2147483647 -2147483647 -2147483647 -2147483647 -2147483647 -2147483647 -2147483647 -2147483647 -2147483647 -2147483647 -2147483647 -2147483647 -2147483647 -2147483647 -2147483647 -2147483647 -2147483647
84 84 87 87 93 95 97 98 101 104 107 110 113 115 120 121 121 121 119 121 121 121 124 124 124 124 124 125 125 126 126 127 127 127 127 129 129 130 130 131 132 133 133 135 138 137 141 142 144 146 148 153 156 157 161 166 169 172 176 180 183 186 190 195 198 199 203 205 210 214 215 220 222 224 228 227 229 230 233 233 233 235 235 238 238 237 237 235 234 234 234 236 237 232 226 223 222 221 217 213 209 206 201 195 189 186 -2147483647 -2147483647 -2147483647 -2147483647 -2147483647 -2147483647 -2147483647 -2147483647 -2147483647 -2147483647 -2147483647 -2147483647 -2147483647 -2147483647 -2147483647 -2147483647 -2147483647 -2147483647 -2147483647 -2147483647 -2147483647 -2147483647 -2147483647 -2147483647 -2147483647 -2147483647 -2147483647 -2147483647 -2147483647 -2147483647 -2147483647 -2147483647 -2147483647 -2147483647 -2147483647 -2147483647 -2147483647 -2147483647 -2147483647 -2147483647 -2147483647 -2147483647 -2147483647 -2147483647 -2147483647 -2147483647 -2147483647 -2147483647 -2147483647 -2147483647 -2147483647 -2147483647 -2147483647 -2147483647 -2147483647 -2147483647 -2147483647 -2147483647 -2147483647 -2147483647 -2147483647 -2147483647 -2147483647 -2147483647 -2147483647 -2147483647 -2147483647 -2147483647 -2147483647 -2147483647 -2147483647 -2147483647 -2147483647 -2147483647 -2147483647 -2147483647 -2147483647 -2147483647 -2147483647 -2147483647 -2147483647 -2147483647 -2147483647 -2147483647 -2147483647 -2147483647 -2147483647 -2147483647 -2147483647 -2147483647 -2147483647 -2147483647 -2147483647 -2147483647 -2147483647 -2147483647 -2147483647 -2147483647 -2147483647 -2147483647 -2147483647 -2147483647 -2147483647 -2147483647 -2147483647 -2147483647 -2147483647 -2147483647 -2147483647 -2147483647 -2147483647 -2147483647 -2147483647 -2147483647 -2147483647 -2147483647 -2147483647 -2147483647 -2147483647 -2147483647 -2147483647 -2147483647 -2147483647 -2147483647 -2147483647 -2147483647 -2147483647 -2147483647 -2147483647 -2147483647 -2147483647 -2147483647 -2147483647 -2147483647
81 82 84 87 91 95 97 98 99 94 104 107 108 111 115 120 121 121 119 119 119 121 122 124 124 124 125 125 126 127 127 127 127 129 129 129 130 131 132 132 134 134 136 138 138 141 142 143 145 147 149 153 156 158 162 166 170 174 178 182 184 189 192 195 200 203 205 208 211 214 218 219 222 225 226 228 231 233 232 227 226 229 233 236 238 238 235 231 231 231 231 231 231 228 224 222 217 211 207 -2147483647 -2147483647 -2147483647 -2147483647 -2147483647 -2147483647 -2147483647 -2147483647 -2147483647 -2147483647 -2147483647 -2147483647 -2147483647 -2147483647 -2147483647 -2147483647 -2147483647 -2147483647 -2147483647 -2147483647 -2147483647 -2147483647 -2147483647 -2147483647 -2147483647 -2147483647 -2147483647 -2147483647 -2147483647 -2147483647 -2147483647 -2147483647 -2147483647 -2147483647 -2147483647 -2147483647 -2147483647 -2147483647 -2147483647 -2147483647 -2147483647 -2147483647 -2147483647 -2147483647 -2147483647 -2147483647 -2147483647 -2147483647 -2147483647 -2147483647 -2147483647 -2147483647 -2147483647 -2147483647 -2147483647 -2147483647 -2147483647 -2147483647 -2147483647 -2147483647 -2147483647 -2147483647 -2147483647 -2147483647 -2147483647 -2147483647 -2147483647 -2147483647 -2147483647 -2147483647 -2147483647 -2147483647 -2147483647 -2147483647 -2147483647 -2147483647 -2147483647 -2147483647 -2147483647 -2147483647 -2147483647 -2147483647 -2147483647 -2147483647 -2147483647 -2147483647 -2147483647 -2147483647 -2147483647 -2147483647 -2147483647 -2147483647 -2147483647 -2147483647 -2147483647 -2147483647 -2147483647 -2147483647 -2147483647 -2147483647 -2147483647 -2147483647 -2147483647 -2147483647 -2147483647 -2147483647 -2147483647 -2147483647 -2147483647 -2147483647 -2147483647 -2147483647 -2147483647 -2147483647 -2147483647 -2147483647 -2147483647 -2147483647 -2147483647 -2147483647 -2147483647 -2147483647 -2147483647 -2147483647 -2147483647 -2147483647 -2147483647 -2147483647 -2147483647 -2147483647 -2147483647 -2147483647 -2147483647 -2147483647 -2147483647 -2147483647 -2147483647 -2147483647 -2147483647 -2147483647 -2147483647
75 80 78 85 89 92 95 96 99 99 100 104 108 109 111 113 115 116 118 118 119 119 122 124 124 125 125 126 127 128 128 128 130 130 130 131 131 133 133 134 135 136 138 140 141 142 144 145 147 151 153 156 156 159 165 170 174 177 179 183 187 190 192 197 200 203 206 209 211 215 217 219 222 225 225 228 236 242 236 227 223 224 229 235 235 234 233 233 228 228 228 225 219 218 219 216 -2147483647 -2147483647 -2147483647 -2147483647 -2147483647 -2147483647 -2147483647 -2147483647 -2147483647 -2147483647 -2147483647 -2147483647 -2147483647 -2147483647 -2147483647 -2147483647 -2147483647 -2147483647 -2147483647 -2147483647 -2147483647 -2147483647 -2147483647 -2147483647 -2147483647 -2147483647 -2147483647 -2147483647 -2147483647 -2147483647 -2147483647 -2147483647 -2147483647 -2147483647 -2147483647 -2147483647 -2147483647 -2147483647 -2147483647 -2147483647 -2147483647 -2147483647 -2147483647 -2147483647 -2147483647 -2147483647 -2147483647 -2147483647 -2147483647 -2147483647 -2147483647 -2147483647 -2147483647 -2147483647 -2147483647 -2147483647 -2147483647 -2147483647 -2147483647 -2147483647 -2147483647 -2147483647 -2147483647 -2147483647 -2147483647 -2147483647 -2147483647 -2147483647 -2147483647 -2147483647 -2147483647 -2147483647 -2147483647 -2147483647 -2147483647 -2147483647 -2147483647 -2147483647 -2147483647 -2147483647 -2147483647 -2147483647 -2147483647 -2147483647 -2147483647 -2147483647 -2147483647 -2147483647 -2147483647 -2147483647 -2147483647 -2147483647 -2147483647 -2147483647 -2147483647 -2147483647 -2147483647 -2147483647 -2147483647 -2147483647 -2147483647 -2147483647 -2147483647 -2147483647 -2147483647 -2147483647 -2147483647 -2147483647 -2147483647 -2147483647 -2147483647 -2147483647 -2147483647 -2147483647 -2147483647 -2147483647 -2147483647 -2147483647 -2147483647 -2147483647 -2147483647 -2147483647 -2147483647 -2147483647 -2147483647 -2147483647 -2147483647 -2147483647 -2147483647 -2147483647 -2147483647 -2147483647 -2147483647 -2147483647 -2147483647 -2147483647 -2147483647 -2147483647 -2147483647 -2147483647 -2147483647 -2147483647 -2147483647 -2147483647
75 80 82 83 86 91 92 95 96 99 99 103 106 108 110 111 114 114 116 118 119 119 122 122 123 125 125 128 128 130 130 130 130 131 132 132 133 134 135 135 137 140 140 141 141 144 145 149 151 154 156 157 160 165 168 170 174 178 181 184 187 191 194 198 200 203 205 209 212 215 218 219 223 226 226 225 230 236 234 227 227 227 228 230 230 226 222 -2147483647 -2147483647 -2147483647 -2147483647 -2147483647 -2147483647 -2147483647 -2147483647 -2147483647 -2147483647 -2147483647 -2147483647 -2147483647 -2147483647 -2147483647 -2147483647 -2147483647 -2147483647 -2147483647 -2147483647 -2147483647 -2147483647 -2147483647 -2147483647 -2147483647 -2147483647 -2147483647 -2147483647 -2147483647 -2147483647 -2147483647 -2147483647 -2147483647 -2147483647 -2147483647 -2147483647 -2147483647 -2147483647 -2147483647 -2147483647 -2147483647 -2147483647 -2147483647 -2147483647 -2147483647 -2147483647 -2147483647 -2147483647 -2147483647 -2147483647 -2147483647 -2147483647 -2147483647 -2147483647 -2147483647 -2147483647 -2147483647 -2147483647 -2147483647 -2147483647 -2147483647 -2147483647 -2147483647 -2147483647 -2147483647 -2147483647 -2147483647 -2147483647 -2147483647 -2147483647 -2147483647 -2147483647 -2147483647 -2147483647 -2147483647 -2147483647 -2147483647 -2147483647 -2147483647 -2147483647 -2147483647 -2147483647 -2147483647 -2147483647 -2147483647 -2147483647 -2147483647 -2147483647 -2147483647 -2147483647 -2147483647 -2147483647 -2147483647 -2147483647 -2147483647 -2147483647 -2147483647 -2147483647 -2147483647 -2147483647 -2147483647 -2147483647 -2147483647 -2147483647 -2147483647 -2147483647 -2147483647 -2147483647 -2147483647 -2147483647 -2147483647 -2147483647 -2147483647 -2147483647 -2147483647 -2147483647 -2147483647 -2147483647 -2147483647 -2147483647 -2147483647 -2147483647 -2147483647 -2147483647 -2147483647 -2147483647 -2147483647 -2147483647 -2147483647 -2147483647 -2147483647 -2147483647 -2147483647 -2147483647 -2147483647 -2147483647 -2147483647 -2147483647 -2147483647 -2147483647 -2147483647 -2147483647 -2147483647 -2147483647 -2147483647 -2147483647 -2147483647 -2147483647 -2147483647 -2147483647 -2147483647 -2147483647 -2147483647
80 80 81 83 86 88 91 92 95 96 99 103 103 108 110 111 113 114 116 118 118 120 122 122 124 124 125 128 128 130 130 130 132 132 133 134 134 135 135 137 138 140 141 143 144 145 149 150 151 155 159 160 163 168 171 173 177 179 182 186 190 191 195 198 200 200 203 209 212 214 217 219 219 222 222 221 221 223 223 223 223 223 223 225 -2147483647 -2147483647 -2147483647 -2147483647 -2147483647 -2147483647 -2147483647 -2147483647 -2147483647 -2147483647 -2147483647 -2147483647 -2147483647 -2147483647 -2147483647 -2147483647 -2147483647 -2147483647 -2147483647 -2147483647 -2147483647 -2147483647 -2147483647 -2147483647 -2147483647 -2147483647 -2147483647 -2147483647 -2147483647 -2147483647 -2147483647 -2147483647 -2147483647 -2147483647 -2147483647 -2147483647 -2147483647 -2147483647 -2147483647 -2147483647 -2147483647 -2147483647 -2147483647 -2147483647 -2147483647 -2147483647 -2147483647 -2147483647 -2147483647 -2147483647 -2147483647 -2147483647 -2147483647 -2147483647 -2147483647 -2147483647 -2147483647 -2147483647 -2147483647 -2147483647 -2147483647 -2147483647 -2147483647 -2147483647 -2147483647 -2147483647 -2147483647 -2147483647 -2147483647 -2147483647 -2147483647 -2147483647 -2147483647 -2147483647 -2147483647 -2147483647 -2147483647 -2147483647 -2147483647 -2147483647 -2147483647 -2147483647 -2147483647 -2147483647 -2147483647 -2147483647 -2147483647 -2147483647 -2147483647 -2147483647 -2147483647 -2147483647 -2147483647 -2147483647 -2147483647 -2147483647 -2147483647 -2147483647 -2147483647 -2147483647 -2147483647 -2147483647 -2147483647 -2147483647 -2147483647 -2147483647 -2147483647 -2147483647 -2147483647 -2147483647 -2147483647 -2147483647 -2147483647 -2147483647 -2147483647 -2147483647 -2147483647 -2147483647 -2147483647 -2147483647 -2147483647 -2147483647 -2147483647 -2147483647 -2147483647 -2147483647 -2147483647 -2147483647 -2147483647 -2147483647 -2147483647 -2147483647 -2147483647 -2147483647 -2147483647 -2147483647 -2147483647 -2147483647 -2147483647 -2147483647 -2147483647 -2147483647 -2147483647 -2147483647 -2147483647 -2147483647 -2147483647 -2147483647 -2147483647 -2147483647 -2147483647 -2147483647 -2147483647 -2147483647 -2147483647 -2147483647
79 79 82 83 86 88 91 89 95 96 99 102 103 108 110 110 113 113 116 118 118 120 120 122 124 124 128 128 130 130 130 132 133 134 134 134 135 135 138 140 140 140 143 144 146 148 150 151 155 158 160 163 165 170 175 177 177 180 182 187 189 193 196 198 198 198 203 206 210 211 214 215 217 218 218 215 -2147483647 217 -2147483647 -2147483647 -2147483647 -2147483647 -2147483647 -2147483647 -2147483647 -2147483647 -2147483647 -2147483647 -2147483647 -2147483647 -2147483647 -2147483647 -2147483647 -2147483647 -2147483647 -2147483647 -2147483647 -2147483647 -2147483647 -2147483647 -2147483647 -2147483647 -2147483647 -2147483647 -2147483647 -2147483647 -2147483647 -2147483647 -2147483647 -2147483647 -2147483647 -2147483647 -2147483647 -2147483647 -2147483647 -2147483647 -2147483647 -2147483647 -2147483647 -2147483647 -2147483647 -2147483647 -2147483647 -2147483647 -2147483647 -2147483647 -2147483647 -2147483647 -2147483647 -2147483647 -2147483647 -2147483647 -2147483647 -2147483647 -2147483647 -2147483647 -2147483647 -2147483647 -2147483647 -2147483647 -2147483647 -2147483647 -2147483647 -2147483647 -2147483647 -2147483647 -2147483647 -2147483647 -2147483647 -2147483647 -2147483647 -2147483647 -2147483647 -2147483647 -2147483647 -2147483647 -2147483647 -2147483647 -2147483647 -2147483647 -2147483647 -2147483647 -2147483647 -2147483647 -2147483647 -2147483647 -2147483647 -2147483647 -2147483647 -2147483647 -2147483647 -2147483647 -2147483647 -2147483647 -2147483647 -2147483647 -2147483647 -2147483647 -2147483647 -2147483647 -2147483647 -2147483647 -2147483647 -2147483647 -2147483647 -2147483647 -2147483647 -2147483647 -2147483647 -2147483647 -2147483647 -2147483647 -2147483647 -2147483647 -2147483647 -2147483647 -2147483647 -2147483647 -2147483647 -2147483647 -2147483647 -2147483647 -2147483647 -2147483647 -2147483647 -2147483647 -2147483647 -2147483647 -2147483647 -2147483647 -2147483647 -2147483647 -2147483647 -2147483647 -2147483647 -2147483647 -2147483647 -2147483647 -2147483647 -2147483647 -2147483647 -2147483647 -2147483647 -2147483647 -2147483647 -2147483647 -2147483647 -2147483647 -2147483647 -2147483647 -2147483647 -2147483647 -2147483647 -2147483647 -2147483647 -2147483647 -2147483647 -2147483647 -2147483647 -2147483647
