# Supplementary material for: Catchments catch all in South African coastal lowlands: topography and palaeoclimate restricted gene flow in Nymania capensis (Meliaceae)—a multilocus phylogeographic and distribution modelling approach
Source: PeerJ. 2017 Jan 31;5:e2965. doi: 10.7717/peerj.2965 (PMC5289106; doi:10.7717/peerj.2965)
Supplement: Supplemental Information 2 — See the Readme for file descriptions. This zip file includes all DNA alignments. [file peerj-05-2965-s002.zip › SupplementalInformationFiles/SDM.Data/MIROC/bio19.ppt.coldest.quarter.asc]

NCOLS 240 
NROWS 84 
XLLCORNER 20 
YLLCORNER -35 
CELLSIZE 0.0416666666666667 
NODATA_value -2147483647 
67 64 62 60 58 54 50 48 48 46 45 42 39 38 38 38 38 37 38 37 35 33 32 32 30 30 28 24 24 23 23 23 22 22 22 21 20 20 20 20 20 20 21 21 22 21 21 22 22 21 21 20 21 21 22 22 22 23 25 25 25 25 24 22 21 20 20 20 21 21 22 20 19 19 18 16 16 17 17 17 18 18 19 19 21 22 22 22 23 23 25 26 25 25 26 27 28 29 29 29 29 28 28 28 28 28 28 28 28 28 27 27 27 27 26 26 26 26 26 25 24 24 24 24 24 24 24 24 23 22 22 22 22 22 22 23 26 24 24 25 25 26 26 25 25 26 41 41 41 42 42 44 47 43 41 32 32 33 41 39 39 39 36 36 36 36 36 36 38 39 38 32 32 34 32 30 30 29 30 34 35 33 30 27 27 33 33 32 31 29 29 30 33 36 34 31 31 33 32 32 38 39 34 33 34 34 35 35 37 39 40 42 44 44 46 49 50 51 53 59 61 65 68 68 73 80 83 82 83 86 89 91 94 95 98 101 -2147483647 -2147483647 -2147483647 -2147483647
71 68 66 63 61 57 52 50 50 50 46 46 42 39 39 38 38 37 37 38 37 35 35 34 31 30 30 27 27 24 24 25 23 22 22 22 22 20 20 20 20 20 21 23 22 21 21 22 23 23 22 22 22 22 22 23 23 23 24 25 25 25 25 23 22 21 21 21 21 22 19 22 20 19 19 18 17 17 18 18 20 20 20 22 22 20 23 25 25 25 26 26 26 26 27 29 29 29 29 30 29 29 31 31 31 28 30 30 32 32 29 29 29 31 26 26 26 26 26 26 24 24 24 23 22 22 22 24 22 22 22 21 21 22 23 24 24 25 25 26 26 26 25 25 26 28 41 43 45 46 45 47 47 46 42 32 31 30 35 41 41 41 39 39 39 34 31 31 32 36 34 33 32 34 34 30 30 30 30 34 35 36 30 28 29 37 34 34 31 32 30 30 30 31 37 30 30 31 32 32 33 37 34 34 34 35 35 36 37 39 40 41 44 45 46 49 51 53 55 59 61 71 74 78 76 79 84 87 86 89 92 93 95 98 100 -2147483647 -2147483647 -2147483647 -2147483647 -2147483647
71 71 72 68 61 58 54 51 54 51 50 46 43 43 39 38 37 36 36 35 35 36 36 34 31 30 30 29 27 29 29 26 24 23 22 22 22 20 20 20 20 21 22 22 21 21 22 23 23 23 24 24 24 25 23 23 23 25 25 25 25 25 25 24 22 22 21 21 21 21 21 19 22 19 19 19 19 20 20 18 20 20 19 20 20 20 22 25 25 24 25 25 26 26 28 31 32 31 32 32 31 31 32 32 32 31 32 32 36 32 32 32 32 32 29 29 27 28 28 26 26 26 25 24 22 23 22 22 23 24 22 21 22 22 23 24 24 24 24 24 26 27 24 26 28 31 45 45 42 44 47 50 43 34 32 29 29 29 33 37 47 46 44 43 40 31 29 29 30 35 33 30 32 40 36 34 32 32 30 30 35 37 35 31 30 37 31 30 30 32 31 31 29 30 31 30 31 32 32 33 33 33 34 35 35 35 37 37 39 40 41 43 44 46 49 50 53 56 58 61 65 71 76 79 83 85 85 88 90 90 94 96 98 100 -2147483647 -2147483647 -2147483647 -2147483647 -2147483647 -2147483647
75 77 77 71 67 61 56 52 54 54 50 50 47 43 40 39 38 36 36 36 35 34 34 33 33 31 30 29 29 27 28 28 25 24 23 22 22 21 21 21 20 20 21 21 21 22 23 23 23 23 24 25 24 26 26 26 25 26 26 26 26 28 25 25 22 22 21 21 21 21 21 21 19 19 19 19 21 22 25 18 20 20 20 19 19 20 22 26 27 26 26 25 26 27 28 31 34 34 35 34 32 32 33 32 32 32 32 33 39 36 33 32 33 32 29 32 33 37 36 27 27 27 26 25 25 23 23 23 23 29 21 21 23 23 23 23 24 24 24 24 26 27 24 31 41 46 37 31 30 31 38 38 36 30 34 29 29 29 35 41 42 56 56 46 36 32 30 30 30 32 36 38 29 29 35 33 29 28 28 31 38 38 37 31 31 35 34 30 30 30 31 31 31 31 31 31 32 32 33 33 33 34 34 35 36 37 37 39 40 41 41 45 48 49 49 51 54 58 59 62 67 73 79 81 85 85 88 88 92 95 97 98 100 -2147483647 -2147483647 -2147483647 -2147483647 -2147483647 -2147483647 -2147483647
80 80 84 75 68 62 57 54 52 52 52 51 48 47 44 40 40 37 37 37 35 34 34 33 33 33 32 31 29 29 29 29 29 28 24 22 22 21 21 23 20 20 21 21 22 23 23 24 26 26 26 26 26 27 27 27 26 26 26 26 29 26 25 25 22 22 22 21 21 21 21 21 21 19 19 22 22 26 22 18 18 18 19 18 19 20 22 25 25 26 25 25 26 27 29 32 35 35 39 35 35 35 38 41 38 35 39 41 42 36 39 36 33 33 33 37 43 37 35 29 29 30 31 29 26 25 23 23 23 25 22 22 23 23 23 23 23 24 24 27 27 27 24 30 42 35 34 30 29 33 36 31 29 29 30 32 29 29 34 43 40 35 41 44 46 43 35 33 29 30 37 29 29 29 29 30 29 30 29 32 39 36 37 33 33 37 33 30 30 30 30 31 31 31 31 32 32 33 33 33 34 34 35 35 37 39 39 40 41 42 43 47 50 51 51 54 57 61 65 65 68 71 78 82 85 89 91 93 95 96 98 100 -2147483647 -2147483647 -2147483647 -2147483647 -2147483647 -2147483647 -2147483647 -2147483647
85 82 83 78 67 62 60 55 54 52 52 52 53 48 44 44 42 40 37 36 36 36 37 34 34 33 32 32 31 29 29 32 30 29 27 27 22 21 22 23 22 23 23 23 22 23 25 26 26 27 28 27 28 26 26 26 29 29 29 29 29 29 28 26 22 22 22 22 21 21 21 21 21 18 19 20 21 21 21 19 19 19 19 19 19 20 21 22 25 26 25 25 27 27 30 31 35 35 38 39 38 36 39 40 37 36 41 39 42 40 42 42 38 39 39 39 39 39 35 30 33 36 30 27 25 23 23 23 23 23 22 22 23 23 23 24 24 24 27 27 27 25 25 27 37 34 30 30 31 35 34 33 31 29 29 34 34 31 30 33 35 33 39 49 41 36 30 29 29 35 34 29 29 29 29 30 30 30 31 38 37 33 34 33 33 33 31 31 32 31 31 31 31 32 32 32 32 33 34 35 35 35 36 37 39 39 39 41 42 44 45 47 50 57 55 55 60 62 68 72 71 76 79 85 89 90 94 96 96 98 -2147483647 -2147483647 -2147483647 -2147483647 -2147483647 -2147483647 -2147483647 -2147483647 -2147483647 -2147483647
93 87 81 72 66 63 59 56 56 56 55 55 53 50 47 47 44 42 38 37 37 37 37 37 37 34 34 32 32 32 32 32 32 29 27 26 25 22 23 23 23 23 23 23 23 24 24 24 26 27 28 27 27 28 26 26 29 32 32 32 29 29 28 26 24 23 22 22 22 21 21 21 21 21 21 20 22 22 22 22 21 19 21 19 19 19 21 21 24 22 22 26 27 28 30 31 34 35 35 38 35 35 35 39 35 36 38 35 42 38 35 36 39 42 43 42 36 36 34 33 36 33 29 29 25 23 23 23 23 23 23 23 23 23 23 25 26 27 28 28 27 27 25 25 30 35 33 31 33 33 34 46 37 33 29 35 43 29 29 31 33 32 35 41 41 41 36 35 29 29 29 31 29 29 32 34 32 31 31 38 38 33 33 33 34 34 32 33 32 32 31 31 31 32 32 33 33 35 35 35 36 36 37 39 39 40 41 42 44 45 46 50 56 61 60 59 62 68 69 73 80 81 86 89 91 94 95 97 99 -2147483647 -2147483647 -2147483647 -2147483647 -2147483647 -2147483647 -2147483647 -2147483647 -2147483647 -2147483647 -2147483647
99 88 82 79 78 67 59 59 56 56 56 58 52 49 48 48 48 44 41 38 38 36 37 38 37 36 34 34 32 32 32 31 30 29 27 27 26 25 23 23 23 23 23 24 24 24 24 24 26 26 27 27 28 28 28 29 29 33 34 32 29 29 28 31 28 25 25 24 22 22 22 21 21 21 21 21 22 22 22 25 22 22 22 21 19 19 20 22 25 22 23 25 27 31 33 34 34 35 40 39 35 35 35 37 37 35 37 35 37 35 34 36 38 38 38 37 41 37 36 34 34 33 29 29 26 24 23 23 23 23 23 23 24 26 25 26 30 30 30 29 28 26 26 26 28 30 38 33 32 35 38 50 35 33 29 31 35 32 30 33 35 33 33 33 36 34 30 32 28 28 28 28 30 29 34 31 31 31 32 35 37 34 34 35 36 35 35 33 32 32 31 32 32 33 33 33 35 35 37 38 39 39 40 40 40 42 42 44 45 46 49 52 53 62 65 65 64 68 76 79 83 85 88 91 92 96 99 100 -2147483647 -2147483647 -2147483647 -2147483647 -2147483647 -2147483647 -2147483647 -2147483647 -2147483647 -2147483647 -2147483647 -2147483647
98 95 87 81 79 67 62 63 60 56 56 61 56 50 50 50 49 47 44 41 41 37 35 35 35 34 34 34 35 33 33 32 32 31 29 27 27 27 27 27 24 25 24 24 24 25 26 26 26 26 27 28 29 28 28 29 29 32 32 32 29 29 29 34 28 25 25 28 27 24 22 22 21 21 21 21 22 22 21 22 25 22 20 19 22 22 21 22 25 24 24 27 27 31 31 35 36 35 38 35 35 34 35 37 37 35 34 33 34 33 34 35 38 38 34 34 37 43 36 32 30 29 29 28 26 24 24 24 23 23 23 23 23 26 27 30 33 33 30 31 29 27 26 26 27 28 30 29 33 39 39 41 40 34 30 30 30 30 30 34 35 33 29 31 33 33 30 34 31 28 28 29 28 27 31 34 33 32 32 33 38 38 36 37 37 36 36 37 34 33 33 34 33 33 33 34 35 36 38 39 40 42 43 43 43 44 44 45 46 49 52 55 61 61 68 69 76 79 79 83 86 89 92 94 96 98 100 -2147483647 -2147483647 -2147483647 -2147483647 -2147483647 -2147483647 -2147483647 -2147483647 -2147483647 -2147483647 -2147483647 -2147483647 -2147483647
101 95 87 77 72 69 64 66 61 56 56 60 56 53 53 53 50 48 45 43 41 39 39 35 35 35 35 33 34 32 33 34 34 32 30 28 27 27 27 28 29 27 26 26 25 25 26 28 29 27 28 30 32 30 29 29 29 32 33 32 30 29 27 26 26 26 28 26 27 25 22 22 21 21 21 21 21 21 21 21 21 21 19 19 20 22 21 21 22 24 24 28 30 31 33 35 35 36 39 35 34 34 34 33 32 33 34 34 33 33 35 39 40 34 33 34 36 44 43 35 31 29 28 28 27 25 24 23 23 23 23 23 23 24 26 28 30 32 31 31 30 27 27 26 27 27 30 30 34 40 35 38 33 33 33 32 31 30 30 30 30 30 29 30 30 30 30 34 34 34 30 30 28 27 27 31 31 30 33 36 37 37 37 38 36 37 37 37 37 35 34 34 35 34 34 35 35 36 39 40 40 43 45 46 45 45 45 46 47 50 52 55 61 62 66 70 77 83 87 87 90 92 94 96 99 100 -2147483647 -2147483647 -2147483647 -2147483647 -2147483647 -2147483647 -2147483647 -2147483647 -2147483647 -2147483647 -2147483647 -2147483647 -2147483647 -2147483647
95 92 89 76 74 74 75 69 64 59 57 59 58 55 56 57 53 51 47 45 44 41 39 39 37 35 35 35 37 35 32 32 32 33 31 30 28 27 27 29 31 32 29 27 27 27 28 29 29 29 30 30 32 32 31 31 32 30 32 32 32 30 29 28 27 26 27 28 25 25 22 21 22 21 21 25 21 19 20 19 19 21 19 19 19 22 22 24 24 24 25 30 28 30 33 33 33 36 40 37 36 35 34 34 33 32 31 31 31 33 34 33 35 35 34 35 38 42 41 35 32 30 30 30 28 28 25 24 23 23 23 23 23 23 25 32 30 30 30 30 30 30 27 27 27 30 29 30 33 43 35 39 33 33 33 32 32 32 32 34 32 33 30 30 30 30 34 34 31 32 32 29 31 29 29 28 29 30 32 34 38 37 37 38 37 37 37 37 37 36 35 38 35 34 34 36 36 38 39 40 40 44 45 50 51 47 49 49 50 53 55 62 64 66 73 72 76 81 87 91 93 95 98 99 100 -2147483647 -2147483647 -2147483647 -2147483647 -2147483647 -2147483647 -2147483647 -2147483647 -2147483647 -2147483647 -2147483647 -2147483647 -2147483647 -2147483647 -2147483647
95 89 86 77 75 75 83 73 66 61 59 66 63 62 59 63 57 54 51 47 45 43 41 39 39 39 37 35 36 35 32 34 35 34 36 33 30 30 30 30 31 33 33 29 27 30 29 31 30 30 33 32 32 32 32 31 32 32 33 35 35 32 31 32 31 29 29 27 26 24 24 21 21 24 22 21 21 21 18 18 18 18 18 19 21 22 24 24 30 24 27 27 29 31 33 34 35 37 38 39 39 38 37 35 34 33 34 31 33 38 35 32 32 35 35 34 41 41 45 37 34 33 31 30 30 30 29 28 25 25 24 23 23 23 25 26 27 32 31 30 29 30 30 27 29 33 30 34 33 34 37 36 36 37 34 34 34 34 34 35 34 35 35 30 30 30 31 31 32 30 33 29 29 29 29 28 29 30 32 34 36 35 36 37 37 37 37 36 38 37 38 39 35 35 36 36 38 39 40 40 43 45 48 53 54 55 58 52 55 58 61 68 73 71 78 81 81 86 90 94 95 97 99 100 102 -2147483647 -2147483647 -2147483647 -2147483647 -2147483647 -2147483647 -2147483647 -2147483647 -2147483647 -2147483647 -2147483647 -2147483647 -2147483647 -2147483647 -2147483647
86 97 92 86 78 74 81 81 71 64 62 71 67 73 60 57 66 60 58 55 48 44 44 43 43 43 43 38 35 35 34 36 36 36 37 36 33 33 33 34 34 33 34 33 30 30 32 34 32 30 33 33 33 33 34 34 35 35 33 36 38 33 35 38 35 32 31 29 27 26 24 23 21 21 22 21 21 21 21 18 18 18 18 21 23 25 24 27 31 30 30 29 31 33 39 41 37 37 40 41 41 40 38 36 36 36 34 33 34 40 35 31 32 38 38 34 38 38 49 42 36 34 32 30 32 33 33 31 28 25 28 25 23 23 25 25 29 33 32 30 29 28 27 27 27 29 32 33 33 36 35 40 44 39 35 35 35 38 35 34 34 33 33 31 32 30 29 33 32 29 31 30 30 29 29 29 29 30 32 36 39 36 35 35 34 34 37 37 37 38 40 41 39 38 38 39 40 40 42 42 44 45 47 51 52 56 64 62 59 62 66 71 77 77 79 84 89 92 94 97 98 101 102 103 -2147483647 -2147483647 -2147483647 -2147483647 -2147483647 -2147483647 -2147483647 -2147483647 -2147483647 -2147483647 -2147483647 -2147483647 -2147483647 -2147483647 -2147483647 -2147483647
62 89 86 79 79 89 89 78 68 66 66 79 72 76 73 64 63 70 70 70 58 46 44 45 47 48 45 41 37 36 36 39 39 40 39 39 36 36 37 37 37 35 34 33 33 30 32 32 31 30 33 36 35 35 36 36 39 42 38 38 42 42 41 43 38 32 32 29 27 25 24 24 22 21 22 24 22 21 21 21 18 18 19 21 27 31 29 28 34 36 36 33 34 37 44 44 41 42 42 43 38 36 36 38 34 35 35 33 33 35 34 31 31 34 37 34 34 36 47 49 40 37 38 36 36 35 34 31 29 25 28 24 24 22 24 25 29 33 33 29 27 29 29 29 27 28 31 32 34 40 42 41 45 42 38 40 44 46 38 36 36 34 34 31 33 32 32 31 31 30 30 33 34 31 31 31 29 31 32 37 42 37 36 37 36 36 35 35 39 40 42 42 39 42 40 42 42 44 43 43 45 47 49 51 55 61 66 69 68 68 72 72 79 84 83 88 92 96 98 100 102 103 -2147483647 -2147483647 -2147483647 -2147483647 -2147483647 -2147483647 -2147483647 -2147483647 -2147483647 -2147483647 -2147483647 -2147483647 -2147483647 -2147483647 -2147483647 -2147483647 -2147483647 -2147483647
59 69 84 76 76 86 92 75 69 71 69 73 82 77 82 70 64 67 67 73 59 48 47 47 48 49 45 42 40 41 41 43 43 46 43 40 39 40 39 43 47 39 36 36 35 35 32 32 30 28 36 35 36 37 35 38 44 42 40 39 42 45 46 41 41 26 30 30 29 27 25 24 22 23 22 24 21 21 21 20 18 18 19 21 25 27 28 24 28 36 42 38 35 40 46 44 42 45 51 36 33 35 34 35 34 34 35 33 31 31 31 31 31 32 33 35 37 42 47 45 41 40 42 41 40 38 35 32 29 28 29 25 24 24 25 26 32 32 32 29 27 29 32 32 29 31 32 34 34 36 41 44 52 42 40 44 54 46 45 43 39 38 37 34 34 37 38 34 32 31 31 31 33 35 35 35 33 30 32 34 34 37 41 41 39 38 36 42 42 43 43 40 39 39 41 42 43 44 44 45 46 49 51 55 59 60 64 73 78 79 82 77 82 87 89 94 97 100 101 103 104 -2147483647 -2147483647 -2147483647 -2147483647 -2147483647 -2147483647 -2147483647 -2147483647 -2147483647 -2147483647 -2147483647 -2147483647 -2147483647 -2147483647 -2147483647 -2147483647 -2147483647 -2147483647 -2147483647
59 59 74 65 62 73 86 83 76 68 73 76 83 88 83 83 70 69 75 77 62 51 51 47 47 47 46 44 45 44 44 46 46 48 48 46 44 40 40 46 42 41 43 36 36 37 37 29 26 29 36 36 30 27 35 35 44 44 42 41 42 45 48 39 28 24 25 28 28 25 24 22 22 23 22 22 22 21 20 21 20 18 19 19 24 27 27 25 27 33 41 40 38 39 43 47 47 47 46 37 30 29 29 29 32 34 32 31 31 30 31 31 34 34 37 38 40 47 54 48 44 46 46 46 46 43 36 34 32 32 32 28 27 25 25 25 27 31 29 32 28 28 32 30 30 32 37 39 44 46 44 46 49 54 45 46 49 47 46 45 42 40 38 38 37 45 40 37 36 33 32 31 31 34 33 34 34 31 32 32 32 34 40 40 43 44 38 36 40 43 44 43 42 43 42 43 44 45 45 47 49 51 55 58 60 66 69 71 75 80 86 88 85 91 96 101 102 103 104 106 -2147483647 -2147483647 -2147483647 -2147483647 -2147483647 -2147483647 -2147483647 -2147483647 -2147483647 -2147483647 -2147483647 -2147483647 -2147483647 -2147483647 -2147483647 -2147483647 -2147483647 -2147483647 -2147483647 -2147483647
56 55 58 55 78 73 86 92 80 70 70 76 86 92 89 86 74 67 67 67 64 64 55 50 47 49 49 48 49 44 46 49 49 48 48 48 49 43 37 40 45 47 42 31 27 26 29 32 29 26 27 28 22 23 23 23 39 44 42 42 42 39 36 35 26 24 23 23 23 24 25 22 28 21 28 23 22 22 20 20 21 21 19 19 22 24 24 24 25 27 35 42 41 43 43 53 51 39 35 32 30 29 31 28 31 32 32 32 31 30 33 33 36 37 38 41 48 53 55 49 49 49 53 52 48 43 39 38 36 36 36 32 32 30 26 26 26 29 28 27 28 28 29 30 33 36 40 46 52 46 45 50 54 57 53 54 60 56 56 51 46 45 41 39 39 48 48 41 38 34 34 34 35 35 34 33 33 34 33 31 32 32 35 36 39 37 37 37 42 44 47 44 44 44 44 44 45 46 47 50 51 56 61 65 67 68 72 76 80 84 85 94 95 96 102 104 105 105 106 107 -2147483647 -2147483647 -2147483647 -2147483647 -2147483647 -2147483647 -2147483647 -2147483647 -2147483647 -2147483647 -2147483647 -2147483647 -2147483647 -2147483647 -2147483647 -2147483647 -2147483647 -2147483647 -2147483647 -2147483647
53 51 49 51 73 83 94 93 77 73 77 77 80 86 88 80 67 73 71 66 64 61 55 51 52 53 52 52 51 48 44 47 47 53 52 51 48 35 29 29 48 45 39 35 28 25 27 29 33 27 25 22 22 22 22 23 32 44 41 47 46 33 30 30 25 24 24 23 23 25 23 22 22 20 20 21 20 21 21 21 21 21 21 19 20 22 23 23 27 28 28 32 44 44 39 33 35 39 39 33 31 31 34 30 29 32 35 34 32 32 33 35 37 39 40 43 48 58 59 57 54 54 59 54 51 45 43 45 42 39 42 39 39 34 30 26 26 27 29 28 30 30 31 36 37 40 46 51 55 53 49 58 63 63 58 63 60 63 58 50 47 46 47 46 44 52 50 51 41 37 36 37 41 40 37 40 38 36 34 31 31 37 33 35 38 37 37 37 43 46 47 46 44 43 44 46 46 47 49 52 56 59 61 66 70 73 76 78 82 88 91 94 99 103 104 107 107 108 108 -2147483647 -2147483647 -2147483647 -2147483647 -2147483647 -2147483647 -2147483647 -2147483647 -2147483647 -2147483647 -2147483647 -2147483647 -2147483647 -2147483647 -2147483647 -2147483647 -2147483647 -2147483647 -2147483647 -2147483647 -2147483647
53 51 48 52 70 74 107 94 80 81 84 83 86 90 89 86 78 80 82 79 64 60 57 54 53 57 60 61 61 53 51 48 47 48 48 52 49 44 29 26 28 26 24 28 36 32 26 26 34 26 22 20 20 22 22 22 23 27 30 41 38 28 31 26 25 25 24 24 26 26 23 22 21 20 20 20 20 22 22 26 22 21 21 21 20 21 21 22 22 26 28 40 44 42 33 30 26 26 31 31 31 29 32 31 29 30 34 36 33 31 34 38 40 41 42 39 38 43 46 51 52 57 58 56 52 51 46 51 49 48 47 53 43 40 38 33 28 28 28 30 33 38 39 43 43 46 53 59 62 56 54 58 67 68 68 70 68 68 66 54 52 56 56 56 50 57 57 51 44 45 47 40 41 41 42 42 40 37 38 38 35 38 36 35 37 38 37 40 41 43 47 47 47 46 46 46 48 49 53 56 58 63 67 68 72 77 81 84 85 89 95 97 102 104 107 108 108 109 -2147483647 -2147483647 -2147483647 -2147483647 -2147483647 -2147483647 -2147483647 -2147483647 -2147483647 -2147483647 -2147483647 -2147483647 -2147483647 -2147483647 -2147483647 -2147483647 -2147483647 -2147483647 -2147483647 -2147483647 -2147483647 -2147483647
53 49 47 47 55 78 90 77 92 85 103 98 95 88 83 80 81 91 89 81 68 63 62 57 57 67 70 71 68 59 56 55 52 48 53 58 55 44 27 24 22 20 20 20 22 22 29 24 24 26 25 19 19 19 22 22 23 27 33 31 29 26 26 25 26 26 25 24 26 26 26 24 22 21 20 20 20 22 22 26 25 22 22 20 21 20 21 22 22 24 28 36 39 43 28 25 24 25 32 36 38 29 27 27 28 29 29 30 30 29 30 36 35 38 39 37 41 41 37 36 41 46 45 52 58 54 53 58 58 53 50 46 48 48 46 37 31 29 30 31 33 40 48 54 53 53 55 54 62 65 63 60 64 70 77 75 73 74 73 59 59 67 65 62 56 59 64 60 60 63 61 44 43 43 41 40 39 41 46 46 39 42 38 39 38 38 39 40 42 43 44 47 47 46 46 46 48 51 54 59 61 64 70 74 78 79 81 87 89 94 99 101 104 106 108 110 110 110 -2147483647 -2147483647 -2147483647 -2147483647 -2147483647 -2147483647 -2147483647 -2147483647 -2147483647 -2147483647 -2147483647 -2147483647 -2147483647 -2147483647 -2147483647 -2147483647 -2147483647 -2147483647 -2147483647 -2147483647 -2147483647 -2147483647
53 49 47 45 43 48 53 45 76 85 97 106 98 96 98 95 88 93 93 86 72 72 70 60 58 64 72 71 68 63 66 62 55 55 51 36 38 27 27 23 21 20 20 20 21 20 21 21 21 21 21 21 19 19 21 22 23 23 26 27 27 27 27 26 26 26 26 25 24 24 23 22 21 21 21 20 20 21 22 22 25 25 22 22 21 22 21 22 22 23 26 31 39 41 26 23 22 22 25 32 32 25 28 27 27 27 27 27 28 28 29 31 35 38 38 38 33 36 40 45 45 43 38 45 52 57 57 53 51 48 43 42 45 40 35 34 31 32 34 37 37 42 57 62 56 50 50 58 67 71 70 70 69 83 77 76 76 76 75 66 64 76 71 70 68 63 64 69 67 62 53 53 53 53 47 45 47 46 52 50 44 45 44 41 40 40 42 42 44 43 44 47 49 48 48 50 52 54 58 61 66 71 72 76 81 83 86 90 93 97 101 103 106 108 110 111 140 142 -2147483647 -2147483647 -2147483647 -2147483647 -2147483647 -2147483647 -2147483647 -2147483647 -2147483647 -2147483647 -2147483647 -2147483647 -2147483647 -2147483647 -2147483647 -2147483647 -2147483647 -2147483647 -2147483647 -2147483647 -2147483647 -2147483647
51 49 45 44 40 40 40 43 74 83 85 97 97 111 107 95 91 88 89 86 74 70 67 60 61 61 63 68 73 70 70 57 52 40 32 24 21 21 23 23 20 20 19 19 20 20 19 20 21 21 21 21 22 20 22 22 23 23 23 25 25 27 27 28 27 27 26 25 25 24 24 22 22 22 22 22 23 22 23 23 22 22 22 23 21 21 22 22 22 22 24 31 37 29 24 23 22 22 22 23 23 23 25 25 28 27 27 26 27 28 29 31 38 35 31 33 31 37 41 37 37 45 33 36 51 54 48 44 50 52 43 43 47 50 43 34 34 33 37 37 40 44 56 56 57 49 50 54 62 57 59 67 64 72 74 68 66 78 79 71 72 75 76 74 74 72 69 75 72 66 62 64 60 56 51 53 56 56 59 54 48 48 45 45 43 42 43 45 47 48 47 49 50 51 51 54 55 58 62 66 68 73 78 82 83 87 89 94 97 99 101 105 107 109 112 140 140 -2147483647 -2147483647 -2147483647 -2147483647 -2147483647 -2147483647 -2147483647 -2147483647 -2147483647 -2147483647 -2147483647 -2147483647 -2147483647 -2147483647 -2147483647 -2147483647 -2147483647 -2147483647 -2147483647 -2147483647 -2147483647 -2147483647 -2147483647
51 50 48 42 41 38 38 49 73 84 88 92 98 103 104 97 96 93 90 82 80 74 69 64 62 61 62 65 77 80 70 40 32 30 22 22 20 20 20 20 20 17 17 17 19 19 20 19 20 21 21 21 22 20 22 22 23 23 24 25 26 27 27 28 29 28 28 27 26 24 24 24 23 22 23 23 23 23 23 23 23 22 21 21 21 21 22 22 23 23 23 24 24 25 23 23 23 22 22 24 24 23 25 25 25 25 25 26 26 27 28 29 29 29 29 29 31 32 32 32 36 37 32 35 43 61 54 49 44 52 46 47 47 49 54 41 38 35 35 41 48 54 48 60 54 45 51 59 56 53 57 61 55 55 60 61 64 75 70 77 64 70 77 79 78 79 76 78 78 74 67 70 66 61 57 59 59 55 51 47 47 44 44 46 47 45 45 46 47 50 50 51 52 53 56 60 61 62 65 71 75 77 80 82 85 89 93 97 100 102 104 107 108 110 112 141 -2147483647 -2147483647 -2147483647 -2147483647 -2147483647 -2147483647 -2147483647 -2147483647 -2147483647 -2147483647 -2147483647 -2147483647 -2147483647 -2147483647 -2147483647 -2147483647 -2147483647 -2147483647 -2147483647 -2147483647 -2147483647 -2147483647 -2147483647 -2147483647
52 51 54 44 42 38 38 38 49 79 88 91 99 99 100 100 96 95 93 84 80 74 69 73 69 68 63 60 60 59 41 33 30 26 24 20 20 20 19 18 17 17 17 17 18 19 20 20 20 21 21 21 23 24 22 22 22 23 23 26 27 28 29 29 29 28 28 28 28 26 24 24 24 24 24 24 24 24 23 23 23 23 21 22 22 22 22 22 23 23 23 23 23 23 23 23 22 22 23 24 24 26 30 29 27 27 27 26 26 27 27 27 28 29 29 30 31 32 31 31 32 35 32 32 35 47 54 48 51 44 47 49 48 53 51 48 47 42 38 41 45 53 51 51 43 48 56 65 57 51 53 58 51 50 51 54 58 63 77 69 61 53 73 73 85 89 83 83 83 78 76 76 70 68 67 65 65 61 50 44 45 45 45 46 48 47 47 49 51 52 56 57 56 57 61 64 66 69 70 75 79 80 83 87 89 93 96 98 101 103 106 107 110 111 -2147483647 -2147483647 -2147483647 -2147483647 -2147483647 -2147483647 -2147483647 -2147483647 -2147483647 -2147483647 -2147483647 -2147483647 -2147483647 -2147483647 -2147483647 -2147483647 -2147483647 -2147483647 -2147483647 -2147483647 -2147483647 -2147483647 -2147483647 -2147483647 -2147483647 -2147483647
52 50 54 48 43 38 36 36 45 67 88 92 97 98 101 98 96 93 89 84 77 73 73 73 73 74 68 60 45 35 34 28 30 26 24 20 20 18 18 17 17 17 17 17 18 19 20 20 20 21 21 22 23 24 25 22 22 23 25 26 27 29 30 30 30 29 28 28 28 28 26 24 24 24 24 25 25 25 24 24 23 23 22 22 22 22 22 22 23 23 23 23 23 23 23 23 24 24 24 24 25 26 29 33 33 33 27 24 26 26 26 26 27 28 28 28 29 31 31 31 32 35 32 32 38 51 56 52 52 48 44 46 51 52 47 46 45 42 41 42 46 46 46 44 45 55 59 63 59 54 51 50 49 54 61 67 67 75 69 54 45 51 55 66 87 89 87 88 88 86 85 82 79 76 73 75 72 68 54 48 47 46 47 47 48 48 50 50 52 54 56 61 62 66 69 71 73 73 75 78 82 84 87 90 93 96 98 102 103 105 108 109 111 -2147483647 -2147483647 -2147483647 -2147483647 -2147483647 -2147483647 -2147483647 -2147483647 -2147483647 -2147483647 -2147483647 -2147483647 -2147483647 -2147483647 -2147483647 -2147483647 -2147483647 -2147483647 -2147483647 -2147483647 -2147483647 -2147483647 -2147483647 -2147483647 -2147483647 -2147483647 -2147483647
57 51 57 48 44 38 38 38 38 47 55 58 56 69 84 99 97 93 91 89 81 77 80 79 77 80 80 57 36 30 27 24 24 22 22 22 20 19 18 18 17 17 17 18 18 19 20 20 20 21 22 22 23 24 24 25 23 25 26 29 30 30 30 31 30 30 30 28 28 28 27 27 26 26 25 25 25 25 25 25 25 24 24 23 23 23 23 24 23 23 24 24 24 24 24 24 25 24 24 25 26 26 27 27 29 29 27 25 24 24 26 26 26 28 29 29 29 29 31 31 32 32 32 32 36 42 43 56 55 52 46 49 55 55 54 51 49 47 41 47 45 39 42 45 50 59 65 57 55 52 49 49 52 57 62 62 66 62 56 49 44 48 53 61 69 91 93 93 93 93 90 86 87 84 82 73 60 55 52 50 50 50 49 49 49 51 54 55 56 56 58 60 63 66 69 74 77 77 81 82 84 87 90 94 95 98 101 102 105 107 108 110 -2147483647 -2147483647 -2147483647 -2147483647 -2147483647 -2147483647 -2147483647 -2147483647 -2147483647 -2147483647 -2147483647 -2147483647 -2147483647 -2147483647 -2147483647 -2147483647 -2147483647 -2147483647 -2147483647 -2147483647 -2147483647 -2147483647 -2147483647 -2147483647 -2147483647 -2147483647 -2147483647 -2147483647
61 52 51 54 44 43 38 35 38 37 38 37 41 53 80 100 98 97 95 93 88 87 87 80 77 80 76 56 33 28 26 24 22 22 20 20 20 20 20 20 20 19 18 18 18 19 20 20 20 22 22 22 24 24 26 26 28 25 27 29 30 31 33 32 32 32 32 30 29 29 29 27 27 26 26 26 26 26 26 26 25 25 25 24 23 23 24 24 24 24 24 25 26 25 25 25 26 26 26 26 26 26 26 26 27 26 25 25 25 24 24 24 26 26 28 29 29 29 31 33 34 34 33 33 35 36 39 49 58 53 49 49 54 58 58 53 48 46 43 48 42 39 45 49 50 58 62 62 57 47 46 47 56 55 60 65 60 55 59 49 46 54 61 69 93 93 80 95 96 81 71 71 70 78 81 72 60 55 54 55 54 53 54 53 55 57 57 58 60 60 64 64 68 71 75 76 78 82 84 86 88 91 93 97 97 102 102 104 106 109 109 -2147483647 -2147483647 -2147483647 -2147483647 -2147483647 -2147483647 -2147483647 -2147483647 -2147483647 -2147483647 -2147483647 -2147483647 -2147483647 -2147483647 -2147483647 -2147483647 -2147483647 -2147483647 -2147483647 -2147483647 -2147483647 -2147483647 -2147483647 -2147483647 -2147483647 -2147483647 -2147483647 -2147483647 -2147483647
55 50 48 54 48 43 43 40 35 34 34 41 47 52 65 58 71 100 102 100 96 92 89 83 88 86 73 49 37 28 24 23 22 22 22 19 19 22 21 20 20 20 20 20 20 19 20 20 21 22 22 23 24 26 27 28 30 31 29 29 30 32 33 33 33 33 32 32 31 31 30 29 27 27 27 27 27 27 27 27 26 25 25 25 25 24 24 24 24 26 26 27 26 27 28 28 27 28 26 26 26 26 27 27 27 26 25 25 25 25 24 24 26 26 28 29 29 31 32 34 35 35 35 33 35 36 40 48 60 51 48 53 57 61 63 56 54 50 45 43 42 42 43 47 53 63 56 49 49 51 45 49 50 53 61 66 53 53 61 48 46 57 77 79 69 64 58 83 95 86 61 66 58 73 87 77 65 64 61 60 57 56 52 52 55 57 58 60 62 66 67 69 70 73 77 78 82 84 86 90 91 93 97 98 100 102 105 106 109 109 -2147483647 -2147483647 -2147483647 -2147483647 -2147483647 -2147483647 -2147483647 -2147483647 -2147483647 -2147483647 -2147483647 -2147483647 -2147483647 -2147483647 -2147483647 -2147483647 -2147483647 -2147483647 -2147483647 -2147483647 -2147483647 -2147483647 -2147483647 -2147483647 -2147483647 -2147483647 -2147483647 -2147483647 -2147483647 -2147483647
50 49 47 48 52 46 45 46 36 35 34 38 38 38 43 46 53 83 84 89 75 67 62 61 73 66 63 58 37 28 26 23 22 22 20 19 20 22 23 21 20 20 20 20 20 20 20 21 22 22 22 25 25 27 29 31 31 33 35 32 33 33 35 35 35 35 35 33 33 31 31 31 30 29 29 29 29 29 29 28 28 26 25 25 25 25 25 26 26 26 27 27 28 28 29 29 30 29 27 27 27 27 27 27 27 26 26 26 26 25 25 25 26 28 29 31 32 32 32 35 35 35 35 35 34 36 40 44 50 49 49 53 65 65 64 56 57 54 52 48 44 49 52 51 51 49 49 50 48 46 45 45 50 60 66 67 53 46 49 52 55 54 62 77 58 55 59 61 67 71 58 54 62 83 92 67 65 61 63 60 59 57 55 56 57 59 62 64 67 72 73 75 77 79 81 85 87 88 90 93 93 97 99 100 103 105 105 108 -2147483647 -2147483647 -2147483647 -2147483647 -2147483647 -2147483647 -2147483647 -2147483647 -2147483647 -2147483647 -2147483647 -2147483647 -2147483647 -2147483647 -2147483647 -2147483647 -2147483647 -2147483647 -2147483647 -2147483647 -2147483647 -2147483647 -2147483647 -2147483647 -2147483647 -2147483647 -2147483647 -2147483647 -2147483647 -2147483647 -2147483647 -2147483647
50 49 50 50 56 48 49 45 38 38 35 35 35 43 46 61 71 67 61 67 65 54 50 51 54 49 53 55 37 29 26 26 23 22 22 22 20 22 22 23 23 22 21 21 21 21 21 21 22 23 25 25 27 29 29 32 33 35 36 35 36 36 36 37 36 36 36 35 35 34 34 32 31 30 29 29 29 29 29 29 29 29 27 27 25 25 26 27 27 28 27 29 29 30 30 30 30 29 29 30 30 28 28 28 28 28 27 26 26 25 24 25 26 28 31 33 31 31 33 35 37 36 35 33 33 35 40 49 52 50 49 50 52 53 53 54 57 57 56 43 46 55 55 51 49 49 49 49 53 51 47 46 51 59 63 59 53 49 51 52 58 63 63 59 54 57 61 70 53 72 55 60 63 95 73 60 49 50 48 49 53 54 54 58 60 62 66 70 71 75 79 81 82 85 87 88 88 91 94 94 96 99 102 103 105 107 108 -2147483647 -2147483647 -2147483647 -2147483647 -2147483647 -2147483647 -2147483647 -2147483647 -2147483647 -2147483647 -2147483647 -2147483647 -2147483647 -2147483647 -2147483647 -2147483647 -2147483647 -2147483647 -2147483647 -2147483647 -2147483647 -2147483647 -2147483647 -2147483647 -2147483647 -2147483647 -2147483647 -2147483647 -2147483647 -2147483647 -2147483647 -2147483647 -2147483647
56 54 48 47 54 54 55 52 42 44 38 38 38 40 49 67 61 64 59 67 58 56 46 46 46 47 53 49 48 33 29 26 26 22 23 22 23 22 25 25 23 23 23 21 21 21 22 21 24 25 25 28 28 30 32 33 34 36 38 39 38 39 39 39 39 38 38 38 37 35 34 34 34 33 31 29 29 29 29 29 29 29 28 27 27 27 27 27 28 28 30 30 31 31 30 30 30 32 32 33 33 33 30 30 30 30 29 28 28 26 26 24 26 28 35 37 34 31 31 34 39 38 36 35 33 33 40 50 55 52 53 53 54 54 51 53 49 47 47 46 50 56 57 55 52 50 50 52 52 51 51 50 53 56 56 57 55 51 48 49 58 57 61 57 54 59 60 56 50 53 58 63 65 78 56 49 45 43 48 48 51 52 54 59 62 66 70 74 79 80 83 85 87 89 90 91 93 95 96 97 99 102 102 105 107 109 -2147483647 -2147483647 -2147483647 -2147483647 -2147483647 -2147483647 -2147483647 -2147483647 -2147483647 -2147483647 -2147483647 -2147483647 -2147483647 -2147483647 -2147483647 -2147483647 -2147483647 -2147483647 -2147483647 -2147483647 -2147483647 -2147483647 -2147483647 -2147483647 -2147483647 -2147483647 -2147483647 -2147483647 -2147483647 -2147483647 -2147483647 -2147483647 -2147483647 -2147483647
50 48 48 52 51 54 61 61 50 47 43 43 45 43 53 61 61 59 55 51 52 51 46 43 46 48 46 50 54 35 32 29 26 23 23 22 23 25 25 25 25 23 23 23 23 23 23 24 24 25 27 28 31 32 35 36 39 39 41 43 45 42 42 41 41 41 41 40 38 38 37 37 34 34 33 32 32 31 31 29 30 31 29 28 27 27 28 28 29 31 30 30 31 30 30 30 29 31 33 32 31 31 31 33 35 35 36 34 31 27 26 26 26 28 32 33 32 29 32 36 36 36 36 40 36 34 43 48 55 53 54 57 56 54 51 54 52 47 46 46 48 53 56 54 53 53 51 51 52 50 49 52 60 60 57 57 55 54 51 52 53 53 58 60 57 57 59 53 51 56 62 67 60 53 50 47 45 45 47 47 50 53 59 63 66 71 75 80 87 87 87 90 91 92 92 94 96 97 97 100 102 105 105 107 109 -2147483647 -2147483647 -2147483647 -2147483647 -2147483647 -2147483647 -2147483647 -2147483647 -2147483647 -2147483647 -2147483647 -2147483647 -2147483647 -2147483647 -2147483647 -2147483647 -2147483647 -2147483647 -2147483647 -2147483647 -2147483647 -2147483647 -2147483647 -2147483647 -2147483647 -2147483647 -2147483647 -2147483647 -2147483647 -2147483647 -2147483647 -2147483647 -2147483647 -2147483647 -2147483647
50 48 47 48 49 56 66 71 67 53 48 48 52 51 62 60 53 51 49 49 47 43 43 41 43 44 45 51 48 35 32 29 28 26 26 23 26 26 25 25 29 29 25 25 24 24 24 24 25 27 28 31 31 34 37 39 42 44 45 46 48 48 45 44 44 44 43 42 41 41 41 38 37 37 35 34 32 32 32 31 31 31 31 30 29 28 28 30 31 31 32 31 30 30 30 30 29 31 31 31 30 30 30 31 33 33 34 36 30 28 27 26 26 31 32 31 29 29 31 35 35 34 36 37 33 34 43 44 52 52 55 59 56 54 50 53 55 54 50 46 50 55 57 57 57 56 55 53 52 51 53 53 54 56 56 59 61 57 56 52 54 53 57 61 57 55 60 54 56 57 57 61 58 54 51 50 49 47 47 49 53 56 62 67 75 82 86 88 90 93 93 95 94 94 96 96 98 100 101 102 105 106 107 109 -2147483647 -2147483647 -2147483647 -2147483647 -2147483647 -2147483647 -2147483647 -2147483647 -2147483647 -2147483647 -2147483647 -2147483647 -2147483647 -2147483647 -2147483647 -2147483647 -2147483647 -2147483647 -2147483647 -2147483647 -2147483647 -2147483647 -2147483647 -2147483647 -2147483647 -2147483647 -2147483647 -2147483647 -2147483647 -2147483647 -2147483647 -2147483647 -2147483647 -2147483647 -2147483647 -2147483647
50 52 56 54 51 52 58 61 68 64 60 60 66 62 53 53 50 49 48 49 52 47 42 39 45 47 47 49 50 40 32 29 29 26 26 26 26 26 29 29 29 29 29 28 26 24 24 24 26 27 29 31 33 35 38 41 42 45 48 51 52 52 52 47 47 47 46 45 45 44 42 41 40 39 38 36 35 34 34 33 32 31 31 31 31 30 30 31 33 34 33 32 32 31 31 30 30 31 31 30 30 29 29 29 29 29 31 32 28 28 28 26 27 31 31 34 32 29 35 39 38 32 37 39 33 32 37 44 50 50 54 56 59 57 54 51 57 55 50 48 52 57 62 64 60 62 59 57 57 55 54 54 54 55 55 60 59 60 58 55 54 55 60 62 62 58 56 55 57 60 60 58 54 57 58 55 51 51 52 52 56 61 65 70 77 86 94 98 99 100 98 97 97 97 99 99 101 102 104 105 107 107 109 -2147483647 -2147483647 -2147483647 -2147483647 -2147483647 -2147483647 -2147483647 -2147483647 -2147483647 -2147483647 -2147483647 -2147483647 -2147483647 -2147483647 -2147483647 -2147483647 -2147483647 -2147483647 -2147483647 -2147483647 -2147483647 -2147483647 -2147483647 -2147483647 -2147483647 -2147483647 -2147483647 -2147483647 -2147483647 -2147483647 -2147483647 -2147483647 -2147483647 -2147483647 -2147483647 -2147483647 -2147483647
52 53 60 64 53 53 55 58 59 67 81 75 80 68 62 59 52 47 43 43 46 49 43 39 49 56 59 63 54 46 41 32 29 29 28 26 26 29 29 29 30 30 32 29 29 29 28 27 27 29 30 32 36 38 41 43 46 48 50 53 55 55 55 55 51 51 51 48 48 48 46 45 42 42 41 38 38 36 34 34 34 34 33 32 32 31 31 34 38 40 36 34 32 32 32 33 33 33 33 30 30 30 30 30 30 28 30 28 27 26 26 26 26 28 29 29 31 29 36 35 35 32 37 40 33 37 47 50 54 52 51 52 54 54 51 50 54 60 57 49 53 60 64 63 59 59 62 63 63 63 63 62 60 59 57 60 58 63 66 64 59 57 56 62 63 59 57 61 61 59 57 56 56 60 60 57 56 55 56 57 61 68 72 80 86 94 98 106 104 99 98 97 98 99 101 102 103 104 106 108 109 110 -2147483647 -2147483647 -2147483647 -2147483647 -2147483647 -2147483647 -2147483647 -2147483647 -2147483647 -2147483647 -2147483647 -2147483647 -2147483647 -2147483647 -2147483647 -2147483647 -2147483647 -2147483647 -2147483647 -2147483647 -2147483647 -2147483647 -2147483647 -2147483647 -2147483647 -2147483647 -2147483647 -2147483647 -2147483647 -2147483647 -2147483647 -2147483647 -2147483647 -2147483647 -2147483647 -2147483647 -2147483647 -2147483647
50 48 48 48 49 52 53 55 59 69 77 88 79 70 65 63 61 54 49 42 41 44 41 39 42 44 49 49 43 40 39 33 32 29 29 28 29 29 29 31 30 33 33 32 33 32 29 28 29 32 34 37 40 46 50 52 52 55 56 56 57 58 58 57 57 53 54 54 52 51 50 48 47 44 43 41 41 39 37 37 35 35 34 34 34 34 34 34 35 38 37 35 34 34 33 34 34 35 33 33 32 31 30 31 30 30 28 28 28 28 28 27 26 26 26 26 26 26 27 28 28 28 29 29 31 35 39 42 50 52 52 51 55 52 56 51 52 57 56 52 52 53 60 61 61 58 63 67 67 69 69 69 67 63 60 60 60 61 62 67 64 60 59 65 65 61 58 63 61 60 57 57 57 58 61 61 60 60 60 62 65 72 79 89 97 105 112 113 106 102 99 99 100 101 102 104 105 106 108 108 -2147483647 -2147483647 -2147483647 -2147483647 -2147483647 -2147483647 -2147483647 -2147483647 -2147483647 -2147483647 -2147483647 -2147483647 -2147483647 -2147483647 -2147483647 -2147483647 -2147483647 -2147483647 -2147483647 -2147483647 -2147483647 -2147483647 -2147483647 -2147483647 -2147483647 -2147483647 -2147483647 -2147483647 -2147483647 -2147483647 -2147483647 -2147483647 -2147483647 -2147483647 -2147483647 -2147483647 -2147483647 -2147483647 -2147483647 -2147483647
50 50 48 48 48 52 50 55 65 77 67 72 76 67 63 59 56 49 46 46 39 42 39 41 46 50 56 52 45 42 39 37 33 32 30 29 29 29 29 31 31 31 33 32 33 32 30 29 32 36 41 45 48 51 54 58 61 59 58 58 58 58 60 60 58 57 54 54 54 54 53 52 50 48 46 46 44 42 41 39 38 37 35 35 35 35 35 36 38 40 37 36 35 34 34 36 37 38 36 36 35 33 32 31 31 31 30 30 30 28 28 28 28 28 27 26 26 27 27 27 27 26 26 27 30 33 35 37 43 46 48 49 49 49 51 51 50 53 54 54 54 52 56 57 56 60 60 63 61 64 66 68 69 69 69 70 71 68 64 63 65 64 60 60 65 65 62 60 60 60 59 58 59 60 62 61 62 63 65 68 72 78 83 93 101 109 119 110 105 101 100 100 103 104 104 106 107 108 109 -2147483647 -2147483647 -2147483647 -2147483647 -2147483647 -2147483647 -2147483647 -2147483647 -2147483647 -2147483647 -2147483647 -2147483647 -2147483647 -2147483647 -2147483647 -2147483647 -2147483647 -2147483647 -2147483647 -2147483647 -2147483647 -2147483647 -2147483647 -2147483647 -2147483647 -2147483647 -2147483647 -2147483647 -2147483647 -2147483647 -2147483647 -2147483647 -2147483647 -2147483647 -2147483647 -2147483647 -2147483647 -2147483647 -2147483647 -2147483647 -2147483647
53 52 51 48 48 49 55 62 65 62 67 59 67 61 56 56 52 47 45 41 38 38 41 44 43 49 50 47 43 42 39 37 37 33 33 32 30 29 31 31 31 33 33 33 33 32 32 33 35 38 42 46 51 56 57 58 61 61 61 60 60 61 62 62 61 60 56 56 56 56 55 55 54 53 52 50 48 46 45 42 41 38 38 38 38 41 44 49 55 57 48 43 41 37 37 38 40 40 40 37 35 33 32 32 32 32 32 32 31 31 30 30 30 30 30 30 28 28 27 27 26 26 26 26 29 30 32 34 35 38 40 45 48 49 51 51 51 51 53 55 55 55 55 55 57 57 58 58 59 61 63 63 64 67 71 75 75 73 68 63 66 66 66 62 61 66 71 67 63 62 63 61 61 62 63 64 66 67 73 75 78 84 90 97 101 106 107 107 103 101 102 103 106 106 106 108 109 109 -2147483647 -2147483647 -2147483647 -2147483647 -2147483647 -2147483647 -2147483647 -2147483647 -2147483647 -2147483647 -2147483647 -2147483647 -2147483647 -2147483647 -2147483647 -2147483647 -2147483647 -2147483647 -2147483647 -2147483647 -2147483647 -2147483647 -2147483647 -2147483647 -2147483647 -2147483647 -2147483647 -2147483647 -2147483647 -2147483647 -2147483647 -2147483647 -2147483647 -2147483647 -2147483647 -2147483647 -2147483647 -2147483647 -2147483647 -2147483647 -2147483647 -2147483647
56 57 53 52 52 51 51 51 55 55 54 56 58 54 49 47 46 44 41 42 38 38 41 40 41 43 44 45 44 42 41 39 39 39 36 34 33 31 31 32 33 34 33 33 34 34 34 35 37 41 44 49 55 58 58 59 61 62 65 64 61 64 64 63 63 63 62 58 57 58 57 57 57 57 57 55 53 50 48 45 44 41 41 40 40 39 42 48 52 52 47 44 46 41 44 50 49 46 40 38 37 35 33 32 32 34 35 35 34 33 32 32 32 30 30 30 30 28 28 28 27 26 26 26 29 29 31 32 36 38 41 45 48 51 53 54 54 54 55 58 60 58 58 57 58 60 60 63 64 64 64 66 66 66 68 70 69 69 68 68 72 72 68 66 63 66 71 68 70 69 69 67 64 65 66 69 71 73 76 79 83 88 94 97 102 103 107 104 103 104 105 106 108 108 109 111 111 -2147483647 -2147483647 -2147483647 -2147483647 -2147483647 -2147483647 -2147483647 -2147483647 -2147483647 -2147483647 -2147483647 -2147483647 -2147483647 -2147483647 -2147483647 -2147483647 -2147483647 -2147483647 -2147483647 -2147483647 -2147483647 -2147483647 -2147483647 -2147483647 -2147483647 -2147483647 -2147483647 -2147483647 -2147483647 -2147483647 -2147483647 -2147483647 -2147483647 -2147483647 -2147483647 -2147483647 -2147483647 -2147483647 -2147483647 -2147483647 -2147483647 -2147483647 -2147483647
61 61 61 60 57 56 55 55 54 54 54 54 58 57 52 48 47 45 41 40 39 40 42 40 41 43 46 45 45 45 46 45 43 42 36 36 34 34 33 34 34 35 35 34 35 35 35 37 39 42 45 49 53 56 58 62 61 64 66 67 65 66 66 66 66 66 65 65 60 60 60 60 60 60 57 57 56 53 50 49 47 45 44 43 45 45 42 43 45 46 44 44 43 45 47 47 47 53 50 47 43 38 33 34 34 35 39 40 39 37 36 36 35 34 34 33 32 32 31 28 28 28 28 28 29 30 33 36 37 39 41 48 53 55 58 58 59 61 61 62 60 61 63 66 73 75 73 74 74 74 72 72 70 72 72 73 72 74 72 73 73 73 69 66 65 67 68 67 69 67 70 70 68 69 69 72 74 76 79 82 86 91 95 98 102 103 102 102 105 107 108 108 109 111 112 113 -2147483647 -2147483647 -2147483647 -2147483647 -2147483647 -2147483647 -2147483647 -2147483647 -2147483647 -2147483647 -2147483647 -2147483647 -2147483647 -2147483647 -2147483647 -2147483647 -2147483647 -2147483647 -2147483647 -2147483647 -2147483647 -2147483647 -2147483647 -2147483647 -2147483647 -2147483647 -2147483647 -2147483647 -2147483647 -2147483647 -2147483647 -2147483647 -2147483647 -2147483647 -2147483647 -2147483647 -2147483647 -2147483647 -2147483647 -2147483647 -2147483647 -2147483647 -2147483647 -2147483647
71 89 89 73 70 63 62 61 61 58 58 61 63 63 60 57 51 46 42 39 37 42 43 41 42 44 47 47 47 48 47 46 45 43 42 40 38 36 34 34 34 36 35 35 35 37 38 39 41 42 46 49 53 56 58 61 63 64 66 69 70 68 67 66 68 68 68 68 66 66 63 63 63 62 61 60 59 56 55 53 52 52 48 45 45 45 46 46 45 46 46 46 45 45 45 45 45 46 42 43 54 41 46 48 43 39 42 42 42 42 42 41 39 38 37 37 37 35 34 32 32 30 29 29 29 32 36 41 43 45 48 52 56 58 57 57 56 56 56 56 60 60 62 68 70 79 84 83 82 86 84 84 84 84 83 80 82 82 79 78 74 72 70 68 68 68 68 67 71 70 73 71 71 71 74 76 78 79 82 85 90 93 97 99 101 102 102 102 104 109 110 110 111 112 112 -2147483647 -2147483647 -2147483647 -2147483647 -2147483647 -2147483647 -2147483647 -2147483647 -2147483647 -2147483647 -2147483647 -2147483647 -2147483647 -2147483647 -2147483647 -2147483647 -2147483647 -2147483647 -2147483647 -2147483647 -2147483647 -2147483647 -2147483647 -2147483647 -2147483647 -2147483647 -2147483647 -2147483647 -2147483647 -2147483647 -2147483647 -2147483647 -2147483647 -2147483647 -2147483647 -2147483647 -2147483647 -2147483647 -2147483647 -2147483647 -2147483647 -2147483647 -2147483647 -2147483647 -2147483647
90 84 77 77 85 83 79 78 76 74 77 77 71 63 59 55 52 51 46 44 41 41 41 43 44 46 47 55 60 59 53 52 49 49 47 46 46 43 38 36 37 37 37 38 38 43 43 45 48 53 56 65 71 75 74 72 75 74 73 73 75 75 75 72 71 71 71 70 70 70 69 67 65 65 65 64 64 62 61 64 61 60 60 49 48 47 49 50 50 50 51 51 52 52 55 52 48 46 45 42 39 37 35 37 43 42 47 46 43 46 47 46 44 44 46 46 44 45 42 41 39 42 37 30 33 36 42 49 49 46 49 56 63 70 70 69 65 62 63 63 63 61 63 65 68 79 86 86 86 87 84 84 89 90 91 93 94 95 94 92 83 79 77 77 79 74 72 71 72 74 74 75 75 74 77 79 81 82 85 88 92 96 98 100 103 104 103 104 107 111 112 111 110 -2147483647 -2147483647 -2147483647 -2147483647 -2147483647 -2147483647 -2147483647 -2147483647 -2147483647 -2147483647 -2147483647 -2147483647 -2147483647 -2147483647 -2147483647 -2147483647 -2147483647 -2147483647 -2147483647 -2147483647 -2147483647 -2147483647 -2147483647 -2147483647 -2147483647 -2147483647 -2147483647 -2147483647 -2147483647 -2147483647 -2147483647 -2147483647 -2147483647 -2147483647 -2147483647 -2147483647 -2147483647 -2147483647 -2147483647 -2147483647 -2147483647 -2147483647 -2147483647 -2147483647 -2147483647 -2147483647 -2147483647
87 79 81 77 77 79 80 78 80 86 91 93 88 89 85 83 79 64 56 51 53 49 46 46 47 50 56 60 67 71 70 63 63 63 66 67 67 55 47 40 41 41 41 47 52 49 58 58 65 66 68 69 74 79 84 83 80 79 80 81 80 82 82 81 80 79 77 77 76 76 76 76 72 71 71 71 69 66 66 63 62 60 54 51 51 52 54 54 55 54 55 55 55 55 53 52 52 53 50 49 49 43 41 37 35 37 42 42 48 52 51 48 48 44 45 47 49 53 55 53 51 49 46 37 43 45 50 56 50 46 61 69 72 71 69 71 76 80 77 75 70 66 66 64 67 71 74 70 74 79 84 87 91 96 97 99 102 102 104 103 105 100 97 93 92 88 84 75 79 78 78 77 78 78 79 81 85 85 88 92 94 97 100 101 104 106 107 108 110 113 113 -2147483647 -2147483647 -2147483647 -2147483647 -2147483647 -2147483647 -2147483647 -2147483647 -2147483647 -2147483647 -2147483647 -2147483647 -2147483647 -2147483647 -2147483647 -2147483647 -2147483647 -2147483647 -2147483647 -2147483647 -2147483647 -2147483647 -2147483647 -2147483647 -2147483647 -2147483647 -2147483647 -2147483647 -2147483647 -2147483647 -2147483647 -2147483647 -2147483647 -2147483647 -2147483647 -2147483647 -2147483647 -2147483647 -2147483647 -2147483647 -2147483647 -2147483647 -2147483647 -2147483647 -2147483647 -2147483647 -2147483647 -2147483647 -2147483647
85 82 82 81 79 83 85 81 83 89 103 90 85 92 92 95 92 86 83 76 73 61 58 55 55 57 60 73 84 92 100 95 92 85 80 65 55 52 53 52 71 71 77 75 94 89 92 96 96 92 105 108 109 112 118 111 100 97 87 80 78 81 84 88 90 92 88 87 86 83 82 81 79 76 76 75 73 73 70 70 67 68 63 60 61 61 63 61 64 62 61 62 61 59 59 59 56 53 53 50 48 46 42 42 37 41 50 46 48 53 55 53 51 48 53 51 48 51 50 46 43 46 46 49 42 42 39 39 45 47 57 54 62 63 65 59 65 68 70 68 70 76 77 72 73 70 70 76 84 89 92 95 101 103 105 105 105 104 103 100 100 104 102 97 94 91 86 80 81 83 82 79 80 80 81 84 87 90 90 94 97 98 100 104 106 108 110 109 111 -2147483647 -2147483647 -2147483647 -2147483647 -2147483647 -2147483647 -2147483647 -2147483647 -2147483647 -2147483647 -2147483647 -2147483647 -2147483647 -2147483647 -2147483647 -2147483647 -2147483647 -2147483647 -2147483647 -2147483647 -2147483647 -2147483647 -2147483647 -2147483647 -2147483647 -2147483647 -2147483647 -2147483647 -2147483647 -2147483647 -2147483647 -2147483647 -2147483647 -2147483647 -2147483647 -2147483647 -2147483647 -2147483647 -2147483647 -2147483647 -2147483647 -2147483647 -2147483647 -2147483647 -2147483647 -2147483647 -2147483647 -2147483647 -2147483647 -2147483647 -2147483647
91 89 88 84 92 97 92 87 91 96 98 90 85 91 81 78 75 66 65 63 58 57 57 57 60 65 69 73 76 76 86 86 85 82 82 84 74 69 64 58 66 70 87 80 89 106 113 115 110 103 103 95 91 101 112 117 117 108 95 90 85 84 88 89 91 92 92 91 89 88 88 88 87 86 81 81 80 80 80 77 77 76 76 75 75 75 75 72 72 68 68 67 66 66 66 65 63 60 57 55 52 49 44 41 41 42 44 44 47 51 51 51 48 48 48 48 50 51 49 49 46 42 42 47 49 49 48 48 42 46 49 48 52 53 52 58 57 68 69 68 67 71 74 74 72 71 80 87 91 94 98 97 98 99 107 106 107 103 100 100 100 99 103 100 97 95 89 85 87 85 85 84 83 83 85 87 90 92 93 96 99 99 101 105 108 110 109 -2147483647 -2147483647 -2147483647 -2147483647 -2147483647 -2147483647 -2147483647 -2147483647 -2147483647 -2147483647 -2147483647 -2147483647 -2147483647 -2147483647 -2147483647 -2147483647 -2147483647 -2147483647 -2147483647 -2147483647 -2147483647 -2147483647 -2147483647 -2147483647 -2147483647 -2147483647 -2147483647 -2147483647 -2147483647 -2147483647 -2147483647 -2147483647 -2147483647 -2147483647 -2147483647 -2147483647 -2147483647 -2147483647 -2147483647 -2147483647 -2147483647 -2147483647 -2147483647 -2147483647 -2147483647 -2147483647 -2147483647 -2147483647 -2147483647 -2147483647 -2147483647 -2147483647 -2147483647
97 93 90 89 99 93 87 87 87 85 82 78 78 78 80 87 87 67 64 65 64 60 58 60 61 64 69 78 89 101 112 131 141 96 126 115 101 93 74 70 90 97 102 106 106 86 89 81 74 78 84 83 85 84 85 88 99 114 116 114 107 99 110 117 118 114 108 103 102 99 97 99 101 100 93 94 91 90 90 88 81 81 80 84 87 85 82 79 79 76 75 74 73 73 73 72 70 67 64 63 59 56 53 49 48 48 49 50 51 51 51 51 51 51 51 51 55 57 53 49 47 46 44 43 43 43 43 43 44 45 47 48 50 49 50 53 55 59 60 63 70 70 73 77 73 76 82 88 94 97 96 99 100 100 100 102 102 103 103 99 101 101 102 103 101 99 94 93 86 89 87 85 86 87 87 90 92 95 97 98 99 101 105 109 111 112 -2147483647 -2147483647 -2147483647 -2147483647 -2147483647 -2147483647 -2147483647 -2147483647 -2147483647 -2147483647 -2147483647 -2147483647 -2147483647 -2147483647 -2147483647 -2147483647 -2147483647 -2147483647 -2147483647 -2147483647 -2147483647 -2147483647 -2147483647 -2147483647 -2147483647 -2147483647 -2147483647 -2147483647 -2147483647 -2147483647 -2147483647 -2147483647 -2147483647 -2147483647 -2147483647 -2147483647 -2147483647 -2147483647 -2147483647 -2147483647 -2147483647 -2147483647 -2147483647 -2147483647 -2147483647 -2147483647 -2147483647 -2147483647 -2147483647 -2147483647 -2147483647 -2147483647 -2147483647 -2147483647
105 102 97 94 92 92 87 91 92 98 93 86 88 78 80 83 78 71 67 71 70 77 79 73 85 94 104 102 109 101 101 104 101 80 87 90 87 78 56 59 64 60 60 64 68 65 71 71 78 94 96 96 95 90 89 94 92 96 97 103 107 100 118 118 117 114 114 111 112 109 108 106 101 100 99 99 99 94 93 91 94 99 105 108 102 93 90 85 83 85 86 85 83 82 81 79 78 76 74 71 68 66 63 60 58 57 56 56 57 57 57 56 56 56 56 56 58 60 57 53 52 49 47 47 47 46 46 46 46 48 48 50 50 51 53 56 58 60 63 66 67 72 74 75 78 78 85 91 93 96 98 101 102 102 103 105 107 107 105 103 102 107 106 103 102 101 99 97 90 88 90 88 88 89 91 93 95 98 100 102 103 105 108 110 111 -2147483647 -2147483647 -2147483647 -2147483647 -2147483647 -2147483647 -2147483647 -2147483647 -2147483647 -2147483647 -2147483647 -2147483647 -2147483647 -2147483647 -2147483647 -2147483647 -2147483647 -2147483647 -2147483647 -2147483647 -2147483647 -2147483647 -2147483647 -2147483647 -2147483647 -2147483647 -2147483647 -2147483647 -2147483647 -2147483647 -2147483647 -2147483647 -2147483647 -2147483647 -2147483647 -2147483647 -2147483647 -2147483647 -2147483647 -2147483647 -2147483647 -2147483647 -2147483647 -2147483647 -2147483647 -2147483647 -2147483647 -2147483647 -2147483647 -2147483647 -2147483647 -2147483647 -2147483647 -2147483647 -2147483647
117 108 106 103 100 98 97 90 90 86 84 84 85 85 83 81 81 79 81 76 73 70 70 69 67 67 70 75 73 77 77 76 76 76 68 67 70 73 54 55 57 54 63 67 74 67 76 68 72 80 86 83 91 83 81 93 89 92 90 85 88 86 93 97 97 98 101 103 104 106 107 108 108 109 109 109 107 106 105 100 99 97 96 97 98 98 100 98 97 103 105 103 103 100 94 91 88 85 83 81 81 77 74 70 67 65 65 65 64 65 64 63 62 61 61 61 63 63 63 60 60 54 53 53 51 51 51 50 51 52 52 52 54 56 58 60 62 64 70 71 75 77 79 80 81 81 85 89 92 96 101 102 104 106 106 107 107 110 109 110 108 107 106 107 108 101 100 99 96 90 89 91 90 93 94 96 98 100 104 104 106 109 109 -2147483647 -2147483647 -2147483647 -2147483647 -2147483647 -2147483647 -2147483647 -2147483647 -2147483647 -2147483647 -2147483647 -2147483647 -2147483647 -2147483647 -2147483647 -2147483647 -2147483647 -2147483647 -2147483647 -2147483647 -2147483647 -2147483647 -2147483647 -2147483647 -2147483647 -2147483647 -2147483647 -2147483647 -2147483647 -2147483647 -2147483647 -2147483647 -2147483647 -2147483647 -2147483647 -2147483647 -2147483647 -2147483647 -2147483647 -2147483647 -2147483647 -2147483647 -2147483647 -2147483647 -2147483647 -2147483647 -2147483647 -2147483647 -2147483647 -2147483647 -2147483647 -2147483647 -2147483647 -2147483647 -2147483647 -2147483647 -2147483647
127 123 120 116 107 112 103 96 94 91 91 91 101 113 125 105 93 83 78 78 75 75 77 76 75 74 74 73 77 80 78 79 80 80 81 91 85 83 75 60 51 56 61 61 59 61 65 67 63 70 74 75 79 73 79 86 88 86 90 85 88 91 95 98 102 105 110 112 114 116 118 118 120 121 120 118 117 115 114 113 108 108 107 106 106 107 108 104 104 102 101 100 99 98 98 100 103 102 98 96 95 91 85 80 77 75 74 74 75 79 81 78 72 74 72 70 70 70 70 67 65 60 62 61 58 61 59 57 55 54 56 57 59 59 61 65 69 70 73 77 81 84 84 86 88 88 89 90 93 96 98 102 105 107 108 112 113 112 107 114 114 108 107 110 108 107 100 96 94 93 93 94 95 96 97 100 101 104 106 108 110 112 111 -2147483647 -2147483647 -2147483647 -2147483647 -2147483647 -2147483647 -2147483647 -2147483647 -2147483647 -2147483647 -2147483647 -2147483647 -2147483647 -2147483647 -2147483647 -2147483647 -2147483647 -2147483647 -2147483647 -2147483647 -2147483647 -2147483647 -2147483647 -2147483647 -2147483647 -2147483647 -2147483647 -2147483647 -2147483647 -2147483647 -2147483647 -2147483647 -2147483647 -2147483647 -2147483647 -2147483647 -2147483647 -2147483647 -2147483647 -2147483647 -2147483647 -2147483647 -2147483647 -2147483647 -2147483647 -2147483647 -2147483647 -2147483647 -2147483647 -2147483647 -2147483647 -2147483647 -2147483647 -2147483647 -2147483647 -2147483647 -2147483647
142 132 123 120 120 112 105 101 99 97 95 93 90 90 89 88 84 84 83 82 82 85 95 97 87 81 78 78 78 78 78 80 81 83 85 86 88 87 75 63 54 56 57 59 62 59 62 64 69 65 68 71 73 75 76 78 81 84 88 100 104 106 110 111 113 117 122 125 127 130 130 130 131 131 130 129 128 126 126 125 123 123 122 122 122 124 122 118 115 114 114 112 109 109 108 106 106 104 101 100 105 114 112 98 90 88 88 88 88 83 82 82 83 100 107 100 94 91 90 89 82 77 74 71 69 68 64 64 62 64 63 62 63 66 66 70 73 75 77 84 83 84 88 92 94 96 98 99 102 100 105 108 111 112 113 111 109 117 114 114 116 116 110 106 104 103 102 99 98 97 97 98 98 100 102 103 105 107 109 112 113 113 -2147483647 -2147483647 -2147483647 -2147483647 -2147483647 -2147483647 -2147483647 -2147483647 -2147483647 -2147483647 -2147483647 -2147483647 -2147483647 -2147483647 -2147483647 -2147483647 -2147483647 -2147483647 -2147483647 -2147483647 -2147483647 -2147483647 -2147483647 -2147483647 -2147483647 -2147483647 -2147483647 -2147483647 -2147483647 -2147483647 -2147483647 -2147483647 -2147483647 -2147483647 -2147483647 -2147483647 -2147483647 -2147483647 -2147483647 -2147483647 -2147483647 -2147483647 -2147483647 -2147483647 -2147483647 -2147483647 -2147483647 -2147483647 -2147483647 -2147483647 -2147483647 -2147483647 -2147483647 -2147483647 -2147483647 -2147483647 -2147483647 -2147483647
170 150 139 151 144 131 124 111 109 106 101 100 98 97 96 93 92 91 91 89 88 88 87 87 85 85 82 80 81 81 87 93 93 94 98 100 95 82 72 63 58 58 60 59 61 63 63 66 65 67 69 70 73 74 76 82 87 91 100 109 124 132 133 135 134 141 142 141 150 149 153 148 141 141 141 141 139 137 136 136 135 135 138 140 139 134 130 138 133 128 132 128 126 124 120 118 117 114 112 109 106 105 102 105 106 105 105 105 112 108 103 89 87 92 97 99 100 101 101 96 99 99 97 99 99 94 87 82 72 68 66 68 70 69 73 75 77 80 83 87 89 89 90 93 94 99 101 104 104 109 112 115 116 117 118 117 108 115 114 112 113 111 115 114 109 105 102 102 101 101 101 102 103 105 105 108 129 110 112 114 138 -2147483647 -2147483647 -2147483647 -2147483647 -2147483647 -2147483647 -2147483647 -2147483647 -2147483647 -2147483647 -2147483647 -2147483647 -2147483647 -2147483647 -2147483647 -2147483647 -2147483647 -2147483647 -2147483647 -2147483647 -2147483647 -2147483647 -2147483647 -2147483647 -2147483647 -2147483647 -2147483647 -2147483647 -2147483647 -2147483647 -2147483647 -2147483647 -2147483647 -2147483647 -2147483647 -2147483647 -2147483647 -2147483647 -2147483647 -2147483647 -2147483647 -2147483647 -2147483647 -2147483647 -2147483647 -2147483647 -2147483647 -2147483647 -2147483647 -2147483647 -2147483647 -2147483647 -2147483647 -2147483647 -2147483647 -2147483647 -2147483647 -2147483647 -2147483647
145 139 150 163 156 146 135 123 118 114 111 109 106 105 101 101 99 95 95 95 93 92 92 90 90 90 90 84 84 84 88 96 104 110 117 118 120 104 86 74 68 66 65 65 66 68 69 74 79 74 74 76 79 82 90 90 97 98 110 114 121 130 140 148 147 151 158 159 157 157 152 152 154 155 153 153 150 148 150 149 146 144 141 140 143 142 134 136 140 137 137 139 136 131 137 134 130 125 123 122 120 117 113 112 108 106 104 103 100 99 97 94 93 93 97 97 98 94 90 91 91 90 87 85 97 93 96 96 88 74 68 69 74 76 77 81 83 84 88 90 91 91 94 97 100 104 102 107 105 111 114 116 118 123 124 122 116 113 116 112 112 111 112 110 109 107 106 106 105 105 122 107 109 108 110 131 111 131 -2147483647 -2147483647 -2147483647 -2147483647 -2147483647 -2147483647 -2147483647 -2147483647 -2147483647 -2147483647 -2147483647 -2147483647 -2147483647 -2147483647 -2147483647 -2147483647 -2147483647 -2147483647 -2147483647 -2147483647 -2147483647 -2147483647 -2147483647 -2147483647 -2147483647 -2147483647 -2147483647 -2147483647 -2147483647 -2147483647 -2147483647 -2147483647 -2147483647 -2147483647 -2147483647 -2147483647 -2147483647 -2147483647 -2147483647 -2147483647 -2147483647 -2147483647 -2147483647 -2147483647 -2147483647 -2147483647 -2147483647 -2147483647 -2147483647 -2147483647 -2147483647 -2147483647 -2147483647 -2147483647 -2147483647 -2147483647 -2147483647 -2147483647 -2147483647 -2147483647 -2147483647 -2147483647
145 136 134 142 150 143 135 137 131 126 119 117 115 109 109 107 106 105 104 100 100 100 98 98 95 94 93 92 91 92 88 87 91 100 110 107 109 108 102 96 89 88 88 88 91 95 98 96 93 80 83 83 89 93 99 99 107 113 113 118 123 130 141 145 147 150 153 155 157 160 161 164 165 166 166 165 161 160 158 158 156 156 155 154 152 152 152 148 148 145 143 143 142 142 140 142 143 141 137 134 132 128 127 124 121 120 117 114 112 108 107 105 102 100 98 97 100 101 108 101 92 92 99 90 80 77 77 83 85 82 75 73 76 80 84 87 89 90 92 93 94 96 98 99 101 101 103 106 108 114 119 118 122 124 123 121 120 120 119 118 117 116 113 113 127 127 127 111 110 110 127 128 130 132 113 132 -2147483647 -2147483647 -2147483647 -2147483647 -2147483647 -2147483647 -2147483647 -2147483647 -2147483647 -2147483647 -2147483647 -2147483647 -2147483647 -2147483647 -2147483647 -2147483647 -2147483647 -2147483647 -2147483647 -2147483647 -2147483647 -2147483647 -2147483647 -2147483647 -2147483647 -2147483647 -2147483647 -2147483647 -2147483647 -2147483647 -2147483647 -2147483647 -2147483647 -2147483647 -2147483647 -2147483647 -2147483647 -2147483647 -2147483647 -2147483647 -2147483647 -2147483647 -2147483647 -2147483647 -2147483647 -2147483647 -2147483647 -2147483647 -2147483647 -2147483647 -2147483647 -2147483647 -2147483647 -2147483647 -2147483647 -2147483647 -2147483647 -2147483647 -2147483647 -2147483647 -2147483647 -2147483647 -2147483647 -2147483647
167 146 137 142 142 137 133 134 133 130 125 122 120 118 115 114 114 112 112 110 108 107 104 102 101 101 98 96 95 94 91 91 87 86 87 89 87 85 85 82 77 85 104 111 114 121 126 110 95 93 97 92 101 109 109 116 117 122 125 129 132 139 141 146 150 154 158 163 169 172 174 176 177 177 176 174 174 174 172 172 172 171 169 169 163 163 164 164 167 165 168 164 162 161 157 150 150 148 147 144 143 141 139 136 135 131 128 125 122 121 117 115 111 109 106 103 102 102 105 107 107 98 92 96 97 92 80 72 72 73 75 80 82 85 89 93 95 98 98 98 99 100 100 100 101 102 103 103 106 107 112 118 125 129 128 126 126 118 118 119 118 118 131 117 133 117 134 133 131 114 130 133 133 133 132 -2147483647 -2147483647 -2147483647 -2147483647 -2147483647 -2147483647 -2147483647 -2147483647 -2147483647 -2147483647 -2147483647 -2147483647 -2147483647 -2147483647 -2147483647 -2147483647 -2147483647 -2147483647 -2147483647 -2147483647 -2147483647 -2147483647 -2147483647 -2147483647 -2147483647 -2147483647 -2147483647 -2147483647 -2147483647 -2147483647 -2147483647 -2147483647 -2147483647 -2147483647 -2147483647 -2147483647 -2147483647 -2147483647 -2147483647 -2147483647 -2147483647 -2147483647 -2147483647 -2147483647 -2147483647 -2147483647 -2147483647 -2147483647 -2147483647 -2147483647 -2147483647 -2147483647 -2147483647 -2147483647 -2147483647 -2147483647 -2147483647 -2147483647 -2147483647 -2147483647 -2147483647 -2147483647 -2147483647 -2147483647 -2147483647
163 166 147 139 140 140 137 137 138 138 136 134 129 129 129 128 129 131 127 126 120 114 111 110 109 108 107 104 103 101 99 95 95 91 87 85 85 84 84 82 82 81 82 83 89 92 98 105 102 106 107 104 108 109 118 121 127 131 137 142 145 152 157 160 163 167 172 176 179 182 185 189 191 194 197 192 192 192 185 184 180 175 176 180 177 177 178 178 175 170 171 174 179 184 179 172 177 175 171 162 158 155 151 148 147 143 141 137 135 133 130 125 122 119 115 112 109 106 104 106 113 113 106 97 92 93 96 82 78 77 79 83 89 92 97 99 102 104 105 105 106 105 104 104 105 106 105 105 104 108 109 112 113 117 121 120 119 132 119 133 134 120 134 133 135 136 138 138 138 137 134 135 135 135 136 -2147483647 -2147483647 -2147483647 -2147483647 -2147483647 -2147483647 -2147483647 -2147483647 -2147483647 -2147483647 -2147483647 -2147483647 -2147483647 -2147483647 -2147483647 -2147483647 -2147483647 -2147483647 -2147483647 -2147483647 -2147483647 -2147483647 -2147483647 -2147483647 -2147483647 -2147483647 -2147483647 -2147483647 -2147483647 -2147483647 -2147483647 -2147483647 -2147483647 -2147483647 -2147483647 -2147483647 -2147483647 -2147483647 -2147483647 -2147483647 -2147483647 -2147483647 -2147483647 -2147483647 -2147483647 -2147483647 -2147483647 -2147483647 -2147483647 -2147483647 -2147483647 -2147483647 -2147483647 -2147483647 -2147483647 -2147483647 -2147483647 -2147483647 -2147483647 -2147483647 -2147483647 -2147483647 -2147483647 -2147483647 -2147483647
148 150 153 152 147 147 145 145 143 147 150 143 136 136 138 136 134 131 130 128 124 118 118 118 118 116 114 110 110 107 107 105 103 98 98 95 94 94 88 87 89 86 87 90 96 109 115 121 117 122 128 120 122 126 130 138 143 152 153 158 158 160 163 172 178 181 186 187 191 194 198 198 206 210 212 207 202 212 210 199 204 197 194 192 193 187 187 192 190 192 190 192 194 193 196 194 192 184 186 177 175 176 175 170 164 158 153 150 147 143 141 137 134 131 128 124 119 117 114 112 110 115 113 110 109 100 94 90 87 85 87 90 95 100 104 108 110 110 112 112 112 113 112 112 111 110 110 109 109 109 111 111 122 117 129 121 132 133 132 133 135 135 136 137 136 135 138 142 141 139 139 140 141 141 140 -2147483647 -2147483647 -2147483647 -2147483647 -2147483647 -2147483647 -2147483647 -2147483647 -2147483647 -2147483647 -2147483647 -2147483647 -2147483647 -2147483647 -2147483647 -2147483647 -2147483647 -2147483647 -2147483647 -2147483647 -2147483647 -2147483647 -2147483647 -2147483647 -2147483647 -2147483647 -2147483647 -2147483647 -2147483647 -2147483647 -2147483647 -2147483647 -2147483647 -2147483647 -2147483647 -2147483647 -2147483647 -2147483647 -2147483647 -2147483647 -2147483647 -2147483647 -2147483647 -2147483647 -2147483647 -2147483647 -2147483647 -2147483647 -2147483647 -2147483647 -2147483647 -2147483647 -2147483647 -2147483647 -2147483647 -2147483647 -2147483647 -2147483647 -2147483647 -2147483647 -2147483647 -2147483647 -2147483647 -2147483647 -2147483647
143 147 153 162 164 153 151 150 148 147 149 148 145 144 142 139 136 133 132 130 129 128 126 126 126 123 118 118 117 116 113 112 107 107 104 102 99 98 94 94 92 97 105 111 116 125 136 138 138 137 142 148 141 145 147 155 152 162 160 166 173 172 177 181 180 187 191 199 203 207 206 215 221 217 226 223 219 212 213 217 214 213 213 214 213 213 205 195 191 196 194 198 200 205 200 204 201 193 192 193 197 193 191 180 175 169 166 162 158 156 152 149 146 142 139 135 131 126 122 119 115 112 114 115 118 114 110 104 102 101 100 103 104 108 113 115 117 118 119 119 121 120 120 119 118 118 118 115 115 115 115 117 126 120 130 133 134 135 136 137 136 137 140 141 140 141 142 143 143 145 145 145 144 142 -2147483647 -2147483647 -2147483647 -2147483647 -2147483647 -2147483647 -2147483647 -2147483647 -2147483647 -2147483647 -2147483647 -2147483647 -2147483647 -2147483647 -2147483647 -2147483647 -2147483647 -2147483647 -2147483647 -2147483647 -2147483647 -2147483647 -2147483647 -2147483647 -2147483647 -2147483647 -2147483647 -2147483647 -2147483647 -2147483647 -2147483647 -2147483647 -2147483647 -2147483647 -2147483647 -2147483647 -2147483647 -2147483647 -2147483647 -2147483647 -2147483647 -2147483647 -2147483647 -2147483647 -2147483647 -2147483647 -2147483647 -2147483647 -2147483647 -2147483647 -2147483647 -2147483647 -2147483647 -2147483647 -2147483647 -2147483647 -2147483647 -2147483647 -2147483647 -2147483647 -2147483647 -2147483647 -2147483647 -2147483647 -2147483647 -2147483647
154 161 155 161 162 168 161 157 157 156 154 154 153 150 146 144 143 141 141 144 150 148 138 132 129 129 128 127 123 119 119 116 114 114 110 106 102 101 99 98 100 105 117 116 125 127 127 124 134 141 131 148 144 166 153 163 163 168 172 176 174 183 180 187 189 195 197 200 200 205 208 218 219 224 231 238 232 224 223 222 223 223 229 226 223 225 220 226 221 220 220 210 205 206 210 207 210 212 222 220 207 200 199 195 195 190 183 179 171 166 162 160 156 153 149 145 142 137 132 128 126 124 121 120 118 120 118 113 113 114 115 116 119 119 123 125 125 125 126 126 126 126 126 125 124 123 122 121 122 122 125 127 122 133 135 138 138 137 137 140 142 142 143 145 145 146 148 146 147 148 150 149 146 -2147483647 -2147483647 -2147483647 -2147483647 -2147483647 -2147483647 -2147483647 -2147483647 -2147483647 -2147483647 -2147483647 -2147483647 -2147483647 -2147483647 -2147483647 -2147483647 -2147483647 -2147483647 -2147483647 -2147483647 -2147483647 -2147483647 -2147483647 -2147483647 -2147483647 -2147483647 -2147483647 -2147483647 -2147483647 -2147483647 -2147483647 -2147483647 -2147483647 -2147483647 -2147483647 -2147483647 -2147483647 -2147483647 -2147483647 -2147483647 -2147483647 -2147483647 -2147483647 -2147483647 -2147483647 -2147483647 -2147483647 -2147483647 -2147483647 -2147483647 -2147483647 -2147483647 -2147483647 -2147483647 -2147483647 -2147483647 -2147483647 -2147483647 -2147483647 -2147483647 -2147483647 -2147483647 -2147483647 -2147483647 -2147483647 -2147483647 -2147483647
154 159 154 158 163 162 168 177 176 165 164 164 160 157 154 153 149 148 153 154 162 160 148 148 143 141 145 141 141 132 132 132 134 135 136 131 126 122 114 109 114 123 117 115 121 124 122 116 119 116 126 131 130 138 140 144 152 160 167 174 181 185 190 193 195 197 199 201 204 209 214 218 220 231 245 245 239 237 237 233 229 228 232 235 236 237 241 241 245 248 252 252 240 236 251 218 218 228 213 221 227 229 226 217 207 201 198 193 188 182 178 173 170 166 159 156 151 148 143 138 134 132 127 127 125 121 120 122 123 125 125 127 130 135 136 134 134 134 134 134 133 133 132 131 129 128 126 126 126 127 131 133 127 137 141 144 145 144 143 145 146 148 149 148 149 150 152 152 153 151 151 -2147483647 -2147483647 -2147483647 -2147483647 -2147483647 -2147483647 -2147483647 -2147483647 -2147483647 -2147483647 -2147483647 -2147483647 -2147483647 -2147483647 -2147483647 -2147483647 -2147483647 -2147483647 -2147483647 -2147483647 -2147483647 -2147483647 -2147483647 -2147483647 -2147483647 -2147483647 -2147483647 -2147483647 -2147483647 -2147483647 -2147483647 -2147483647 -2147483647 -2147483647 -2147483647 -2147483647 -2147483647 -2147483647 -2147483647 -2147483647 -2147483647 -2147483647 -2147483647 -2147483647 -2147483647 -2147483647 -2147483647 -2147483647 -2147483647 -2147483647 -2147483647 -2147483647 -2147483647 -2147483647 -2147483647 -2147483647 -2147483647 -2147483647 -2147483647 -2147483647 -2147483647 -2147483647 -2147483647 -2147483647 -2147483647 -2147483647 -2147483647 -2147483647 -2147483647
162 160 161 163 162 165 169 171 170 170 173 177 167 165 165 161 157 157 156 152 147 147 144 142 142 140 141 141 141 141 148 139 144 144 139 127 126 118 115 109 110 114 108 113 117 117 114 115 116 120 120 123 128 134 140 148 154 165 191 204 211 207 205 189 191 192 198 202 210 216 219 223 224 232 241 246 243 240 237 235 236 239 241 242 243 241 246 251 257 264 270 278 286 287 286 280 276 273 256 250 237 235 230 224 223 220 214 206 201 196 190 185 181 177 174 170 165 161 154 151 143 139 136 133 131 130 130 129 132 133 134 138 141 146 150 149 146 143 142 141 140 139 138 138 136 133 132 132 131 136 137 137 139 142 145 148 149 150 148 148 149 153 154 155 155 154 155 152 152 -2147483647 -2147483647 -2147483647 -2147483647 -2147483647 -2147483647 -2147483647 -2147483647 -2147483647 -2147483647 -2147483647 -2147483647 -2147483647 -2147483647 -2147483647 -2147483647 -2147483647 -2147483647 -2147483647 -2147483647 -2147483647 -2147483647 -2147483647 -2147483647 -2147483647 -2147483647 -2147483647 -2147483647 -2147483647 -2147483647 -2147483647 -2147483647 -2147483647 -2147483647 -2147483647 -2147483647 -2147483647 -2147483647 -2147483647 -2147483647 -2147483647 -2147483647 -2147483647 -2147483647 -2147483647 -2147483647 -2147483647 -2147483647 -2147483647 -2147483647 -2147483647 -2147483647 -2147483647 -2147483647 -2147483647 -2147483647 -2147483647 -2147483647 -2147483647 -2147483647 -2147483647 -2147483647 -2147483647 -2147483647 -2147483647 -2147483647 -2147483647 -2147483647 -2147483647 -2147483647 -2147483647
171 173 174 169 169 167 170 176 178 181 183 180 176 169 168 165 164 159 157 157 152 147 146 147 147 147 145 143 139 135 135 133 131 128 128 126 125 120 117 114 114 113 113 117 122 127 124 119 119 119 123 123 132 135 147 153 158 169 178 204 205 178 179 189 198 204 201 204 211 224 222 226 228 236 245 250 255 251 248 242 241 241 241 240 242 239 243 249 247 242 276 288 293 292 295 295 290 288 286 280 271 264 257 248 238 231 224 219 214 208 204 199 193 190 184 180 176 171 165 157 154 149 145 -2147483647 -2147483647 139 135 137 138 139 142 146 150 155 158 156 154 152 151 150 150 148 147 145 143 140 138 137 142 142 143 142 144 145 147 150 152 151 152 154 155 156 157 159 160 159 157 155 -2147483647 -2147483647 -2147483647 -2147483647 -2147483647 -2147483647 -2147483647 -2147483647 -2147483647 -2147483647 -2147483647 -2147483647 -2147483647 -2147483647 -2147483647 -2147483647 -2147483647 -2147483647 -2147483647 -2147483647 -2147483647 -2147483647 -2147483647 -2147483647 -2147483647 -2147483647 -2147483647 -2147483647 -2147483647 -2147483647 -2147483647 -2147483647 -2147483647 -2147483647 -2147483647 -2147483647 -2147483647 -2147483647 -2147483647 -2147483647 -2147483647 -2147483647 -2147483647 -2147483647 -2147483647 -2147483647 -2147483647 -2147483647 -2147483647 -2147483647 -2147483647 -2147483647 -2147483647 -2147483647 -2147483647 -2147483647 -2147483647 -2147483647 -2147483647 -2147483647 -2147483647 -2147483647 -2147483647 -2147483647 -2147483647 -2147483647 -2147483647 -2147483647 -2147483647 -2147483647 -2147483647 -2147483647
201 181 177 175 171 174 174 177 181 182 182 182 176 176 175 171 169 167 165 162 157 156 153 148 148 147 147 144 140 139 138 136 132 134 135 130 127 126 125 122 118 117 118 121 125 128 127 119 119 119 122 123 129 132 145 155 162 182 175 196 174 175 182 182 185 187 199 206 224 229 227 235 236 235 245 251 257 261 260 255 252 249 244 244 252 252 250 251 251 251 255 262 256 250 259 271 269 279 285 280 281 273 264 257 251 245 238 233 225 221 215 209 206 202 198 192 187 182 177 169 162 159 155 152 150 149 148 147 147 149 149 152 153 158 161 161 157 156 155 156 156 153 152 151 151 154 149 148 147 147 148 147 148 151 152 153 155 157 158 158 159 160 161 160 160 159 -2147483647 -2147483647 -2147483647 -2147483647 -2147483647 -2147483647 -2147483647 -2147483647 -2147483647 -2147483647 -2147483647 -2147483647 -2147483647 -2147483647 -2147483647 -2147483647 -2147483647 -2147483647 -2147483647 -2147483647 -2147483647 -2147483647 -2147483647 -2147483647 -2147483647 -2147483647 -2147483647 -2147483647 -2147483647 -2147483647 -2147483647 -2147483647 -2147483647 -2147483647 -2147483647 -2147483647 -2147483647 -2147483647 -2147483647 -2147483647 -2147483647 -2147483647 -2147483647 -2147483647 -2147483647 -2147483647 -2147483647 -2147483647 -2147483647 -2147483647 -2147483647 -2147483647 -2147483647 -2147483647 -2147483647 -2147483647 -2147483647 -2147483647 -2147483647 -2147483647 -2147483647 -2147483647 -2147483647 -2147483647 -2147483647 -2147483647 -2147483647 -2147483647 -2147483647 -2147483647 -2147483647 -2147483647 -2147483647 -2147483647
181 172 174 176 183 182 182 184 184 187 187 185 180 180 180 176 174 171 168 166 162 159 157 153 152 152 151 150 148 146 143 142 142 140 140 136 133 130 130 128 125 122 125 126 131 133 130 127 125 122 127 126 131 135 136 141 147 157 180 170 189 195 188 190 194 198 202 206 208 213 221 227 231 233 232 231 233 262 266 266 263 259 259 259 260 262 262 262 262 262 262 264 264 265 269 272 268 257 251 259 263 260 266 268 260 251 248 241 237 234 228 222 217 212 209 203 198 193 186 179 175 169 166 162 159 158 157 157 157 157 157 159 161 163 164 163 161 160 161 161 159 156 154 154 158 157 156 155 155 155 155 155 156 156 157 159 160 161 163 164 165 165 162 161 161 -2147483647 -2147483647 -2147483647 -2147483647 -2147483647 -2147483647 -2147483647 -2147483647 -2147483647 -2147483647 -2147483647 -2147483647 -2147483647 -2147483647 -2147483647 -2147483647 -2147483647 -2147483647 -2147483647 -2147483647 -2147483647 -2147483647 -2147483647 -2147483647 -2147483647 -2147483647 -2147483647 -2147483647 -2147483647 -2147483647 -2147483647 -2147483647 -2147483647 -2147483647 -2147483647 -2147483647 -2147483647 -2147483647 -2147483647 -2147483647 -2147483647 -2147483647 -2147483647 -2147483647 -2147483647 -2147483647 -2147483647 -2147483647 -2147483647 -2147483647 -2147483647 -2147483647 -2147483647 -2147483647 -2147483647 -2147483647 -2147483647 -2147483647 -2147483647 -2147483647 -2147483647 -2147483647 -2147483647 -2147483647 -2147483647 -2147483647 -2147483647 -2147483647 -2147483647 -2147483647 -2147483647 -2147483647 -2147483647 -2147483647 -2147483647
180 183 180 182 186 187 187 188 188 192 188 184 184 184 183 181 179 178 171 169 167 166 162 160 159 156 155 154 152 152 148 148 146 143 143 142 138 136 133 133 130 129 129 129 130 133 135 138 136 135 131 136 138 141 148 153 160 171 181 188 194 201 204 204 209 202 209 213 215 221 228 231 234 234 236 236 236 240 245 253 261 264 266 269 271 271 271 269 269 271 271 271 274 274 278 274 273 270 267 267 267 265 258 256 256 253 257 254 249 241 236 234 230 225 221 217 210 203 197 191 185 182 179 175 172 169 167 167 167 166 168 168 170 170 168 168 169 170 169 167 166 164 162 162 161 162 161 160 160 161 162 164 163 162 163 164 165 167 168 168 168 167 -2147483647 -2147483647 -2147483647 -2147483647 -2147483647 -2147483647 -2147483647 -2147483647 -2147483647 -2147483647 -2147483647 -2147483647 -2147483647 -2147483647 -2147483647 -2147483647 -2147483647 -2147483647 -2147483647 -2147483647 -2147483647 -2147483647 -2147483647 -2147483647 -2147483647 -2147483647 -2147483647 -2147483647 -2147483647 -2147483647 -2147483647 -2147483647 -2147483647 -2147483647 -2147483647 -2147483647 -2147483647 -2147483647 -2147483647 -2147483647 -2147483647 -2147483647 -2147483647 -2147483647 -2147483647 -2147483647 -2147483647 -2147483647 -2147483647 -2147483647 -2147483647 -2147483647 -2147483647 -2147483647 -2147483647 -2147483647 -2147483647 -2147483647 -2147483647 -2147483647 -2147483647 -2147483647 -2147483647 -2147483647 -2147483647 -2147483647 -2147483647 -2147483647 -2147483647 -2147483647 -2147483647 -2147483647 -2147483647 -2147483647 -2147483647 -2147483647 -2147483647 -2147483647
190 191 185 189 190 193 190 192 193 193 191 187 185 185 184 182 182 182 177 175 170 169 166 163 163 161 159 159 155 155 152 151 151 150 148 147 147 143 141 138 138 138 138 139 139 140 141 141 138 146 147 142 147 151 158 163 170 177 185 194 199 204 208 212 217 212 215 220 224 230 234 238 242 242 245 245 248 252 257 263 268 272 275 277 278 277 279 279 280 280 280 279 281 282 281 281 281 280 277 274 274 273 269 266 265 260 254 248 252 252 246 241 239 231 232 228 217 217 211 204 198 193 189 185 182 179 177 176 176 177 178 179 177 175 174 174 173 174 173 174 174 173 171 171 170 167 167 167 168 167 167 167 168 168 169 172 171 171 172 173 172 167 -2147483647 -2147483647 -2147483647 -2147483647 -2147483647 -2147483647 -2147483647 -2147483647 -2147483647 -2147483647 -2147483647 -2147483647 -2147483647 -2147483647 -2147483647 -2147483647 -2147483647 -2147483647 -2147483647 -2147483647 -2147483647 -2147483647 -2147483647 -2147483647 -2147483647 -2147483647 -2147483647 -2147483647 -2147483647 -2147483647 -2147483647 -2147483647 -2147483647 -2147483647 -2147483647 -2147483647 -2147483647 -2147483647 -2147483647 -2147483647 -2147483647 -2147483647 -2147483647 -2147483647 -2147483647 -2147483647 -2147483647 -2147483647 -2147483647 -2147483647 -2147483647 -2147483647 -2147483647 -2147483647 -2147483647 -2147483647 -2147483647 -2147483647 -2147483647 -2147483647 -2147483647 -2147483647 -2147483647 -2147483647 -2147483647 -2147483647 -2147483647 -2147483647 -2147483647 -2147483647 -2147483647 -2147483647 -2147483647 -2147483647 -2147483647 -2147483647 -2147483647 -2147483647
194 196 195 196 196 197 198 194 194 193 191 190 187 187 189 189 185 185 181 178 174 174 171 167 166 165 164 162 161 160 160 155 155 153 152 151 152 152 151 148 146 143 142 142 142 142 142 142 137 141 144 145 152 159 164 170 177 183 192 198 204 209 215 218 222 226 231 227 231 235 240 244 247 250 254 257 259 263 266 272 276 278 278 281 282 284 287 289 294 289 286 285 288 287 287 288 289 287 286 284 283 282 278 275 271 267 263 259 255 249 246 243 237 230 224 220 223 218 220 215 208 204 199 195 192 189 186 184 184 184 184 184 183 183 183 183 184 180 180 179 179 178 177 177 176 175 175 175 171 172 171 171 170 171 175 178 177 175 175 170 -2147483647 -2147483647 -2147483647 -2147483647 -2147483647 -2147483647 -2147483647 -2147483647 -2147483647 -2147483647 -2147483647 -2147483647 -2147483647 -2147483647 -2147483647 -2147483647 -2147483647 -2147483647 -2147483647 -2147483647 -2147483647 -2147483647 -2147483647 -2147483647 -2147483647 -2147483647 -2147483647 -2147483647 -2147483647 -2147483647 -2147483647 -2147483647 -2147483647 -2147483647 -2147483647 -2147483647 -2147483647 -2147483647 -2147483647 -2147483647 -2147483647 -2147483647 -2147483647 -2147483647 -2147483647 -2147483647 -2147483647 -2147483647 -2147483647 -2147483647 -2147483647 -2147483647 -2147483647 -2147483647 -2147483647 -2147483647 -2147483647 -2147483647 -2147483647 -2147483647 -2147483647 -2147483647 -2147483647 -2147483647 -2147483647 -2147483647 -2147483647 -2147483647 -2147483647 -2147483647 -2147483647 -2147483647 -2147483647 -2147483647 -2147483647 -2147483647 -2147483647 -2147483647 -2147483647 -2147483647
194 198 195 195 195 200 200 196 196 197 197 193 190 187 188 189 188 185 182 180 177 177 175 171 169 169 169 169 168 164 163 160 160 158 157 157 156 155 154 154 154 151 144 144 145 146 145 145 146 147 151 156 160 165 171 179 184 190 198 203 210 216 221 224 229 234 239 240 238 244 246 251 255 256 258 262 266 269 273 277 279 281 283 287 287 292 295 300 300 297 295 293 292 290 288 289 294 295 295 293 292 291 285 283 280 276 272 266 262 257 254 250 244 237 232 231 228 226 220 216 211 212 209 206 201 198 197 194 194 191 191 191 189 191 190 189 188 188 189 188 187 183 182 182 181 181 181 181 180 181 181 174 171 174 179 181 179 -2147483647 -2147483647 -2147483647 -2147483647 -2147483647 -2147483647 -2147483647 -2147483647 -2147483647 -2147483647 -2147483647 -2147483647 -2147483647 -2147483647 -2147483647 -2147483647 -2147483647 -2147483647 -2147483647 -2147483647 -2147483647 -2147483647 -2147483647 -2147483647 -2147483647 -2147483647 -2147483647 -2147483647 -2147483647 -2147483647 -2147483647 -2147483647 -2147483647 -2147483647 -2147483647 -2147483647 -2147483647 -2147483647 -2147483647 -2147483647 -2147483647 -2147483647 -2147483647 -2147483647 -2147483647 -2147483647 -2147483647 -2147483647 -2147483647 -2147483647 -2147483647 -2147483647 -2147483647 -2147483647 -2147483647 -2147483647 -2147483647 -2147483647 -2147483647 -2147483647 -2147483647 -2147483647 -2147483647 -2147483647 -2147483647 -2147483647 -2147483647 -2147483647 -2147483647 -2147483647 -2147483647 -2147483647 -2147483647 -2147483647 -2147483647 -2147483647 -2147483647 -2147483647 -2147483647 -2147483647 -2147483647 -2147483647 -2147483647
195 192 195 194 195 195 200 200 201 201 201 199 195 190 190 191 189 189 184 184 180 181 183 180 174 178 178 177 175 172 172 167 164 163 164 164 164 162 162 162 160 162 158 154 152 154 154 153 154 155 158 162 168 173 178 183 190 196 204 210 216 221 225 229 234 239 242 245 250 253 251 254 257 261 265 270 275 279 282 284 286 287 289 290 294 293 297 302 304 305 305 305 300 297 295 298 300 302 303 299 298 295 294 289 282 279 278 274 268 263 258 254 250 245 242 236 232 229 226 223 219 216 213 210 208 207 205 204 203 202 200 200 200 199 197 195 195 194 197 197 196 195 192 191 189 187 186 186 185 188 186 184 180 -2147483647 180 -2147483647 -2147483647 -2147483647 -2147483647 -2147483647 -2147483647 -2147483647 -2147483647 -2147483647 -2147483647 -2147483647 -2147483647 -2147483647 -2147483647 -2147483647 -2147483647 -2147483647 -2147483647 -2147483647 -2147483647 -2147483647 -2147483647 -2147483647 -2147483647 -2147483647 -2147483647 -2147483647 -2147483647 -2147483647 -2147483647 -2147483647 -2147483647 -2147483647 -2147483647 -2147483647 -2147483647 -2147483647 -2147483647 -2147483647 -2147483647 -2147483647 -2147483647 -2147483647 -2147483647 -2147483647 -2147483647 -2147483647 -2147483647 -2147483647 -2147483647 -2147483647 -2147483647 -2147483647 -2147483647 -2147483647 -2147483647 -2147483647 -2147483647 -2147483647 -2147483647 -2147483647 -2147483647 -2147483647 -2147483647 -2147483647 -2147483647 -2147483647 -2147483647 -2147483647 -2147483647 -2147483647 -2147483647 -2147483647 -2147483647 -2147483647 -2147483647 -2147483647 -2147483647 -2147483647 -2147483647 -2147483647 -2147483647 -2147483647 -2147483647 -2147483647
198 198 195 192 192 192 195 199 200 199 202 199 202 203 194 192 189 189 189 186 182 186 186 181 181 181 181 181 180 180 178 175 171 166 166 165 164 166 166 169 171 168 164 161 158 159 159 161 162 164 166 169 174 180 184 190 197 203 208 214 220 224 230 236 239 243 250 254 258 261 263 266 270 272 276 277 280 288 288 295 297 298 301 300 300 302 304 305 309 311 312 311 312 311 309 309 306 309 309 308 305 303 299 292 288 286 284 279 273 269 265 262 257 253 248 245 241 239 233 230 227 223 221 220 217 213 213 210 209 208 207 206 206 206 205 205 204 203 205 206 204 202 199 197 195 194 194 192 191 191 190 188 -2147483647 -2147483647 -2147483647 -2147483647 -2147483647 -2147483647 -2147483647 -2147483647 -2147483647 -2147483647 -2147483647 -2147483647 -2147483647 -2147483647 -2147483647 -2147483647 -2147483647 -2147483647 -2147483647 -2147483647 -2147483647 -2147483647 -2147483647 -2147483647 -2147483647 -2147483647 -2147483647 -2147483647 -2147483647 -2147483647 -2147483647 -2147483647 -2147483647 -2147483647 -2147483647 -2147483647 -2147483647 -2147483647 -2147483647 -2147483647 -2147483647 -2147483647 -2147483647 -2147483647 -2147483647 -2147483647 -2147483647 -2147483647 -2147483647 -2147483647 -2147483647 -2147483647 -2147483647 -2147483647 -2147483647 -2147483647 -2147483647 -2147483647 -2147483647 -2147483647 -2147483647 -2147483647 -2147483647 -2147483647 -2147483647 -2147483647 -2147483647 -2147483647 -2147483647 -2147483647 -2147483647 -2147483647 -2147483647 -2147483647 -2147483647 -2147483647 -2147483647 -2147483647 -2147483647 -2147483647 -2147483647 -2147483647 -2147483647 -2147483647 -2147483647 -2147483647 -2147483647 -2147483647
200 198 197 194 194 193 194 195 199 204 204 204 204 210 207 204 201 195 191 189 188 189 180 180 179 178 178 183 181 181 181 179 178 171 170 166 161 166 165 167 168 168 165 164 163 163 166 168 169 172 175 177 180 187 190 196 203 208 214 218 226 231 237 240 244 250 254 258 263 269 270 275 278 281 283 287 291 296 299 303 306 308 311 310 308 309 310 312 316 319 321 322 327 326 323 320 319 318 318 317 314 310 306 301 298 297 290 286 282 277 272 269 265 261 257 253 250 245 242 239 236 234 230 225 223 222 221 218 217 215 213 212 210 210 211 210 207 205 205 206 206 204 198 194 193 195 195 193 -2147483647 -2147483647 -2147483647 -2147483647 -2147483647 -2147483647 -2147483647 -2147483647 -2147483647 -2147483647 -2147483647 -2147483647 -2147483647 -2147483647 -2147483647 -2147483647 -2147483647 -2147483647 -2147483647 -2147483647 -2147483647 -2147483647 -2147483647 -2147483647 -2147483647 -2147483647 -2147483647 -2147483647 -2147483647 -2147483647 -2147483647 -2147483647 -2147483647 -2147483647 -2147483647 -2147483647 -2147483647 -2147483647 -2147483647 -2147483647 -2147483647 -2147483647 -2147483647 -2147483647 -2147483647 -2147483647 -2147483647 -2147483647 -2147483647 -2147483647 -2147483647 -2147483647 -2147483647 -2147483647 -2147483647 -2147483647 -2147483647 -2147483647 -2147483647 -2147483647 -2147483647 -2147483647 -2147483647 -2147483647 -2147483647 -2147483647 -2147483647 -2147483647 -2147483647 -2147483647 -2147483647 -2147483647 -2147483647 -2147483647 -2147483647 -2147483647 -2147483647 -2147483647 -2147483647 -2147483647 -2147483647 -2147483647 -2147483647 -2147483647 -2147483647 -2147483647 -2147483647 -2147483647 -2147483647 -2147483647 -2147483647 -2147483647
197 196 201 198 194 197 202 203 200 201 201 201 202 202 203 207 205 198 198 198 194 187 187 184 184 183 182 179 178 178 182 182 178 173 173 172 171 170 170 170 170 170 168 171 170 172 173 175 175 178 180 183 188 193 198 202 207 215 221 227 231 237 241 244 252 256 261 266 271 277 280 283 286 287 290 292 296 300 304 308 312 319 323 319 318 318 320 323 327 331 332 331 333 335 328 328 326 326 324 322 320 316 313 311 305 302 299 295 290 284 281 277 271 269 264 261 256 254 251 247 242 240 238 235 233 230 228 226 225 222 221 219 217 215 215 212 209 206 -2147483647 -2147483647 -2147483647 -2147483647 -2147483647 -2147483647 -2147483647 -2147483647 -2147483647 -2147483647 -2147483647 -2147483647 -2147483647 -2147483647 -2147483647 -2147483647 -2147483647 -2147483647 -2147483647 -2147483647 -2147483647 -2147483647 -2147483647 -2147483647 -2147483647 -2147483647 -2147483647 -2147483647 -2147483647 -2147483647 -2147483647 -2147483647 -2147483647 -2147483647 -2147483647 -2147483647 -2147483647 -2147483647 -2147483647 -2147483647 -2147483647 -2147483647 -2147483647 -2147483647 -2147483647 -2147483647 -2147483647 -2147483647 -2147483647 -2147483647 -2147483647 -2147483647 -2147483647 -2147483647 -2147483647 -2147483647 -2147483647 -2147483647 -2147483647 -2147483647 -2147483647 -2147483647 -2147483647 -2147483647 -2147483647 -2147483647 -2147483647 -2147483647 -2147483647 -2147483647 -2147483647 -2147483647 -2147483647 -2147483647 -2147483647 -2147483647 -2147483647 -2147483647 -2147483647 -2147483647 -2147483647 -2147483647 -2147483647 -2147483647 -2147483647 -2147483647 -2147483647 -2147483647 -2147483647 -2147483647 -2147483647 -2147483647 -2147483647 -2147483647 -2147483647 -2147483647 -2147483647 -2147483647 -2147483647 -2147483647 -2147483647 -2147483647
197 196 197 201 201 200 201 198 198 198 199 200 202 201 188 195 196 189 195 197 197 191 191 190 190 187 185 185 185 181 181 181 178 178 178 178 179 178 178 177 176 175 175 175 176 178 178 181 181 186 188 191 194 199 202 210 216 220 226 231 237 244 249 253 257 262 266 272 276 281 284 290 293 295 296 299 303 306 311 314 318 323 327 328 327 329 332 333 336 338 336 336 337 337 334 330 330 331 328 326 326 322 316 313 310 307 305 299 295 292 289 283 279 277 273 269 265 260 257 255 252 249 244 241 240 239 237 235 232 230 227 226 223 218 -2147483647 -2147483647 -2147483647 -2147483647 -2147483647 -2147483647 -2147483647 -2147483647 -2147483647 -2147483647 -2147483647 -2147483647 -2147483647 -2147483647 -2147483647 -2147483647 -2147483647 -2147483647 -2147483647 -2147483647 -2147483647 -2147483647 -2147483647 -2147483647 -2147483647 -2147483647 -2147483647 -2147483647 -2147483647 -2147483647 -2147483647 -2147483647 -2147483647 -2147483647 -2147483647 -2147483647 -2147483647 -2147483647 -2147483647 -2147483647 -2147483647 -2147483647 -2147483647 -2147483647 -2147483647 -2147483647 -2147483647 -2147483647 -2147483647 -2147483647 -2147483647 -2147483647 -2147483647 -2147483647 -2147483647 -2147483647 -2147483647 -2147483647 -2147483647 -2147483647 -2147483647 -2147483647 -2147483647 -2147483647 -2147483647 -2147483647 -2147483647 -2147483647 -2147483647 -2147483647 -2147483647 -2147483647 -2147483647 -2147483647 -2147483647 -2147483647 -2147483647 -2147483647 -2147483647 -2147483647 -2147483647 -2147483647 -2147483647 -2147483647 -2147483647 -2147483647 -2147483647 -2147483647 -2147483647 -2147483647 -2147483647 -2147483647 -2147483647 -2147483647 -2147483647 -2147483647 -2147483647 -2147483647 -2147483647 -2147483647 -2147483647 -2147483647 -2147483647 -2147483647 -2147483647 -2147483647
205 198 201 202 203 201 199 199 200 200 200 188 200 196 191 198 198 198 197 197 192 193 194 194 193 193 191 189 189 189 185 185 185 184 182 182 182 182 182 183 183 183 179 182 184 185 185 187 189 190 193 197 201 206 212 215 221 226 232 239 243 249 252 258 263 268 272 277 282 286 290 296 303 305 306 309 310 314 319 322 325 328 329 333 337 340 339 338 340 345 341 339 340 343 343 338 338 337 336 333 332 326 325 323 318 314 310 306 303 300 296 293 289 289 283 277 274 270 265 260 259 256 253 251 247 243 241 239 236 235 230 -2147483647 -2147483647 -2147483647 -2147483647 -2147483647 -2147483647 -2147483647 -2147483647 -2147483647 -2147483647 -2147483647 -2147483647 -2147483647 -2147483647 -2147483647 -2147483647 -2147483647 -2147483647 -2147483647 -2147483647 -2147483647 -2147483647 -2147483647 -2147483647 -2147483647 -2147483647 -2147483647 -2147483647 -2147483647 -2147483647 -2147483647 -2147483647 -2147483647 -2147483647 -2147483647 -2147483647 -2147483647 -2147483647 -2147483647 -2147483647 -2147483647 -2147483647 -2147483647 -2147483647 -2147483647 -2147483647 -2147483647 -2147483647 -2147483647 -2147483647 -2147483647 -2147483647 -2147483647 -2147483647 -2147483647 -2147483647 -2147483647 -2147483647 -2147483647 -2147483647 -2147483647 -2147483647 -2147483647 -2147483647 -2147483647 -2147483647 -2147483647 -2147483647 -2147483647 -2147483647 -2147483647 -2147483647 -2147483647 -2147483647 -2147483647 -2147483647 -2147483647 -2147483647 -2147483647 -2147483647 -2147483647 -2147483647 -2147483647 -2147483647 -2147483647 -2147483647 -2147483647 -2147483647 -2147483647 -2147483647 -2147483647 -2147483647 -2147483647 -2147483647 -2147483647 -2147483647 -2147483647 -2147483647 -2147483647 -2147483647 -2147483647 -2147483647 -2147483647 -2147483647 -2147483647 -2147483647 -2147483647 -2147483647 -2147483647
210 200 200 200 200 202 202 203 203 203 198 201 202 205 203 203 203 201 201 201 200 199 197 197 196 195 195 193 193 193 191 188 188 188 188 188 187 188 189 189 189 186 189 188 189 189 192 194 195 198 201 204 207 213 218 224 231 234 239 244 249 253 259 265 269 275 280 283 287 291 295 301 305 308 312 315 319 322 326 328 330 332 334 338 345 347 343 342 345 349 350 347 346 348 346 345 345 345 342 340 339 335 333 331 325 322 318 314 309 307 304 301 296 291 289 288 284 278 272 268 265 261 257 253 250 244 -2147483647 -2147483647 -2147483647 -2147483647 -2147483647 -2147483647 -2147483647 -2147483647 -2147483647 -2147483647 -2147483647 -2147483647 -2147483647 -2147483647 -2147483647 -2147483647 -2147483647 -2147483647 -2147483647 -2147483647 -2147483647 -2147483647 -2147483647 -2147483647 -2147483647 -2147483647 -2147483647 -2147483647 -2147483647 -2147483647 -2147483647 -2147483647 -2147483647 -2147483647 -2147483647 -2147483647 -2147483647 -2147483647 -2147483647 -2147483647 -2147483647 -2147483647 -2147483647 -2147483647 -2147483647 -2147483647 -2147483647 -2147483647 -2147483647 -2147483647 -2147483647 -2147483647 -2147483647 -2147483647 -2147483647 -2147483647 -2147483647 -2147483647 -2147483647 -2147483647 -2147483647 -2147483647 -2147483647 -2147483647 -2147483647 -2147483647 -2147483647 -2147483647 -2147483647 -2147483647 -2147483647 -2147483647 -2147483647 -2147483647 -2147483647 -2147483647 -2147483647 -2147483647 -2147483647 -2147483647 -2147483647 -2147483647 -2147483647 -2147483647 -2147483647 -2147483647 -2147483647 -2147483647 -2147483647 -2147483647 -2147483647 -2147483647 -2147483647 -2147483647 -2147483647 -2147483647 -2147483647 -2147483647 -2147483647 -2147483647 -2147483647 -2147483647 -2147483647 -2147483647 -2147483647 -2147483647 -2147483647 -2147483647 -2147483647 -2147483647 -2147483647 -2147483647 -2147483647 -2147483647
204 202 203 203 203 204 204 205 207 205 205 208 207 207 207 206 206 206 203 203 204 202 202 201 199 199 199 196 196 196 195 194 193 193 193 192 193 193 193 189 190 190 192 193 195 195 197 200 205 205 206 209 213 219 226 231 239 242 246 249 255 259 265 270 273 279 283 287 292 296 301 305 309 312 316 320 324 327 333 335 335 336 338 342 346 347 346 345 349 352 352 351 353 352 352 352 353 349 348 346 344 341 337 334 332 329 325 321 317 312 309 306 302 298 294 291 287 284 279 273 269 265 260 -2147483647 -2147483647 -2147483647 -2147483647 -2147483647 -2147483647 -2147483647 -2147483647 -2147483647 -2147483647 -2147483647 -2147483647 -2147483647 -2147483647 -2147483647 -2147483647 -2147483647 -2147483647 -2147483647 -2147483647 -2147483647 -2147483647 -2147483647 -2147483647 -2147483647 -2147483647 -2147483647 -2147483647 -2147483647 -2147483647 -2147483647 -2147483647 -2147483647 -2147483647 -2147483647 -2147483647 -2147483647 -2147483647 -2147483647 -2147483647 -2147483647 -2147483647 -2147483647 -2147483647 -2147483647 -2147483647 -2147483647 -2147483647 -2147483647 -2147483647 -2147483647 -2147483647 -2147483647 -2147483647 -2147483647 -2147483647 -2147483647 -2147483647 -2147483647 -2147483647 -2147483647 -2147483647 -2147483647 -2147483647 -2147483647 -2147483647 -2147483647 -2147483647 -2147483647 -2147483647 -2147483647 -2147483647 -2147483647 -2147483647 -2147483647 -2147483647 -2147483647 -2147483647 -2147483647 -2147483647 -2147483647 -2147483647 -2147483647 -2147483647 -2147483647 -2147483647 -2147483647 -2147483647 -2147483647 -2147483647 -2147483647 -2147483647 -2147483647 -2147483647 -2147483647 -2147483647 -2147483647 -2147483647 -2147483647 -2147483647 -2147483647 -2147483647 -2147483647 -2147483647 -2147483647 -2147483647 -2147483647 -2147483647 -2147483647 -2147483647 -2147483647 -2147483647 -2147483647 -2147483647 -2147483647 -2147483647 -2147483647
208 206 207 207 208 208 208 208 206 208 209 210 210 211 210 209 208 207 207 207 207 205 205 204 202 202 202 201 200 200 200 199 198 198 198 197 197 197 193 193 198 196 197 198 198 201 203 207 211 212 213 215 218 224 229 234 241 247 250 254 260 264 268 273 277 282 289 293 297 300 304 309 313 316 321 324 327 329 334 336 339 341 342 345 348 351 353 353 354 356 357 357 358 358 357 357 356 354 354 352 348 345 343 340 337 331 330 327 322 318 315 310 306 301 299 296 292 284 280 275 271 -2147483647 -2147483647 -2147483647 -2147483647 -2147483647 -2147483647 -2147483647 -2147483647 -2147483647 -2147483647 -2147483647 -2147483647 -2147483647 -2147483647 -2147483647 -2147483647 -2147483647 -2147483647 -2147483647 -2147483647 -2147483647 -2147483647 -2147483647 -2147483647 -2147483647 -2147483647 -2147483647 -2147483647 -2147483647 -2147483647 -2147483647 -2147483647 -2147483647 -2147483647 -2147483647 -2147483647 -2147483647 -2147483647 -2147483647 -2147483647 -2147483647 -2147483647 -2147483647 -2147483647 -2147483647 -2147483647 -2147483647 -2147483647 -2147483647 -2147483647 -2147483647 -2147483647 -2147483647 -2147483647 -2147483647 -2147483647 -2147483647 -2147483647 -2147483647 -2147483647 -2147483647 -2147483647 -2147483647 -2147483647 -2147483647 -2147483647 -2147483647 -2147483647 -2147483647 -2147483647 -2147483647 -2147483647 -2147483647 -2147483647 -2147483647 -2147483647 -2147483647 -2147483647 -2147483647 -2147483647 -2147483647 -2147483647 -2147483647 -2147483647 -2147483647 -2147483647 -2147483647 -2147483647 -2147483647 -2147483647 -2147483647 -2147483647 -2147483647 -2147483647 -2147483647 -2147483647 -2147483647 -2147483647 -2147483647 -2147483647 -2147483647 -2147483647 -2147483647 -2147483647 -2147483647 -2147483647 -2147483647 -2147483647 -2147483647 -2147483647 -2147483647 -2147483647 -2147483647 -2147483647 -2147483647 -2147483647 -2147483647 -2147483647 -2147483647
212 211 211 212 212 213 211 212 212 210 211 211 213 213 213 212 211 210 209 209 208 208 208 207 206 205 205 205 204 204 203 203 203 203 203 203 194 204 203 197 200 199 202 203 206 206 209 211 214 216 219 225 225 228 234 241 245 249 255 258 262 269 272 278 283 288 291 295 299 302 307 314 317 321 325 328 332 338 339 341 343 346 347 350 352 356 358 358 359 362 362 363 363 361 361 360 360 360 356 355 353 351 347 343 340 337 333 330 327 324 316 314 306 300 294 295 289 -2147483647 -2147483647 -2147483647 -2147483647 -2147483647 -2147483647 -2147483647 -2147483647 -2147483647 -2147483647 -2147483647 -2147483647 -2147483647 -2147483647 -2147483647 -2147483647 -2147483647 -2147483647 -2147483647 -2147483647 -2147483647 -2147483647 -2147483647 -2147483647 -2147483647 -2147483647 -2147483647 -2147483647 -2147483647 -2147483647 -2147483647 -2147483647 -2147483647 -2147483647 -2147483647 -2147483647 -2147483647 -2147483647 -2147483647 -2147483647 -2147483647 -2147483647 -2147483647 -2147483647 -2147483647 -2147483647 -2147483647 -2147483647 -2147483647 -2147483647 -2147483647 -2147483647 -2147483647 -2147483647 -2147483647 -2147483647 -2147483647 -2147483647 -2147483647 -2147483647 -2147483647 -2147483647 -2147483647 -2147483647 -2147483647 -2147483647 -2147483647 -2147483647 -2147483647 -2147483647 -2147483647 -2147483647 -2147483647 -2147483647 -2147483647 -2147483647 -2147483647 -2147483647 -2147483647 -2147483647 -2147483647 -2147483647 -2147483647 -2147483647 -2147483647 -2147483647 -2147483647 -2147483647 -2147483647 -2147483647 -2147483647 -2147483647 -2147483647 -2147483647 -2147483647 -2147483647 -2147483647 -2147483647 -2147483647 -2147483647 -2147483647 -2147483647 -2147483647 -2147483647 -2147483647 -2147483647 -2147483647 -2147483647 -2147483647 -2147483647 -2147483647 -2147483647 -2147483647 -2147483647 -2147483647 -2147483647 -2147483647 -2147483647 -2147483647 -2147483647 -2147483647 -2147483647 -2147483647
216 216 214 214 214 213 214 214 213 213 213 216 215 216 216 215 216 212 212 210 210 210 210 210 208 208 208 208 210 210 208 208 207 206 206 200 200 202 201 204 204 206 207 209 209 212 214 217 220 224 226 231 233 236 240 245 250 253 257 263 267 273 278 281 286 291 295 300 304 311 315 318 323 327 331 334 337 340 343 345 347 350 354 355 358 359 360 363 363 364 364 367 368 366 365 364 362 362 359 359 359 354 349 344 341 335 332 331 325 321 316 310 -2147483647 -2147483647 -2147483647 -2147483647 -2147483647 -2147483647 -2147483647 -2147483647 -2147483647 -2147483647 -2147483647 -2147483647 -2147483647 -2147483647 -2147483647 -2147483647 -2147483647 -2147483647 -2147483647 -2147483647 -2147483647 -2147483647 -2147483647 -2147483647 -2147483647 -2147483647 -2147483647 -2147483647 -2147483647 -2147483647 -2147483647 -2147483647 -2147483647 -2147483647 -2147483647 -2147483647 -2147483647 -2147483647 -2147483647 -2147483647 -2147483647 -2147483647 -2147483647 -2147483647 -2147483647 -2147483647 -2147483647 -2147483647 -2147483647 -2147483647 -2147483647 -2147483647 -2147483647 -2147483647 -2147483647 -2147483647 -2147483647 -2147483647 -2147483647 -2147483647 -2147483647 -2147483647 -2147483647 -2147483647 -2147483647 -2147483647 -2147483647 -2147483647 -2147483647 -2147483647 -2147483647 -2147483647 -2147483647 -2147483647 -2147483647 -2147483647 -2147483647 -2147483647 -2147483647 -2147483647 -2147483647 -2147483647 -2147483647 -2147483647 -2147483647 -2147483647 -2147483647 -2147483647 -2147483647 -2147483647 -2147483647 -2147483647 -2147483647 -2147483647 -2147483647 -2147483647 -2147483647 -2147483647 -2147483647 -2147483647 -2147483647 -2147483647 -2147483647 -2147483647 -2147483647 -2147483647 -2147483647 -2147483647 -2147483647 -2147483647 -2147483647 -2147483647 -2147483647 -2147483647 -2147483647 -2147483647 -2147483647 -2147483647 -2147483647 -2147483647 -2147483647 -2147483647 -2147483647 -2147483647 -2147483647 -2147483647 -2147483647 -2147483647
221 218 218 217 216 217 215 215 214 215 214 215 219 218 219 220 219 215 215 213 213 213 214 214 213 213 211 211 213 213 213 203 212 212 203 205 205 206 206 207 210 211 212 212 216 217 222 222 226 228 231 235 238 241 245 250 254 259 262 269 273 276 281 288 292 295 299 304 308 315 319 323 326 331 335 338 340 345 348 349 352 355 357 359 361 364 365 365 366 367 366 369 372 369 365 364 364 363 360 357 355 354 348 343 338 335 -2147483647 -2147483647 -2147483647 -2147483647 -2147483647 -2147483647 -2147483647 -2147483647 -2147483647 -2147483647 -2147483647 -2147483647 -2147483647 -2147483647 -2147483647 -2147483647 -2147483647 -2147483647 -2147483647 -2147483647 -2147483647 -2147483647 -2147483647 -2147483647 -2147483647 -2147483647 -2147483647 -2147483647 -2147483647 -2147483647 -2147483647 -2147483647 -2147483647 -2147483647 -2147483647 -2147483647 -2147483647 -2147483647 -2147483647 -2147483647 -2147483647 -2147483647 -2147483647 -2147483647 -2147483647 -2147483647 -2147483647 -2147483647 -2147483647 -2147483647 -2147483647 -2147483647 -2147483647 -2147483647 -2147483647 -2147483647 -2147483647 -2147483647 -2147483647 -2147483647 -2147483647 -2147483647 -2147483647 -2147483647 -2147483647 -2147483647 -2147483647 -2147483647 -2147483647 -2147483647 -2147483647 -2147483647 -2147483647 -2147483647 -2147483647 -2147483647 -2147483647 -2147483647 -2147483647 -2147483647 -2147483647 -2147483647 -2147483647 -2147483647 -2147483647 -2147483647 -2147483647 -2147483647 -2147483647 -2147483647 -2147483647 -2147483647 -2147483647 -2147483647 -2147483647 -2147483647 -2147483647 -2147483647 -2147483647 -2147483647 -2147483647 -2147483647 -2147483647 -2147483647 -2147483647 -2147483647 -2147483647 -2147483647 -2147483647 -2147483647 -2147483647 -2147483647 -2147483647 -2147483647 -2147483647 -2147483647 -2147483647 -2147483647 -2147483647 -2147483647 -2147483647 -2147483647 -2147483647 -2147483647 -2147483647 -2147483647 -2147483647 -2147483647 -2147483647 -2147483647 -2147483647 -2147483647 -2147483647 -2147483647
226 222 223 222 220 219 220 219 217 216 216 216 216 219 220 221 222 221 218 217 217 218 218 218 218 217 217 218 218 218 206 207 208 208 217 209 210 211 211 213 213 215 218 219 222 224 225 228 230 233 235 239 243 247 251 256 259 265 269 273 276 283 288 294 297 301 304 310 315 319 323 326 331 334 338 342 347 351 351 349 348 352 358 362 365 366 366 365 366 366 368 369 370 371 367 365 362 358 355 -2147483647 -2147483647 -2147483647 -2147483647 -2147483647 -2147483647 -2147483647 -2147483647 -2147483647 -2147483647 -2147483647 -2147483647 -2147483647 -2147483647 -2147483647 -2147483647 -2147483647 -2147483647 -2147483647 -2147483647 -2147483647 -2147483647 -2147483647 -2147483647 -2147483647 -2147483647 -2147483647 -2147483647 -2147483647 -2147483647 -2147483647 -2147483647 -2147483647 -2147483647 -2147483647 -2147483647 -2147483647 -2147483647 -2147483647 -2147483647 -2147483647 -2147483647 -2147483647 -2147483647 -2147483647 -2147483647 -2147483647 -2147483647 -2147483647 -2147483647 -2147483647 -2147483647 -2147483647 -2147483647 -2147483647 -2147483647 -2147483647 -2147483647 -2147483647 -2147483647 -2147483647 -2147483647 -2147483647 -2147483647 -2147483647 -2147483647 -2147483647 -2147483647 -2147483647 -2147483647 -2147483647 -2147483647 -2147483647 -2147483647 -2147483647 -2147483647 -2147483647 -2147483647 -2147483647 -2147483647 -2147483647 -2147483647 -2147483647 -2147483647 -2147483647 -2147483647 -2147483647 -2147483647 -2147483647 -2147483647 -2147483647 -2147483647 -2147483647 -2147483647 -2147483647 -2147483647 -2147483647 -2147483647 -2147483647 -2147483647 -2147483647 -2147483647 -2147483647 -2147483647 -2147483647 -2147483647 -2147483647 -2147483647 -2147483647 -2147483647 -2147483647 -2147483647 -2147483647 -2147483647 -2147483647 -2147483647 -2147483647 -2147483647 -2147483647 -2147483647 -2147483647 -2147483647 -2147483647 -2147483647 -2147483647 -2147483647 -2147483647 -2147483647 -2147483647 -2147483647 -2147483647 -2147483647 -2147483647 -2147483647 -2147483647 -2147483647 -2147483647 -2147483647 -2147483647 -2147483647 -2147483647
226 224 225 223 223 223 222 220 221 218 219 218 220 220 220 221 221 222 221 220 220 220 221 221 221 221 222 221 221 209 210 211 211 211 212 213 213 214 216 216 221 221 223 224 226 228 231 233 236 238 243 246 247 251 257 262 266 271 275 280 283 289 292 296 299 304 311 315 318 324 327 331 334 338 341 345 354 360 357 350 349 353 357 365 367 368 368 369 368 367 368 367 362 363 364 364 -2147483647 -2147483647 -2147483647 -2147483647 -2147483647 -2147483647 -2147483647 -2147483647 -2147483647 -2147483647 -2147483647 -2147483647 -2147483647 -2147483647 -2147483647 -2147483647 -2147483647 -2147483647 -2147483647 -2147483647 -2147483647 -2147483647 -2147483647 -2147483647 -2147483647 -2147483647 -2147483647 -2147483647 -2147483647 -2147483647 -2147483647 -2147483647 -2147483647 -2147483647 -2147483647 -2147483647 -2147483647 -2147483647 -2147483647 -2147483647 -2147483647 -2147483647 -2147483647 -2147483647 -2147483647 -2147483647 -2147483647 -2147483647 -2147483647 -2147483647 -2147483647 -2147483647 -2147483647 -2147483647 -2147483647 -2147483647 -2147483647 -2147483647 -2147483647 -2147483647 -2147483647 -2147483647 -2147483647 -2147483647 -2147483647 -2147483647 -2147483647 -2147483647 -2147483647 -2147483647 -2147483647 -2147483647 -2147483647 -2147483647 -2147483647 -2147483647 -2147483647 -2147483647 -2147483647 -2147483647 -2147483647 -2147483647 -2147483647 -2147483647 -2147483647 -2147483647 -2147483647 -2147483647 -2147483647 -2147483647 -2147483647 -2147483647 -2147483647 -2147483647 -2147483647 -2147483647 -2147483647 -2147483647 -2147483647 -2147483647 -2147483647 -2147483647 -2147483647 -2147483647 -2147483647 -2147483647 -2147483647 -2147483647 -2147483647 -2147483647 -2147483647 -2147483647 -2147483647 -2147483647 -2147483647 -2147483647 -2147483647 -2147483647 -2147483647 -2147483647 -2147483647 -2147483647 -2147483647 -2147483647 -2147483647 -2147483647 -2147483647 -2147483647 -2147483647 -2147483647 -2147483647 -2147483647 -2147483647 -2147483647 -2147483647 -2147483647 -2147483647 -2147483647 -2147483647 -2147483647 -2147483647 -2147483647 -2147483647 -2147483647
226 226 224 225 224 224 222 222 222 221 222 223 223 224 223 223 224 223 224 225 223 224 225 226 226 226 226 226 226 215 227 214 214 216 217 217 219 221 223 223 225 225 229 230 231 234 235 240 242 245 249 249 254 260 263 267 272 276 280 284 288 292 297 301 305 308 312 320 323 327 330 335 338 343 345 347 352 358 358 355 356 358 361 364 365 363 363 -2147483647 -2147483647 -2147483647 -2147483647 -2147483647 -2147483647 -2147483647 -2147483647 -2147483647 -2147483647 -2147483647 -2147483647 -2147483647 -2147483647 -2147483647 -2147483647 -2147483647 -2147483647 -2147483647 -2147483647 -2147483647 -2147483647 -2147483647 -2147483647 -2147483647 -2147483647 -2147483647 -2147483647 -2147483647 -2147483647 -2147483647 -2147483647 -2147483647 -2147483647 -2147483647 -2147483647 -2147483647 -2147483647 -2147483647 -2147483647 -2147483647 -2147483647 -2147483647 -2147483647 -2147483647 -2147483647 -2147483647 -2147483647 -2147483647 -2147483647 -2147483647 -2147483647 -2147483647 -2147483647 -2147483647 -2147483647 -2147483647 -2147483647 -2147483647 -2147483647 -2147483647 -2147483647 -2147483647 -2147483647 -2147483647 -2147483647 -2147483647 -2147483647 -2147483647 -2147483647 -2147483647 -2147483647 -2147483647 -2147483647 -2147483647 -2147483647 -2147483647 -2147483647 -2147483647 -2147483647 -2147483647 -2147483647 -2147483647 -2147483647 -2147483647 -2147483647 -2147483647 -2147483647 -2147483647 -2147483647 -2147483647 -2147483647 -2147483647 -2147483647 -2147483647 -2147483647 -2147483647 -2147483647 -2147483647 -2147483647 -2147483647 -2147483647 -2147483647 -2147483647 -2147483647 -2147483647 -2147483647 -2147483647 -2147483647 -2147483647 -2147483647 -2147483647 -2147483647 -2147483647 -2147483647 -2147483647 -2147483647 -2147483647 -2147483647 -2147483647 -2147483647 -2147483647 -2147483647 -2147483647 -2147483647 -2147483647 -2147483647 -2147483647 -2147483647 -2147483647 -2147483647 -2147483647 -2147483647 -2147483647 -2147483647 -2147483647 -2147483647 -2147483647 -2147483647 -2147483647 -2147483647 -2147483647 -2147483647 -2147483647 -2147483647 -2147483647 -2147483647 -2147483647 -2147483647 -2147483647 -2147483647 -2147483647 -2147483647
229 195 193 225 226 227 225 224 223 224 224 225 226 226 226 226 226 228 228 227 229 211 211 229 229 214 230 216 217 219 219 220 220 221 222 223 225 225 227 227 230 232 232 235 237 238 242 244 247 250 252 256 261 266 268 270 276 281 284 287 292 297 301 305 309 310 314 321 326 330 333 336 339 342 345 345 348 350 353 354 354 356 358 361 -2147483647 -2147483647 -2147483647 -2147483647 -2147483647 -2147483647 -2147483647 -2147483647 -2147483647 -2147483647 -2147483647 -2147483647 -2147483647 -2147483647 -2147483647 -2147483647 -2147483647 -2147483647 -2147483647 -2147483647 -2147483647 -2147483647 -2147483647 -2147483647 -2147483647 -2147483647 -2147483647 -2147483647 -2147483647 -2147483647 -2147483647 -2147483647 -2147483647 -2147483647 -2147483647 -2147483647 -2147483647 -2147483647 -2147483647 -2147483647 -2147483647 -2147483647 -2147483647 -2147483647 -2147483647 -2147483647 -2147483647 -2147483647 -2147483647 -2147483647 -2147483647 -2147483647 -2147483647 -2147483647 -2147483647 -2147483647 -2147483647 -2147483647 -2147483647 -2147483647 -2147483647 -2147483647 -2147483647 -2147483647 -2147483647 -2147483647 -2147483647 -2147483647 -2147483647 -2147483647 -2147483647 -2147483647 -2147483647 -2147483647 -2147483647 -2147483647 -2147483647 -2147483647 -2147483647 -2147483647 -2147483647 -2147483647 -2147483647 -2147483647 -2147483647 -2147483647 -2147483647 -2147483647 -2147483647 -2147483647 -2147483647 -2147483647 -2147483647 -2147483647 -2147483647 -2147483647 -2147483647 -2147483647 -2147483647 -2147483647 -2147483647 -2147483647 -2147483647 -2147483647 -2147483647 -2147483647 -2147483647 -2147483647 -2147483647 -2147483647 -2147483647 -2147483647 -2147483647 -2147483647 -2147483647 -2147483647 -2147483647 -2147483647 -2147483647 -2147483647 -2147483647 -2147483647 -2147483647 -2147483647 -2147483647 -2147483647 -2147483647 -2147483647 -2147483647 -2147483647 -2147483647 -2147483647 -2147483647 -2147483647 -2147483647 -2147483647 -2147483647 -2147483647 -2147483647 -2147483647 -2147483647 -2147483647 -2147483647 -2147483647 -2147483647 -2147483647 -2147483647 -2147483647 -2147483647 -2147483647 -2147483647 -2147483647 -2147483647 -2147483647 -2147483647 -2147483647
231 230 228 228 198 228 227 228 198 228 228 228 228 231 229 229 230 230 231 231 233 231 214 231 233 217 219 219 222 222 222 223 224 226 227 227 228 229 230 233 235 236 236 239 242 245 246 248 250 256 259 262 265 271 276 278 282 286 289 294 296 301 306 307 310 313 318 323 326 330 334 337 342 343 343 343 -2147483647 348 -2147483647 -2147483647 -2147483647 -2147483647 -2147483647 -2147483647 -2147483647 -2147483647 -2147483647 -2147483647 -2147483647 -2147483647 -2147483647 -2147483647 -2147483647 -2147483647 -2147483647 -2147483647 -2147483647 -2147483647 -2147483647 -2147483647 -2147483647 -2147483647 -2147483647 -2147483647 -2147483647 -2147483647 -2147483647 -2147483647 -2147483647 -2147483647 -2147483647 -2147483647 -2147483647 -2147483647 -2147483647 -2147483647 -2147483647 -2147483647 -2147483647 -2147483647 -2147483647 -2147483647 -2147483647 -2147483647 -2147483647 -2147483647 -2147483647 -2147483647 -2147483647 -2147483647 -2147483647 -2147483647 -2147483647 -2147483647 -2147483647 -2147483647 -2147483647 -2147483647 -2147483647 -2147483647 -2147483647 -2147483647 -2147483647 -2147483647 -2147483647 -2147483647 -2147483647 -2147483647 -2147483647 -2147483647 -2147483647 -2147483647 -2147483647 -2147483647 -2147483647 -2147483647 -2147483647 -2147483647 -2147483647 -2147483647 -2147483647 -2147483647 -2147483647 -2147483647 -2147483647 -2147483647 -2147483647 -2147483647 -2147483647 -2147483647 -2147483647 -2147483647 -2147483647 -2147483647 -2147483647 -2147483647 -2147483647 -2147483647 -2147483647 -2147483647 -2147483647 -2147483647 -2147483647 -2147483647 -2147483647 -2147483647 -2147483647 -2147483647 -2147483647 -2147483647 -2147483647 -2147483647 -2147483647 -2147483647 -2147483647 -2147483647 -2147483647 -2147483647 -2147483647 -2147483647 -2147483647 -2147483647 -2147483647 -2147483647 -2147483647 -2147483647 -2147483647 -2147483647 -2147483647 -2147483647 -2147483647 -2147483647 -2147483647 -2147483647 -2147483647 -2147483647 -2147483647 -2147483647 -2147483647 -2147483647 -2147483647 -2147483647 -2147483647 -2147483647 -2147483647 -2147483647 -2147483647 -2147483647 -2147483647 -2147483647 -2147483647 -2147483647 -2147483647 -2147483647 -2147483647 -2147483647 -2147483647 -2147483647 -2147483647 -2147483647
