# Supplementary material for: Catchments catch all in South African coastal lowlands: topography and palaeoclimate restricted gene flow in Nymania capensis (Meliaceae)—a multilocus phylogeographic and distribution modelling approach
Source: PeerJ. 2017 Jan 31;5:e2965. doi: 10.7717/peerj.2965 (PMC5289106; doi:10.7717/peerj.2965)
Supplement: Supplemental Information 2 — See the Readme for file descriptions. This zip file includes all DNA alignments. [file peerj-05-2965-s002.zip › SupplementalInformationFiles/SDM.Data/Nymania.capensis_SDM.input.files_README.txt]

********************************************************************************
Nymania.capensis_SDM.input.files_README.txt
********************************************************************************
A readme file that describes all of input data used for species distribution 
modelling.

********************************************************************************
Climate data
********************************************************************************
The 19 BIOCLIM layers were sourced from www.worldclim.org (Hijmans et al. 2005). 
This includes statistical downscaled climate layers generated from global clima-
te model runs for the CCSM and MIROC models for the Last Glacial Maximum for the
PMIP2 project. See the website for more information. These layers are stored in
their respective folders (Current, CCSM, MIROC). File names are as follows:
BIO1 = Annual Mean Temperature
BIO2 = Mean Diurnal Range (Mean of monthly (max temp - min temp))
BIO3 = Isothermality (P2/P7) (* 100)
BIO4 = Temperature Seasonality (standard deviation *100)
BIO5 = Max Temperature of Warmest Month
BIO6 = Min Temperature of Coldest Month
BIO7 = Temperature Annual Range (P5-P6)
BIO8 = Mean Temperature of Wettest Quarter 
BIO9 = Mean Temperature of Driest Quarter
BIO10 = Mean Temperature of Warmest Quarter
BIO11 = Mean Temperature of Coldest Quarter
BIO12 = Annual Precipitation
BIO13 = Precipitation of Wettest Month
BIO14 = Precipitation of Driest Month
BIO15 = Precipitation Seasonality (Coefficient of Variation)
BIO16 = Precipitation of Wettest Quarter
BIO17 = Precipitation of Driest Quarter
BIO18 = Precipitation of Warmest Quarter
BIO19 = Precipitation of Coldest Quarter

For more information, visit www.worldclim.org (last accessed on 10 June 2014)

These layers are clipped to the study region:
Latitude: 35 to 31.5 degrees South
Longitude: 20 to 30 degrees East
All files are save in ascii format.

********************************************************************************
Locality data
********************************************************************************
--------------------------------------------------------------------------------
Filename: Locality.dataset.* (xlsx, csv)
--------------------------------------------------------------------------------
This is the entire locality dataset. A subset of these were used for the distri-
bution modelling (see the Locality.dataset.SDM.input.csv description below). 
Description of column headings:
SOURCE: Where the locality data was obtained. This possible sources of locality
data were: AJP visiting the site (GPS), vegetation surveys (ACKDAT), herbarium
records (PRECIS).
LOC_CONF: The confidence (meters) for georeferenced localities.
DATE: Date the locality was recorded.
COLLECTIONID: If the locality has a sample attached.
SPECIES: In this case, Nymania capensis for all localities.
LONG: Longitude.
LAT: Latitude.
LOC_DESC: Locality description that was used for georeferencing.

Please note that the PRECIS data was supplied by the South African National 
Herbarium without any unique record identifiers. 


--------------------------------------------------------------------------------
References:
--------------------------------------------------------------------------------
Hijmans RJ, Cameron SE, Parra JL, Jones PG, Jarvis A (2005) Very high resolution 
interpolated climate surfaces for global land areas. International Journal of C-
limatology 25, 1965-1978.

PRECIS: Data taken from PRECIS (National Herbarium Pretoria (PRE) Computerized 
Information System) database, May 2011 (see Germishuizen et. al. (2003)) 
Magill, R.E., Russell, G.E., Morris, J.W. & Gonsalves, P. 1983. PRECIS, 
the Botanical Research Institute herbarium data bank. Bothalia 14: 481-495. 

Rutherford, M.C., Powrie, L.W., Midgley, G.F. 2003. ACKDAT: A digital
spatial database of distributions of South African plant species and species
assemblages. South African Journal of Botany (2003), 69:99-104
